# Supplementary material for: Clinical identification of the stimulus intensity to measure temporal summation of second pain
Source: Sci Rep. 2022 Jul 28;12:12915. doi: 10.1038/s41598-022-17171-6 (PMC9334644; doi:10.1038/s41598-022-17171-6)
Supplement: Supplementary file 1 — Supplementary Information 1. [file 41598_2022_17171_MOESM1_ESM.zip]

Archive with 45 entries (45 files):
- 10 PT.xlsx
- 10 PT1.xlsx
- 10 PT2.xlsx
- 11 PT.xlsx
- 11 PT1.xlsx
- 11 PT2.xlsx
- 12 PT.xlsx
- 12 PT1.xlsx
- 12 PT2.xlsx
- 13 PT.xlsx
- 13 PT1.xlsx
- 13 PT2.xlsx
- 14 PT.xlsx
- 14 PT1.xlsx
- 14 PT2.xlsx
- 15 PT.xlsx
- 15 PT1.xlsx
- 15 PT2.xlsx
- 16 PT.xlsx
- 16 PT1.xlsx
- 16 PT2.xlsx
- 17 PT.xlsx
- 17 PT1.xlsx
- 17 PT2.xlsx
- 2 PT.xlsx
- 2 PT1.xlsx
- 2 PT2.xlsx
- 22 PT.xlsx
- 22 PT1.xlsx
- 22 PT2.xlsx
- 23 PT.xlsx
- 23 PT1.xlsx
- 23 PT2.xlsx
- 24 PT.xlsx
- 24 PT1.xlsx
- 24 PT2.xlsx
- 25 PT.xlsx
- 25 PT1.xlsx
- 25 PT2.xlsx
- 5 PT.xlsx
- 5 PT1.xlsx
- 5 PT2.xlsx
- 6 PT.xlsx
- 6 PT1.xlsx
- 6 PT2.xlsx
