# Supplementary material for: Clinical identification of the stimulus intensity to measure temporal summation of second pain
Source: Sci Rep. 2022 Jul 28;12:12915. doi: 10.1038/s41598-022-17171-6 (PMC9334644; doi:10.1038/s41598-022-17171-6)
Supplement: Supplementary file 1 — Supplementary Information 1. [file 41598_2022_17171_MOESM1_ESM.zip › 10 PT.xlsx]

## Sheet: Sheet1
Timestamp [msec]	Heater [C]	Tec [C]	Water [C]	COVAS	Baseline [C]	Events	LimiterMin [C]	LimiterMax [C]
30		36.82
50		36.66
65		36.66	12.02	0	36.6		-10	55
70		36.78	12.02	0	36.6		-10	55
90		36.77	12.02	0	36.6		-10	55
110		36.76	12.02	0	36.6		-10	55
125		36.76	12.02	0	36.6		-10	55
130		36.64	12.02	0	36.6		-10	55
150		36.66	12.02	0	36.6		-10	55
170		36.66	12.02	0	36.6		-10	55
190		36.7	12.02	0	36.6		-10	55
210		36.83	12.02	0	36.6		-10	55
230		36.62	12.02	0	36.6		-10	55
250		36.69	12.02	0	36.6		-10	55
270		36.71	12.02	0	36.6		-10	55
290		36.74	12.02	0	36.6		-10	55
310		36.67	12.02	0	36.6		-10	55
315		36.67	12.02	0	36.6		-10	55
330		36.67	12.02	0	36.6		-10	55
350		36.71	12.02	0	36.6		-10	55
370		36.65	12.02	0	36.6		-10	55
375		36.65	12.02	0	36.6		-10	55
390		36.77	12.02	0	36.6		-10	55
410		36.75	12.02	0	36.6		-10	55
430		36.69	12.02	0	36.6		-10	55
440		36.69	12.02	0	36.6		-10	55
450		36.73	12.02	0	36.6		-10	55
470		36.78	12.02	0	36.6		-10	55
490		36.68	12.02	0	36.6		-10	55
500		36.68	12.02	0	36.6		-10	55
510		36.69	12.02	0	36.6		-10	55
530		36.67	12.02	0	36.6		-10	55
550		36.61	12.02	0	36.6		-10	55
565		36.61	12.05	0	36.6		-10	55
570		36.77	12.05	0	36.6		-10	55
590		36.59	12.05	0	36.6		-10	55
610		36.79	12.05	0	36.6		-10	55
625		36.79	12.05	0	36.6		-10	55
630		36.77	12.05	0	36.6		-10	55
650		36.67	12.05	0	36.6		-10	55
670		36.68	12.05	0	36.6		-10	55
690		36.69	12.05	0	36.6		-10	55
710		36.62	12.05	0	36.6		-10	55
730		36.72	12.05	0	36.6		-10	55
750		36.58	12.05	0	36.6		-10	55
770		36.64	12.05	0	36.6		-10	55
790		36.75	12.05	0	36.6		-10	55
810		36.66	12.05	0	36.6		-10	55
830		36.66	12.05	0	36.6		-10	55
850		36.79	12.05	0	36.6		-10	55
870		36.77	12.05	0	36.6		-10	55
875		36.77	12.05	0	36.6		-10	55
890		36.5	12.05	0	36.6		-10	55
910		36.65	12.05	0	36.6		-10	55
930		36.72	12.05	0	36.6		-10	55
935		36.72	12.05	0	36.6		-10	55
950		36.57	12.05	0	36.6		-10	55
970		36.63	12.05	0	36.6		-10	55
990		36.51	12.05	0	36.6		-10	55
1000		36.51	12.05	0	36.6		-10	55
1010		36.68	12.05	0	36.6		-10	55
1030		36.63	12.05	0	36.6		-10	55
1050		36.66	12.05	0	36.6		-10	55
1060		36.66	12.05	0	36.6		-10	55
1070		36.64	12.05	0	36.6		-10	55
1090		36.52	12.05	0	36.6		-10	55
1110		36.71	12.05	0	36.6		-10	55
1125		36.71	12.08	0	36.6		-10	55
1130		36.64	12.08	0	36.6		-10	55
1150		36.75	12.08	0	36.6		-10	55
1170		36.55	12.08	0	36.6		-10	55
1190		36.67	12.08	0	36.6		-10	55
1210		36.54	12.08	0	36.6		-10	55
1230		36.59	12.08	0	36.6		-10	55
1250		36.73	12.08	0	36.6		-10	55
1270		36.57	12.08	0	36.6		-10	55
1290		36.8	12.08	0	36.6		-10	55
1310		36.71	12.08	0	36.6		-10	55
1330		36.49	12.08	0	36.6		-10	55
1350		36.68	12.08	0	36.6		-10	55
1370		36.6	12.08	0	36.6		-10	55
1375		36.6	12.08	0	36.6		-10	55
1390		36.72	12.08	0	36.6		-10	55
1410		36.51	12.08	0	36.6		-10	55
1430		36.59	12.08	0	36.6		-10	55
1435		36.59	12.08	0	36.6		-10	55
1450		36.53	12.08	0	36.6		-10	55
1470		36.64	12.08	0	36.6		-10	55
1490		36.67	12.08	0	36.6		-10	55
1500		36.67	12.08	0	36.6		-10	55
1510		36.81	12.08	0	36.6		-10	55
1530		36.6	12.08	0	36.6		-10	55
1550		36.7	12.08	0	36.6		-10	55
1560		36.7	12.08	0	36.6		-10	55
1570		36.66	12.08	0	36.6		-10	55
1590		36.73	12.08	0	36.6		-10	55
1610		36.75	12.08	0	36.6		-10	55
1625		36.75	12.1	0	36.6		-10	55
1630		36.67	12.1	0	36.6		-10	55
1650		36.6	12.1	0	36.6		-10	55
1670		36.57	12.1	0	36.6		-10	55
1685		36.57	12.1	0	36.6		-10	55
1690		36.7	12.1	0	36.6		-10	55
1710		36.66	12.1	0	36.6		-10	55
1730		36.61	12.1	0	36.6		-10	55
1750		36.69	12.1	0	36.6		-10	55
1770		36.57	12.1	0	36.6		-10	55
1790		36.62	12.1	0	36.6		-10	55
1810		36.68	12.1	0	36.6		-10	55
1830		36.63	12.1	0	36.6		-10	55
1850		36.48	12.1	0	36.6		-10	55
1870		36.68	12.1	0	36.6		-10	55
1875		36.68	12.1	0	36.6		-10	55
1890		36.71	12.1	0	36.6		-10	55
1910		36.65	12.1	0	36.6		-10	55
1930		36.65	12.1	0	36.6		-10	55
1935		36.65	12.1	0	36.6		-10	55
1950		36.64	12.1	0	36.6		-10	55
1970		36.64	12.1	0	36.6		-10	55
1990		36.64	12.1	0	36.6		-10	55
2000		36.64	12.1	0	36.6		-10	55
2010		36.65	12.1	0	36.6		-10	55
2030		36.72	12.1	0	36.6		-10	55
2050		36.64	12.1	0	36.6		-10	55
2060		36.64	12.1	0	36.6		-10	55
2070		36.71	12.1	0	36.6		-10	55
2090		36.65	12.1	0	36.6		-10	55
2110		36.83	12.1	0	36.6		-10	55
2120		36.83	12.1	0	36.6		-10	55
2130		36.62	12.1	0	36.6		-10	55
2150		36.52	12.1	0	36.6		-10	55
2170		36.53	12.1	0	36.6		-10	55
2185		36.53	12.03	0	36.6		-10	55
2190		36.65	12.03	0	36.6		-10	55
2210		36.63	12.03	0	36.6		-10	55
2230		36.57	12.03	0	36.6		-10	55
2245		36.57	12.03	0	36.6		-10	55
2250		36.66	12.03	0	36.6		-10	55
2270		36.58	12.03	0	36.6		-10	55
2290		36.61	12.03	0	36.6		-10	55
2310		36.63	12.03	0	36.6		-10	55
2330		36.69	12.03	0	36.6		-10	55
2350		36.53	12.03	0	36.6		-10	55
2370		36.71	12.03	0	36.6		-10	55
2375		36.71	12.03	0	36.6		-10	55
2390		36.6	12.03	0	36.6		-10	55
2410		36.63	12.03	0	36.6		-10	55
2430		36.53	12.03	0	36.6		-10	55
2435		36.53	12.03	0	36.6		-10	55
2450		36.56	12.03	0	36.6		-10	55
2470		36.5	12.03	0	36.6		-10	55
2490		36.66	12.03	0	36.6		-10	55
2495		36.66	12.03	0	36.6		-10	55
2510		36.72	12.03	0	36.6		-10	55
2530		36.6	12.03	0	36.6		-10	55
2550		36.62	12.03	0	36.6		-10	55
2560		36.62	12.03	0	36.6		-10	55
2570		36.7	12.03	0	36.6		-10	55
2590		36.66	12.03	0	36.6		-10	55
2610		36.55	12.03	0	36.6		-10	55
2620		36.55	12.03	0	36.6		-10	55
2630		36.62	12.03	0	36.6		-10	55
2650		36.54	12.03	0	36.6		-10	55
2670		36.69	12.03	0	36.6		-10	55
2685		36.69	11.95	0	36.6		-10	55
2690		36.63	11.95	0	36.6		-10	55
2710		36.72	11.95	0	36.6		-10	55
2730		36.69	11.95	0	36.6		-10	55
2745		36.69	11.95	0	36.6		-10	55
2750		36.57	11.95	0	36.6		-10	55
2770		36.67	11.95	0	36.6		-10	55
2790		36.72	11.95	0	36.6		-10	55
2810		36.7	11.95	0	36.6		-10	55
2830		36.55	11.95	0	36.6		-10	55
2850		36.53	11.95	0	36.6		-10	55
2870		36.64	11.95	0	36.6		-10	55
2890		36.54	11.95	0	36.6		-10	55
2910		36.67	11.95	0	36.6		-10	55
2930		36.88	11.95	0	36.6		-10	55
2935		36.88	11.95	0	36.6		-10	55
2950		36.66	11.95	0	36.6		-10	55
2970		36.59	11.95	0	36.6		-10	55
2990		36.56	11.95	0	36.6		-10	55
2995		36.56	11.95	0	36.6		-10	55
3010		36.49	11.95	0	36.6		-10	55
3030		36.62	11.95	0	36.6		-10	55
3050		36.55	11.95	0	36.6		-10	55
3060		36.55	11.95	0	36.6		-10	55
3070		36.57	11.95	0	36.6		-10	55
3090		36.6	11.95	0	36.6		-10	55
3110		36.59	11.95	0	36.6		-10	55
3120		36.59	11.95	0	36.6		-10	55
3130		36.62	11.95	0	36.6		-10	55
3150		36.47	11.95	0	36.6		-10	55
3170		36.59	11.95	0	36.6		-10	55
3185		36.59	11.82	0	36.6		-10	55
3190		36.54	11.82	0	36.6		-10	55
3210		36.57	11.82	0	36.6		-10	55
3230		36.62	11.82	0	36.6		-10	55
3245		36.62	11.82	0	36.6		-10	55
3250		36.66	11.82	0	36.6		-10	55
3270		36.6	11.82	0	36.6		-10	55
3290		36.6	11.82	0	36.6		-10	55
3310		36.71	11.82	0	36.6		-10	55
3330		36.59	11.82	0	36.6		-10	55
3350		36.58	11.82	0	36.6		-10	55
3370		36.55	11.82	0	36.6		-10	55
3390		36.7	11.82	0	36.6		-10	55
3410		36.66	11.82	0	36.6		-10	55
3430		36.71	11.82	0	36.6		-10	55
3435		36.71	11.82	0	36.6		-10	55
3450		36.63	11.82	0	36.6		-10	55
3470		36.57	11.82	0	36.6		-10	55
3490		36.56	11.82	0	36.6		-10	55
3495		36.56	11.82	0	36.6		-10	55
3510		36.76	11.82	0	36.6		-10	55
3530		36.61	11.82	0	36.6		-10	55
3550		36.52	11.82	0	36.6		-10	55
3560		36.52	11.82	0	36.6		-10	55
3570		36.62	11.82	0	36.6		-10	55
3590		36.66	11.82	0	36.6		-10	55
3610		36.69	11.82	0	36.6		-10	55
3620		36.69	11.82	0	36.6		-10	55
3630		36.61	11.82	0	36.6		-10	55
3650		36.65	11.82	0	36.6		-10	55
3670		36.46	11.82	0	36.6		-10	55
3685		36.46	11.92	0	36.6		-10	55
3690		36.62	11.92	0	36.6		-10	55
3710		36.53	11.92	0	36.6		-10	55
3730		36.61	11.92	0	36.6		-10	55
3745		36.61	11.92	0	36.6		-10	55
3750		36.55	11.92	0	36.6		-10	55
3770		36.48	11.92	0	36.6		-10	55
3790		36.77	11.92	0	36.6		-10	55
3805		36.77	11.92	0	36.6		-10	55
3810		36.65	11.92	0	36.6		-10	55
3830		36.56	11.92	0	36.6		-10	55
3850		36.62	11.92	0	36.6		-10	55
3870		36.52	11.92	0	36.6		-10	55
3890		36.69	11.92	0	36.6		-10	55
3910		36.52	11.92	0	36.6		-10	55
3930		36.57	11.92	0	36.6		-10	55
3950		36.62	11.92	0	36.6		-10	55
3970		36.7	11.92	0	36.6		-10	55
3990		36.56	11.92	0	36.6		-10	55
3995		36.56	11.92	0	36.6		-10	55
4010		36.68	11.92	0	36.6		-10	55
4030		36.6	11.92	0	36.6		-10	55
4050		36.6	11.92	0	36.6		-10	55
4055		36.6	11.92	0	36.6		-10	55
4070		36.49	11.92	0	36.6		-10	55
4090		36.64	11.92	0	36.6		-10	55
4110		36.56	11.92	0	36.6		-10	55
4120		36.56	11.92	0	36.6		-10	55
4130		36.52	11.92	0	36.6		-10	55
4150		36.53	11.92	0	36.6		-10	55
4170		36.61	11.92	0	36.6		-10	55
4180		36.61	11.92	0	36.6		-10	55
4190		36.61	11.92	0	36.6		-10	55
4210		36.57	11.92	0	36.6		-10	55
4230		36.49	11.92	0	36.6		-10	55
4245		36.49	11.93	0	36.6		-10	55
4250		36.59	11.93	0	36.6		-10	55
4270		36.59	11.93	0	36.6		-10	55
4290		36.76	11.93	0	36.6		-10	55
4305		36.76	11.93	0	36.6		-10	55
4310		36.72	11.93	0	36.6		-10	55
4330		36.59	11.93	0	36.6		-10	55
4350		36.6	11.93	0	36.6		-10	55
4370		36.61	11.93	0	36.6		-10	55
4390		36.72	11.93	0	36.6		-10	55
4410		36.64	11.93	0	36.6		-10	55
4430		36.57	11.93	0	36.6		-10	55
4450		36.61	11.93	0	36.6		-10	55
4470		36.64	11.93	0	36.6		-10	55
4490		36.54	11.93	0	36.6		-10	55
4495		36.54	11.93	0	36.6		-10	55
4510		36.65	11.93	0	36.6		-10	55
4530		36.49	11.93	0	36.6		-10	55
4550		36.53	11.93	0	36.6		-10	55
4555		36.53	11.93	0	36.6		-10	55
4570		36.59	11.93	0	36.6		-10	55
4590		36.55	11.93	0	36.6		-10	55
4610		36.59	11.93	0	36.6		-10	55
4620		36.59	11.93	0	36.6		-10	55
4630		36.46	11.93	0	36.6		-10	55
4650		36.49	11.93	0	36.6		-10	55
4670		36.76	11.93	0	36.6		-10	55
4680		36.76	11.93	0	36.6		-10	55
4690		36.65	11.93	0	36.6		-10	55
4710		36.67	11.93	0	36.6		-10	55
4730		36.67	11.93	0	36.6		-10	55
4745		36.67	11.84	0	36.6		-10	55
4750		36.58	11.84	0	36.6		-10	55
4770		36.62	11.84	0	36.6		-10	55
4790		36.8	11.84	0	36.6		-10	55
4805		36.8	11.84	0	36.6		-10	55
4810		36.55	11.84	0	36.6		-10	55
4830		36.57	11.84	0	36.6		-10	55
4850		36.55	11.84	0	36.6		-10	55
4870		36.76	11.84	0	36.6		-10	55
4890		36.77	11.84	0	36.6		-10	55
4910		36.65	11.84	0	36.6		-10	55
4930		36.56	11.84	0	36.6		-10	55
4950		36.75	11.84	0	36.6		-10	55
4970		36.65	11.84	0	36.6		-10	55
4990		36.64	11.84	0	36.6		-10	55
4995		36.64	11.84	0	36.6		-10	55
5010		36.78	11.84	0	36.6		-10	55
5030		36.5	11.84	0	36.6		-10	55
5050		36.66	11.84	0	36.6		-10	55
5055		36.66	11.84	0	36.6		-10	55
5070		36.52	11.84	0	36.6		-10	55
5090		36.7	11.84	0	36.6		-10	55
5110		36.67	11.84	0	36.6		-10	55
5115		36.67	11.84	0	36.6		-10	55
5130		36.62	11.84	0	36.6		-10	55
5150		36.61	11.84	0	36.6		-10	55
5170		36.7	11.84	0	36.6		-10	55
5180		36.7	11.84	0	36.6		-10	55
5190		36.6	11.84	0	36.6		-10	55
5210		36.68	11.84	0	36.6		-10	55
5230		36.69	11.84	0	36.6		-10	55
5240		36.69	11.84	0	36.6		-10	55
5250		36.8	11.84	0	36.6		-10	55
5270		36.9	11.84	0	36.6		-10	55
5290		36.97	11.84	0	36.6		-10	55
5305		36.97	11.88	0	36.6		-10	55
5310		37.09	11.88	0	36.6		-10	55
5330		37.11	11.88	0	36.6		-10	55
5350		37.26	11.88	0	36.6		-10	55
5365		37.26	11.88	0	36.6		-10	55
5370		37.28	11.88	0	36.6		-10	55
5390		37.4	11.88	0	36.6		-10	55
5410		37.6	11.88	0	36.6		-10	55
5430		37.74	11.88	0	36.6		-10	55
5450		37.83	11.88	0	36.6		-10	55
5470		38.01	11.88	0	36.6		-10	55
5490		38.33	11.88	0	36.6		-10	55
5510		38.46	11.88	0	36.6		-10	55
5530		38.56	11.88	0	36.6		-10	55
5550		38.84	11.88	0	36.6		-10	55
5555		38.84	11.88	0	36.6		-10	55
5570		38.87	11.88	0	36.6		-10	55
5590		39.16	11.88	0	36.6		-10	55
5610		39.37	11.88	0	36.6		-10	55
5615		39.37	11.88	0	36.6		-10	55
5630		39.43	11.88	0	36.6		-10	55
5650		39.72	11.88	0	36.6		-10	55
5670		39.98	11.88	0	36.6		-10	55
5680		39.98	11.88	0	36.6		-10	55
5690		40.12	11.88	0	36.6		-10	55
5710		40.34	11.88	0	36.6		-10	55
5730		40.41	11.88	0	36.6		-10	55
5740		40.41	11.88	0	36.6		-10	55
5750		40.7	11.88	0	36.6		-10	55
5770		40.81	11.88	0	36.6		-10	55
5790		41.09	11.88	0	36.6		-10	55
5805		41.09	11.88	0	36.6		-10	55
5810		41.36	11.88	0	36.6		-10	55
5830		41.41	11.88	0	36.6		-10	55
5850		41.6	11.88	0	36.6		-10	55
5865		41.6	11.88	0	36.6		-10	55
5870		41.79	11.88	0	36.6		-10	55
5890		41.95	11.88	0	36.6		-10	55
5910		42.37	11.88	0	36.6		-10	55
5930		42.34	11.88	0	36.6		-10	55
5950		42.41	11.88	0	36.6		-10	55
5970		42.69	11.88	0	36.6		-10	55
5990		42.76	11.88	0	36.6		-10	55
6010		43.02	11.88	0	36.6		-10	55
6030		43.09	11.88	0	36.6		-10	55
6050		43.28	11.88	0	36.6		-10	55
6055		43.28	11.88	0	36.6		-10	55
6070		43.45	11.88	0	36.6		-10	55
6090		43.66	11.88	0	36.6		-10	55
6110		43.8	11.88	0	36.6		-10	55
6115		43.8	11.88	0	36.6		-10	55
6130		43.97	11.88	0	36.6		-10	55
6150		44.08	11.88	0	36.6		-10	55
6170		44.16	11.88	0	36.6		-10	55
6180		44.16	11.88	0	36.6		-10	55
6190		44.31	11.88	0	36.6		-10	55
6210		44.49	11.88	0	36.6		-10	55
6230		44.49	11.88	0	36.6		-10	55
6240		44.49	11.88	0	36.6		-10	55
6250		44.95	11.88	0	36.6		-10	55
6270		44.99	11.88	0	36.6		-10	55
6290		44.95	11.88	0	36.6		-10	55
6305		44.95	11.84	0	36.6		-10	55
6310		45.19	11.84	0	36.6		-10	55
6330		45.27	11.84	0	36.6		-10	55
6350		45.41	11.84	0	36.6		-10	55
6365		45.41	11.84	0	36.6		-10	55
6370		45.58	11.84	0	36.6		-10	55
6390		45.8	11.84	0	36.6		-10	55
6410		46.01	11.84	0	36.6		-10	55
6425		46.01	11.84	0	36.6		-10	55
6430		45.92	11.84	0	36.6		-10	55
6450		46.04	11.84	0	36.6		-10	55
6470		46.1	11.84	0	36.6		-10	55
6490		46.26	11.84	0	36.6		-10	55
6510		46.34	11.84	0	36.6		-10	55
6530		46.49	11.84	0	36.6		-10	55
6550		46.29	11.84	0	36.6		-10	55
6570		46.53	11.84	0	36.6		-10	55
6590		46.58	11.84	0	36.6		-10	55
6610		46.63	11.84	0	36.6		-10	55
6615		46.63	11.84	0	36.6		-10	55
6630		46.6	11.84	0	36.6		-10	55
6650		46.57	11.84	0	36.6		-10	55
6670		46.66	11.84	0	36.6		-10	55
6675		46.66	11.84	0	36.6		-10	55
6690		46.72	11.84	0	36.6		-10	55
6710		46.56	11.84	0	36.6		-10	55
6730		46.61	11.84	0	36.6		-10	55
6740		46.61	11.84	0	36.6		-10	55
6750		46.4	11.84	0	36.6		-10	55
6770		46.55	11.84	0	36.6		-10	55
6790		46.39	11.84	0	36.6		-10	55
6800		46.39	11.84	0	36.6		-10	55
6810		46.22	11.84	0	36.6		-10	55
6830		46.26	11.84	0	36.6		-10	55
6850		46.17	11.84	0	36.6		-10	55
6865		46.17	11.67	0	36.6		-10	55
6870		46.04	11.67	0	36.6		-10	55
6890		45.87	11.67	0	36.6		-10	55
6910		45.58	11.67	0	36.6		-10	55
6925		45.58	11.67	0	36.6		-10	55
6930		45.34	11.67	0	36.6		-10	55
6950		45.15	11.67	0	36.6		-10	55
6970		45.01	11.67	0	36.6		-10	55
6990		44.79	11.67	0	36.6		-10	55
7010		44.42	11.67	0	36.6		-10	55
7030		44.32	11.67	0	36.6		-10	55
7050		44.03	11.67	0	36.6		-10	55
7070		43.76	11.67	0	36.6		-10	55
7090		43.61	11.67	0	36.6		-10	55
7110		43.5	11.67	0	36.6		-10	55
7115		43.5	11.67	0	36.6		-10	55
7130		43.22	11.67	0	36.6		-10	55
7150		42.89	11.67	0	36.6		-10	55
7170		42.83	11.67	0	36.6		-10	55
7175		42.83	11.67	0	36.6		-10	55
7190		42.48	11.67	0	36.6		-10	55
7210		42.39	11.67	0	36.6		-10	55
7230		42.1	11.67	0	36.6		-10	55
7240		42.1	11.67	0	36.6		-10	55
7250		41.97	11.67	0	36.6		-10	55
7270		41.72	11.67	0	36.6		-10	55
7290		41.56	11.67	0	36.6		-10	55
7300		41.56	11.67	0	36.6		-10	55
7310		41.37	11.67	0	36.6		-10	55
7330		41.14	11.67	0	36.6		-10	55
7350		40.9	11.67	0	36.6		-10	55
7365		40.9	11.65	0	36.6		-10	55
7370		40.81	11.65	0	36.6		-10	55
7390		40.72	11.65	0	36.6		-10	55
7410		40.33	11.65	0	36.6		-10	55
7425		40.33	11.65	0	36.6		-10	55
7430		40.36	11.65	0	36.6		-10	55
7450		40.07	11.65	0	36.6		-10	55
7470		39.99	11.65	0	36.6		-10	55
7490		39.79	11.65	0	36.6		-10	55
7510		39.49	11.65	0	36.6		-10	55
7530		39.44	11.65	0	36.6		-10	55
7550		39.34	11.65	0	36.6		-10	55
7570		39.18	11.65	0	36.6		-10	55
7590		39.04	11.65	0	36.6		-10	55
7610		38.92	11.65	0	36.6		-10	55
7615		38.92	11.65	0	36.6		-10	55
7630		38.59	11.65	0	36.6		-10	55
7650		38.47	11.65	0	36.6		-10	55
7670		38.43	11.65	0	36.6		-10	55
7675		38.43	11.65	0	36.6		-10	55
7690		38.11	11.65	0	36.6		-10	55
7710		38.12	11.65	0	36.6		-10	55
7730		37.89	11.65	0	36.6		-10	55
7735		37.89	11.65	0	36.6		-10	55
7750		37.8	11.65	0	36.6		-10	55
7770		37.59	11.65	0	36.6		-10	55
7790		37.53	11.65	0	36.6		-10	55
7800		37.53	11.65	0	36.6		-10	55
7810		37.41	11.65	0	36.6		-10	55
7830		37.32	11.65	0	36.6		-10	55
7850		37.12	11.65	0	36.6		-10	55
7860		37.12	11.65	0	36.6		-10	55
7870		37.08	11.65	0	36.6		-10	55
7890		37.27	11.65	0	36.6		-10	55
7910		37.06	11.65	0	36.6		-10	55
7925		37.06	11.67	0	36.6		-10	55
7930		37.1	11.67	0	36.6		-10	55
7950		36.89	11.67	0	36.6		-10	55
7970		37.02	11.67	0	36.6		-10	55
7985		37.02	11.67	0	36.6		-10	55
7990		36.89	11.67	0	36.6		-10	55
8010		36.87	11.67	0	36.6		-10	55
8030		36.81	11.67	0	36.6		-10	55
8050		36.77	11.67	0	36.6		-10	55
8070		36.86	11.67	0	36.6		-10	55
8090		36.91	11.67	0	36.6		-10	55
8110		36.85	11.67	0	36.6		-10	55
8130		36.79	11.67	0	36.6		-10	55
8150		36.68	11.67	0	36.6		-10	55
8170		36.82	11.67	0	36.6		-10	55
8175		36.82	11.67	0	36.6		-10	55
8190		37.04	11.67	0	36.6		-10	55
8210		36.65	11.67	0	36.6		-10	55
8230		36.71	11.67	0	36.6		-10	55
8240		36.71	11.67	0	36.6		-10	55
8250		36.88	11.67	0	36.6		-10	55
8270		36.93	11.67	0	36.6		-10	55
8290		37.01	11.67	0	36.6		-10	55
8300		37.01	11.67	0	36.6		-10	55
8310		36.97	11.67	0	36.6		-10	55
8330		37.09	11.67	0	36.6		-10	55
8350		37.15	11.67	0	36.6		-10	55
8360		37.15	11.67	0	36.6		-10	55
8370		37.26	11.67	0	36.6		-10	55
8390		37.24	11.67	0	36.6		-10	55
8410		37.43	11.67	0	36.6		-10	55
8425		37.43	11.79	0	36.6		-10	55
8430		37.45	11.79	0	36.6		-10	55
8450		37.45	11.79	0	36.6		-10	55
8470		37.72	11.79	0	36.6		-10	55
8485		37.72	11.79	0	36.6		-10	55
8490		37.81	11.79	0	36.6		-10	55
8510		38.05	11.79	0	36.6		-10	55
8530		38.11	11.79	0	36.6		-10	55
8550		38.44	11.79	0	36.6		-10	55
8570		38.54	11.79	0	36.6		-10	55
8590		38.73	11.79	0	36.6		-10	55
8610		38.91	11.79	0	36.6		-10	55
8630		39.25	11.79	0	36.6		-10	55
8650		39.38	11.79	0	36.6		-10	55
8670		39.36	11.79	0	36.6		-10	55
8675		39.36	11.79	0	36.6		-10	55
8690		39.64	11.79	0	36.6		-10	55
8710		39.73	11.79	0	36.6		-10	55
8730		40.18	11.79	0	36.6		-10	55
8735		40.18	11.79	0	36.6		-10	55
8750		40.35	11.79	0	36.6		-10	55
8770		40.62	11.79	0	36.6		-10	55
8790		40.71	11.79	0	36.6		-10	55
8800		40.71	11.79	0	36.6		-10	55
8810		40.87	11.79	0	36.6		-10	55
8830		40.99	11.79	0	36.6		-10	55
8850		41.49	11.79	0	36.6		-10	55
8860		41.49	11.79	0	36.6		-10	55
8870		41.46	11.79	0	36.6		-10	55
8890		41.62	11.79	0	36.6		-10	55
8910		41.96	11.79	0	36.6		-10	55
8925		41.96	11.98	0	36.6		-10	55
8930		41.93	11.98	0	36.6		-10	55
8950		42.39	11.98	0	36.6		-10	55
8970		42.54	11.98	0	36.6		-10	55
8985		42.54	11.98	0	36.6		-10	55
8990		42.6	11.98	0	36.6		-10	55
9010		42.85	11.98	0	36.6		-10	55
9030		43.08	11.98	0	36.6		-10	55
9045		43.08	11.98	0	36.6		-10	55
9050		43.12	11.98	0	36.6		-10	55
9070		43.46	11.98	0	36.6		-10	55
9090		43.62	11.98	0	36.6		-10	55
9110		43.77	11.98	0	36.6		-10	55
9130		43.78	11.98	0	36.6		-10	55
9150		44.09	11.98	0	36.6		-10	55
9170		44.23	11.98	0	36.6		-10	55
9175		44.23	11.98	0	36.6		-10	55
9190		44.37	11.98	0	36.6		-10	55
9210		44.74	11.98	0	36.6		-10	55
9230		44.75	11.98	0	36.6		-10	55
9235		44.75	11.98	0	36.6		-10	55
9250		44.97	11.98	0	36.6		-10	55
9270		45.17	11.98	0	36.6		-10	55
9290		45.29	11.98	0	36.6		-10	55
9300		45.29	11.98	0	36.6		-10	55
9310		45.48	11.98	0	36.6		-10	55
9330		45.4	11.98	0	36.6		-10	55
9350		45.79	11.98	0	36.6		-10	55
9360		45.79	11.98	0	36.6		-10	55
9370		46.06	11.98	0	36.6		-10	55
9390		45.94	11.98	0	36.6		-10	55
9410		45.98	11.98	0	36.6		-10	55
9420		45.98	11.98	0	36.6		-10	55
9430		46.2	11.98	0	36.6		-10	55
9450		46.44	11.98	0	36.6		-10	55
9470		46.5	11.98	0	36.6		-10	55
9485		46.5	11.77	0	36.6		-10	55
9490		46.44	11.77	0	36.6		-10	55
9510		46.61	11.77	0	36.6		-10	55
9530		46.46	11.77	0	36.6		-10	55
9545		46.46	11.77	0	36.6		-10	55
9550		46.63	11.77	0	36.6		-10	55
9570		46.65	11.77	0	36.6		-10	55
9590		46.6	11.77	0	36.6		-10	55
9610		46.74	11.77	0	36.6		-10	55
9630		46.71	11.77	0	36.6		-10	55
9650		46.71	11.77	0	36.6		-10	55
9670		46.96	11.77	0	36.6		-10	55
9690		46.6	11.77	0	36.6		-10	55
9710		46.59	11.77	0	36.6		-10	55
9730		46.54	11.77	0	36.6		-10	55
9735		46.54	11.77	0	36.6		-10	55
9750		46.28	11.77	0	36.6		-10	55
9770		46.12	11.77	0	36.6		-10	55
9790		46	11.77	0	36.6		-10	55
9795		46	11.77	0	36.6		-10	55
9810		45.83	11.77	0	36.6		-10	55
9830		45.63	11.77	0	36.6		-10	55
9850		45.44	11.77	0	36.6		-10	55
9860		45.44	11.77	0	36.6		-10	55
9870		45.35	11.77	0	36.6		-10	55
9890		45.13	11.77	0	36.6		-10	55
9910		45	11.77	0	36.6		-10	55
9920		45	11.77	0	36.6		-10	55
9930		44.6	11.77	0	36.6		-10	55
9950		44.33	11.77	0	36.6		-10	55
9970		44.25	11.77	0	36.6		-10	55
9985		44.25	11.74	0	36.6		-10	55
9990		43.95	11.74	0	36.6		-10	55
10010		43.8	11.74	0	36.6		-10	55
10030		43.59	11.74	0	36.6		-10	55
10045		43.59	11.74	0	36.6		-10	55
10050		43.42	11.74	0	36.6		-10	55
10070		43.01	11.74	0	36.6		-10	55
10090		42.91	11.74	0	36.6		-10	55
10110		42.72	11.74	0	36.6		-10	55
10130		42.4	11.74	0	36.6		-10	55
10150		42.17	11.74	0	36.6		-10	55
10170		42.12	11.74	0	36.6		-10	55
10190		41.95	11.74	0	36.6		-10	55
10210		41.83	11.74	0	36.6		-10	55
10230		41.48	11.74	0	36.6		-10	55
10235		41.48	11.74	0	36.6		-10	55
10250		41.34	11.74	0	36.6		-10	55
10270		41.37	11.74	0	36.6		-10	55
10290		40.87	11.74	0	36.6		-10	55
10295		40.87	11.74	0	36.6		-10	55
10310		40.81	11.74	0	36.6		-10	55
10330		40.58	11.74	0	36.6		-10	55
10350		40.53	11.74	0	36.6		-10	55
10355		40.53	11.74	0	36.6		-10	55
10370		40.4	11.74	0	36.6		-10	55
10390		39.99	11.74	0	36.6		-10	55
10410		39.91	11.74	0	36.6		-10	55
10420		39.91	11.74	0	36.6		-10	55
10430		39.64	11.74	0	36.6		-10	55
10450		39.53	11.74	0	36.6		-10	55
10470		39.34	11.74	0	36.6		-10	55
10485		39.34	11.97	0	36.6		-10	55
10490		39.21	11.97	0	36.6		-10	55
10510		39.06	11.97	0	36.6		-10	55
10530		38.9	11.97	0	36.6		-10	55
10545		38.9	11.97	0	36.6		-10	55
10550		38.78	11.97	0	36.6		-10	55
10570		38.74	11.97	0	36.6		-10	55
10590		38.38	11.97	0	36.6		-10	55
10610		38.26	11.97	0	36.6		-10	55
10630		38.1	11.97	0	36.6		-10	55
10650		38.02	11.97	0	36.6		-10	55
10670		37.8	11.97	0	36.6		-10	55
10690		37.8	11.97	0	36.6		-10	55
10710		37.59	11.97	0	36.6		-10	55
10730		37.52	11.97	0	36.6		-10	55
10750		37.49	11.97	0	36.6		-10	55
10770		37.32	11.97	0	36.6		-10	55
10790		37.31	11.97	0	36.6		-10	55
10795		37.31	11.97	0	36.6		-10	55
10810		37.25	11.97	0	36.6		-10	55
10830		37.08	11.97	0	36.6		-10	55
10850		36.94	11.97	0	36.6		-10	55
10855		36.94	11.97	0	36.6		-10	55
10870		37.14	11.97	0	36.6		-10	55
10890		37	11.97	0	36.6		-10	55
10910		37.03	11.97	0	36.6		-10	55
10920		37.03	11.97	0	36.6		-10	55
10930		37.03	11.97	0	36.6		-10	55
10950		36.85	11.97	0	36.6		-10	55
10970		36.8	11.97	0	36.6		-10	55
10980		36.8	11.97	0	36.6		-10	55
10990		36.9	11.97	0	36.6		-10	55
11010		36.79	11.97	0	36.6		-10	55
11030		36.75	11.97	0	36.6		-10	55
11045		36.75	11.82	0	36.6		-10	55
11050		36.81	11.82	0	36.6		-10	55
11070		36.75	11.82	0	36.6		-10	55
11090		36.86	11.82	0	36.6		-10	55
11105		36.86	11.82	0	36.6		-10	55
11110		36.85	11.82	0	36.6		-10	55
11130		36.65	11.82	0	36.6		-10	55
11150		36.81	11.82	0	36.6		-10	55
11170		36.8	11.82	0	36.6		-10	55
11190		36.79	11.82	0	36.6		-10	55
11210		36.69	11.82	0	36.6		-10	55
11230		36.73	11.82	0	36.6		-10	55
11250		36.76	11.82	0	36.6		-10	55
11270		36.92	11.82	0	36.6		-10	55
11290		36.9	11.82	0	36.6		-10	55
11295		36.9	11.82	0	36.6		-10	55
11310		36.96	11.82	0	36.6		-10	55
11330		36.97	11.82	0	36.6		-10	55
11350		36.79	11.82	0	36.6		-10	55
11355		36.79	11.82	0	36.6		-10	55
11370		36.97	11.82	0	36.6		-10	55
11390		37.06	11.82	0	36.6		-10	55
11410		37.13	11.82	0	36.6		-10	55
11420		37.13	11.82	0	36.6		-10	55
11430		37.06	11.82	0	36.6		-10	55
11450		37.34	11.82	0	36.6		-10	55
11470		37.41	11.82	0	36.6		-10	55
11480		37.41	11.82	0	36.6		-10	55
11490		37.49	11.82	0	36.6		-10	55
11510		37.5	11.82	0	36.6		-10	55
11530		37.77	11.82	0	36.6		-10	55
11545		37.77	11.6	0	36.6		-10	55
11550		37.79	11.6	0	36.6		-10	55
11570		38	11.6	0	36.6		-10	55
11590		38.15	11.6	0	36.6		-10	55
11605		38.15	11.6	0	36.6		-10	55
11610		38.3	11.6	0	36.6		-10	55
11630		38.52	11.6	0	36.6		-10	55
11650		38.72	11.6	0	36.6		-10	55
11670		38.94	11.6	0	36.6		-10	55
11690		39.22	11.6	0	36.6		-10	55
11710		39.21	11.6	0	36.6		-10	55
11730		39.5	11.6	0	36.6		-10	55
11750		39.88	11.6	0	36.6		-10	55
11770		39.77	11.6	0	36.6		-10	55
11790		40.01	11.6	0	36.6		-10	55
11795		40.01	11.6	0	36.6		-10	55
11810		40.2	11.6	0	36.6		-10	55
11830		40.42	11.6	0	36.6		-10	55
11850		40.79	11.6	0	36.6		-10	55
11855		40.79	11.6	0	36.6		-10	55
11870		40.75	11.6	0	36.6		-10	55
11890		41.11	11.6	0	36.6		-10	55
11910		41.25	11.6	0	36.6		-10	55
11915		41.25	11.6	0	36.6		-10	55
11930		41.4	11.6	0	36.6		-10	55
11950		41.77	11.6	0	36.6		-10	55
11970		41.99	11.6	0	36.6		-10	55
11980		41.99	11.6	0	36.6		-10	55
11990		42.05	11.6	0	36.6		-10	55
12010		42.19	11.6	0	36.6		-10	55
12030		42.5	11.6	0	36.6		-10	55
12040		42.5	11.6	0	36.6		-10	55
12050		42.74	11.6	0	36.6		-10	55
12070		42.83	11.6	0	36.6		-10	55
12090		42.98	11.6	0	36.6		-10	55
12105		42.98	12.08	0	36.6		-10	55
12110		43.2	12.08	0	36.6		-10	55
12130		43.39	12.08	0	36.6		-10	55
12150		43.66	12.08	0	36.6		-10	55
12165		43.66	12.08	0	36.6		-10	55
12170		43.61	12.08	0	36.6		-10	55
12190		44.1	12.08	0	36.6		-10	55
12210		44.18	12.08	0	36.6		-10	55
12230		44.32	12.08	0	36.6		-10	55
12250		44.53	12.08	0	36.6		-10	55
12270		44.55	12.08	0	36.6		-10	55
12290		44.81	12.08	0	36.6		-10	55
12310		44.87	12.08	0	36.6		-10	55
12330		45.15	12.08	0	36.6		-10	55
12350		45.26	12.08	0	36.6		-10	55
12355		45.26	12.08	0	36.6		-10	55
12370		45.35	12.08	0	36.6		-10	55
12390		45.56	12.08	0	36.6		-10	55
12410		45.63	12.08	0	36.6		-10	55
12415		45.63	12.08	0	36.6		-10	55
12430		45.98	12.08	0	36.6		-10	55
12450		45.93	12.08	0	36.6		-10	55
12470		46.01	12.08	0	36.6		-10	55
12480		46.01	12.08	0	36.6		-10	55
12490		46.14	12.08	0	36.6		-10	55
12510		46.13	12.08	0	36.6		-10	55
12530		46.16	12.08	0	36.6		-10	55
12540		46.16	12.08	0	36.6		-10	55
12550		46.23	12.08	0	36.6		-10	55
12570		46.45	12.08	0	36.6		-10	55
12590		46.41	12.08	0	36.6		-10	55
12605		46.41	12.02	0	36.6		-10	55
12610		46.55	12.02	0	36.6		-10	55
12630		46.65	12.02	0	36.6		-10	55
12650		46.51	12.02	0	36.6		-10	55
12665		46.51	12.02	0	36.6		-10	55
12670		46.74	12.02	0	36.6		-10	55
12690		46.56	12.02	0	36.6		-10	55
12710		46.5	12.02	0	36.6		-10	55
12730		46.5	12.02	0	36.6		-10	55
12750		46.62	12.02	0	36.6		-10	55
12770		46.37	12.02	0	36.6		-10	55
12790		46.51	12.02	0	36.6		-10	55
12810		46.37	12.02	0	36.6		-10	55
12830		46.17	12.02	0	36.6		-10	55
12850		46.11	12.02	0	36.6		-10	55
12855		46.11	12.02	0	36.6		-10	55
12870		46.02	12.02	0	36.6		-10	55
12890		45.87	12.02	0	36.6		-10	55
12910		45.75	12.02	0	36.6		-10	55
12915		45.75	12.02	0	36.6		-10	55
12930		45.56	12.02	0	36.6		-10	55
12950		45.47	12.02	0	36.6		-10	55
12970		45.22	12.02	0	36.6		-10	55
12980		45.22	12.02	0	36.6		-10	55
12990		45.1	12.02	0	36.6		-10	55
13010		44.85	12.02	0	36.6		-10	55
13030		44.67	12.02	0	36.6		-10	55
13040		44.67	12.02	0	36.6		-10	55
13050		44.29	12.02	0	36.6		-10	55
13070		44.18	12.02	0	36.6		-10	55
13090		44.02	12.02	0	36.6		-10	55
13105		44.02	12.03	0	36.6		-10	55
13110		43.8	12.03	0	36.6		-10	55
13130		43.69	12.03	0	36.6		-10	55
13150		43.37	12.03	0	36.6		-10	55
13165		43.37	12.03	0	36.6		-10	55
13170		43.07	12.03	0	36.6		-10	55
13190		43.05	12.03	0	36.6		-10	55
13210		42.8	12.03	0	36.6		-10	55
13230		42.63	12.03	0	36.6		-10	55
13250		42.32	12.03	0	36.6		-10	55
13270		42.15	12.03	0	36.6		-10	55
13290		42.05	12.03	0	36.6		-10	55
13310		41.81	12.03	0	36.6		-10	55
13330		41.48	12.03	0	36.6		-10	55
13350		41.33	12.03	0	36.6		-10	55
13370		41.34	12.03	0	36.6		-10	55
13390		40.95	12.03	0	36.6		-10	55
13410		40.77	12.03	0	36.6		-10	55
13415		40.77	12.03	0	36.6		-10	55
13430		40.56	12.03	0	36.6		-10	55
13450		40.54	12.03	0	36.6		-10	55
13470		40.31	12.03	0	36.6		-10	55
13480		40.31	12.03	0	36.6		-10	55
13490		40.18	12.03	0	36.6		-10	55
13510		39.98	12.03	0	36.6		-10	55
13530		39.74	12.03	0	36.6		-10	55
13540		39.74	12.03	0	36.6		-10	55
13550		39.68	12.03	0	36.6		-10	55
13570		39.42	12.03	0	36.6		-10	55
13590		39.23	12.03	0	36.6		-10	55
13605		39.23	12.23	0	36.6		-10	55
13610		39.29	12.23	0	36.6		-10	55
13630		38.93	12.23	0	36.6		-10	55
13650		38.82	12.23	0	36.6		-10	55
13665		38.82	12.23	0	36.6		-10	55
13670		38.69	12.23	0	36.6		-10	55
13690		38.39	12.23	0	36.6		-10	55
13710		38.36	12.23	0	36.6		-10	55
13725		38.36	12.23	0	36.6		-10	55
13730		38.2	12.23	0	36.6		-10	55
13750		37.96	12.23	0	36.6		-10	55
13770		37.82	12.23	0	36.6		-10	55
13790		37.63	12.23	0	36.6		-10	55
13810		37.81	12.23	0	36.6		-10	55
13830		37.59	12.23	0	36.6		-10	55
13850		37.5	12.23	0	36.6		-10	55
13870		37.48	12.23	0	36.6		-10	55
13890		37.26	12.23	0	36.6		-10	55
13910		37.21	12.23	0	36.6		-10	55
13915		37.21	12.23	0	36.6		-10	55
13930		37.11	12.23	0	36.6		-10	55
13950		37.03	12.23	0	36.6		-10	55
13970		37	12.23	0	36.6		-10	55
13975		37	12.23	0	36.6		-10	55
13990		36.89	12.23	0	36.6		-10	55
14010		36.92	12.23	0	36.6		-10	55
14030		36.96	12.23	0	36.6		-10	55
14040		36.96	12.23	0	36.6		-10	55
14050		36.95	12.23	0	36.6		-10	55
14070		36.91	12.23	0	36.6		-10	55
14090		36.68	12.23	0	36.6		-10	55
14100		36.68	12.23	0	36.6		-10	55
14110		36.77	12.23	0	36.6		-10	55
14130		36.77	12.23	0	36.6		-10	55
14150		36.78	12.23	0	36.6		-10	55
14165		36.78	12.3	0	36.6		-10	55
14170		36.77	12.3	0	36.6		-10	55
14190		36.7	12.3	0	36.6		-10	55
14210		36.71	12.3	0	36.6		-10	55
14225		36.71	12.3	0	36.6		-10	55
14230		36.77	12.3	0	36.6		-10	55
14250		36.78	12.3	0	36.6		-10	55
14270		36.89	12.3	0	36.6		-10	55
14290		36.77	12.3	0	36.6		-10	55
14310		36.76	12.3	0	36.6		-10	55
14330		36.78	12.3	0	36.6		-10	55
14350		36.88	12.3	0	36.6		-10	55
14370		37.03	12.3	0	36.6		-10	55
14390		37.04	12.3	0	36.6		-10	55
14410		37.34	12.3	0	36.6		-10	55
14415		37.34	12.3	0	36.6		-10	55
14430		37.36	12.3	0	36.6		-10	55
14450		37.32	12.3	0	36.6		-10	55
14470		37.66	12.3	0	36.6		-10	55
14475		37.66	12.3	0	36.6		-10	55
14490		37.75	12.3	0	36.6		-10	55
14510		37.95	12.3	0	36.6		-10	55
14530		37.88	12.3	0	36.6		-10	55
14540		37.88	12.3	0	36.6		-10	55
14550		38.15	12.3	0	36.6		-10	55
14570		38.29	12.3	0	36.6		-10	55
14590		38.38	12.3	0	36.6		-10	55
14600		38.38	12.3	0	36.6		-10	55
14610		38.77	12.3	0	36.6		-10	55
14630		38.79	12.3	0	36.6		-10	55
14650		38.97	12.3	0	36.6		-10	55
14660		38.97	12.3	0	36.6		-10	55
14670		39.17	12.3	0	36.6		-10	55
14690		39.52	12.3	0	36.6		-10	55
14710		39.6	12.3	0	36.6		-10	55
14725		39.6	11.98	0	36.6		-10	55
14730		39.99	11.98	0	36.6		-10	55
14750		40.18	11.98	0	36.6		-10	55
14770		40.32	11.98	0	36.6		-10	55
14790		40.58	11.98	0	36.6		-10	55
14810		40.71	11.98	0	36.6		-10	55
14830		40.92	11.98	0	36.6		-10	55
14850		41.06	11.98	0	36.6		-10	55
14870		41.35	11.98	0	36.6		-10	55
14890		41.47	11.98	0	36.6		-10	55
14910		41.77	11.98	0	36.6		-10	55
14930		41.96	11.98	0	36.6		-10	55
14950		42.21	11.98	0	36.6		-10	55
14970		42.33	11.98	0	36.6		-10	55
14975		42.33	11.98	0	36.6		-10	55
14990		42.58	11.98	0	36.6		-10	55
15010		42.7	11.98	0	36.6		-10	55
15030		43.1	11.98	0	36.6		-10	55
15035		43.1	11.98	0	36.6		-10	55
15050		43.06	11.98	0	36.6		-10	55
15070		43.31	11.98	0	36.6		-10	55
15090		43.71	11.98	0	36.6		-10	55
15100		43.71	11.98	0	36.6		-10	55
15110		43.76	11.98	0	36.6		-10	55
15130		43.87	11.98	0	36.6		-10	55
15150		44	11.98	0	36.6		-10	55
15160		44	11.98	0	36.6		-10	55
15170		44.26	11.98	0	36.6		-10	55
15190		44.26	11.98	0	36.6		-10	55
15210		44.57	11.98	0	36.6		-10	55
15225		44.57	12.18	0	36.6		-10	55
15230		44.62	12.18	0	36.6		-10	55
15250		44.89	12.18	0	36.6		-10	55
15270		45.08	12.18	0	36.6		-10	55
15285		45.08	12.18	0	36.6		-10	55
15290		45.26	12.18	0	36.6		-10	55
15310		45.4	12.18	0	36.6		-10	55
15330		45.54	12.18	0	36.6		-10	55
15350		45.58	12.18	0	36.6		-10	55
15370		46.01	12.18	0	36.6		-10	55
15390		45.93	12.18	0	36.6		-10	55
15410		46.18	12.18	0	36.6		-10	55
15430		46.13	12.18	0	36.6		-10	55
15450		46.34	12.18	0	36.6		-10	55
15470		46.13	12.18	0	36.6		-10	55
15475		46.13	12.18	0	36.6		-10	55
15490		46.34	12.18	0	36.6		-10	55
15510		46.34	12.18	0	36.6		-10	55
15530		46.35	12.18	0	36.6		-10	55
15535		46.35	12.18	0	36.6		-10	55
15550		46.49	12.18	0	36.6		-10	55
15570		46.53	12.18	0	36.6		-10	55
15590		46.53	12.18	0	36.6		-10	55
15600		46.53	12.18	0	36.6		-10	55
15610		46.43	12.18	0	36.6		-10	55
15630		46.43	12.18	0	36.6		-10	55
15650		46.51	12.18	0	36.6		-10	55
15660		46.51	12.18	0	36.6		-10	55
15670		46.45	12.18	0	36.6		-10	55
15690		46.4	12.18	0	36.6		-10	55
15710		46.25	12.18	0	36.6		-10	55
15725		46.25	12.13	0	36.6		-10	55
15730		46.38	12.13	0	36.6		-10	55
15750		46.33	12.13	0	36.6		-10	55
15770		45.98	12.13	0	36.6		-10	55
15785		45.98	12.13	0	36.6		-10	55
15790		45.96	12.13	0	36.6		-10	55
15810		45.73	12.13	0	36.6		-10	55
15830		45.49	12.13	0	36.6		-10	55
15850		45.35	12.13	0	36.6		-10	55
15870		45.21	12.13	0	36.6		-10	55
15890		44.98	12.13	0	36.6		-10	55
15910		44.71	12.13	0	36.6		-10	55
15930		44.56	12.13	0	36.6		-10	55
15950		44.46	12.13	0	36.6		-10	55
15970		44.22	12.13	0	36.6		-10	55
15975		44.22	12.13	0	36.6		-10	55
15990		43.95	12.13	0	36.6		-10	55
16010		43.78	12.13	0	36.6		-10	55
16030		43.61	12.13	0	36.6		-10	55
16035		43.61	12.13	0	36.6		-10	55
16050		43.36	12.13	0	36.6		-10	55
16070		43.35	12.13	0	36.6		-10	55
16090		42.83	12.13	0	36.6		-10	55
16100		42.83	12.13	0	36.6		-10	55
16110		42.78	12.13	0	36.6		-10	55
16130		42.53	12.13	0	36.6		-10	55
16150		42.23	12.13	0	36.6		-10	55
16160		42.23	12.13	0	36.6		-10	55
16170		42.08	12.13	0	36.6		-10	55
16190		42.03	12.13	0	36.6		-10	55
16210		41.52	12.13	0	36.6		-10	55
16225		41.52	12.38	0	36.6		-10	55
16230		41.51	12.38	0	36.6		-10	55
16250		41.4	12.38	0	36.6		-10	55
16270		41.12	12.38	0	36.6		-10	55
16285		41.12	12.38	0	36.6		-10	55
16290		41.08	12.38	0	36.6		-10	55
16310		40.72	12.38	0	36.6		-10	55
16330		40.65	12.38	0	36.6		-10	55
16345		40.65	12.38	0	36.6		-10	55
16350		40.55	12.38	0	36.6		-10	55
16370		40.34	12.38	0	36.6		-10	55
16390		40.19	12.38	0	36.6		-10	55
16410		39.98	12.38	0	36.6		-10	55
16430		39.76	12.38	0	36.6		-10	55
16450		39.65	12.38	0	36.6		-10	55
16470		39.45	12.38	0	36.6		-10	55
16490		39.38	12.38	0	36.6		-10	55
16510		39.19	12.38	0	36.6		-10	55
16530		38.92	12.38	0	36.6		-10	55
16535		38.92	12.38	0	36.6		-10	55
16550		38.86	12.38	0	36.6		-10	55
16570		38.55	12.38	0	36.6		-10	55
16590		38.41	12.38	0	36.6		-10	55
16595		38.41	12.38	0	36.6		-10	55
16610		38.25	12.38	0	36.6		-10	55
16630		38.13	12.38	0	36.6		-10	55
16650		38.08	12.38	0	36.6		-10	55
16660		38.08	12.38	0	36.6		-10	55
16670		37.89	12.38	0	36.6		-10	55
16690		37.67	12.38	0	36.6		-10	55
16710		37.59	12.38	0	36.6		-10	55
16720		37.59	12.38	0	36.6		-10	55
16730		37.56	12.38	0	36.6		-10	55
16750		37.37	12.38	0	36.6		-10	55
16770		37.43	12.38	0	36.6		-10	55
16785		37.43	12.18	0	36.6		-10	55
16790		37.13	12.18	0	36.6		-10	55
16810		37.22	12.18	0	36.6		-10	55
16830		37.01	12.18	0	36.6		-10	55
16845		37.01	12.18	0	36.6		-10	55
16850		36.97	12.18	0	36.6		-10	55
16870		36.94	12.18	0	36.6		-10	55
16890		36.71	12.18	0	36.6		-10	55
16910		36.88	12.18	0	36.6		-10	55
16930		36.77	12.18	0	36.6		-10	55
16950		36.8	12.18	0	36.6		-10	55
16970		36.67	12.18	0	36.6		-10	55
16990		36.6	12.18	0	36.6		-10	55
17010		36.75	12.18	0	36.6		-10	55
17030		36.65	12.18	0	36.6		-10	55
17035		36.65	12.18	0	36.6		-10	55
17050		36.51	12.18	0	36.6		-10	55
17070		36.66	12.18	0	36.6		-10	55
17090		36.69	12.18	0	36.6		-10	55
17095		36.69	12.18	0	36.6		-10	55
17110		36.79	12.18	0	36.6		-10	55
17130		36.85	12.18	0	36.6		-10	55
17150		36.88	12.18	0	36.6		-10	55
17160		36.88	12.18	0	36.6		-10	55
17170		36.81	12.18	0	36.6		-10	55
17190		36.94	12.18	0	36.6		-10	55
17210		37.01	12.18	0	36.6		-10	55
17220		37.01	12.18	0	36.6		-10	55
17230		37.04	12.18	0	36.6		-10	55
17250		37.08	12.18	0	36.6		-10	55
17270		37.28	12.18	0	36.6		-10	55
17285		37.28	12.46	0	36.6		-10	55
17290		37.42	12.46	0	36.6		-10	55
17310		37.57	12.46	0	36.6		-10	55
17330		37.75	12.46	0	36.6		-10	55
17345		37.75	12.46	0	36.6		-10	55
17350		37.93	12.46	0	36.6		-10	55
17370		37.92	12.46	0	36.6		-10	55
17390		38.05	12.46	0	36.6		-10	55
17410		38.18	12.46	0	36.6		-10	55
17430		38.36	12.46	0	36.6		-10	55
17450		38.58	12.46	0	36.6		-10	55
17470		38.91	12.46	0	36.6		-10	55
17490		39.03	12.46	0	36.6		-10	55
17510		39.19	12.46	0	36.6		-10	55
17530		39.45	12.46	0	36.6		-10	55
17535		39.45	12.46	0	36.6		-10	55
17550		39.63	12.46	0	36.6		-10	55
17570		39.81	12.46	0	36.6		-10	55
17590		40.03	12.46	0	36.6		-10	55
17595		40.03	12.46	0	36.6		-10	55
17610		40.37	12.46	0	36.6		-10	55
17630		40.58	12.46	0	36.6		-10	55
17650		40.84	12.46	0	36.6		-10	55
17655		40.84	12.46	0	36.6		-10	55
17670		40.97	12.46	0	36.6		-10	55
17690		41.16	12.46	0	36.6		-10	55
17710		41.44	12.46	0	36.6		-10	55
17720		41.44	12.46	0	36.6		-10	55
17730		41.61	12.46	0	36.6		-10	55
17750		41.69	12.46	0	36.6		-10	55
17770		42.01	12.46	0	36.6		-10	55
17780		42.01	12.46	0	36.6		-10	55
17790		42.18	12.46	0	36.6		-10	55
17810		42.32	12.46	0	36.6		-10	55
17830		42.58	12.46	0	36.6		-10	55
17845		42.58	12.25	0	36.6		-10	55
17850		42.84	12.25	0	36.6		-10	55
17870		43.06	12.25	0	36.6		-10	55
17890		43.19	12.25	0	36.6		-10	55
17905		43.19	12.25	0	36.6		-10	55
17910		43.31	12.25	0	36.6		-10	55
17930		43.48	12.25	0	36.6		-10	55
17950		43.59	12.25	0	36.6		-10	55
17970		43.86	12.25	0	36.6		-10	55
17990		44.01	12.25	0	36.6		-10	55
18010		44.25	12.25	0	36.6		-10	55
18030		44.4	12.25	0	36.6		-10	55
18050		44.71	12.25	0	36.6		-10	55
18070		45.01	12.25	0	36.6		-10	55
18090		44.94	12.25	0	36.6		-10	55
18095		44.94	12.25	0	36.6		-10	55
18110		45.11	12.25	0	36.6		-10	55
18130		45.37	12.25	0	36.6		-10	55
18150		45.41	12.25	0	36.6		-10	55
18155		45.41	12.25	0	36.6		-10	55
18170		45.68	12.25	0	36.6		-10	55
18190		45.56	12.25	0	36.6		-10	55
18210		45.72	12.25	0	36.6		-10	55
18220		45.72	12.25	0	36.6		-10	55
18230		45.95	12.25	0	36.6		-10	55
18250		46.07	12.25	0	36.6		-10	55
18270		46.05	12.25	0	36.6		-10	55
18280		46.05	12.25	0	36.6		-10	55
18290		46.19	12.25	0	36.6		-10	55
18310		46.29	12.25	0	36.6		-10	55
18330		46.27	12.25	0	36.6		-10	55
18345		46.27	12.31	0	36.6		-10	55
18350		46.41	12.31	0	36.6		-10	55
18370		46.25	12.31	0	36.6		-10	55
18390		46.12	12.31	0	36.6		-10	55
18405		46.12	12.31	0	36.6		-10	55
18410		46.46	12.31	0	36.6		-10	55
18430		46.43	12.31	0	36.6		-10	55
18450		46.43	12.31	0	36.6		-10	55
18470		46.34	12.31	0	36.6		-10	55
18490		46.29	12.31	0	36.6		-10	55
18510		46.61	12.31	0	36.6		-10	55
18530		46.46	12.31	0	36.6		-10	55
18550		46.44	12.31	0	36.6		-10	55
18570		46.29	12.31	0	36.6		-10	55
18590		46.2	12.31	0	36.6		-10	55
18595		46.2	12.31	0	36.6		-10	55
18610		46.35	12.31	0	36.6		-10	55
18630		46.27	12.31	0	36.6		-10	55
18650		46.27	12.31	0	36.6		-10	55
18655		46.27	12.31	0	36.6		-10	55
18670		46.22	12.31	0	36.6		-10	55
18690		46.03	12.31	0	36.6		-10	55
18710		46.14	12.31	0	36.6		-10	55
18720		46.14	12.31	0	36.6		-10	55
18730		46.13	12.31	0	36.6		-10	55
18750		46.16	12.31	0	36.6		-10	55
18770		45.89	12.31	0	36.6		-10	55
18780		45.89	12.31	0	36.6		-10	55
18790		45.83	12.31	0	36.6		-10	55
18810		45.63	12.31	0	36.6		-10	55
18830		45.5	12.31	0	36.6		-10	55
18845		45.5	12.35	0	36.6		-10	55
18850		45.44	12.35	0	36.6		-10	55
18870		45.17	12.35	0	36.6		-10	55
18890		45.12	12.35	0	36.6		-10	55
18905		45.12	12.35	0	36.6		-10	55
18910		44.85	12.35	0	36.6		-10	55
18930		44.86	12.35	0	36.6		-10	55
18950		44.54	12.35	0	36.6		-10	55
18965		44.54	12.35	0	36.6		-10	55
18970		44.4	12.35	0	36.6		-10	55
18990		44.29	12.35	0	36.6		-10	55
19010		43.84	12.35	0	36.6		-10	55
19030		43.84	12.35	0	36.6		-10	55
19050		43.64	12.35	0	36.6		-10	55
19070		43.4	12.35	0	36.6		-10	55
19090		43.13	12.35	0	36.6		-10	55
19095		43.13	12.35	0	36.6		-10	55
19110		42.8	12.35	0	36.6		-10	55
19130		42.8	12.35	0	36.6		-10	55
19150		42.54	12.35	0	36.6		-10	55
19155		42.54	12.35	0	36.6		-10	55
19170		42.31	12.35	0	36.6		-10	55
19190		42.19	12.35	0	36.6		-10	55
19210		42.06	12.35	0	36.6		-10	55
19215		42.06	12.35	0	36.6		-10	55
19230		41.78	12.35	0	36.6		-10	55
19250		41.61	12.35	0	36.6		-10	55
19270		41.44	12.35	0	36.6		-10	55
19280		41.44	12.35	0	36.6		-10	55
19290		41.24	12.35	0	36.6		-10	55
19310		41.02	12.35	0	36.6		-10	55
19330		40.95	12.35	0	36.6		-10	55
19340		40.95	12.35	0	36.6		-10	55
19350		40.77	12.35	0	36.6		-10	55
19370		40.52	12.35	0	36.6		-10	55
19390		40.24	12.35	0	36.6		-10	55
19405		40.24	12.38	0	36.6		-10	55
19410		40.38	12.38	0	36.6		-10	55
19430		39.91	12.38	0	36.6		-10	55
19450		39.88	12.38	0	36.6		-10	55
19465		39.88	12.38	0	36.6		-10	55
19470		39.63	12.38	0	36.6		-10	55
19490		39.39	12.38	0	36.6		-10	55
19510		39.26	12.38	0	36.6		-10	55
19530		39.27	12.38	0	36.6		-10	55
19550		38.9	12.38	0	36.6		-10	55
19570		38.81	12.38	0	36.6		-10	55
19590		38.7	12.38	0	36.6		-10	55
19610		38.56	12.38	0	36.6		-10	55
19630		38.38	12.38	0	36.6		-10	55
19650		38.16	12.38	0	36.6		-10	55
19655		38.16	12.38	0	36.6		-10	55
19670		38.1	12.38	0	36.6		-10	55
19690		38.04	12.38	0	36.6		-10	55
19710		37.78	12.38	0	36.6		-10	55
19715		37.78	12.38	0	36.6		-10	55
19730		37.65	12.38	0	36.6		-10	55
19750		37.48	12.38	0	36.6		-10	55
19770		37.42	12.38	0	36.6		-10	55
19780		37.42	12.38	0	36.6		-10	55
19790		37.35	12.38	0	36.6		-10	55
19810		37.22	12.38	0	36.6		-10	55
19830		37.36	12.38	0	36.6		-10	55
19840		37.36	12.38	0	36.6		-10	55
19850		37.17	12.38	0	36.6		-10	55
19870		37.12	12.38	0	36.6		-10	55
19890		36.97	12.38	0	36.6		-10	55
19905		36.97	12.5	0	36.6		-10	55
19910		36.96	12.5	0	36.6		-10	55
19930		36.91	12.5	0	36.6		-10	55
19950		36.87	12.5	0	36.6		-10	55
19965		36.87	12.5	0	36.6		-10	55
19970		36.75	12.5	0	36.6		-10	55
19990		36.68	12.5	0	36.6		-10	55
20010		36.67	12.5	0	36.6		-10	55
20030		36.72	12.5	0	36.6		-10	55
20050		36.7	12.5	0	36.6		-10	55
20070		36.56	12.5	0	36.6		-10	55
20090		36.77	12.5	0	36.6		-10	55
20110		36.72	12.5	0	36.6		-10	55
20130		36.85	12.5	0	36.6		-10	55
20150		36.66	12.5	0	36.6		-10	55
20155		36.66	12.5	0	36.6		-10	55
20170		36.73	12.5	0	36.6		-10	55
20190		36.93	12.5	0	36.6		-10	55
20210		36.89	12.5	0	36.6		-10	55
20215		36.89	12.5	0	36.6		-10	55
20230		37.1	12.5	0	36.6		-10	55
20250		36.93	12.5	0	36.6		-10	55
20270		36.91	12.5	0	36.6		-10	55
20275		36.91	12.5	0	36.6		-10	55
20290		37.18	12.5	0	36.6		-10	55
20310		37.15	12.5	0	36.6		-10	55
20330		37.28	12.5	0	36.6		-10	55
20340		37.28	12.5	0	36.6		-10	55
20350		37.55	12.5	0	36.6		-10	55
20370		37.5	12.5	0	36.6		-10	55
20390		37.69	12.5	0	36.6		-10	55
20405		37.69	12.48	0	36.6		-10	55
20410		37.96	12.48	0	36.6		-10	55
20430		38.06	12.48	0	36.6		-10	55
20450		38.3	12.48	0	36.6		-10	55
20465		38.3	12.48	0	36.6		-10	55
20470		38.41	12.48	0	36.6		-10	55
20490		38.48	12.48	0	36.6		-10	55
20510		38.75	12.48	0	36.6		-10	55
20525		38.75	12.48	0	36.6		-10	55
20530		39.02	12.48	0	36.6		-10	55
20550		39.15	12.48	0	36.6		-10	55
20570		39.21	12.48	0	36.6		-10	55
20590		39.59	12.48	0	36.6		-10	55
20610		39.73	12.48	0	36.6		-10	55
20630		40.09	12.48	0	36.6		-10	55
20650		40.37	12.48	0	36.6		-10	55
20670		40.38	12.48	0	36.6		-10	55
20690		40.72	12.48	0	36.6		-10	55
20710		40.84	12.48	0	36.6		-10	55
20715		40.84	12.48	0	36.6		-10	55
20730		41.03	12.48	0	36.6		-10	55
20750		41.19	12.48	0	36.6		-10	55
20770		41.41	12.48	0	36.6		-10	55
20775		41.41	12.48	0	36.6		-10	55
20790		41.63	12.48	0	36.6		-10	55
20810		41.68	12.48	0	36.6		-10	55
20830		42.06	12.48	0	36.6		-10	55
20840		42.06	12.48	0	36.6		-10	55
20850		42.38	12.48	0	36.6		-10	55
20870		42.45	12.48	0	36.6		-10	55
20890		42.8	12.48	0	36.6		-10	55
20900		42.8	12.48	0	36.6		-10	55
20910		42.93	12.48	0	36.6		-10	55
20930		43.11	12.48	0	36.6		-10	55
20950		43.19	12.48	0	36.6		-10	55
20965		43.19	12.55	0	36.6		-10	55
20970		43.53	12.55	0	36.6		-10	55
20990		43.68	12.55	0	36.6		-10	55
21010		43.89	12.55	0	36.6		-10	55
21025		43.89	12.55	0	36.6		-10	55
21030		44.05	12.55	0	36.6		-10	55
21050		44.23	12.55	0	36.6		-10	55
21070		44.61	12.55	0	36.6		-10	55
21090		44.48	12.55	0	36.6		-10	55
21110		44.76	12.55	0	36.6		-10	55
21130		44.97	12.55	0	36.6		-10	55
21150		45.27	12.55	0	36.6		-10	55
21170		45.32	12.55	0	36.6		-10	55
21190		45.2	12.55	0	36.6		-10	55
21210		45.57	12.55	0	36.6		-10	55
21215		45.57	12.55	0	36.6		-10	55
21230		45.68	12.55	0	36.6		-10	55
21250		45.85	12.55	0	36.6		-10	55
21270		46	12.55	0	36.6		-10	55
21275		46	12.55	0	36.6		-10	55
21290		45.96	12.55	0	36.6		-10	55
21310		46.03	12.55	0	36.6		-10	55
21330		46.17	12.55	0	36.6		-10	55
21340		46.17	12.55	0	36.6		-10	55
21350		46.09	12.55	0	36.6		-10	55
21370		46.32	12.55	0	36.6		-10	55
21390		46.38	12.55	0	36.6		-10	55
21400		46.38	12.55	0	36.6		-10	55
21410		46.49	12.55	0	36.6		-10	55
21430		46.57	12.55	0	36.6		-10	55
21450		46.48	12.55	0	36.6		-10	55
21465		46.48	12.48	0	36.6		-10	55
21470		46.46	12.48	0	36.6		-10	55
21490		46.79	12.48	0	36.6		-10	55
21510		46.36	12.48	0	36.6		-10	55
21525		46.36	12.48	0	36.6		-10	55
21530		46.49	12.48	0	36.6		-10	55
21550		46.54	12.48	0	36.6		-10	55
21570		46.25	12.48	0	36.6		-10	55
21590		46.31	12.48	0	36.6		-10	55
21610		46.42	12.48	0	36.6		-10	55
21630		46.33	12.48	0	36.6		-10	55
21650		46.42	12.48	0	36.6		-10	55
21670		46.17	12.48	0	36.6		-10	55
21690		45.9	12.48	0	36.6		-10	55
21710		45.78	12.48	0	36.6		-10	55
21715		45.78	12.48	0	36.6		-10	55
21730		45.76	12.48	0	36.6		-10	55
21750		45.62	12.48	0	36.6		-10	55
21770		45.38	12.48	0	36.6		-10	55
21775		45.38	12.48	0	36.6		-10	55
21790		45.3	12.48	0	36.6		-10	55
21810		45.05	12.48	0	36.6		-10	55
21830		45.01	12.48	0	36.6		-10	55
21835		45.01	12.48	0	36.6		-10	55
21850		44.79	12.48	0	36.6		-10	55
21870		44.6	12.48	0	36.6		-10	55
21890		44.4	12.48	0	36.6		-10	55
21900		44.4	12.48	0	36.6		-10	55
21910		44.1	12.48	0	36.6		-10	55
21930		43.95	12.48	0	36.6		-10	55
21950		43.68	12.48	0	36.6		-10	55
21960		43.68	12.48	0	36.6		-10	55
21970		43.57	12.48	0	36.6		-10	55
21990		43.28	12.48	0	36.6		-10	55
22010		43.16	12.48	0	36.6		-10	55
22025		43.16	12.61	0	36.6		-10	55
22030		42.87	12.61	0	36.6		-10	55
22050		42.59	12.61	0	36.6		-10	55
22070		42.44	12.61	0	36.6		-10	55
22085		42.44	12.61	0	36.6		-10	55
22090		42.32	12.61	0	36.6		-10	55
22110		42.21	12.61	0	36.6		-10	55
22130		41.97	12.61	0	36.6		-10	55
22150		41.7	12.61	0	36.6		-10	55
22170		41.48	12.61	0	36.6		-10	55
22190		41.38	12.61	0	36.6		-10	55
22210		40.99	12.61	0	36.6		-10	55
22230		40.97	12.61	0	36.6		-10	55
22250		40.65	12.61	0	36.6		-10	55
22270		40.55	12.61	0	36.6		-10	55
22275		40.55	12.61	0	36.6		-10	55
22290		40.47	12.61	0	36.6		-10	55
22310		40.24	12.61	0	36.6		-10	55
22330		40.13	12.61	0	36.6		-10	55
22335		40.13	12.61	0	36.6		-10	55
22350		39.94	12.61	0	36.6		-10	55
22370		39.73	12.61	0	36.6		-10	55
22390		39.62	12.61	0	36.6		-10	55
22400		39.62	12.61	0	36.6		-10	55
22410		39.37	12.61	0	36.6		-10	55
22430		39.3	12.61	0	36.6		-10	55
22450		39.12	12.61	0	36.6		-10	55
22460		39.12	12.61	0	36.6		-10	55
22470		38.97	12.61	0	36.6		-10	55
22490		38.81	12.61	0	36.6		-10	55
22510		38.67	12.61	0	36.6		-10	55
22525		38.67	12.65	0	36.6		-10	55
22530		38.57	12.65	0	36.6		-10	55
22550		38.37	12.65	0	36.6		-10	55
22570		38.16	12.65	0	36.6		-10	55
22585		38.16	12.65	0	36.6		-10	55
22590		37.97	12.65	0	36.6		-10	55
22610		37.92	12.65	0	36.6		-10	55
22630		37.75	12.65	0	36.6		-10	55
22650		37.68	12.65	0	36.6		-10	55
22670		37.63	12.65	0	36.6		-10	55
22690		37.44	12.65	0	36.6		-10	55
22710		37.28	12.65	0	36.6		-10	55
22730		37.32	12.65	0	36.6		-10	55
22750		37.29	12.65	0	36.6		-10	55
22770		37.18	12.65	0	36.6		-10	55
22775		37.18	12.65	0	36.6		-10	55
22790		36.92	12.65	0	36.6		-10	55
22810		36.99	12.65	0	36.6		-10	55
22830		36.78	12.65	0	36.6		-10	55
22835		36.78	12.65	0	36.6		-10	55
22850		36.75	12.65	0	36.6		-10	55
22870		36.68	12.65	0	36.6		-10	55
22890		36.81	12.65	0	36.6		-10	55
22900		36.81	12.65	0	36.6		-10	55
22910		36.74	12.65	0	36.6		-10	55
22930		36.68	12.65	0	36.6		-10	55
22950		36.56	12.65	0	36.6		-10	55
22960		36.56	12.65	0	36.6		-10	55
22970		36.66	12.65	0	36.6		-10	55
22990		36.75	12.65	0	36.6		-10	55
23010		36.61	12.65	0	36.6		-10	55
23025		36.61	12.53	0	36.6		-10	55
23030		36.82	12.53	0	36.6		-10	55
23050		36.64	12.53	0	36.6		-10	55
23070		36.7	12.53	0	36.6		-10	55
23085		36.7	12.53	0	36.6		-10	55
23090		36.71	12.53	0	36.6		-10	55
23110		36.74	12.53	0	36.6		-10	55
23130		37	12.53	0	36.6		-10	55
23145		37	12.53	0	36.6		-10	55
23150		37	12.53	0	36.6		-10	55
23170		37.09	12.53	0	36.6		-10	55
23190		37.14	12.53	0	36.6		-10	55
23210		37.31	12.53	0	36.6		-10	55
23230		37.32	12.53	0	36.6		-10	55
23250		37.48	12.53	0	36.6		-10	55
23270		37.64	12.53	0	36.6		-10	55
23290		37.8	12.53	0	36.6		-10	55
23310		37.79	12.53	0	36.6		-10	55
23330		38.03	12.53	0	36.6		-10	55
23335		38.03	12.53	0	36.6		-10	55
23350		38.32	12.53	0	36.6		-10	55
23370		38.31	12.53	0	36.6		-10	55
23390		38.63	12.53	0	36.6		-10	55
23400		38.63	12.53	0	36.6		-10	55
23410		38.82	12.53	0	36.6		-10	55
23430		39.03	12.53	0	36.6		-10	55
23450		39.21	12.53	0	36.6		-10	55
23460		39.21	12.53	0	36.6		-10	55
23470		39.41	12.53	0	36.6		-10	55
23490		39.61	12.53	0	36.6		-10	55
23510		39.89	12.53	0	36.6		-10	55
23520		39.89	12.53	0	36.6		-10	55
23530		40.03	12.53	0	36.6		-10	55
23550		40.32	12.53	0	36.6		-10	55
23570		40.5	12.53	0	36.6		-10	55
23585		40.5	12.71	0	36.6		-10	55
23590		40.71	12.71	0	36.6		-10	55
23610		40.9	12.71	0	36.6		-10	55
23630		41.13	12.71	0	36.6		-10	55
23645		41.13	12.71	0	36.6		-10	55
23650		41.2	12.71	0	36.6		-10	55
23670		41.69	12.71	0	36.6		-10	55
23690		41.7	12.71	0	36.6		-10	55
23710		42.03	12.71	0	36.6		-10	55
23730		42.28	12.71	0	36.6		-10	55
23750		42.29	12.71	0	36.6		-10	55
23770		42.58	12.71	0	36.6		-10	55
23790		42.87	12.71	0	36.6		-10	55
23810		42.97	12.71	0	36.6		-10	55
23830		43.17	12.71	0	36.6		-10	55
23835		43.17	12.71	0	36.6		-10	55
23850		43.42	12.71	0	36.6		-10	55
23870		43.55	12.71	0	36.6		-10	55
23890		43.76	12.71	0	36.6		-10	55
23895		43.76	12.71	0	36.6		-10	55
23910		43.92	12.71	0	36.6		-10	55
23930		44.09	12.71	0	36.6		-10	55
23950		44.33	12.71	0	36.6		-10	55
23960		44.33	12.71	0	36.6		-10	55
23970		44.63	12.71	0	36.6		-10	55
23990		44.74	12.71	0	36.6		-10	55
24010		44.9	12.71	0	36.6		-10	55
24020		44.9	12.71	0	36.6		-10	55
24030		44.85	12.71	0	36.6		-10	55
24050		45.1	12.71	0	36.6		-10	55
24070		45.38	12.71	0	36.6		-10	55
24085		45.38	12.69	0	36.6		-10	55
24090		45.48	12.69	0	36.6		-10	55
24110		45.63	12.69	0	36.6		-10	55
24130		45.81	12.69	0	36.6		-10	55
24145		45.81	12.69	0	36.6		-10	55
24150		45.82	12.69	0	36.6		-10	55
24170		45.87	12.69	0	36.6		-10	55
24190		45.97	12.69	0	36.6		-10	55
24210		46.1	12.69	0	36.6		-10	55
24230		46.12	12.69	0	36.6		-10	55
24250		46.19	12.69	0	36.6		-10	55
24270		46.23	12.69	0	36.6		-10	55
24290		46.18	12.69	0	36.6		-10	55
24310		46.17	12.69	0	36.6		-10	55
24330		46.45	12.69	0	36.6		-10	55
24335		46.45	12.69	0	36.6		-10	55
24350		46.51	12.69	0	36.6		-10	55
24370		46.46	12.69	0	36.6		-10	55
24390		46.39	12.69	0	36.6		-10	55
24395		46.39	12.69	0	36.6		-10	55
24410		46.44	12.69	0	36.6		-10	55
24430		46.51	12.69	0	36.6		-10	55
24450		46.49	12.69	0	36.6		-10	55
24455		46.49	12.69	0	36.6		-10	55
24470		46.36	12.69	0	36.6		-10	55
24490		46.44	12.69	0	36.6		-10	55
24510		46.42	12.69	0	36.6		-10	55
24520		46.42	12.69	0	36.6		-10	55
24530		46.28	12.69	0	36.6		-10	55
24550		46.21	12.69	0	36.6		-10	55
24570		46.13	12.69	0	36.6		-10	55
24580		46.13	12.69	0	36.6		-10	55
24590		46.07	12.69	0	36.6		-10	55
24610		46.01	12.69	0	36.6		-10	55
24630		45.89	12.69	0	36.6		-10	55
24645		45.89	12.68	0	36.6		-10	55
24650		45.82	12.68	0	36.6		-10	55
24670		45.63	12.68	0	36.6		-10	55
24690		45.67	12.68	0	36.6		-10	55
24710		45.29	12.68	0	36.6		-10	55
24730		45.07	12.68	0	36.6		-10	55
24750		44.96	12.68	0	36.6		-10	55
24770		44.82	12.68	0	36.6		-10	55
24790		44.67	12.68	0	36.6		-10	55
24810		44.46	12.68	0	36.6		-10	55
24830		44.41	12.68	0	36.6		-10	55
24850		43.85	12.68	0	36.6		-10	55
24870		43.72	12.68	0	36.6		-10	55
24890		43.53	12.68	0	36.6		-10	55
24895		43.53	12.68	0	36.6		-10	55
24910		43.38	12.68	0	36.6		-10	55
24930		43.01	12.68	0	36.6		-10	55
24950		42.98	12.68	0	36.6		-10	55
24955		42.98	12.68	0	36.6		-10	55
24970		42.77	12.68	0	36.6		-10	55
24990		42.52	12.68	0	36.6		-10	55
25010		42.42	12.68	0	36.6		-10	55
25020		42.42	12.68	0	36.6		-10	55
25030		42.13	12.68	0	36.6		-10	55
25050		42.04	12.68	0	36.6		-10	55
25070		41.79	12.68	0	36.6		-10	55
25080		41.79	12.68	0	36.6		-10	55
25090		41.64	12.68	0	36.6		-10	55
25110		41.51	12.68	0	36.6		-10	55
25130		41.24	12.68	0	36.6		-10	55
25145		41.24	12.71	0	36.6		-10	55
25150		41.01	12.71	0	36.6		-10	55
25170		40.83	12.71	0	36.6		-10	55
25190		40.68	12.71	0	36.6		-10	55
25205		40.68	12.71	0	36.6		-10	55
25210		40.5	12.71	0	36.6		-10	55
25230		40.47	12.71	0	36.6		-10	55
25250		40.13	12.71	0	36.6		-10	55
25270		39.87	12.71	0	36.6		-10	55
25290		39.9	12.71	0	36.6		-10	55
25310		39.64	12.71	0	36.6		-10	55
25330		39.42	12.71	0	36.6		-10	55
25350		39.23	12.71	0	36.6		-10	55
25370		39.21	12.71	0	36.6		-10	55
25390		38.96	12.71	0	36.6		-10	55
25395		38.96	12.71	0	36.6		-10	55
25410		38.77	12.71	0	36.6		-10	55
25430		38.73	12.71	0	36.6		-10	55
25450		38.47	12.71	0	36.6		-10	55
25455		38.47	12.71	0	36.6		-10	55
25470		38.37	12.71	0	36.6		-10	55
25490		38.18	12.71	0	36.6		-10	55
25510		37.99	12.71	0	36.6		-10	55
25520		37.99	12.71	0	36.6		-10	55
25530		37.89	12.71	0	36.6		-10	55
25550		37.82	12.71	0	36.6		-10	55
25570		37.75	12.71	0	36.6		-10	55
25580		37.75	12.71	0	36.6		-10	55
25590		37.6	12.71	0	36.6		-10	55
25610		37.47	12.71	0	36.6		-10	55
25630		37.39	12.71	0	36.6		-10	55
25645		37.39	12.74	0	36.6		-10	55
25650		37.36	12.74	0	36.6		-10	55
25670		37.18	12.74	0	36.6		-10	55
25690		37.2	12.74	0	36.6		-10	55
25705		37.2	12.74	0	36.6		-10	55
25710		37.16	12.74	0	36.6		-10	55
25730		37.03	12.74	0	36.6		-10	55
25750		36.9	12.74	0	36.6		-10	55
25765		36.9	12.74	0	36.6		-10	55
25770		36.99	12.74	0	36.6		-10	55
25790		36.93	12.74	0	36.6		-10	55
25810		36.77	12.74	0	36.6		-10	55
25830		36.77	12.74	0	36.6		-10	55
25850		36.81	12.74	0	36.6		-10	55
25870		36.87	12.74	0	36.6		-10	55
25890		36.8	12.74	0	36.6		-10	55
25895		36.8	12.74	0	36.6		-10	55
25910		36.73	12.74	0	36.6		-10	55
25930		36.64	12.74	0	36.6		-10	55
25950		36.67	12.74	0	36.6		-10	55
25955		36.67	12.74	0	36.6		-10	55
25970		36.66	12.74	0	36.6		-10	55
25990		36.83	12.74	0	36.6		-10	55
26010		36.59	12.74	0	36.6		-10	55
26020		36.59	12.74	0	36.6		-10	55
26030		36.86	12.74	0	36.6		-10	55
26050		36.81	12.74	0	36.6		-10	55
26070		36.8	12.74	0	36.6		-10	55
26080		36.8	12.74	0	36.6		-10	55
26090		36.85	12.74	0	36.6		-10	55
26110		37	12.74	0	36.6		-10	55
26130		37.04	12.74	0	36.6		-10	55
26140		37.04	12.74	0	36.6		-10	55
26150		37.05	12.74	0	36.6		-10	55
26170		37.23	12.74	0	36.6		-10	55
26190		37.41	12.74	0	36.6		-10	55
26205		37.41	12.81	0	36.6		-10	55
26210		37.45	12.81	0	36.6		-10	55
26230		37.65	12.81	0	36.6		-10	55
26250		37.7	12.81	0	36.6		-10	55
26265		37.7	12.81	0	36.6		-10	55
26270		37.87	12.81	0	36.6		-10	55
26290		37.99	12.81	0	36.6		-10	55
26310		38.06	12.81	0	36.6		-10	55
26330		38.21	12.81	0	36.6		-10	55
26350		38.36	12.81	0	36.6		-10	55
26370		38.69	12.81	0	36.6		-10	55
26390		38.9	12.81	0	36.6		-10	55
26410		39.02	12.81	0	36.6		-10	55
26430		39.38	12.81	0	36.6		-10	55
26450		39.43	12.81	0	36.6		-10	55
26455		39.43	12.81	0	36.6		-10	55
26470		39.88	12.81	0	36.6		-10	55
26490		40.03	12.81	0	36.6		-10	55
26510		40.28	12.81	0	36.6		-10	55
26515		40.28	12.81	0	36.6		-10	55
26530		40.36	12.81	0	36.6		-10	55
26550		40.57	12.81	0	36.6		-10	55
26570		40.73	12.81	0	36.6		-10	55
26580		40.73	12.81	0	36.6		-10	55
26590		41.11	12.81	0	36.6		-10	55
26610		41.32	12.81	0	36.6		-10	55
26630		41.41	12.81	0	36.6		-10	55
26640		41.41	12.81	0	36.6		-10	55
26650		41.59	12.81	0	36.6		-10	55
26670		41.84	12.81	0	36.6		-10	55
26690		42.06	12.81	0	36.6		-10	55
26705		42.06	12.71	0	36.6		-10	55
26710		42.31	12.71	0	36.6		-10	55
26730		42.57	12.71	0	36.6		-10	55
26750		42.62	12.71	0	36.6		-10	55
26765		42.62	12.71	0	36.6		-10	55
26770		42.85	12.71	0	36.6		-10	55
26790		43.19	12.71	0	36.6		-10	55
26810		43.33	12.71	0	36.6		-10	55
26830		43.48	12.71	0	36.6		-10	55
26850		43.66	12.71	0	36.6		-10	55
26870		43.93	12.71	0	36.6		-10	55
26890		44.16	12.71	0	36.6		-10	55
26910		44.32	12.71	0	36.6		-10	55
26930		44.49	12.71	0	36.6		-10	55
26950		44.61	12.71	0	36.6		-10	55
26955		44.61	12.71	0	36.6		-10	55
26970		44.79	12.71	0	36.6		-10	55
26990		44.93	12.71	0	36.6		-10	55
27010		45.12	12.71	0	36.6		-10	55
27015		45.12	12.71	0	36.6		-10	55
27030		45.32	12.71	0	36.6		-10	55
27050		45.41	12.71	0	36.6		-10	55
27070		45.46	12.71	0	36.6		-10	55
27075		45.46	12.71	0	36.6		-10	55
27090		45.77	12.71	0	36.6		-10	55
27110		45.83	12.71	0	36.6		-10	55
27130		45.88	12.71	0	36.6		-10	55
27140		45.88	12.71	0	36.6		-10	55
27150		45.97	12.71	0	36.6		-10	55
27170		46.08	12.71	0	36.6		-10	55
27190		46.24	12.71	0	36.6		-10	55
27205		46.24	12.71	0	36.6		-10	55
27210		46.09	12.71	0	36.6		-10	55
27230		46.14	12.71	0	36.6		-10	55
27250		46.23	12.71	0	36.6		-10	55
27265		46.23	12.71	0	36.6		-10	55
27270		46.44	12.71	0	36.6		-10	55
27290		46.36	12.71	0	36.6		-10	55
27310		46.41	12.71	0	36.6		-10	55
27330		46.39	12.71	0	36.6		-10	55
27350		46.34	12.71	0	36.6		-10	55
27370		46.4	12.71	0	36.6		-10	55
27390		46.28	12.71	0	36.6		-10	55
27410		46.41	12.71	0	36.6		-10	55
27430		46.51	12.71	0	36.6		-10	55
27450		46.3	12.71	0	36.6		-10	55
27470		46.55	12.71	0	36.6		-10	55
27490		46.26	12.71	0	36.6		-10	55
27510		46.47	12.71	0	36.6		-10	55
27515		46.47	12.71	0	36.6		-10	55
27530		46.19	12.71	0	36.6		-10	55
27550		46.13	12.71	0	36.6		-10	55
27570		46.11	12.71	0	36.6		-10	55
27575		46.11	12.71	0	36.6		-10	55
27590		45.97	12.71	0	36.6		-10	55
27610		46.04	12.71	0	36.6		-10	55
27630		45.79	12.71	0	36.6		-10	55
27640		45.79	12.71	0	36.6		-10	55
27650		45.68	12.71	0	36.6		-10	55
27670		45.41	12.71	0	36.6		-10	55
27690		45.22	12.71	0	36.6		-10	55
27700		45.22	12.71	0	36.6		-10	55
27710		45.26	12.71	0	36.6		-10	55
27730		45	12.71	0	36.6		-10	55
27750		44.88	12.71	0	36.6		-10	55
27765		44.88	12.99	0	36.6		-10	55
27770		44.54	12.99	0	36.6		-10	55
27790		44.45	12.99	0	36.6		-10	55
27810		44.29	12.99	0	36.6		-10	55
27825		44.29	12.99	0	36.6		-10	55
27830		44.11	12.99	0	36.6		-10	55
27850		43.78	12.99	0	36.6		-10	55
27870		43.77	12.99	0	36.6		-10	55
27890		43.59	12.99	0	36.6		-10	55
27910		43.09	12.99	0	36.6		-10	55
27930		43.06	12.99	0	36.6		-10	55
27950		42.98	12.99	0	36.6		-10	55
27970		42.67	12.99	0	36.6		-10	55
27990		42.46	12.99	0	36.6		-10	55
28010		42.29	12.99	0	36.6		-10	55
28015		42.29	12.99	0	36.6		-10	55
28030		42.01	12.99	0	36.6		-10	55
28050		41.77	12.99	0	36.6		-10	55
28070		41.69	12.99	0	36.6		-10	55
28075		41.69	12.99	0	36.6		-10	55
28090		41.35	12.99	0	36.6		-10	55
28110		41.22	12.99	0	36.6		-10	55
28130		41.02	12.99	0	36.6		-10	55
28140		41.02	12.99	0	36.6		-10	55
28150		40.92	12.99	0	36.6		-10	55
28170		40.73	12.99	0	36.6		-10	55
28190		40.58	12.99	0	36.6		-10	55
28200		40.58	12.99	0	36.6		-10	55
28210		40.38	12.99	0	36.6		-10	55
28230		40.12	12.99	0	36.6		-10	55
28250		39.95	12.99	0	36.6		-10	55
28265		39.95	12.98	0	36.6		-10	55
28270		39.97	12.98	0	36.6		-10	55
28290		39.78	12.98	0	36.6		-10	55
28310		39.56	12.98	0	36.6		-10	55
28325		39.56	12.98	0	36.6		-10	55
28330		39.3	12.98	0	36.6		-10	55
28350		39.16	12.98	0	36.6		-10	55
28370		39.06	12.98	0	36.6		-10	55
28390		38.97	12.98	0	36.6		-10	55
28410		38.92	12.98	0	36.6		-10	55
28430		38.66	12.98	0	36.6		-10	55
28450		38.45	12.98	0	36.6		-10	55
28470		38.18	12.98	0	36.6		-10	55
28490		38.21	12.98	0	36.6		-10	55
28510		37.87	12.98	0	36.6		-10	55
28515		37.87	12.98	0	36.6		-10	55
28530		37.86	12.98	0	36.6		-10	55
28550		37.68	12.98	0	36.6		-10	55
28570		37.67	12.98	0	36.6		-10	55
28575		37.67	12.98	0	36.6		-10	55
28590		37.51	12.98	0	36.6		-10	55
28610		37.4	12.98	0	36.6		-10	55
28630		37.34	12.98	0	36.6		-10	55
28640		37.34	12.98	0	36.6		-10	55
28650		37.29	12.98	0	36.6		-10	55
28670		37.19	12.98	0	36.6		-10	55
28690		37.06	12.98	0	36.6		-10	55
28700		37.06	12.98	0	36.6		-10	55
28710		37.03	12.98	0	36.6		-10	55
28730		36.94	12.98	0	36.6		-10	55
28750		36.95	12.98	0	36.6		-10	55
28760		36.95	12.98	0	36.6		-10	55
28770		36.84	12.98	0	36.6		-10	55
28790		36.84	12.98	0	36.6		-10	55
28810		36.66	12.98	0	36.6		-10	55
28825		36.66	13.01	0	36.6		-10	55
28830		36.7	13.01	0	36.6		-10	55
28850		36.76	13.01	0	36.6		-10	55
28870		36.67	13.01	0	36.6		-10	55
28885		36.67	13.01	0	36.6		-10	55
28890		36.64	13.01	0	36.6		-10	55
28910		36.73	13.01	0	36.6		-10	55
28930		36.51	13.01	0	36.6		-10	55
28950		36.73	13.01	0	36.6		-10	55
28970		36.76	13.01	0	36.6		-10	55
28990		36.83	13.01	0	36.6		-10	55
29010		36.76	13.01	0	36.6		-10	55
29030		36.66	13.01	0	36.6		-10	55
29050		36.9	13.01	0	36.6		-10	55
29070		36.95	13.01	0	36.6		-10	55
29075		36.95	13.01	0	36.6		-10	55
29090		37.04	13.01	0	36.6		-10	55
29110		37.11	13.01	0	36.6		-10	55
29130		37.19	13.01	0	36.6		-10	55
29135		37.19	13.01	0	36.6		-10	55
29150		37.39	13.01	0	36.6		-10	55
29170		37.36	13.01	0	36.6		-10	55
29190		37.52	13.01	0	36.6		-10	55
29200		37.52	13.01	0	36.6		-10	55
29210		37.78	13.01	0	36.6		-10	55
29230		37.82	13.01	0	36.6		-10	55
29250		37.84	13.01	0	36.6		-10	55
29260		37.84	13.01	0	36.6		-10	55
29270		38.1	13.01	0	36.6		-10	55
29290		38.19	13.01	0	36.6		-10	55
29310		38.43	13.01	0	36.6		-10	55
29325		38.43	12.94	0	36.6		-10	55
29330		38.62	12.94	0	36.6		-10	55
29350		38.73	12.94	0	36.6		-10	55
29370		39.12	12.94	0	36.6		-10	55
29385		39.12	12.94	0	36.6		-10	55
29390		39.45	12.94	0	36.6		-10	55
29410		39.47	12.94	0	36.6		-10	55
29430		39.79	12.94	0	36.6		-10	55
29450		39.79	12.94	0	36.6		-10	55
29470		40.16	12.94	0	36.6		-10	55
29490		40.32	12.94	0	36.6		-10	55
29510		40.49	12.94	0	36.6		-10	55
29530		40.73	12.94	0	36.6		-10	55
29550		40.93	12.94	0	36.6		-10	55
29570		41.18	12.94	0	36.6		-10	55
29575		41.18	12.94	0	36.6		-10	55
29590		41.3	12.94	0	36.6		-10	55
29610		41.64	12.94	0	36.6		-10	55
29630		41.8	12.94	0	36.6		-10	55
29635		41.8	12.94	0	36.6		-10	55
29650		42.17	12.94	0	36.6		-10	55
29670		42.15	12.94	0	36.6		-10	55
29690		42.33	12.94	0	36.6		-10	55
29700		42.33	12.94	0	36.6		-10	55
29710		42.53	12.94	0	36.6		-10	55
29730		42.91	12.94	0	36.6		-10	55
29750		42.94	12.94	0	36.6		-10	55
29760		42.94	12.94	0	36.6		-10	55
29770		43.16	12.94	0	36.6		-10	55
29790		43.39	12.94	0	36.6		-10	55
29810		43.76	12.94	0	36.6		-10	55
29825		43.76	12.86	0	36.6		-10	55
29830		43.66	12.86	0	36.6		-10	55
29850		43.9	12.86	0	36.6		-10	55
29870		44.28	12.86	0	36.6		-10	55
29885		44.28	12.86	0	36.6		-10	55
29890		44.32	12.86	0	36.6		-10	55
29910		44.48	12.86	0	36.6		-10	55
29930		44.58	12.86	0	36.6		-10	55
29950		44.79	12.86	0	36.6		-10	55
29970		45.05	12.86	0	36.6		-10	55
29990		45.2	12.86	0	36.6		-10	55
30010		45.28	12.86	0	36.6		-10	55
30030		45.66	12.86	0	36.6		-10	55
30050		45.69	12.86	0	36.6		-10	55
30070		45.86	12.86	0	36.6		-10	55
30090		45.97	12.86	0	36.6		-10	55
30110		45.82	12.86	0	36.6		-10	55
30130		46.04	12.86	0	36.6		-10	55
30135		46.04	12.86	0	36.6		-10	55
30150		46.04	12.86	0	36.6		-10	55
30170		46.26	12.86	0	36.6		-10	55
30190		46.34	12.86	0	36.6		-10	55
30195		46.34	12.86	0	36.6		-10	55
30210		46.13	12.86	0	36.6		-10	55
30230		46.34	12.86	0	36.6		-10	55
30250		46.5	12.86	0	36.6		-10	55
30260		46.5	12.86	0	36.6		-10	55
30270		46.25	12.86	0	36.6		-10	55
30290		46.46	12.86	0	36.6		-10	55
30310		46.47	12.86	0	36.6		-10	55
30325		46.47	12.96	0	36.6		-10	55
30330		46.45	12.96	0	36.6		-10	55
30350		46.24	12.96	0	36.6		-10	55
30370		46.4	12.96	0	36.6		-10	55
30385		46.4	12.96	0	36.6		-10	55
30390		46.37	12.96	0	36.6		-10	55
30410		46.28	12.96	0	36.6		-10	55
30430		46.17	12.96	0	36.6		-10	55
30445		46.17	12.96	0	36.6		-10	55
30450		46.24	12.96	0	36.6		-10	55
30470		46.13	12.96	0	36.6		-10	55
30490		45.97	12.96	0	36.6		-10	55
30510		45.94	12.96	0	36.6		-10	55
30530		45.94	12.96	0	36.6		-10	55
30550		45.79	12.96	0	36.6		-10	55
30570		45.52	12.96	0	36.6		-10	55
30590		45.45	12.96	0	36.6		-10	55
30610		45.39	12.96	0	36.6		-10	55
30630		45.15	12.96	0	36.6		-10	55
30635		45.15	12.96	0	36.6		-10	55
30650		44.97	12.96	0	36.6		-10	55
30670		44.84	12.96	0	36.6		-10	55
30690		44.51	12.96	0	36.6		-10	55
30695		44.51	12.96	0	36.6		-10	55
30710		44.33	12.96	0	36.6		-10	55
30730		44.06	12.96	0	36.6		-10	55
30750		43.91	12.96	0	36.6		-10	55
30760		43.91	12.96	0	36.6		-10	55
30770		43.68	12.96	0	36.6		-10	55
30790		43.53	12.96	0	36.6		-10	55
30810		43.37	12.96	0	36.6		-10	55
30820		43.37	12.96	0	36.6		-10	55
30830		43.14	12.96	0	36.6		-10	55
30850		43.01	12.96	0	36.6		-10	55
30870		42.76	12.96	0	36.6		-10	55
30885		42.76	13.01	0	36.6		-10	55
30890		42.44	13.01	0	36.6		-10	55
30910		42.33	13.01	0	36.6		-10	55
30930		42.24	13.01	0	36.6		-10	55
30945		42.24	13.01	0	36.6		-10	55
30950		41.86	13.01	0	36.6		-10	55
30970		41.68	13.01	0	36.6		-10	55
30990		41.56	13.01	0	36.6		-10	55
31010		41.36	13.01	0	36.6		-10	55
31030		41.29	13.01	0	36.6		-10	55
31050		40.92	13.01	0	36.6		-10	55
31070		40.92	13.01	0	36.6		-10	55
31090		40.52	13.01	0	36.6		-10	55
31110		40.48	13.01	0	36.6		-10	55
31130		40.21	13.01	0	36.6		-10	55
31135		40.21	13.01	0	36.6		-10	55
31150		40.12	13.01	0	36.6		-10	55
31170		40.09	13.01	0	36.6		-10	55
31190		39.77	13.01	0	36.6		-10	55
31195		39.77	13.01	0	36.6		-10	55
31210		39.57	13.01	0	36.6		-10	55
31230		39.4	13.01	0	36.6		-10	55
31250		39.34	13.01	0	36.6		-10	55
31260		39.34	13.01	0	36.6		-10	55
31270		39.2	13.01	0	36.6		-10	55
31290		38.83	13.01	0	36.6		-10	55
31310		38.79	13.01	0	36.6		-10	55
31320		38.79	13.01	0	36.6		-10	55
31330		38.68	13.01	0	36.6		-10	55
31350		38.49	13.01	0	36.6		-10	55
31370		38.38	13.01	0	36.6		-10	55
31380		38.38	13.01	0	36.6		-10	55
31390		38.07	13.01	0	36.6		-10	55
31410		37.94	13.01	0	36.6		-10	55
31430		37.88	13.01	0	36.6		-10	55
31445		37.88	12.93	0	36.6		-10	55
31450		37.94	12.93	0	36.6		-10	55
31470		37.72	12.93	0	36.6		-10	55
31490		37.66	12.93	0	36.6		-10	55
31510		37.37	12.93	0	36.6		-10	55
31530		37.29	12.93	0	36.6		-10	55
31550		37.29	12.93	0	36.6		-10	55
31570		37.19	12.93	0	36.6		-10	55
31590		37.2	12.93	0	36.6		-10	55
31610		37.07	12.93	0	36.6		-10	55
31630		36.82	12.93	0	36.6		-10	55
31635		36.82	12.93	0	36.6		-10	55
31650		36.89	12.93	0	36.6		-10	55
31670		36.98	12.93	0	36.6		-10	55
31690		36.72	12.93	0	36.6		-10	55
31695		36.72	12.93	0	36.6		-10	55
31710		36.73	12.93	0	36.6		-10	55
31730		36.66	12.93	0	36.6		-10	55
31750		36.71	12.93	0	36.6		-10	55
31755		36.71	12.93	0	36.6		-10	55
31770		36.63	12.93	0	36.6		-10	55
31790		36.72	12.93	0	36.6		-10	55
31810		36.63	12.93	0	36.6		-10	55
31820		36.63	12.93	0	36.6		-10	55
31830		36.6	12.93	0	36.6		-10	55
31850		36.56	12.93	0	36.6		-10	55
31870		36.65	12.93	0	36.6		-10	55
31880		36.65	12.93	0	36.6		-10	55
31890		36.66	12.93	0	36.6		-10	55
31910		36.56	12.93	0	36.6		-10	55
31930		36.68	12.93	0	36.6		-10	55
31945		36.68	13.16	0	36.6		-10	55
31950		36.67	13.16	0	36.6		-10	55
31970		36.93	13.16	0	36.6		-10	55
31990		37.03	13.16	0	36.6		-10	55
32005		37.03	13.16	0	36.6		-10	55
32010		37.03	13.16	0	36.6		-10	55
32030		37.21	13.16	0	36.6		-10	55
32050		37.29	13.16	0	36.6		-10	55
32070		37.42	13.16	0	36.6		-10	55
32090		37.38	13.16	0	36.6		-10	55
32110		37.62	13.16	0	36.6		-10	55
32130		37.66	13.16	0	36.6		-10	55
32150		37.89	13.16	0	36.6		-10	55
32170		38.03	13.16	0	36.6		-10	55
32190		38.27	13.16	0	36.6		-10	55
32195		38.27	13.16	0	36.6		-10	55
32210		38.41	13.16	0	36.6		-10	55
32230		38.58	13.16	0	36.6		-10	55
[truncated: 391 more rows]
