# Supplementary material for: Clinical identification of the stimulus intensity to measure temporal summation of second pain
Source: Sci Rep. 2022 Jul 28;12:12915. doi: 10.1038/s41598-022-17171-6 (PMC9334644; doi:10.1038/s41598-022-17171-6)
Supplement: Supplementary file 1 — Supplementary Information 1. [file 41598_2022_17171_MOESM1_ESM.zip › 10 PT1.xlsx]

## Sheet: Sheet1
Timestamp [msec]	Heater [C]	Tec [C]	Water [C]	COVAS	Baseline [C]	Events	LimiterMin [C]	LimiterMax [C]
35		37.62
55		37.82
60		37.82	11.5	0	37.6		-10	55
75		37.87	11.5	0	37.6		-10	55
95		37.9	11.5	0	37.6		-10	55
115		37.69	11.5	0	37.6		-10	55
135		37.73	11.5	0	37.6		-10	55
155		37.71	11.5	0	37.6		-10	55
175		37.76	11.5	0	37.6		-10	55
195		37.79	11.5	0	37.6		-10	55
215		37.79	11.5	0	37.6		-10	55
235		37.79	11.5	0	37.6		-10	55
255		37.82	11.5	0	37.6		-10	55
275		37.74	11.5	0	37.6		-10	55
280		37.74	11.5	0	37.6		-10	55
295		37.85	11.5	0	37.6		-10	55
315		37.77	11.5	0	37.6		-10	55
335		37.74	11.5	0	37.6		-10	55
340		37.74	11.5	0	37.6		-10	55
355		37.69	11.5	0	37.6		-10	55
375		37.61	11.5	0	37.6		-10	55
395		37.78	11.5	0	37.6		-10	55
405		37.78	11.5	0	37.6		-10	55
415		37.79	11.5	0	37.6		-10	55
435		37.56	11.5	0	37.6		-10	55
455		37.61	11.5	0	37.6		-10	55
465		37.61	11.5	0	37.6		-10	55
475		37.64	11.5	0	37.6		-10	55
495		37.64	11.5	0	37.6		-10	55
515		37.63	11.5	0	37.6		-10	55
530		37.63	11.5	0	37.6		-10	55
535		37.69	11.5	0	37.6		-10	55
555		37.57	11.5	0	37.6		-10	55
575		37.58	11.5	0	37.6		-10	55
590		37.58	11.27	0	37.6		-10	55
595		37.67	11.27	0	37.6		-10	55
615		37.69	11.27	0	37.6		-10	55
635		37.5	11.27	0	37.6		-10	55
650		37.5	11.27	0	37.6		-10	55
655		37.67	11.27	0	37.6		-10	55
675		37.57	11.27	0	37.6		-10	55
695		37.5	11.27	0	37.6		-10	55
715		37.59	11.27	0	37.6		-10	55
735		37.57	11.27	0	37.6		-10	55
755		37.73	11.27	0	37.6		-10	55
775		37.7	11.27	0	37.6		-10	55
795		37.6	11.27	0	37.6		-10	55
815		37.6	11.27	0	37.6		-10	55
835		37.58	11.27	0	37.6		-10	55
840		37.58	11.27	0	37.6		-10	55
855		37.78	11.27	0	37.6		-10	55
875		37.69	11.27	0	37.6		-10	55
895		37.75	11.27	0	37.6		-10	55
900		37.75	11.27	0	37.6		-10	55
915		37.66	11.27	0	37.6		-10	55
935		37.65	11.27	0	37.6		-10	55
955		37.71	11.27	0	37.6		-10	55
965		37.71	11.27	0	37.6		-10	55
975		37.65	11.27	0	37.6		-10	55
995		37.59	11.27	0	37.6		-10	55
1015		37.62	11.27	0	37.6		-10	55
1025		37.62	11.27	0	37.6		-10	55
1035		37.74	11.27	0	37.6		-10	55
1055		37.53	11.27	0	37.6		-10	55
1075		37.63	11.27	0	37.6		-10	55
1090		37.63	11.42	0	37.6		-10	55
1095		37.59	11.42	0	37.6		-10	55
1115		37.58	11.42	0	37.6		-10	55
1135		37.49	11.42	0	37.6		-10	55
1150		37.49	11.42	0	37.6		-10	55
1155		37.6	11.42	0	37.6		-10	55
1175		37.59	11.42	0	37.6		-10	55
1195		37.65	11.42	0	37.6		-10	55
1215		37.6	11.42	0	37.6		-10	55
1235		37.76	11.42	0	37.6		-10	55
1255		37.48	11.42	0	37.6		-10	55
1275		37.65	11.42	0	37.6		-10	55
1295		37.68	11.42	0	37.6		-10	55
1315		37.72	11.42	0	37.6		-10	55
1335		37.63	11.42	0	37.6		-10	55
1340		37.63	11.42	0	37.6		-10	55
1355		37.72	11.42	0	37.6		-10	55
1375		37.63	11.42	0	37.6		-10	55
1395		37.66	11.42	0	37.6		-10	55
1400		37.66	11.42	0	37.6		-10	55
1415		37.57	11.42	0	37.6		-10	55
1435		37.6	11.42	0	37.6		-10	55
1455		37.59	11.42	0	37.6		-10	55
1465		37.59	11.42	0	37.6		-10	55
1475		37.67	11.42	0	37.6		-10	55
1495		37.66	11.42	0	37.6		-10	55
1515		37.64	11.42	0	37.6		-10	55
1525		37.64	11.42	0	37.6		-10	55
1535		37.57	11.42	0	37.6		-10	55
1555		37.53	11.42	0	37.6		-10	55
1575		37.72	11.42	0	37.6		-10	55
1590		37.72	11.45	0	37.6		-10	55
1595		37.63	11.45	0	37.6		-10	55
1615		37.7	11.45	0	37.6		-10	55
1635		37.59	11.45	0	37.6		-10	55
1650		37.59	11.45	0	37.6		-10	55
1655		37.68	11.45	0	37.6		-10	55
1675		37.59	11.45	0	37.6		-10	55
1695		37.88	11.45	0	37.6		-10	55
1715		37.6	11.45	0	37.6		-10	55
1735		37.55	11.45	0	37.6		-10	55
1755		37.62	11.45	0	37.6		-10	55
1775		37.63	11.45	0	37.6		-10	55
1795		37.83	11.45	0	37.6		-10	55
1815		37.67	11.45	0	37.6		-10	55
1835		37.63	11.45	0	37.6		-10	55
1840		37.63	11.45	0	37.6		-10	55
1855		37.59	11.45	0	37.6		-10	55
1875		37.66	11.45	0	37.6		-10	55
1895		37.76	11.45	0	37.6		-10	55
1900		37.76	11.45	0	37.6		-10	55
1915		37.64	11.45	0	37.6		-10	55
1935		37.54	11.45	0	37.6		-10	55
1955		37.54	11.45	0	37.6		-10	55
1960		37.54	11.45	0	37.6		-10	55
1975		37.59	11.45	0	37.6		-10	55
1995		37.6	11.45	0	37.6		-10	55
2015		37.65	11.45	0	37.6		-10	55
2025		37.65	11.45	0	37.6		-10	55
2035		37.61	11.45	0	37.6		-10	55
2055		37.7	11.45	0	37.6		-10	55
2075		37.71	11.45	0	37.6		-10	55
2090		37.71	11.29	0	37.6		-10	55
2095		37.64	11.29	0	37.6		-10	55
2115		37.66	11.29	0	37.6		-10	55
2135		37.56	11.29	0	37.6		-10	55
2150		37.56	11.29	0	37.6		-10	55
2155		37.57	11.29	0	37.6		-10	55
2175		37.63	11.29	0	37.6		-10	55
2195		37.65	11.29	0	37.6		-10	55
2210		37.65	11.29	0	37.6		-10	55
2215		37.58	11.29	0	37.6		-10	55
2235		37.7	11.29	0	37.6		-10	55
2255		37.65	11.29	0	37.6		-10	55
2275		37.62	11.29	0	37.6		-10	55
2295		37.62	11.29	0	37.6		-10	55
2315		37.55	11.29	0	37.6		-10	55
2335		37.59	11.29	0	37.6		-10	55
2355		37.65	11.29	0	37.6		-10	55
2375		37.61	11.29	0	37.6		-10	55
2395		37.65	11.29	0	37.6		-10	55
2400		37.65	11.29	0	37.6		-10	55
2415		37.59	11.29	0	37.6		-10	55
2435		37.54	11.29	0	37.6		-10	55
2455		37.71	11.29	0	37.6		-10	55
2460		37.71	11.29	0	37.6		-10	55
2475		37.71	11.29	0	37.6		-10	55
2495		37.69	11.29	0	37.6		-10	55
2515		37.57	11.29	0	37.6		-10	55
2525		37.57	11.29	0	37.6		-10	55
2535		37.65	11.29	0	37.6		-10	55
2555		37.59	11.29	0	37.6		-10	55
2575		37.59	11.29	0	37.6		-10	55
2585		37.59	11.29	0	37.6		-10	55
2595		37.71	11.29	0	37.6		-10	55
2615		37.54	11.29	0	37.6		-10	55
2635		37.65	11.29	0	37.6		-10	55
2650		37.65	11.11	0	37.6		-10	55
2655		37.48	11.11	0	37.6		-10	55
2675		37.67	11.11	0	37.6		-10	55
2695		37.64	11.11	0	37.6		-10	55
2710		37.64	11.11	0	37.6		-10	55
2715		37.58	11.11	0	37.6		-10	55
2735		37.58	11.11	0	37.6		-10	55
2755		37.63	11.11	0	37.6		-10	55
2775		37.67	11.11	0	37.6		-10	55
2795		37.67	11.11	0	37.6		-10	55
2815		37.69	11.11	0	37.6		-10	55
2835		37.73	11.11	0	37.6		-10	55
2855		37.61	11.11	0	37.6		-10	55
2875		37.55	11.11	0	37.6		-10	55
2895		37.65	11.11	0	37.6		-10	55
2900		37.65	11.11	0	37.6		-10	55
2915		37.69	11.11	0	37.6		-10	55
2935		37.54	11.11	0	37.6		-10	55
2955		37.76	11.11	0	37.6		-10	55
2960		37.76	11.11	0	37.6		-10	55
2975		37.66	11.11	0	37.6		-10	55
2995		37.58	11.11	0	37.6		-10	55
3015		37.53	11.11	0	37.6		-10	55
3025		37.53	11.11	0	37.6		-10	55
3035		37.55	11.11	0	37.6		-10	55
3055		37.6	11.11	0	37.6		-10	55
3075		37.62	11.11	0	37.6		-10	55
3085		37.62	11.11	0	37.6		-10	55
3095		37.68	11.11	0	37.6		-10	55
3115		37.61	11.11	0	37.6		-10	55
3135		37.62	11.11	0	37.6		-10	55
3150		37.62	11.44	0	37.6		-10	55
3155		37.61	11.44	0	37.6		-10	55
3175		37.67	11.44	0	37.6		-10	55
3195		37.52	11.44	0	37.6		-10	55
3210		37.52	11.44	0	37.6		-10	55
3215		37.55	11.44	0	37.6		-10	55
3235		37.54	11.44	0	37.6		-10	55
3255		37.66	11.44	0	37.6		-10	55
3270		37.66	11.44	0	37.6		-10	55
3275		37.64	11.44	0	37.6		-10	55
3295		37.67	11.44	0	37.6		-10	55
3315		37.54	11.44	0	37.6		-10	55
3335		37.65	11.44	0	37.6		-10	55
3355		37.55	11.44	0	37.6		-10	55
3375		37.65	11.44	0	37.6		-10	55
3395		37.61	11.44	0	37.6		-10	55
3400		37.61	11.44	0	37.6		-10	55
3415		37.66	11.44	0	37.6		-10	55
3435		37.71	11.44	0	37.6		-10	55
3455		37.72	11.44	0	37.6		-10	55
3460		37.72	11.44	0	37.6		-10	55
3475		37.65	11.44	0	37.6		-10	55
3495		37.62	11.44	0	37.6		-10	55
3515		37.62	11.44	0	37.6		-10	55
3520		37.62	11.44	0	37.6		-10	55
3535		37.57	11.44	0	37.6		-10	55
3555		37.64	11.44	0	37.6		-10	55
3575		37.55	11.44	0	37.6		-10	55
3585		37.55	11.44	0	37.6		-10	55
3595		37.55	11.44	0	37.6		-10	55
3615		37.56	11.44	0	37.6		-10	55
3635		37.69	11.44	0	37.6		-10	55
3650		37.69	11.19	0	37.6		-10	55
3655		37.67	11.19	0	37.6		-10	55
3675		37.51	11.19	0	37.6		-10	55
3695		37.68	11.19	0	37.6		-10	55
3710		37.68	11.19	0	37.6		-10	55
3715		37.59	11.19	0	37.6		-10	55
3735		37.63	11.19	0	37.6		-10	55
3755		37.59	11.19	0	37.6		-10	55
3770		37.59	11.19	0	37.6		-10	55
3775		37.58	11.19	0	37.6		-10	55
3795		37.68	11.19	0	37.6		-10	55
3815		37.63	11.19	0	37.6		-10	55
3835		37.57	11.19	0	37.6		-10	55
3855		37.63	11.19	0	37.6		-10	55
3875		37.48	11.19	0	37.6		-10	55
3895		37.69	11.19	0	37.6		-10	55
3915		37.61	11.19	0	37.6		-10	55
3935		37.76	11.19	0	37.6		-10	55
3955		37.6	11.19	0	37.6		-10	55
3960		37.6	11.19	0	37.6		-10	55
3975		37.63	11.19	0	37.6		-10	55
3995		37.6	11.19	0	37.6		-10	55
4015		37.6	11.19	0	37.6		-10	55
4020		37.6	11.19	0	37.6		-10	55
4035		37.71	11.19	0	37.6		-10	55
4055		37.69	11.19	0	37.6		-10	55
4075		37.53	11.19	0	37.6		-10	55
4085		37.53	11.19	0	37.6		-10	55
4095		37.55	11.19	0	37.6		-10	55
4115		37.51	11.19	0	37.6		-10	55
4135		37.57	11.19	0	37.6		-10	55
4145		37.57	11.19	0	37.6		-10	55
4155		37.59	11.19	0	37.6		-10	55
4175		37.7	11.19	0	37.6		-10	55
4195		37.59	11.19	0	37.6		-10	55
4210		37.59	11.85	0	37.6		-10	55
4215		37.7	11.85	0	37.6		-10	55
4235		37.48	11.85	0	37.6		-10	55
4255		37.63	11.85	0	37.6		-10	55
4270		37.63	11.85	0	37.6		-10	55
4275		37.74	11.85	0	37.6		-10	55
4295		37.66	11.85	0	37.6		-10	55
4315		37.56	11.85	0	37.6		-10	55
4335		37.53	11.85	0	37.6		-10	55
4355		37.54	11.85	0	37.6		-10	55
4375		37.58	11.85	0	37.6		-10	55
4395		37.63	11.85	0	37.6		-10	55
4415		37.73	11.85	0	37.6		-10	55
4435		37.56	11.85	0	37.6		-10	55
4455		37.57	11.85	0	37.6		-10	55
4460		37.57	11.85	0	37.6		-10	55
4475		37.47	11.85	0	37.6		-10	55
4495		37.66	11.85	0	37.6		-10	55
4515		37.53	11.85	0	37.6		-10	55
4520		37.53	11.85	0	37.6		-10	55
4535		37.58	11.85	0	37.6		-10	55
4555		37.74	11.85	0	37.6		-10	55
4575		37.57	11.85	0	37.6		-10	55
4585		37.57	11.85	0	37.6		-10	55
4595		37.55	11.85	0	37.6		-10	55
4615		37.55	11.85	0	37.6		-10	55
4635		37.65	11.85	0	37.6		-10	55
4645		37.65	11.85	0	37.6		-10	55
4655		37.65	11.85	0	37.6		-10	55
4675		37.56	11.85	0	37.6		-10	55
4695		37.7	11.85	0	37.6		-10	55
4710		37.7	11.44	0	37.6		-10	55
4715		37.45	11.44	0	37.6		-10	55
4735		37.61	11.44	0	37.6		-10	55
4755		37.58	11.44	0	37.6		-10	55
4770		37.58	11.44	0	37.6		-10	55
4775		37.63	11.44	0	37.6		-10	55
4795		37.67	11.44	0	37.6		-10	55
4815		37.56	11.44	0	37.6		-10	55
4830		37.56	11.44	0	37.6		-10	55
4835		37.56	11.44	0	37.6		-10	55
4855		37.57	11.44	0	37.6		-10	55
4875		37.59	11.44	0	37.6		-10	55
4895		37.49	11.44	0	37.6		-10	55
4915		37.52	11.44	0	37.6		-10	55
4935		37.6	11.44	0	37.6		-10	55
4955		37.65	11.44	0	37.6		-10	55
4975		37.58	11.44	0	37.6		-10	55
4995		37.6	11.44	0	37.6		-10	55
5015		37.71	11.44	0	37.6		-10	55
5020		37.71	11.44	0	37.6		-10	55
5035		37.6	11.44	0	37.6		-10	55
5055		37.66	11.44	0	37.6		-10	55
5075		37.61	11.44	0	37.6		-10	55
5080		37.61	11.44	0	37.6		-10	55
5095		37.63	11.44	0	37.6		-10	55
5115		37.72	11.44	0	37.6		-10	55
5135		37.71	11.44	0	37.6		-10	55
5145		37.71	11.44	0	37.6		-10	55
5155		37.6	11.44	0	37.6		-10	55
5175		37.74	11.44	0	37.6		-10	55
5195		37.69	11.44	0	37.6		-10	55
5205		37.69	11.44	0	37.6		-10	55
5215		37.7	11.44	0	37.6		-10	55
5235		37.77	11.44	0	37.6		-10	55
5255		37.88	11.44	0	37.6		-10	55
5270		37.88	11.39	0	37.6		-10	55
5275		37.85	11.39	0	37.6		-10	55
5295		37.87	11.39	0	37.6		-10	55
5315		38.1	11.39	0	37.6		-10	55
5330		38.1	11.39	0	37.6		-10	55
5335		38.09	11.39	0	37.6		-10	55
5355		38.34	11.39	0	37.6		-10	55
5375		38.37	11.39	0	37.6		-10	55
5395		38.44	11.39	0	37.6		-10	55
5415		38.53	11.39	0	37.6		-10	55
5435		38.69	11.39	0	37.6		-10	55
5455		39.01	11.39	0	37.6		-10	55
5475		39.16	11.39	0	37.6		-10	55
5495		39.25	11.39	0	37.6		-10	55
5515		39.46	11.39	0	37.6		-10	55
5520		39.46	11.39	0	37.6		-10	55
5535		39.6	11.39	0	37.6		-10	55
5555		39.79	11.39	0	37.6		-10	55
5575		39.92	11.39	0	37.6		-10	55
5580		39.92	11.39	0	37.6		-10	55
5595		40.16	11.39	0	37.6		-10	55
5615		40.29	11.39	0	37.6		-10	55
5635		40.51	11.39	0	37.6		-10	55
5645		40.51	11.39	0	37.6		-10	55
5655		40.73	11.39	0	37.6		-10	55
5675		40.91	11.39	0	37.6		-10	55
5695		40.99	11.39	0	37.6		-10	55
5705		40.99	11.39	0	37.6		-10	55
5715		41.34	11.39	0	37.6		-10	55
5735		41.48	11.39	0	37.6		-10	55
5755		41.68	11.39	0	37.6		-10	55
5770		41.68	11.41	0	37.6		-10	55
5775		41.8	11.41	0	37.6		-10	55
5795		41.96	11.41	0	37.6		-10	55
5815		42.08	11.41	0	37.6		-10	55
5830		42.08	11.41	0	37.6		-10	55
5835		42.37	11.41	0	37.6		-10	55
5855		42.55	11.41	0	37.6		-10	55
5875		42.81	11.41	0	37.6		-10	55
5895		42.97	11.41	0	37.6		-10	55
5915		43.03	11.41	0	37.6		-10	55
5935		43.11	11.41	0	37.6		-10	55
5955		43.37	11.41	0	37.6		-10	55
5975		43.61	11.41	0	37.6		-10	55
5995		43.68	11.41	0	37.6		-10	55
6015		43.77	11.41	0	37.6		-10	55
6020		43.77	11.41	0	37.6		-10	55
6035		43.91	11.41	0	37.6		-10	55
6055		44.14	11.41	0	37.6		-10	55
6075		44.26	11.41	0	37.6		-10	55
6080		44.26	11.41	0	37.6		-10	55
6095		44.61	11.41	0	37.6		-10	55
6115		44.73	11.41	0	37.6		-10	55
6135		44.89	11.41	0	37.6		-10	55
6145		44.89	11.41	0	37.6		-10	55
6155		45.1	11.41	0	37.6		-10	55
6175		45.07	11.41	0	37.6		-10	55
6195		45.34	11.41	0	37.6		-10	55
6205		45.34	11.41	0	37.6		-10	55
6215		45.31	11.41	0	37.6		-10	55
6235		45.61	11.41	0	37.6		-10	55
6255		45.78	11.41	0	37.6		-10	55
6265		45.78	11.41	0	37.6		-10	55
6275		45.8	11.41	0	37.6		-10	55
6295		45.88	11.41	0	37.6		-10	55
6315		46.02	11.41	0	37.6		-10	55
6330		46.02	11.14	0	37.6		-10	55
6335		46.28	11.14	0	37.6		-10	55
6355		46.22	11.14	0	37.6		-10	55
6375		46.38	11.14	0	37.6		-10	55
6390		46.38	11.14	0	37.6		-10	55
6395		46.84	11.14	0	37.6		-10	55
6415		46.8	11.14	0	37.6		-10	55
6435		47.12	11.14	0	37.6		-10	55
6455		47.12	11.14	0	37.6		-10	55
6475		46.99	11.14	0	37.6		-10	55
6495		47.25	11.14	0	37.6		-10	55
6515		47.21	11.14	0	37.6		-10	55
6535		47.41	11.14	0	37.6		-10	55
6555		47.47	11.14	0	37.6		-10	55
6575		47.55	11.14	0	37.6		-10	55
6580		47.55	11.14	0	37.6		-10	55
6595		47.39	11.14	0	37.6		-10	55
6615		47.52	11.14	0	37.6		-10	55
6635		47.64	11.14	0	37.6		-10	55
6640		47.64	11.14	0	37.6		-10	55
6655		47.8	11.14	0	37.6		-10	55
6675		47.57	11.14	0	37.6		-10	55
6695		47.49	11.14	0	37.6		-10	55
6705		47.49	11.14	0	37.6		-10	55
6715		47.63	11.14	0	37.6		-10	55
6735		47.72	11.14	0	37.6		-10	55
6755		47.54	11.14	0	37.6		-10	55
6765		47.54	11.14	0	37.6		-10	55
6775		47.53	11.14	0	37.6		-10	55
6795		47.3	11.14	0	37.6		-10	55
6815		47.25	11.14	0	37.6		-10	55
6830		47.25	11.32	0	37.6		-10	55
6835		47.19	11.32	0	37.6		-10	55
6855		46.84	11.32	0	37.6		-10	55
6875		46.71	11.32	0	37.6		-10	55
6890		46.71	11.32	0	37.6		-10	55
6895		46.64	11.32	0	37.6		-10	55
6915		46.27	11.32	0	37.6		-10	55
6935		46.16	11.32	0	37.6		-10	55
6955		46.03	11.32	0	37.6		-10	55
6975		45.69	11.32	0	37.6		-10	55
6995		45.5	11.32	0	37.6		-10	55
7015		45.21	11.32	0	37.6		-10	55
7035		45.3	11.32	0	37.6		-10	55
7055		44.92	11.32	0	37.6		-10	55
7075		44.6	11.32	0	37.6		-10	55
7080		44.6	11.32	0	37.6		-10	55
7095		44.32	11.32	0	37.6		-10	55
7115		44.22	11.32	0	37.6		-10	55
7135		43.99	11.32	0	37.6		-10	55
7140		43.99	11.32	0	37.6		-10	55
7155		43.77	11.32	0	37.6		-10	55
7175		43.49	11.32	0	37.6		-10	55
7195		43.46	11.32	0	37.6		-10	55
7205		43.46	11.32	0	37.6		-10	55
7215		43.14	11.32	0	37.6		-10	55
7235		42.86	11.32	0	37.6		-10	55
7255		42.88	11.32	0	37.6		-10	55
7265		42.88	11.32	0	37.6		-10	55
7275		42.45	11.32	0	37.6		-10	55
7295		42.29	11.32	0	37.6		-10	55
7315		42.11	11.32	0	37.6		-10	55
7330		42.11	11.19	0	37.6		-10	55
7335		41.98	11.19	0	37.6		-10	55
7355		41.86	11.19	0	37.6		-10	55
7375		41.69	11.19	0	37.6		-10	55
7390		41.69	11.19	0	37.6		-10	55
7395		41.47	11.19	0	37.6		-10	55
7415		41.33	11.19	0	37.6		-10	55
7435		41.13	11.19	0	37.6		-10	55
7450		41.13	11.19	0	37.6		-10	55
7455		40.8	11.19	0	37.6		-10	55
7475		40.63	11.19	0	37.6		-10	55
7495		40.52	11.19	0	37.6		-10	55
7515		40.38	11.19	0	37.6		-10	55
7535		40.3	11.19	0	37.6		-10	55
7555		40.08	11.19	0	37.6		-10	55
7575		39.97	11.19	0	37.6		-10	55
7595		39.83	11.19	0	37.6		-10	55
7615		39.57	11.19	0	37.6		-10	55
7635		39.44	11.19	0	37.6		-10	55
7640		39.44	11.19	0	37.6		-10	55
7655		39.11	11.19	0	37.6		-10	55
7675		39.02	11.19	0	37.6		-10	55
7695		38.98	11.19	0	37.6		-10	55
7705		38.98	11.19	0	37.6		-10	55
7715		39	11.19	0	37.6		-10	55
7735		38.77	11.19	0	37.6		-10	55
7755		38.46	11.19	0	37.6		-10	55
7765		38.46	11.19	0	37.6		-10	55
7775		38.47	11.19	0	37.6		-10	55
7795		38.37	11.19	0	37.6		-10	55
7815		38.39	11.19	0	37.6		-10	55
7825		38.39	11.19	0	37.6		-10	55
7835		38.11	11.19	0	37.6		-10	55
7855		38.11	11.19	0	37.6		-10	55
7875		38.03	11.19	0	37.6		-10	55
7890		38.03	11.34	0	37.6		-10	55
7895		38.09	11.34	0	37.6		-10	55
7915		37.97	11.34	0	37.6		-10	55
7935		38.03	11.34	0	37.6		-10	55
7950		38.03	11.34	0	37.6		-10	55
7955		37.95	11.34	0	37.6		-10	55
7975		37.8	11.34	0	37.6		-10	55
7995		37.7	11.34	0	37.6		-10	55
8015		37.85	11.34	0	37.6		-10	55
8035		37.82	11.34	0	37.6		-10	55
8055		37.8	11.34	0	37.6		-10	55
8075		37.83	11.34	0	37.6		-10	55
8095		37.81	11.34	0	37.6		-10	55
8115		37.73	11.34	0	37.6		-10	55
8135		37.89	11.34	0	37.6		-10	55
8140		37.89	11.34	0	37.6		-10	55
8155		37.94	11.34	0	37.6		-10	55
8175		37.9	11.34	0	37.6		-10	55
8195		37.86	11.34	0	37.6		-10	55
8200		37.86	11.34	0	37.6		-10	55
8215		37.97	11.34	0	37.6		-10	55
8235		37.93	11.34	0	37.6		-10	55
8255		38.11	11.34	0	37.6		-10	55
8265		38.11	11.34	0	37.6		-10	55
8275		38.12	11.34	0	37.6		-10	55
8295		38.22	11.34	0	37.6		-10	55
8315		38.38	11.34	0	37.6		-10	55
8325		38.38	11.34	0	37.6		-10	55
8335		38.44	11.34	0	37.6		-10	55
8355		38.71	11.34	0	37.6		-10	55
8375		38.7	11.34	0	37.6		-10	55
8390		38.7	11.29	0	37.6		-10	55
8395		38.95	11.29	0	37.6		-10	55
8415		39.03	11.29	0	37.6		-10	55
8435		39.19	11.29	0	37.6		-10	55
8450		39.19	11.29	0	37.6		-10	55
8455		39.15	11.29	0	37.6		-10	55
8475		39.5	11.29	0	37.6		-10	55
8495		39.65	11.29	0	37.6		-10	55
8515		39.99	11.29	0	37.6		-10	55
8535		40.13	11.29	0	37.6		-10	55
8555		40.26	11.29	0	37.6		-10	55
8575		40.5	11.29	0	37.6		-10	55
8595		40.74	11.29	0	37.6		-10	55
8615		40.91	11.29	0	37.6		-10	55
8635		41.14	11.29	0	37.6		-10	55
8640		41.14	11.29	0	37.6		-10	55
8655		41.33	11.29	0	37.6		-10	55
8675		41.4	11.29	0	37.6		-10	55
8695		41.69	11.29	0	37.6		-10	55
8700		41.69	11.29	0	37.6		-10	55
8715		41.94	11.29	0	37.6		-10	55
8735		42.23	11.29	0	37.6		-10	55
8755		42.25	11.29	0	37.6		-10	55
8760		42.25	11.29	0	37.6		-10	55
8775		42.43	11.29	0	37.6		-10	55
8795		42.78	11.29	0	37.6		-10	55
8815		42.9	11.29	0	37.6		-10	55
8825		42.9	11.29	0	37.6		-10	55
8835		43.07	11.29	0	37.6		-10	55
8855		43.27	11.29	0	37.6		-10	55
8875		43.33	11.29	0	37.6		-10	55
8885		43.33	11.29	0	37.6		-10	55
8895		43.63	11.29	0	37.6		-10	55
8915		43.8	11.29	0	37.6		-10	55
8935		43.86	11.29	0	37.6		-10	55
8950		43.86	11.27	0	37.6		-10	55
8955		44.14	11.27	0	37.6		-10	55
8975		44.3	11.27	0	37.6		-10	55
8995		44.38	11.27	0	37.6		-10	55
9015		44.67	11.27	0	37.6		-10	55
9035		44.84	11.27	0	37.6		-10	55
9055		44.93	11.27	0	37.6		-10	55
9075		45.07	11.27	0	37.6		-10	55
9095		45.35	11.27	0	37.6		-10	55
9115		45.41	11.27	0	37.6		-10	55
9135		45.72	11.27	0	37.6		-10	55
9155		45.77	11.27	0	37.6		-10	55
9175		46.12	11.27	0	37.6		-10	55
9195		46.17	11.27	0	37.6		-10	55
9200		46.17	11.27	0	37.6		-10	55
9215		46.28	11.27	0	37.6		-10	55
9235		46.59	11.27	0	37.6		-10	55
9255		46.65	11.27	0	37.6		-10	55
9260		46.65	11.27	0	37.6		-10	55
9275		46.9	11.27	0	37.6		-10	55
9295		46.93	11.27	0	37.6		-10	55
9315		47.13	11.27	0	37.6		-10	55
9325		47.13	11.27	0	37.6		-10	55
9335		47.19	11.27	0	37.6		-10	55
9355		47.17	11.27	0	37.6		-10	55
9375		47.32	11.27	0	37.6		-10	55
9385		47.32	11.27	0	37.6		-10	55
9395		47.49	11.27	0	37.6		-10	55
9415		47.55	11.27	0	37.6		-10	55
9435		47.71	11.27	0	37.6		-10	55
9450		47.71	11.37	0	37.6		-10	55
9455		47.6	11.37	0	37.6		-10	55
9475		47.53	11.37	0	37.6		-10	55
9495		47.73	11.37	0	37.6		-10	55
9510		47.73	11.37	0	37.6		-10	55
9515		47.71	11.37	0	37.6		-10	55
9535		47.73	11.37	0	37.6		-10	55
9555		47.71	11.37	0	37.6		-10	55
9575		47.66	11.37	0	37.6		-10	55
9595		47.63	11.37	0	37.6		-10	55
9615		47.59	11.37	0	37.6		-10	55
9635		47.72	11.37	0	37.6		-10	55
9655		47.45	11.37	0	37.6		-10	55
9675		47.35	11.37	0	37.6		-10	55
9695		47.31	11.37	0	37.6		-10	55
9700		47.31	11.37	0	37.6		-10	55
9715		47.1	11.37	0	37.6		-10	55
9735		47.07	11.37	0	37.6		-10	55
9755		46.73	11.37	0	37.6		-10	55
9760		46.73	11.37	0	37.6		-10	55
9775		46.59	11.37	0	37.6		-10	55
9795		46.33	11.37	0	37.6		-10	55
9815		46.26	11.37	0	37.6		-10	55
9825		46.26	11.37	0	37.6		-10	55
9835		45.98	11.37	0	37.6		-10	55
9855		45.65	11.37	0	37.6		-10	55
9875		45.33	11.37	0	37.6		-10	55
9885		45.33	11.37	0	37.6		-10	55
9895		45.31	11.37	0	37.6		-10	55
9915		45.04	11.37	0	37.6		-10	55
9935		44.94	11.37	0	37.6		-10	55
9950		44.94	11.45	0	37.6		-10	55
9955		44.55	11.45	0	37.6		-10	55
9975		44.33	11.45	0	37.6		-10	55
9995		44.18	11.45	0	37.6		-10	55
10010		44.18	11.45	0	37.6		-10	55
10015		44.05	11.45	0	37.6		-10	55
10035		43.85	11.45	0	37.6		-10	55
10055		43.45	11.45	0	37.6		-10	55
10075		43.21	11.45	0	37.6		-10	55
10095		43.16	11.45	0	37.6		-10	55
10115		42.85	11.45	0	37.6		-10	55
10135		42.71	11.45	0	37.6		-10	55
10155		42.45	11.45	0	37.6		-10	55
10175		42.44	11.45	0	37.6		-10	55
10195		42.19	11.45	0	37.6		-10	55
10200		42.19	11.45	0	37.6		-10	55
10215		42	11.45	0	37.6		-10	55
10235		41.92	11.45	0	37.6		-10	55
10255		41.7	11.45	0	37.6		-10	55
10260		41.7	11.45	0	37.6		-10	55
10275		41.47	11.45	0	37.6		-10	55
10295		41.39	11.45	0	37.6		-10	55
10315		41.13	11.45	0	37.6		-10	55
10325		41.13	11.45	0	37.6		-10	55
10335		40.99	11.45	0	37.6		-10	55
10355		40.8	11.45	0	37.6		-10	55
10375		40.6	11.45	0	37.6		-10	55
10385		40.6	11.45	0	37.6		-10	55
10395		40.49	11.45	0	37.6		-10	55
10415		40.31	11.45	0	37.6		-10	55
10435		40.22	11.45	0	37.6		-10	55
10445		40.22	11.45	0	37.6		-10	55
10455		40.1	11.45	0	37.6		-10	55
10475		39.7	11.45	0	37.6		-10	55
10495		39.68	11.45	0	37.6		-10	55
10510		39.68	11.26	0	37.6		-10	55
10515		39.52	11.26	0	37.6		-10	55
10535		39.24	11.26	0	37.6		-10	55
10555		39.18	11.26	0	37.6		-10	55
10570		39.18	11.26	0	37.6		-10	55
10575		39.03	11.26	0	37.6		-10	55
10595		38.85	11.26	0	37.6		-10	55
10615		38.82	11.26	0	37.6		-10	55
10635		38.63	11.26	0	37.6		-10	55
10655		38.51	11.26	0	37.6		-10	55
10675		38.49	11.26	0	37.6		-10	55
10695		38.18	11.26	0	37.6		-10	55
10715		38.34	11.26	0	37.6		-10	55
10735		38.27	11.26	0	37.6		-10	55
10755		38.08	11.26	0	37.6		-10	55
10760		38.08	11.26	0	37.6		-10	55
10775		38.05	11.26	0	37.6		-10	55
10795		38	11.26	0	37.6		-10	55
10815		38.05	11.26	0	37.6		-10	55
10820		38.05	11.26	0	37.6		-10	55
10835		37.93	11.26	0	37.6		-10	55
10855		37.91	11.26	0	37.6		-10	55
10875		37.88	11.26	0	37.6		-10	55
10885		37.88	11.26	0	37.6		-10	55
10895		37.84	11.26	0	37.6		-10	55
10915		37.84	11.26	0	37.6		-10	55
10935		37.95	11.26	0	37.6		-10	55
10945		37.95	11.26	0	37.6		-10	55
10955		37.8	11.26	0	37.6		-10	55
10975		37.85	11.26	0	37.6		-10	55
10995		37.9	11.26	0	37.6		-10	55
11010		37.9	11.41	0	37.6		-10	55
11015		37.87	11.41	0	37.6		-10	55
11035		37.87	11.41	0	37.6		-10	55
11055		37.77	11.41	0	37.6		-10	55
11070		37.77	11.41	0	37.6		-10	55
11075		37.86	11.41	0	37.6		-10	55
11095		37.81	11.41	0	37.6		-10	55
11115		37.76	11.41	0	37.6		-10	55
11135		37.87	11.41	0	37.6		-10	55
11155		37.95	11.41	0	37.6		-10	55
11175		37.81	11.41	0	37.6		-10	55
11195		37.89	11.41	0	37.6		-10	55
11215		37.89	11.41	0	37.6		-10	55
11235		37.84	11.41	0	37.6		-10	55
11255		37.84	11.41	0	37.6		-10	55
11260		37.84	11.41	0	37.6		-10	55
11275		37.8	11.41	0	37.6		-10	55
11295		37.92	11.41	0	37.6		-10	55
11315		37.92	11.41	0	37.6		-10	55
11320		37.92	11.41	0	37.6		-10	55
11335		38.08	11.41	0	37.6		-10	55
11355		38.1	11.41	0	37.6		-10	55
11375		38.08	11.41	0	37.6		-10	55
11385		38.08	11.41	0	37.6		-10	55
11395		38.36	11.41	0	37.6		-10	55
11415		38.32	11.41	0	37.6		-10	55
11435		38.59	11.41	0	37.6		-10	55
11445		38.59	11.41	0	37.6		-10	55
11455		38.78	11.41	0	37.6		-10	55
11475		38.78	11.41	0	37.6		-10	55
11495		39.01	11.41	0	37.6		-10	55
11510		39.01	11.37	0	37.6		-10	55
11515		39.2	11.37	0	37.6		-10	55
11535		39.33	11.37	0	37.6		-10	55
11555		39.27	11.37	0	37.6		-10	55
11570		39.27	11.37	0	37.6		-10	55
11575		39.52	11.37	0	37.6		-10	55
11595		39.71	11.37	0	37.6		-10	55
11615		40.1	11.37	0	37.6		-10	55
11635		40.3	11.37	0	37.6		-10	55
11655		40.37	11.37	0	37.6		-10	55
11675		40.62	11.37	0	37.6		-10	55
11695		40.75	11.37	0	37.6		-10	55
11715		40.98	11.37	0	37.6		-10	55
11735		41.21	11.37	0	37.6		-10	55
11755		41.46	11.37	0	37.6		-10	55
11775		41.83	11.37	0	37.6		-10	55
11795		41.88	11.37	0	37.6		-10	55
11815		41.97	11.37	0	37.6		-10	55
11820		41.97	11.37	0	37.6		-10	55
11835		42.16	11.37	0	37.6		-10	55
11855		42.45	11.37	0	37.6		-10	55
11875		42.65	11.37	0	37.6		-10	55
11880		42.65	11.37	0	37.6		-10	55
11895		42.77	11.37	0	37.6		-10	55
11915		43.07	11.37	0	37.6		-10	55
11935		43.29	11.37	0	37.6		-10	55
11945		43.29	11.37	0	37.6		-10	55
11955		43.3	11.37	0	37.6		-10	55
11975		43.57	11.37	0	37.6		-10	55
11995		43.76	11.37	0	37.6		-10	55
12005		43.76	11.37	0	37.6		-10	55
12015		43.87	11.37	0	37.6		-10	55
12035		44.2	11.37	0	37.6		-10	55
12055		44.37	11.37	0	37.6		-10	55
12070		44.37	11.47	0	37.6		-10	55
12075		44.41	11.47	0	37.6		-10	55
12095		44.62	11.47	0	37.6		-10	55
12115		44.89	11.47	0	37.6		-10	55
12130		44.89	11.47	0	37.6		-10	55
12135		45.02	11.47	0	37.6		-10	55
12155		45.12	11.47	0	37.6		-10	55
12175		45.26	11.47	0	37.6		-10	55
12195		45.39	11.47	0	37.6		-10	55
12215		45.63	11.47	0	37.6		-10	55
12235		45.88	11.47	0	37.6		-10	55
12255		45.88	11.47	0	37.6		-10	55
12275		46.12	11.47	0	37.6		-10	55
12295		46.27	11.47	0	37.6		-10	55
12315		46.46	11.47	0	37.6		-10	55
12320		46.46	11.47	0	37.6		-10	55
12335		46.56	11.47	0	37.6		-10	55
12355		46.84	11.47	0	37.6		-10	55
12375		47	11.47	0	37.6		-10	55
12380		47	11.47	0	37.6		-10	55
12395		47	11.47	0	37.6		-10	55
12415		47.22	11.47	0	37.6		-10	55
12435		47.18	11.47	0	37.6		-10	55
12445		47.18	11.47	0	37.6		-10	55
12455		47.16	11.47	0	37.6		-10	55
12475		47.43	11.47	0	37.6		-10	55
12495		47.47	11.47	0	37.6		-10	55
12505		47.47	11.47	0	37.6		-10	55
12515		47.47	11.47	0	37.6		-10	55
12535		47.5	11.47	0	37.6		-10	55
12555		47.57	11.47	0	37.6		-10	55
12570		47.57	11.49	0	37.6		-10	55
12575		47.6	11.49	0	37.6		-10	55
12595		47.42	11.49	0	37.6		-10	55
12615		47.72	11.49	0	37.6		-10	55
12630		47.72	11.49	0	37.6		-10	55
12635		47.62	11.49	0	37.6		-10	55
12655		47.61	11.49	0	37.6		-10	55
12675		47.43	11.49	0	37.6		-10	55
12695		47.48	11.49	0	37.6		-10	55
12715		47.47	11.49	0	37.6		-10	55
12735		47.41	11.49	0	37.6		-10	55
12755		47.24	11.49	0	37.6		-10	55
12775		47.36	11.49	0	37.6		-10	55
12795		47.13	11.49	0	37.6		-10	55
12815		46.91	11.49	0	37.6		-10	55
12820		46.91	11.49	0	37.6		-10	55
12835		46.88	11.49	0	37.6		-10	55
12855		46.5	11.49	0	37.6		-10	55
12875		46.33	11.49	0	37.6		-10	55
12880		46.33	11.49	0	37.6		-10	55
12895		46.18	11.49	0	37.6		-10	55
12915		46.04	11.49	0	37.6		-10	55
12935		45.79	11.49	0	37.6		-10	55
12945		45.79	11.49	0	37.6		-10	55
12955		45.48	11.49	0	37.6		-10	55
12975		45.25	11.49	0	37.6		-10	55
12995		45.02	11.49	0	37.6		-10	55
13005		45.02	11.49	0	37.6		-10	55
13015		45.17	11.49	0	37.6		-10	55
13035		44.75	11.49	0	37.6		-10	55
13055		44.45	11.49	0	37.6		-10	55
13065		44.45	11.49	0	37.6		-10	55
13075		44.3	11.49	0	37.6		-10	55
13095		43.97	11.49	0	37.6		-10	55
13115		43.88	11.49	0	37.6		-10	55
13130		43.88	11.52	0	37.6		-10	55
13135		43.76	11.52	0	37.6		-10	55
13155		43.55	11.52	0	37.6		-10	55
13175		43.28	11.52	0	37.6		-10	55
13190		43.28	11.52	0	37.6		-10	55
13195		43.24	11.52	0	37.6		-10	55
13215		42.88	11.52	0	37.6		-10	55
13235		42.67	11.52	0	37.6		-10	55
13255		42.48	11.52	0	37.6		-10	55
13275		42.3	11.52	0	37.6		-10	55
13295		42.22	11.52	0	37.6		-10	55
13315		42.07	11.52	0	37.6		-10	55
13335		41.87	11.52	0	37.6		-10	55
13355		41.6	11.52	0	37.6		-10	55
13375		41.4	11.52	0	37.6		-10	55
13380		41.4	11.52	0	37.6		-10	55
13395		41.28	11.52	0	37.6		-10	55
13415		41.15	11.52	0	37.6		-10	55
13435		40.99	11.52	0	37.6		-10	55
13440		40.99	11.52	0	37.6		-10	55
13455		40.67	11.52	0	37.6		-10	55
13475		40.65	11.52	0	37.6		-10	55
13495		40.45	11.52	0	37.6		-10	55
13505		40.45	11.52	0	37.6		-10	55
13515		40.27	11.52	0	37.6		-10	55
13535		40.07	11.52	0	37.6		-10	55
13555		39.85	11.52	0	37.6		-10	55
13565		39.85	11.52	0	37.6		-10	55
13575		39.76	11.52	0	37.6		-10	55
13595		39.59	11.52	0	37.6		-10	55
13615		39.42	11.52	0	37.6		-10	55
13630		39.42	11.55	0	37.6		-10	55
13635		39.23	11.55	0	37.6		-10	55
13655		39.09	11.55	0	37.6		-10	55
13675		39.02	11.55	0	37.6		-10	55
13690		39.02	11.55	0	37.6		-10	55
13695		38.85	11.55	0	37.6		-10	55
13715		38.81	11.55	0	37.6		-10	55
13735		38.62	11.55	0	37.6		-10	55
13755		38.47	11.55	0	37.6		-10	55
13775		38.48	11.55	0	37.6		-10	55
13795		38.31	11.55	0	37.6		-10	55
13815		38.04	11.55	0	37.6		-10	55
13835		38.21	11.55	0	37.6		-10	55
13855		38.05	11.55	0	37.6		-10	55
13875		38.13	11.55	0	37.6		-10	55
13880		38.13	11.55	0	37.6		-10	55
13895		37.9	11.55	0	37.6		-10	55
13915		37.81	11.55	0	37.6		-10	55
13935		37.86	11.55	0	37.6		-10	55
13940		37.86	11.55	0	37.6		-10	55
13955		37.85	11.55	0	37.6		-10	55
13975		37.89	11.55	0	37.6		-10	55
13995		37.77	11.55	0	37.6		-10	55
14005		37.77	11.55	0	37.6		-10	55
14015		37.75	11.55	0	37.6		-10	55
14035		37.6	11.55	0	37.6		-10	55
14055		37.78	11.55	0	37.6		-10	55
14065		37.78	11.55	0	37.6		-10	55
14075		37.64	11.55	0	37.6		-10	55
14095		37.71	11.55	0	37.6		-10	55
14115		37.7	11.55	0	37.6		-10	55
14130		37.7	11.75	0	37.6		-10	55
14135		37.73	11.75	0	37.6		-10	55
14155		37.65	11.75	0	37.6		-10	55
14175		37.62	11.75	0	37.6		-10	55
14190		37.62	11.75	0	37.6		-10	55
14195		37.8	11.75	0	37.6		-10	55
14215		37.94	11.75	0	37.6		-10	55
14235		37.72	11.75	0	37.6		-10	55
14255		37.86	11.75	0	37.6		-10	55
14275		37.96	11.75	0	37.6		-10	55
14295		37.95	11.75	0	37.6		-10	55
14315		38.09	11.75	0	37.6		-10	55
14335		38.01	11.75	0	37.6		-10	55
14355		38.13	11.75	0	37.6		-10	55
14375		38.25	11.75	0	37.6		-10	55
14395		38.45	11.75	0	37.6		-10	55
14415		38.45	11.75	0	37.6		-10	55
14435		38.68	11.75	0	37.6		-10	55
14440		38.68	11.75	0	37.6		-10	55
14455		38.67	11.75	0	37.6		-10	55
14475		38.93	11.75	0	37.6		-10	55
14495		39.2	11.75	0	37.6		-10	55
14505		39.2	11.75	0	37.6		-10	55
14515		39.16	11.75	0	37.6		-10	55
14535		39.4	11.75	0	37.6		-10	55
14555		39.51	11.75	0	37.6		-10	55
14565		39.51	11.75	0	37.6		-10	55
14575		39.78	11.75	0	37.6		-10	55
14595		39.96	11.75	0	37.6		-10	55
14615		40.18	11.75	0	37.6		-10	55
14630		40.18	11.67	0	37.6		-10	55
14635		40.4	11.67	0	37.6		-10	55
14655		40.6	11.67	0	37.6		-10	55
14675		40.77	11.67	0	37.6		-10	55
14690		40.77	11.67	0	37.6		-10	55
14695		41.09	11.67	0	37.6		-10	55
14715		41.33	11.67	0	37.6		-10	55
14735		41.54	11.67	0	37.6		-10	55
14750		41.54	11.67	0	37.6		-10	55
14755		41.64	11.67	0	37.6		-10	55
14775		41.93	11.67	0	37.6		-10	55
14795		42.09	11.67	0	37.6		-10	55
14815		42.17	11.67	0	37.6		-10	55
14835		42.54	11.67	0	37.6		-10	55
14855		42.63	11.67	0	37.6		-10	55
14875		42.99	11.67	0	37.6		-10	55
14895		43.01	11.67	0	37.6		-10	55
14915		43.29	11.67	0	37.6		-10	55
14935		43.58	11.67	0	37.6		-10	55
14940		43.58	11.67	0	37.6		-10	55
14955		43.72	11.67	0	37.6		-10	55
14975		43.87	11.67	0	37.6		-10	55
14995		43.91	11.67	0	37.6		-10	55
15000		43.91	11.67	0	37.6		-10	55
15015		44.31	11.67	0	37.6		-10	55
15035		44.3	11.67	0	37.6		-10	55
15055		44.64	11.67	0	37.6		-10	55
15065		44.64	11.67	0	37.6		-10	55
15075		44.82	11.67	0	37.6		-10	55
15095		45.13	11.67	0	37.6		-10	55
15115		45.2	11.67	0	37.6		-10	55
15125		45.2	11.67	0	37.6		-10	55
15135		45.3	11.67	0	37.6		-10	55
15155		45.51	11.67	0	37.6		-10	55
15175		45.76	11.67	0	37.6		-10	55
15190		45.76	11.72	0	37.6		-10	55
15195		45.87	11.72	0	37.6		-10	55
15215		45.91	11.72	0	37.6		-10	55
15235		45.92	11.72	0	37.6		-10	55
15250		45.92	11.72	0	37.6		-10	55
15255		46.54	11.72	0	37.6		-10	55
15275		46.47	11.72	0	37.6		-10	55
15295		46.55	11.72	0	37.6		-10	55
15315		46.63	11.72	0	37.6		-10	55
15335		46.83	11.72	0	37.6		-10	55
15355		46.82	11.72	0	37.6		-10	55
15375		46.91	11.72	0	37.6		-10	55
15395		47.12	11.72	0	37.6		-10	55
15415		47.14	11.72	0	37.6		-10	55
15435		47.32	11.72	0	37.6		-10	55
15440		47.32	11.72	0	37.6		-10	55
15455		47.38	11.72	0	37.6		-10	55
15475		47.57	11.72	0	37.6		-10	55
15495		47.38	11.72	0	37.6		-10	55
15500		47.38	11.72	0	37.6		-10	55
15515		47.48	11.72	0	37.6		-10	55
15535		47.46	11.72	0	37.6		-10	55
15555		47.5	11.72	0	37.6		-10	55
15565		47.5	11.72	0	37.6		-10	55
15575		47.56	11.72	0	37.6		-10	55
15595		47.22	11.72	0	37.6		-10	55
15615		47.52	11.72	0	37.6		-10	55
15625		47.52	11.72	0	37.6		-10	55
15635		47.38	11.72	0	37.6		-10	55
15655		47.46	11.72	0	37.6		-10	55
15675		47.31	11.72	0	37.6		-10	55
15685		47.31	11.72	0	37.6		-10	55
15695		47.46	11.72	0	37.6		-10	55
15715		47.28	11.72	0	37.6		-10	55
15735		47.12	11.72	0	37.6		-10	55
15750		47.12	11.67	0	37.6		-10	55
15755		47.03	11.67	0	37.6		-10	55
15775		46.81	11.67	0	37.6		-10	55
15795		46.74	11.67	0	37.6		-10	55
15815		46.64	11.67	0	37.6		-10	55
15835		46.34	11.67	0	37.6		-10	55
15855		46.08	11.67	0	37.6		-10	55
15875		45.99	11.67	0	37.6		-10	55
15895		45.83	11.67	0	37.6		-10	55
15915		45.7	11.67	0	37.6		-10	55
15935		45.33	11.67	0	37.6		-10	55
15940		45.33	11.67	0	37.6		-10	55
15955		45.16	11.67	0	37.6		-10	55
15975		44.79	11.67	0	37.6		-10	55
15995		44.69	11.67	0	37.6		-10	55
16000		44.69	11.67	0	37.6		-10	55
16015		44.32	11.67	0	37.6		-10	55
16035		44.3	11.67	0	37.6		-10	55
16055		44.14	11.67	0	37.6		-10	55
16060		44.14	11.67	0	37.6		-10	55
16075		43.96	11.67	0	37.6		-10	55
16095		43.62	11.67	0	37.6		-10	55
16115		43.44	11.67	0	37.6		-10	55
16125		43.44	11.67	0	37.6		-10	55
16135		43.43	11.67	0	37.6		-10	55
16155		43.2	11.67	0	37.6		-10	55
16175		42.7	11.67	0	37.6		-10	55
16185		42.7	11.67	0	37.6		-10	55
16195		42.77	11.67	0	37.6		-10	55
16215		42.58	11.67	0	37.6		-10	55
16235		42.28	11.67	0	37.6		-10	55
16250		42.28	11.8	0	37.6		-10	55
16255		42.23	11.8	0	37.6		-10	55
16275		42.04	11.8	0	37.6		-10	55
16295		41.8	11.8	0	37.6		-10	55
16310		41.8	11.8	0	37.6		-10	55
16315		41.69	11.8	0	37.6		-10	55
16335		41.47	11.8	0	37.6		-10	55
16355		41.44	11.8	0	37.6		-10	55
16375		41.08	11.8	0	37.6		-10	55
16395		41.02	11.8	0	37.6		-10	55
16415		40.79	11.8	0	37.6		-10	55
16435		40.6	11.8	0	37.6		-10	55
16455		40.5	11.8	0	37.6		-10	55
16475		40.38	11.8	0	37.6		-10	55
16495		40.24	11.8	0	37.6		-10	55
16500		40.24	11.8	0	37.6		-10	55
16515		40.11	11.8	0	37.6		-10	55
16535		39.78	11.8	0	37.6		-10	55
16555		39.59	11.8	0	37.6		-10	55
16560		39.59	11.8	0	37.6		-10	55
16575		39.52	11.8	0	37.6		-10	55
16595		39.33	11.8	0	37.6		-10	55
16615		39.1	11.8	0	37.6		-10	55
16625		39.1	11.8	0	37.6		-10	55
16635		38.93	11.8	0	37.6		-10	55
16655		38.77	11.8	0	37.6		-10	55
16675		38.73	11.8	0	37.6		-10	55
16685		38.73	11.8	0	37.6		-10	55
16695		38.53	11.8	0	37.6		-10	55
16715		38.45	11.8	0	37.6		-10	55
16735		38.38	11.8	0	37.6		-10	55
16750		38.38	11.95	0	37.6		-10	55
16755		38.13	11.95	0	37.6		-10	55
16775		38.15	11.95	0	37.6		-10	55
16795		38.02	11.95	0	37.6		-10	55
16810		38.02	11.95	0	37.6		-10	55
16815		38.05	11.95	0	37.6		-10	55
16835		38.01	11.95	0	37.6		-10	55
16855		37.93	11.95	0	37.6		-10	55
16875		37.88	11.95	0	37.6		-10	55
16895		37.83	11.95	0	37.6		-10	55
16915		37.85	11.95	0	37.6		-10	55
16935		37.77	11.95	0	37.6		-10	55
16955		37.85	11.95	0	37.6		-10	55
16975		37.83	11.95	0	37.6		-10	55
16995		37.77	11.95	0	37.6		-10	55
17000		37.77	11.95	0	37.6		-10	55
17015		37.63	11.95	0	37.6		-10	55
17035		37.59	11.95	0	37.6		-10	55
17055		37.66	11.95	0	37.6		-10	55
17060		37.66	11.95	0	37.6		-10	55
17075		37.74	11.95	0	37.6		-10	55
17095		37.63	11.95	0	37.6		-10	55
17115		37.64	11.95	0	37.6		-10	55
17125		37.64	11.95	0	37.6		-10	55
17135		37.68	11.95	0	37.6		-10	55
17155		37.71	11.95	0	37.6		-10	55
17175		37.83	11.95	0	37.6		-10	55
17185		37.83	11.95	0	37.6		-10	55
17195		37.78	11.95	0	37.6		-10	55
17215		37.81	11.95	0	37.6		-10	55
17235		37.9	11.95	0	37.6		-10	55
17250		37.9	11.87	0	37.6		-10	55
17255		37.98	11.87	0	37.6		-10	55
17275		38.13	11.87	0	37.6		-10	55
17295		38.21	11.87	0	37.6		-10	55
17310		38.21	11.87	0	37.6		-10	55
17315		38.32	11.87	0	37.6		-10	55
17335		38.58	11.87	0	37.6		-10	55
17355		38.47	11.87	0	37.6		-10	55
17370		38.47	11.87	0	37.6		-10	55
17375		38.69	11.87	0	37.6		-10	55
17395		38.85	11.87	0	37.6		-10	55
17415		39.06	11.87	0	37.6		-10	55
17435		39.1	11.87	0	37.6		-10	55
17455		39.29	11.87	0	37.6		-10	55
17475		39.52	11.87	0	37.6		-10	55
17495		39.83	11.87	0	37.6		-10	55
17515		40.03	11.87	0	37.6		-10	55
17535		40.29	11.87	0	37.6		-10	55
17555		40.61	11.87	0	37.6		-10	55
17560		40.61	11.87	0	37.6		-10	55
17575		40.7	11.87	0	37.6		-10	55
17595		40.74	11.87	0	37.6		-10	55
17615		41.09	11.87	0	37.6		-10	55
17620		41.09	11.87	0	37.6		-10	55
17635		41.23	11.87	0	37.6		-10	55
17655		41.4	11.87	0	37.6		-10	55
17675		41.68	11.87	0	37.6		-10	55
17685		41.68	11.87	0	37.6		-10	55
17695		41.91	11.87	0	37.6		-10	55
17715		42.12	11.87	0	37.6		-10	55
17735		42.27	11.87	0	37.6		-10	55
17745		42.27	11.87	0	37.6		-10	55
17755		42.46	11.87	0	37.6		-10	55
17775		42.91	11.87	0	37.6		-10	55
17795		43.1	11.87	0	37.6		-10	55
17810		43.1	11.92	0	37.6		-10	55
17815		43.16	11.92	0	37.6		-10	55
17835		43.36	11.92	0	37.6		-10	55
17855		43.42	11.92	0	37.6		-10	55
17870		43.42	11.92	0	37.6		-10	55
17875		43.78	11.92	0	37.6		-10	55
17895		43.92	11.92	0	37.6		-10	55
17915		44.22	11.92	0	37.6		-10	55
17935		44.38	11.92	0	37.6		-10	55
17955		44.46	11.92	0	37.6		-10	55
17975		44.73	11.92	0	37.6		-10	55
17995		44.92	11.92	0	37.6		-10	55
18015		45.1	11.92	0	37.6		-10	55
18035		45.1	11.92	0	37.6		-10	55
18055		45.21	11.92	0	37.6		-10	55
18060		45.21	11.92	0	37.6		-10	55
18075		45.47	11.92	0	37.6		-10	55
18095		45.73	11.92	0	37.6		-10	55
18115		45.99	11.92	0	37.6		-10	55
18120		45.99	11.92	0	37.6		-10	55
18135		46.04	11.92	0	37.6		-10	55
18155		46.24	11.92	0	37.6		-10	55
18175		46.29	11.92	0	37.6		-10	55
18185		46.29	11.92	0	37.6		-10	55
18195		46.44	11.92	0	37.6		-10	55
18215		46.71	11.92	0	37.6		-10	55
18235		46.84	11.92	0	37.6		-10	55
18245		46.84	11.92	0	37.6		-10	55
18255		46.94	11.92	0	37.6		-10	55
18275		47.09	11.92	0	37.6		-10	55
18295		46.99	11.92	0	37.6		-10	55
18310		46.99	11.92	0	37.6		-10	55
18315		47.1	11.92	0	37.6		-10	55
18335		47.24	11.92	0	37.6		-10	55
18355		47.35	11.92	0	37.6		-10	55
18370		47.35	11.92	0	37.6		-10	55
18375		47.4	11.92	0	37.6		-10	55
18395		47.42	11.92	0	37.6		-10	55
18415		47.32	11.92	0	37.6		-10	55
18435		47.54	11.92	0	37.6		-10	55
18455		47.42	11.92	0	37.6		-10	55
18475		47.46	11.92	0	37.6		-10	55
18495		47.33	11.92	0	37.6		-10	55
18515		47.26	11.92	0	37.6		-10	55
18535		47.36	11.92	0	37.6		-10	55
18555		47.4	11.92	0	37.6		-10	55
18560		47.4	11.92	0	37.6		-10	55
18575		47.42	11.92	0	37.6		-10	55
18595		47.48	11.92	0	37.6		-10	55
18615		47.22	11.92	0	37.6		-10	55
18620		47.22	11.92	0	37.6		-10	55
18635		47.16	11.92	0	37.6		-10	55
18655		47.08	11.92	0	37.6		-10	55
18675		46.99	11.92	0	37.6		-10	55
18680		46.99	11.92	0	37.6		-10	55
18695		47.02	11.92	0	37.6		-10	55
18715		46.75	11.92	0	37.6		-10	55
18735		46.66	11.92	0	37.6		-10	55
18745		46.66	11.92	0	37.6		-10	55
18755		46.22	11.92	0	37.6		-10	55
18775		46.33	11.92	0	37.6		-10	55
18795		46.05	11.92	0	37.6		-10	55
18805		46.05	11.92	0	37.6		-10	55
18815		45.82	11.92	0	37.6		-10	55
18835		45.77	11.92	0	37.6		-10	55
18855		45.52	11.92	0	37.6		-10	55
18870		45.52	12.12	0	37.6		-10	55
18875		45.25	12.12	0	37.6		-10	55
18895		45.02	12.12	0	37.6		-10	55
18915		44.69	12.12	0	37.6		-10	55
18930		44.69	12.12	0	37.6		-10	55
18935		44.5	12.12	0	37.6		-10	55
18955		44.57	12.12	0	37.6		-10	55
18975		44.23	12.12	0	37.6		-10	55
18995		44.13	12.12	0	37.6		-10	55
19015		43.75	12.12	0	37.6		-10	55
19035		43.47	12.12	0	37.6		-10	55
19055		43.49	12.12	0	37.6		-10	55
19075		43.32	12.12	0	37.6		-10	55
19095		43.06	12.12	0	37.6		-10	55
19115		42.76	12.12	0	37.6		-10	55
19120		42.76	12.12	0	37.6		-10	55
19135		42.61	12.12	0	37.6		-10	55
19155		42.52	12.12	0	37.6		-10	55
19175		42.19	12.12	0	37.6		-10	55
19180		42.19	12.12	0	37.6		-10	55
19195		42.21	12.12	0	37.6		-10	55
19215		41.83	12.12	0	37.6		-10	55
19235		41.7	12.12	0	37.6		-10	55
19245		41.7	12.12	0	37.6		-10	55
19255		41.61	12.12	0	37.6		-10	55
19275		41.4	12.12	0	37.6		-10	55
19295		41.29	12.12	0	37.6		-10	55
19305		41.29	12.12	0	37.6		-10	55
19315		41.02	12.12	0	37.6		-10	55
19335		40.83	12.12	0	37.6		-10	55
19355		40.71	12.12	0	37.6		-10	55
19370		40.71	11.85	0	37.6		-10	55
19375		40.51	11.85	0	37.6		-10	55
19395		40.5	11.85	0	37.6		-10	55
19415		40.37	11.85	0	37.6		-10	55
19430		40.37	11.85	0	37.6		-10	55
19435		39.86	11.85	0	37.6		-10	55
19455		39.82	11.85	0	37.6		-10	55
19475		39.75	11.85	0	37.6		-10	55
19495		39.63	11.85	0	37.6		-10	55
19515		39.42	11.85	0	37.6		-10	55
19535		39.19	11.85	0	37.6		-10	55
19555		39.02	11.85	0	37.6		-10	55
19575		38.99	11.85	0	37.6		-10	55
19595		38.83	11.85	0	37.6		-10	55
19615		38.65	11.85	0	37.6		-10	55
19620		38.65	11.85	0	37.6		-10	55
19635		38.42	11.85	0	37.6		-10	55
19655		38.31	11.85	0	37.6		-10	55
19675		38.39	11.85	0	37.6		-10	55
19680		38.39	11.85	0	37.6		-10	55
19695		38.21	11.85	0	37.6		-10	55
19715		38.15	11.85	0	37.6		-10	55
19735		38.21	11.85	0	37.6		-10	55
19745		38.21	11.85	0	37.6		-10	55
19755		38.02	11.85	0	37.6		-10	55
19775		37.91	11.85	0	37.6		-10	55
19795		38.04	11.85	0	37.6		-10	55
19805		38.04	11.85	0	37.6		-10	55
19815		37.76	11.85	0	37.6		-10	55
19835		37.82	11.85	0	37.6		-10	55
19855		37.89	11.85	0	37.6		-10	55
19870		37.89	12	0	37.6		-10	55
19875		37.72	12	0	37.6		-10	55
19895		37.8	12	0	37.6		-10	55
19915		37.71	12	0	37.6		-10	55
19930		37.71	12	0	37.6		-10	55
19935		37.65	12	0	37.6		-10	55
19955		37.76	12	0	37.6		-10	55
19975		37.65	12	0	37.6		-10	55
19990		37.65	12	0	37.6		-10	55
19995		37.74	12	0	37.6		-10	55
20015		37.64	12	0	37.6		-10	55
20035		37.62	12	0	37.6		-10	55
20055		37.69	12	0	37.6		-10	55
20075		37.67	12	0	37.6		-10	55
20095		37.91	12	0	37.6		-10	55
20115		37.78	12	0	37.6		-10	55
20120		37.78	12	0	37.6		-10	55
20135		37.8	12	0	37.6		-10	55
20155		37.99	12	0	37.6		-10	55
20175		37.98	12	0	37.6		-10	55
20180		37.98	12	0	37.6		-10	55
20195		38	12	0	37.6		-10	55
20215		38.18	12	0	37.6		-10	55
20235		38.26	12	0	37.6		-10	55
20240		38.26	12	0	37.6		-10	55
20255		38.35	12	0	37.6		-10	55
20275		38.41	12	0	37.6		-10	55
20295		38.67	12	0	37.6		-10	55
20305		38.67	12	0	37.6		-10	55
20315		38.78	12	0	37.6		-10	55
20335		39.02	12	0	37.6		-10	55
20355		39.1	12	0	37.6		-10	55
20365		39.1	12	0	37.6		-10	55
20375		39.21	12	0	37.6		-10	55
20395		39.63	12	0	37.6		-10	55
20415		39.58	12	0	37.6		-10	55
20430		39.58	12	0	37.6		-10	55
20435		39.92	12	0	37.6		-10	55
20455		39.9	12	0	37.6		-10	55
20475		40.15	12	0	37.6		-10	55
20490		40.15	12	0	37.6		-10	55
20495		40.6	12	0	37.6		-10	55
20515		40.58	12	0	37.6		-10	55
20535		40.92	12	0	37.6		-10	55
20555		41.03	12	0	37.6		-10	55
20575		41.37	12	0	37.6		-10	55
20595		41.48	12	0	37.6		-10	55
20615		41.6	12	0	37.6		-10	55
20635		41.9	12	0	37.6		-10	55
20655		42.15	12	0	37.6		-10	55
20675		42.36	12	0	37.6		-10	55
20680		42.36	12	0	37.6		-10	55
20695		42.4	12	0	37.6		-10	55
20715		42.88	12	0	37.6		-10	55
20735		43.08	12	0	37.6		-10	55
20740		43.08	12	0	37.6		-10	55
20755		43.22	12	0	37.6		-10	55
20775		43.38	12	0	37.6		-10	55
20795		43.67	12	0	37.6		-10	55
20805		43.67	12	0	37.6		-10	55
20815		43.58	12	0	37.6		-10	55
20835		43.89	12	0	37.6		-10	55
20855		44	12	0	37.6		-10	55
20865		44	12	0	37.6		-10	55
20875		44.16	12	0	37.6		-10	55
20895		44.51	12	0	37.6		-10	55
20915		44.69	12	0	37.6		-10	55
20930		44.69	12.25	0	37.6		-10	55
20935		44.82	12.25	0	37.6		-10	55
20955		45.17	12.25	0	37.6		-10	55
20975		45.24	12.25	0	37.6		-10	55
20990		45.24	12.25	0	37.6		-10	55
20995		45.57	12.25	0	37.6		-10	55
21015		45.45	12.25	0	37.6		-10	55
21035		46	12.25	0	37.6		-10	55
21055		45.86	12.25	0	37.6		-10	55
21075		46	12.25	0	37.6		-10	55
21095		46.16	12.25	0	37.6		-10	55
21115		46.29	12.25	0	37.6		-10	55
21135		46.59	12.25	0	37.6		-10	55
21155		46.74	12.25	0	37.6		-10	55
21175		46.87	12.25	0	37.6		-10	55
21180		46.87	12.25	0	37.6		-10	55
21195		46.92	12.25	0	37.6		-10	55
21215		46.94	12.25	0	37.6		-10	55
21235		47.17	12.25	0	37.6		-10	55
21240		47.17	12.25	0	37.6		-10	55
21255		47.02	12.25	0	37.6		-10	55
21275		47.15	12.25	0	37.6		-10	55
21295		47.43	12.25	0	37.6		-10	55
21300		47.43	12.25	0	37.6		-10	55
21315		47.34	12.25	0	37.6		-10	55
21335		47.48	12.25	0	37.6		-10	55
21355		47.26	12.25	0	37.6		-10	55
21365		47.26	12.25	0	37.6		-10	55
21375		47.33	12.25	0	37.6		-10	55
21395		47.45	12.25	0	37.6		-10	55
21415		47.36	12.25	0	37.6		-10	55
21430		47.36	12.13	0	37.6		-10	55
21435		47.34	12.13	0	37.6		-10	55
21455		47.43	12.13	0	37.6		-10	55
21475		47.22	12.13	0	37.6		-10	55
21490		47.22	12.13	0	37.6		-10	55
21495		47.33	12.13	0	37.6		-10	55
21515		47.31	12.13	0	37.6		-10	55
21535		47.24	12.13	0	37.6		-10	55
21555		47.33	12.13	0	37.6		-10	55
21575		47.33	12.13	0	37.6		-10	55
21595		47.41	12.13	0	37.6		-10	55
21615		47.05	12.13	0	37.6		-10	55
21635		47	12.13	0	37.6		-10	55
21655		46.91	12.13	0	37.6		-10	55
21675		46.78	12.13	0	37.6		-10	55
21695		46.56	12.13	0	37.6		-10	55
21715		46.5	12.13	0	37.6		-10	55
21735		46.23	12.13	0	37.6		-10	55
21740		46.23	12.13	0	37.6		-10	55
21755		46.07	12.13	0	37.6		-10	55
21775		46.01	12.13	0	37.6		-10	55
21795		45.72	12.13	0	37.6		-10	55
21800		45.72	12.13	0	37.6		-10	55
21815		45.66	12.13	0	37.6		-10	55
21835		45.42	12.13	0	37.6		-10	55
21855		45.23	12.13	0	37.6		-10	55
21865		45.23	12.13	0	37.6		-10	55
21875		44.95	12.13	0	37.6		-10	55
21895		44.76	12.13	0	37.6		-10	55
21915		44.41	12.13	0	37.6		-10	55
21925		44.41	12.13	0	37.6		-10	55
21935		44.46	12.13	0	37.6		-10	55
21955		44.23	12.13	0	37.6		-10	55
21975		43.79	12.13	0	37.6		-10	55
21990		43.79	12.5	0	37.6		-10	55
21995		43.73	12.5	0	37.6		-10	55
22015		43.49	12.5	0	37.6		-10	55
22035		43.38	12.5	0	37.6		-10	55
22050		43.38	12.5	0	37.6		-10	55
22055		43.11	12.5	0	37.6		-10	55
22075		43.06	12.5	0	37.6		-10	55
22095		42.7	12.5	0	37.6		-10	55
22115		42.68	12.5	0	37.6		-10	55
22135		42.27	12.5	0	37.6		-10	55
22155		42.2	12.5	0	37.6		-10	55
22175		42.12	12.5	0	37.6		-10	55
22195		41.79	12.5	0	37.6		-10	55
22215		41.73	12.5	0	37.6		-10	55
22235		41.62	12.5	0	37.6		-10	55
22240		41.62	12.5	0	37.6		-10	55
22255		41.36	12.5	0	37.6		-10	55
22275		41.18	12.5	0	37.6		-10	55
22295		41.09	12.5	0	37.6		-10	55
22300		41.09	12.5	0	37.6		-10	55
22315		40.92	12.5	0	37.6		-10	55
22335		40.79	12.5	0	37.6		-10	55
22355		40.66	12.5	0	37.6		-10	55
22365		40.66	12.5	0	37.6		-10	55
22375		40.43	12.5	0	37.6		-10	55
22395		40.21	12.5	0	37.6		-10	55
22415		40.11	12.5	0	37.6		-10	55
22425		40.11	12.5	0	37.6		-10	55
22435		39.83	12.5	0	37.6		-10	55
22455		39.75	12.5	0	37.6		-10	55
22475		39.54	12.5	0	37.6		-10	55
22490		39.54	12.17	0	37.6		-10	55
22495		39.4	12.17	0	37.6		-10	55
22515		39.21	12.17	0	37.6		-10	55
22535		39.04	12.17	0	37.6		-10	55
22550		39.04	12.17	0	37.6		-10	55
22555		38.86	12.17	0	37.6		-10	55
22575		38.75	12.17	0	37.6		-10	55
22595		38.65	12.17	0	37.6		-10	55
22615		38.4	12.17	0	37.6		-10	55
22635		38.33	12.17	0	37.6		-10	55
22655		38.27	12.17	0	37.6		-10	55
22675		38.21	12.17	0	37.6		-10	55
22695		38.14	12.17	0	37.6		-10	55
22715		38.04	12.17	0	37.6		-10	55
22735		38	12.17	0	37.6		-10	55
22740		38	12.17	0	37.6		-10	55
22755		37.89	12.17	0	37.6		-10	55
22775		38	12.17	0	37.6		-10	55
22795		37.9	12.17	0	37.6		-10	55
22800		37.9	12.17	0	37.6		-10	55
22815		37.77	12.17	0	37.6		-10	55
22835		37.81	12.17	0	37.6		-10	55
22855		37.77	12.17	0	37.6		-10	55
22860		37.77	12.17	0	37.6		-10	55
22875		37.71	12.17	0	37.6		-10	55
22895		37.71	12.17	0	37.6		-10	55
22915		37.69	12.17	0	37.6		-10	55
22925		37.69	12.17	0	37.6		-10	55
22935		37.77	12.17	0	37.6		-10	55
22955		37.64	12.17	0	37.6		-10	55
22975		37.65	12.17	0	37.6		-10	55
22985		37.65	12.17	0	37.6		-10	55
22995		37.72	12.17	0	37.6		-10	55
23015		37.66	12.17	0	37.6		-10	55
23035		37.63	12.17	0	37.6		-10	55
23050		37.63	12.2	0	37.6		-10	55
23055		37.76	12.2	0	37.6		-10	55
23075		37.76	12.2	0	37.6		-10	55
23095		37.82	12.2	0	37.6		-10	55
23110		37.82	12.2	0	37.6		-10	55
23115		37.77	12.2	0	37.6		-10	55
23135		37.86	12.2	0	37.6		-10	55
23155		37.89	12.2	0	37.6		-10	55
23175		38.21	12.2	0	37.6		-10	55
23195		38.13	12.2	0	37.6		-10	55
23215		38.24	12.2	0	37.6		-10	55
23235		38.44	12.2	0	37.6		-10	55
23255		38.62	12.2	0	37.6		-10	55
23275		38.72	12.2	0	37.6		-10	55
23295		38.73	12.2	0	37.6		-10	55
23300		38.73	12.2	0	37.6		-10	55
23315		39.08	12.2	0	37.6		-10	55
23335		39.19	12.2	0	37.6		-10	55
23355		39.4	12.2	0	37.6		-10	55
23360		39.4	12.2	0	37.6		-10	55
23375		39.45	12.2	0	37.6		-10	55
23395		39.75	12.2	0	37.6		-10	55
23415		39.96	12.2	0	37.6		-10	55
23425		39.96	12.2	0	37.6		-10	55
23435		40.3	12.2	0	37.6		-10	55
23455		40.3	12.2	0	37.6		-10	55
23475		40.59	12.2	0	37.6		-10	55
23485		40.59	12.2	0	37.6		-10	55
23495		40.82	12.2	0	37.6		-10	55
23515		41.01	12.2	0	37.6		-10	55
23535		41.19	12.2	0	37.6		-10	55
23550		41.19	12.25	0	37.6		-10	55
23555		41.58	12.25	0	37.6		-10	55
23575		41.64	12.25	0	37.6		-10	55
23595		41.97	12.25	0	37.6		-10	55
23610		41.97	12.25	0	37.6		-10	55
23615		42.08	12.25	0	37.6		-10	55
23635		42.28	12.25	0	37.6		-10	55
23655		42.56	12.25	0	37.6		-10	55
23675		42.62	12.25	0	37.6		-10	55
23695		42.83	12.25	0	37.6		-10	55
23715		43.07	12.25	0	37.6		-10	55
23735		43.41	12.25	0	37.6		-10	55
23755		43.56	12.25	0	37.6		-10	55
23775		43.61	12.25	0	37.6		-10	55
23795		43.83	12.25	0	37.6		-10	55
23800		43.83	12.25	0	37.6		-10	55
23815		44.01	12.25	0	37.6		-10	55
23835		44.47	12.25	0	37.6		-10	55
23855		44.43	12.25	0	37.6		-10	55
23860		44.43	12.25	0	37.6		-10	55
23875		44.72	12.25	0	37.6		-10	55
23895		44.91	12.25	0	37.6		-10	55
23915		45.04	12.25	0	37.6		-10	55
23925		45.04	12.25	0	37.6		-10	55
23935		45.31	12.25	0	37.6		-10	55
23955		45.38	12.25	0	37.6		-10	55
23975		45.56	12.25	0	37.6		-10	55
23985		45.56	12.25	0	37.6		-10	55
23995		45.78	12.25	0	37.6		-10	55
24015		45.8	12.25	0	37.6		-10	55
24035		46.23	12.25	0	37.6		-10	55
24050		46.23	12.2	0	37.6		-10	55
24055		46.21	12.2	0	37.6		-10	55
24075		46.46	12.2	0	37.6		-10	55
24095		46.62	12.2	0	37.6		-10	55
24110		46.62	12.2	0	37.6		-10	55
24115		46.55	12.2	0	37.6		-10	55
24135		46.83	12.2	0	37.6		-10	55
24155		46.95	12.2	0	37.6		-10	55
24175		46.89	12.2	0	37.6		-10	55
24195		46.9	12.2	0	37.6		-10	55
24215		47.25	12.2	0	37.6		-10	55
24235		47.21	12.2	0	37.6		-10	55
24255		47.35	12.2	0	37.6		-10	55
24275		47.37	12.2	0	37.6		-10	55
24295		47.32	12.2	0	37.6		-10	55
24315		47.37	12.2	0	37.6		-10	55
24335		47.41	12.2	0	37.6		-10	55
24355		47.51	12.2	0	37.6		-10	55
24360		47.51	12.2	0	37.6		-10	55
24375		47.56	12.2	0	37.6		-10	55
24395		47.41	12.2	0	37.6		-10	55
24415		47.37	12.2	0	37.6		-10	55
24425		47.37	12.2	0	37.6		-10	55
24435		47.57	12.2	0	37.6		-10	55
24455		47.38	12.2	0	37.6		-10	55
24475		47.45	12.2	0	37.6		-10	55
24485		47.45	12.2	0	37.6		-10	55
24495		47.17	12.2	0	37.6		-10	55
24515		47.21	12.2	0	37.6		-10	55
24535		47.28	12.2	0	37.6		-10	55
24545		47.28	12.2	0	37.6		-10	55
24555		47.2	12.2	0	37.6		-10	55
24575		47.02	12.2	0	37.6		-10	55
24595		47.05	12.2	0	37.6		-10	55
24610		47.05	12.41	0	37.6		-10	55
24615		46.74	12.41	0	37.6		-10	55
24635		46.55	12.41	0	37.6		-10	55
24655		46.56	12.41	0	37.6		-10	55
24670		46.56	12.41	0	37.6		-10	55
24675		46.19	12.41	0	37.6		-10	55
24695		46.25	12.41	0	37.6		-10	55
24715		46.11	12.41	0	37.6		-10	55
24735		45.98	12.41	0	37.6		-10	55
24755		45.82	12.41	0	37.6		-10	55
24775		45.43	12.41	0	37.6		-10	55
24795		45.2	12.41	0	37.6		-10	55
24815		45.04	12.41	0	37.6		-10	55
24835		44.99	12.41	0	37.6		-10	55
24855		44.77	12.41	0	37.6		-10	55
24860		44.77	12.41	0	37.6		-10	55
24875		44.48	12.41	0	37.6		-10	55
24895		44.15	12.41	0	37.6		-10	55
24915		44.17	12.41	0	37.6		-10	55
24920		44.17	12.41	0	37.6		-10	55
24935		43.89	12.41	0	37.6		-10	55
24955		43.81	12.41	0	37.6		-10	55
24975		43.61	12.41	0	37.6		-10	55
24985		43.61	12.41	0	37.6		-10	55
24995		43.24	12.41	0	37.6		-10	55
25015		43.01	12.41	0	37.6		-10	55
25035		42.91	12.41	0	37.6		-10	55
25045		42.91	12.41	0	37.6		-10	55
25055		42.63	12.41	0	37.6		-10	55
25075		42.51	12.41	0	37.6		-10	55
25095		42.26	12.41	0	37.6		-10	55
25110		42.26	12.33	0	37.6		-10	55
25115		42.14	12.33	0	37.6		-10	55
25135		41.9	12.33	0	37.6		-10	55
25155		41.81	12.33	0	37.6		-10	55
25170		41.81	12.33	0	37.6		-10	55
25175		41.59	12.33	0	37.6		-10	55
25195		41.35	12.33	0	37.6		-10	55
25215		41.21	12.33	0	37.6		-10	55
25235		41.18	12.33	0	37.6		-10	55
25255		40.98	12.33	0	37.6		-10	55
25275		40.88	12.33	0	37.6		-10	55
25295		40.61	12.33	0	37.6		-10	55
25315		40.5	12.33	0	37.6		-10	55
25335		40.32	12.33	0	37.6		-10	55
25355		40.26	12.33	0	37.6		-10	55
25360		40.26	12.33	0	37.6		-10	55
25375		40.01	12.33	0	37.6		-10	55
25395		39.8	12.33	0	37.6		-10	55
25415		39.68	12.33	0	37.6		-10	55
25420		39.68	12.33	0	37.6		-10	55
25435		39.61	12.33	0	37.6		-10	55
25455		39.27	12.33	0	37.6		-10	55
25475		39.23	12.33	0	37.6		-10	55
25485		39.23	12.33	0	37.6		-10	55
25495		38.98	12.33	0	37.6		-10	55
25515		38.95	12.33	0	37.6		-10	55
25535		38.6	12.33	0	37.6		-10	55
25545		38.6	12.33	0	37.6		-10	55
25555		38.57	12.33	0	37.6		-10	55
25575		38.6	12.33	0	37.6		-10	55
25595		38.3	12.33	0	37.6		-10	55
25605		38.3	12.33	0	37.6		-10	55
25615		38.27	12.33	0	37.6		-10	55
25635		38.29	12.33	0	37.6		-10	55
25655		38.05	12.33	0	37.6		-10	55
25670		38.05	12.5	0	37.6		-10	55
25675		37.92	12.5	0	37.6		-10	55
25695		38.06	12.5	0	37.6		-10	55
25715		37.9	12.5	0	37.6		-10	55
25735		37.9	12.5	0	37.6		-10	55
25755		37.87	12.5	0	37.6		-10	55
25775		37.69	12.5	0	37.6		-10	55
25795		37.76	12.5	0	37.6		-10	55
25815		37.8	12.5	0	37.6		-10	55
25835		37.83	12.5	0	37.6		-10	55
25855		37.68	12.5	0	37.6		-10	55
25875		37.59	12.5	0	37.6		-10	55
25895		37.66	12.5	0	37.6		-10	55
25915		37.73	12.5	0	37.6		-10	55
25920		37.73	12.5	0	37.6		-10	55
25935		37.63	12.5	0	37.6		-10	55
25955		37.82	12.5	0	37.6		-10	55
25975		37.72	12.5	0	37.6		-10	55
25980		37.72	12.5	0	37.6		-10	55
25995		37.72	12.5	0	37.6		-10	55
26015		37.81	12.5	0	37.6		-10	55
26035		37.82	12.5	0	37.6		-10	55
26045		37.82	12.5	0	37.6		-10	55
26055		37.9	12.5	0	37.6		-10	55
26075		38.04	12.5	0	37.6		-10	55
26095		38.05	12.5	0	37.6		-10	55
26105		38.05	12.5	0	37.6		-10	55
26115		38.15	12.5	0	37.6		-10	55
26135		38.21	12.5	0	37.6		-10	55
26155		38.42	12.5	0	37.6		-10	55
26170		38.42	12.4	0	37.6		-10	55
26175		38.72	12.4	0	37.6		-10	55
26195		38.68	12.4	0	37.6		-10	55
26215		38.78	12.4	0	37.6		-10	55
26230		38.78	12.4	0	37.6		-10	55
26235		39	12.4	0	37.6		-10	55
26255		39.13	12.4	0	37.6		-10	55
26275		39.3	12.4	0	37.6		-10	55
26295		39.47	12.4	0	37.6		-10	55
26315		39.83	12.4	0	37.6		-10	55
26335		40.04	12.4	0	37.6		-10	55
26355		40.17	12.4	0	37.6		-10	55
26375		40.42	12.4	0	37.6		-10	55
26395		40.69	12.4	0	37.6		-10	55
26415		40.7	12.4	0	37.6		-10	55
26420		40.7	12.4	0	37.6		-10	55
26435		41	12.4	0	37.6		-10	55
26455		41.16	12.4	0	37.6		-10	55
26475		41.25	12.4	0	37.6		-10	55
26480		41.25	12.4	0	37.6		-10	55
26495		41.62	12.4	0	37.6		-10	55
26515		41.89	12.4	0	37.6		-10	55
26535		42.16	12.4	0	37.6		-10	55
26545		42.16	12.4	0	37.6		-10	55
26555		42.52	12.4	0	37.6		-10	55
26575		42.52	12.4	0	37.6		-10	55
26595		42.83	12.4	0	37.6		-10	55
26605		42.83	12.4	0	37.6		-10	55
26615		42.99	12.4	0	37.6		-10	55
26635		43.22	12.4	0	37.6		-10	55
26655		43.33	12.4	0	37.6		-10	55
26670		43.33	12.36	0	37.6		-10	55
26675		43.52	12.36	0	37.6		-10	55
26695		43.68	12.36	0	37.6		-10	55
26715		43.81	12.36	0	37.6		-10	55
26730		43.81	12.36	0	37.6		-10	55
26735		44.06	12.36	0	37.6		-10	55
26755		44.26	12.36	0	37.6		-10	55
26775		44.55	12.36	0	37.6		-10	55
26795		44.74	12.36	0	37.6		-10	55
26815		44.72	12.36	0	37.6		-10	55
26835		45.1	12.36	0	37.6		-10	55
26855		45.39	12.36	0	37.6		-10	55
26875		45.62	12.36	0	37.6		-10	55
26895		45.52	12.36	0	37.6		-10	55
26915		45.84	12.36	0	37.6		-10	55
26920		45.84	12.36	0	37.6		-10	55
26935		45.95	12.36	0	37.6		-10	55
26955		46.09	12.36	0	37.6		-10	55
26975		46.29	12.36	0	37.6		-10	55
26980		46.29	12.36	0	37.6		-10	55
26995		46.41	12.36	0	37.6		-10	55
27015		46.58	12.36	0	37.6		-10	55
27035		46.59	12.36	0	37.6		-10	55
27045		46.59	12.36	0	37.6		-10	55
27055		46.79	12.36	0	37.6		-10	55
27075		46.97	12.36	0	37.6		-10	55
27095		47.04	12.36	0	37.6		-10	55
27105		47.04	12.36	0	37.6		-10	55
27115		47.05	12.36	0	37.6		-10	55
27135		47.11	12.36	0	37.6		-10	55
27155		47.28	12.36	0	37.6		-10	55
27165		47.28	12.36	0	37.6		-10	55
27175		47.31	12.36	0	37.6		-10	55
27195		47.13	12.36	0	37.6		-10	55
27215		47.37	12.36	0	37.6		-10	55
27230		47.37	12.5	0	37.6		-10	55
27235		47.24	12.5	0	37.6		-10	55
27255		47.39	12.5	0	37.6		-10	55
27275		47.43	12.5	0	37.6		-10	55
27290		47.43	12.5	0	37.6		-10	55
27295		47.33	12.5	0	37.6		-10	55
27315		47.45	12.5	0	37.6		-10	55
27335		47.48	12.5	0	37.6		-10	55
27355		47.41	12.5	0	37.6		-10	55
27375		47.58	12.5	0	37.6		-10	55
27395		47.41	12.5	0	37.6		-10	55
27415		47.38	12.5	0	37.6		-10	55
27435		47.28	12.5	0	37.6		-10	55
27455		47.35	12.5	0	37.6		-10	55
27475		46.98	12.5	0	37.6		-10	55
27480		46.98	12.5	0	37.6		-10	55
27495		47.12	12.5	0	37.6		-10	55
27515		47.1	12.5	0	37.6		-10	55
27535		46.96	12.5	0	37.6		-10	55
27540		46.96	12.5	0	37.6		-10	55
27555		46.93	12.5	0	37.6		-10	55
27575		46.73	12.5	0	37.6		-10	55
27595		46.44	12.5	0	37.6		-10	55
27605		46.44	12.5	0	37.6		-10	55
27615		46.58	12.5	0	37.6		-10	55
27635		46.44	12.5	0	37.6		-10	55
27655		46.07	12.5	0	37.6		-10	55
27665		46.07	12.5	0	37.6		-10	55
27675		45.94	12.5	0	37.6		-10	55
27695		45.63	12.5	0	37.6		-10	55
27715		45.71	12.5	0	37.6		-10	55
27730		45.71	12.46	0	37.6		-10	55
27735		45.36	12.46	0	37.6		-10	55
27755		45.22	12.46	0	37.6		-10	55
27775		44.95	12.46	0	37.6		-10	55
27790		44.95	12.46	0	37.6		-10	55
27795		44.73	12.46	0	37.6		-10	55
27815		44.59	12.46	0	37.6		-10	55
27835		44.4	12.46	0	37.6		-10	55
27855		44.26	12.46	0	37.6		-10	55
27875		43.9	12.46	0	37.6		-10	55
27895		43.76	12.46	0	37.6		-10	55
27915		43.64	12.46	0	37.6		-10	55
27935		43.38	12.46	0	37.6		-10	55
27955		43.16	12.46	0	37.6		-10	55
27975		43.14	12.46	0	37.6		-10	55
27980		43.14	12.46	0	37.6		-10	55
27995		42.91	12.46	0	37.6		-10	55
28015		42.6	12.46	0	37.6		-10	55
28035		42.45	12.46	0	37.6		-10	55
28040		42.45	12.46	0	37.6		-10	55
28055		42.13	12.46	0	37.6		-10	55
28075		42.04	12.46	0	37.6		-10	55
28095		41.91	12.46	0	37.6		-10	55
28105		41.91	12.46	0	37.6		-10	55
28115		41.87	12.46	0	37.6		-10	55
28135		41.58	12.46	0	37.6		-10	55
28155		41.4	12.46	0	37.6		-10	55
28165		41.4	12.46	0	37.6		-10	55
28175		41.27	12.46	0	37.6		-10	55
28195		41.19	12.46	0	37.6		-10	55
28215		40.98	12.46	0	37.6		-10	55
28230		40.98	12.36	0	37.6		-10	55
28235		40.79	12.36	0	37.6		-10	55
28255		40.54	12.36	0	37.6		-10	55
28275		40.35	12.36	0	37.6		-10	55
28290		40.35	12.36	0	37.6		-10	55
28295		40.32	12.36	0	37.6		-10	55
28315		40.06	12.36	0	37.6		-10	55
28335		39.75	12.36	0	37.6		-10	55
28355		39.75	12.36	0	37.6		-10	55
28375		39.51	12.36	0	37.6		-10	55
28395		39.3	12.36	0	37.6		-10	55
28415		39.27	12.36	0	37.6		-10	55
28435		39.09	12.36	0	37.6		-10	55
28455		38.89	12.36	0	37.6		-10	55
28475		38.81	12.36	0	37.6		-10	55
28495		38.55	12.36	0	37.6		-10	55
28515		38.59	12.36	0	37.6		-10	55
28535		38.57	12.36	0	37.6		-10	55
28540		38.57	12.36	0	37.6		-10	55
28555		38.32	12.36	0	37.6		-10	55
28575		38.36	12.36	0	37.6		-10	55
28595		38.13	12.36	0	37.6		-10	55
28600		38.13	12.36	0	37.6		-10	55
28615		38.1	12.36	0	37.6		-10	55
28635		38.03	12.36	0	37.6		-10	55
28655		37.94	12.36	0	37.6		-10	55
28665		37.94	12.36	0	37.6		-10	55
28675		37.99	12.36	0	37.6		-10	55
28695		37.92	12.36	0	37.6		-10	55
28715		37.82	12.36	0	37.6		-10	55
28725		37.82	12.36	0	37.6		-10	55
28735		37.84	12.36	0	37.6		-10	55
28755		37.76	12.36	0	37.6		-10	55
28775		37.71	12.36	0	37.6		-10	55
28790		37.71	12.38	0	37.6		-10	55
28795		37.66	12.38	0	37.6		-10	55
28815		37.85	12.38	0	37.6		-10	55
28835		37.6	12.38	0	37.6		-10	55
28850		37.6	12.38	0	37.6		-10	55
28855		37.56	12.38	0	37.6		-10	55
28875		37.72	12.38	0	37.6		-10	55
28895		37.82	12.38	0	37.6		-10	55
28915		37.74	12.38	0	37.6		-10	55
28935		37.63	12.38	0	37.6		-10	55
28955		37.72	12.38	0	37.6		-10	55
28975		37.73	12.38	0	37.6		-10	55
28995		37.81	12.38	0	37.6		-10	55
29015		37.91	12.38	0	37.6		-10	55
29035		37.77	12.38	0	37.6		-10	55
29040		37.77	12.38	0	37.6		-10	55
29055		37.97	12.38	0	37.6		-10	55
29075		37.81	12.38	0	37.6		-10	55
29095		38.06	12.38	0	37.6		-10	55
29100		38.06	12.38	0	37.6		-10	55
29115		37.91	12.38	0	37.6		-10	55
29135		38.06	12.38	0	37.6		-10	55
29155		38.16	12.38	0	37.6		-10	55
29165		38.16	12.38	0	37.6		-10	55
29175		38.41	12.38	0	37.6		-10	55
29195		38.61	12.38	0	37.6		-10	55
29215		38.79	12.38	0	37.6		-10	55
29225		38.79	12.38	0	37.6		-10	55
29235		38.88	12.38	0	37.6		-10	55
29255		39.05	12.38	0	37.6		-10	55
29275		39.17	12.38	0	37.6		-10	55
29290		39.17	12.38	0	37.6		-10	55
29295		39.41	12.38	0	37.6		-10	55
29315		39.41	12.38	0	37.6		-10	55
29335		39.76	12.38	0	37.6		-10	55
29350		39.76	12.38	0	37.6		-10	55
29355		39.9	12.38	0	37.6		-10	55
29375		40.23	12.38	0	37.6		-10	55
29395		40.49	12.38	0	37.6		-10	55
29415		40.59	12.38	0	37.6		-10	55
29435		40.75	12.38	0	37.6		-10	55
29455		40.79	12.38	0	37.6		-10	55
29475		41.08	12.38	0	37.6		-10	55
29495		41.36	12.38	0	37.6		-10	55
29515		41.68	12.38	0	37.6		-10	55
29535		41.82	12.38	0	37.6		-10	55
29540		41.82	12.38	0	37.6		-10	55
29555		42.21	12.38	0	37.6		-10	55
29575		42.2	12.38	0	37.6		-10	55
29595		42.5	12.38	0	37.6		-10	55
29600		42.5	12.38	0	37.6		-10	55
29615		42.71	12.38	0	37.6		-10	55
29635		43.03	12.38	0	37.6		-10	55
29655		43.14	12.38	0	37.6		-10	55
29665		43.14	12.38	0	37.6		-10	55
29675		43.3	12.38	0	37.6		-10	55
29695		43.51	12.38	0	37.6		-10	55
29715		43.7	12.38	0	37.6		-10	55
29725		43.7	12.38	0	37.6		-10	55
29735		43.86	12.38	0	37.6		-10	55
29755		44.07	12.38	0	37.6		-10	55
29775		44.37	12.38	0	37.6		-10	55
29785		44.37	12.38	0	37.6		-10	55
29795		44.34	12.38	0	37.6		-10	55
29815		44.6	12.38	0	37.6		-10	55
29835		44.82	12.38	0	37.6		-10	55
29850		44.82	12.63	0	37.6		-10	55
29855		44.96	12.63	0	37.6		-10	55
29875		45.27	12.63	0	37.6		-10	55
29895		45.39	12.63	0	37.6		-10	55
29910		45.39	12.63	0	37.6		-10	55
29915		45.72	12.63	0	37.6		-10	55
29935		45.76	12.63	0	37.6		-10	55
29955		45.87	12.63	0	37.6		-10	55
29975		46.08	12.63	0	37.6		-10	55
29995		46.4	12.63	0	37.6		-10	55
30015		46.4	12.63	0	37.6		-10	55
30035		46.55	12.63	0	37.6		-10	55
30040		46.55	12.63	0	37.6		-10	55
30055		46.55	12.63	0	37.6		-10	55
30075		46.75	12.63	0	37.6		-10	55
30095		46.98	12.63	0	37.6		-10	55
30100		46.98	12.63	0	37.6		-10	55
30115		46.97	12.63	0	37.6		-10	55
30135		47.24	12.63	0	37.6		-10	55
30155		47.28	12.63	0	37.6		-10	55
30160		47.28	12.63	0	37.6		-10	55
30175		47.18	12.63	0	37.6		-10	55
30195		47.25	12.63	0	37.6		-10	55
30215		47.22	12.63	0	37.6		-10	55
30225		47.22	12.63	0	37.6		-10	55
30235		47.32	12.63	0	37.6		-10	55
30255		47.32	12.63	0	37.6		-10	55
30275		47.46	12.63	0	37.6		-10	55
30285		47.46	12.63	0	37.6		-10	55
30295		47.38	12.63	0	37.6		-10	55
30315		47.43	12.63	0	37.6		-10	55
30335		47.39	12.63	0	37.6		-10	55
30350		47.39	12.69	0	37.6		-10	55
30355		47.17	12.69	0	37.6		-10	55
30375		47.36	12.69	0	37.6		-10	55
30395		47.38	12.69	0	37.6		-10	55
30410		47.38	12.69	0	37.6		-10	55
30415		47.31	12.69	0	37.6		-10	55
30435		47.44	12.69	0	37.6		-10	55
30455		47.27	12.69	0	37.6		-10	55
30475		47.23	12.69	0	37.6		-10	55
30495		47.07	12.69	0	37.6		-10	55
30515		47.22	12.69	0	37.6		-10	55
30535		47.18	12.69	0	37.6		-10	55
30555		47.09	12.69	0	37.6		-10	55
30575		46.92	12.69	0	37.6		-10	55
30595		46.93	12.69	0	37.6		-10	55
30600		46.93	12.69	0	37.6		-10	55
30615		46.95	12.69	0	37.6		-10	55
30635		46.64	12.69	0	37.6		-10	55
30655		46.57	12.69	0	37.6		-10	55
30660		46.57	12.69	0	37.6		-10	55
30675		46.59	12.69	0	37.6		-10	55
30695		46.18	12.69	0	37.6		-10	55
30715		46.13	12.69	0	37.6		-10	55
30725		46.13	12.69	0	37.6		-10	55
30735		45.98	12.69	0	37.6		-10	55
30755		45.78	12.69	0	37.6		-10	55
30775		45.7	12.69	0	37.6		-10	55
30785		45.7	12.69	0	37.6		-10	55
30795		45.57	12.69	0	37.6		-10	55
30815		45.2	12.69	0	37.6		-10	55
30835		45.14	12.69	0	37.6		-10	55
30850		45.14	12.41	0	37.6		-10	55
30855		44.96	12.41	0	37.6		-10	55
30875		44.62	12.41	0	37.6		-10	55
30895		44.6	12.41	0	37.6		-10	55
30910		44.6	12.41	0	37.6		-10	55
30915		44.46	12.41	0	37.6		-10	55
30935		44.14	12.41	0	37.6		-10	55
30955		43.85	12.41	0	37.6		-10	55
30975		43.67	12.41	0	37.6		-10	55
30995		43.61	12.41	0	37.6		-10	55
31015		43.46	12.41	0	37.6		-10	55
31035		43.29	12.41	0	37.6		-10	55
31055		42.86	12.41	0	37.6		-10	55
31075		42.88	12.41	0	37.6		-10	55
31095		42.54	12.41	0	37.6		-10	55
31100		42.54	12.41	0	37.6		-10	55
31115		42.53	12.41	0	37.6		-10	55
31135		42.32	12.41	0	37.6		-10	55
31155		42.02	12.41	0	37.6		-10	55
31160		42.02	12.41	0	37.6		-10	55
31175		41.86	12.41	0	37.6		-10	55
31195		41.69	12.41	0	37.6		-10	55
31215		41.56	12.41	0	37.6		-10	55
31225		41.56	12.41	0	37.6		-10	55
31235		41.3	12.41	0	37.6		-10	55
31255		41.09	12.41	0	37.6		-10	55
31275		40.96	12.41	0	37.6		-10	55
31285		40.96	12.41	0	37.6		-10	55
31295		40.73	12.41	0	37.6		-10	55
31315		40.62	12.41	0	37.6		-10	55
31335		40.46	12.41	0	37.6		-10	55
31350		40.46	12.56	0	37.6		-10	55
31355		40.39	12.56	0	37.6		-10	55
31375		40.1	12.56	0	37.6		-10	55
31395		40.06	12.56	0	37.6		-10	55
31410		40.06	12.56	0	37.6		-10	55
31415		39.74	12.56	0	37.6		-10	55
31435		39.51	12.56	0	37.6		-10	55
31455		39.55	12.56	0	37.6		-10	55
31470		39.55	12.56	0	37.6		-10	55
31475		39.34	12.56	0	37.6		-10	55
31495		39.19	12.56	0	37.6		-10	55
31515		39.17	12.56	0	37.6		-10	55
31535		38.79	12.56	0	37.6		-10	55
31555		38.85	12.56	0	37.6		-10	55
31575		38.55	12.56	0	37.6		-10	55
31595		38.39	12.56	0	37.6		-10	55
31615		38.39	12.56	0	37.6		-10	55
31635		38.29	12.56	0	37.6		-10	55
31655		38.21	12.56	0	37.6		-10	55
31660		38.21	12.56	0	37.6		-10	55
31675		38.04	12.56	0	37.6		-10	55
31695		37.97	12.56	0	37.6		-10	55
31715		38.07	12.56	0	37.6		-10	55
31720		38.07	12.56	0	37.6		-10	55
31735		37.9	12.56	0	37.6		-10	55
31755		37.83	12.56	0	37.6		-10	55
31775		37.78	12.56	0	37.6		-10	55
31785		37.78	12.56	0	37.6		-10	55
31795		37.69	12.56	0	37.6		-10	55
31815		37.79	12.56	0	37.6		-10	55
31835		37.74	12.56	0	37.6		-10	55
31845		37.74	12.56	0	37.6		-10	55
31855		37.7	12.56	0	37.6		-10	55
31875		37.58	12.56	0	37.6		-10	55
31895		37.57	12.56	0	37.6		-10	55
31910		37.57	12.83	0	37.6		-10	55
31915		37.51	12.83	0	37.6		-10	55
31935		37.65	12.83	0	37.6		-10	55
31955		37.65	12.83	0	37.6		-10	55
31970		37.65	12.83	0	37.6		-10	55
31975		37.77	12.83	0	37.6		-10	55
31995		37.62	12.83	0	37.6		-10	55
32015		37.74	12.83	0	37.6		-10	55
32035		37.81	12.83	0	37.6		-10	55
32055		37.76	12.83	0	37.6		-10	55
32075		37.82	12.83	0	37.6		-10	55
32095		37.93	12.83	0	37.6		-10	55
32115		38.09	12.83	0	37.6		-10	55
32135		38.05	12.83	0	37.6		-10	55
32155		38.2	12.83	0	37.6		-10	55
32160		38.2	12.83	0	37.6		-10	55
32175		38.32	12.83	0	37.6		-10	55
32195		38.54	12.83	0	37.6		-10	55
32215		38.7	12.83	0	37.6		-10	55
32220		38.7	12.83	0	37.6		-10	55
32235		38.74	12.83	0	37.6		-10	55
[truncated: 272 more rows]
