# Supplementary material for: Clinical identification of the stimulus intensity to measure temporal summation of second pain
Source: Sci Rep. 2022 Jul 28;12:12915. doi: 10.1038/s41598-022-17171-6 (PMC9334644; doi:10.1038/s41598-022-17171-6)
Supplement: Supplementary file 1 — Supplementary Information 1. [file 41598_2022_17171_MOESM1_ESM.zip › 10 PT2.xlsx]

## Sheet: Sheet1
Timestamp [msec]	Heater [C]	Tec [C]	Water [C]	COVAS	Baseline [C]	Events	LimiterMin [C]	LimiterMax [C]
45		38.59
65		38.69
85		38.5
90		38.5	11.11	0	38.6		-10	55
105		38.79	11.11	0	38.6		-10	55
125		38.58	11.11	0	38.6		-10	55
145		38.61	11.11	0	38.6		-10	55
150		38.61	11.11	0	38.6		-10	55
165		38.63	11.11	0	38.6		-10	55
185		38.55	11.11	0	38.6		-10	55
205		38.73	11.11	0	38.6		-10	55
215		38.73	11.11	0	38.6		-10	55
225		38.56	11.11	0	38.6		-10	55
245		38.57	11.11	0	38.6		-10	55
265		38.65	11.11	0	38.6		-10	55
275		38.65	11.11	0	38.6		-10	55
285		38.44	11.11	0	38.6		-10	55
305		38.71	11.11	0	38.6		-10	55
325		38.67	11.11	0	38.6		-10	55
340		38.67	11.11	0	38.6		-10	55
345		38.6	11.11	0	38.6		-10	55
365		38.67	11.11	0	38.6		-10	55
385		38.51	11.11	0	38.6		-10	55
400		38.51	11.11	0	38.6		-10	55
405		38.51	11.11	0	38.6		-10	55
425		38.66	11.11	0	38.6		-10	55
445		38.67	11.11	0	38.6		-10	55
465		38.63	11.11	0	38.6		-10	55
485		38.52	11.11	0	38.6		-10	55
505		38.63	11.11	0	38.6		-10	55
525		38.61	11.11	0	38.6		-10	55
545		38.69	11.11	0	38.6		-10	55
565		38.71	11.11	0	38.6		-10	55
585		38.69	11.11	0	38.6		-10	55
590		38.69	11.16	0	38.6		-10	55
605		38.73	11.16	0	38.6		-10	55
625		38.57	11.16	0	38.6		-10	55
645		38.65	11.16	0	38.6		-10	55
650		38.65	11.16	0	38.6		-10	55
665		38.57	11.16	0	38.6		-10	55
685		38.65	11.16	0	38.6		-10	55
705		38.68	11.16	0	38.6		-10	55
710		38.68	11.16	0	38.6		-10	55
725		38.63	11.16	0	38.6		-10	55
745		38.59	11.16	0	38.6		-10	55
765		38.68	11.16	0	38.6		-10	55
775		38.68	11.16	0	38.6		-10	55
785		38.66	11.16	0	38.6		-10	55
805		38.61	11.16	0	38.6		-10	55
825		38.68	11.16	0	38.6		-10	55
835		38.68	11.16	0	38.6		-10	55
845		38.73	11.16	0	38.6		-10	55
865		38.58	11.16	0	38.6		-10	55
885		38.6	11.16	0	38.6		-10	55
900		38.6	11.16	0	38.6		-10	55
905		38.66	11.16	0	38.6		-10	55
925		38.7	11.16	0	38.6		-10	55
945		38.68	11.16	0	38.6		-10	55
960		38.68	11.16	0	38.6		-10	55
965		38.58	11.16	0	38.6		-10	55
985		38.62	11.16	0	38.6		-10	55
1005		38.69	11.16	0	38.6		-10	55
1025		38.64	11.16	0	38.6		-10	55
1045		38.67	11.16	0	38.6		-10	55
1065		38.59	11.16	0	38.6		-10	55
1085		38.67	11.16	0	38.6		-10	55
1105		38.75	11.16	0	38.6		-10	55
1125		38.61	11.16	0	38.6		-10	55
1145		38.76	11.16	0	38.6		-10	55
1150		38.76	10.91	0	38.6		-10	55
1165		38.5	10.91	0	38.6		-10	55
1185		38.61	10.91	0	38.6		-10	55
1205		38.7	10.91	0	38.6		-10	55
1210		38.7	10.91	0	38.6		-10	55
1225		38.49	10.91	0	38.6		-10	55
1245		38.62	10.91	0	38.6		-10	55
1265		38.73	10.91	0	38.6		-10	55
1275		38.73	10.91	0	38.6		-10	55
1285		38.55	10.91	0	38.6		-10	55
1305		38.69	10.91	0	38.6		-10	55
1325		38.63	10.91	0	38.6		-10	55
1335		38.63	10.91	0	38.6		-10	55
1345		38.8	10.91	0	38.6		-10	55
1365		38.62	10.91	0	38.6		-10	55
1385		38.57	10.91	0	38.6		-10	55
1400		38.57	10.91	0	38.6		-10	55
1405		38.59	10.91	0	38.6		-10	55
1425		38.57	10.91	0	38.6		-10	55
1445		38.7	10.91	0	38.6		-10	55
1460		38.7	10.91	0	38.6		-10	55
1465		38.65	10.91	0	38.6		-10	55
1485		38.55	10.91	0	38.6		-10	55
1505		38.63	10.91	0	38.6		-10	55
1525		38.72	10.91	0	38.6		-10	55
1545		38.61	10.91	0	38.6		-10	55
1565		38.62	10.91	0	38.6		-10	55
1585		38.59	10.91	0	38.6		-10	55
1605		38.55	10.91	0	38.6		-10	55
1625		38.65	10.91	0	38.6		-10	55
1645		38.59	10.91	0	38.6		-10	55
1650		38.59	11.02	0	38.6		-10	55
1665		38.54	11.02	0	38.6		-10	55
1685		38.69	11.02	0	38.6		-10	55
1705		38.73	11.02	0	38.6		-10	55
1710		38.73	11.02	0	38.6		-10	55
1725		38.57	11.02	0	38.6		-10	55
1745		38.58	11.02	0	38.6		-10	55
1765		38.46	11.02	0	38.6		-10	55
1775		38.46	11.02	0	38.6		-10	55
1785		38.7	11.02	0	38.6		-10	55
1805		38.46	11.02	0	38.6		-10	55
1825		38.71	11.02	0	38.6		-10	55
1835		38.71	11.02	0	38.6		-10	55
1845		38.81	11.02	0	38.6		-10	55
1865		38.75	11.02	0	38.6		-10	55
1885		38.59	11.02	0	38.6		-10	55
1900		38.59	11.02	0	38.6		-10	55
1905		38.7	11.02	0	38.6		-10	55
1925		38.68	11.02	0	38.6		-10	55
1945		38.61	11.02	0	38.6		-10	55
1960		38.61	11.02	0	38.6		-10	55
1965		38.56	11.02	0	38.6		-10	55
1985		38.63	11.02	0	38.6		-10	55
2005		38.6	11.02	0	38.6		-10	55
2020		38.6	11.02	0	38.6		-10	55
2025		38.67	11.02	0	38.6		-10	55
2045		38.68	11.02	0	38.6		-10	55
2065		38.67	11.02	0	38.6		-10	55
2085		38.59	11.02	0	38.6		-10	55
2105		38.58	11.02	0	38.6		-10	55
2125		38.71	11.02	0	38.6		-10	55
2145		38.7	11.02	0	38.6		-10	55
2165		38.55	11.02	0	38.6		-10	55
2185		38.6	11.02	0	38.6		-10	55
2205		38.61	11.02	0	38.6		-10	55
2210		38.61	10.96	0	38.6		-10	55
2225		38.66	10.96	0	38.6		-10	55
2245		38.57	10.96	0	38.6		-10	55
2265		38.71	10.96	0	38.6		-10	55
2270		38.71	10.96	0	38.6		-10	55
2285		38.7	10.96	0	38.6		-10	55
2305		38.62	10.96	0	38.6		-10	55
2325		38.71	10.96	0	38.6		-10	55
2335		38.71	10.96	0	38.6		-10	55
2345		38.7	10.96	0	38.6		-10	55
2365		38.55	10.96	0	38.6		-10	55
2385		38.68	10.96	0	38.6		-10	55
2395		38.68	10.96	0	38.6		-10	55
2405		38.69	10.96	0	38.6		-10	55
2425		38.73	10.96	0	38.6		-10	55
2445		38.74	10.96	0	38.6		-10	55
2460		38.74	10.96	0	38.6		-10	55
2465		38.53	10.96	0	38.6		-10	55
2485		38.59	10.96	0	38.6		-10	55
2505		38.6	10.96	0	38.6		-10	55
2520		38.6	10.96	0	38.6		-10	55
2525		38.65	10.96	0	38.6		-10	55
2545		38.57	10.96	0	38.6		-10	55
2565		38.64	10.96	0	38.6		-10	55
2585		38.6	10.96	0	38.6		-10	55
2605		38.69	10.96	0	38.6		-10	55
2625		38.68	10.96	0	38.6		-10	55
2645		38.59	10.96	0	38.6		-10	55
2665		38.6	10.96	0	38.6		-10	55
2685		38.58	10.96	0	38.6		-10	55
2705		38.51	10.96	0	38.6		-10	55
2710		38.51	10.91	0	38.6		-10	55
2725		38.57	10.91	0	38.6		-10	55
2745		38.55	10.91	0	38.6		-10	55
2765		38.65	10.91	0	38.6		-10	55
2770		38.65	10.91	0	38.6		-10	55
2785		38.58	10.91	0	38.6		-10	55
2805		38.63	10.91	0	38.6		-10	55
2825		38.57	10.91	0	38.6		-10	55
2835		38.57	10.91	0	38.6		-10	55
2845		38.61	10.91	0	38.6		-10	55
2865		38.68	10.91	0	38.6		-10	55
2885		38.63	10.91	0	38.6		-10	55
2895		38.63	10.91	0	38.6		-10	55
2905		38.71	10.91	0	38.6		-10	55
2925		38.72	10.91	0	38.6		-10	55
2945		38.61	10.91	0	38.6		-10	55
2960		38.61	10.91	0	38.6		-10	55
2965		38.66	10.91	0	38.6		-10	55
2985		38.66	10.91	0	38.6		-10	55
3005		38.84	10.91	0	38.6		-10	55
3020		38.84	10.91	0	38.6		-10	55
3025		38.57	10.91	0	38.6		-10	55
3045		38.57	10.91	0	38.6		-10	55
3065		38.58	10.91	0	38.6		-10	55
3085		38.66	10.91	0	38.6		-10	55
3105		38.73	10.91	0	38.6		-10	55
3125		38.7	10.91	0	38.6		-10	55
3145		38.62	10.91	0	38.6		-10	55
3165		38.51	10.91	0	38.6		-10	55
3185		38.62	10.91	0	38.6		-10	55
3205		38.62	10.91	0	38.6		-10	55
3210		38.62	11.12	0	38.6		-10	55
3225		38.65	11.12	0	38.6		-10	55
3245		38.67	11.12	0	38.6		-10	55
3265		38.56	11.12	0	38.6		-10	55
3270		38.56	11.12	0	38.6		-10	55
3285		38.59	11.12	0	38.6		-10	55
3305		38.58	11.12	0	38.6		-10	55
3325		38.71	11.12	0	38.6		-10	55
3335		38.71	11.12	0	38.6		-10	55
3345		38.58	11.12	0	38.6		-10	55
3365		38.72	11.12	0	38.6		-10	55
3385		38.69	11.12	0	38.6		-10	55
3395		38.69	11.12	0	38.6		-10	55
3405		38.65	11.12	0	38.6		-10	55
3425		38.58	11.12	0	38.6		-10	55
3445		38.49	11.12	0	38.6		-10	55
3455		38.49	11.12	0	38.6		-10	55
3465		38.57	11.12	0	38.6		-10	55
3485		38.7	11.12	0	38.6		-10	55
3505		38.76	11.12	0	38.6		-10	55
3520		38.76	11.12	0	38.6		-10	55
3525		38.7	11.12	0	38.6		-10	55
3545		38.59	11.12	0	38.6		-10	55
3565		38.49	11.12	0	38.6		-10	55
3585		38.46	11.12	0	38.6		-10	55
3605		38.56	11.12	0	38.6		-10	55
3625		38.54	11.12	0	38.6		-10	55
3645		38.59	11.12	0	38.6		-10	55
3665		38.55	11.12	0	38.6		-10	55
3685		38.69	11.12	0	38.6		-10	55
3705		38.7	11.12	0	38.6		-10	55
3725		38.53	11.12	0	38.6		-10	55
3745		38.74	11.12	0	38.6		-10	55
3765		38.61	11.12	0	38.6		-10	55
3770		38.61	10.91	0	38.6		-10	55
3785		38.58	10.91	0	38.6		-10	55
3805		38.59	10.91	0	38.6		-10	55
3825		38.59	10.91	0	38.6		-10	55
3830		38.59	10.91	0	38.6		-10	55
3845		38.49	10.91	0	38.6		-10	55
3865		38.58	10.91	0	38.6		-10	55
3885		38.6	10.91	0	38.6		-10	55
3895		38.6	10.91	0	38.6		-10	55
3905		38.71	10.91	0	38.6		-10	55
3925		38.73	10.91	0	38.6		-10	55
3945		38.53	10.91	0	38.6		-10	55
3955		38.53	10.91	0	38.6		-10	55
3965		38.61	10.91	0	38.6		-10	55
3985		38.52	10.91	0	38.6		-10	55
4005		38.67	10.91	0	38.6		-10	55
4020		38.67	10.91	0	38.6		-10	55
4025		38.68	10.91	0	38.6		-10	55
4045		38.6	10.91	0	38.6		-10	55
4065		38.55	10.91	0	38.6		-10	55
4080		38.55	10.91	0	38.6		-10	55
4085		38.57	10.91	0	38.6		-10	55
4105		38.51	10.91	0	38.6		-10	55
4125		38.58	10.91	0	38.6		-10	55
4145		38.55	10.91	0	38.6		-10	55
4165		38.68	10.91	0	38.6		-10	55
4185		38.58	10.91	0	38.6		-10	55
4205		38.56	10.91	0	38.6		-10	55
4225		38.61	10.91	0	38.6		-10	55
4245		38.62	10.91	0	38.6		-10	55
4265		38.71	10.91	0	38.6		-10	55
4270		38.71	10.98	0	38.6		-10	55
4285		38.64	10.98	0	38.6		-10	55
4305		38.59	10.98	0	38.6		-10	55
4325		38.58	10.98	0	38.6		-10	55
4330		38.58	10.98	0	38.6		-10	55
4345		38.6	10.98	0	38.6		-10	55
4365		38.54	10.98	0	38.6		-10	55
4385		38.7	10.98	0	38.6		-10	55
4395		38.7	10.98	0	38.6		-10	55
4405		38.64	10.98	0	38.6		-10	55
4425		38.7	10.98	0	38.6		-10	55
4445		38.61	10.98	0	38.6		-10	55
4455		38.61	10.98	0	38.6		-10	55
4465		38.53	10.98	0	38.6		-10	55
4485		38.71	10.98	0	38.6		-10	55
4505		38.6	10.98	0	38.6		-10	55
4520		38.6	10.98	0	38.6		-10	55
4525		38.71	10.98	0	38.6		-10	55
4545		38.6	10.98	0	38.6		-10	55
4565		38.71	10.98	0	38.6		-10	55
4580		38.71	10.98	0	38.6		-10	55
4585		38.61	10.98	0	38.6		-10	55
4605		38.61	10.98	0	38.6		-10	55
4625		38.62	10.98	0	38.6		-10	55
4645		38.59	10.98	0	38.6		-10	55
4665		38.6	10.98	0	38.6		-10	55
4685		38.58	10.98	0	38.6		-10	55
4705		38.62	10.98	0	38.6		-10	55
4725		38.56	10.98	0	38.6		-10	55
4745		38.69	10.98	0	38.6		-10	55
4765		38.57	10.98	0	38.6		-10	55
4770		38.57	10.94	0	38.6		-10	55
4785		38.59	10.94	0	38.6		-10	55
4805		38.58	10.94	0	38.6		-10	55
4825		38.64	10.94	0	38.6		-10	55
4830		38.64	10.94	0	38.6		-10	55
4845		38.63	10.94	0	38.6		-10	55
4865		38.55	10.94	0	38.6		-10	55
4885		38.62	10.94	0	38.6		-10	55
4895		38.62	10.94	0	38.6		-10	55
4905		38.67	10.94	0	38.6		-10	55
4925		38.62	10.94	0	38.6		-10	55
4945		38.59	10.94	0	38.6		-10	55
4955		38.59	10.94	0	38.6		-10	55
4965		38.57	10.94	0	38.6		-10	55
4985		38.62	10.94	0	38.6		-10	55
5005		38.63	10.94	0	38.6		-10	55
5015		38.63	10.94	0	38.6		-10	55
5025		38.66	10.94	0	38.6		-10	55
5045		38.73	10.94	0	38.6		-10	55
5065		38.57	10.94	0	38.6		-10	55
5080		38.57	10.94	0	38.6		-10	55
5085		38.59	10.94	0	38.6		-10	55
5105		38.54	10.94	0	38.6		-10	55
5125		38.48	10.94	0	38.6		-10	55
5140		38.48	10.94	0	38.6		-10	55
5145		38.63	10.94	0	38.6		-10	55
5165		38.61	10.94	0	38.6		-10	55
5185		38.68	10.94	0	38.6		-10	55
5205		38.8	10.94	0	38.6		-10	55
5225		38.72	10.94	0	38.6		-10	55
5245		38.77	10.94	0	38.6		-10	55
5265		38.84	10.94	0	38.6		-10	55
5285		39.03	10.94	0	38.6		-10	55
5305		38.99	10.94	0	38.6		-10	55
5325		39.01	10.94	0	38.6		-10	55
5330		39.01	10.81	0	38.6		-10	55
5345		39.18	10.81	0	38.6		-10	55
5365		39.35	10.81	0	38.6		-10	55
5385		39.42	10.81	0	38.6		-10	55
5390		39.42	10.81	0	38.6		-10	55
5405		39.49	10.81	0	38.6		-10	55
5425		39.9	10.81	0	38.6		-10	55
5445		39.8	10.81	0	38.6		-10	55
5455		39.8	10.81	0	38.6		-10	55
5465		40.04	10.81	0	38.6		-10	55
5485		40.19	10.81	0	38.6		-10	55
5505		40.43	10.81	0	38.6		-10	55
5515		40.43	10.81	0	38.6		-10	55
5525		40.58	10.81	0	38.6		-10	55
5545		40.73	10.81	0	38.6		-10	55
5565		40.87	10.81	0	38.6		-10	55
5580		40.87	10.81	0	38.6		-10	55
5585		41.06	10.81	0	38.6		-10	55
5605		41.26	10.81	0	38.6		-10	55
5625		41.4	10.81	0	38.6		-10	55
5640		41.4	10.81	0	38.6		-10	55
5645		41.47	10.81	0	38.6		-10	55
5665		41.79	10.81	0	38.6		-10	55
5685		42.09	10.81	0	38.6		-10	55
5705		42.15	10.81	0	38.6		-10	55
5725		42.13	10.81	0	38.6		-10	55
5745		42.44	10.81	0	38.6		-10	55
5765		42.52	10.81	0	38.6		-10	55
5785		42.99	10.81	0	38.6		-10	55
5805		43.05	10.81	0	38.6		-10	55
5825		43.15	10.81	0	38.6		-10	55
5830		43.15	10.99	0	38.6		-10	55
5845		43.41	10.99	0	38.6		-10	55
5865		43.47	10.99	0	38.6		-10	55
5885		43.67	10.99	0	38.6		-10	55
5890		43.67	10.99	0	38.6		-10	55
5905		43.67	10.99	0	38.6		-10	55
5925		43.91	10.99	0	38.6		-10	55
5945		44.13	10.99	0	38.6		-10	55
5955		44.13	10.99	0	38.6		-10	55
5965		44.2	10.99	0	38.6		-10	55
5985		44.54	10.99	0	38.6		-10	55
6005		44.53	10.99	0	38.6		-10	55
6015		44.53	10.99	0	38.6		-10	55
6025		44.87	10.99	0	38.6		-10	55
6045		44.97	10.99	0	38.6		-10	55
6065		45.27	10.99	0	38.6		-10	55
6080		45.27	10.99	0	38.6		-10	55
6085		45.26	10.99	0	38.6		-10	55
6105		45.26	10.99	0	38.6		-10	55
6125		45.48	10.99	0	38.6		-10	55
6140		45.48	10.99	0	38.6		-10	55
6145		45.83	10.99	0	38.6		-10	55
6165		45.87	10.99	0	38.6		-10	55
6185		45.99	10.99	0	38.6		-10	55
6205		46.27	10.99	0	38.6		-10	55
6225		46.33	10.99	0	38.6		-10	55
6245		46.48	10.99	0	38.6		-10	55
6265		46.7	10.99	0	38.6		-10	55
6285		46.77	10.99	0	38.6		-10	55
6305		47.13	10.99	0	38.6		-10	55
6325		47.06	10.99	0	38.6		-10	55
6345		47.2	10.99	0	38.6		-10	55
6365		47.38	10.99	0	38.6		-10	55
6385		47.48	10.99	0	38.6		-10	55
6390		47.48	10.98	0	38.6		-10	55
6405		47.69	10.98	0	38.6		-10	55
6425		47.67	10.98	0	38.6		-10	55
6445		48.03	10.98	0	38.6		-10	55
6450		48.03	10.98	0	38.6		-10	55
6465		47.9	10.98	0	38.6		-10	55
6485		47.99	10.98	0	38.6		-10	55
6505		48.18	10.98	0	38.6		-10	55
6515		48.18	10.98	0	38.6		-10	55
6525		48.21	10.98	0	38.6		-10	55
6545		48.23	10.98	0	38.6		-10	55
6565		48.44	10.98	0	38.6		-10	55
6575		48.44	10.98	0	38.6		-10	55
6585		48.43	10.98	0	38.6		-10	55
6605		48.35	10.98	0	38.6		-10	55
6625		48.35	10.98	0	38.6		-10	55
6640		48.35	10.98	0	38.6		-10	55
6645		48.38	10.98	0	38.6		-10	55
6665		48.59	10.98	0	38.6		-10	55
6685		48.69	10.98	0	38.6		-10	55
6700		48.69	10.98	0	38.6		-10	55
6705		48.61	10.98	0	38.6		-10	55
6725		48.62	10.98	0	38.6		-10	55
6745		48.66	10.98	0	38.6		-10	55
6765		48.47	10.98	0	38.6		-10	55
6785		48.59	10.98	0	38.6		-10	55
6805		48.49	10.98	0	38.6		-10	55
6825		48.48	10.98	0	38.6		-10	55
6845		48.42	10.98	0	38.6		-10	55
6865		48.25	10.98	0	38.6		-10	55
6885		48.48	10.98	0	38.6		-10	55
6890		48.48	10.96	0	38.6		-10	55
6905		48.31	10.96	0	38.6		-10	55
6925		48.01	10.96	0	38.6		-10	55
6945		47.92	10.96	0	38.6		-10	55
6950		47.92	10.96	0	38.6		-10	55
6965		47.72	10.96	0	38.6		-10	55
6985		47.77	10.96	0	38.6		-10	55
7005		47.51	10.96	0	38.6		-10	55
7015		47.51	10.96	0	38.6		-10	55
7025		47.31	10.96	0	38.6		-10	55
7045		47.13	10.96	0	38.6		-10	55
7065		46.95	10.96	0	38.6		-10	55
7075		46.95	10.96	1	38.6		-10	55
7085		46.56	10.96	1	38.6		-10	55
7105		46.53	10.96	1	38.6		-10	55
7125		46.25	10.96	1	38.6		-10	55
7140		46.25	10.96	1	38.6		-10	55
7145		45.84	10.96	1	38.6		-10	55
7165		45.84	10.96	1	38.6		-10	55
7185		45.61	10.96	1	38.6		-10	55
7200		45.61	10.96	1	38.6		-10	55
7205		45.35	10.96	1	38.6		-10	55
7225		45.07	10.96	1	38.6		-10	55
7245		44.84	10.96	1	38.6		-10	55
7265		44.54	10.96	1	38.6		-10	55
7285		44.58	10.96	1	38.6		-10	55
7305		44.27	10.96	1	38.6		-10	55
7325		44.06	10.96	1	38.6		-10	55
7345		43.72	10.96	1	38.6		-10	55
7365		43.59	10.96	1	38.6		-10	55
7385		43.46	10.96	1	38.6		-10	55
7390		43.46	10.91	1	38.6		-10	55
7405		43.27	10.91	1	38.6		-10	55
7425		43.12	10.91	1	38.6		-10	55
7445		42.84	10.91	1	38.6		-10	55
7450		42.84	10.91	0	38.6		-10	55
7465		42.8	10.91	0	38.6		-10	55
7485		42.63	10.91	0	38.6		-10	55
7505		42.33	10.91	0	38.6		-10	55
7515		42.33	10.91	0	38.6		-10	55
7525		42.14	10.91	0	38.6		-10	55
7545		42.15	10.91	0	38.6		-10	55
7565		41.97	10.91	0	38.6		-10	55
7575		41.97	10.91	0	38.6		-10	55
7585		41.72	10.91	0	38.6		-10	55
7605		41.61	10.91	0	38.6		-10	55
7625		41.54	10.91	0	38.6		-10	55
7635		41.54	10.91	0	38.6		-10	55
7645		41.23	10.91	0	38.6		-10	55
7665		40.96	10.91	0	38.6		-10	55
7685		41.03	10.91	0	38.6		-10	55
7700		41.03	10.91	0	38.6		-10	55
7705		40.85	10.91	0	38.6		-10	55
7725		40.46	10.91	0	38.6		-10	55
7745		40.4	10.91	0	38.6		-10	55
7760		40.4	10.91	0	38.6		-10	55
7765		40.32	10.91	0	38.6		-10	55
7785		40.1	10.91	0	38.6		-10	55
7805		40.05	10.91	0	38.6		-10	55
7825		39.88	10.91	0	38.6		-10	55
7845		39.6	10.91	0	38.6		-10	55
7865		39.75	10.91	0	38.6		-10	55
7885		39.46	10.91	0	38.6		-10	55
7890		39.46	10.99	0	38.6		-10	55
7905		39.31	10.99	0	38.6		-10	55
7925		39.11	10.99	0	38.6		-10	55
7945		39.16	10.99	0	38.6		-10	55
7950		39.16	10.99	0	38.6		-10	55
7965		39.22	10.99	0	38.6		-10	55
7985		39.09	10.99	0	38.6		-10	55
8005		38.94	10.99	0	38.6		-10	55
8010		38.94	10.99	0	38.6		-10	55
8025		38.91	10.99	0	38.6		-10	55
8045		38.81	10.99	0	38.6		-10	55
8065		38.96	10.99	0	38.6		-10	55
8075		38.96	10.99	0	38.6		-10	55
8085		38.79	10.99	0	38.6		-10	55
8105		38.8	10.99	0	38.6		-10	55
8125		38.82	10.99	0	38.6		-10	55
8135		38.82	10.99	0	38.6		-10	55
8145		38.86	10.99	0	38.6		-10	55
8165		38.86	10.99	0	38.6		-10	55
8185		38.79	10.99	0	38.6		-10	55
8200		38.79	10.99	0	38.6		-10	55
8205		38.87	10.99	0	38.6		-10	55
8225		38.79	10.99	0	38.6		-10	55
8245		38.88	10.99	0	38.6		-10	55
8260		38.88	10.99	0	38.6		-10	55
8265		38.76	10.99	0	38.6		-10	55
8285		38.74	10.99	0	38.6		-10	55
8305		38.95	10.99	0	38.6		-10	55
8325		38.88	10.99	0	38.6		-10	55
8345		39.01	10.99	0	38.6		-10	55
8365		39.12	10.99	0	38.6		-10	55
8385		39.03	10.99	0	38.6		-10	55
8405		39	10.99	0	38.6		-10	55
8425		39.19	10.99	0	38.6		-10	55
8445		39.18	10.99	0	38.6		-10	55
8450		39.18	10.86	0	38.6		-10	55
8465		39.42	10.86	0	38.6		-10	55
8485		39.57	10.86	0	38.6		-10	55
8505		39.51	10.86	0	38.6		-10	55
8510		39.51	10.86	0	38.6		-10	55
8525		39.81	10.86	0	38.6		-10	55
8545		39.87	10.86	0	38.6		-10	55
8565		40.11	10.86	0	38.6		-10	55
8575		40.11	10.86	0	38.6		-10	55
8585		40.17	10.86	0	38.6		-10	55
8605		40.46	10.86	0	38.6		-10	55
8625		40.71	10.86	0	38.6		-10	55
8635		40.71	10.86	0	38.6		-10	55
8645		40.74	10.86	0	38.6		-10	55
8665		41.16	10.86	0	38.6		-10	55
8685		41.18	10.86	0	38.6		-10	55
8700		41.18	10.86	0	38.6		-10	55
8705		41.36	10.86	0	38.6		-10	55
8725		41.47	10.86	0	38.6		-10	55
8745		41.74	10.86	0	38.6		-10	55
8760		41.74	10.86	0	38.6		-10	55
8765		41.87	10.86	0	38.6		-10	55
8785		42.19	10.86	0	38.6		-10	55
8805		42.3	10.86	0	38.6		-10	55
8825		42.54	10.86	0	38.6		-10	55
8845		42.57	10.86	0	38.6		-10	55
8865		43.05	10.86	0	38.6		-10	55
8885		43.23	10.86	0	38.6		-10	55
8905		43.35	10.86	0	38.6		-10	55
8925		43.58	10.86	0	38.6		-10	55
8945		43.54	10.86	0	38.6		-10	55
8965		43.85	10.86	0	38.6		-10	55
8985		44.16	10.86	0	38.6		-10	55
9005		44.43	10.86	0	38.6		-10	55
9010		44.43	10.98	0	38.6		-10	55
9025		44.28	10.98	0	38.6		-10	55
9045		44.61	10.98	0	38.6		-10	55
9065		44.77	10.98	0	38.6		-10	55
9070		44.77	10.98	0	38.6		-10	55
9085		44.78	10.98	0	38.6		-10	55
9105		45.1	10.98	0	38.6		-10	55
9125		45.3	10.98	0	38.6		-10	55
9135		45.3	10.98	0	38.6		-10	55
9145		45.43	10.98	0	38.6		-10	55
9165		45.64	10.98	0	38.6		-10	55
9185		45.9	10.98	0	38.6		-10	55
9200		45.9	10.98	0	38.6		-10	55
9205		46.09	10.98	0	38.6		-10	55
9225		46.21	10.98	0	38.6		-10	55
9245		46.08	10.98	0	38.6		-10	55
9260		46.08	10.98	0	38.6		-10	55
9265		46.58	10.98	0	38.6		-10	55
9285		46.56	10.98	0	38.6		-10	55
9305		46.75	10.98	0	38.6		-10	55
9320		46.75	10.98	0	38.6		-10	55
9325		47.06	10.98	0	38.6		-10	55
9345		47.22	10.98	0	38.6		-10	55
9365		47.33	10.98	0	38.6		-10	55
9385		47.34	10.98	0	38.6		-10	55
9405		47.51	10.98	0	38.6		-10	55
9425		47.8	10.98	0	38.6		-10	55
9445		47.86	10.98	0	38.6		-10	55
9465		48	10.98	0	38.6		-10	55
9485		48.13	10.98	0	38.6		-10	55
9505		48.13	10.98	0	38.6		-10	55
9510		48.13	10.73	0	38.6		-10	55
9525		48.33	10.73	0	38.6		-10	55
9545		48.35	10.73	0	38.6		-10	55
9565		48.45	10.73	0	38.6		-10	55
9570		48.45	10.73	0	38.6		-10	55
9585		48.43	10.73	0	38.6		-10	55
9605		48.76	10.73	0	38.6		-10	55
9625		48.49	10.73	0	38.6		-10	55
9635		48.49	10.73	0	38.6		-10	55
9645		48.63	10.73	0	38.6		-10	55
9665		48.72	10.73	0	38.6		-10	55
9685		48.65	10.73	0	38.6		-10	55
9695		48.65	10.73	0	38.6		-10	55
9705		48.9	10.73	0	38.6		-10	55
9725		48.73	10.73	0	38.6		-10	55
9745		48.62	10.73	0	38.6		-10	55
9760		48.62	10.73	0	38.6		-10	55
9765		48.62	10.73	0	38.6		-10	55
9785		48.6	10.73	0	38.6		-10	55
9805		48.54	10.73	0	38.6		-10	55
9820		48.54	10.73	0	38.6		-10	55
9825		48.37	10.73	0	38.6		-10	55
9845		48.42	10.73	0	38.6		-10	55
9865		48.36	10.73	0	38.6		-10	55
9885		48.13	10.73	0	38.6		-10	55
9905		48.14	10.73	0	38.6		-10	55
9925		47.81	10.73	0	38.6		-10	55
9945		47.76	10.73	0	38.6		-10	55
9965		47.69	10.73	0	38.6		-10	55
9985		47.29	10.73	0	38.6		-10	55
10005		47.19	10.73	0	38.6		-10	55
10010		47.19	10.94	0	38.6		-10	55
10025		47.05	10.94	0	38.6		-10	55
10045		46.65	10.94	0	38.6		-10	55
10065		46.43	10.94	0	38.6		-10	55
10070		46.43	10.94	0	38.6		-10	55
10085		46.29	10.94	0	38.6		-10	55
10105		46.06	10.94	0	38.6		-10	55
10125		45.68	10.94	0	38.6		-10	55
10135		45.68	10.94	0	38.6		-10	55
10145		45.53	10.94	0	38.6		-10	55
10165		45.36	10.94	0	38.6		-10	55
10185		45.15	10.94	0	38.6		-10	55
10195		45.15	10.94	2	38.6		-10	55
10205		44.85	10.94	2	38.6		-10	55
10225		44.68	10.94	2	38.6		-10	55
10245		44.51	10.94	2	38.6		-10	55
10255		44.51	10.94	2	38.6		-10	55
10265		44.17	10.94	2	38.6		-10	55
10285		43.95	10.94	2	38.6		-10	55
10305		43.81	10.94	2	38.6		-10	55
10320		43.81	10.94	2	38.6		-10	55
10325		43.62	10.94	2	38.6		-10	55
10345		43.36	10.94	2	38.6		-10	55
10365		43.31	10.94	2	38.6		-10	55
10385		43.16	10.94	2	38.6		-10	55
10405		43.02	10.94	2	38.6		-10	55
10425		42.81	10.94	2	38.6		-10	55
10445		42.55	10.94	2	38.6		-10	55
10465		42.43	10.94	2	38.6		-10	55
10485		42.28	10.94	2	38.6		-10	55
10505		42.07	10.94	2	38.6		-10	55
10510		42.07	10.98	2	38.6		-10	55
10525		42.08	10.98	2	38.6		-10	55
10545		41.78	10.98	2	38.6		-10	55
10565		41.68	10.98	2	38.6		-10	55
10570		41.68	10.98	2	38.6		-10	55
10585		41.54	10.98	2	38.6		-10	55
10605		41.33	10.98	2	38.6		-10	55
10625		41.18	10.98	2	38.6		-10	55
10630		41.18	10.98	2	38.6		-10	55
10645		40.97	10.98	2	38.6		-10	55
10665		40.8	10.98	2	38.6		-10	55
10685		40.77	10.98	2	38.6		-10	55
10695		40.77	10.98	0	38.6		-10	55
10705		40.49	10.98	0	38.6		-10	55
10725		40.27	10.98	0	38.6		-10	55
10745		40.11	10.98	0	38.6		-10	55
10755		40.11	10.98	0	38.6		-10	55
10765		40.02	10.98	0	38.6		-10	55
10785		39.81	10.98	0	38.6		-10	55
10805		39.65	10.98	0	38.6		-10	55
10820		39.65	10.98	0	38.6		-10	55
10825		39.67	10.98	0	38.6		-10	55
10845		39.48	10.98	0	38.6		-10	55
10865		39.41	10.98	0	38.6		-10	55
10880		39.41	10.98	0	38.6		-10	55
10885		39.21	10.98	0	38.6		-10	55
10905		39.24	10.98	0	38.6		-10	55
10925		39.05	10.98	0	38.6		-10	55
10945		39.09	10.98	0	38.6		-10	55
10965		39.07	10.98	0	38.6		-10	55
10985		38.93	10.98	0	38.6		-10	55
11005		38.87	10.98	0	38.6		-10	55
11025		38.87	10.98	0	38.6		-10	55
11045		38.93	10.98	0	38.6		-10	55
11065		38.84	10.98	0	38.6		-10	55
11070		38.84	11.02	0	38.6		-10	55
11085		38.83	11.02	0	38.6		-10	55
11105		38.84	11.02	0	38.6		-10	55
11125		38.91	11.02	0	38.6		-10	55
11130		38.91	11.02	0	38.6		-10	55
11145		38.88	11.02	0	38.6		-10	55
11165		38.87	11.02	0	38.6		-10	55
11185		38.91	11.02	0	38.6		-10	55
11195		38.91	11.02	0	38.6		-10	55
11205		38.83	11.02	0	38.6		-10	55
11225		38.87	11.02	0	38.6		-10	55
11245		38.95	11.02	0	38.6		-10	55
11255		38.95	11.02	0	38.6		-10	55
11265		38.81	11.02	0	38.6		-10	55
11285		38.86	11.02	0	38.6		-10	55
11305		38.84	11.02	0	38.6		-10	55
11320		38.84	11.02	0	38.6		-10	55
11325		38.73	11.02	0	38.6		-10	55
11345		38.82	11.02	0	38.6		-10	55
11365		38.84	11.02	0	38.6		-10	55
11380		38.84	11.02	0	38.6		-10	55
11385		38.91	11.02	0	38.6		-10	55
11405		38.87	11.02	0	38.6		-10	55
11425		38.77	11.02	0	38.6		-10	55
11445		38.84	11.02	0	38.6		-10	55
11465		38.82	11.02	0	38.6		-10	55
11485		38.97	11.02	0	38.6		-10	55
11505		39.11	11.02	0	38.6		-10	55
11525		39.06	11.02	0	38.6		-10	55
11545		39.1	11.02	0	38.6		-10	55
11565		39.27	11.02	0	38.6		-10	55
11585		39.2	11.02	0	38.6		-10	55
11605		39.25	11.02	0	38.6		-10	55
11625		39.42	11.02	0	38.6		-10	55
11630		39.42	11.04	0	38.6		-10	55
11645		39.57	11.04	0	38.6		-10	55
11665		39.68	11.04	0	38.6		-10	55
11685		39.82	11.04	0	38.6		-10	55
11695		39.82	11.04	0	38.6		-10	55
11705		39.83	11.04	0	38.6		-10	55
11725		40.01	11.04	0	38.6		-10	55
11745		40.13	11.04	0	38.6		-10	55
11755		40.13	11.04	0	38.6		-10	55
11765		40.44	11.04	0	38.6		-10	55
11785		40.62	11.04	0	38.6		-10	55
11805		40.71	11.04	0	38.6		-10	55
11820		40.71	11.04	0	38.6		-10	55
11825		41.03	11.04	0	38.6		-10	55
11845		41.07	11.04	0	38.6		-10	55
11865		41.25	11.04	0	38.6		-10	55
11880		41.25	11.04	0	38.6		-10	55
11885		41.54	11.04	0	38.6		-10	55
11905		41.67	11.04	0	38.6		-10	55
11925		42.06	11.04	0	38.6		-10	55
11940		42.06	11.04	0	38.6		-10	55
11945		42.01	11.04	0	38.6		-10	55
11965		42.32	11.04	0	38.6		-10	55
11985		42.62	11.04	0	38.6		-10	55
12005		42.81	11.04	0	38.6		-10	55
12025		42.94	11.04	0	38.6		-10	55
12045		43.14	11.04	0	38.6		-10	55
12065		43.38	11.04	0	38.6		-10	55
12085		43.6	11.04	0	38.6		-10	55
12105		43.58	11.04	0	38.6		-10	55
12125		43.76	11.04	0	38.6		-10	55
12130		43.76	11.12	0	38.6		-10	55
12145		44.1	11.12	0	38.6		-10	55
12165		44.27	11.12	0	38.6		-10	55
12185		44.45	11.12	0	38.6		-10	55
12190		44.45	11.12	0	38.6		-10	55
12205		44.59	11.12	0	38.6		-10	55
12225		44.72	11.12	0	38.6		-10	55
12245		45.06	11.12	0	38.6		-10	55
12255		45.06	11.12	0	38.6		-10	55
12265		45.29	11.12	0	38.6		-10	55
12285		45.3	11.12	0	38.6		-10	55
12305		45.52	11.12	0	38.6		-10	55
12315		45.52	11.12	0	38.6		-10	55
12325		45.87	11.12	0	38.6		-10	55
12345		45.76	11.12	0	38.6		-10	55
12365		46.07	11.12	0	38.6		-10	55
12380		46.07	11.12	0	38.6		-10	55
12385		46.39	11.12	0	38.6		-10	55
12405		46.41	11.12	0	38.6		-10	55
12425		46.58	11.12	0	38.6		-10	55
12440		46.58	11.12	0	38.6		-10	55
12445		46.87	11.12	0	38.6		-10	55
12465		47	11.12	0	38.6		-10	55
12485		47.21	11.12	0	38.6		-10	55
12505		47.26	11.12	0	38.6		-10	55
12525		47.53	11.12	0	38.6		-10	55
12545		47.58	11.12	0	38.6		-10	55
12565		47.66	11.12	0	38.6		-10	55
12585		47.75	11.12	0	38.6		-10	55
12605		47.82	11.12	0	38.6		-10	55
12625		47.96	11.12	0	38.6		-10	55
12630		47.96	11.11	0	38.6		-10	55
12645		48.16	11.11	0	38.6		-10	55
12665		48.17	11.11	0	38.6		-10	55
12685		48.23	11.11	0	38.6		-10	55
12690		48.23	11.11	0	38.6		-10	55
12705		48.18	11.11	0	38.6		-10	55
12725		48.31	11.11	0	38.6		-10	55
12745		48.64	11.11	0	38.6		-10	55
12755		48.64	11.11	0	38.6		-10	55
12765		48.57	11.11	0	38.6		-10	55
12785		48.65	11.11	0	38.6		-10	55
12805		48.53	11.11	0	38.6		-10	55
12815		48.53	11.11	0	38.6		-10	55
12825		48.51	11.11	0	38.6		-10	55
12845		48.53	11.11	0	38.6		-10	55
12865		48.75	11.11	0	38.6		-10	55
12880		48.75	11.11	0	38.6		-10	55
12885		48.56	11.11	0	38.6		-10	55
12905		48.45	11.11	0	38.6		-10	55
12925		48.39	11.11	0	38.6		-10	55
12940		48.39	11.11	0	38.6		-10	55
12945		48.15	11.11	0	38.6		-10	55
12965		48.28	11.11	0	38.6		-10	55
12985		48.03	11.11	0	38.6		-10	55
13005		47.91	11.11	0	38.6		-10	55
13025		47.63	11.11	0	38.6		-10	55
13045		47.76	11.11	0	38.6		-10	55
13065		47.56	11.11	0	38.6		-10	55
13085		47.49	11.11	0	38.6		-10	55
13105		47.08	11.11	0	38.6		-10	55
13125		46.97	11.11	0	38.6		-10	55
13130		46.97	11.22	0	38.6		-10	55
13145		46.7	11.22	0	38.6		-10	55
13165		46.39	11.22	0	38.6		-10	55
13185		46.22	11.22	0	38.6		-10	55
13190		46.22	11.22	0	38.6		-10	55
13205		46.05	11.22	0	38.6		-10	55
13225		45.77	11.22	0	38.6		-10	55
13245		45.66	11.22	0	38.6		-10	55
13250		45.66	11.22	0	38.6		-10	55
13265		45.42	11.22	0	38.6		-10	55
13285		45.14	11.22	0	38.6		-10	55
13305		44.9	11.22	0	38.6		-10	55
13315		44.9	11.22	0	38.6		-10	55
13325		44.75	11.22	0	38.6		-10	55
13345		44.4	11.22	0	38.6		-10	55
13365		44.37	11.22	0	38.6		-10	55
13375		44.37	11.22	0	38.6		-10	55
13385		44.16	11.22	0	38.6		-10	55
13405		43.86	11.22	0	38.6		-10	55
13425		43.78	11.22	0	38.6		-10	55
13440		43.78	11.22	0	38.6		-10	55
13445		43.6	11.22	0	38.6		-10	55
13465		43.54	11.22	0	38.6		-10	55
13485		43.06	11.22	0	38.6		-10	55
13500		43.06	11.22	0	38.6		-10	55
13505		42.93	11.22	0	38.6		-10	55
13525		42.76	11.22	0	38.6		-10	55
13545		42.66	11.22	0	38.6		-10	55
13565		42.43	11.22	0	38.6		-10	55
13585		42.4	11.22	0	38.6		-10	55
13605		42.05	11.22	0	38.6		-10	55
13625		41.96	11.22	0	38.6		-10	55
13645		41.82	11.22	0	38.6		-10	55
13665		41.65	11.22	0	38.6		-10	55
13685		41.55	11.22	0	38.6		-10	55
13690		41.55	11.16	0	38.6		-10	55
13705		41.3	11.16	0	38.6		-10	55
13725		41.13	11.16	0	38.6		-10	55
13745		40.95	11.16	0	38.6		-10	55
13750		40.95	11.16	0	38.6		-10	55
13765		40.75	11.16	0	38.6		-10	55
13785		40.62	11.16	0	38.6		-10	55
13805		40.58	11.16	0	38.6		-10	55
13815		40.58	11.16	0	38.6		-10	55
13825		40.35	11.16	0	38.6		-10	55
13845		40.18	11.16	0	38.6		-10	55
13865		39.95	11.16	0	38.6		-10	55
13875		39.95	11.16	0	38.6		-10	55
13885		39.9	11.16	0	38.6		-10	55
13905		39.77	11.16	0	38.6		-10	55
13925		39.64	11.16	0	38.6		-10	55
13940		39.64	11.16	0	38.6		-10	55
13945		39.52	11.16	0	38.6		-10	55
13965		39.45	11.16	0	38.6		-10	55
13985		39.27	11.16	0	38.6		-10	55
14000		39.27	11.16	0	38.6		-10	55
14005		39.11	11.16	0	38.6		-10	55
14025		39.15	11.16	0	38.6		-10	55
14045		39.15	11.16	0	38.6		-10	55
14065		39.01	11.16	0	38.6		-10	55
14085		38.89	11.16	0	38.6		-10	55
14105		38.91	11.16	0	38.6		-10	55
14125		38.87	11.16	0	38.6		-10	55
14145		38.74	11.16	0	38.6		-10	55
14165		38.72	11.16	0	38.6		-10	55
14185		38.72	11.16	0	38.6		-10	55
14190		38.72	11.22	0	38.6		-10	55
14205		38.64	11.22	0	38.6		-10	55
14225		38.58	11.22	0	38.6		-10	55
14245		38.71	11.22	0	38.6		-10	55
14250		38.71	11.22	0	38.6		-10	55
14265		38.74	11.22	0	38.6		-10	55
14285		38.71	11.22	0	38.6		-10	55
14305		38.72	11.22	0	38.6		-10	55
14315		38.72	11.22	0	38.6		-10	55
14325		38.64	11.22	0	38.6		-10	55
14345		38.77	11.22	0	38.6		-10	55
14365		38.75	11.22	0	38.6		-10	55
14375		38.75	11.22	0	38.6		-10	55
14385		38.77	11.22	0	38.6		-10	55
14405		38.93	11.22	0	38.6		-10	55
14425		39	11.22	0	38.6		-10	55
14440		39	11.22	0	38.6		-10	55
14445		39.27	11.22	0	38.6		-10	55
14465		39.1	11.22	0	38.6		-10	55
14485		39.24	11.22	0	38.6		-10	55
14500		39.24	11.22	0	38.6		-10	55
14505		39.31	11.22	0	38.6		-10	55
14525		39.32	11.22	0	38.6		-10	55
14545		39.68	11.22	0	38.6		-10	55
14560		39.68	11.22	0	38.6		-10	55
14565		39.66	11.22	0	38.6		-10	55
14585		40.04	11.22	0	38.6		-10	55
14605		40.02	11.22	0	38.6		-10	55
14625		40.25	11.22	0	38.6		-10	55
14645		40.55	11.22	0	38.6		-10	55
14665		40.53	11.22	0	38.6		-10	55
14685		40.64	11.22	0	38.6		-10	55
14705		41.01	11.22	0	38.6		-10	55
14725		41.2	11.22	0	38.6		-10	55
14745		41.36	11.22	0	38.6		-10	55
14750		41.36	11.45	0	38.6		-10	55
14765		41.71	11.45	0	38.6		-10	55
14785		41.8	11.45	0	38.6		-10	55
14805		42.07	11.45	0	38.6		-10	55
14810		42.07	11.45	0	38.6		-10	55
14825		42.31	11.45	0	38.6		-10	55
14845		42.43	11.45	0	38.6		-10	55
14865		42.54	11.45	0	38.6		-10	55
14875		42.54	11.45	0	38.6		-10	55
14885		42.77	11.45	0	38.6		-10	55
14905		42.93	11.45	0	38.6		-10	55
14925		43.28	11.45	0	38.6		-10	55
14935		43.28	11.45	0	38.6		-10	55
14945		43.32	11.45	0	38.6		-10	55
14965		43.76	11.45	0	38.6		-10	55
14985		43.77	11.45	0	38.6		-10	55
15000		43.77	11.45	0	38.6		-10	55
15005		43.92	11.45	0	38.6		-10	55
15025		44.26	11.45	0	38.6		-10	55
15045		44.39	11.45	0	38.6		-10	55
15060		44.39	11.45	0	38.6		-10	55
15065		44.67	11.45	0	38.6		-10	55
15085		44.75	11.45	0	38.6		-10	55
15105		44.99	11.45	0	38.6		-10	55
15125		45.11	11.45	0	38.6		-10	55
15145		45.31	11.45	0	38.6		-10	55
15165		45.53	11.45	0	38.6		-10	55
15185		45.7	11.45	0	38.6		-10	55
15205		45.86	11.45	0	38.6		-10	55
15225		45.96	11.45	0	38.6		-10	55
15245		46.23	11.45	0	38.6		-10	55
15250		46.23	11.32	0	38.6		-10	55
15265		46.39	11.32	0	38.6		-10	55
15285		46.45	11.32	0	38.6		-10	55
15305		46.8	11.32	0	38.6		-10	55
15310		46.8	11.32	0	38.6		-10	55
15325		46.79	11.32	0	38.6		-10	55
15345		47.11	11.32	0	38.6		-10	55
15365		47.41	11.32	0	38.6		-10	55
15375		47.41	11.32	0	38.6		-10	55
15385		47.5	11.32	0	38.6		-10	55
15405		47.38	11.32	0	38.6		-10	55
15425		47.79	11.32	0	38.6		-10	55
15435		47.79	11.32	0	38.6		-10	55
15445		47.83	11.32	0	38.6		-10	55
15465		47.85	11.32	0	38.6		-10	55
15485		47.92	11.32	0	38.6		-10	55
15500		47.92	11.32	0	38.6		-10	55
15505		48.13	11.32	0	38.6		-10	55
15525		48.22	11.32	0	38.6		-10	55
15545		48.22	11.32	0	38.6		-10	55
15560		48.22	11.32	0	38.6		-10	55
15565		48.36	11.32	0	38.6		-10	55
15585		48.3	11.32	0	38.6		-10	55
15605		48.23	11.32	0	38.6		-10	55
15625		48.34	11.32	0	38.6		-10	55
15645		48.35	11.32	0	38.6		-10	55
15665		48.5	11.32	0	38.6		-10	55
15685		48.45	11.32	0	38.6		-10	55
15705		48.59	11.32	0	38.6		-10	55
15725		48.57	11.32	0	38.6		-10	55
15745		48.55	11.32	0	38.6		-10	55
15750		48.55	11.37	0	38.6		-10	55
15765		48.66	11.37	0	38.6		-10	55
15785		48.59	11.37	0	38.6		-10	55
15805		48.38	11.37	0	38.6		-10	55
15810		48.38	11.37	0	38.6		-10	55
15825		48.41	11.37	0	38.6		-10	55
15845		48.35	11.37	0	38.6		-10	55
15865		48.27	11.37	0	38.6		-10	55
15870		48.27	11.37	0	38.6		-10	55
15885		48.35	11.37	0	38.6		-10	55
15905		48.05	11.37	0	38.6		-10	55
15925		47.99	11.37	0	38.6		-10	55
15935		47.99	11.37	0	38.6		-10	55
15945		47.82	11.37	0	38.6		-10	55
15965		47.57	11.37	0	38.6		-10	55
15985		47.53	11.37	0	38.6		-10	55
16000		47.53	11.37	0	38.6		-10	55
16005		47.46	11.37	0	38.6		-10	55
16025		47.12	11.37	0	38.6		-10	55
16045		46.89	11.37	0	38.6		-10	55
16060		46.89	11.37	0	38.6		-10	55
16065		46.65	11.37	0	38.6		-10	55
16085		46.43	11.37	0	38.6		-10	55
16105		46.21	11.37	0	38.6		-10	55
16120		46.21	11.37	0	38.6		-10	55
16125		46.14	11.37	0	38.6		-10	55
16145		45.83	11.37	0	38.6		-10	55
16165		45.5	11.37	0	38.6		-10	55
16185		45.26	11.37	0	38.6		-10	55
16205		45.05	11.37	0	38.6		-10	55
16225		45.11	11.37	0	38.6		-10	55
16245		44.79	11.37	0	38.6		-10	55
16265		44.51	11.37	0	38.6		-10	55
16285		44.39	11.37	0	38.6		-10	55
16305		44.13	11.37	0	38.6		-10	55
16310		44.13	11.45	1	38.6		-10	55
16325		43.99	11.45	1	38.6		-10	55
16345		43.82	11.45	1	38.6		-10	55
16365		43.51	11.45	1	38.6		-10	55
16370		43.51	11.45	1	38.6		-10	55
16385		43.4	11.45	1	38.6		-10	55
16405		43.38	11.45	1	38.6		-10	55
16425		43.03	11.45	1	38.6		-10	55
16435		43.03	11.45	0	38.6		-10	55
16445		42.91	11.45	0	38.6		-10	55
16465		42.68	11.45	0	38.6		-10	55
16485		42.71	11.45	0	38.6		-10	55
16495		42.71	11.45	0	38.6		-10	55
16505		42.34	11.45	0	38.6		-10	55
16525		42.12	11.45	0	38.6		-10	55
16545		42.09	11.45	0	38.6		-10	55
16560		42.09	11.45	0	38.6		-10	55
16565		41.9	11.45	0	38.6		-10	55
16585		41.69	11.45	0	38.6		-10	55
16605		41.52	11.45	0	38.6		-10	55
16620		41.52	11.45	0	38.6		-10	55
16625		41.37	11.45	0	38.6		-10	55
16645		41.43	11.45	0	38.6		-10	55
16665		41.09	11.45	0	38.6		-10	55
16685		40.88	11.45	0	38.6		-10	55
16705		40.76	11.45	0	38.6		-10	55
16725		40.59	11.45	0	38.6		-10	55
16745		40.34	11.45	0	38.6		-10	55
16765		40.25	11.45	0	38.6		-10	55
16785		40.08	11.45	0	38.6		-10	55
16805		39.98	11.45	0	38.6		-10	55
16810		39.98	11.41	0	38.6		-10	55
16825		39.65	11.41	0	38.6		-10	55
16845		39.6	11.41	0	38.6		-10	55
16865		39.49	11.41	0	38.6		-10	55
16870		39.49	11.41	0	38.6		-10	55
16885		39.39	11.41	0	38.6		-10	55
16905		39.19	11.41	0	38.6		-10	55
16925		39.33	11.41	0	38.6		-10	55
16935		39.33	11.41	0	38.6		-10	55
16945		39.21	11.41	0	38.6		-10	55
16965		39.09	11.41	0	38.6		-10	55
16985		39	11.41	0	38.6		-10	55
16995		39	11.41	0	38.6		-10	55
17005		38.94	11.41	0	38.6		-10	55
17025		39.03	11.41	0	38.6		-10	55
17045		38.78	11.41	0	38.6		-10	55
17060		38.78	11.41	0	38.6		-10	55
17065		38.89	11.41	0	38.6		-10	55
17085		38.82	11.41	0	38.6		-10	55
17105		38.84	11.41	0	38.6		-10	55
17120		38.84	11.41	0	38.6		-10	55
17125		38.79	11.41	0	38.6		-10	55
17145		38.73	11.41	0	38.6		-10	55
17165		38.62	11.41	0	38.6		-10	55
17185		38.75	11.41	0	38.6		-10	55
17205		38.7	11.41	0	38.6		-10	55
17225		38.71	11.41	0	38.6		-10	55
17245		38.77	11.41	0	38.6		-10	55
17265		38.66	11.41	0	38.6		-10	55
17285		38.83	11.41	0	38.6		-10	55
17305		38.77	11.41	0	38.6		-10	55
17310		38.77	11.39	0	38.6		-10	55
17325		38.77	11.39	0	38.6		-10	55
17345		38.73	11.39	0	38.6		-10	55
17365		38.78	11.39	0	38.6		-10	55
17370		38.78	11.39	0	38.6		-10	55
17385		38.87	11.39	0	38.6		-10	55
17405		39.05	11.39	0	38.6		-10	55
17425		39.03	11.39	0	38.6		-10	55
17435		39.03	11.39	0	38.6		-10	55
17445		39.06	11.39	0	38.6		-10	55
17465		39.13	11.39	0	38.6		-10	55
17485		39.32	11.39	0	38.6		-10	55
17495		39.32	11.39	0	38.6		-10	55
17505		39.31	11.39	0	38.6		-10	55
17525		39.56	11.39	0	38.6		-10	55
17545		39.78	11.39	0	38.6		-10	55
17555		39.78	11.39	0	38.6		-10	55
17565		39.87	11.39	0	38.6		-10	55
17585		40.12	11.39	0	38.6		-10	55
17605		40.18	11.39	0	38.6		-10	55
17620		40.18	11.39	0	38.6		-10	55
17625		40.33	11.39	0	38.6		-10	55
17645		40.53	11.39	0	38.6		-10	55
17665		40.6	11.39	0	38.6		-10	55
17680		40.6	11.39	0	38.6		-10	55
17685		40.82	11.39	0	38.6		-10	55
17705		41.17	11.39	0	38.6		-10	55
17725		41.38	11.39	0	38.6		-10	55
17745		41.6	11.39	0	38.6		-10	55
17765		41.74	11.39	0	38.6		-10	55
17785		41.98	11.39	0	38.6		-10	55
17805		41.99	11.39	0	38.6		-10	55
17825		42.49	11.39	0	38.6		-10	55
17845		42.59	11.39	0	38.6		-10	55
17865		42.7	11.39	0	38.6		-10	55
17870		42.7	11.39	0	38.6		-10	55
17885		42.93	11.39	0	38.6		-10	55
17905		43.14	11.39	0	38.6		-10	55
17925		43.39	11.39	0	38.6		-10	55
17930		43.39	11.39	0	38.6		-10	55
17945		43.54	11.39	0	38.6		-10	55
17965		43.69	11.39	0	38.6		-10	55
17985		43.95	11.39	0	38.6		-10	55
17995		43.95	11.39	0	38.6		-10	55
18005		44.14	11.39	0	38.6		-10	55
18025		44.41	11.39	0	38.6		-10	55
18045		44.49	11.39	0	38.6		-10	55
18055		44.49	11.39	0	38.6		-10	55
18065		44.54	11.39	0	38.6		-10	55
18085		44.93	11.39	0	38.6		-10	55
18105		45.06	11.39	0	38.6		-10	55
18120		45.06	11.39	0	38.6		-10	55
18125		45.21	11.39	0	38.6		-10	55
18145		45.52	11.39	0	38.6		-10	55
18165		45.75	11.39	0	38.6		-10	55
18180		45.75	11.39	0	38.6		-10	55
18185		45.72	11.39	0	38.6		-10	55
18205		46.01	11.39	0	38.6		-10	55
18225		46.29	11.39	0	38.6		-10	55
18245		46.49	11.39	0	38.6		-10	55
18265		46.46	11.39	0	38.6		-10	55
18285		46.7	11.39	0	38.6		-10	55
18305		47	11.39	0	38.6		-10	55
18325		47.26	11.39	0	38.6		-10	55
18345		47.42	11.39	0	38.6		-10	55
18365		47.41	11.39	0	38.6		-10	55
18370		47.41	11.77	0	38.6		-10	55
18385		47.63	11.77	0	38.6		-10	55
18405		47.51	11.77	0	38.6		-10	55
18425		47.58	11.77	0	38.6		-10	55
18430		47.58	11.77	0	38.6		-10	55
18445		47.99	11.77	0	38.6		-10	55
18465		47.9	11.77	0	38.6		-10	55
18485		48	11.77	0	38.6		-10	55
18495		48	11.77	0	38.6		-10	55
18505		48.19	11.77	0	38.6		-10	55
18525		48.3	11.77	0	38.6		-10	55
18545		48.13	11.77	0	38.6		-10	55
18555		48.13	11.77	0	38.6		-10	55
18565		48.23	11.77	0	38.6		-10	55
18585		48.34	11.77	0	38.6		-10	55
18605		48.58	11.77	0	38.6		-10	55
18620		48.58	11.77	0	38.6		-10	55
18625		48.49	11.77	0	38.6		-10	55
18645		48.36	11.77	0	38.6		-10	55
18665		48.55	11.77	0	38.6		-10	55
18680		48.55	11.77	0	38.6		-10	55
18685		48.61	11.77	0	38.6		-10	55
18705		48.51	11.77	0	38.6		-10	55
18725		48.55	11.77	0	38.6		-10	55
18745		48.46	11.77	0	38.6		-10	55
18765		48.57	11.77	0	38.6		-10	55
18785		48.38	11.77	0	38.6		-10	55
18805		48.35	11.77	0	38.6		-10	55
18825		48.15	11.77	0	38.6		-10	55
18845		48.14	11.77	0	38.6		-10	55
18865		47.97	11.77	0	38.6		-10	55
18885		47.95	11.77	0	38.6		-10	55
18905		47.69	11.77	0	38.6		-10	55
18925		47.76	11.77	0	38.6		-10	55
18930		47.76	11.67	0	38.6		-10	55
18945		47.41	11.67	0	38.6		-10	55
18965		47.31	11.67	0	38.6		-10	55
18985		47.27	11.67	0	38.6		-10	55
18990		47.27	11.67	0	38.6		-10	55
19005		47.05	11.67	0	38.6		-10	55
19025		46.77	11.67	0	38.6		-10	55
19045		46.39	11.67	0	38.6		-10	55
19055		46.39	11.67	0	38.6		-10	55
19065		46.18	11.67	0	38.6		-10	55
19085		45.93	11.67	0	38.6		-10	55
19105		45.96	11.67	0	38.6		-10	55
19115		45.96	11.67	0	38.6		-10	55
19125		45.58	11.67	0	38.6		-10	55
19145		45.38	11.67	0	38.6		-10	55
19165		44.99	11.67	0	38.6		-10	55
19180		44.99	11.67	0	38.6		-10	55
19185		44.97	11.67	0	38.6		-10	55
19205		44.61	11.67	0	38.6		-10	55
19225		44.59	11.67	0	38.6		-10	55
19240		44.59	11.67	0	38.6		-10	55
19245		44.32	11.67	0	38.6		-10	55
19265		44.24	11.67	0	38.6		-10	55
19285		43.96	11.67	0	38.6		-10	55
19305		43.85	11.67	0	38.6		-10	55
19325		43.63	11.67	0	38.6		-10	55
19345		43.31	11.67	0	38.6		-10	55
19365		43.4	11.67	0	38.6		-10	55
19385		43.11	11.67	0	38.6		-10	55
19405		42.98	11.67	0	38.6		-10	55
19425		42.77	11.67	0	38.6		-10	55
19430		42.77	11.65	0	38.6		-10	55
19445		42.51	11.65	0	38.6		-10	55
19465		42.28	11.65	0	38.6		-10	55
19485		42.11	11.65	0	38.6		-10	55
19490		42.11	11.65	0	38.6		-10	55
19505		42.06	11.65	0	38.6		-10	55
19525		41.87	11.65	0	38.6		-10	55
19545		41.7	11.65	0	38.6		-10	55
19555		41.7	11.65	0	38.6		-10	55
19565		41.44	11.65	0	38.6		-10	55
19585		41.32	11.65	0	38.6		-10	55
19605		41.31	11.65	0	38.6		-10	55
19615		41.31	11.65	0	38.6		-10	55
19625		41.12	11.65	0	38.6		-10	55
19645		40.91	11.65	0	38.6		-10	55
19665		40.69	11.65	0	38.6		-10	55
19680		40.69	11.65	0	38.6		-10	55
19685		40.54	11.65	0	38.6		-10	55
19705		40.45	11.65	0	38.6		-10	55
19725		40.23	11.65	0	38.6		-10	55
19740		40.23	11.65	0	38.6		-10	55
19745		40.03	11.65	0	38.6		-10	55
19765		39.86	11.65	0	38.6		-10	55
19785		39.64	11.65	0	38.6		-10	55
19805		39.62	11.65	1	38.6		-10	55
19825		39.37	11.65	1	38.6		-10	55
19845		39.37	11.65	1	38.6		-10	55
19865		39.22	11.65	1	38.6		-10	55
19885		39.22	11.65	1	38.6		-10	55
19905		39.11	11.65	1	38.6		-10	55
19925		39.14	11.65	1	38.6		-10	55
19930		39.14	11.64	2	38.6		-10	55
19945		39.05	11.64	2	38.6		-10	55
19965		38.83	11.64	2	38.6		-10	55
19985		38.89	11.64	2	38.6		-10	55
19990		38.89	11.64	2	38.6		-10	55
20005		38.83	11.64	2	38.6		-10	55
20025		38.76	11.64	2	38.6		-10	55
20045		38.72	11.64	2	38.6		-10	55
20055		38.72	11.64	2	38.6		-10	55
20065		38.68	11.64	2	38.6		-10	55
20085		38.72	11.64	2	38.6		-10	55
20105		38.74	11.64	2	38.6		-10	55
20115		38.74	11.64	2	38.6		-10	55
20125		38.68	11.64	2	38.6		-10	55
20145		38.64	11.64	2	38.6		-10	55
20165		38.73	11.64	2	38.6		-10	55
20175		38.73	11.64	2	38.6		-10	55
20185		38.68	11.64	2	38.6		-10	55
20205		38.71	11.64	2	38.6		-10	55
20225		38.78	11.64	2	38.6		-10	55
20240		38.78	11.64	2	38.6		-10	55
20245		38.88	11.64	2	38.6		-10	55
20265		38.79	11.64	2	38.6		-10	55
20285		38.98	11.64	2	38.6		-10	55
20305		38.99	11.64	2	38.6		-10	55
20325		39.18	11.64	2	38.6		-10	55
20345		39.15	11.64	2	38.6		-10	55
20365		39.37	11.64	2	38.6		-10	55
20385		39.41	11.64	2	38.6		-10	55
20405		39.47	11.64	2	38.6		-10	55
20425		39.7	11.64	0	38.6		-10	55
20445		39.95	11.64	0	38.6		-10	55
20465		40.04	11.64	0	38.6		-10	55
20485		40.15	11.64	0	38.6		-10	55
20490		40.15	11.88	0	38.6		-10	55
20505		40.49	11.88	0	38.6		-10	55
20525		40.63	11.88	0	38.6		-10	55
20545		40.78	11.88	0	38.6		-10	55
20550		40.78	11.88	0	38.6		-10	55
20565		40.98	11.88	0	38.6		-10	55
20585		41.11	11.88	0	38.6		-10	55
20605		41.31	11.88	0	38.6		-10	55
20615		41.31	11.88	0	38.6		-10	55
20625		41.53	11.88	0	38.6		-10	55
20645		41.75	11.88	0	38.6		-10	55
20665		41.98	11.88	0	38.6		-10	55
20675		41.98	11.88	0	38.6		-10	55
20685		42.11	11.88	0	38.6		-10	55
20705		42.5	11.88	0	38.6		-10	55
20725		42.84	11.88	0	38.6		-10	55
20740		42.84	11.88	0	38.6		-10	55
20745		42.74	11.88	0	38.6		-10	55
20765		43.1	11.88	0	38.6		-10	55
20785		43.08	11.88	0	38.6		-10	55
20800		43.08	11.88	0	38.6		-10	55
20805		43.38	11.88	0	38.6		-10	55
20825		43.7	11.88	0	38.6		-10	55
20845		43.59	11.88	0	38.6		-10	55
20865		43.85	11.88	0	38.6		-10	55
20885		44.36	11.88	0	38.6		-10	55
20905		44.35	11.88	0	38.6		-10	55
20925		44.68	11.88	0	38.6		-10	55
20945		44.75	11.88	0	38.6		-10	55
20965		44.9	11.88	0	38.6		-10	55
20985		45.3	11.88	0	38.6		-10	55
20990		45.3	11.79	0	38.6		-10	55
21005		45.34	11.79	0	38.6		-10	55
21025		45.57	11.79	0	38.6		-10	55
21045		45.57	11.79	0	38.6		-10	55
21050		45.57	11.79	0	38.6		-10	55
21065		45.72	11.79	0	38.6		-10	55
21085		45.99	11.79	0	38.6		-10	55
21105		46.33	11.79	0	38.6		-10	55
21115		46.33	11.79	0	38.6		-10	55
21125		46.54	11.79	0	38.6		-10	55
21145		46.53	11.79	0	38.6		-10	55
21165		46.77	11.79	0	38.6		-10	55
21175		46.77	11.79	0	38.6		-10	55
21185		47.16	11.79	0	38.6		-10	55
21205		47.18	11.79	0	38.6		-10	55
21225		47.27	11.79	0	38.6		-10	55
21240		47.27	11.79	0	38.6		-10	55
21245		47.46	11.79	0	38.6		-10	55
21265		47.67	11.79	0	38.6		-10	55
21285		47.72	11.79	0	38.6		-10	55
21300		47.72	11.79	0	38.6		-10	55
21305		47.7	11.79	0	38.6		-10	55
21325		47.98	11.79	0	38.6		-10	55
21345		48.03	11.79	0	38.6		-10	55
21365		48.23	11.79	0	38.6		-10	55
21385		48.08	11.79	0	38.6		-10	55
21405		47.96	11.79	0	38.6		-10	55
21425		48.31	11.79	0	38.6		-10	55
21445		48.26	11.79	0	38.6		-10	55
21465		48.33	11.79	0	38.6		-10	55
21485		48.56	11.79	0	38.6		-10	55
21505		48.46	11.79	0	38.6		-10	55
21525		48.52	11.79	0	38.6		-10	55
21545		48.53	11.79	0	38.6		-10	55
21550		48.53	11.93	0	38.6		-10	55
21565		48.39	11.93	0	38.6		-10	55
21585		48.53	11.93	0	38.6		-10	55
21605		48.47	11.93	0	38.6		-10	55
21615		48.47	11.93	0	38.6		-10	55
21625		48.46	11.93	0	38.6		-10	55
21645		48.52	11.93	0	38.6		-10	55
21665		48.31	11.93	0	38.6		-10	55
21675		48.31	11.93	0	38.6		-10	55
21685		48.27	11.93	0	38.6		-10	55
21705		48.36	11.93	0	38.6		-10	55
21725		48.21	11.93	0	38.6		-10	55
21735		48.21	11.93	0	38.6		-10	55
21745		48	11.93	0	38.6		-10	55
21765		47.82	11.93	0	38.6		-10	55
21785		47.73	11.93	0	38.6		-10	55
21800		47.73	11.93	0	38.6		-10	55
21805		47.53	11.93	0	38.6		-10	55
21825		47.61	11.93	0	38.6		-10	55
21845		47.16	11.93	0	38.6		-10	55
21860		47.16	11.93	0	38.6		-10	55
21865		47.07	11.93	0	38.6		-10	55
21885		46.93	11.93	0	38.6		-10	55
21905		46.74	11.93	0	38.6		-10	55
21925		46.51	11.93	0	38.6		-10	55
21945		46.33	11.93	0	38.6		-10	55
21965		46.02	11.93	0	38.6		-10	55
21985		45.79	11.93	0	38.6		-10	55
22005		45.64	11.93	0	38.6		-10	55
22025		45.5	11.93	0	38.6		-10	55
22045		45.09	11.93	0	38.6		-10	55
22050		45.09	11.84	0	38.6		-10	55
22065		44.87	11.84	0	38.6		-10	55
22085		44.99	11.84	0	38.6		-10	55
22105		44.66	11.84	0	38.6		-10	55
22110		44.66	11.84	0	38.6		-10	55
22125		44.25	11.84	0	38.6		-10	55
22145		44.26	11.84	0	38.6		-10	55
22165		44.03	11.84	0	38.6		-10	55
22175		44.03	11.84	0	38.6		-10	55
22185		43.84	11.84	0	38.6		-10	55
22205		43.6	11.84	0	38.6		-10	55
22225		43.39	11.84	0	38.6		-10	55
22235		43.39	11.84	0	38.6		-10	55
22245		43.22	11.84	0	38.6		-10	55
22265		43.02	11.84	0	38.6		-10	55
22285		42.83	11.84	0	38.6		-10	55
22300		42.83	11.84	0	38.6		-10	55
22305		42.77	11.84	0	38.6		-10	55
22325		42.6	11.84	0	38.6		-10	55
22345		42.3	11.84	0	38.6		-10	55
22360		42.3	11.84	0	38.6		-10	55
22365		42.05	11.84	0	38.6		-10	55
22385		41.9	11.84	0	38.6		-10	55
22405		41.81	11.84	0	38.6		-10	55
22425		41.79	11.84	0	38.6		-10	55
22445		41.58	11.84	0	38.6		-10	55
22465		41.44	11.84	0	38.6		-10	55
22485		41.33	11.84	0	38.6		-10	55
22505		40.98	11.84	0	38.6		-10	55
22525		41.02	11.84	0	38.6		-10	55
22545		40.79	11.84	0	38.6		-10	55
22550		40.79	11.79	0	38.6		-10	55
22565		40.63	11.79	0	38.6		-10	55
22585		40.44	11.79	0	38.6		-10	55
22605		40.2	11.79	0	38.6		-10	55
22610		40.2	11.79	0	38.6		-10	55
22625		40.01	11.79	0	38.6		-10	55
22645		39.94	11.79	0	38.6		-10	55
22665		39.95	11.79	0	38.6		-10	55
22675		39.95	11.79	0	38.6		-10	55
22685		39.6	11.79	0	38.6		-10	55
22705		39.51	11.79	0	38.6		-10	55
22725		39.39	11.79	0	38.6		-10	55
22735		39.39	11.79	0	38.6		-10	55
22745		39.07	11.79	0	38.6		-10	55
22765		39.32	11.79	0	38.6		-10	55
22785		39.25	11.79	0	38.6		-10	55
22800		39.25	11.79	0	38.6		-10	55
22805		38.92	11.79	0	38.6		-10	55
22825		38.96	11.79	0	38.6		-10	55
22845		39.04	11.79	0	38.6		-10	55
22860		39.04	11.79	0	38.6		-10	55
22865		38.79	11.79	0	38.6		-10	55
22885		38.77	11.79	0	38.6		-10	55
22905		38.81	11.79	0	38.6		-10	55
22925		38.66	11.79	0	38.6		-10	55
22945		38.7	11.79	0	38.6		-10	55
22965		38.65	11.79	0	38.6		-10	55
22985		38.71	11.79	0	38.6		-10	55
23005		38.83	11.79	0	38.6		-10	55
23025		38.68	11.79	0	38.6		-10	55
23045		38.66	11.79	0	38.6		-10	55
23065		38.63	11.79	0	38.6		-10	55
23085		38.6	11.79	0	38.6		-10	55
23105		38.72	11.79	0	38.6		-10	55
23110		38.72	11.85	0	38.6		-10	55
23125		38.77	11.85	0	38.6		-10	55
23145		38.69	11.85	0	38.6		-10	55
23165		38.79	11.85	0	38.6		-10	55
23170		38.79	11.85	0	38.6		-10	55
23185		38.83	11.85	0	38.6		-10	55
23205		38.94	11.85	0	38.6		-10	55
23225		39.02	11.85	0	38.6		-10	55
23235		39.02	11.85	0	38.6		-10	55
23245		39.06	11.85	0	38.6		-10	55
23265		39.46	11.85	0	38.6		-10	55
23285		39.48	11.85	0	38.6		-10	55
23295		39.48	11.85	0	38.6		-10	55
23305		39.47	11.85	0	38.6		-10	55
23325		39.51	11.85	0	38.6		-10	55
23345		39.78	11.85	0	38.6		-10	55
23360		39.78	11.85	0	38.6		-10	55
23365		39.83	11.85	0	38.6		-10	55
23385		40.12	11.85	0	38.6		-10	55
23405		40.39	11.85	0	38.6		-10	55
23420		40.39	11.85	0	38.6		-10	55
23425		40.52	11.85	0	38.6		-10	55
23445		40.62	11.85	0	38.6		-10	55
23465		40.81	11.85	0	38.6		-10	55
23485		41.1	11.85	0	38.6		-10	55
23505		41.35	11.85	0	38.6		-10	55
23525		41.54	11.85	0	38.6		-10	55
23545		41.59	11.85	0	38.6		-10	55
23565		41.91	11.85	0	38.6		-10	55
23585		42.17	11.85	0	38.6		-10	55
23605		42.42	11.85	0	38.6		-10	55
23610		42.42	11.7	0	38.6		-10	55
23625		42.58	11.7	0	38.6		-10	55
23645		42.79	11.7	0	38.6		-10	55
23665		42.91	11.7	0	38.6		-10	55
23670		42.91	11.7	0	38.6		-10	55
23685		43.19	11.7	0	38.6		-10	55
23705		43.37	11.7	0	38.6		-10	55
23725		43.51	11.7	0	38.6		-10	55
23735		43.51	11.7	0	38.6		-10	55
23745		43.67	11.7	0	38.6		-10	55
23765		43.97	11.7	0	38.6		-10	55
23785		44.13	11.7	0	38.6		-10	55
23795		44.13	11.7	0	38.6		-10	55
23805		44.32	11.7	0	38.6		-10	55
23825		44.43	11.7	0	38.6		-10	55
23845		44.85	11.7	0	38.6		-10	55
23860		44.85	11.7	0	38.6		-10	55
23865		44.84	11.7	0	38.6		-10	55
23885		45.03	11.7	0	38.6		-10	55
23905		45.31	11.7	0	38.6		-10	55
23920		45.31	11.7	0	38.6		-10	55
23925		45.36	11.7	0	38.6		-10	55
23945		45.57	11.7	0	38.6		-10	55
23965		45.78	11.7	0	38.6		-10	55
23985		45.93	11.7	0	38.6		-10	55
24005		46.24	11.7	0	38.6		-10	55
24025		46.36	11.7	0	38.6		-10	55
24045		46.52	11.7	0	38.6		-10	55
24065		46.85	11.7	0	38.6		-10	55
24085		46.97	11.7	0	38.6		-10	55
24105		47.01	11.7	0	38.6		-10	55
24110		47.01	11.85	0	38.6		-10	55
24125		47.26	11.85	0	38.6		-10	55
24145		47.52	11.85	0	38.6		-10	55
24165		47.54	11.85	0	38.6		-10	55
24170		47.54	11.85	0	38.6		-10	55
24185		47.66	11.85	0	38.6		-10	55
24205		47.81	11.85	0	38.6		-10	55
24225		47.89	11.85	0	38.6		-10	55
24235		47.89	11.85	0	38.6		-10	55
24245		48.01	11.85	0	38.6		-10	55
24265		47.99	11.85	0	38.6		-10	55
24285		48.21	11.85	0	38.6		-10	55
24295		48.21	11.85	0	38.6		-10	55
24305		48.08	11.85	0	38.6		-10	55
24325		48.26	11.85	0	38.6		-10	55
24345		48.39	11.85	0	38.6		-10	55
24360		48.39	11.85	0	38.6		-10	55
24365		48.35	11.85	0	38.6		-10	55
24385		48.44	11.85	0	38.6		-10	55
24405		48.49	11.85	0	38.6		-10	55
24420		48.49	11.85	0	38.6		-10	55
24425		48.43	11.85	0	38.6		-10	55
24445		48.38	11.85	0	38.6		-10	55
24465		48.49	11.85	0	38.6		-10	55
24480		48.49	11.85	0	38.6		-10	55
24485		48.35	11.85	0	38.6		-10	55
24505		48.35	11.85	0	38.6		-10	55
24525		48.57	11.85	0	38.6		-10	55
24545		48.4	11.85	0	38.6		-10	55
24565		48.34	11.85	0	38.6		-10	55
24585		48.26	11.85	0	38.6		-10	55
24605		48.23	11.85	0	38.6		-10	55
24625		48.17	11.85	0	38.6		-10	55
24645		47.95	11.85	0	38.6		-10	55
24665		47.87	11.85	0	38.6		-10	55
24670		47.87	12.1	0	38.6		-10	55
24685		47.99	12.1	0	38.6		-10	55
24705		47.8	12.1	0	38.6		-10	55
24725		47.6	12.1	0	38.6		-10	55
24730		47.6	12.1	0	38.6		-10	55
24745		47.61	12.1	0	38.6		-10	55
24765		47.4	12.1	0	38.6		-10	55
24785		47.17	12.1	0	38.6		-10	55
24795		47.17	12.1	0	38.6		-10	55
24805		47.05	12.1	0	38.6		-10	55
24825		46.79	12.1	0	38.6		-10	55
24845		46.4	12.1	0	38.6		-10	55
24855		46.4	12.1	0	38.6		-10	55
24865		46.35	12.1	0	38.6		-10	55
24885		45.89	12.1	0	38.6		-10	55
24905		45.96	12.1	0	38.6		-10	55
24920		45.96	12.1	0	38.6		-10	55
24925		45.8	12.1	0	38.6		-10	55
24945		45.52	12.1	0	38.6		-10	55
24965		45.38	12.1	0	38.6		-10	55
24980		45.38	12.1	0	38.6		-10	55
24985		45.08	12.1	0	38.6		-10	55
25005		44.88	12.1	0	38.6		-10	55
25025		44.61	12.1	0	38.6		-10	55
25045		44.54	12.1	0	38.6		-10	55
25065		44.4	12.1	0	38.6		-10	55
25085		43.91	12.1	0	38.6		-10	55
25105		43.74	12.1	0	38.6		-10	55
25125		43.63	12.1	0	38.6		-10	55
25145		43.52	12.1	0	38.6		-10	55
25165		43.25	12.1	0	38.6		-10	55
25170		43.25	11.97	0	38.6		-10	55
25185		43.15	11.97	0	38.6		-10	55
25205		42.79	11.97	0	38.6		-10	55
25225		42.72	11.97	0	38.6		-10	55
25230		42.72	11.97	0	38.6		-10	55
25245		42.68	11.97	0	38.6		-10	55
25265		42.35	11.97	0	38.6		-10	55
25285		42.17	11.97	0	38.6		-10	55
25295		42.17	11.97	0	38.6		-10	55
25305		42.11	11.97	0	38.6		-10	55
25325		42.05	11.97	0	38.6		-10	55
25345		41.7	11.97	0	38.6		-10	55
25355		41.7	11.97	0	38.6		-10	55
25365		41.62	11.97	0	38.6		-10	55
25385		41.55	11.97	0	38.6		-10	55
25405		41.23	11.97	0	38.6		-10	55
25420		41.23	11.97	0	38.6		-10	55
25425		41.1	11.97	0	38.6		-10	55
25445		40.95	11.97	0	38.6		-10	55
25465		40.84	11.97	0	38.6		-10	55
25480		40.84	11.97	0	38.6		-10	55
25485		40.5	11.97	0	38.6		-10	55
25505		40.46	11.97	0	38.6		-10	55
25525		40.16	11.97	0	38.6		-10	55
25545		40.14	11.97	0	38.6		-10	55
25565		39.98	11.97	0	38.6		-10	55
25585		39.85	11.97	0	38.6		-10	55
25605		39.78	11.97	0	38.6		-10	55
25625		39.54	11.97	0	38.6		-10	55
25645		39.41	11.97	0	38.6		-10	55
25665		39.4	11.97	0	38.6		-10	55
25670		39.4	12.17	0	38.6		-10	55
25685		39.3	12.17	0	38.6		-10	55
25705		39.28	12.17	0	38.6		-10	55
25725		39.07	12.17	0	38.6		-10	55
25730		39.07	12.17	0	38.6		-10	55
25745		39	12.17	0	38.6		-10	55
25765		38.89	12.17	0	38.6		-10	55
25785		38.87	12.17	0	38.6		-10	55
25790		38.87	12.17	0	38.6		-10	55
25805		38.92	12.17	0	38.6		-10	55
25825		38.75	12.17	0	38.6		-10	55
25845		38.72	12.17	0	38.6		-10	55
25855		38.72	12.17	0	38.6		-10	55
25865		38.69	12.17	0	38.6		-10	55
25885		38.86	12.17	0	38.6		-10	55
25905		38.56	12.17	0	38.6		-10	55
25920		38.56	12.17	0	38.6		-10	55
25925		38.61	12.17	0	38.6		-10	55
25945		38.67	12.17	0	38.6		-10	55
25965		38.76	12.17	0	38.6		-10	55
25980		38.76	12.17	0	38.6		-10	55
25985		38.57	12.17	0	38.6		-10	55
26005		38.7	12.17	0	38.6		-10	55
26025		38.72	12.17	0	38.6		-10	55
26040		38.72	12.17	0	38.6		-10	55
26045		38.85	12.17	0	38.6		-10	55
26065		38.76	12.17	0	38.6		-10	55
26085		38.69	12.17	0	38.6		-10	55
26105		38.86	12.17	0	38.6		-10	55
26125		38.92	12.17	0	38.6		-10	55
26145		39.02	12.17	0	38.6		-10	55
26165		39.1	12.17	0	38.6		-10	55
26185		39.1	12.17	0	38.6		-10	55
26205		39.18	12.17	0	38.6		-10	55
26225		39.39	12.17	0	38.6		-10	55
26230		39.39	12.03	0	38.6		-10	55
26245		39.47	12.03	0	38.6		-10	55
26265		39.62	12.03	0	38.6		-10	55
26285		39.73	12.03	0	38.6		-10	55
26290		39.73	12.03	0	38.6		-10	55
26305		39.91	12.03	0	38.6		-10	55
26325		40.14	12.03	0	38.6		-10	55
26345		40.33	12.03	0	38.6		-10	55
26355		40.33	12.03	0	38.6		-10	55
26365		40.52	12.03	0	38.6		-10	55
26385		40.56	12.03	0	38.6		-10	55
26405		40.74	12.03	0	38.6		-10	55
26415		40.74	12.03	0	38.6		-10	55
26425		41.02	12.03	0	38.6		-10	55
26445		41.26	12.03	0	38.6		-10	55
26465		41.36	12.03	0	38.6		-10	55
26480		41.36	12.03	0	38.6		-10	55
26485		41.7	12.03	0	38.6		-10	55
26505		41.88	12.03	0	38.6		-10	55
26525		41.83	12.03	0	38.6		-10	55
26540		41.83	12.03	0	38.6		-10	55
26545		42.25	12.03	0	38.6		-10	55
26565		42.33	12.03	0	38.6		-10	55
26585		42.45	12.03	0	38.6		-10	55
26605		42.9	12.03	0	38.6		-10	55
26625		43.12	12.03	0	38.6		-10	55
26645		43.27	12.03	0	38.6		-10	55
26665		43.46	12.03	0	38.6		-10	55
26685		43.74	12.03	0	38.6		-10	55
26705		43.9	12.03	0	38.6		-10	55
26725		44.08	12.03	0	38.6		-10	55
26730		44.08	12.08	0	38.6		-10	55
26745		44.23	12.08	0	38.6		-10	55
26765		44.55	12.08	0	38.6		-10	55
26785		44.59	12.08	0	38.6		-10	55
26790		44.59	12.08	0	38.6		-10	55
26805		44.73	12.08	0	38.6		-10	55
26825		44.98	12.08	0	38.6		-10	55
26845		45.12	12.08	0	38.6		-10	55
26855		45.12	12.08	0	38.6		-10	55
26865		45.51	12.08	0	38.6		-10	55
26885		45.48	12.08	0	38.6		-10	55
26905		45.67	12.08	0	38.6		-10	55
26915		45.67	12.08	0	38.6		-10	55
26925		46	12.08	0	38.6		-10	55
26945		46.29	12.08	0	38.6		-10	55
26965		46.32	12.08	0	38.6		-10	55
26980		46.32	12.08	0	38.6		-10	55
26985		46.61	12.08	0	38.6		-10	55
27005		46.6	12.08	0	38.6		-10	55
27025		46.71	12.08	0	38.6		-10	55
27040		46.71	12.08	0	38.6		-10	55
27045		47.02	12.08	0	38.6		-10	55
27065		47.25	12.08	0	38.6		-10	55
27085		47.38	12.08	0	38.6		-10	55
27100		47.38	12.08	0	38.6		-10	55
27105		47.41	12.08	0	38.6		-10	55
27125		47.81	12.08	0	38.6		-10	55
27145		47.73	12.08	0	38.6		-10	55
27165		47.92	12.08	0	38.6		-10	55
27185		47.71	12.08	0	38.6		-10	55
27205		48.08	12.08	0	38.6		-10	55
27225		48.23	12.08	0	38.6		-10	55
27230		48.23	12	0	38.6		-10	55
27245		48.16	12	0	38.6		-10	55
27265		48.41	12	0	38.6		-10	55
27285		48.34	12	0	38.6		-10	55
27290		48.34	12	0	38.6		-10	55
27305		48.41	12	0	38.6		-10	55
27325		48.27	12	0	38.6		-10	55
27345		48.54	12	0	38.6		-10	55
27350		48.54	12	0	38.6		-10	55
27365		48.28	12	0	38.6		-10	55
27385		48.32	12	0	38.6		-10	55
27405		48.26	12	0	38.6		-10	55
27415		48.26	12	0	38.6		-10	55
27425		48.41	12	0	38.6		-10	55
27445		48.36	12	0	38.6		-10	55
27465		48.4	12	0	38.6		-10	55
27475		48.4	12	0	38.6		-10	55
27485		48.43	12	0	38.6		-10	55
27505		48.48	12	0	38.6		-10	55
27525		48.24	12	0	38.6		-10	55
27540		48.24	12	0	38.6		-10	55
27545		48.19	12	0	38.6		-10	55
27565		48.18	12	0	38.6		-10	55
27585		48.12	12	0	38.6		-10	55
27600		48.12	12	0	38.6		-10	55
27605		47.96	12	0	38.6		-10	55
27625		47.75	12	0	38.6		-10	55
27645		47.65	12	0	38.6		-10	55
27665		47.77	12	0	38.6		-10	55
27685		47.55	12	0	38.6		-10	55
27705		47.35	12	0	38.6		-10	55
27725		47.18	12	0	38.6		-10	55
27745		47.11	12	0	38.6		-10	55
27765		46.98	12	0	38.6		-10	55
27785		46.54	12	0	38.6		-10	55
27790		46.54	11.88	0	38.6		-10	55
27805		46.24	11.88	0	38.6		-10	55
27825		46.05	11.88	0	38.6		-10	55
27845		46.24	11.88	0	38.6		-10	55
27850		46.24	11.88	0	38.6		-10	55
27865		45.49	11.88	0	38.6		-10	55
27885		45.5	11.88	0	38.6		-10	55
27905		45.22	11.88	0	38.6		-10	55
27915		45.22	11.88	0	38.6		-10	55
27925		45.09	11.88	0	38.6		-10	55
27945		44.8	11.88	0	38.6		-10	55
27965		44.68	11.88	0	38.6		-10	55
27975		44.68	11.88	0	38.6		-10	55
27985		44.38	11.88	0	38.6		-10	55
28005		44.17	11.88	0	38.6		-10	55
28025		44.14	11.88	0	38.6		-10	55
28040		44.14	11.88	0	38.6		-10	55
28045		43.92	11.88	0	38.6		-10	55
28065		43.69	11.88	0	38.6		-10	55
28085		43.54	11.88	0	38.6		-10	55
28100		43.54	11.88	0	38.6		-10	55
28105		43.31	11.88	0	38.6		-10	55
28125		43.17	11.88	0	38.6		-10	55
28145		43.06	11.88	0	38.6		-10	55
28165		42.96	11.88	0	38.6		-10	55
28185		42.65	11.88	0	38.6		-10	55
28205		42.54	11.88	0	38.6		-10	55
28225		42.22	11.88	0	38.6		-10	55
28245		42.24	11.88	0	38.6		-10	55
28265		41.9	11.88	0	38.6		-10	55
28285		41.88	11.88	0	38.6		-10	55
28290		41.88	12.17	0	38.6		-10	55
28305		41.62	12.17	0	38.6		-10	55
28325		41.33	12.17	0	38.6		-10	55
28345		41.21	12.17	0	38.6		-10	55
28350		41.21	12.17	0	38.6		-10	55
28365		41.09	12.17	0	38.6		-10	55
28385		40.98	12.17	0	38.6		-10	55
28405		40.89	12.17	0	38.6		-10	55
28415		40.89	12.17	0	38.6		-10	55
28425		40.61	12.17	0	38.6		-10	55
28445		40.56	12.17	0	38.6		-10	55
28465		40.42	12.17	0	38.6		-10	55
28475		40.42	12.17	0	38.6		-10	55
28485		40.18	12.17	0	38.6		-10	55
28505		40.09	12.17	0	38.6		-10	55
28525		39.85	12.17	0	38.6		-10	55
28540		39.85	12.17	0	38.6		-10	55
28545		39.75	12.17	0	38.6		-10	55
28565		39.55	12.17	0	38.6		-10	55
28585		39.46	12.17	0	38.6		-10	55
28600		39.46	12.17	0	38.6		-10	55
28605		39.43	12.17	0	38.6		-10	55
28625		39.33	12.17	0	38.6		-10	55
28645		39.3	12.17	0	38.6		-10	55
28660		39.3	12.17	0	38.6		-10	55
28665		39.14	12.17	0	38.6		-10	55
28685		38.81	12.17	0	38.6		-10	55
28705		38.95	12.17	0	38.6		-10	55
28725		38.97	12.17	0	38.6		-10	55
28745		38.89	12.17	0	38.6		-10	55
28765		38.76	12.17	0	38.6		-10	55
28785		38.7	12.17	0	38.6		-10	55
28805		38.71	12.17	0	38.6		-10	55
28825		38.88	12.17	0	38.6		-10	55
28845		38.66	12.17	0	38.6		-10	55
28850		38.66	11.93	0	38.6		-10	55
28865		38.72	11.93	0	38.6		-10	55
28885		38.69	11.93	0	38.6		-10	55
28905		38.71	11.93	0	38.6		-10	55
28910		38.71	11.93	0	38.6		-10	55
28925		38.61	11.93	0	38.6		-10	55
28945		38.79	11.93	0	38.6		-10	55
28965		38.57	11.93	0	38.6		-10	55
28975		38.57	11.93	0	38.6		-10	55
28985		38.74	11.93	0	38.6		-10	55
29005		38.67	11.93	0	38.6		-10	55
29025		38.9	11.93	0	38.6		-10	55
29035		38.9	11.93	0	38.6		-10	55
29045		38.92	11.93	0	38.6		-10	55
29065		38.86	11.93	0	38.6		-10	55
29085		38.91	11.93	0	38.6		-10	55
29100		38.91	11.93	0	38.6		-10	55
29105		39.18	11.93	0	38.6		-10	55
29125		39.24	11.93	0	38.6		-10	55
29145		39.46	11.93	0	38.6		-10	55
29160		39.46	11.93	0	38.6		-10	55
29165		39.46	11.93	0	38.6		-10	55
29185		39.63	11.93	0	38.6		-10	55
29205		40.02	11.93	0	38.6		-10	55
29225		39.95	11.93	0	38.6		-10	55
29245		40.06	11.93	0	38.6		-10	55
29265		40.28	11.93	0	38.6		-10	55
29285		40.47	11.93	0	38.6		-10	55
29305		40.63	11.93	0	38.6		-10	55
29325		40.83	11.93	0	38.6		-10	55
29345		40.94	11.93	0	38.6		-10	55
29350		40.94	12.12	0	38.6		-10	55
29365		41.15	12.12	0	38.6		-10	55
29385		41.39	12.12	0	38.6		-10	55
29405		41.61	12.12	0	38.6		-10	55
29410		41.61	12.12	0	38.6		-10	55
29425		41.97	12.12	0	38.6		-10	55
29445		42.03	12.12	0	38.6		-10	55
29465		42.22	12.12	0	38.6		-10	55
29475		42.22	12.12	0	38.6		-10	55
29485		42.48	12.12	0	38.6		-10	55
29505		42.74	12.12	0	38.6		-10	55
29525		42.92	12.12	0	38.6		-10	55
29535		42.92	12.12	0	38.6		-10	55
29545		43.2	12.12	0	38.6		-10	55
29565		43.38	12.12	0	38.6		-10	55
29585		43.52	12.12	0	38.6		-10	55
29600		43.52	12.12	0	38.6		-10	55
29605		43.54	12.12	0	38.6		-10	55
29625		43.93	12.12	0	38.6		-10	55
29645		44.01	12.12	0	38.6		-10	55
29660		44.01	12.12	0	38.6		-10	55
29665		44.35	12.12	0	38.6		-10	55
29685		44.36	12.12	0	38.6		-10	55
29705		44.75	12.12	0	38.6		-10	55
29725		44.9	12.12	0	38.6		-10	55
29745		45.16	12.12	0	38.6		-10	55
29765		45.26	12.12	0	38.6		-10	55
29785		45.39	12.12	0	38.6		-10	55
29805		45.75	12.12	0	38.6		-10	55
29825		45.91	12.12	0	38.6		-10	55
29845		46.1	12.12	0	38.6		-10	55
29850		46.1	12.03	0	38.6		-10	55
29865		46.2	12.03	0	38.6		-10	55
29885		46.44	12.03	0	38.6		-10	55
29905		46.55	12.03	0	38.6		-10	55
29910		46.55	12.03	0	38.6		-10	55
29925		46.71	12.03	0	38.6		-10	55
29945		47.05	12.03	0	38.6		-10	55
29965		47.24	12.03	0	38.6		-10	55
29970		47.24	12.03	0	38.6		-10	55
29985		47.32	12.03	0	38.6		-10	55
30005		47.44	12.03	0	38.6		-10	55
30025		47.6	12.03	0	38.6		-10	55
30035		47.6	12.03	0	38.6		-10	55
30045		47.56	12.03	0	38.6		-10	55
30065		47.87	12.03	0	38.6		-10	55
30085		47.84	12.03	0	38.6		-10	55
30095		47.84	12.03	0	38.6		-10	55
30105		48.09	12.03	0	38.6		-10	55
30125		48.13	12.03	0	38.6		-10	55
30145		48.26	12.03	0	38.6		-10	55
30160		48.26	12.03	0	38.6		-10	55
30165		48.27	12.03	0	38.6		-10	55
30185		48.32	12.03	0	38.6		-10	55
30205		48.34	12.03	0	38.6		-10	55
30220		48.34	12.03	0	38.6		-10	55
30225		48.52	12.03	0	38.6		-10	55
30245		48.17	12.03	0	38.6		-10	55
30265		48.44	12.03	0	38.6		-10	55
30285		48.45	12.03	0	38.6		-10	55
30305		48.5	12.03	0	38.6		-10	55
30325		48.42	12.03	0	38.6		-10	55
30345		48.53	12.03	0	38.6		-10	55
30365		48.31	12.03	0	38.6		-10	55
30385		48.28	12.03	0	38.6		-10	55
30405		48.24	12.03	0	38.6		-10	55
30410		48.24	12.18	0	38.6		-10	55
30425		48.19	12.18	0	38.6		-10	55
30445		48.05	12.18	0	38.6		-10	55
30465		48.21	12.18	0	38.6		-10	55
30470		48.21	12.18	0	38.6		-10	55
30485		47.99	12.18	0	38.6		-10	55
30505		47.8	12.18	0	38.6		-10	55
30525		47.77	12.18	0	38.6		-10	55
30535		47.77	12.18	0	38.6		-10	55
30545		47.7	12.18	0	38.6		-10	55
30565		47.57	12.18	0	38.6		-10	55
30585		47.35	12.18	0	38.6		-10	55
30595		47.35	12.18	0	38.6		-10	55
30605		47.07	12.18	0	38.6		-10	55
30625		46.9	12.18	0	38.6		-10	55
30645		46.7	12.18	0	38.6		-10	55
30660		46.7	12.18	0	38.6		-10	55
30665		46.52	12.18	0	38.6		-10	55
30685		46.19	12.18	0	38.6		-10	55
30705		46.35	12.18	0	38.6		-10	55
30720		46.35	12.18	0	38.6		-10	55
30725		45.97	12.18	0	38.6		-10	55
30745		45.65	12.18	0	38.6		-10	55
30765		45.46	12.18	0	38.6		-10	55
30785		45.3	12.18	0	38.6		-10	55
30805		44.96	12.18	0	38.6		-10	55
30825		45.05	12.18	0	38.6		-10	55
30845		44.7	12.18	0	38.6		-10	55
30865		44.34	12.18	0	38.6		-10	55
30885		44.26	12.18	0	38.6		-10	55
30905		44.05	12.18	0	38.6		-10	55
30910		44.05	12.13	0	38.6		-10	55
30925		43.76	12.13	0	38.6		-10	55
30945		43.62	12.13	0	38.6		-10	55
30965		43.46	12.13	0	38.6		-10	55
30970		43.46	12.13	0	38.6		-10	55
30985		43.48	12.13	0	38.6		-10	55
31005		43.34	12.13	0	38.6		-10	55
31025		42.94	12.13	0	38.6		-10	55
31035		42.94	12.13	0	38.6		-10	55
31045		42.96	12.13	0	38.6		-10	55
31065		42.45	12.13	0	38.6		-10	55
31085		42.32	12.13	0	38.6		-10	55
31095		42.32	12.13	0	38.6		-10	55
31105		42.29	12.13	0	38.6		-10	55
31125		42.06	12.13	0	38.6		-10	55
31145		41.97	12.13	0	38.6		-10	55
31160		41.97	12.13	2	38.6		-10	55
31165		41.8	12.13	2	38.6		-10	55
31185		41.57	12.13	2	38.6		-10	55
31205		41.4	12.13	2	38.6		-10	55
31220		41.4	12.13	2	38.6		-10	55
31225		41.25	12.13	2	38.6		-10	55
31245		41.11	12.13	2	38.6		-10	55
31265		40.89	12.13	2	38.6		-10	55
31285		40.66	12.13	2	38.6		-10	55
31305		40.51	12.13	2	38.6		-10	55
31325		40.44	12.13	2	38.6		-10	55
31345		40.08	12.13	2	38.6		-10	55
31365		40.07	12.13	2	38.6		-10	55
31385		40.02	12.13	2	38.6		-10	55
31405		39.77	12.13	1	38.6		-10	55
31425		39.73	12.13	1	38.6		-10	55
31445		39.6	12.13	1	38.6		-10	55
31465		39.37	12.13	1	38.6		-10	55
31470		39.37	12.3	1	38.6		-10	55
31485		39.42	12.3	1	38.6		-10	55
31505		39.29	12.3	1	38.6		-10	55
31525		39.3	12.3	1	38.6		-10	55
31535		39.3	12.3	0	38.6		-10	55
31545		39.15	12.3	0	38.6		-10	55
31565		38.93	12.3	0	38.6		-10	55
31585		38.89	12.3	0	38.6		-10	55
31595		38.89	12.3	0	38.6		-10	55
31605		38.96	12.3	0	38.6		-10	55
31625		38.86	12.3	0	38.6		-10	55
31645		38.78	12.3	0	38.6		-10	55
31655		38.78	12.3	0	38.6		-10	55
31665		38.68	12.3	0	38.6		-10	55
31685		38.73	12.3	0	38.6		-10	55
31705		38.6	12.3	0	38.6		-10	55
31720		38.6	12.3	0	38.6		-10	55
31725		38.69	12.3	0	38.6		-10	55
31745		38.65	12.3	0	38.6		-10	55
31765		38.55	12.3	0	38.6		-10	55
31780		38.55	12.3	0	38.6		-10	55
31785		38.64	12.3	0	38.6		-10	55
31805		38.67	12.3	0	38.6		-10	55
31825		38.69	12.3	0	38.6		-10	55
31845		38.7	12.3	0	38.6		-10	55
31865		38.79	12.3	0	38.6		-10	55
31885		38.76	12.3	0	38.6		-10	55
31905		38.84	12.3	0	38.6		-10	55
31925		38.96	12.3	0	38.6		-10	55
31945		38.86	12.3	0	38.6		-10	55
31965		39.01	12.3	0	38.6		-10	55
31970		39.01	12.26	0	38.6		-10	55
31985		39.19	12.26	0	38.6		-10	55
32005		39.35	12.26	0	38.6		-10	55
32025		39.51	12.26	0	38.6		-10	55
32030		39.51	12.26	0	38.6		-10	55
32045		39.52	12.26	0	38.6		-10	55
32065		39.69	12.26	0	38.6		-10	55
32085		39.95	12.26	0	38.6		-10	55
32095		39.95	12.26	0	38.6		-10	55
32105		39.95	12.26	0	38.6		-10	55
32125		40.31	12.26	0	38.6		-10	55
32145		40.36	12.26	0	38.6		-10	55
32155		40.36	12.26	0	38.6		-10	55
32165		40.58	12.26	0	38.6		-10	55
32185		40.89	12.26	0	38.6		-10	55
32205		41.14	12.26	0	38.6		-10	55
32220		41.14	12.26	0	38.6		-10	55
32225		41.13	12.26	0	38.6		-10	55
32245		41.54	12.26	0	38.6		-10	55
32265		41.69	12.26	0	38.6		-10	55
[truncated: 362 more rows]
