# Supplementary material for: Clinical identification of the stimulus intensity to measure temporal summation of second pain
Source: Sci Rep. 2022 Jul 28;12:12915. doi: 10.1038/s41598-022-17171-6 (PMC9334644; doi:10.1038/s41598-022-17171-6)
Supplement: Supplementary file 1 — Supplementary Information 1. [file 41598_2022_17171_MOESM1_ESM.zip › 11 PT.xlsx]

## Sheet: Sheet1
Timestamp [msec]	Heater [C]	Tec [C]	Water [C]	COVAS	Baseline [C]	Events	LimiterMin [C]	LimiterMax [C]
30		35.75
35		35.75	12.38	0	35.7		-10	55
50		35.88	12.38	0	35.7		-10	55
65		35.88	12.38	0	35.7		-10	55
70		35.86	12.38	0	35.7		-10	55
90		35.7	12.38	0	35.7		-10	55
100		35.7	12.38	0	35.7		-10	55
110		35.82	12.38	0	35.7		-10	55
130		35.75	12.38	0	35.7		-10	55
150		35.96	12.38	0	35.7		-10	55
155		35.96	12.38	0	35.7		-10	55
170		35.74	12.38	0	35.7		-10	55
190		35.79	12.38	0	35.7		-10	55
210		35.89	12.38	0	35.7		-10	55
215		35.89	12.38	0	35.7		-10	55
230		35.85	12.38	0	35.7		-10	55
250		35.83	12.38	0	35.7		-10	55
270		35.92	12.38	0	35.7		-10	55
280		35.92	12.38	0	35.7		-10	55
290		35.76	12.38	0	35.7		-10	55
310		35.92	12.38	0	35.7		-10	55
330		35.88	12.38	0	35.7		-10	55
340		35.88	12.38	0	35.7		-10	55
350		35.93	12.38	0	35.7		-10	55
370		35.85	12.38	0	35.7		-10	55
390		35.68	12.38	0	35.7		-10	55
405		35.68	12.38	0	35.7		-10	55
410		35.76	12.38	0	35.7		-10	55
430		35.81	12.38	0	35.7		-10	55
450		35.81	12.38	0	35.7		-10	55
465		35.81	12.38	0	35.7		-10	55
470		35.88	12.38	0	35.7		-10	55
490		35.75	12.38	0	35.7		-10	55
510		35.74	12.38	0	35.7		-10	55
530		35.78	12.38	0	35.7		-10	55
550		35.87	12.38	0	35.7		-10	55
570		35.65	12.38	0	35.7		-10	55
590		35.64	12.33	0	35.7		-10	55
610		35.66	12.33	0	35.7		-10	55
630		35.71	12.33	0	35.7		-10	55
650		35.77	12.33	0	35.7		-10	55
655		35.77	12.33	0	35.7		-10	55
670		35.71	12.33	0	35.7		-10	55
690		35.59	12.33	0	35.7		-10	55
710		35.72	12.33	0	35.7		-10	55
715		35.72	12.33	0	35.7		-10	55
730		35.58	12.33	0	35.7		-10	55
750		35.78	12.33	0	35.7		-10	55
770		35.55	12.33	0	35.7		-10	55
780		35.55	12.33	0	35.7		-10	55
790		35.75	12.33	0	35.7		-10	55
810		35.7	12.33	0	35.7		-10	55
830		35.64	12.33	0	35.7		-10	55
840		35.64	12.33	0	35.7		-10	55
850		35.61	12.33	0	35.7		-10	55
870		35.71	12.33	0	35.7		-10	55
890		35.67	12.33	0	35.7		-10	55
905		35.67	12.33	0	35.7		-10	55
910		35.69	12.33	0	35.7		-10	55
930		35.63	12.33	0	35.7		-10	55
950		35.59	12.33	0	35.7		-10	55
965		35.59	12.33	0	35.7		-10	55
970		35.69	12.33	0	35.7		-10	55
990		35.76	12.33	0	35.7		-10	55
1010		35.61	12.33	0	35.7		-10	55
1025		35.61	12.33	0	35.7		-10	55
1030		35.62	12.33	0	35.7		-10	55
1050		35.63	12.33	0	35.7		-10	55
1070		35.75	12.33	0	35.7		-10	55
1090		35.64	12.48	0	35.7		-10	55
1110		35.59	12.48	0	35.7		-10	55
1130		35.75	12.48	0	35.7		-10	55
1150		35.74	12.48	0	35.7		-10	55
1170		35.79	12.48	0	35.7		-10	55
1190		35.72	12.48	0	35.7		-10	55
1210		35.66	12.48	0	35.7		-10	55
1215		35.66	12.48	0	35.7		-10	55
1230		35.7	12.48	0	35.7		-10	55
1250		35.73	12.48	0	35.7		-10	55
1270		35.78	12.48	0	35.7		-10	55
1275		35.78	12.48	0	35.7		-10	55
1290		35.76	12.48	0	35.7		-10	55
1310		35.79	12.48	0	35.7		-10	55
1330		35.8	12.48	0	35.7		-10	55
1340		35.8	12.48	0	35.7		-10	55
1350		35.74	12.48	0	35.7		-10	55
1370		35.8	12.48	0	35.7		-10	55
1390		35.67	12.48	0	35.7		-10	55
1400		35.67	12.48	0	35.7		-10	55
1410		35.66	12.48	0	35.7		-10	55
1430		35.7	12.48	0	35.7		-10	55
1450		35.77	12.48	0	35.7		-10	55
1465		35.77	12.48	0	35.7		-10	55
1470		35.86	12.48	0	35.7		-10	55
1490		35.59	12.48	0	35.7		-10	55
1510		35.6	12.48	0	35.7		-10	55
1525		35.6	12.48	0	35.7		-10	55
1530		35.66	12.48	0	35.7		-10	55
1550		35.75	12.48	0	35.7		-10	55
1570		35.75	12.48	0	35.7		-10	55
1590		35.63	12.33	0	35.7		-10	55
1610		35.69	12.33	0	35.7		-10	55
1630		35.76	12.33	0	35.7		-10	55
1650		35.72	12.33	0	35.7		-10	55
1670		35.64	12.33	0	35.7		-10	55
1690		35.73	12.33	0	35.7		-10	55
1710		35.68	12.33	0	35.7		-10	55
1715		35.68	12.33	0	35.7		-10	55
1730		35.99	12.33	0	35.7		-10	55
1750		35.7	12.33	0	35.7		-10	55
1770		35.81	12.33	0	35.7		-10	55
1775		35.81	12.33	0	35.7		-10	55
1790		35.76	12.33	0	35.7		-10	55
1810		35.66	12.33	0	35.7		-10	55
1830		35.66	12.33	0	35.7		-10	55
1840		35.66	12.33	0	35.7		-10	55
1850		35.77	12.33	0	35.7		-10	55
1870		35.79	12.33	0	35.7		-10	55
1890		35.75	12.33	0	35.7		-10	55
1900		35.75	12.33	0	35.7		-10	55
1910		35.7	12.33	0	35.7		-10	55
1930		35.69	12.33	0	35.7		-10	55
1950		35.72	12.33	0	35.7		-10	55
1965		35.72	12.33	0	35.7		-10	55
1970		35.76	12.33	0	35.7		-10	55
1990		35.85	12.33	0	35.7		-10	55
2010		35.69	12.33	0	35.7		-10	55
2025		35.69	12.33	0	35.7		-10	55
2030		35.81	12.33	0	35.7		-10	55
2050		35.73	12.33	0	35.7		-10	55
2070		35.77	12.33	0	35.7		-10	55
2090		35.67	12.13	0	35.7		-10	55
2110		35.79	12.13	0	35.7		-10	55
2130		35.65	12.13	0	35.7		-10	55
2150		35.72	12.13	0	35.7		-10	55
2170		35.75	12.13	0	35.7		-10	55
2190		35.69	12.13	0	35.7		-10	55
2210		35.73	12.13	0	35.7		-10	55
2215		35.73	12.13	0	35.7		-10	55
2230		35.7	12.13	0	35.7		-10	55
2250		35.79	12.13	0	35.7		-10	55
2270		35.73	12.13	0	35.7		-10	55
2275		35.73	12.13	0	35.7		-10	55
2290		35.71	12.13	0	35.7		-10	55
2310		35.73	12.13	0	35.7		-10	55
2330		35.75	12.13	0	35.7		-10	55
2335		35.75	12.13	0	35.7		-10	55
2350		35.67	12.13	0	35.7		-10	55
2370		35.7	12.13	0	35.7		-10	55
2390		35.74	12.13	0	35.7		-10	55
2400		35.74	12.13	0	35.7		-10	55
2410		35.59	12.13	0	35.7		-10	55
2430		35.71	12.13	0	35.7		-10	55
2450		35.71	12.13	0	35.7		-10	55
2460		35.71	12.13	0	35.7		-10	55
2470		35.71	12.13	0	35.7		-10	55
2490		35.73	12.13	0	35.7		-10	55
2510		35.69	12.13	0	35.7		-10	55
2525		35.69	12.13	0	35.7		-10	55
2530		35.78	12.13	0	35.7		-10	55
2550		35.67	12.13	0	35.7		-10	55
2570		35.73	12.13	0	35.7		-10	55
2590		35.74	12.22	0	35.7		-10	55
2610		35.69	12.22	0	35.7		-10	55
2630		35.69	12.22	0	35.7		-10	55
2650		35.81	12.22	0	35.7		-10	55
2670		35.75	12.22	0	35.7		-10	55
2690		35.81	12.22	0	35.7		-10	55
2710		35.55	12.22	0	35.7		-10	55
2730		35.64	12.22	0	35.7		-10	55
2750		35.65	12.22	0	35.7		-10	55
2770		35.85	12.22	0	35.7		-10	55
2775		35.85	12.22	0	35.7		-10	55
2790		35.7	12.22	0	35.7		-10	55
2810		35.9	12.22	0	35.7		-10	55
2830		35.68	12.22	0	35.7		-10	55
2835		35.68	12.22	0	35.7		-10	55
2850		35.64	12.22	0	35.7		-10	55
2870		35.64	12.22	0	35.7		-10	55
2890		35.58	12.22	0	35.7		-10	55
2900		35.58	12.22	0	35.7		-10	55
2910		35.81	12.22	0	35.7		-10	55
2930		35.8	12.22	0	35.7		-10	55
2950		35.84	12.22	0	35.7		-10	55
2960		35.84	12.22	0	35.7		-10	55
2970		35.72	12.22	0	35.7		-10	55
2990		35.71	12.22	0	35.7		-10	55
3010		35.66	12.22	0	35.7		-10	55
3025		35.66	12.22	0	35.7		-10	55
3030		35.72	12.22	0	35.7		-10	55
3050		35.8	12.22	0	35.7		-10	55
3070		35.71	12.22	0	35.7		-10	55
3085		35.71	12.22	0	35.7		-10	55
3090		35.53	12.22	0	35.7		-10	55
3110		35.6	12.22	0	35.7		-10	55
3130		35.74	12.22	0	35.7		-10	55
3150		35.64	12.18	0	35.7		-10	55
3170		35.79	12.18	0	35.7		-10	55
3190		35.83	12.18	0	35.7		-10	55
3210		35.65	12.18	0	35.7		-10	55
3230		35.64	12.18	0	35.7		-10	55
3250		35.68	12.18	0	35.7		-10	55
3270		35.73	12.18	0	35.7		-10	55
3275		35.73	12.18	0	35.7		-10	55
3290		35.64	12.18	0	35.7		-10	55
3310		35.62	12.18	0	35.7		-10	55
3330		35.62	12.18	0	35.7		-10	55
3335		35.62	12.18	0	35.7		-10	55
3350		35.83	12.18	0	35.7		-10	55
3370		35.71	12.18	0	35.7		-10	55
3390		35.63	12.18	0	35.7		-10	55
3400		35.63	12.18	0	35.7		-10	55
3410		35.81	12.18	0	35.7		-10	55
3430		35.57	12.18	0	35.7		-10	55
3450		35.64	12.18	0	35.7		-10	55
3460		35.64	12.18	0	35.7		-10	55
3470		35.74	12.18	0	35.7		-10	55
3490		35.59	12.18	0	35.7		-10	55
3510		35.62	12.18	0	35.7		-10	55
3525		35.62	12.18	0	35.7		-10	55
3530		35.78	12.18	0	35.7		-10	55
3550		35.83	12.18	0	35.7		-10	55
3570		35.77	12.18	0	35.7		-10	55
3585		35.77	12.18	0	35.7		-10	55
3590		35.64	12.18	0	35.7		-10	55
3610		35.73	12.18	0	35.7		-10	55
3630		35.6	12.18	0	35.7		-10	55
3645		35.6	12.18	0	35.7		-10	55
3650		35.68	12.18	0	35.7		-10	55
3670		35.78	12.18	0	35.7		-10	55
3690		35.67	12.18	0	35.7		-10	55
3710		35.77	12.23	0	35.7		-10	55
3730		35.82	12.23	0	35.7		-10	55
3750		35.72	12.23	0	35.7		-10	55
3770		35.65	12.23	0	35.7		-10	55
3775		35.65	12.23	0	35.7		-10	55
3790		35.76	12.23	0	35.7		-10	55
3810		35.78	12.23	0	35.7		-10	55
3830		35.85	12.23	0	35.7		-10	55
3835		35.85	12.23	0	35.7		-10	55
3850		35.75	12.23	0	35.7		-10	55
3870		35.64	12.23	0	35.7		-10	55
3890		35.71	12.23	0	35.7		-10	55
3900		35.71	12.23	0	35.7		-10	55
3910		35.79	12.23	0	35.7		-10	55
3930		35.84	12.23	0	35.7		-10	55
3950		35.71	12.23	0	35.7		-10	55
3960		35.71	12.23	0	35.7		-10	55
3970		35.72	12.23	0	35.7		-10	55
3990		35.57	12.23	0	35.7		-10	55
4010		35.86	12.23	0	35.7		-10	55
4020		35.86	12.23	0	35.7		-10	55
4030		35.69	12.23	0	35.7		-10	55
4050		35.7	12.23	0	35.7		-10	55
4070		35.71	12.23	0	35.7		-10	55
4085		35.71	12.23	0	35.7		-10	55
4090		35.61	12.23	0	35.7		-10	55
4110		35.72	12.23	0	35.7		-10	55
4130		35.62	12.23	0	35.7		-10	55
4145		35.62	12.23	0	35.7		-10	55
4150		35.6	12.23	0	35.7		-10	55
4170		35.64	12.23	0	35.7		-10	55
4190		35.69	12.23	0	35.7		-10	55
4210		35.59	12.28	0	35.7		-10	55
4230		35.69	12.28	0	35.7		-10	55
4250		35.7	12.28	0	35.7		-10	55
4270		35.87	12.28	0	35.7		-10	55
4290		35.64	12.28	0	35.7		-10	55
4310		35.75	12.28	0	35.7		-10	55
4330		35.73	12.28	0	35.7		-10	55
4335		35.73	12.28	0	35.7		-10	55
4350		35.79	12.28	0	35.7		-10	55
4370		35.71	12.28	0	35.7		-10	55
4390		35.67	12.28	0	35.7		-10	55
4395		35.67	12.28	0	35.7		-10	55
4410		35.78	12.28	0	35.7		-10	55
4430		35.85	12.28	0	35.7		-10	55
4450		35.62	12.28	0	35.7		-10	55
4460		35.62	12.28	0	35.7		-10	55
4470		35.68	12.28	0	35.7		-10	55
4490		35.68	12.28	0	35.7		-10	55
4510		35.66	12.28	0	35.7		-10	55
4520		35.66	12.28	0	35.7		-10	55
4530		35.81	12.28	0	35.7		-10	55
4550		35.67	12.28	0	35.7		-10	55
4570		35.6	12.28	0	35.7		-10	55
4585		35.6	12.28	0	35.7		-10	55
4590		35.67	12.28	0	35.7		-10	55
4610		35.63	12.28	0	35.7		-10	55
4630		35.7	12.28	0	35.7		-10	55
4645		35.7	12.28	0	35.7		-10	55
4650		35.71	12.28	0	35.7		-10	55
4670		35.67	12.28	0	35.7		-10	55
4690		35.74	12.28	0	35.7		-10	55
4710		35.67	12.23	0	35.7		-10	55
4730		35.65	12.23	0	35.7		-10	55
4750		35.75	12.23	0	35.7		-10	55
4770		35.6	12.23	0	35.7		-10	55
4790		35.59	12.23	0	35.7		-10	55
4810		35.64	12.23	0	35.7		-10	55
4830		35.74	12.23	0	35.7		-10	55
4835		35.74	12.23	0	35.7		-10	55
4850		35.79	12.23	0	35.7		-10	55
4870		35.83	12.23	0	35.7		-10	55
4890		35.66	12.23	0	35.7		-10	55
4895		35.66	12.23	0	35.7		-10	55
4910		35.82	12.23	0	35.7		-10	55
4930		35.73	12.23	0	35.7		-10	55
4950		35.77	12.23	0	35.7		-10	55
4960		35.77	12.23	0	35.7		-10	55
4970		35.85	12.23	0	35.7		-10	55
4990		35.7	12.23	0	35.7		-10	55
5010		35.61	12.23	0	35.7		-10	55
5020		35.61	12.23	0	35.7		-10	55
5030		35.66	12.23	0	35.7		-10	55
5050		35.76	12.23	0	35.7		-10	55
5070		35.73	12.23	0	35.7		-10	55
5085		35.73	12.23	0	35.7		-10	55
5090		35.75	12.23	0	35.7		-10	55
5110		35.76	12.23	0	35.7		-10	55
5130		35.78	12.23	0	35.7		-10	55
5145		35.78	12.23	0	35.7		-10	55
5150		35.7	12.23	0	35.7		-10	55
5170		35.68	12.23	0	35.7		-10	55
5190		35.89	12.23	0	35.7		-10	55
5210		35.74	12.35	0	35.7		-10	55
5230		35.79	12.35	0	35.7		-10	55
5250		35.84	12.35	0	35.7		-10	55
5270		35.79	12.35	0	35.7		-10	55
5290		35.85	12.35	0	35.7		-10	55
5310		36.16	12.35	0	35.7		-10	55
5330		36.2	12.35	0	35.7		-10	55
5350		36.32	12.35	0	35.7		-10	55
5370		36.44	12.35	0	35.7		-10	55
5390		36.47	12.35	0	35.7		-10	55
5395		36.47	12.35	0	35.7		-10	55
5410		36.66	12.35	0	35.7		-10	55
5430		36.87	12.35	0	35.7		-10	55
5450		37.08	12.35	0	35.7		-10	55
5455		37.08	12.35	0	35.7		-10	55
5470		37.19	12.35	0	35.7		-10	55
5490		37.38	12.35	0	35.7		-10	55
5510		37.66	12.35	0	35.7		-10	55
5520		37.66	12.35	0	35.7		-10	55
5530		37.68	12.35	0	35.7		-10	55
5550		37.97	12.35	0	35.7		-10	55
5570		38.05	12.35	0	35.7		-10	55
5580		38.05	12.35	0	35.7		-10	55
5590		38.24	12.35	0	35.7		-10	55
5610		38.43	12.35	0	35.7		-10	55
5630		38.71	12.35	0	35.7		-10	55
5645		38.71	12.35	0	35.7		-10	55
5650		38.92	12.35	0	35.7		-10	55
5670		39.16	12.35	0	35.7		-10	55
5690		39.16	12.35	0	35.7		-10	55
5705		39.16	12.35	0	35.7		-10	55
5710		39.34	12.35	0	35.7		-10	55
5730		39.52	12.35	0	35.7		-10	55
5750		39.9	12.35	0	35.7		-10	55
5770		39.98	12.23	0	35.7		-10	55
5790		40.16	12.23	0	35.7		-10	55
5810		40.37	12.23	0	35.7		-10	55
5830		40.58	12.23	0	35.7		-10	55
5850		40.73	12.23	0	35.7		-10	55
5870		40.91	12.23	0	35.7		-10	55
5890		41.19	12.23	0	35.7		-10	55
5895		41.19	12.23	0	35.7		-10	55
5910		41.37	12.23	0	35.7		-10	55
5930		41.5	12.23	0	35.7		-10	55
5950		41.8	12.23	0	35.7		-10	55
5955		41.8	12.23	0	35.7		-10	55
5970		42	12.23	0	35.7		-10	55
5990		42.02	12.23	0	35.7		-10	55
6010		42.23	12.23	0	35.7		-10	55
6020		42.23	12.23	0	35.7		-10	55
6030		42.37	12.23	0	35.7		-10	55
6050		42.6	12.23	0	35.7		-10	55
6070		42.72	12.23	0	35.7		-10	55
6080		42.72	12.23	0	35.7		-10	55
6090		43.01	12.23	0	35.7		-10	55
6110		43.1	12.23	0	35.7		-10	55
6130		43.33	12.23	0	35.7		-10	55
6145		43.33	12.23	0	35.7		-10	55
6150		43.44	12.23	0	35.7		-10	55
6170		43.64	12.23	0	35.7		-10	55
6190		43.65	12.23	0	35.7		-10	55
6205		43.65	12.23	0	35.7		-10	55
6210		43.71	12.23	0	35.7		-10	55
6230		43.98	12.23	0	35.7		-10	55
6250		44.18	12.23	0	35.7		-10	55
6270		44.24	12.45	0	35.7		-10	55
6290		44.44	12.45	0	35.7		-10	55
6310		44.6	12.45	0	35.7		-10	55
6330		44.78	12.45	0	35.7		-10	55
6350		44.89	12.45	0	35.7		-10	55
6370		44.93	12.45	0	35.7		-10	55
6390		45	12.45	0	35.7		-10	55
6395		45	12.45	0	35.7		-10	55
6410		45.07	12.45	0	35.7		-10	55
6430		45.37	12.45	0	35.7		-10	55
6450		45.51	12.45	0	35.7		-10	55
6455		45.51	12.45	0	35.7		-10	55
6470		45.36	12.45	0	35.7		-10	55
6490		45.47	12.45	0	35.7		-10	55
6510		45.57	12.45	0	35.7		-10	55
6520		45.57	12.45	0	35.7		-10	55
6530		45.8	12.45	0	35.7		-10	55
6550		45.76	12.45	0	35.7		-10	55
6570		45.72	12.45	0	35.7		-10	55
6580		45.72	12.45	0	35.7		-10	55
6590		45.72	12.45	0	35.7		-10	55
6610		45.83	12.45	0	35.7		-10	55
6630		45.71	12.45	0	35.7		-10	55
6640		45.71	12.45	0	35.7		-10	55
6650		45.61	12.45	0	35.7		-10	55
6670		45.72	12.45	0	35.7		-10	55
6690		45.58	12.45	0	35.7		-10	55
6705		45.58	12.45	0	35.7		-10	55
6710		45.62	12.45	0	35.7		-10	55
6730		45.4	12.45	0	35.7		-10	55
6750		45.49	12.45	0	35.7		-10	55
6765		45.49	12.45	0	35.7		-10	55
6770		45.08	12.45	0	35.7		-10	55
6790		45.26	12.45	0	35.7		-10	55
6810		44.96	12.45	0	35.7		-10	55
6830		44.84	12.15	0	35.7		-10	55
6850		44.62	12.15	0	35.7		-10	55
6870		44.4	12.15	0	35.7		-10	55
6890		44.29	12.15	0	35.7		-10	55
6910		44.21	12.15	0	35.7		-10	55
6930		43.92	12.15	0	35.7		-10	55
6950		43.64	12.15	0	35.7		-10	55
6955		43.64	12.15	0	35.7		-10	55
6970		43.39	12.15	0	35.7		-10	55
6990		43.24	12.15	0	35.7		-10	55
7010		43.02	12.15	0	35.7		-10	55
7015		43.02	12.15	0	35.7		-10	55
7030		42.97	12.15	0	35.7		-10	55
7050		42.54	12.15	0	35.7		-10	55
7070		42.26	12.15	0	35.7		-10	55
7080		42.26	12.15	0	35.7		-10	55
7090		41.99	12.15	0	35.7		-10	55
7110		41.79	12.15	0	35.7		-10	55
7130		41.71	12.15	0	35.7		-10	55
7140		41.71	12.15	0	35.7		-10	55
7150		41.69	12.15	0	35.7		-10	55
7170		41.18	12.15	0	35.7		-10	55
7190		41.11	12.15	0	35.7		-10	55
7205		41.11	12.15	0	35.7		-10	55
7210		40.71	12.15	0	35.7		-10	55
7230		40.71	12.15	0	35.7		-10	55
7250		40.51	12.15	0	35.7		-10	55
7265		40.51	12.15	0	35.7		-10	55
7270		40.34	12.15	0	35.7		-10	55
7290		40.27	12.15	0	35.7		-10	55
7310		39.98	12.15	0	35.7		-10	55
7330		39.89	12.17	0	35.7		-10	55
7350		39.5	12.17	0	35.7		-10	55
7370		39.38	12.17	0	35.7		-10	55
7390		39.29	12.17	0	35.7		-10	55
7410		39.03	12.17	0	35.7		-10	55
7430		39.05	12.17	0	35.7		-10	55
7450		38.85	12.17	0	35.7		-10	55
7455		38.85	12.17	0	35.7		-10	55
7470		38.54	12.17	0	35.7		-10	55
7490		38.45	12.17	0	35.7		-10	55
7510		38.13	12.17	0	35.7		-10	55
7515		38.13	12.17	0	35.7		-10	55
7530		38	12.17	0	35.7		-10	55
7550		37.91	12.17	0	35.7		-10	55
7570		37.72	12.17	0	35.7		-10	55
7580		37.72	12.17	0	35.7		-10	55
7590		37.6	12.17	0	35.7		-10	55
7610		37.43	12.17	0	35.7		-10	55
7630		37.35	12.17	0	35.7		-10	55
7640		37.35	12.17	0	35.7		-10	55
7650		37.27	12.17	0	35.7		-10	55
7670		37.03	12.17	0	35.7		-10	55
7690		36.84	12.17	0	35.7		-10	55
7705		36.84	12.17	0	35.7		-10	55
7710		36.79	12.17	0	35.7		-10	55
7730		36.59	12.17	0	35.7		-10	55
7750		36.61	12.17	0	35.7		-10	55
7765		36.61	12.17	0	35.7		-10	55
7770		36.63	12.17	0	35.7		-10	55
7790		36.39	12.17	0	35.7		-10	55
7810		36.35	12.17	0	35.7		-10	55
7830		36.24	12.5	0	35.7		-10	55
7850		36.15	12.5	0	35.7		-10	55
7870		36.13	12.5	0	35.7		-10	55
7890		36.02	12.5	0	35.7		-10	55
7910		35.97	12.5	0	35.7		-10	55
7930		36.06	12.5	0	35.7		-10	55
7950		36.05	12.5	0	35.7		-10	55
7970		35.84	12.5	0	35.7		-10	55
7990		35.97	12.5	0	35.7		-10	55
8010		35.88	12.5	0	35.7		-10	55
8015		35.88	12.5	0	35.7		-10	55
8030		35.92	12.5	0	35.7		-10	55
8050		35.99	12.5	0	35.7		-10	55
8070		35.8	12.5	0	35.7		-10	55
8075		35.8	12.5	0	35.7		-10	55
8090		35.71	12.5	0	35.7		-10	55
8110		35.95	12.5	0	35.7		-10	55
8130		35.75	12.5	0	35.7		-10	55
8140		35.75	12.5	0	35.7		-10	55
8150		35.87	12.5	0	35.7		-10	55
8170		35.9	12.5	0	35.7		-10	55
8190		35.89	12.5	0	35.7		-10	55
8200		35.89	12.5	0	35.7		-10	55
8210		35.89	12.5	0	35.7		-10	55
8230		35.94	12.5	0	35.7		-10	55
8250		36.17	12.5	0	35.7		-10	55
8265		36.17	12.5	0	35.7		-10	55
8270		36.05	12.5	0	35.7		-10	55
8290		36.29	12.5	0	35.7		-10	55
8310		36.42	12.5	0	35.7		-10	55
8325		36.42	12.5	0	35.7		-10	55
8330		36.42	12.5	0	35.7		-10	55
8350		36.64	12.5	0	35.7		-10	55
8370		36.67	12.5	0	35.7		-10	55
8390		36.82	12.1	0	35.7		-10	55
8410		36.95	12.1	0	35.7		-10	55
8430		37.07	12.1	0	35.7		-10	55
8450		37.44	12.1	0	35.7		-10	55
8470		37.52	12.1	0	35.7		-10	55
8490		37.69	12.1	0	35.7		-10	55
8510		37.9	12.1	0	35.7		-10	55
8515		37.9	12.1	0	35.7		-10	55
8530		38.04	12.1	0	35.7		-10	55
8550		38.39	12.1	0	35.7		-10	55
8570		38.4	12.1	0	35.7		-10	55
8575		38.4	12.1	0	35.7		-10	55
8590		38.56	12.1	0	35.7		-10	55
8610		38.88	12.1	0	35.7		-10	55
8630		39.06	12.1	0	35.7		-10	55
8640		39.06	12.1	0	35.7		-10	55
8650		39.26	12.1	0	35.7		-10	55
8670		39.52	12.1	0	35.7		-10	55
8690		39.77	12.1	0	35.7		-10	55
8700		39.77	12.1	0	35.7		-10	55
8710		39.86	12.1	0	35.7		-10	55
8730		40.14	12.1	0	35.7		-10	55
8750		40.3	12.1	0	35.7		-10	55
8765		40.3	12.1	0	35.7		-10	55
8770		40.62	12.1	0	35.7		-10	55
8790		40.74	12.1	0	35.7		-10	55
8810		40.91	12.1	0	35.7		-10	55
8825		40.91	12.1	0	35.7		-10	55
8830		41.18	12.1	0	35.7		-10	55
8850		41.17	12.1	0	35.7		-10	55
8870		41.53	12.1	0	35.7		-10	55
8890		41.64	12.23	0	35.7		-10	55
8910		41.85	12.23	0	35.7		-10	55
8930		42.21	12.23	0	35.7		-10	55
8950		42.36	12.23	0	35.7		-10	55
8970		42.42	12.23	0	35.7		-10	55
8990		42.7	12.23	0	35.7		-10	55
9010		42.87	12.23	0	35.7		-10	55
9015		42.87	12.23	0	35.7		-10	55
9030		43.13	12.23	0	35.7		-10	55
9050		43.21	12.23	0	35.7		-10	55
9070		43.67	12.23	0	35.7		-10	55
9075		43.67	12.23	0	35.7		-10	55
9090		43.56	12.23	0	35.7		-10	55
9110		43.74	12.23	0	35.7		-10	55
9130		43.98	12.23	0	35.7		-10	55
9140		43.98	12.23	0	35.7		-10	55
9150		44.17	12.23	0	35.7		-10	55
9170		44.23	12.23	0	35.7		-10	55
9190		44.37	12.23	0	35.7		-10	55
9200		44.37	12.23	0	35.7		-10	55
9210		44.6	12.23	0	35.7		-10	55
9230		44.63	12.23	0	35.7		-10	55
9250		44.9	12.23	0	35.7		-10	55
9260		44.9	12.23	0	35.7		-10	55
9270		45.11	12.23	0	35.7		-10	55
9290		45.16	12.23	0	35.7		-10	55
9310		45.21	12.23	0	35.7		-10	55
9325		45.21	12.23	0	35.7		-10	55
9330		45.28	12.23	0	35.7		-10	55
9350		45.46	12.23	0	35.7		-10	55
9370		45.57	12.23	0	35.7		-10	55
9390		45.71	12.33	0	35.7		-10	55
9410		45.74	12.33	0	35.7		-10	55
9430		45.77	12.33	0	35.7		-10	55
9450		45.86	12.33	0	35.7		-10	55
9470		45.91	12.33	0	35.7		-10	55
9490		45.73	12.33	0	35.7		-10	55
9510		45.74	12.33	0	35.7		-10	55
9515		45.74	12.33	0	35.7		-10	55
9530		45.98	12.33	0	35.7		-10	55
9550		45.84	12.33	0	35.7		-10	55
9570		45.66	12.33	0	35.7		-10	55
9575		45.66	12.33	0	35.7		-10	55
9590		45.72	12.33	0	35.7		-10	55
9610		45.66	12.33	0	35.7		-10	55
9630		45.42	12.33	0	35.7		-10	55
9635		45.42	12.33	0	35.7		-10	55
9650		45.31	12.33	0	35.7		-10	55
9670		45.15	12.33	0	35.7		-10	55
9690		45.15	12.33	0	35.7		-10	55
9700		45.15	12.33	0	35.7		-10	55
9710		44.85	12.33	0	35.7		-10	55
9730		44.76	12.33	0	35.7		-10	55
9750		44.56	12.33	0	35.7		-10	55
9760		44.56	12.33	0	35.7		-10	55
9770		44.61	12.33	0	35.7		-10	55
9790		44.26	12.33	0	35.7		-10	55
9810		43.95	12.33	0	35.7		-10	55
9825		43.95	12.33	0	35.7		-10	55
9830		43.73	12.33	0	35.7		-10	55
9850		43.59	12.33	0	35.7		-10	55
9870		43.42	12.33	0	35.7		-10	55
9885		43.42	12.33	0	35.7		-10	55
9890		43.18	12.33	0	35.7		-10	55
9910		42.82	12.33	0	35.7		-10	55
9930		42.74	12.33	0	35.7		-10	55
9950		42.62	11.98	0	35.7		-10	55
9970		42.21	11.98	0	35.7		-10	55
9990		42.05	11.98	0	35.7		-10	55
10010		41.86	11.98	0	35.7		-10	55
10030		41.53	11.98	0	35.7		-10	55
10050		41.44	11.98	0	35.7		-10	55
10070		41.39	11.98	0	35.7		-10	55
10075		41.39	11.98	0	35.7		-10	55
10090		40.91	11.98	0	35.7		-10	55
10110		40.77	11.98	0	35.7		-10	55
10130		40.63	11.98	0	35.7		-10	55
10135		40.63	11.98	0	35.7		-10	55
10150		40.68	11.98	0	35.7		-10	55
10170		40.52	11.98	0	35.7		-10	55
10190		40.05	11.98	0	35.7		-10	55
10200		40.05	11.98	0	35.7		-10	55
10210		39.97	11.98	0	35.7		-10	55
10230		39.72	11.98	0	35.7		-10	55
10250		39.68	11.98	0	35.7		-10	55
10260		39.68	11.98	0	35.7		-10	55
10270		39.57	11.98	0	35.7		-10	55
10290		39.31	11.98	0	35.7		-10	55
10310		39.11	11.98	0	35.7		-10	55
10325		39.11	11.98	0	35.7		-10	55
10330		38.92	11.98	0	35.7		-10	55
10350		38.69	11.98	0	35.7		-10	55
10370		38.68	11.98	0	35.7		-10	55
10385		38.68	11.98	0	35.7		-10	55
10390		38.39	11.98	0	35.7		-10	55
10410		38.19	11.98	0	35.7		-10	55
10430		38.13	11.98	0	35.7		-10	55
10450		37.94	12.35	0	35.7		-10	55
10470		37.79	12.35	0	35.7		-10	55
10490		37.63	12.35	0	35.7		-10	55
10510		37.57	12.35	0	35.7		-10	55
10530		37.32	12.35	0	35.7		-10	55
10550		37.09	12.35	0	35.7		-10	55
10570		36.92	12.35	0	35.7		-10	55
10590		36.82	12.35	0	35.7		-10	55
10610		36.79	12.35	0	35.7		-10	55
10630		36.5	12.35	0	35.7		-10	55
10635		36.5	12.35	0	35.7		-10	55
10650		36.66	12.35	0	35.7		-10	55
10670		36.31	12.35	0	35.7		-10	55
10690		36.48	12.35	0	35.7		-10	55
10700		36.48	12.35	0	35.7		-10	55
10710		36.27	12.35	0	35.7		-10	55
10730		36.22	12.35	0	35.7		-10	55
10750		36.09	12.35	0	35.7		-10	55
10760		36.09	12.35	0	35.7		-10	55
10770		36.17	12.35	0	35.7		-10	55
10790		36.1	12.35	0	35.7		-10	55
10810		36.14	12.35	0	35.7		-10	55
10820		36.14	12.35	0	35.7		-10	55
10830		35.98	12.35	0	35.7		-10	55
10850		35.87	12.35	0	35.7		-10	55
10870		35.94	12.35	0	35.7		-10	55
10885		35.94	12.35	0	35.7		-10	55
10890		35.92	12.35	0	35.7		-10	55
10910		35.74	12.35	0	35.7		-10	55
10930		35.81	12.35	0	35.7		-10	55
10945		35.81	12.35	0	35.7		-10	55
10950		35.83	12.35	0	35.7		-10	55
10970		35.85	12.35	0	35.7		-10	55
10990		35.75	12.35	0	35.7		-10	55
11010		35.83	12.3	0	35.7		-10	55
11030		35.89	12.3	0	35.7		-10	55
11050		35.94	12.3	0	35.7		-10	55
11070		36.02	12.3	0	35.7		-10	55
11090		35.92	12.3	0	35.7		-10	55
11110		35.99	12.3	0	35.7		-10	55
11130		36.01	12.3	0	35.7		-10	55
11135		36.01	12.3	0	35.7		-10	55
11150		36.06	12.3	0	35.7		-10	55
11170		36.07	12.3	0	35.7		-10	55
11190		36.18	12.3	0	35.7		-10	55
11195		36.18	12.3	0	35.7		-10	55
11210		36.32	12.3	0	35.7		-10	55
11230		36.36	12.3	0	35.7		-10	55
11250		36.63	12.3	0	35.7		-10	55
11260		36.63	12.3	0	35.7		-10	55
11270		36.62	12.3	0	35.7		-10	55
11290		36.73	12.3	0	35.7		-10	55
11310		36.92	12.3	0	35.7		-10	55
11320		36.92	12.3	0	35.7		-10	55
11330		37.25	12.3	0	35.7		-10	55
11350		37.26	12.3	0	35.7		-10	55
11370		37.3	12.3	0	35.7		-10	55
11385		37.3	12.3	0	35.7		-10	55
11390		37.69	12.3	0	35.7		-10	55
11410		37.8	12.3	0	35.7		-10	55
11430		37.9	12.3	0	35.7		-10	55
11445		37.9	12.3	0	35.7		-10	55
11450		38.06	12.3	0	35.7		-10	55
11470		38.21	12.3	0	35.7		-10	55
11490		38.53	12.3	0	35.7		-10	55
11510		38.7	12.4	0	35.7		-10	55
11530		38.93	12.4	0	35.7		-10	55
11550		39.1	12.4	0	35.7		-10	55
11570		39.28	12.4	0	35.7		-10	55
11590		39.54	12.4	0	35.7		-10	55
11610		39.97	12.4	0	35.7		-10	55
11630		40.01	12.4	0	35.7		-10	55
11635		40.01	12.4	0	35.7		-10	55
11650		40.37	12.4	0	35.7		-10	55
11670		40.49	12.4	0	35.7		-10	55
11690		40.75	12.4	0	35.7		-10	55
11695		40.75	12.4	0	35.7		-10	55
11710		40.82	12.4	0	35.7		-10	55
11730		41.17	12.4	0	35.7		-10	55
11750		41.32	12.4	0	35.7		-10	55
11760		41.32	12.4	0	35.7		-10	55
11770		41.49	12.4	0	35.7		-10	55
11790		41.77	12.4	0	35.7		-10	55
11810		41.97	12.4	0	35.7		-10	55
11820		41.97	12.4	0	35.7		-10	55
11830		42.06	12.4	0	35.7		-10	55
11850		42.33	12.4	0	35.7		-10	55
11870		42.54	12.4	0	35.7		-10	55
11885		42.54	12.4	0	35.7		-10	55
11890		42.7	12.4	0	35.7		-10	55
11910		42.78	12.4	0	35.7		-10	55
11930		43.29	12.4	0	35.7		-10	55
11945		43.29	12.4	0	35.7		-10	55
11950		43.28	12.4	0	35.7		-10	55
11970		43.47	12.4	0	35.7		-10	55
11990		43.7	12.4	0	35.7		-10	55
12010		43.83	12.46	0	35.7		-10	55
12030		44.01	12.46	0	35.7		-10	55
12050		44.2	12.46	0	35.7		-10	55
12070		44.22	12.46	0	35.7		-10	55
12090		44.45	12.46	0	35.7		-10	55
12110		44.52	12.46	0	35.7		-10	55
12130		44.8	12.46	0	35.7		-10	55
12150		44.91	12.46	0	35.7		-10	55
12170		45.16	12.46	0	35.7		-10	55
12190		45.15	12.46	0	35.7		-10	55
12195		45.15	12.46	0	35.7		-10	55
12210		45.22	12.46	0	35.7		-10	55
12230		45.32	12.46	0	35.7		-10	55
12250		45.57	12.46	0	35.7		-10	55
12255		45.57	12.46	0	35.7		-10	55
12270		45.48	12.46	0	35.7		-10	55
12290		45.57	12.46	0	35.7		-10	55
12310		45.52	12.46	0	35.7		-10	55
12320		45.52	12.46	0	35.7		-10	55
12330		45.71	12.46	0	35.7		-10	55
12350		45.72	12.46	0	35.7		-10	55
12370		45.64	12.46	0	35.7		-10	55
12380		45.64	12.46	0	35.7		-10	55
12390		45.81	12.46	0	35.7		-10	55
12410		45.83	12.46	0	35.7		-10	55
12430		45.98	12.46	0	35.7		-10	55
12445		45.98	12.46	0	35.7		-10	55
12450		45.69	12.46	0	35.7		-10	55
12470		45.61	12.46	0	35.7		-10	55
12490		45.58	12.46	0	35.7		-10	55
12505		45.58	12.46	0	35.7		-10	55
12510		45.53	12.46	0	35.7		-10	55
12530		45.56	12.46	0	35.7		-10	55
12550		45.23	12.46	0	35.7		-10	55
12570		45.22	12.31	0	35.7		-10	55
12590		45.08	12.31	0	35.7		-10	55
12610		44.73	12.31	0	35.7		-10	55
12630		44.79	12.31	0	35.7		-10	55
12650		44.7	12.31	0	35.7		-10	55
12670		44.6	12.31	0	35.7		-10	55
12690		44.42	12.31	0	35.7		-10	55
12695		44.42	12.31	0	35.7		-10	55
12710		44.05	12.31	0	35.7		-10	55
12730		43.76	12.31	0	35.7		-10	55
12750		43.62	12.31	0	35.7		-10	55
12755		43.62	12.31	0	35.7		-10	55
12770		43.48	12.31	0	35.7		-10	55
12790		43.06	12.31	0	35.7		-10	55
12810		43.07	12.31	0	35.7		-10	55
12820		43.07	12.31	0	35.7		-10	55
12830		42.85	12.31	0	35.7		-10	55
12850		42.72	12.31	0	35.7		-10	55
12870		42.33	12.31	0	35.7		-10	55
12880		42.33	12.31	0	35.7		-10	55
12890		42.19	12.31	0	35.7		-10	55
12910		42.03	12.31	0	35.7		-10	55
12930		41.78	12.31	0	35.7		-10	55
12945		41.78	12.31	0	35.7		-10	55
12950		41.59	12.31	0	35.7		-10	55
12970		41.36	12.31	0	35.7		-10	55
12990		41.26	12.31	0	35.7		-10	55
13005		41.26	12.31	0	35.7		-10	55
13010		41.12	12.31	0	35.7		-10	55
13030		40.86	12.31	0	35.7		-10	55
13050		40.69	12.31	0	35.7		-10	55
13070		40.47	12.71	0	35.7		-10	55
13090		40.25	12.71	0	35.7		-10	55
13110		40.15	12.71	0	35.7		-10	55
13130		39.96	12.71	0	35.7		-10	55
13150		39.66	12.71	0	35.7		-10	55
13170		39.48	12.71	0	35.7		-10	55
13190		39.38	12.71	0	35.7		-10	55
13195		39.38	12.71	0	35.7		-10	55
13210		39.24	12.71	0	35.7		-10	55
13230		39.25	12.71	0	35.7		-10	55
13250		38.75	12.71	0	35.7		-10	55
13255		38.75	12.71	0	35.7		-10	55
13270		38.7	12.71	0	35.7		-10	55
13290		38.57	12.71	0	35.7		-10	55
13310		38.36	12.71	0	35.7		-10	55
13320		38.36	12.71	0	35.7		-10	55
13330		38.13	12.71	0	35.7		-10	55
13350		37.96	12.71	0	35.7		-10	55
13370		37.85	12.71	0	35.7		-10	55
13380		37.85	12.71	0	35.7		-10	55
13390		37.7	12.71	0	35.7		-10	55
13410		37.59	12.71	0	35.7		-10	55
13430		37.38	12.71	0	35.7		-10	55
13445		37.38	12.71	0	35.7		-10	55
13450		37.16	12.71	0	35.7		-10	55
13470		37.18	12.71	0	35.7		-10	55
13490		36.99	12.71	0	35.7		-10	55
13505		36.99	12.71	0	35.7		-10	55
13510		36.75	12.71	0	35.7		-10	55
13530		36.7	12.71	0	35.7		-10	55
13550		36.55	12.71	0	35.7		-10	55
13565		36.55	12.71	0	35.7		-10	55
13570		36.67	12.71	0	35.7		-10	55
13590		36.56	12.71	0	35.7		-10	55
13610		36.24	12.71	0	35.7		-10	55
13630		36.29	12.65	0	35.7		-10	55
13650		36.27	12.65	0	35.7		-10	55
13670		36.09	12.65	0	35.7		-10	55
13690		36.07	12.65	0	35.7		-10	55
13695		36.07	12.65	0	35.7		-10	55
13710		35.94	12.65	0	35.7		-10	55
13730		36.01	12.65	0	35.7		-10	55
13750		36.11	12.65	0	35.7		-10	55
13755		36.11	12.65	0	35.7		-10	55
13770		36.07	12.65	0	35.7		-10	55
13790		35.77	12.65	0	35.7		-10	55
13810		35.9	12.65	0	35.7		-10	55
13815		35.9	12.65	0	35.7		-10	55
13830		35.94	12.65	0	35.7		-10	55
13850		35.81	12.65	0	35.7		-10	55
13870		35.99	12.65	0	35.7		-10	55
13880		35.99	12.65	0	35.7		-10	55
13890		35.76	12.65	0	35.7		-10	55
13910		35.75	12.65	0	35.7		-10	55
13930		35.89	12.65	0	35.7		-10	55
13940		35.89	12.65	0	35.7		-10	55
13950		35.86	12.65	0	35.7		-10	55
13970		35.97	12.65	0	35.7		-10	55
13990		36.02	12.65	0	35.7		-10	55
14005		36.02	12.65	0	35.7		-10	55
14010		36.01	12.65	0	35.7		-10	55
14030		36.2	12.65	0	35.7		-10	55
14050		36.3	12.65	0	35.7		-10	55
14065		36.3	12.65	0	35.7		-10	55
14070		36.47	12.65	0	35.7		-10	55
14090		36.49	12.65	0	35.7		-10	55
14110		36.71	12.65	0	35.7		-10	55
14130		36.63	12.33	0	35.7		-10	55
14150		36.95	12.33	0	35.7		-10	55
14170		37.15	12.33	0	35.7		-10	55
14190		37.43	12.33	0	35.7		-10	55
14210		37.47	12.33	0	35.7		-10	55
14230		37.63	12.33	0	35.7		-10	55
14250		37.89	12.33	0	35.7		-10	55
14255		37.89	12.33	0	35.7		-10	55
14270		37.93	12.33	0	35.7		-10	55
14290		38.19	12.33	0	35.7		-10	55
14310		38.55	12.33	0	35.7		-10	55
14315		38.55	12.33	0	35.7		-10	55
14330		38.66	12.33	0	35.7		-10	55
14350		38.87	12.33	0	35.7		-10	55
14370		39.09	12.33	0	35.7		-10	55
14380		39.09	12.33	0	35.7		-10	55
14390		39.26	12.33	0	35.7		-10	55
14410		39.42	12.33	0	35.7		-10	55
14430		39.71	12.33	0	35.7		-10	55
14440		39.71	12.33	0	35.7		-10	55
14450		40.07	12.33	0	35.7		-10	55
14470		40.08	12.33	0	35.7		-10	55
14490		40.28	12.33	0	35.7		-10	55
14505		40.28	12.33	0	35.7		-10	55
14510		40.6	12.33	0	35.7		-10	55
14530		40.79	12.33	0	35.7		-10	55
14550		41.04	12.33	0	35.7		-10	55
14565		41.04	12.33	0	35.7		-10	55
14570		41.11	12.33	0	35.7		-10	55
14590		41.54	12.33	0	35.7		-10	55
14610		41.7	12.33	0	35.7		-10	55
14630		41.98	12.46	0	35.7		-10	55
14650		41.99	12.46	0	35.7		-10	55
14670		42.27	12.46	0	35.7		-10	55
14690		42.38	12.46	0	35.7		-10	55
14710		42.59	12.46	0	35.7		-10	55
14730		42.85	12.46	0	35.7		-10	55
14750		42.98	12.46	0	35.7		-10	55
14755		42.98	12.46	0	35.7		-10	55
14770		43.15	12.46	0	35.7		-10	55
14790		43.4	12.46	0	35.7		-10	55
14810		43.55	12.46	0	35.7		-10	55
14815		43.55	12.46	0	35.7		-10	55
14830		43.68	12.46	0	35.7		-10	55
14850		44.16	12.46	0	35.7		-10	55
14870		44.22	12.46	0	35.7		-10	55
14875		44.22	12.46	0	35.7		-10	55
14890		44.28	12.46	0	35.7		-10	55
14910		44.38	12.46	0	35.7		-10	55
14930		44.58	12.46	0	35.7		-10	55
14940		44.58	12.46	0	35.7		-10	55
14950		44.71	12.46	0	35.7		-10	55
14970		44.83	12.46	0	35.7		-10	55
14990		45.01	12.46	0	35.7		-10	55
15005		45.01	12.46	0	35.7		-10	55
15010		45.07	12.46	0	35.7		-10	55
15030		45.13	12.46	0	35.7		-10	55
15050		45.35	12.46	0	35.7		-10	55
15065		45.35	12.46	0	35.7		-10	55
15070		45.25	12.46	0	35.7		-10	55
15090		45.38	12.46	0	35.7		-10	55
15110		45.35	12.46	0	35.7		-10	55
15125		45.35	12.46	0	35.7		-10	55
15130		45.36	12.46	0	35.7		-10	55
15150		45.51	12.46	0	35.7		-10	55
15170		45.61	12.46	0	35.7		-10	55
15190		45.64	12.76	0	35.7		-10	55
15210		45.54	12.76	0	35.7		-10	55
15230		45.76	12.76	0	35.7		-10	55
15250		45.67	12.76	0	35.7		-10	55
15270		45.53	12.76	0	35.7		-10	55
15290		45.77	12.76	0	35.7		-10	55
15310		45.57	12.76	0	35.7		-10	55
15315		45.57	12.76	0	35.7		-10	55
15330		45.58	12.76	0	35.7		-10	55
15350		45.48	12.76	0	35.7		-10	55
15370		45.61	12.76	0	35.7		-10	55
15375		45.61	12.76	0	35.7		-10	55
15390		45.36	12.76	0	35.7		-10	55
15410		45.12	12.76	0	35.7		-10	55
15430		45.09	12.76	0	35.7		-10	55
15440		45.09	12.76	0	35.7		-10	55
15450		45.05	12.76	0	35.7		-10	55
15470		44.79	12.76	0	35.7		-10	55
15490		44.55	12.76	0	35.7		-10	55
15500		44.55	12.76	0	35.7		-10	55
15510		44.49	12.76	0	35.7		-10	55
15530		44.47	12.76	0	35.7		-10	55
15550		44.3	12.76	0	35.7		-10	55
15565		44.3	12.76	0	35.7		-10	55
15570		43.94	12.76	0	35.7		-10	55
15590		43.87	12.76	0	35.7		-10	55
15610		43.55	12.76	0	35.7		-10	55
15625		43.55	12.76	0	35.7		-10	55
15630		43.38	12.76	0	35.7		-10	55
15650		43.19	12.76	0	35.7		-10	55
15670		43.15	12.76	0	35.7		-10	55
15690		42.74	12.68	0	35.7		-10	55
15710		42.49	12.68	0	35.7		-10	55
15730		42.36	12.68	0	35.7		-10	55
15750		42.2	12.68	0	35.7		-10	55
15770		41.96	12.68	0	35.7		-10	55
15790		41.68	12.68	0	35.7		-10	55
15810		41.56	12.68	0	35.7		-10	55
15815		41.56	12.68	0	35.7		-10	55
15830		41.35	12.68	0	35.7		-10	55
15850		41.03	12.68	0	35.7		-10	55
15870		41.03	12.68	0	35.7		-10	55
15875		41.03	12.68	0	35.7		-10	55
15890		40.77	12.68	0	35.7		-10	55
15910		40.57	12.68	0	35.7		-10	55
15930		40.3	12.68	0	35.7		-10	55
15940		40.3	12.68	0	35.7		-10	55
15950		40.16	12.68	0	35.7		-10	55
15970		40.03	12.68	0	35.7		-10	55
15990		39.97	12.68	0	35.7		-10	55
16000		39.97	12.68	0	35.7		-10	55
16010		39.58	12.68	0	35.7		-10	55
16030		39.39	12.68	0	35.7		-10	55
16050		39.27	12.68	0	35.7		-10	55
16065		39.27	12.68	0	35.7		-10	55
16070		39.17	12.68	0	35.7		-10	55
16090		39.04	12.68	0	35.7		-10	55
16110		38.81	12.68	0	35.7		-10	55
16125		38.81	12.68	0	35.7		-10	55
16130		38.69	12.68	0	35.7		-10	55
16150		38.64	12.68	0	35.7		-10	55
16170		38.21	12.68	0	35.7		-10	55
16190		38.12	12.74	0	35.7		-10	55
16210		37.95	12.74	0	35.7		-10	55
16230		37.9	12.74	0	35.7		-10	55
16250		37.71	12.74	0	35.7		-10	55
16270		37.56	12.74	0	35.7		-10	55
16290		37.44	12.74	0	35.7		-10	55
16310		37.37	12.74	0	35.7		-10	55
16315		37.37	12.74	0	35.7		-10	55
16330		37.03	12.74	0	35.7		-10	55
16350		36.95	12.74	0	35.7		-10	55
16370		36.89	12.74	0	35.7		-10	55
16375		36.89	12.74	0	35.7		-10	55
16390		36.62	12.74	0	35.7		-10	55
16410		36.55	12.74	0	35.7		-10	55
16430		36.48	12.74	0	35.7		-10	55
16435		36.48	12.74	0	35.7		-10	55
16450		36.32	12.74	0	35.7		-10	55
16470		36.31	12.74	0	35.7		-10	55
16490		36.22	12.74	0	35.7		-10	55
16500		36.22	12.74	0	35.7		-10	55
16510		36.22	12.74	0	35.7		-10	55
16530		36.11	12.74	0	35.7		-10	55
16550		36.09	12.74	0	35.7		-10	55
16560		36.09	12.74	0	35.7		-10	55
16570		35.99	12.74	0	35.7		-10	55
16590		35.86	12.74	0	35.7		-10	55
16610		35.88	12.74	0	35.7		-10	55
16625		35.88	12.74	0	35.7		-10	55
16630		35.82	12.74	0	35.7		-10	55
16650		35.87	12.74	0	35.7		-10	55
16670		35.82	12.74	0	35.7		-10	55
16685		35.82	12.74	0	35.7		-10	55
16690		35.86	12.74	0	35.7		-10	55
16710		35.69	12.74	0	35.7		-10	55
16730		35.72	12.74	0	35.7		-10	55
16750		35.83	12.93	0	35.7		-10	55
16770		35.59	12.93	0	35.7		-10	55
16790		35.84	12.93	0	35.7		-10	55
16810		35.75	12.93	0	35.7		-10	55
16830		35.85	12.93	0	35.7		-10	55
16850		35.96	12.93	0	35.7		-10	55
16870		35.97	12.93	0	35.7		-10	55
16875		35.97	12.93	0	35.7		-10	55
16890		35.98	12.93	0	35.7		-10	55
16910		35.92	12.93	0	35.7		-10	55
16930		36.19	12.93	0	35.7		-10	55
16935		36.19	12.93	0	35.7		-10	55
16950		36.23	12.93	0	35.7		-10	55
16970		36.37	12.93	0	35.7		-10	55
16990		36.46	12.93	0	35.7		-10	55
17000		36.46	12.93	0	35.7		-10	55
17010		36.54	12.93	0	35.7		-10	55
17030		36.64	12.93	0	35.7		-10	55
17050		37.05	12.93	0	35.7		-10	55
17060		37.05	12.93	0	35.7		-10	55
17070		36.94	12.93	0	35.7		-10	55
17090		37.24	12.93	0	35.7		-10	55
17110		37.34	12.93	0	35.7		-10	55
17125		37.34	12.93	0	35.7		-10	55
17130		37.56	12.93	0	35.7		-10	55
17150		37.81	12.93	0	35.7		-10	55
17170		37.82	12.93	0	35.7		-10	55
17185		37.82	12.93	0	35.7		-10	55
17190		38.17	12.93	0	35.7		-10	55
17210		38.27	12.93	0	35.7		-10	55
17230		38.65	12.93	0	35.7		-10	55
17250		38.76	12.99	0	35.7		-10	55
17270		39.17	12.99	0	35.7		-10	55
17290		39.15	12.99	0	35.7		-10	55
17310		39.36	12.99	0	35.7		-10	55
17330		39.54	12.99	0	35.7		-10	55
17350		39.92	12.99	0	35.7		-10	55
17370		40.18	12.99	0	35.7		-10	55
17375		40.18	12.99	0	35.7		-10	55
17390		40.43	12.99	0	35.7		-10	55
17410		40.53	12.99	0	35.7		-10	55
17430		40.87	12.99	0	35.7		-10	55
17435		40.87	12.99	0	35.7		-10	55
17450		40.92	12.99	0	35.7		-10	55
17470		40.94	12.99	0	35.7		-10	55
17490		41.38	12.99	0	35.7		-10	55
17500		41.38	12.99	0	35.7		-10	55
17510		41.49	12.99	0	35.7		-10	55
17530		41.72	12.99	0	35.7		-10	55
17550		42.13	12.99	0	35.7		-10	55
17560		42.13	12.99	0	35.7		-10	55
17570		42.17	12.99	0	35.7		-10	55
17590		42.44	12.99	0	35.7		-10	55
17610		42.52	12.99	0	35.7		-10	55
17625		42.52	12.99	0	35.7		-10	55
17630		42.8	12.99	0	35.7		-10	55
17650		43.1	12.99	0	35.7		-10	55
17670		43.25	12.99	0	35.7		-10	55
17685		43.25	12.99	0	35.7		-10	55
17690		43.31	12.99	0	35.7		-10	55
17710		43.56	12.99	0	35.7		-10	55
17730		43.61	12.99	0	35.7		-10	55
17750		43.77	12.66	0	35.7		-10	55
17770		44.14	12.66	0	35.7		-10	55
17790		44.28	12.66	0	35.7		-10	55
17810		44.31	12.66	0	35.7		-10	55
17830		44.6	12.66	0	35.7		-10	55
17850		44.65	12.66	0	35.7		-10	55
17870		44.93	12.66	0	35.7		-10	55
17890		44.82	12.66	0	35.7		-10	55
17910		45.07	12.66	0	35.7		-10	55
17930		45.25	12.66	0	35.7		-10	55
17935		45.25	12.66	0	35.7		-10	55
17950		45.17	12.66	0	35.7		-10	55
17970		45.28	12.66	0	35.7		-10	55
17990		45.41	12.66	0	35.7		-10	55
17995		45.41	12.66	0	35.7		-10	55
18010		45.4	12.66	0	35.7		-10	55
18030		45.41	12.66	0	35.7		-10	55
18050		45.43	12.66	0	35.7		-10	55
18060		45.43	12.66	0	35.7		-10	55
18070		45.57	12.66	0	35.7		-10	55
18090		45.56	12.66	0	35.7		-10	55
18110		45.46	12.66	0	35.7		-10	55
18120		45.46	12.66	0	35.7		-10	55
18130		45.53	12.66	0	35.7		-10	55
18150		45.55	12.66	0	35.7		-10	55
18170		45.57	12.66	0	35.7		-10	55
18185		45.57	12.66	0	35.7		-10	55
18190		45.64	12.66	0	35.7		-10	55
18210		45.59	12.66	0	35.7		-10	55
18230		45.28	12.66	0	35.7		-10	55
18245		45.28	12.66	0	35.7		-10	55
18250		45.5	12.66	0	35.7		-10	55
18270		45.45	12.66	0	35.7		-10	55
18290		45.12	12.66	0	35.7		-10	55
18310		45.11	13.04	0	35.7		-10	55
18330		44.93	13.04	0	35.7		-10	55
18350		44.89	13.04	0	35.7		-10	55
18370		44.62	13.04	0	35.7		-10	55
18390		44.52	13.04	0	35.7		-10	55
18410		44.44	13.04	0	35.7		-10	55
18430		44.08	13.04	0	35.7		-10	55
18435		44.08	13.04	0	35.7		-10	55
18450		43.9	13.04	0	35.7		-10	55
18470		43.76	13.04	0	35.7		-10	55
18490		43.72	13.04	0	35.7		-10	55
18495		43.72	13.04	0	35.7		-10	55
18510		43.36	13.04	0	35.7		-10	55
18530		43.14	13.04	0	35.7		-10	55
18550		42.95	13.04	0	35.7		-10	55
18560		42.95	13.04	0	35.7		-10	55
18570		42.75	13.04	0	35.7		-10	55
18590		42.52	13.04	0	35.7		-10	55
18610		42.36	13.04	0	35.7		-10	55
18620		42.36	13.04	0	35.7		-10	55
18630		42.39	13.04	0	35.7		-10	55
18650		42.03	13.04	0	35.7		-10	55
18670		41.78	13.04	0	35.7		-10	55
18685		41.78	13.04	0	35.7		-10	55
18690		41.49	13.04	0	35.7		-10	55
18710		41.22	13.04	0	35.7		-10	55
18730		41.15	13.04	0	35.7		-10	55
18745		41.15	13.04	0	35.7		-10	55
18750		41.14	13.04	0	35.7		-10	55
18770		40.7	13.04	0	35.7		-10	55
18790		40.76	13.04	0	35.7		-10	55
18810		40.33	13.03	0	35.7		-10	55
18830		40.3	13.03	0	35.7		-10	55
18850		40.13	13.03	0	35.7		-10	55
18870		39.88	13.03	0	35.7		-10	55
18890		39.68	13.03	0	35.7		-10	55
18910		39.52	13.03	0	35.7		-10	55
18930		39.33	13.03	0	35.7		-10	55
18935		39.33	13.03	0	35.7		-10	55
18950		39.26	13.03	0	35.7		-10	55
18970		38.95	13.03	0	35.7		-10	55
18990		38.96	13.03	0	35.7		-10	55
18995		38.96	13.03	0	35.7		-10	55
19010		38.66	13.03	0	35.7		-10	55
19030		38.5	13.03	0	35.7		-10	55
19050		38.33	13.03	0	35.7		-10	55
19060		38.33	13.03	0	35.7		-10	55
19070		38.2	13.03	0	35.7		-10	55
19090		37.96	13.03	0	35.7		-10	55
19110		37.81	13.03	0	35.7		-10	55
19120		37.81	13.03	0	35.7		-10	55
19130		37.74	13.03	0	35.7		-10	55
19150		37.67	13.03	0	35.7		-10	55
19170		37.42	13.03	0	35.7		-10	55
19180		37.42	13.03	0	35.7		-10	55
19190		37.31	13.03	0	35.7		-10	55
19210		36.96	13.03	0	35.7		-10	55
19230		36.82	13.03	0	35.7		-10	55
19245		36.82	13.03	0	35.7		-10	55
19250		36.83	13.03	0	35.7		-10	55
19270		36.75	13.03	0	35.7		-10	55
19290		36.56	13.03	0	35.7		-10	55
19310		36.42	12.94	0	35.7		-10	55
19330		36.52	12.94	0	35.7		-10	55
19350		36.47	12.94	0	35.7		-10	55
19370		36.34	12.94	0	35.7		-10	55
19390		36.15	12.94	0	35.7		-10	55
19410		36.02	12.94	0	35.7		-10	55
19430		35.99	12.94	0	35.7		-10	55
19450		35.93	12.94	0	35.7		-10	55
19470		35.93	12.94	0	35.7		-10	55
19490		35.98	12.94	0	35.7		-10	55
19495		35.98	12.94	0	35.7		-10	55
19510		35.88	12.94	0	35.7		-10	55
19530		35.89	12.94	0	35.7		-10	55
19550		35.8	12.94	0	35.7		-10	55
19555		35.8	12.94	0	35.7		-10	55
19570		35.87	12.94	0	35.7		-10	55
19590		35.81	12.94	0	35.7		-10	55
19610		35.7	12.94	0	35.7		-10	55
19620		35.7	12.94	0	35.7		-10	55
19630		35.76	12.94	0	35.7		-10	55
19650		35.79	12.94	0	35.7		-10	55
19670		35.82	12.94	0	35.7		-10	55
19680		35.82	12.94	0	35.7		-10	55
19690		35.81	12.94	0	35.7		-10	55
19710		35.89	12.94	0	35.7		-10	55
19730		35.89	12.94	0	35.7		-10	55
19745		35.89	12.94	0	35.7		-10	55
19750		35.96	12.94	0	35.7		-10	55
19770		36.09	12.94	0	35.7		-10	55
19790		36.11	12.94	0	35.7		-10	55
19805		36.11	12.94	0	35.7		-10	55
19810		36.1	12.94	0	35.7		-10	55
19830		36.29	12.94	0	35.7		-10	55
19850		36.57	12.94	0	35.7		-10	55
19870		36.66	13.04	0	35.7		-10	55
19890		36.6	13.04	0	35.7		-10	55
19910		36.7	13.04	0	35.7		-10	55
19930		36.94	13.04	0	35.7		-10	55
19950		37.08	13.04	0	35.7		-10	55
19970		37.46	13.04	0	35.7		-10	55
19990		37.56	13.04	0	35.7		-10	55
19995		37.56	13.04	0	35.7		-10	55
20010		37.67	13.04	0	35.7		-10	55
20030		37.9	13.04	0	35.7		-10	55
20050		38.14	13.04	0	35.7		-10	55
20055		38.14	13.04	0	35.7		-10	55
20070		38.27	13.04	0	35.7		-10	55
20090		38.57	13.04	0	35.7		-10	55
20110		38.64	13.04	0	35.7		-10	55
20120		38.64	13.04	0	35.7		-10	55
20130		38.88	13.04	0	35.7		-10	55
20150		39.3	13.04	0	35.7		-10	55
20170		39.29	13.04	0	35.7		-10	55
20180		39.29	13.04	0	35.7		-10	55
20190		39.68	13.04	0	35.7		-10	55
20210		39.83	13.04	0	35.7		-10	55
20230		40.02	13.04	0	35.7		-10	55
20245		40.02	13.04	0	35.7		-10	55
20250		40.36	13.04	0	35.7		-10	55
20270		40.44	13.04	0	35.7		-10	55
20290		40.69	13.04	0	35.7		-10	55
20305		40.69	13.04	0	35.7		-10	55
20310		40.86	13.04	0	35.7		-10	55
20330		40.99	13.04	0	35.7		-10	55
20350		41.45	13.04	0	35.7		-10	55
20370		41.51	13.11	0	35.7		-10	55
20390		41.8	13.11	0	35.7		-10	55
20410		41.94	13.11	0	35.7		-10	55
20430		42.1	13.11	0	35.7		-10	55
20450		42.42	13.11	0	35.7		-10	55
20470		42.58	13.11	0	35.7		-10	55
20490		42.79	13.11	0	35.7		-10	55
20510		43.06	13.11	0	35.7		-10	55
20530		43.11	13.11	0	35.7		-10	55
20550		43.31	13.11	0	35.7		-10	55
20555		43.31	13.11	0	35.7		-10	55
20570		43.45	13.11	0	35.7		-10	55
20590		43.69	13.11	0	35.7		-10	55
20610		43.85	13.11	0	35.7		-10	55
20620		43.85	13.11	0	35.7		-10	55
20630		44.03	13.11	0	35.7		-10	55
20650		44.14	13.11	0	35.7		-10	55
20670		44.29	13.11	0	35.7		-10	55
20680		44.29	13.11	0	35.7		-10	55
20690		44.47	13.11	0	35.7		-10	55
20710		44.45	13.11	0	35.7		-10	55
20730		44.73	13.11	0	35.7		-10	55
20740		44.73	13.11	0	35.7		-10	55
20750		44.85	13.11	0	35.7		-10	55
20770		45.01	13.11	0	35.7		-10	55
20790		45.11	13.11	0	35.7		-10	55
20805		45.11	13.11	0	35.7		-10	55
20810		45.11	13.11	0	35.7		-10	55
20830		45.22	13.11	0	35.7		-10	55
20850		45.31	13.11	0	35.7		-10	55
20865		45.31	13.11	0	35.7		-10	55
20870		45.44	13.11	0	35.7		-10	55
20890		45.43	13.11	0	35.7		-10	55
20910		45.31	13.11	0	35.7		-10	55
20930		45.36	13.18	0	35.7		-10	55
20950		45.48	13.18	0	35.7		-10	55
20970		45.5	13.18	0	35.7		-10	55
20990		45.4	13.18	0	35.7		-10	55
21010		45.63	13.18	0	35.7		-10	55
21030		45.39	13.18	0	35.7		-10	55
21050		45.45	13.18	0	35.7		-10	55
21055		45.45	13.18	0	35.7		-10	55
21070		45.5	13.18	0	35.7		-10	55
21090		45.42	13.18	0	35.7		-10	55
21110		45.4	13.18	0	35.7		-10	55
21115		45.4	13.18	0	35.7		-10	55
21130		45.25	13.18	0	35.7		-10	55
21150		45.11	13.18	0	35.7		-10	55
21170		45.25	13.18	0	35.7		-10	55
21180		45.25	13.18	0	35.7		-10	55
21190		45.1	13.18	0	35.7		-10	55
21210		45.1	13.18	0	35.7		-10	55
21230		44.79	13.18	0	35.7		-10	55
21240		44.79	13.18	0	35.7		-10	55
21250		44.82	13.18	0	35.7		-10	55
21270		44.81	13.18	0	35.7		-10	55
21290		44.5	13.18	0	35.7		-10	55
21305		44.5	13.18	0	35.7		-10	55
21310		44.31	13.18	0	35.7		-10	55
21330		44.06	13.18	0	35.7		-10	55
21350		43.94	13.18	0	35.7		-10	55
21365		43.94	13.18	0	35.7		-10	55
21370		43.7	13.18	0	35.7		-10	55
21390		43.37	13.18	0	35.7		-10	55
21410		43.31	13.18	0	35.7		-10	55
21430		42.99	13.21	0	35.7		-10	55
21450		42.98	13.21	0	35.7		-10	55
21470		42.69	13.21	0	35.7		-10	55
21490		42.54	13.21	0	35.7		-10	55
21510		42.3	13.21	0	35.7		-10	55
21530		42.17	13.21	0	35.7		-10	55
21550		42.14	13.21	0	35.7		-10	55
21555		42.14	13.21	0	35.7		-10	55
21570		41.75	13.21	0	35.7		-10	55
21590		41.49	13.21	0	35.7		-10	55
21610		41.22	13.21	0	35.7		-10	55
21615		41.22	13.21	0	35.7		-10	55
21630		41.07	13.21	0	35.7		-10	55
21650		40.79	13.21	0	35.7		-10	55
21670		40.67	13.21	0	35.7		-10	55
21680		40.67	13.21	0	35.7		-10	55
21690		40.56	13.21	0	35.7		-10	55
21710		40.5	13.21	0	35.7		-10	55
21730		40.18	13.21	0	35.7		-10	55
21740		40.18	13.21	0	35.7		-10	55
21750		40.08	13.21	0	35.7		-10	55
21770		39.71	13.21	0	35.7		-10	55
21790		39.69	13.21	0	35.7		-10	55
21805		39.69	13.21	0	35.7		-10	55
21810		39.45	13.21	0	35.7		-10	55
21830		39.26	13.21	0	35.7		-10	55
21850		39.13	13.21	0	35.7		-10	55
21865		39.13	13.21	0	35.7		-10	55
21870		38.96	13.21	0	35.7		-10	55
21890		38.77	13.21	0	35.7		-10	55
21910		38.67	13.21	0	35.7		-10	55
21930		38.43	13.34	0	35.7		-10	55
21950		38.3	13.34	0	35.7		-10	55
21970		38.17	13.34	0	35.7		-10	55
21990		38.13	13.34	0	35.7		-10	55
22010		37.76	13.34	0	35.7		-10	55
22030		37.66	13.34	0	35.7		-10	55
22050		37.51	13.34	0	35.7		-10	55
22070		37.44	13.34	0	35.7		-10	55
22090		37.19	13.34	0	35.7		-10	55
22110		37.02	13.34	0	35.7		-10	55
22115		37.02	13.34	0	35.7		-10	55
22130		36.96	13.34	0	35.7		-10	55
22150		36.88	13.34	0	35.7		-10	55
22170		36.79	13.34	0	35.7		-10	55
22175		36.79	13.34	0	35.7		-10	55
22190		36.61	13.34	0	35.7		-10	55
22210		36.32	13.34	0	35.7		-10	55
22230		36.32	13.34	0	35.7		-10	55
22240		36.32	13.34	0	35.7		-10	55
22250		36.34	13.34	0	35.7		-10	55
22270		36.2	13.34	0	35.7		-10	55
22290		36.09	13.34	0	35.7		-10	55
22300		36.09	13.34	0	35.7		-10	55
22310		36.15	13.34	0	35.7		-10	55
22330		36.02	13.34	0	35.7		-10	55
22350		35.97	13.34	0	35.7		-10	55
22365		35.97	13.34	0	35.7		-10	55
22370		35.88	13.34	0	35.7		-10	55
22390		35.94	13.34	0	35.7		-10	55
22410		35.83	13.34	0	35.7		-10	55
22425		35.83	13.34	0	35.7		-10	55
22430		35.87	13.34	0	35.7		-10	55
22450		35.77	13.34	0	35.7		-10	55
22470		35.79	13.34	0	35.7		-10	55
22490		35.85	13.41	0	35.7		-10	55
22510		35.73	13.41	0	35.7		-10	55
22530		35.7	13.41	0	35.7		-10	55
22550		35.77	13.41	0	35.7		-10	55
22570		35.83	13.41	0	35.7		-10	55
22590		35.8	13.41	0	35.7		-10	55
22610		35.93	13.41	0	35.7		-10	55
22615		35.93	13.41	0	35.7		-10	55
22630		35.96	13.41	0	35.7		-10	55
22650		35.94	13.41	0	35.7		-10	55
22670		36.07	13.41	0	35.7		-10	55
22675		36.07	13.41	0	35.7		-10	55
22690		36.27	13.41	0	35.7		-10	55
22710		36.26	13.41	0	35.7		-10	55
22730		36.23	13.41	0	35.7		-10	55
22740		36.23	13.41	0	35.7		-10	55
22750		36.53	13.41	0	35.7		-10	55
22770		36.56	13.41	0	35.7		-10	55
22790		36.75	13.41	0	35.7		-10	55
22800		36.75	13.41	0	35.7		-10	55
22810		36.82	13.41	0	35.7		-10	55
22830		37.13	13.41	0	35.7		-10	55
22850		37.38	13.41	0	35.7		-10	55
22865		37.38	13.41	0	35.7		-10	55
22870		37.44	13.41	0	35.7		-10	55
22890		37.55	13.41	0	35.7		-10	55
22910		37.72	13.41	0	35.7		-10	55
22925		37.72	13.41	0	35.7		-10	55
22930		37.93	13.41	0	35.7		-10	55
22950		38.14	13.41	0	35.7		-10	55
22970		38.47	13.41	0	35.7		-10	55
22990		38.53	13.18	0	35.7		-10	55
23010		38.68	13.18	0	35.7		-10	55
23030		38.93	13.18	0	35.7		-10	55
23050		39.27	13.18	0	35.7		-10	55
23070		39.55	13.18	0	35.7		-10	55
23090		39.58	13.18	0	35.7		-10	55
23110		39.84	13.18	0	35.7		-10	55
23115		39.84	13.18	0	35.7		-10	55
23130		40.02	13.18	0	35.7		-10	55
23150		40.29	13.18	0	35.7		-10	55
23170		40.52	13.18	0	35.7		-10	55
23175		40.52	13.18	0	35.7		-10	55
23190		40.75	13.18	0	35.7		-10	55
23210		40.96	13.18	0	35.7		-10	55
23230		41.14	13.18	0	35.7		-10	55
23240		41.14	13.18	0	35.7		-10	55
23250		41.28	13.18	0	35.7		-10	55
23270		41.62	13.18	0	35.7		-10	55
23290		41.78	13.18	0	35.7		-10	55
23300		41.78	13.18	0	35.7		-10	55
23310		41.93	13.18	0	35.7		-10	55
23330		42.21	13.18	0	35.7		-10	55
23350		42.29	13.18	0	35.7		-10	55
23360		42.29	13.18	0	35.7		-10	55
23370		42.6	13.18	0	35.7		-10	55
23390		42.69	13.18	0	35.7		-10	55
23410		43.09	13.18	0	35.7		-10	55
23425		43.09	13.18	0	35.7		-10	55
23430		43.11	13.18	0	35.7		-10	55
23450		43.51	13.18	0	35.7		-10	55
23470		43.68	13.18	0	35.7		-10	55
23485		43.68	13.18	0	35.7		-10	55
23490		43.71	13.18	0	35.7		-10	55
23510		43.81	13.18	0	35.7		-10	55
23530		44.09	13.18	0	35.7		-10	55
23550		44.24	13.33	0	35.7		-10	55
23570		44.42	13.33	0	35.7		-10	55
23590		44.51	13.33	0	35.7		-10	55
23610		44.62	13.33	0	35.7		-10	55
23630		44.64	13.33	0	35.7		-10	55
23650		44.96	13.33	0	35.7		-10	55
23670		44.97	13.33	0	35.7		-10	55
23675		44.97	13.33	0	35.7		-10	55
23690		45.07	13.33	0	35.7		-10	55
23710		45.11	13.33	0	35.7		-10	55
23730		45.31	13.33	0	35.7		-10	55
23735		45.31	13.33	0	35.7		-10	55
23750		45.21	13.33	0	35.7		-10	55
23770		45.41	13.33	0	35.7		-10	55
23790		45.28	13.33	0	35.7		-10	55
23800		45.28	13.33	0	35.7		-10	55
23810		45.41	13.33	0	35.7		-10	55
23830		45.42	13.33	0	35.7		-10	55
23850		45.46	13.33	0	35.7		-10	55
23860		45.46	13.33	0	35.7		-10	55
23870		45.53	13.33	0	35.7		-10	55
23890		45.48	13.33	0	35.7		-10	55
23910		45.58	13.33	0	35.7		-10	55
23925		45.58	13.33	0	35.7		-10	55
23930		45.47	13.33	0	35.7		-10	55
23950		45.42	13.33	0	35.7		-10	55
23970		45.57	13.33	0	35.7		-10	55
23985		45.57	13.33	0	35.7		-10	55
23990		45.52	13.33	0	35.7		-10	55
24010		45.36	13.33	0	35.7		-10	55
24030		45.46	13.33	0	35.7		-10	55
24050		45.27	13.29	0	35.7		-10	55
24070		45.29	13.29	0	35.7		-10	55
24090		45.16	13.29	0	35.7		-10	55
24110		45.06	13.29	0	35.7		-10	55
24130		45.07	13.29	0	35.7		-10	55
24150		45.01	13.29	0	35.7		-10	55
24170		44.63	13.29	0	35.7		-10	55
24175		44.63	13.29	0	35.7		-10	55
24190		44.45	13.29	0	35.7		-10	55
24210		44.32	13.29	0	35.7		-10	55
24230		44.06	13.29	0	35.7		-10	55
24235		44.06	13.29	0	35.7		-10	55
24250		44.06	13.29	0	35.7		-10	55
24270		43.88	13.29	0	35.7		-10	55
24290		43.62	13.29	0	35.7		-10	55
24300		43.62	13.29	0	35.7		-10	55
24310		43.47	13.29	0	35.7		-10	55
24330		43.28	13.29	0	35.7		-10	55
24350		43.09	13.29	0	35.7		-10	55
24360		43.09	13.29	0	35.7		-10	55
24370		42.99	13.29	0	35.7		-10	55
24390		42.58	13.29	0	35.7		-10	55
24410		42.33	13.29	0	35.7		-10	55
24425		42.33	13.29	0	35.7		-10	55
24430		42.26	13.29	0	35.7		-10	55
24450		42.12	13.29	0	35.7		-10	55
24470		41.79	13.29	0	35.7		-10	55
24485		41.79	13.29	0	35.7		-10	55
24490		41.48	13.29	0	35.7		-10	55
24510		41.33	13.29	0	35.7		-10	55
24530		41.27	13.29	0	35.7		-10	55
24550		40.93	13.48	0	35.7		-10	55
24570		40.82	13.48	0	35.7		-10	55
24590		40.73	13.48	0	35.7		-10	55
24610		40.48	13.48	0	35.7		-10	55
24630		40.34	13.48	0	35.7		-10	55
24650		40.08	13.48	0	35.7		-10	55
24670		39.96	13.48	0	35.7		-10	55
24690		39.82	13.48	0	35.7		-10	55
24710		39.5	13.48	0	35.7		-10	55
24730		39.34	13.48	0	35.7		-10	55
24735		39.34	13.48	0	35.7		-10	55
24750		39.19	13.48	0	35.7		-10	55
24770		39.06	13.48	0	35.7		-10	55
24790		38.86	13.48	0	35.7		-10	55
24795		38.86	13.48	0	35.7		-10	55
24810		38.74	13.48	0	35.7		-10	55
24830		38.55	13.48	0	35.7		-10	55
24850		38.45	13.48	0	35.7		-10	55
24860		38.45	13.48	0	35.7		-10	55
24870		38.24	13.48	0	35.7		-10	55
24890		38.12	13.48	0	35.7		-10	55
24910		37.81	13.48	0	35.7		-10	55
24925		37.81	13.48	0	35.7		-10	55
24930		37.68	13.48	0	35.7		-10	55
24950		37.64	13.48	0	35.7		-10	55
24970		37.55	13.48	0	35.7		-10	55
24985		37.55	13.48	0	35.7		-10	55
24990		37.44	13.48	0	35.7		-10	55
25010		37.24	13.48	0	35.7		-10	55
25030		37.06	13.48	0	35.7		-10	55
25045		37.06	13.48	0	35.7		-10	55
25050		36.79	13.48	0	35.7		-10	55
25070		36.72	13.48	0	35.7		-10	55
25090		36.58	13.48	0	35.7		-10	55
25110		36.52	13.01	0	35.7		-10	55
25130		36.47	13.01	0	35.7		-10	55
25150		36.23	13.01	0	35.7		-10	55
25170		36.35	13.01	0	35.7		-10	55
25190		36.34	13.01	0	35.7		-10	55
25210		36.09	13.01	0	35.7		-10	55
25230		36.03	13.01	0	35.7		-10	55
25235		36.03	13.01	0	35.7		-10	55
25250		36	13.01	0	35.7		-10	55
25270		35.97	13.01	0	35.7		-10	55
25290		35.8	13.01	0	35.7		-10	55
25295		35.8	13.01	0	35.7		-10	55
25310		35.78	13.01	0	35.7		-10	55
25330		35.95	13.01	0	35.7		-10	55
25350		35.74	13.01	0	35.7		-10	55
25360		35.74	13.01	0	35.7		-10	55
25370		35.74	13.01	0	35.7		-10	55
25390		35.77	13.01	0	35.7		-10	55
25410		35.83	13.01	0	35.7		-10	55
25420		35.83	13.01	0	35.7		-10	55
25430		35.8	13.01	0	35.7		-10	55
25450		35.69	13.01	0	35.7		-10	55
25470		35.83	13.01	0	35.7		-10	55
25485		35.83	13.01	0	35.7		-10	55
25490		35.85	13.01	0	35.7		-10	55
25510		36.01	13.01	0	35.7		-10	55
25530		35.97	13.01	0	35.7		-10	55
25545		35.97	13.01	0	35.7		-10	55
25550		35.78	13.01	0	35.7		-10	55
25570		35.98	13.01	0	35.7		-10	55
25590		36.12	13.01	0	35.7		-10	55
25610		36.23	13.39	0	35.7		-10	55
25630		36.24	13.39	0	35.7		-10	55
25650		36.39	13.39	0	35.7		-10	55
25670		36.6	13.39	0	35.7		-10	55
25690		36.59	13.39	0	35.7		-10	55
25710		36.84	13.39	0	35.7		-10	55
25730		36.93	13.39	0	35.7		-10	55
25735		36.93	13.39	0	35.7		-10	55
25750		37.09	13.39	0	35.7		-10	55
25770		37.17	13.39	0	35.7		-10	55
25790		37.44	13.39	0	35.7		-10	55
25795		37.44	13.39	0	35.7		-10	55
25810		37.54	13.39	0	35.7		-10	55
25830		37.81	13.39	0	35.7		-10	55
25850		37.99	13.39	0	35.7		-10	55
25860		37.99	13.39	0	35.7		-10	55
25870		38.13	13.39	0	35.7		-10	55
25890		38.44	13.39	0	35.7		-10	55
25910		38.64	13.39	0	35.7		-10	55
25920		38.64	13.39	0	35.7		-10	55
25930		38.88	13.39	0	35.7		-10	55
25950		39.17	13.39	0	35.7		-10	55
25970		39.33	13.39	0	35.7		-10	55
25985		39.33	13.39	0	35.7		-10	55
25990		39.51	13.39	0	35.7		-10	55
26010		39.79	13.39	0	35.7		-10	55
26030		40	13.39	0	35.7		-10	55
26045		40	13.39	0	35.7		-10	55
26050		40.19	13.39	0	35.7		-10	55
26070		40.51	13.39	0	35.7		-10	55
26090		40.62	13.39	0	35.7		-10	55
26105		40.62	13.39	0	35.7		-10	55
26110		40.82	13.39	0	35.7		-10	55
26130		40.95	13.39	0	35.7		-10	55
26150		41.31	13.39	0	35.7		-10	55
26170		41.57	13.59	0	35.7		-10	55
26190		41.58	13.59	0	35.7		-10	55
26210		41.94	13.59	0	35.7		-10	55
26230		41.96	13.59	0	35.7		-10	55
26235		41.96	13.59	0	35.7		-10	55
26250		42.38	13.59	0	35.7		-10	55
26270		42.41	13.59	0	35.7		-10	55
26290		42.6	13.59	0	35.7		-10	55
26295		42.6	13.59	0	35.7		-10	55
26310		42.96	13.59	0	35.7		-10	55
26330		43.04	13.59	0	35.7		-10	55
26350		43.39	13.59	0	35.7		-10	55
26355		43.39	13.59	0	35.7		-10	55
26370		43.45	13.59	0	35.7		-10	55
26390		43.73	13.59	0	35.7		-10	55
26410		43.75	13.59	0	35.7		-10	55
26420		43.75	13.59	0	35.7		-10	55
26430		44.14	13.59	0	35.7		-10	55
26450		44.2	13.59	0	35.7		-10	55
26470		44.32	13.59	0	35.7		-10	55
26480		44.32	13.59	0	35.7		-10	55
26490		44.5	13.59	0	35.7		-10	55
26510		44.75	13.59	0	35.7		-10	55
26530		44.62	13.59	0	35.7		-10	55
26545		44.62	13.59	0	35.7		-10	55
26550		44.87	13.59	0	35.7		-10	55
26570		44.92	13.59	0	35.7		-10	55
26590		45.14	13.59	0	35.7		-10	55
26605		45.14	13.59	0	35.7		-10	55
26610		45.05	13.59	0	35.7		-10	55
26630		45.08	13.59	0	35.7		-10	55
26650		45.42	13.59	0	35.7		-10	55
26670		45.24	13.51	0	35.7		-10	55
26690		45.46	13.51	0	35.7		-10	55
26710		45.3	13.51	0	35.7		-10	55
26730		45.26	13.51	0	35.7		-10	55
26750		45.4	13.51	0	35.7		-10	55
26770		45.53	13.51	0	35.7		-10	55
26790		45.54	13.51	0	35.7		-10	55
26795		45.54	13.51	0	35.7		-10	55
26810		45.4	13.51	0	35.7		-10	55
26830		45.46	13.51	0	35.7		-10	55
26850		45.55	13.51	0	35.7		-10	55
26855		45.55	13.51	0	35.7		-10	55
26870		45.52	13.51	0	35.7		-10	55
26890		45.38	13.51	0	35.7		-10	55
26910		45.52	13.51	0	35.7		-10	55
26920		45.52	13.51	0	35.7		-10	55
26930		45.44	13.51	0	35.7		-10	55
26950		45.4	13.51	0	35.7		-10	55
26970		45.29	13.51	0	35.7		-10	55
26980		45.29	13.51	0	35.7		-10	55
26990		45.37	13.51	0	35.7		-10	55
27010		45.15	13.51	0	35.7		-10	55
27030		45.3	13.51	0	35.7		-10	55
27045		45.3	13.51	0	35.7		-10	55
27050		45.25	13.51	0	35.7		-10	55
27070		45.22	13.51	0	35.7		-10	55
27090		45.4	13.51	0	35.7		-10	55
27105		45.4	13.51	0	35.7		-10	55
27110		45.3	13.51	0	35.7		-10	55
27130		45.15	13.51	0	35.7		-10	55
27150		44.91	13.51	0	35.7		-10	55
27170		45.15	13.66	0	35.7		-10	55
27190		45.01	13.66	0	35.7		-10	55
27210		44.83	13.66	0	35.7		-10	55
27230		44.66	13.66	0	35.7		-10	55
27250		44.54	13.66	0	35.7		-10	55
27270		44.42	13.66	0	35.7		-10	55
27290		44.29	13.66	0	35.7		-10	55
27295		44.29	13.66	0	35.7		-10	55
27310		44.28	13.66	0	35.7		-10	55
27330		44	13.66	0	35.7		-10	55
27350		43.78	13.66	0	35.7		-10	55
27355		43.78	13.66	0	35.7		-10	55
27370		43.63	13.66	0	35.7		-10	55
27390		43.46	13.66	0	35.7		-10	55
27410		43.22	13.66	0	35.7		-10	55
27420		43.22	13.66	0	35.7		-10	55
27430		42.99	13.66	0	35.7		-10	55
27450		42.91	13.66	0	35.7		-10	55
27470		42.57	13.66	0	35.7		-10	55
27480		42.57	13.66	0	35.7		-10	55
27490		42.47	13.66	0	35.7		-10	55
27510		42.21	13.66	0	35.7		-10	55
27530		42.02	13.66	0	35.7		-10	55
27545		42.02	13.66	0	35.7		-10	55
27550		41.78	13.66	0	35.7		-10	55
27570		41.75	13.66	0	35.7		-10	55
27590		41.59	13.66	0	35.7		-10	55
27605		41.59	13.66	0	35.7		-10	55
27610		41.34	13.66	0	35.7		-10	55
27630		41.03	13.66	0	35.7		-10	55
27650		40.93	13.66	0	35.7		-10	55
27665		40.93	13.66	0	35.7		-10	55
27670		40.75	13.66	0	35.7		-10	55
27690		40.51	13.66	0	35.7		-10	55
27710		40.36	13.66	0	35.7		-10	55
27730		40.11	13.44	0	35.7		-10	55
27750		40.01	13.44	0	35.7		-10	55
27770		39.6	13.44	0	35.7		-10	55
27790		39.64	13.44	0	35.7		-10	55
27810		39.43	13.44	0	35.7		-10	55
27830		39.31	13.44	0	35.7		-10	55
27850		39.15	13.44	0	35.7		-10	55
27855		39.15	13.44	0	35.7		-10	55
27870		38.93	13.44	0	35.7		-10	55
27890		38.8	13.44	0	35.7		-10	55
27910		38.54	13.44	0	35.7		-10	55
27915		38.54	13.44	0	35.7		-10	55
27930		38.38	13.44	0	35.7		-10	55
27950		38.24	13.44	0	35.7		-10	55
27970		38.04	13.44	0	35.7		-10	55
27980		38.04	13.44	0	35.7		-10	55
27990		38.01	13.44	0	35.7		-10	55
28010		37.62	13.44	0	35.7		-10	55
28030		37.74	13.44	0	35.7		-10	55
28040		37.74	13.44	0	35.7		-10	55
28050		37.48	13.44	0	35.7		-10	55
28070		37.55	13.44	0	35.7		-10	55
28090		37.2	13.44	0	35.7		-10	55
28105		37.2	13.44	0	35.7		-10	55
28110		36.98	13.44	0	35.7		-10	55
28130		36.91	13.44	0	35.7		-10	55
28150		36.69	13.44	0	35.7		-10	55
28165		36.69	13.44	0	35.7		-10	55
28170		36.74	13.44	0	35.7		-10	55
28190		36.66	13.44	0	35.7		-10	55
28210		36.61	13.44	0	35.7		-10	55
28230		36.43	13.44	0	35.7		-10	55
28250		36.26	13.44	0	35.7		-10	55
28270		36.31	13.44	0	35.7		-10	55
28290		36.15	13.44	0	35.7		-10	55
28310		36.23	13.44	0	35.7		-10	55
28330		35.94	13.44	0	35.7		-10	55
28350		36.01	13.44	0	35.7		-10	55
28355		36.01	13.44	0	35.7		-10	55
28370		35.91	13.44	0	35.7		-10	55
28390		35.93	13.44	0	35.7		-10	55
28410		36.08	13.44	0	35.7		-10	55
28415		36.08	13.44	0	35.7		-10	55
28430		35.84	13.44	0	35.7		-10	55
28450		35.88	13.44	0	35.7		-10	55
28470		35.81	13.44	0	35.7		-10	55
28480		35.81	13.44	0	35.7		-10	55
28490		35.76	13.44	0	35.7		-10	55
28510		35.75	13.44	0	35.7		-10	55
28530		35.82	13.44	0	35.7		-10	55
28540		35.82	13.44	0	35.7		-10	55
28550		35.83	13.44	0	35.7		-10	55
28570		35.85	13.44	0	35.7		-10	55
28590		35.81	13.44	0	35.7		-10	55
28605		35.81	13.44	0	35.7		-10	55
28610		35.81	13.44	0	35.7		-10	55
28630		35.87	13.44	0	35.7		-10	55
28650		35.97	13.44	0	35.7		-10	55
28665		35.97	13.44	0	35.7		-10	55
28670		36.1	13.44	0	35.7		-10	55
28690		36.17	13.44	0	35.7		-10	55
28710		36.24	13.44	0	35.7		-10	55
28730		36.48	13.54	0	35.7		-10	55
28750		36.57	13.54	0	35.7		-10	55
28770		36.77	13.54	0	35.7		-10	55
28790		36.68	13.54	0	35.7		-10	55
28810		36.83	13.54	0	35.7		-10	55
28830		36.93	13.54	0	35.7		-10	55
28850		37.06	13.54	0	35.7		-10	55
28855		37.06	13.54	0	35.7		-10	55
28870		37.41	13.54	0	35.7		-10	55
28890		37.54	13.54	0	35.7		-10	55
28910		37.6	13.54	0	35.7		-10	55
28915		37.6	13.54	0	35.7		-10	55
28930		37.92	13.54	0	35.7		-10	55
28950		38.15	13.54	0	35.7		-10	55
28970		38.2	13.54	0	35.7		-10	55
28980		38.2	13.54	0	35.7		-10	55
28990		38.39	13.54	0	35.7		-10	55
29010		38.77	13.54	0	35.7		-10	55
29030		38.79	13.54	0	35.7		-10	55
29040		38.79	13.54	0	35.7		-10	55
29050		39.06	13.54	0	35.7		-10	55
29070		39.36	13.54	0	35.7		-10	55
29090		39.52	13.54	0	35.7		-10	55
29100		39.52	13.54	0	35.7		-10	55
29110		39.91	13.54	0	35.7		-10	55
29130		40.09	13.54	0	35.7		-10	55
29150		40.28	13.54	0	35.7		-10	55
29165		40.28	13.54	0	35.7		-10	55
29170		40.53	13.54	0	35.7		-10	55
29190		40.61	13.54	0	35.7		-10	55
29210		40.97	13.54	0	35.7		-10	55
29230		41.02	13.44	0	35.7		-10	55
29250		41.36	13.44	0	35.7		-10	55
29270		41.49	13.44	0	35.7		-10	55
29290		41.71	13.44	0	35.7		-10	55
29310		41.99	13.44	0	35.7		-10	55
29330		42.2	13.44	0	35.7		-10	55
29350		42.4	13.44	0	35.7		-10	55
29370		42.51	13.44	0	35.7		-10	55
29390		42.74	13.44	0	35.7		-10	55
29410		43.07	13.44	0	35.7		-10	55
29415		43.07	13.44	0	35.7		-10	55
29430		43.1	13.44	0	35.7		-10	55
29450		43.22	13.44	0	35.7		-10	55
29470		43.49	13.44	0	35.7		-10	55
29475		43.49	13.44	0	35.7		-10	55
29490		43.79	13.44	0	35.7		-10	55
29510		43.78	13.44	0	35.7		-10	55
29530		44.07	13.44	0	35.7		-10	55
29540		44.07	13.44	0	35.7		-10	55
29550		44.15	13.44	0	35.7		-10	55
29570		44.25	13.44	0	35.7		-10	55
29590		44.57	13.44	0	35.7		-10	55
29600		44.57	13.44	0	35.7		-10	55
29610		44.73	13.44	0	35.7		-10	55
29630		44.67	13.44	0	35.7		-10	55
29650		44.76	13.44	0	35.7		-10	55
29665		44.76	13.44	0	35.7		-10	55
29670		45.08	13.44	0	35.7		-10	55
29690		45.15	13.44	0	35.7		-10	55
29710		45.27	13.44	0	35.7		-10	55
29725		45.27	13.44	0	35.7		-10	55
29730		45.15	13.44	0	35.7		-10	55
29750		45.37	13.44	0	35.7		-10	55
29770		45.42	13.44	0	35.7		-10	55
29790		45.46	13.59	0	35.7		-10	55
29810		45.52	13.59	0	35.7		-10	55
29830		45.61	13.59	0	35.7		-10	55
29850		45.5	13.59	0	35.7		-10	55
29870		45.6	13.59	0	35.7		-10	55
29890		45.43	13.59	0	35.7		-10	55
29910		45.56	13.59	0	35.7		-10	55
29915		45.56	13.59	0	35.7		-10	55
29930		45.46	13.59	0	35.7		-10	55
29950		45.52	13.59	0	35.7		-10	55
29970		45.61	13.59	0	35.7		-10	55
29975		45.61	13.59	0	35.7		-10	55
29990		45.41	13.59	0	35.7		-10	55
30010		45.5	13.59	0	35.7		-10	55
30030		45.37	13.59	0	35.7		-10	55
30040		45.37	13.59	0	35.7		-10	55
30050		45.33	13.59	0	35.7		-10	55
30070		45.41	13.59	0	35.7		-10	55
30090		44.97	13.59	0	35.7		-10	55
30100		44.97	13.59	0	35.7		-10	55
30110		45.1	13.59	0	35.7		-10	55
30130		45.02	13.59	0	35.7		-10	55
30150		44.74	13.59	0	35.7		-10	55
30165		44.74	13.59	0	35.7		-10	55
30170		44.79	13.59	0	35.7		-10	55
30190		44.42	13.59	0	35.7		-10	55
30210		44.17	13.59	0	35.7		-10	55
30225		44.17	13.59	0	35.7		-10	55
30230		44.17	13.59	0	35.7		-10	55
30250		43.75	13.59	0	35.7		-10	55
30270		43.79	13.59	0	35.7		-10	55
30285		43.79	13.59	0	35.7		-10	55
30290		43.55	13.59	0	35.7		-10	55
30310		43.42	13.59	0	35.7		-10	55
30330		43.2	13.59	0	35.7		-10	55
30350		42.87	13.49	0	35.7		-10	55
30370		42.83	13.49	0	35.7		-10	55
30390		42.43	13.49	0	35.7		-10	55
30410		42.3	13.49	0	35.7		-10	55
30430		41.99	13.49	0	35.7		-10	55
30450		41.83	13.49	0	35.7		-10	55
30470		41.68	13.49	0	35.7		-10	55
30475		41.68	13.49	0	35.7		-10	55
30490		41.48	13.49	0	35.7		-10	55
30510		41.2	13.49	0	35.7		-10	55
30530		41.09	13.49	0	35.7		-10	55
30540		41.09	13.49	0	35.7		-10	55
30550		40.88	13.49	0	35.7		-10	55
30570		40.76	13.49	0	35.7		-10	55
30590		40.43	13.49	0	35.7		-10	55
30600		40.43	13.49	0	35.7		-10	55
30610		40.34	13.49	0	35.7		-10	55
30630		40.09	13.49	0	35.7		-10	55
30650		39.84	13.49	0	35.7		-10	55
30660		39.84	13.49	0	35.7		-10	55
30670		39.86	13.49	0	35.7		-10	55
30690		39.77	13.49	0	35.7		-10	55
30710		39.48	13.49	0	35.7		-10	55
30725		39.48	13.49	0	35.7		-10	55
30730		39.5	13.49	0	35.7		-10	55
30750		39.06	13.49	0	35.7		-10	55
30770		39.08	13.49	0	35.7		-10	55
30785		39.08	13.49	0	35.7		-10	55
30790		38.74	13.49	0	35.7		-10	55
30810		38.55	13.49	0	35.7		-10	55
30830		38.38	13.49	0	35.7		-10	55
30850		38.33	13.54	0	35.7		-10	55
30870		38.12	13.54	0	35.7		-10	55
30890		37.88	13.54	0	35.7		-10	55
30910		37.92	13.54	0	35.7		-10	55
30930		37.59	13.54	0	35.7		-10	55
30950		37.53	13.54	0	35.7		-10	55
30970		37.44	13.54	0	35.7		-10	55
30975		37.44	13.54	0	35.7		-10	55
30990		37.23	13.54	0	35.7		-10	55
31010		37.15	13.54	0	35.7		-10	55
31030		37.01	13.54	0	35.7		-10	55
31035		37.01	13.54	0	35.7		-10	55
31050		36.83	13.54	0	35.7		-10	55
31070		36.61	13.54	0	35.7		-10	55
31090		36.6	13.54	0	35.7		-10	55
31100		36.6	13.54	0	35.7		-10	55
31110		36.63	13.54	0	35.7		-10	55
31130		36.33	13.54	0	35.7		-10	55
31150		36.34	13.54	0	35.7		-10	55
31160		36.34	13.54	0	35.7		-10	55
31170		36.39	13.54	0	35.7		-10	55
31190		36.15	13.54	0	35.7		-10	55
31210		36.14	13.54	0	35.7		-10	55
31225		36.14	13.54	0	35.7		-10	55
31230		36.14	13.54	0	35.7		-10	55
31250		35.94	13.54	0	35.7		-10	55
31270		35.97	13.54	0	35.7		-10	55
31285		35.97	13.54	0	35.7		-10	55
31290		35.99	13.54	0	35.7		-10	55
31310		35.91	13.54	0	35.7		-10	55
31330		35.9	13.54	0	35.7		-10	55
31350		35.74	13.46	0	35.7		-10	55
31370		35.82	13.46	0	35.7		-10	55
31390		35.74	13.46	0	35.7		-10	55
31410		35.82	13.46	0	35.7		-10	55
31430		35.77	13.46	0	35.7		-10	55
31450		35.82	13.46	0	35.7		-10	55
31470		35.93	13.46	0	35.7		-10	55
31475		35.93	13.46	0	35.7		-10	55
31490		35.95	13.46	0	35.7		-10	55
31510		35.72	13.46	0	35.7		-10	55
31530		35.76	13.46	0	35.7		-10	55
31535		35.76	13.46	0	35.7		-10	55
31550		35.91	13.46	0	35.7		-10	55
31570		35.79	13.46	0	35.7		-10	55
31590		35.85	13.46	0	35.7		-10	55
31595		35.85	13.46	0	35.7		-10	55
31610		35.93	13.46	0	35.7		-10	55
31630		35.95	13.46	0	35.7		-10	55
31650		36.05	13.46	0	35.7		-10	55
31660		36.05	13.46	0	35.7		-10	55
31670		36.14	13.46	0	35.7		-10	55
31690		36.27	13.46	0	35.7		-10	55
31710		36.43	13.46	0	35.7		-10	55
31725		36.43	13.46	0	35.7		-10	55
31730		36.58	13.46	0	35.7		-10	55
31750		36.58	13.46	0	35.7		-10	55
31770		36.9	13.46	0	35.7		-10	55
31785		36.9	13.46	0	35.7		-10	55
31790		36.94	13.46	0	35.7		-10	55
31810		37.22	13.46	0	35.7		-10	55
31830		37.26	13.46	0	35.7		-10	55
31850		37.43	13.53	0	35.7		-10	55
31870		37.61	13.53	0	35.7		-10	55
31890		37.94	13.53	0	35.7		-10	55
31910		38.04	13.53	0	35.7		-10	55
31930		38	13.53	0	35.7		-10	55
31950		38.43	13.53	0	35.7		-10	55
31970		38.71	13.53	0	35.7		-10	55
31990		38.88	13.53	0	35.7		-10	55
32010		38.96	13.53	0	35.7		-10	55
32030		39.28	13.53	0	35.7		-10	55
32035		39.28	13.53	0	35.7		-10	55
32050		39.54	13.53	0	35.7		-10	55
32070		39.65	13.53	0	35.7		-10	55
32090		40.09	13.53	0	35.7		-10	55
32095		40.09	13.53	0	35.7		-10	55
32110		40.21	13.53	0	35.7		-10	55
32130		40.38	13.53	0	35.7		-10	55
32150		40.5	13.53	0	35.7		-10	55
32160		40.5	13.53	0	35.7		-10	55
32170		40.76	13.53	0	35.7		-10	55
32190		41.04	13.53	0	35.7		-10	55
32210		41.21	13.53	0	35.7		-10	55
32220		41.21	13.53	0	35.7		-10	55
32230		41.54	13.53	0	35.7		-10	55
32250		41.66	13.53	0	35.7		-10	55
[truncated: 368 more rows]
