# Supplementary material for: Clinical identification of the stimulus intensity to measure temporal summation of second pain
Source: Sci Rep. 2022 Jul 28;12:12915. doi: 10.1038/s41598-022-17171-6 (PMC9334644; doi:10.1038/s41598-022-17171-6)
Supplement: Supplementary file 1 — Supplementary Information 1. [file 41598_2022_17171_MOESM1_ESM.zip › 11 PT1.xlsx]

## Sheet: Sheet1
Timestamp [msec]	Heater [C]	Tec [C]	Water [C]	COVAS	Baseline [C]	Events	LimiterMin [C]	LimiterMax [C]
30		36.77
50		36.77	12.3	0	36.7		-10	55
70		36.72	12.3	0	36.7		-10	55
90		36.83	12.3	0	36.7		-10	55
100		36.83	12.3	0	36.7		-10	55
110		36.77	12.3	0	36.7		-10	55
130		36.75	12.3	0	36.7		-10	55
150		36.68	12.3	0	36.7		-10	55
160		36.68	12.3	0	36.7		-10	55
170		36.78	12.3	0	36.7		-10	55
190		36.63	12.3	0	36.7		-10	55
210		36.79	12.3	0	36.7		-10	55
225		36.79	12.3	0	36.7		-10	55
230		36.7	12.3	0	36.7		-10	55
250		36.79	12.3	0	36.7		-10	55
270		36.66	12.3	0	36.7		-10	55
285		36.66	12.3	0	36.7		-10	55
290		36.88	12.3	0	36.7		-10	55
310		36.73	12.3	0	36.7		-10	55
330		36.68	12.3	0	36.7		-10	55
350		36.58	12.3	0	36.7		-10	55
370		36.71	12.3	0	36.7		-10	55
390		36.68	12.3	0	36.7		-10	55
410		36.76	12.3	0	36.7		-10	55
430		36.5	12.3	0	36.7		-10	55
450		36.71	12.3	0	36.7		-10	55
470		36.61	12.3	0	36.7		-10	55
475		36.61	12.3	0	36.7		-10	55
490		36.63	12.3	0	36.7		-10	55
510		36.7	12.3	0	36.7		-10	55
530		36.65	12.3	0	36.7		-10	55
535		36.65	12.3	0	36.7		-10	55
550		36.72	12.3	0	36.7		-10	55
570		36.61	12.3	0	36.7		-10	55
590		36.73	12.3	0	36.7		-10	55
600		36.73	12.3	0	36.7		-10	55
610		36.6	12.3	0	36.7		-10	55
630		36.78	12.3	0	36.7		-10	55
650		36.76	12.3	0	36.7		-10	55
660		36.76	12.3	0	36.7		-10	55
670		36.83	12.3	0	36.7		-10	55
690		36.71	12.3	0	36.7		-10	55
710		36.72	12.3	0	36.7		-10	55
725		36.72	12.3	0	36.7		-10	55
730		36.69	12.3	0	36.7		-10	55
750		36.66	12.3	0	36.7		-10	55
770		36.75	12.3	0	36.7		-10	55
785		36.75	12.3	0	36.7		-10	55
790		36.82	12.3	0	36.7		-10	55
810		36.81	12.3	0	36.7		-10	55
830		36.87	12.3	0	36.7		-10	55
850		36.84	12.3	0	36.7		-10	55
870		36.79	12.3	0	36.7		-10	55
890		36.72	12.3	0	36.7		-10	55
910		36.77	12.3	0	36.7		-10	55
930		36.69	12.3	0	36.7		-10	55
950		36.79	12.3	0	36.7		-10	55
970		36.73	12.3	0	36.7		-10	55
975		36.73	12.3	0	36.7		-10	55
990		36.84	12.3	0	36.7		-10	55
1010		36.59	12.3	0	36.7		-10	55
1030		36.62	12.3	0	36.7		-10	55
1035		36.62	12.3	0	36.7		-10	55
1050		36.69	12.3	0	36.7		-10	55
1070		36.83	12.3	0	36.7		-10	55
1090		36.75	12.3	0	36.7		-10	55
1095		36.75	12.3	0	36.7		-10	55
1110		36.83	12.3	0	36.7		-10	55
1130		36.58	12.3	0	36.7		-10	55
1150		36.8	12.3	0	36.7		-10	55
1160		36.8	12.5	0	36.7		-10	55
1170		36.82	12.5	0	36.7		-10	55
1190		36.66	12.5	0	36.7		-10	55
1210		36.71	12.5	0	36.7		-10	55
1220		36.71	12.5	0	36.7		-10	55
1230		36.62	12.5	0	36.7		-10	55
1250		36.69	12.5	0	36.7		-10	55
1270		36.61	12.5	0	36.7		-10	55
1285		36.61	12.5	0	36.7		-10	55
1290		36.8	12.5	0	36.7		-10	55
1310		36.77	12.5	0	36.7		-10	55
1330		36.63	12.5	0	36.7		-10	55
1345		36.63	12.5	0	36.7		-10	55
1350		36.71	12.5	0	36.7		-10	55
1370		36.7	12.5	0	36.7		-10	55
1390		36.76	12.5	0	36.7		-10	55
1410		36.66	12.5	0	36.7		-10	55
1430		36.66	12.5	0	36.7		-10	55
1450		36.75	12.5	0	36.7		-10	55
1470		36.78	12.5	0	36.7		-10	55
1475		36.78	12.5	0	36.7		-10	55
1490		36.64	12.5	0	36.7		-10	55
1510		36.62	12.5	0	36.7		-10	55
1530		36.55	12.5	0	36.7		-10	55
1535		36.55	12.5	0	36.7		-10	55
1550		36.66	12.5	0	36.7		-10	55
1570		36.81	12.5	0	36.7		-10	55
1590		36.68	12.5	0	36.7		-10	55
1595		36.68	12.5	0	36.7		-10	55
1610		36.79	12.5	0	36.7		-10	55
1630		36.63	12.5	0	36.7		-10	55
1650		36.63	12.5	0	36.7		-10	55
1660		36.63	12.5	0	36.7		-10	55
1670		36.92	12.5	0	36.7		-10	55
1690		36.83	12.5	0	36.7		-10	55
1710		36.84	12.5	0	36.7		-10	55
1720		36.84	12.5	0	36.7		-10	55
1730		36.73	12.5	0	36.7		-10	55
1750		36.73	12.5	0	36.7		-10	55
1770		36.72	12.5	0	36.7		-10	55
1785		36.72	12.5	0	36.7		-10	55
1790		36.89	12.5	0	36.7		-10	55
1810		36.76	12.5	0	36.7		-10	55
1830		36.82	12.5	0	36.7		-10	55
1845		36.82	12.5	0	36.7		-10	55
1850		36.84	12.5	0	36.7		-10	55
1870		36.7	12.5	0	36.7		-10	55
1890		36.86	12.5	0	36.7		-10	55
1910		36.67	12.5	0	36.7		-10	55
1930		36.77	12.5	0	36.7		-10	55
1950		36.63	12.5	0	36.7		-10	55
1970		36.82	12.5	0	36.7		-10	55
1990		36.62	12.5	0	36.7		-10	55
2010		36.82	12.5	0	36.7		-10	55
2030		36.7	12.5	0	36.7		-10	55
2035		36.7	12.5	0	36.7		-10	55
2050		36.63	12.5	0	36.7		-10	55
2070		36.74	12.5	0	36.7		-10	55
2090		36.68	12.5	0	36.7		-10	55
2095		36.68	12.5	0	36.7		-10	55
2110		36.63	12.5	0	36.7		-10	55
2130		36.65	12.5	0	36.7		-10	55
2150		36.57	12.5	0	36.7		-10	55
2160		36.57	12.45	0	36.7		-10	55
2170		36.69	12.45	0	36.7		-10	55
2190		36.74	12.45	0	36.7		-10	55
2210		36.74	12.45	0	36.7		-10	55
2220		36.74	12.45	0	36.7		-10	55
2230		36.72	12.45	0	36.7		-10	55
2250		36.65	12.45	0	36.7		-10	55
2270		36.76	12.45	0	36.7		-10	55
2280		36.76	12.45	0	36.7		-10	55
2290		36.67	12.45	0	36.7		-10	55
2310		36.7	12.45	0	36.7		-10	55
2330		36.62	12.45	0	36.7		-10	55
2345		36.62	12.45	0	36.7		-10	55
2350		36.7	12.45	0	36.7		-10	55
2370		36.72	12.45	0	36.7		-10	55
2390		36.72	12.45	0	36.7		-10	55
2410		36.72	12.45	0	36.7		-10	55
2430		36.65	12.45	0	36.7		-10	55
2450		36.76	12.45	0	36.7		-10	55
2470		36.68	12.45	0	36.7		-10	55
2490		36.65	12.45	0	36.7		-10	55
2510		36.63	12.45	0	36.7		-10	55
2530		36.68	12.45	0	36.7		-10	55
2535		36.68	12.45	0	36.7		-10	55
2550		36.8	12.45	0	36.7		-10	55
2570		36.82	12.45	0	36.7		-10	55
2590		36.61	12.45	0	36.7		-10	55
2595		36.61	12.45	0	36.7		-10	55
2610		36.7	12.45	0	36.7		-10	55
2630		36.73	12.45	0	36.7		-10	55
2650		36.64	12.45	0	36.7		-10	55
2655		36.64	12.45	0	36.7		-10	55
2670		36.66	12.45	0	36.7		-10	55
2690		36.63	12.45	0	36.7		-10	55
2710		36.67	12.45	0	36.7		-10	55
2720		36.67	12.17	0	36.7		-10	55
2730		36.61	12.17	0	36.7		-10	55
2750		36.58	12.17	0	36.7		-10	55
2770		36.68	12.17	0	36.7		-10	55
2780		36.68	12.17	0	36.7		-10	55
2790		36.68	12.17	0	36.7		-10	55
2810		36.58	12.17	0	36.7		-10	55
2830		36.62	12.17	0	36.7		-10	55
2845		36.62	12.17	0	36.7		-10	55
2850		36.78	12.17	0	36.7		-10	55
2870		36.65	12.17	0	36.7		-10	55
2890		36.65	12.17	0	36.7		-10	55
2905		36.65	12.17	0	36.7		-10	55
2910		36.69	12.17	0	36.7		-10	55
2930		36.79	12.17	0	36.7		-10	55
2950		36.77	12.17	0	36.7		-10	55
2970		36.72	12.17	0	36.7		-10	55
2990		36.79	12.17	0	36.7		-10	55
3010		36.86	12.17	0	36.7		-10	55
3030		36.84	12.17	0	36.7		-10	55
3050		36.74	12.17	0	36.7		-10	55
3070		36.67	12.17	0	36.7		-10	55
3090		36.79	12.17	0	36.7		-10	55
3095		36.79	12.17	0	36.7		-10	55
3110		36.67	12.17	0	36.7		-10	55
3130		36.7	12.17	0	36.7		-10	55
3150		36.65	12.17	0	36.7		-10	55
3155		36.65	12.17	0	36.7		-10	55
3170		36.88	12.17	0	36.7		-10	55
3190		36.79	12.17	0	36.7		-10	55
3210		36.69	12.17	0	36.7		-10	55
3220		36.69	12.38	0	36.7		-10	55
3230		36.59	12.38	0	36.7		-10	55
3250		36.76	12.38	0	36.7		-10	55
3270		36.77	12.38	0	36.7		-10	55
3280		36.77	12.38	0	36.7		-10	55
3290		36.73	12.38	0	36.7		-10	55
3310		36.76	12.38	0	36.7		-10	55
3330		36.67	12.38	0	36.7		-10	55
3345		36.67	12.38	0	36.7		-10	55
3350		36.6	12.38	0	36.7		-10	55
3370		36.99	12.38	0	36.7		-10	55
3390		36.69	12.38	0	36.7		-10	55
3405		36.69	12.38	0	36.7		-10	55
3410		36.86	12.38	0	36.7		-10	55
3430		36.68	12.38	0	36.7		-10	55
3450		36.74	12.38	0	36.7		-10	55
3470		36.68	12.38	0	36.7		-10	55
3490		36.66	12.38	0	36.7		-10	55
3510		36.73	12.38	0	36.7		-10	55
3530		36.56	12.38	0	36.7		-10	55
3550		36.62	12.38	0	36.7		-10	55
3570		36.82	12.38	0	36.7		-10	55
3590		36.79	12.38	0	36.7		-10	55
3595		36.79	12.38	0	36.7		-10	55
3610		36.61	12.38	0	36.7		-10	55
3630		36.65	12.38	0	36.7		-10	55
3650		36.76	12.38	0	36.7		-10	55
3655		36.76	12.38	0	36.7		-10	55
3670		36.75	12.38	0	36.7		-10	55
3690		36.76	12.38	0	36.7		-10	55
3710		36.51	12.38	0	36.7		-10	55
3720		36.51	12.2	0	36.7		-10	55
3730		36.68	12.2	0	36.7		-10	55
3750		36.63	12.2	0	36.7		-10	55
3770		36.83	12.2	0	36.7		-10	55
3780		36.83	12.2	0	36.7		-10	55
3790		36.78	12.2	0	36.7		-10	55
3810		36.69	12.2	0	36.7		-10	55
3830		36.7	12.2	0	36.7		-10	55
3845		36.7	12.2	0	36.7		-10	55
3850		36.78	12.2	0	36.7		-10	55
3870		36.84	12.2	0	36.7		-10	55
3890		36.67	12.2	0	36.7		-10	55
3905		36.67	12.2	0	36.7		-10	55
3910		36.7	12.2	0	36.7		-10	55
3930		36.52	12.2	0	36.7		-10	55
3950		36.84	12.2	0	36.7		-10	55
3965		36.84	12.2	0	36.7		-10	55
3970		36.66	12.2	0	36.7		-10	55
3990		36.78	12.2	0	36.7		-10	55
4010		36.73	12.2	0	36.7		-10	55
4030		36.63	12.2	0	36.7		-10	55
4050		36.73	12.2	0	36.7		-10	55
4070		36.77	12.2	0	36.7		-10	55
4090		36.71	12.2	0	36.7		-10	55
4110		36.68	12.2	0	36.7		-10	55
4130		36.71	12.2	0	36.7		-10	55
4150		36.65	12.2	0	36.7		-10	55
4155		36.65	12.2	0	36.7		-10	55
4170		36.66	12.2	0	36.7		-10	55
4190		36.79	12.2	0	36.7		-10	55
4210		36.69	12.2	0	36.7		-10	55
4215		36.69	12.2	0	36.7		-10	55
4230		36.69	12.2	0	36.7		-10	55
4250		36.59	12.2	0	36.7		-10	55
4270		36.68	12.2	0	36.7		-10	55
4280		36.68	12.23	0	36.7		-10	55
4290		36.72	12.23	0	36.7		-10	55
4310		36.77	12.23	0	36.7		-10	55
4330		36.6	12.23	0	36.7		-10	55
4340		36.6	12.23	0	36.7		-10	55
4350		36.69	12.23	0	36.7		-10	55
4370		36.72	12.23	0	36.7		-10	55
4390		36.74	12.23	0	36.7		-10	55
4405		36.74	12.23	0	36.7		-10	55
4410		36.75	12.23	0	36.7		-10	55
4430		36.7	12.23	0	36.7		-10	55
4450		36.66	12.23	0	36.7		-10	55
4465		36.66	12.23	0	36.7		-10	55
4470		36.68	12.23	0	36.7		-10	55
4490		36.69	12.23	0	36.7		-10	55
4510		36.66	12.23	0	36.7		-10	55
4530		36.64	12.23	0	36.7		-10	55
4550		36.61	12.23	0	36.7		-10	55
4570		36.75	12.23	0	36.7		-10	55
4590		36.78	12.23	0	36.7		-10	55
4610		36.7	12.23	0	36.7		-10	55
4630		36.76	12.23	0	36.7		-10	55
4650		36.74	12.23	0	36.7		-10	55
4655		36.74	12.23	0	36.7		-10	55
4670		36.7	12.23	0	36.7		-10	55
4690		36.63	12.23	0	36.7		-10	55
4710		36.75	12.23	0	36.7		-10	55
4715		36.75	12.23	0	36.7		-10	55
4730		36.73	12.23	0	36.7		-10	55
4750		36.73	12.23	0	36.7		-10	55
4770		36.86	12.23	0	36.7		-10	55
4780		36.86	12.18	0	36.7		-10	55
4790		36.64	12.18	0	36.7		-10	55
4810		36.59	12.18	0	36.7		-10	55
4830		36.68	12.18	0	36.7		-10	55
4840		36.68	12.18	0	36.7		-10	55
4850		36.68	12.18	0	36.7		-10	55
4870		36.8	12.18	0	36.7		-10	55
4890		36.75	12.18	0	36.7		-10	55
4905		36.75	12.18	0	36.7		-10	55
4910		36.75	12.18	0	36.7		-10	55
4930		36.57	12.18	0	36.7		-10	55
4950		36.7	12.18	0	36.7		-10	55
4965		36.7	12.18	0	36.7		-10	55
4970		36.69	12.18	0	36.7		-10	55
4990		36.58	12.18	0	36.7		-10	55
5010		36.71	12.18	0	36.7		-10	55
5030		36.76	12.18	0	36.7		-10	55
5050		36.68	12.18	0	36.7		-10	55
5070		36.67	12.18	0	36.7		-10	55
5090		36.76	12.18	0	36.7		-10	55
5110		36.62	12.18	0	36.7		-10	55
5130		36.77	12.18	0	36.7		-10	55
5150		36.51	12.18	0	36.7		-10	55
5155		36.51	12.18	0	36.7		-10	55
5170		36.82	12.18	0	36.7		-10	55
5190		36.77	12.18	0	36.7		-10	55
5210		36.83	12.18	0	36.7		-10	55
5215		36.83	12.18	0	36.7		-10	55
5230		36.81	12.18	0	36.7		-10	55
5250		36.67	12.18	0	36.7		-10	55
5270		37.05	12.18	0	36.7		-10	55
5275		37.05	12.18	0	36.7		-10	55
5290		37.19	12.18	0	36.7		-10	55
5310		37.22	12.18	0	36.7		-10	55
5330		37.37	12.18	0	36.7		-10	55
5340		37.37	11.98	0	36.7		-10	55
5350		37.41	11.98	0	36.7		-10	55
5370		37.48	11.98	0	36.7		-10	55
5390		37.6	11.98	0	36.7		-10	55
5400		37.6	11.98	0	36.7		-10	55
5410		37.8	11.98	0	36.7		-10	55
5430		37.91	11.98	0	36.7		-10	55
5450		38.11	11.98	0	36.7		-10	55
5465		38.11	11.98	0	36.7		-10	55
5470		38.18	11.98	0	36.7		-10	55
5490		38.44	11.98	0	36.7		-10	55
5510		38.61	11.98	0	36.7		-10	55
5525		38.61	11.98	0	36.7		-10	55
5530		38.61	11.98	0	36.7		-10	55
5550		38.95	11.98	0	36.7		-10	55
5570		39.03	11.98	0	36.7		-10	55
5590		39.37	11.98	0	36.7		-10	55
5610		39.39	11.98	0	36.7		-10	55
5630		39.69	11.98	0	36.7		-10	55
5650		39.75	11.98	0	36.7		-10	55
5670		39.98	11.98	0	36.7		-10	55
5690		40.27	11.98	0	36.7		-10	55
5710		40.45	11.98	0	36.7		-10	55
5715		40.45	11.98	0	36.7		-10	55
5730		40.48	11.98	0	36.7		-10	55
5750		40.86	11.98	0	36.7		-10	55
5770		41.05	11.98	0	36.7		-10	55
5775		41.05	11.98	0	36.7		-10	55
5790		41.18	11.98	0	36.7		-10	55
5810		41.18	11.98	0	36.7		-10	55
5830		41.68	11.98	0	36.7		-10	55
5840		41.68	12.13	0	36.7		-10	55
5850		41.62	12.13	0	36.7		-10	55
5870		41.91	12.13	0	36.7		-10	55
5890		41.99	12.13	0	36.7		-10	55
5900		41.99	12.13	0	36.7		-10	55
5910		42.22	12.13	0	36.7		-10	55
5930		42.33	12.13	0	36.7		-10	55
5950		42.5	12.13	0	36.7		-10	55
5965		42.5	12.13	0	36.7		-10	55
5970		42.89	12.13	0	36.7		-10	55
5990		42.9	12.13	0	36.7		-10	55
6010		43.21	12.13	0	36.7		-10	55
6025		43.21	12.13	0	36.7		-10	55
6030		43.37	12.13	0	36.7		-10	55
6050		43.44	12.13	0	36.7		-10	55
6070		43.67	12.13	0	36.7		-10	55
6090		43.85	12.13	0	36.7		-10	55
6110		43.73	12.13	0	36.7		-10	55
6130		44.09	12.13	0	36.7		-10	55
6150		44.25	12.13	0	36.7		-10	55
6170		44.41	12.13	0	36.7		-10	55
6190		44.62	12.13	0	36.7		-10	55
6210		44.84	12.13	0	36.7		-10	55
6215		44.84	12.13	0	36.7		-10	55
6230		44.9	12.13	0	36.7		-10	55
6250		44.99	12.13	0	36.7		-10	55
6270		45.16	12.13	0	36.7		-10	55
6275		45.16	12.13	0	36.7		-10	55
6290		45.31	12.13	0	36.7		-10	55
6310		45.58	12.13	0	36.7		-10	55
6330		45.46	12.13	0	36.7		-10	55
6340		45.46	12.28	0	36.7		-10	55
6350		45.77	12.28	0	36.7		-10	55
6370		45.85	12.28	0	36.7		-10	55
6390		45.97	12.28	0	36.7		-10	55
6400		45.97	12.28	0	36.7		-10	55
6410		46.14	12.28	0	36.7		-10	55
6430		46.15	12.28	0	36.7		-10	55
6450		46.18	12.28	0	36.7		-10	55
6465		46.18	12.28	0	36.7		-10	55
6470		46.5	12.28	0	36.7		-10	55
6490		46.48	12.28	0	36.7		-10	55
6510		46.4	12.28	0	36.7		-10	55
6525		46.4	12.28	0	36.7		-10	55
6530		46.54	12.28	0	36.7		-10	55
6550		46.68	12.28	0	36.7		-10	55
6570		46.7	12.28	0	36.7		-10	55
6585		46.7	12.28	0	36.7		-10	55
6590		46.84	12.28	0	36.7		-10	55
6610		46.67	12.28	0	36.7		-10	55
6630		46.5	12.28	0	36.7		-10	55
6650		46.79	12.28	0	36.7		-10	55
6670		46.79	12.28	0	36.7		-10	55
6690		46.74	12.28	0	36.7		-10	55
6710		46.71	12.28	0	36.7		-10	55
6730		46.75	12.28	0	36.7		-10	55
6750		46.54	12.28	0	36.7		-10	55
6770		46.51	12.28	0	36.7		-10	55
6775		46.51	12.28	0	36.7		-10	55
6790		46.46	12.28	0	36.7		-10	55
6810		46.38	12.28	0	36.7		-10	55
6830		45.87	12.28	0	36.7		-10	55
6835		45.87	12.28	0	36.7		-10	55
6850		45.82	12.28	0	36.7		-10	55
6870		45.89	12.28	0	36.7		-10	55
6890		45.52	12.28	0	36.7		-10	55
6900		45.52	12.17	0	36.7		-10	55
6910		45.36	12.17	0	36.7		-10	55
6930		45.11	12.17	0	36.7		-10	55
6950		45.05	12.17	0	36.7		-10	55
6960		45.05	12.17	0	36.7		-10	55
6970		44.62	12.17	0	36.7		-10	55
6990		44.43	12.17	0	36.7		-10	55
7010		44.32	12.17	0	36.7		-10	55
7025		44.32	12.17	0	36.7		-10	55
7030		43.92	12.17	0	36.7		-10	55
7050		43.82	12.17	0	36.7		-10	55
7070		43.55	12.17	0	36.7		-10	55
7085		43.55	12.17	0	36.7		-10	55
7090		43.42	12.17	0	36.7		-10	55
7110		43.32	12.17	0	36.7		-10	55
7130		43.06	12.17	0	36.7		-10	55
7150		42.69	12.17	0	36.7		-10	55
7170		42.58	12.17	0	36.7		-10	55
7190		42.31	12.17	0	36.7		-10	55
7210		42.03	12.17	0	36.7		-10	55
7230		41.91	12.17	0	36.7		-10	55
7250		41.79	12.17	0	36.7		-10	55
7270		41.54	12.17	0	36.7		-10	55
7275		41.54	12.17	0	36.7		-10	55
7290		41.36	12.17	0	36.7		-10	55
7310		41.25	12.17	0	36.7		-10	55
7330		41.03	12.17	0	36.7		-10	55
7335		41.03	12.17	0	36.7		-10	55
7350		40.77	12.17	0	36.7		-10	55
7370		40.6	12.17	0	36.7		-10	55
7390		40.51	12.17	0	36.7		-10	55
7400		40.51	12	0	36.7		-10	55
7410		40.31	12	0	36.7		-10	55
7430		40.11	12	0	36.7		-10	55
7450		40.01	12	0	36.7		-10	55
7460		40.01	12	0	36.7		-10	55
7470		39.84	12	0	36.7		-10	55
7490		39.64	12	0	36.7		-10	55
7510		39.33	12	0	36.7		-10	55
7525		39.33	12	0	36.7		-10	55
7530		39.29	12	0	36.7		-10	55
7550		39.04	12	0	36.7		-10	55
7570		39.03	12	0	36.7		-10	55
7585		39.03	12	0	36.7		-10	55
7590		38.73	12	0	36.7		-10	55
7610		38.62	12	0	36.7		-10	55
7630		38.29	12	0	36.7		-10	55
7650		38.44	12	0	36.7		-10	55
7670		38.13	12	0	36.7		-10	55
7690		38	12	0	36.7		-10	55
7710		37.88	12	0	36.7		-10	55
7730		37.76	12	0	36.7		-10	55
7750		37.71	12	0	36.7		-10	55
7770		37.55	12	0	36.7		-10	55
7775		37.55	12	0	36.7		-10	55
7790		37.4	12	0	36.7		-10	55
7810		37.4	12	0	36.7		-10	55
7830		37.34	12	0	36.7		-10	55
7835		37.34	12	0	36.7		-10	55
7850		37.27	12	0	36.7		-10	55
7870		37.15	12	0	36.7		-10	55
7890		37.04	12	0	36.7		-10	55
7895		37.04	12	0	36.7		-10	55
7910		37.01	12	0	36.7		-10	55
7930		36.91	12	0	36.7		-10	55
7950		36.89	12	0	36.7		-10	55
7960		36.89	11.88	0	36.7		-10	55
7970		36.95	11.88	0	36.7		-10	55
7990		36.82	11.88	0	36.7		-10	55
8010		36.89	11.88	0	36.7		-10	55
8020		36.89	11.88	0	36.7		-10	55
8030		36.81	11.88	0	36.7		-10	55
8050		36.8	11.88	0	36.7		-10	55
8070		36.84	11.88	0	36.7		-10	55
8085		36.84	11.88	0	36.7		-10	55
8090		36.84	11.88	0	36.7		-10	55
8110		36.85	11.88	0	36.7		-10	55
8130		36.82	11.88	0	36.7		-10	55
8150		36.93	11.88	0	36.7		-10	55
8170		36.94	11.88	0	36.7		-10	55
8190		36.99	11.88	0	36.7		-10	55
8210		36.83	11.88	0	36.7		-10	55
8230		36.94	11.88	0	36.7		-10	55
8250		37.08	11.88	0	36.7		-10	55
8270		37.02	11.88	0	36.7		-10	55
8290		37.25	11.88	0	36.7		-10	55
8310		37.16	11.88	0	36.7		-10	55
8330		37.28	11.88	0	36.7		-10	55
8335		37.28	11.88	0	36.7		-10	55
8350		37.41	11.88	0	36.7		-10	55
8370		37.65	11.88	0	36.7		-10	55
8390		37.81	11.88	0	36.7		-10	55
8395		37.81	11.88	0	36.7		-10	55
8410		37.8	11.88	0	36.7		-10	55
8430		37.89	11.88	0	36.7		-10	55
8450		38.12	11.88	0	36.7		-10	55
8460		38.12	12	0	36.7		-10	55
8470		38.3	12	0	36.7		-10	55
8490		38.46	12	0	36.7		-10	55
8510		38.67	12	0	36.7		-10	55
8520		38.67	12	0	36.7		-10	55
8530		38.71	12	0	36.7		-10	55
8550		39.26	12	0	36.7		-10	55
8570		39.24	12	0	36.7		-10	55
8585		39.24	12	0	36.7		-10	55
8590		39.36	12	0	36.7		-10	55
8610		39.49	12	0	36.7		-10	55
8630		39.84	12	0	36.7		-10	55
8645		39.84	12	0	36.7		-10	55
8650		39.89	12	0	36.7		-10	55
8670		40.21	12	0	36.7		-10	55
8690		40.54	12	0	36.7		-10	55
8710		40.59	12	0	36.7		-10	55
8730		40.84	12	0	36.7		-10	55
8750		40.98	12	0	36.7		-10	55
8770		41.18	12	0	36.7		-10	55
8790		41.48	12	0	36.7		-10	55
8810		41.65	12	0	36.7		-10	55
8830		41.88	12	0	36.7		-10	55
8835		41.88	12	0	36.7		-10	55
8850		42.18	12	0	36.7		-10	55
8870		42.26	12	0	36.7		-10	55
8890		42.51	12	0	36.7		-10	55
8895		42.51	12	0	36.7		-10	55
8910		42.53	12	0	36.7		-10	55
8930		42.76	12	0	36.7		-10	55
8950		43.07	12	0	36.7		-10	55
8960		43.07	11.98	0	36.7		-10	55
8970		43.31	11.98	0	36.7		-10	55
8990		43.46	11.98	0	36.7		-10	55
9010		43.53	11.98	0	36.7		-10	55
9020		43.53	11.98	0	36.7		-10	55
9030		43.69	11.98	0	36.7		-10	55
9050		43.9	11.98	0	36.7		-10	55
9070		44.21	11.98	0	36.7		-10	55
9085		44.21	11.98	0	36.7		-10	55
9090		44.34	11.98	0	36.7		-10	55
9110		44.36	11.98	0	36.7		-10	55
9130		44.67	11.98	0	36.7		-10	55
9145		44.67	11.98	0	36.7		-10	55
9150		44.8	11.98	0	36.7		-10	55
9170		45.11	11.98	0	36.7		-10	55
9190		45.26	11.98	0	36.7		-10	55
9205		45.26	11.98	0	36.7		-10	55
9210		45.35	11.98	0	36.7		-10	55
9230		45.39	11.98	0	36.7		-10	55
9250		45.71	11.98	0	36.7		-10	55
9270		45.89	11.98	0	36.7		-10	55
9290		45.95	11.98	0	36.7		-10	55
9310		46.12	11.98	0	36.7		-10	55
9330		46.12	11.98	0	36.7		-10	55
9335		46.12	11.98	0	36.7		-10	55
9350		46.23	11.98	0	36.7		-10	55
9370		46.44	11.98	0	36.7		-10	55
9390		46.43	11.98	0	36.7		-10	55
9395		46.43	11.98	0	36.7		-10	55
9410		46.6	11.98	0	36.7		-10	55
9430		46.54	11.98	0	36.7		-10	55
9450		46.7	11.98	0	36.7		-10	55
9460		46.7	12.13	0	36.7		-10	55
9470		46.76	12.13	0	36.7		-10	55
9490		46.71	12.13	0	36.7		-10	55
9510		46.84	12.13	0	36.7		-10	55
9520		46.84	12.13	0	36.7		-10	55
9530		46.96	12.13	0	36.7		-10	55
9550		46.82	12.13	0	36.7		-10	55
9570		46.93	12.13	0	36.7		-10	55
9585		46.93	12.13	0	36.7		-10	55
9590		46.8	12.13	0	36.7		-10	55
9610		46.77	12.13	0	36.7		-10	55
9630		46.65	12.13	0	36.7		-10	55
9645		46.65	12.13	0	36.7		-10	55
9650		46.57	12.13	0	36.7		-10	55
9670		46.48	12.13	0	36.7		-10	55
9690		46.29	12.13	0	36.7		-10	55
9705		46.29	12.13	0	36.7		-10	55
9710		46.13	12.13	0	36.7		-10	55
9730		46.26	12.13	0	36.7		-10	55
9750		45.97	12.13	0	36.7		-10	55
9770		45.62	12.13	0	36.7		-10	55
9790		45.56	12.13	0	36.7		-10	55
9810		45.17	12.13	0	36.7		-10	55
9830		44.9	12.13	0	36.7		-10	55
9850		44.85	12.13	0	36.7		-10	55
9870		44.64	12.13	0	36.7		-10	55
9890		44.48	12.13	0	36.7		-10	55
9895		44.48	12.13	0	36.7		-10	55
9910		44.26	12.13	0	36.7		-10	55
9930		43.87	12.13	0	36.7		-10	55
9950		43.68	12.13	0	36.7		-10	55
9955		43.68	12.13	0	36.7		-10	55
9970		43.64	12.13	0	36.7		-10	55
9990		43.35	12.13	0	36.7		-10	55
10010		43.08	12.13	0	36.7		-10	55
10020		43.08	12.12	0	36.7		-10	55
10030		42.78	12.12	0	36.7		-10	55
10050		42.76	12.12	0	36.7		-10	55
10070		42.78	12.12	0	36.7		-10	55
10080		42.78	12.12	0	36.7		-10	55
10090		42.35	12.12	0	36.7		-10	55
10110		42.05	12.12	0	36.7		-10	55
10130		41.87	12.12	0	36.7		-10	55
10145		41.87	12.12	0	36.7		-10	55
10150		41.67	12.12	0	36.7		-10	55
10170		41.59	12.12	0	36.7		-10	55
10190		41.42	12.12	0	36.7		-10	55
10205		41.42	12.12	0	36.7		-10	55
10210		41.14	12.12	0	36.7		-10	55
10230		40.97	12.12	0	36.7		-10	55
10250		40.97	12.12	0	36.7		-10	55
10270		40.68	12.12	0	36.7		-10	55
10290		40.42	12.12	0	36.7		-10	55
10310		40.24	12.12	0	36.7		-10	55
10330		40.19	12.12	0	36.7		-10	55
10350		39.99	12.12	0	36.7		-10	55
10370		39.86	12.12	0	36.7		-10	55
10390		39.72	12.12	0	36.7		-10	55
10395		39.72	12.12	0	36.7		-10	55
10410		39.46	12.12	0	36.7		-10	55
10430		39.21	12.12	0	36.7		-10	55
10450		39.19	12.12	0	36.7		-10	55
10455		39.19	12.12	0	36.7		-10	55
10470		39.02	12.12	0	36.7		-10	55
10490		38.73	12.12	0	36.7		-10	55
10510		38.62	12.12	0	36.7		-10	55
10520		38.62	12.45	0	36.7		-10	55
10530		38.48	12.45	0	36.7		-10	55
10550		38.36	12.45	0	36.7		-10	55
10570		38.31	12.45	0	36.7		-10	55
10580		38.31	12.45	0	36.7		-10	55
10590		38.2	12.45	0	36.7		-10	55
10610		37.87	12.45	0	36.7		-10	55
10630		37.65	12.45	0	36.7		-10	55
10645		37.65	12.45	0	36.7		-10	55
10650		37.69	12.45	0	36.7		-10	55
10670		37.6	12.45	0	36.7		-10	55
10690		37.52	12.45	0	36.7		-10	55
10705		37.52	12.45	0	36.7		-10	55
10710		37.45	12.45	0	36.7		-10	55
10730		37.32	12.45	0	36.7		-10	55
10750		37.19	12.45	0	36.7		-10	55
10770		37.34	12.45	0	36.7		-10	55
10790		37.19	12.45	0	36.7		-10	55
10810		37.1	12.45	0	36.7		-10	55
10830		36.89	12.45	0	36.7		-10	55
10850		37.07	12.45	0	36.7		-10	55
10870		37.01	12.45	0	36.7		-10	55
10890		36.84	12.45	0	36.7		-10	55
10910		36.91	12.45	0	36.7		-10	55
10930		36.81	12.45	0	36.7		-10	55
10950		36.92	12.45	0	36.7		-10	55
10955		36.92	12.45	0	36.7		-10	55
10970		36.74	12.45	0	36.7		-10	55
10990		36.84	12.45	0	36.7		-10	55
11010		36.84	12.45	0	36.7		-10	55
11015		36.84	12.45	0	36.7		-10	55
11030		36.96	12.45	0	36.7		-10	55
11050		36.77	12.45	0	36.7		-10	55
11070		36.73	12.45	0	36.7		-10	55
11080		36.73	12.38	0	36.7		-10	55
11090		36.98	12.38	0	36.7		-10	55
11110		36.83	12.38	0	36.7		-10	55
11130		36.82	12.38	0	36.7		-10	55
11140		36.82	12.38	0	36.7		-10	55
11150		37.04	12.38	0	36.7		-10	55
11170		37.17	12.38	0	36.7		-10	55
11190		37.51	12.38	0	36.7		-10	55
11205		37.51	12.38	0	36.7		-10	55
11210		37.2	12.38	0	36.7		-10	55
11230		37.28	12.38	0	36.7		-10	55
11250		37.49	12.38	0	36.7		-10	55
11265		37.49	12.38	0	36.7		-10	55
11270		37.44	12.38	0	36.7		-10	55
11290		37.66	12.38	0	36.7		-10	55
11310		37.76	12.38	0	36.7		-10	55
11330		37.91	12.38	0	36.7		-10	55
11350		38.1	12.38	0	36.7		-10	55
11370		38.13	12.38	0	36.7		-10	55
11390		38.29	12.38	0	36.7		-10	55
11410		38.5	12.38	0	36.7		-10	55
11430		38.71	12.38	0	36.7		-10	55
11450		38.95	12.38	0	36.7		-10	55
11455		38.95	12.38	0	36.7		-10	55
11470		39.2	12.38	0	36.7		-10	55
11490		39.52	12.38	0	36.7		-10	55
11510		39.57	12.38	0	36.7		-10	55
11515		39.57	12.38	0	36.7		-10	55
11530		39.81	12.38	0	36.7		-10	55
11550		39.87	12.38	0	36.7		-10	55
11570		40.15	12.38	0	36.7		-10	55
11580		40.15	12.2	0	36.7		-10	55
11590		40.51	12.2	0	36.7		-10	55
11610		40.59	12.2	0	36.7		-10	55
11630		40.83	12.2	0	36.7		-10	55
11640		40.83	12.2	0	36.7		-10	55
11650		40.99	12.2	0	36.7		-10	55
11670		41.38	12.2	0	36.7		-10	55
11690		41.35	12.2	0	36.7		-10	55
11705		41.35	12.2	0	36.7		-10	55
11710		41.73	12.2	0	36.7		-10	55
11730		41.89	12.2	0	36.7		-10	55
11750		42.15	12.2	0	36.7		-10	55
11765		42.15	12.2	0	36.7		-10	55
11770		42.36	12.2	0	36.7		-10	55
11790		42.43	12.2	0	36.7		-10	55
11810		42.62	12.2	0	36.7		-10	55
11830		43.01	12.2	0	36.7		-10	55
11850		43.11	12.2	0	36.7		-10	55
11870		43.3	12.2	0	36.7		-10	55
11890		43.59	12.2	0	36.7		-10	55
11910		43.61	12.2	0	36.7		-10	55
11930		43.77	12.2	0	36.7		-10	55
11950		43.87	12.2	0	36.7		-10	55
11955		43.87	12.2	0	36.7		-10	55
11970		44.36	12.2	0	36.7		-10	55
11990		44.22	12.2	0	36.7		-10	55
12010		44.38	12.2	0	36.7		-10	55
12015		44.38	12.2	0	36.7		-10	55
12030		44.81	12.2	0	36.7		-10	55
12050		44.82	12.2	0	36.7		-10	55
12070		45.01	12.2	0	36.7		-10	55
12080		45.01	12.35	0	36.7		-10	55
12090		45.41	12.35	0	36.7		-10	55
12110		45.5	12.35	0	36.7		-10	55
12130		45.5	12.35	0	36.7		-10	55
12140		45.5	12.35	0	36.7		-10	55
12150		45.74	12.35	0	36.7		-10	55
12170		45.92	12.35	0	36.7		-10	55
12190		45.94	12.35	0	36.7		-10	55
12200		45.94	12.35	0	36.7		-10	55
12210		46.22	12.35	0	36.7		-10	55
12230		46.2	12.35	0	36.7		-10	55
12250		46.46	12.35	0	36.7		-10	55
12265		46.46	12.35	0	36.7		-10	55
12270		46.35	12.35	0	36.7		-10	55
12290		46.45	12.35	0	36.7		-10	55
12310		46.41	12.35	0	36.7		-10	55
12325		46.41	12.35	0	36.7		-10	55
12330		46.43	12.35	0	36.7		-10	55
12350		46.6	12.35	0	36.7		-10	55
12370		46.63	12.35	0	36.7		-10	55
12390		46.84	12.35	0	36.7		-10	55
12410		46.85	12.35	0	36.7		-10	55
12430		46.7	12.35	0	36.7		-10	55
12450		46.75	12.35	0	36.7		-10	55
12470		46.75	12.35	0	36.7		-10	55
12490		46.74	12.35	0	36.7		-10	55
12510		46.62	12.35	0	36.7		-10	55
12515		46.62	12.35	0	36.7		-10	55
12530		46.6	12.35	0	36.7		-10	55
12550		46.59	12.35	0	36.7		-10	55
12570		46.52	12.35	0	36.7		-10	55
12575		46.52	12.35	0	36.7		-10	55
12590		46.56	12.35	0	36.7		-10	55
12610		46.28	12.35	0	36.7		-10	55
12630		46.02	12.35	0	36.7		-10	55
12640		46.02	12.55	0	36.7		-10	55
12650		46.03	12.55	0	36.7		-10	55
12670		45.83	12.55	0	36.7		-10	55
12690		45.73	12.55	0	36.7		-10	55
12700		45.73	12.55	0	36.7		-10	55
12710		45.47	12.55	0	36.7		-10	55
12730		45.12	12.55	0	36.7		-10	55
12750		45.04	12.55	0	36.7		-10	55
12765		45.04	12.55	0	36.7		-10	55
12770		45.05	12.55	0	36.7		-10	55
12790		44.65	12.55	0	36.7		-10	55
12810		44.41	12.55	0	36.7		-10	55
12825		44.41	12.55	0	36.7		-10	55
12830		44.2	12.55	0	36.7		-10	55
12850		44.02	12.55	0	36.7		-10	55
12870		43.82	12.55	0	36.7		-10	55
12890		43.68	12.55	0	36.7		-10	55
12910		43.43	12.55	0	36.7		-10	55
12930		43.4	12.55	0	36.7		-10	55
12950		43.06	12.55	0	36.7		-10	55
12970		42.93	12.55	0	36.7		-10	55
12990		42.6	12.55	0	36.7		-10	55
13010		42.48	12.55	0	36.7		-10	55
13015		42.48	12.55	0	36.7		-10	55
13030		42.04	12.55	0	36.7		-10	55
13050		42.03	12.55	0	36.7		-10	55
13070		41.9	12.55	0	36.7		-10	55
13075		41.9	12.55	0	36.7		-10	55
13090		41.58	12.55	0	36.7		-10	55
13110		41.3	12.55	0	36.7		-10	55
13130		41.33	12.55	0	36.7		-10	55
13140		41.33	12.51	0	36.7		-10	55
13150		40.96	12.51	0	36.7		-10	55
13170		40.97	12.51	0	36.7		-10	55
13190		40.68	12.51	0	36.7		-10	55
13200		40.68	12.51	0	36.7		-10	55
13210		40.53	12.51	0	36.7		-10	55
13230		40.47	12.51	0	36.7		-10	55
13250		40.16	12.51	0	36.7		-10	55
13265		40.16	12.51	0	36.7		-10	55
13270		40.16	12.51	0	36.7		-10	55
13290		40.09	12.51	0	36.7		-10	55
13310		39.82	12.51	0	36.7		-10	55
13325		39.82	12.51	0	36.7		-10	55
13330		39.45	12.51	0	36.7		-10	55
13350		39.57	12.51	0	36.7		-10	55
13370		39.29	12.51	0	36.7		-10	55
13390		39.1	12.51	0	36.7		-10	55
13410		38.99	12.51	0	36.7		-10	55
13430		38.66	12.51	0	36.7		-10	55
13450		38.5	12.51	0	36.7		-10	55
13470		38.48	12.51	0	36.7		-10	55
13490		38.32	12.51	0	36.7		-10	55
13510		38.05	12.51	0	36.7		-10	55
13530		37.92	12.51	0	36.7		-10	55
13550		37.91	12.51	0	36.7		-10	55
13570		37.94	12.51	0	36.7		-10	55
13575		37.94	12.51	0	36.7		-10	55
13590		37.67	12.51	0	36.7		-10	55
13610		37.49	12.51	0	36.7		-10	55
13630		37.26	12.51	0	36.7		-10	55
13635		37.26	12.51	0	36.7		-10	55
13650		37.45	12.51	0	36.7		-10	55
13670		37.22	12.51	0	36.7		-10	55
13690		37.22	12.51	0	36.7		-10	55
13700		37.22	12.48	0	36.7		-10	55
13710		37.19	12.48	0	36.7		-10	55
13730		37.03	12.48	0	36.7		-10	55
13750		36.98	12.48	0	36.7		-10	55
13765		36.98	12.48	0	36.7		-10	55
13770		37	12.48	0	36.7		-10	55
13790		36.93	12.48	0	36.7		-10	55
13810		36.89	12.48	0	36.7		-10	55
13825		36.89	12.48	0	36.7		-10	55
13830		36.75	12.48	0	36.7		-10	55
13850		36.84	12.48	0	36.7		-10	55
13870		36.96	12.48	0	36.7		-10	55
13885		36.96	12.48	0	36.7		-10	55
13890		36.85	12.48	0	36.7		-10	55
13910		36.67	12.48	0	36.7		-10	55
13930		36.63	12.48	0	36.7		-10	55
13950		36.8	12.48	0	36.7		-10	55
13970		36.78	12.48	0	36.7		-10	55
13990		36.84	12.48	0	36.7		-10	55
14010		36.81	12.48	0	36.7		-10	55
14030		36.78	12.48	0	36.7		-10	55
14050		36.93	12.48	0	36.7		-10	55
14070		37.03	12.48	0	36.7		-10	55
14075		37.03	12.48	0	36.7		-10	55
14090		37.07	12.48	0	36.7		-10	55
14110		37.24	12.48	0	36.7		-10	55
14130		37.23	12.48	0	36.7		-10	55
14135		37.23	12.48	0	36.7		-10	55
14150		37.43	12.48	0	36.7		-10	55
14170		37.53	12.48	0	36.7		-10	55
14190		37.87	12.48	0	36.7		-10	55
14200		37.87	12.48	0	36.7		-10	55
14210		37.75	12.48	0	36.7		-10	55
14230		38.07	12.48	0	36.7		-10	55
14250		38.07	12.48	0	36.7		-10	55
14260		38.07	12.48	0	36.7		-10	55
14270		38.31	12.48	0	36.7		-10	55
14290		38.42	12.48	0	36.7		-10	55
14310		38.74	12.48	0	36.7		-10	55
14325		38.74	12.48	0	36.7		-10	55
14330		38.89	12.48	0	36.7		-10	55
14350		39.16	12.48	0	36.7		-10	55
14370		39.38	12.48	0	36.7		-10	55
14385		39.38	12.48	0	36.7		-10	55
14390		39.38	12.48	0	36.7		-10	55
14410		39.67	12.48	0	36.7		-10	55
14430		39.9	12.48	0	36.7		-10	55
14450		40.18	12.48	0	36.7		-10	55
14470		40.34	12.48	0	36.7		-10	55
14490		40.5	12.48	0	36.7		-10	55
14510		40.61	12.48	0	36.7		-10	55
14530		40.98	12.48	0	36.7		-10	55
14550		41.26	12.48	0	36.7		-10	55
14570		41.45	12.48	0	36.7		-10	55
14575		41.45	12.48	0	36.7		-10	55
14590		41.63	12.48	0	36.7		-10	55
14610		41.78	12.48	0	36.7		-10	55
14630		42.03	12.48	0	36.7		-10	55
14635		42.03	12.48	0	36.7		-10	55
14650		42.28	12.48	0	36.7		-10	55
14670		42.33	12.48	0	36.7		-10	55
14690		42.59	12.48	0	36.7		-10	55
14700		42.59	12.81	0	36.7		-10	55
14710		42.78	12.81	0	36.7		-10	55
14730		43.07	12.81	0	36.7		-10	55
14750		43.19	12.81	0	36.7		-10	55
14760		43.19	12.81	0	36.7		-10	55
14770		43.52	12.81	0	36.7		-10	55
14790		43.73	12.81	0	36.7		-10	55
14810		43.84	12.81	0	36.7		-10	55
14820		43.84	12.81	0	36.7		-10	55
14830		43.83	12.81	0	36.7		-10	55
14850		44.27	12.81	0	36.7		-10	55
14870		44.49	12.81	0	36.7		-10	55
14885		44.49	12.81	0	36.7		-10	55
14890		44.63	12.81	0	36.7		-10	55
14910		44.65	12.81	0	36.7		-10	55
14930		44.85	12.81	0	36.7		-10	55
14950		45.06	12.81	0	36.7		-10	55
14970		45.2	12.81	0	36.7		-10	55
14990		45.41	12.81	0	36.7		-10	55
15010		45.89	12.81	0	36.7		-10	55
15030		45.66	12.81	0	36.7		-10	55
15050		45.97	12.81	0	36.7		-10	55
15070		45.99	12.81	0	36.7		-10	55
15075		45.99	12.81	0	36.7		-10	55
15090		46.08	12.81	0	36.7		-10	55
15110		46.1	12.81	0	36.7		-10	55
15130		46.07	12.81	0	36.7		-10	55
15135		46.07	12.81	0	36.7		-10	55
15150		46.3	12.81	0	36.7		-10	55
15170		46.28	12.81	0	36.7		-10	55
15190		46.46	12.81	0	36.7		-10	55
15195		46.46	12.81	0	36.7		-10	55
15210		46.56	12.81	0	36.7		-10	55
15230		46.51	12.81	0	36.7		-10	55
15250		46.69	12.81	0	36.7		-10	55
15260		46.69	12.56	0	36.7		-10	55
15270		46.41	12.56	0	36.7		-10	55
15290		46.51	12.56	0	36.7		-10	55
15310		46.7	12.56	0	36.7		-10	55
15320		46.7	12.56	0	36.7		-10	55
15330		46.59	12.56	0	36.7		-10	55
15350		46.56	12.56	0	36.7		-10	55
15370		46.79	12.56	0	36.7		-10	55
15385		46.79	12.56	0	36.7		-10	55
15390		46.55	12.56	0	36.7		-10	55
15410		46.51	12.56	0	36.7		-10	55
15430		46.48	12.56	0	36.7		-10	55
15445		46.48	12.56	0	36.7		-10	55
15450		46.44	12.56	0	36.7		-10	55
15470		46.28	12.56	0	36.7		-10	55
15490		46.33	12.56	0	36.7		-10	55
15510		45.99	12.56	0	36.7		-10	55
15530		45.93	12.56	0	36.7		-10	55
15550		45.78	12.56	0	36.7		-10	55
15570		45.56	12.56	0	36.7		-10	55
15590		45.52	12.56	0	36.7		-10	55
15610		45.06	12.56	0	36.7		-10	55
15630		44.92	12.56	0	36.7		-10	55
15635		44.92	12.56	0	36.7		-10	55
15650		44.73	12.56	0	36.7		-10	55
15670		44.72	12.56	0	36.7		-10	55
15690		44.39	12.56	0	36.7		-10	55
15695		44.39	12.56	0	36.7		-10	55
15710		44.12	12.56	0	36.7		-10	55
15730		43.93	12.56	0	36.7		-10	55
15750		43.81	12.56	0	36.7		-10	55
15760		43.81	12.78	0	36.7		-10	55
15770		43.63	12.78	0	36.7		-10	55
15790		43.43	12.78	0	36.7		-10	55
15810		43.23	12.78	0	36.7		-10	55
15820		43.23	12.78	0	36.7		-10	55
15830		42.98	12.78	0	36.7		-10	55
15850		42.83	12.78	0	36.7		-10	55
15870		42.69	12.78	0	36.7		-10	55
15885		42.69	12.78	0	36.7		-10	55
15890		42.4	12.78	0	36.7		-10	55
15910		42.41	12.78	0	36.7		-10	55
15930		41.98	12.78	0	36.7		-10	55
15945		41.98	12.78	0	36.7		-10	55
15950		41.75	12.78	0	36.7		-10	55
15970		41.62	12.78	0	36.7		-10	55
15990		41.52	12.78	0	36.7		-10	55
16010		41.25	12.78	0	36.7		-10	55
16030		41.12	12.78	0	36.7		-10	55
16050		40.89	12.78	0	36.7		-10	55
16070		40.83	12.78	0	36.7		-10	55
16090		40.43	12.78	0	36.7		-10	55
16110		40.44	12.78	0	36.7		-10	55
16130		40.11	12.78	0	36.7		-10	55
16135		40.11	12.78	0	36.7		-10	55
16150		40.09	12.78	0	36.7		-10	55
16170		39.84	12.78	0	36.7		-10	55
16190		39.68	12.78	0	36.7		-10	55
16195		39.68	12.78	0	36.7		-10	55
16210		39.51	12.78	0	36.7		-10	55
16230		39.44	12.78	0	36.7		-10	55
16250		39.23	12.78	0	36.7		-10	55
16260		39.23	12.51	0	36.7		-10	55
16270		39.05	12.51	0	36.7		-10	55
16290		38.9	12.51	0	36.7		-10	55
16310		38.77	12.51	0	36.7		-10	55
16320		38.77	12.51	0	36.7		-10	55
16330		38.58	12.51	0	36.7		-10	55
16350		38.52	12.51	0	36.7		-10	55
16370		38.23	12.51	0	36.7		-10	55
16385		38.23	12.51	0	36.7		-10	55
16390		38.08	12.51	0	36.7		-10	55
16410		37.92	12.51	0	36.7		-10	55
16430		37.81	12.51	0	36.7		-10	55
16445		37.81	12.51	0	36.7		-10	55
16450		37.74	12.51	0	36.7		-10	55
16470		37.67	12.51	0	36.7		-10	55
16490		37.65	12.51	0	36.7		-10	55
16505		37.65	12.51	0	36.7		-10	55
16510		37.25	12.51	0	36.7		-10	55
16530		37.37	12.51	0	36.7		-10	55
16550		37.26	12.51	0	36.7		-10	55
16570		37.21	12.51	0	36.7		-10	55
16590		37.12	12.51	0	36.7		-10	55
16610		36.95	12.51	0	36.7		-10	55
16630		36.96	12.51	0	36.7		-10	55
16650		36.85	12.51	0	36.7		-10	55
16670		36.86	12.51	0	36.7		-10	55
16690		36.96	12.51	0	36.7		-10	55
16695		36.96	12.51	0	36.7		-10	55
16710		36.79	12.51	0	36.7		-10	55
16730		36.77	12.51	0	36.7		-10	55
16750		36.83	12.51	0	36.7		-10	55
16755		36.83	12.51	0	36.7		-10	55
16770		36.77	12.51	0	36.7		-10	55
16790		36.7	12.51	0	36.7		-10	55
16810		36.75	12.51	0	36.7		-10	55
16820		36.75	12.83	0	36.7		-10	55
16830		36.89	12.83	0	36.7		-10	55
16850		36.76	12.83	0	36.7		-10	55
16870		36.7	12.83	0	36.7		-10	55
16880		36.7	12.83	0	36.7		-10	55
16890		36.78	12.83	0	36.7		-10	55
16910		36.88	12.83	0	36.7		-10	55
16930		37.01	12.83	0	36.7		-10	55
16945		37.01	12.83	0	36.7		-10	55
16950		37	12.83	0	36.7		-10	55
16970		37.18	12.83	0	36.7		-10	55
16990		37.2	12.83	0	36.7		-10	55
17005		37.2	12.83	0	36.7		-10	55
17010		37.14	12.83	0	36.7		-10	55
17030		37.3	12.83	0	36.7		-10	55
17050		37.48	12.83	0	36.7		-10	55
17070		37.62	12.83	0	36.7		-10	55
17090		37.75	12.83	0	36.7		-10	55
17110		38.04	12.83	0	36.7		-10	55
17130		38.07	12.83	0	36.7		-10	55
17150		38.2	12.83	0	36.7		-10	55
17170		38.41	12.83	0	36.7		-10	55
17190		38.55	12.83	0	36.7		-10	55
17195		38.55	12.83	0	36.7		-10	55
17210		38.71	12.83	0	36.7		-10	55
17230		38.8	12.83	0	36.7		-10	55
17250		39.43	12.83	0	36.7		-10	55
17255		39.43	12.83	0	36.7		-10	55
17270		39.39	12.83	0	36.7		-10	55
17290		39.56	12.83	0	36.7		-10	55
17310		39.79	12.83	0	36.7		-10	55
17320		39.79	12.71	0	36.7		-10	55
17330		39.89	12.71	0	36.7		-10	55
17350		40.14	12.71	0	36.7		-10	55
17370		40.44	12.71	0	36.7		-10	55
17380		40.44	12.71	0	36.7		-10	55
17390		40.69	12.71	0	36.7		-10	55
17410		40.81	12.71	0	36.7		-10	55
17430		41.08	12.71	0	36.7		-10	55
17445		41.08	12.71	0	36.7		-10	55
17450		41.25	12.71	0	36.7		-10	55
17470		41.58	12.71	0	36.7		-10	55
17490		41.78	12.71	0	36.7		-10	55
17505		41.78	12.71	0	36.7		-10	55
17510		41.82	12.71	0	36.7		-10	55
17530		42.06	12.71	0	36.7		-10	55
17550		42.4	12.71	0	36.7		-10	55
17570		42.78	12.71	0	36.7		-10	55
17590		42.89	12.71	0	36.7		-10	55
17610		43.03	12.71	0	36.7		-10	55
17630		43.05	12.71	0	36.7		-10	55
17650		43.48	12.71	0	36.7		-10	55
17670		43.57	12.71	0	36.7		-10	55
17690		43.85	12.71	0	36.7		-10	55
17695		43.85	12.71	0	36.7		-10	55
17710		43.84	12.71	0	36.7		-10	55
17730		44.31	12.71	0	36.7		-10	55
17750		44.33	12.71	0	36.7		-10	55
17755		44.33	12.71	0	36.7		-10	55
17770		44.49	12.71	0	36.7		-10	55
17790		44.59	12.71	0	36.7		-10	55
17810		44.88	12.71	0	36.7		-10	55
17815		44.88	12.71	0	36.7		-10	55
17830		45	12.71	0	36.7		-10	55
17850		45.07	12.71	0	36.7		-10	55
17870		45.21	12.71	0	36.7		-10	55
17880		45.21	12.58	0	36.7		-10	55
17890		45.36	12.58	0	36.7		-10	55
17910		45.61	12.58	0	36.7		-10	55
17930		45.64	12.58	0	36.7		-10	55
17940		45.64	12.58	0	36.7		-10	55
17950		45.93	12.58	0	36.7		-10	55
17970		46.14	12.58	0	36.7		-10	55
17990		46.01	12.58	0	36.7		-10	55
18005		46.01	12.58	0	36.7		-10	55
18010		46.1	12.58	0	36.7		-10	55
18030		46.25	12.58	0	36.7		-10	55
18050		46.55	12.58	0	36.7		-10	55
18065		46.55	12.58	0	36.7		-10	55
18070		46.41	12.58	0	36.7		-10	55
18090		46.5	12.58	0	36.7		-10	55
18110		46.56	12.58	0	36.7		-10	55
18130		46.49	12.58	0	36.7		-10	55
18150		46.6	12.58	0	36.7		-10	55
18170		46.74	12.58	0	36.7		-10	55
18190		46.58	12.58	0	36.7		-10	55
18210		46.4	12.58	0	36.7		-10	55
18230		46.38	12.58	0	36.7		-10	55
18250		46.44	12.58	0	36.7		-10	55
18255		46.44	12.58	0	36.7		-10	55
18270		46.57	12.58	0	36.7		-10	55
18290		46.4	12.58	0	36.7		-10	55
18310		46.28	12.58	0	36.7		-10	55
18315		46.28	12.58	0	36.7		-10	55
18330		46.03	12.58	0	36.7		-10	55
18350		46.12	12.58	0	36.7		-10	55
18370		45.96	12.58	0	36.7		-10	55
18380		45.96	12.79	0	36.7		-10	55
18390		45.77	12.79	0	36.7		-10	55
18410		45.71	12.79	0	36.7		-10	55
18430		45.51	12.79	0	36.7		-10	55
18440		45.51	12.79	0	36.7		-10	55
18450		45.4	12.79	0	36.7		-10	55
18470		45.15	12.79	0	36.7		-10	55
18490		45.17	12.79	0	36.7		-10	55
18505		45.17	12.79	0	36.7		-10	55
18510		44.76	12.79	0	36.7		-10	55
18530		44.6	12.79	0	36.7		-10	55
18550		44.47	12.79	0	36.7		-10	55
18565		44.47	12.79	0	36.7		-10	55
18570		44.19	12.79	0	36.7		-10	55
18590		43.93	12.79	0	36.7		-10	55
18610		43.68	12.79	0	36.7		-10	55
18630		43.62	12.79	0	36.7		-10	55
18650		43.2	12.79	0	36.7		-10	55
18670		43.06	12.79	0	36.7		-10	55
18690		42.85	12.79	0	36.7		-10	55
18710		42.77	12.79	0	36.7		-10	55
18730		42.55	12.79	0	36.7		-10	55
18750		42.42	12.79	0	36.7		-10	55
18755		42.42	12.79	0	36.7		-10	55
18770		42.11	12.79	0	36.7		-10	55
18790		42.03	12.79	0	36.7		-10	55
18810		41.85	12.79	0	36.7		-10	55
18815		41.85	12.79	0	36.7		-10	55
18830		41.6	12.79	0	36.7		-10	55
18850		41.38	12.79	0	36.7		-10	55
18870		41.27	12.79	0	36.7		-10	55
18880		41.27	12.86	0	36.7		-10	55
18890		41.03	12.86	0	36.7		-10	55
18910		41	12.86	0	36.7		-10	55
18930		40.66	12.86	0	36.7		-10	55
18940		40.66	12.86	0	36.7		-10	55
18950		40.47	12.86	0	36.7		-10	55
18970		40.37	12.86	0	36.7		-10	55
18990		40.2	12.86	0	36.7		-10	55
19005		40.2	12.86	0	36.7		-10	55
19010		39.94	12.86	0	36.7		-10	55
19030		39.71	12.86	0	36.7		-10	55
19050		39.65	12.86	0	36.7		-10	55
19065		39.65	12.86	0	36.7		-10	55
19070		39.4	12.86	0	36.7		-10	55
19090		39.27	12.86	0	36.7		-10	55
19110		39.05	12.86	0	36.7		-10	55
19125		39.05	12.86	0	36.7		-10	55
19130		39.04	12.86	0	36.7		-10	55
19150		38.81	12.86	0	36.7		-10	55
19170		38.59	12.86	0	36.7		-10	55
19190		38.42	12.86	0	36.7		-10	55
19210		38.21	12.86	0	36.7		-10	55
19230		38.2	12.86	0	36.7		-10	55
19250		38.02	12.86	0	36.7		-10	55
19255		38.02	12.86	0	36.7		-10	55
19270		37.94	12.86	0	36.7		-10	55
19290		37.7	12.86	0	36.7		-10	55
19310		37.66	12.86	0	36.7		-10	55
19315		37.66	12.86	0	36.7		-10	55
19330		37.38	12.86	0	36.7		-10	55
19350		37.4	12.86	0	36.7		-10	55
19370		37.33	12.86	0	36.7		-10	55
19375		37.33	12.86	0	36.7		-10	55
19390		37.33	12.86	0	36.7		-10	55
19410		37.12	12.86	0	36.7		-10	55
19430		37.1	12.86	0	36.7		-10	55
19440		37.1	12.74	0	36.7		-10	55
19450		37.11	12.74	0	36.7		-10	55
19470		37.11	12.74	0	36.7		-10	55
19490		36.9	12.74	0	36.7		-10	55
19500		36.9	12.74	0	36.7		-10	55
19510		36.92	12.74	0	36.7		-10	55
19530		36.93	12.74	0	36.7		-10	55
19550		36.98	12.74	0	36.7		-10	55
19565		36.98	12.74	0	36.7		-10	55
19570		36.76	12.74	0	36.7		-10	55
19590		36.69	12.74	0	36.7		-10	55
19610		36.85	12.74	0	36.7		-10	55
19625		36.85	12.74	0	36.7		-10	55
19630		36.63	12.74	0	36.7		-10	55
19650		36.73	12.74	0	36.7		-10	55
19670		36.77	12.74	0	36.7		-10	55
19690		36.72	12.74	0	36.7		-10	55
19710		36.84	12.74	0	36.7		-10	55
19730		36.75	12.74	0	36.7		-10	55
19750		36.86	12.74	0	36.7		-10	55
19770		36.96	12.74	0	36.7		-10	55
19790		36.94	12.74	0	36.7		-10	55
19810		37.17	12.74	0	36.7		-10	55
19815		37.17	12.74	0	36.7		-10	55
19830		37.17	12.74	0	36.7		-10	55
19850		37.44	12.74	0	36.7		-10	55
19870		37.39	12.74	0	36.7		-10	55
19875		37.39	12.74	0	36.7		-10	55
19890		37.53	12.74	0	36.7		-10	55
19910		37.63	12.74	0	36.7		-10	55
19930		37.79	12.74	0	36.7		-10	55
19940		37.79	13.06	0	36.7		-10	55
19950		38.08	13.06	0	36.7		-10	55
19970		38.1	13.06	0	36.7		-10	55
19990		38.44	13.06	0	36.7		-10	55
20000		38.44	13.06	0	36.7		-10	55
20010		38.43	13.06	0	36.7		-10	55
20030		38.55	13.06	0	36.7		-10	55
20050		39	13.06	0	36.7		-10	55
20065		39	13.06	0	36.7		-10	55
20070		39.06	13.06	0	36.7		-10	55
20090		39.25	13.06	0	36.7		-10	55
20110		39.5	13.06	0	36.7		-10	55
20125		39.5	13.06	0	36.7		-10	55
20130		39.62	13.06	0	36.7		-10	55
20150		39.89	13.06	0	36.7		-10	55
20170		40.27	13.06	0	36.7		-10	55
20190		40.29	13.06	0	36.7		-10	55
20210		40.48	13.06	0	36.7		-10	55
20230		40.75	13.06	0	36.7		-10	55
20250		41.21	13.06	0	36.7		-10	55
20270		41.25	13.06	0	36.7		-10	55
20290		41.4	13.06	0	36.7		-10	55
20310		41.6	13.06	0	36.7		-10	55
20315		41.6	13.06	0	36.7		-10	55
20330		41.87	13.06	0	36.7		-10	55
20350		42.03	13.06	0	36.7		-10	55
20370		42.27	13.06	0	36.7		-10	55
20375		42.27	13.06	0	36.7		-10	55
20390		42.41	13.06	0	36.7		-10	55
20410		42.74	13.06	0	36.7		-10	55
20430		42.83	13.06	0	36.7		-10	55
20435		42.83	13.06	0	36.7		-10	55
20450		43.21	13.06	0	36.7		-10	55
20470		43.22	13.06	0	36.7		-10	55
20490		43.47	13.06	0	36.7		-10	55
20500		43.47	13.16	0	36.7		-10	55
20510		43.53	13.16	0	36.7		-10	55
20530		43.83	13.16	0	36.7		-10	55
20550		44.1	13.16	0	36.7		-10	55
20565		44.1	13.16	0	36.7		-10	55
20570		44.38	13.16	0	36.7		-10	55
20590		44.39	13.16	0	36.7		-10	55
20610		44.61	13.16	0	36.7		-10	55
20625		44.61	13.16	0	36.7		-10	55
20630		44.82	13.16	0	36.7		-10	55
20650		44.97	13.16	0	36.7		-10	55
20670		45.23	13.16	0	36.7		-10	55
20690		45.37	13.16	0	36.7		-10	55
20710		45.52	13.16	0	36.7		-10	55
20730		45.66	13.16	0	36.7		-10	55
20750		45.77	13.16	0	36.7		-10	55
20770		45.93	13.16	0	36.7		-10	55
20790		45.97	13.16	0	36.7		-10	55
20810		46.07	13.16	0	36.7		-10	55
20830		46.27	13.16	0	36.7		-10	55
20850		46.02	13.16	0	36.7		-10	55
20870		46.1	13.16	0	36.7		-10	55
20875		46.1	13.16	0	36.7		-10	55
20890		46.4	13.16	0	36.7		-10	55
20910		46.37	13.16	0	36.7		-10	55
20930		46.54	13.16	0	36.7		-10	55
20935		46.54	13.16	0	36.7		-10	55
20950		46.57	13.16	0	36.7		-10	55
20970		46.43	13.16	0	36.7		-10	55
20990		46.44	13.16	0	36.7		-10	55
21000		46.44	12.96	0	36.7		-10	55
21010		46.34	12.96	0	36.7		-10	55
21030		46.35	12.96	0	36.7		-10	55
21050		46.6	12.96	0	36.7		-10	55
21060		46.6	12.96	0	36.7		-10	55
21070		46.49	12.96	0	36.7		-10	55
21090		46.51	12.96	0	36.7		-10	55
21110		46.51	12.96	0	36.7		-10	55
21125		46.51	12.96	0	36.7		-10	55
21130		46.51	12.96	0	36.7		-10	55
21150		46.42	12.96	0	36.7		-10	55
21170		46.45	12.96	0	36.7		-10	55
21185		46.45	12.96	0	36.7		-10	55
21190		46.42	12.96	0	36.7		-10	55
21210		46.3	12.96	0	36.7		-10	55
21230		46.31	12.96	0	36.7		-10	55
21250		46.22	12.96	0	36.7		-10	55
21270		46.23	12.96	0	36.7		-10	55
21290		46.12	12.96	0	36.7		-10	55
21310		46.03	12.96	0	36.7		-10	55
21330		45.97	12.96	0	36.7		-10	55
21350		45.68	12.96	0	36.7		-10	55
21370		45.67	12.96	0	36.7		-10	55
21375		45.67	12.96	0	36.7		-10	55
21390		45.71	12.96	0	36.7		-10	55
21410		45.35	12.96	0	36.7		-10	55
21430		45.33	12.96	0	36.7		-10	55
21435		45.33	12.96	0	36.7		-10	55
21450		45.25	12.96	0	36.7		-10	55
21470		44.77	12.96	0	36.7		-10	55
21490		44.61	12.96	0	36.7		-10	55
21500		44.61	13.09	0	36.7		-10	55
21510		44.41	13.09	0	36.7		-10	55
21530		44.11	13.09	0	36.7		-10	55
21550		43.97	13.09	0	36.7		-10	55
21560		43.97	13.09	0	36.7		-10	55
21570		44.02	13.09	0	36.7		-10	55
21590		43.62	13.09	0	36.7		-10	55
21610		43.32	13.09	0	36.7		-10	55
21625		43.32	13.09	0	36.7		-10	55
21630		43.29	13.09	0	36.7		-10	55
21650		43.06	13.09	0	36.7		-10	55
21670		42.93	13.09	0	36.7		-10	55
21685		42.93	13.09	0	36.7		-10	55
21690		42.7	13.09	0	36.7		-10	55
21710		42.34	13.09	0	36.7		-10	55
21730		42.25	13.09	0	36.7		-10	55
21750		42.12	13.09	0	36.7		-10	55
21770		41.82	13.09	0	36.7		-10	55
21790		41.65	13.09	0	36.7		-10	55
21810		41.47	13.09	0	36.7		-10	55
21830		41.35	13.09	0	36.7		-10	55
21850		41.11	13.09	0	36.7		-10	55
21870		41.03	13.09	0	36.7		-10	55
21875		41.03	13.09	0	36.7		-10	55
21890		40.78	13.09	0	36.7		-10	55
21910		40.64	13.09	0	36.7		-10	55
21930		40.58	13.09	0	36.7		-10	55
21935		40.58	13.09	0	36.7		-10	55
21950		40.28	13.09	0	36.7		-10	55
21970		39.93	13.09	0	36.7		-10	55
21990		39.98	13.09	0	36.7		-10	55
22000		39.98	13.28	0	36.7		-10	55
22010		39.71	13.28	0	36.7		-10	55
22030		39.55	13.28	0	36.7		-10	55
22050		39.45	13.28	0	36.7		-10	55
22060		39.45	13.28	0	36.7		-10	55
22070		39.22	13.28	0	36.7		-10	55
22090		39.17	13.28	0	36.7		-10	55
22110		38.87	13.28	0	36.7		-10	55
22120		38.87	13.28	0	36.7		-10	55
22130		38.72	13.28	0	36.7		-10	55
22150		38.52	13.28	0	36.7		-10	55
22170		38.31	13.28	0	36.7		-10	55
22185		38.31	13.28	0	36.7		-10	55
22190		38.24	13.28	0	36.7		-10	55
22210		38.29	13.28	0	36.7		-10	55
22230		38.02	13.28	0	36.7		-10	55
22245		38.02	13.28	0	36.7		-10	55
22250		37.97	13.28	0	36.7		-10	55
22270		37.81	13.28	0	36.7		-10	55
22290		37.71	13.28	0	36.7		-10	55
22310		37.59	13.28	0	36.7		-10	55
22330		37.56	13.28	0	36.7		-10	55
22350		37.43	13.28	0	36.7		-10	55
22370		37.26	13.28	0	36.7		-10	55
22390		37.27	13.28	0	36.7		-10	55
22410		37.19	13.28	0	36.7		-10	55
22430		37.15	13.28	0	36.7		-10	55
22435		37.15	13.28	0	36.7		-10	55
22450		37.05	13.28	0	36.7		-10	55
22470		36.99	13.28	0	36.7		-10	55
22490		36.71	13.28	0	36.7		-10	55
22495		36.71	13.28	0	36.7		-10	55
22510		36.84	13.28	0	36.7		-10	55
22530		36.74	13.28	0	36.7		-10	55
22550		36.77	13.28	0	36.7		-10	55
22560		36.77	13.08	0	36.7		-10	55
22570		36.74	13.08	0	36.7		-10	55
22590		36.8	13.08	0	36.7		-10	55
22610		36.73	13.08	0	36.7		-10	55
22620		36.73	13.08	0	36.7		-10	55
22630		36.62	13.08	0	36.7		-10	55
22650		36.88	13.08	0	36.7		-10	55
22670		36.7	13.08	0	36.7		-10	55
22685		36.7	13.08	0	36.7		-10	55
22690		36.86	13.08	0	36.7		-10	55
22710		36.78	13.08	0	36.7		-10	55
22730		36.92	13.08	0	36.7		-10	55
22745		36.92	13.08	0	36.7		-10	55
22750		36.82	13.08	0	36.7		-10	55
22770		37.03	13.08	0	36.7		-10	55
22790		37.08	13.08	0	36.7		-10	55
22810		37.12	13.08	0	36.7		-10	55
22830		37.31	13.08	0	36.7		-10	55
22850		37.44	13.08	0	36.7		-10	55
22870		37.64	13.08	0	36.7		-10	55
22890		37.6	13.08	0	36.7		-10	55
22910		37.73	13.08	0	36.7		-10	55
22930		38.1	13.08	0	36.7		-10	55
22935		38.1	13.08	0	36.7		-10	55
22950		38.12	13.08	0	36.7		-10	55
22970		38.18	13.08	0	36.7		-10	55
22990		38.47	13.08	0	36.7		-10	55
22995		38.47	13.08	0	36.7		-10	55
23010		38.61	13.08	0	36.7		-10	55
23030		38.83	13.08	0	36.7		-10	55
23050		39.23	13.08	0	36.7		-10	55
23060		39.23	13.16	0	36.7		-10	55
23070		39.41	13.16	0	36.7		-10	55
23090		39.44	13.16	0	36.7		-10	55
23110		39.58	13.16	0	36.7		-10	55
23120		39.58	13.16	0	36.7		-10	55
23130		39.99	13.16	0	36.7		-10	55
23150		40.01	13.16	0	36.7		-10	55
23170		40.29	13.16	0	36.7		-10	55
23185		40.29	13.16	0	36.7		-10	55
23190		40.48	13.16	0	36.7		-10	55
23210		40.78	13.16	0	36.7		-10	55
23230		40.85	13.16	0	36.7		-10	55
23245		40.85	13.16	0	36.7		-10	55
23250		41.43	13.16	0	36.7		-10	55
23270		41.45	13.16	0	36.7		-10	55
23290		41.62	13.16	0	36.7		-10	55
23310		41.85	13.16	0	36.7		-10	55
23330		42.06	13.16	0	36.7		-10	55
23350		42.2	13.16	0	36.7		-10	55
23370		42.47	13.16	0	36.7		-10	55
23390		42.53	13.16	0	36.7		-10	55
23410		42.71	13.16	0	36.7		-10	55
23430		43	13.16	0	36.7		-10	55
23450		43.32	13.16	0	36.7		-10	55
23470		43.46	13.16	0	36.7		-10	55
23490		43.63	13.16	0	36.7		-10	55
23495		43.63	13.16	0	36.7		-10	55
23510		43.82	13.16	0	36.7		-10	55
23530		44.04	13.16	0	36.7		-10	55
23550		44.22	13.16	0	36.7		-10	55
23555		44.22	13.16	0	36.7		-10	55
23570		44.35	13.16	0	36.7		-10	55
23590		44.6	13.16	0	36.7		-10	55
23610		44.74	13.16	0	36.7		-10	55
23620		44.74	13.11	0	36.7		-10	55
23630		45.01	13.11	0	36.7		-10	55
23650		45.12	13.11	0	36.7		-10	55
23670		45.43	13.11	0	36.7		-10	55
23680		45.43	13.11	0	36.7		-10	55
23690		45.36	13.11	0	36.7		-10	55
23710		45.38	13.11	0	36.7		-10	55
23730		45.9	13.11	0	36.7		-10	55
23745		45.9	13.11	0	36.7		-10	55
23750		45.88	13.11	0	36.7		-10	55
23770		46.03	13.11	0	36.7		-10	55
23790		46.08	13.11	0	36.7		-10	55
23805		46.08	13.11	0	36.7		-10	55
23810		46.13	13.11	0	36.7		-10	55
23830		46.1	13.11	0	36.7		-10	55
23850		46.17	13.11	0	36.7		-10	55
23870		46.58	13.11	0	36.7		-10	55
23890		46.31	13.11	0	36.7		-10	55
23910		46.49	13.11	0	36.7		-10	55
23930		46.46	13.11	0	36.7		-10	55
23950		46.52	13.11	0	36.7		-10	55
23970		46.45	13.11	0	36.7		-10	55
23990		46.55	13.11	0	36.7		-10	55
23995		46.55	13.11	0	36.7		-10	55
24010		46.35	13.11	0	36.7		-10	55
24030		46.52	13.11	0	36.7		-10	55
24050		46.54	13.11	0	36.7		-10	55
24055		46.54	13.11	0	36.7		-10	55
24070		46.59	13.11	0	36.7		-10	55
24090		46.39	13.11	0	36.7		-10	55
24110		46.38	13.11	0	36.7		-10	55
24120		46.38	13.09	0	36.7		-10	55
24130		46.35	13.09	0	36.7		-10	55
24150		46.29	13.09	0	36.7		-10	55
24170		46.21	13.09	0	36.7		-10	55
24180		46.21	13.09	0	36.7		-10	55
24190		46.02	13.09	0	36.7		-10	55
24210		45.8	13.09	0	36.7		-10	55
24230		45.69	13.09	0	36.7		-10	55
24245		45.69	13.09	0	36.7		-10	55
24250		45.65	13.09	0	36.7		-10	55
24270		45.51	13.09	0	36.7		-10	55
24290		45.42	13.09	0	36.7		-10	55
24305		45.42	13.09	0	36.7		-10	55
24310		45.09	13.09	0	36.7		-10	55
24330		44.95	13.09	0	36.7		-10	55
24350		44.67	13.09	0	36.7		-10	55
24370		44.61	13.09	0	36.7		-10	55
24390		44.34	13.09	0	36.7		-10	55
24410		44.08	13.09	0	36.7		-10	55
24430		44.03	13.09	0	36.7		-10	55
24450		43.75	13.09	0	36.7		-10	55
24470		43.57	13.09	0	36.7		-10	55
24490		43.26	13.09	0	36.7		-10	55
24495		43.26	13.09	0	36.7		-10	55
24510		43.07	13.09	0	36.7		-10	55
24530		42.88	13.09	0	36.7		-10	55
24550		42.74	13.09	0	36.7		-10	55
24555		42.74	13.09	0	36.7		-10	55
24570		42.51	13.09	0	36.7		-10	55
24590		42.08	13.09	0	36.7		-10	55
24610		42.08	13.09	0	36.7		-10	55
24620		42.08	13.31	0	36.7		-10	55
24630		41.98	13.31	0	36.7		-10	55
24650		41.67	13.31	0	36.7		-10	55
24670		41.56	13.31	0	36.7		-10	55
24680		41.56	13.31	0	36.7		-10	55
24690		41.29	13.31	0	36.7		-10	55
24710		41.11	13.31	0	36.7		-10	55
24730		41.1	13.31	0	36.7		-10	55
24740		41.1	13.31	0	36.7		-10	55
24750		40.88	13.31	0	36.7		-10	55
24770		40.62	13.31	0	36.7		-10	55
24790		40.4	13.31	0	36.7		-10	55
24805		40.4	13.31	0	36.7		-10	55
24810		40.27	13.31	0	36.7		-10	55
24830		40.18	13.31	0	36.7		-10	55
24850		39.97	13.31	0	36.7		-10	55
24870		39.81	13.31	0	36.7		-10	55
24890		39.54	13.31	0	36.7		-10	55
24910		39.3	13.31	0	36.7		-10	55
24930		39.19	13.31	0	36.7		-10	55
24950		39.2	13.31	0	36.7		-10	55
24970		38.8	13.31	0	36.7		-10	55
24990		38.86	13.31	0	36.7		-10	55
25010		38.71	13.31	0	36.7		-10	55
25030		38.5	13.31	0	36.7		-10	55
25050		38.46	13.31	0	36.7		-10	55
25055		38.46	13.31	0	36.7		-10	55
25070		38.13	13.31	0	36.7		-10	55
25090		38.06	13.31	0	36.7		-10	55
25110		37.91	13.31	0	36.7		-10	55
25115		37.91	13.31	0	36.7		-10	55
25130		37.91	13.31	0	36.7		-10	55
25150		37.64	13.31	0	36.7		-10	55
25170		37.63	13.31	0	36.7		-10	55
25180		37.63	13.28	0	36.7		-10	55
25190		37.29	13.28	0	36.7		-10	55
25210		37.43	13.28	0	36.7		-10	55
25230		37.36	13.28	0	36.7		-10	55
25240		37.36	13.28	0	36.7		-10	55
25250		37.26	13.28	0	36.7		-10	55
25270		37.07	13.28	0	36.7		-10	55
25290		37.26	13.28	0	36.7		-10	55
25305		37.26	13.28	0	36.7		-10	55
25310		36.94	13.28	0	36.7		-10	55
25330		36.96	13.28	0	36.7		-10	55
25350		36.89	13.28	0	36.7		-10	55
25365		36.89	13.28	0	36.7		-10	55
25370		36.84	13.28	0	36.7		-10	55
25390		36.8	13.28	0	36.7		-10	55
25410		36.64	13.28	0	36.7		-10	55
25430		36.86	13.28	0	36.7		-10	55
25450		36.89	13.28	0	36.7		-10	55
25470		36.69	13.28	0	36.7		-10	55
25490		36.69	13.28	0	36.7		-10	55
25510		36.63	13.28	0	36.7		-10	55
25530		36.71	13.28	0	36.7		-10	55
25550		36.68	13.28	0	36.7		-10	55
25555		36.68	13.28	0	36.7		-10	55
25570		36.88	13.28	0	36.7		-10	55
25590		36.74	13.28	0	36.7		-10	55
25610		36.92	13.28	0	36.7		-10	55
25615		36.92	13.28	0	36.7		-10	55
25630		36.79	13.28	0	36.7		-10	55
25650		36.95	13.28	0	36.7		-10	55
25670		37.17	13.28	0	36.7		-10	55
25680		37.17	13.11	0	36.7		-10	55
25690		37.22	13.11	0	36.7		-10	55
25710		37.1	13.11	0	36.7		-10	55
25730		37.31	13.11	0	36.7		-10	55
25740		37.31	13.11	0	36.7		-10	55
25750		37.5	13.11	0	36.7		-10	55
25770		37.7	13.11	0	36.7		-10	55
25790		37.82	13.11	0	36.7		-10	55
25805		37.82	13.11	0	36.7		-10	55
25810		37.94	13.11	0	36.7		-10	55
25830		38.01	13.11	0	36.7		-10	55
25850		38.16	13.11	0	36.7		-10	55
25865		38.16	13.11	0	36.7		-10	55
25870		38.39	13.11	0	36.7		-10	55
25890		38.43	13.11	0	36.7		-10	55
25910		38.86	13.11	0	36.7		-10	55
25930		39.02	13.11	0	36.7		-10	55
25950		39.25	13.11	0	36.7		-10	55
25970		39.4	13.11	0	36.7		-10	55
25990		39.5	13.11	0	36.7		-10	55
26010		39.68	13.11	0	36.7		-10	55
26030		39.95	13.11	0	36.7		-10	55
26050		40.25	13.11	0	36.7		-10	55
26070		40.45	13.11	0	36.7		-10	55
26090		40.81	13.11	0	36.7		-10	55
26110		40.87	13.11	0	36.7		-10	55
26115		40.87	13.11	0	36.7		-10	55
26130		40.98	13.11	0	36.7		-10	55
26150		41.2	13.11	0	36.7		-10	55
26170		41.48	13.11	0	36.7		-10	55
26180		41.48	13.26	0	36.7		-10	55
26190		41.69	13.26	0	36.7		-10	55
26210		41.96	13.26	0	36.7		-10	55
26230		42.37	13.26	0	36.7		-10	55
26240		42.37	13.26	0	36.7		-10	55
26250		42.47	13.26	0	36.7		-10	55
26270		42.51	13.26	0	36.7		-10	55
26290		42.75	13.26	0	36.7		-10	55
26300		42.75	13.26	0	36.7		-10	55
26310		42.99	13.26	0	36.7		-10	55
26330		43.25	13.26	0	36.7		-10	55
26350		43.48	13.26	0	36.7		-10	55
26365		43.48	13.26	0	36.7		-10	55
26370		43.77	13.26	0	36.7		-10	55
26390		43.78	13.26	0	36.7		-10	55
26410		43.71	13.26	0	36.7		-10	55
26425		43.71	13.26	0	36.7		-10	55
26430		44.23	13.26	0	36.7		-10	55
26450		44.35	13.26	0	36.7		-10	55
26470		44.58	13.26	0	36.7		-10	55
26490		44.63	13.26	0	36.7		-10	55
26510		44.88	13.26	0	36.7		-10	55
26530		45.2	13.26	0	36.7		-10	55
26550		45.26	13.26	0	36.7		-10	55
26570		45.39	13.26	0	36.7		-10	55
26590		45.42	13.26	0	36.7		-10	55
26610		45.58	13.26	0	36.7		-10	55
26615		45.58	13.26	0	36.7		-10	55
26630		45.84	13.26	0	36.7		-10	55
26650		45.84	13.26	0	36.7		-10	55
26670		46.09	13.26	0	36.7		-10	55
26675		46.09	13.26	0	36.7		-10	55
26690		46.14	13.26	0	36.7		-10	55
26710		46.13	13.26	0	36.7		-10	55
26730		46.4	13.26	0	36.7		-10	55
26740		46.4	13.11	0	36.7		-10	55
26750		46.44	13.11	0	36.7		-10	55
26770		46.3	13.11	0	36.7		-10	55
26790		46.47	13.11	0	36.7		-10	55
26800		46.47	13.11	0	36.7		-10	55
26810		46.46	13.11	0	36.7		-10	55
26830		46.46	13.11	0	36.7		-10	55
26850		46.61	13.11	0	36.7		-10	55
26865		46.61	13.11	0	36.7		-10	55
26870		46.35	13.11	0	36.7		-10	55
26890		46.36	13.11	0	36.7		-10	55
26910		46.6	13.11	0	36.7		-10	55
26925		46.6	13.11	0	36.7		-10	55
26930		46.44	13.11	0	36.7		-10	55
26950		46.51	13.11	0	36.7		-10	55
26970		46.21	13.11	0	36.7		-10	55
26990		46.41	13.11	0	36.7		-10	55
27010		46.33	13.11	0	36.7		-10	55
27030		46.35	13.11	0	36.7		-10	55
27050		46.42	13.11	0	36.7		-10	55
27070		46.23	13.11	0	36.7		-10	55
27090		45.87	13.11	0	36.7		-10	55
27110		45.93	13.11	0	36.7		-10	55
27115		45.93	13.11	0	36.7		-10	55
27130		45.88	13.11	0	36.7		-10	55
27150		45.84	13.11	0	36.7		-10	55
27170		45.58	13.11	0	36.7		-10	55
27175		45.58	13.11	0	36.7		-10	55
27190		45.51	13.11	0	36.7		-10	55
27210		45.43	13.11	0	36.7		-10	55
27230		45.17	13.11	0	36.7		-10	55
27240		45.17	13.43	0	36.7		-10	55
27250		44.94	13.43	0	36.7		-10	55
27270		44.96	13.43	0	36.7		-10	55
27290		44.69	13.43	0	36.7		-10	55
27300		44.69	13.43	0	36.7		-10	55
27310		44.4	13.43	0	36.7		-10	55
27330		44.39	13.43	0	36.7		-10	55
27350		43.88	13.43	0	36.7		-10	55
27365		43.88	13.43	0	36.7		-10	55
27370		43.81	13.43	0	36.7		-10	55
27390		43.73	13.43	0	36.7		-10	55
27410		43.44	13.43	0	36.7		-10	55
27425		43.44	13.43	0	36.7		-10	55
27430		43.45	13.43	0	36.7		-10	55
27450		43.08	13.43	0	36.7		-10	55
27470		42.83	13.43	0	36.7		-10	55
27490		42.68	13.43	0	36.7		-10	55
27510		42.36	13.43	0	36.7		-10	55
27530		42.34	13.43	0	36.7		-10	55
27550		42.03	13.43	0	36.7		-10	55
27570		41.83	13.43	0	36.7		-10	55
27590		41.61	13.43	0	36.7		-10	55
27610		41.56	13.43	0	36.7		-10	55
27630		41.16	13.43	0	36.7		-10	55
27650		41.1	13.43	0	36.7		-10	55
27670		40.86	13.43	0	36.7		-10	55
27675		40.86	13.43	0	36.7		-10	55
27690		40.67	13.43	0	36.7		-10	55
27710		40.6	13.43	0	36.7		-10	55
27730		40.34	13.43	0	36.7		-10	55
27735		40.34	13.43	0	36.7		-10	55
27750		40.22	13.43	0	36.7		-10	55
27770		40.02	13.43	0	36.7		-10	55
27790		39.96	13.43	0	36.7		-10	55
27800		39.96	13.38	0	36.7		-10	55
27810		39.76	13.38	0	36.7		-10	55
27830		39.57	13.38	0	36.7		-10	55
27850		39.33	13.38	0	36.7		-10	55
27860		39.33	13.38	0	36.7		-10	55
27870		39.28	13.38	0	36.7		-10	55
27890		39.06	13.38	0	36.7		-10	55
27910		38.95	13.38	0	36.7		-10	55
27925		38.95	13.38	0	36.7		-10	55
27930		38.63	13.38	0	36.7		-10	55
27950		38.55	13.38	0	36.7		-10	55
27970		38.46	13.38	0	36.7		-10	55
27985		38.46	13.38	0	36.7		-10	55
27990		38.25	13.38	0	36.7		-10	55
28010		38.11	13.38	0	36.7		-10	55
28030		37.97	13.38	0	36.7		-10	55
28050		37.79	13.38	0	36.7		-10	55
28070		37.7	13.38	0	36.7		-10	55
28090		37.53	13.38	0	36.7		-10	55
28110		37.59	13.38	0	36.7		-10	55
28130		37.5	13.38	0	36.7		-10	55
28150		37.23	13.38	0	36.7		-10	55
28170		37.3	13.38	0	36.7		-10	55
28175		37.3	13.38	0	36.7		-10	55
28190		37.12	13.38	0	36.7		-10	55
28210		37	13.38	0	36.7		-10	55
28230		37	13.38	0	36.7		-10	55
28235		37	13.38	0	36.7		-10	55
28250		36.99	13.38	0	36.7		-10	55
28270		36.85	13.38	0	36.7		-10	55
28290		36.88	13.38	0	36.7		-10	55
28300		36.88	13.38	0	36.7		-10	55
28310		36.89	13.38	0	36.7		-10	55
28330		36.8	13.38	0	36.7		-10	55
28350		36.77	13.38	0	36.7		-10	55
28360		36.77	13.38	0	36.7		-10	55
28370		36.7	13.38	0	36.7		-10	55
28390		36.64	13.38	0	36.7		-10	55
28410		36.8	13.38	0	36.7		-10	55
28425		36.8	13.38	0	36.7		-10	55
28430		36.77	13.38	0	36.7		-10	55
28450		36.73	13.38	0	36.7		-10	55
28470		36.67	13.38	0	36.7		-10	55
28485		36.67	13.38	0	36.7		-10	55
28490		36.84	13.38	0	36.7		-10	55
28510		36.85	13.38	0	36.7		-10	55
28530		37.01	13.38	0	36.7		-10	55
28550		37.06	13.38	0	36.7		-10	55
28570		37.24	13.38	0	36.7		-10	55
28590		37.3	13.38	0	36.7		-10	55
28610		37.38	13.38	0	36.7		-10	55
28630		37.46	13.38	0	36.7		-10	55
28650		37.63	13.38	0	36.7		-10	55
28670		37.89	13.38	0	36.7		-10	55
28675		37.89	13.38	0	36.7		-10	55
28690		37.81	13.38	0	36.7		-10	55
28710		38.04	13.38	0	36.7		-10	55
28730		38.23	13.38	0	36.7		-10	55
28735		38.23	13.38	0	36.7		-10	55
28750		38.4	13.38	0	36.7		-10	55
28770		38.52	13.38	0	36.7		-10	55
28790		38.66	13.38	0	36.7		-10	55
28800		38.66	13.43	0	36.7		-10	55
28810		38.94	13.43	0	36.7		-10	55
28830		39.26	13.43	0	36.7		-10	55
28850		39.43	13.43	0	36.7		-10	55
28860		39.43	13.43	0	36.7		-10	55
28870		39.61	13.43	0	36.7		-10	55
28890		39.85	13.43	0	36.7		-10	55
28910		40.06	13.43	0	36.7		-10	55
28920		40.06	13.43	0	36.7		-10	55
28930		40.24	13.43	0	36.7		-10	55
28950		40.59	13.43	0	36.7		-10	55
28970		40.6	13.43	0	36.7		-10	55
28985		40.6	13.43	0	36.7		-10	55
28990		40.98	13.43	0	36.7		-10	55
29010		41.15	13.43	0	36.7		-10	55
29030		41.27	13.43	0	36.7		-10	55
29045		41.27	13.43	0	36.7		-10	55
29050		41.47	13.43	0	36.7		-10	55
29070		41.65	13.43	0	36.7		-10	55
29090		41.95	13.43	0	36.7		-10	55
29110		42.12	13.43	0	36.7		-10	55
29130		42.4	13.43	0	36.7		-10	55
29150		42.72	13.43	0	36.7		-10	55
29170		42.88	13.43	0	36.7		-10	55
29190		42.86	13.43	0	36.7		-10	55
29210		43.12	13.43	0	36.7		-10	55
29230		43.29	13.43	0	36.7		-10	55
29235		43.29	13.43	0	36.7		-10	55
29250		43.63	13.43	0	36.7		-10	55
29270		43.68	13.43	0	36.7		-10	55
29290		43.83	13.43	0	36.7		-10	55
29295		43.83	13.43	0	36.7		-10	55
29310		44.21	13.43	0	36.7		-10	55
29330		44.29	13.43	0	36.7		-10	55
29350		44.48	13.43	0	36.7		-10	55
29360		44.48	13.33	0	36.7		-10	55
29370		44.73	13.33	0	36.7		-10	55
29390		44.77	13.33	0	36.7		-10	55
29410		45	13.33	0	36.7		-10	55
29420		45	13.33	0	36.7		-10	55
29430		45.22	13.33	0	36.7		-10	55
29450		45.22	13.33	0	36.7		-10	55
29470		45.48	13.33	0	36.7		-10	55
29485		45.48	13.33	0	36.7		-10	55
29490		45.63	13.33	0	36.7		-10	55
29510		45.74	13.33	0	36.7		-10	55
29530		45.75	13.33	0	36.7		-10	55
29545		45.75	13.33	0	36.7		-10	55
29550		46.02	13.33	0	36.7		-10	55
29570		46.04	13.33	0	36.7		-10	55
29590		46.04	13.33	0	36.7		-10	55
29610		46.17	13.33	0	36.7		-10	55
29630		46.17	13.33	0	36.7		-10	55
29650		46.43	13.33	0	36.7		-10	55
29670		46.24	13.33	0	36.7		-10	55
29690		46.42	13.33	0	36.7		-10	55
29710		46.29	13.33	0	36.7		-10	55
29730		46.46	13.33	0	36.7		-10	55
29735		46.46	13.33	0	36.7		-10	55
29750		46.38	13.33	0	36.7		-10	55
29770		46.39	13.33	0	36.7		-10	55
29790		46.65	13.33	0	36.7		-10	55
29795		46.65	13.33	0	36.7		-10	55
29810		46.57	13.33	0	36.7		-10	55
29830		46.35	13.33	0	36.7		-10	55
29850		46.55	13.33	0	36.7		-10	55
29860		46.55	13.64	0	36.7		-10	55
29870		46.46	13.64	0	36.7		-10	55
29890		46.47	13.64	0	36.7		-10	55
29910		46.5	13.64	0	36.7		-10	55
29920		46.5	13.64	0	36.7		-10	55
29930		46.36	13.64	0	36.7		-10	55
29950		46.34	13.64	0	36.7		-10	55
29970		46.04	13.64	0	36.7		-10	55
29985		46.04	13.64	0	36.7		-10	55
29990		46.12	13.64	0	36.7		-10	55
30010		46.17	13.64	0	36.7		-10	55
30030		45.8	13.64	0	36.7		-10	55
30045		45.8	13.64	0	36.7		-10	55
30050		45.75	13.64	0	36.7		-10	55
30070		45.72	13.64	0	36.7		-10	55
30090		45.6	13.64	0	36.7		-10	55
30110		45.56	13.64	0	36.7		-10	55
30130		45.32	13.64	0	36.7		-10	55
30150		45.26	13.64	0	36.7		-10	55
30170		44.82	13.64	0	36.7		-10	55
30190		44.71	13.64	0	36.7		-10	55
30210		44.71	13.64	0	36.7		-10	55
30230		44.35	13.64	0	36.7		-10	55
30235		44.35	13.64	0	36.7		-10	55
30250		44.14	13.64	0	36.7		-10	55
30270		43.84	13.64	0	36.7		-10	55
30290		43.83	13.64	0	36.7		-10	55
30295		43.83	13.64	0	36.7		-10	55
30310		43.62	13.64	0	36.7		-10	55
30330		43.31	13.64	0	36.7		-10	55
30350		43.09	13.64	0	36.7		-10	55
30355		43.09	13.64	0	36.7		-10	55
30370		42.99	13.64	0	36.7		-10	55
30390		42.68	13.64	0	36.7		-10	55
30410		42.61	13.64	0	36.7		-10	55
30420		42.61	13.41	0	36.7		-10	55
30430		42.36	13.41	0	36.7		-10	55
30450		42.19	13.41	0	36.7		-10	55
30470		42.05	13.41	0	36.7		-10	55
30485		42.05	13.41	0	36.7		-10	55
30490		41.88	13.41	0	36.7		-10	55
30510		41.61	13.41	0	36.7		-10	55
30530		41.37	13.41	0	36.7		-10	55
30545		41.37	13.41	0	36.7		-10	55
30550		41.09	13.41	0	36.7		-10	55
30570		40.98	13.41	0	36.7		-10	55
30590		40.96	13.41	0	36.7		-10	55
30605		40.96	13.41	0	36.7		-10	55
30610		40.76	13.41	0	36.7		-10	55
30630		40.62	13.41	0	36.7		-10	55
30650		40.26	13.41	0	36.7		-10	55
30670		40.16	13.41	0	36.7		-10	55
30690		40.14	13.41	0	36.7		-10	55
30710		39.79	13.41	0	36.7		-10	55
30730		39.59	13.41	0	36.7		-10	55
30750		39.35	13.41	0	36.7		-10	55
30770		39.35	13.41	0	36.7		-10	55
30790		39.08	13.41	0	36.7		-10	55
30795		39.08	13.41	0	36.7		-10	55
30810		39.06	13.41	0	36.7		-10	55
30830		38.71	13.41	0	36.7		-10	55
30850		38.49	13.41	0	36.7		-10	55
30855		38.49	13.41	0	36.7		-10	55
30870		38.39	13.41	0	36.7		-10	55
30890		38.3	13.41	0	36.7		-10	55
30910		38.27	13.41	0	36.7		-10	55
30920		38.27	13.34	0	36.7		-10	55
30930		38.04	13.34	0	36.7		-10	55
30950		37.95	13.34	0	36.7		-10	55
30970		38	13.34	0	36.7		-10	55
30980		38	13.34	0	36.7		-10	55
30990		37.61	13.34	0	36.7		-10	55
31010		37.59	13.34	0	36.7		-10	55
31030		37.53	13.34	0	36.7		-10	55
31045		37.53	13.34	0	36.7		-10	55
31050		37.39	13.34	0	36.7		-10	55
31070		37.23	13.34	0	36.7		-10	55
31090		37.14	13.34	0	36.7		-10	55
31105		37.14	13.34	0	36.7		-10	55
31110		37.26	13.34	0	36.7		-10	55
31130		37.3	13.34	0	36.7		-10	55
31150		37.06	13.34	0	36.7		-10	55
31170		36.97	13.34	0	36.7		-10	55
31190		36.98	13.34	0	36.7		-10	55
31210		36.87	13.34	0	36.7		-10	55
31230		36.81	13.34	0	36.7		-10	55
31250		36.88	13.34	0	36.7		-10	55
31270		36.74	13.34	0	36.7		-10	55
31290		36.88	13.34	0	36.7		-10	55
31295		36.88	13.34	0	36.7		-10	55
31310		36.71	13.34	0	36.7		-10	55
31330		36.78	13.34	0	36.7		-10	55
31350		36.73	13.34	0	36.7		-10	55
31355		36.73	13.34	0	36.7		-10	55
31370		36.69	13.34	0	36.7		-10	55
31390		36.61	13.34	0	36.7		-10	55
31410		36.7	13.34	0	36.7		-10	55
31420		36.7	13.66	0	36.7		-10	55
31430		36.85	13.66	0	36.7		-10	55
31450		36.79	13.66	0	36.7		-10	55
31470		36.93	13.66	0	36.7		-10	55
31480		36.93	13.66	0	36.7		-10	55
31490		36.98	13.66	0	36.7		-10	55
31510		37.17	13.66	0	36.7		-10	55
31530		37.24	13.66	0	36.7		-10	55
31545		37.24	13.66	0	36.7		-10	55
31550		37.33	13.66	0	36.7		-10	55
31570		37.43	13.66	0	36.7		-10	55
31590		37.51	13.66	0	36.7		-10	55
31605		37.51	13.66	0	36.7		-10	55
31610		37.88	13.66	0	36.7		-10	55
31630		37.79	13.66	0	36.7		-10	55
31650		37.99	13.66	0	36.7		-10	55
31670		38	13.66	0	36.7		-10	55
31690		38.27	13.66	0	36.7		-10	55
31710		38.65	13.66	0	36.7		-10	55
31730		38.7	13.66	0	36.7		-10	55
31750		38.77	13.66	0	36.7		-10	55
31770		39.06	13.66	0	36.7		-10	55
31790		39.17	13.66	0	36.7		-10	55
31795		39.17	13.66	0	36.7		-10	55
31810		39.49	13.66	0	36.7		-10	55
31830		39.71	13.66	0	36.7		-10	55
31850		39.99	13.66	0	36.7		-10	55
31855		39.99	13.66	0	36.7		-10	55
31870		40.22	13.66	0	36.7		-10	55
31890		40.28	13.66	0	36.7		-10	55
31910		40.62	13.66	0	36.7		-10	55
31915		40.62	13.66	0	36.7		-10	55
31930		40.87	13.66	0	36.7		-10	55
31950		40.97	13.66	0	36.7		-10	55
31970		41.18	13.66	0	36.7		-10	55
31980		41.18	13.39	0	36.7		-10	55
31990		41.42	13.39	0	36.7		-10	55
32010		41.81	13.39	0	36.7		-10	55
32030		41.8	13.39	0	36.7		-10	55
32040		41.8	13.39	0	36.7		-10	55
32050		42.12	13.39	0	36.7		-10	55
32070		42.13	13.39	0	36.7		-10	55
32090		42.37	13.39	0	36.7		-10	55
32105		42.37	13.39	0	36.7		-10	55
32110		42.82	13.39	0	36.7		-10	55
32130		42.9	13.39	0	36.7		-10	55
32150		43.3	13.39	0	36.7		-10	55
32165		43.3	13.39	0	36.7		-10	55
32170		43.17	13.39	0	36.7		-10	55
32190		43.42	13.39	0	36.7		-10	55
32210		43.84	13.39	0	36.7		-10	55
32230		43.7	13.39	0	36.7		-10	55
[truncated: 233 more rows]
