# Supplementary material for: Clinical identification of the stimulus intensity to measure temporal summation of second pain
Source: Sci Rep. 2022 Jul 28;12:12915. doi: 10.1038/s41598-022-17171-6 (PMC9334644; doi:10.1038/s41598-022-17171-6)
Supplement: Supplementary file 1 — Supplementary Information 1. [file 41598_2022_17171_MOESM1_ESM.zip › 11 PT2.xlsx]

## Sheet: Sheet1
Timestamp [msec]	Heater [C]	Tec [C]	Water [C]	COVAS	Baseline [C]	Events	LimiterMin [C]	LimiterMax [C]
35		37.89	12.56	0	37.7		-10	55
55		37.86	12.56	0	37.7		-10	55
65		37.86	12.56	0	37.7		-10	55
75		37.89	12.56	0	37.7		-10	55
95		37.75	12.56	0	37.7		-10	55
100		37.75	12.56	0	37.7		-10	55
115		37.75	12.56	0	37.7		-10	55
135		37.87	12.56	0	37.7		-10	55
145		37.87	12.56	0	37.7		-10	55
155		37.97	12.56	0	37.7		-10	55
175		37.96	12.56	0	37.7		-10	55
195		37.76	12.56	0	37.7		-10	55
210		37.76	12.56	0	37.7		-10	55
215		37.61	12.56	0	37.7		-10	55
235		37.77	12.56	0	37.7		-10	55
255		37.82	12.56	0	37.7		-10	55
270		37.82	12.56	0	37.7		-10	55
275		37.79	12.56	0	37.7		-10	55
295		37.76	12.56	0	37.7		-10	55
315		37.65	12.56	0	37.7		-10	55
335		37.63	12.56	0	37.7		-10	55
355		37.88	12.56	0	37.7		-10	55
375		37.76	12.56	0	37.7		-10	55
395		37.73	12.56	0	37.7		-10	55
415		37.73	12.56	0	37.7		-10	55
435		37.76	12.56	0	37.7		-10	55
455		37.77	12.56	0	37.7		-10	55
460		37.77	12.56	0	37.7		-10	55
475		37.8	12.56	0	37.7		-10	55
495		37.62	12.56	0	37.7		-10	55
515		37.67	12.56	0	37.7		-10	55
520		37.67	12.56	0	37.7		-10	55
535		37.57	12.56	0	37.7		-10	55
555		37.79	12.56	0	37.7		-10	55
575		37.78	12.56	0	37.7		-10	55
585		37.78	12.5	0	37.7		-10	55
595		37.8	12.5	0	37.7		-10	55
615		37.69	12.5	0	37.7		-10	55
635		37.73	12.5	0	37.7		-10	55
645		37.73	12.5	0	37.7		-10	55
655		37.84	12.5	0	37.7		-10	55
675		37.73	12.5	0	37.7		-10	55
695		37.67	12.5	0	37.7		-10	55
710		37.67	12.5	0	37.7		-10	55
715		37.73	12.5	0	37.7		-10	55
735		37.59	12.5	0	37.7		-10	55
755		37.65	12.5	0	37.7		-10	55
770		37.65	12.5	0	37.7		-10	55
775		37.81	12.5	0	37.7		-10	55
795		37.82	12.5	0	37.7		-10	55
815		37.61	12.5	0	37.7		-10	55
835		37.6	12.5	0	37.7		-10	55
855		37.76	12.5	0	37.7		-10	55
875		37.72	12.5	0	37.7		-10	55
895		37.75	12.5	0	37.7		-10	55
915		37.78	12.5	0	37.7		-10	55
935		37.72	12.5	0	37.7		-10	55
955		37.76	12.5	0	37.7		-10	55
960		37.76	12.5	0	37.7		-10	55
975		37.84	12.5	0	37.7		-10	55
995		37.78	12.5	0	37.7		-10	55
1015		37.72	12.5	0	37.7		-10	55
1020		37.72	12.5	0	37.7		-10	55
1035		37.78	12.5	0	37.7		-10	55
1055		37.81	12.5	0	37.7		-10	55
1075		37.65	12.5	0	37.7		-10	55
1085		37.65	12.5	0	37.7		-10	55
1095		37.75	12.5	0	37.7		-10	55
1115		37.72	12.5	0	37.7		-10	55
1135		37.65	12.5	0	37.7		-10	55
1145		37.65	12.5	0	37.7		-10	55
1155		37.76	12.5	0	37.7		-10	55
1175		37.69	12.5	0	37.7		-10	55
1195		37.61	12.5	0	37.7		-10	55
1210		37.61	12.5	0	37.7		-10	55
1215		37.69	12.5	0	37.7		-10	55
1235		37.74	12.5	0	37.7		-10	55
1255		37.66	12.5	0	37.7		-10	55
1270		37.66	12.5	0	37.7		-10	55
1275		37.75	12.5	0	37.7		-10	55
1295		37.71	12.5	0	37.7		-10	55
1315		37.84	12.5	0	37.7		-10	55
1330		37.84	12.5	0	37.7		-10	55
1335		37.73	12.5	0	37.7		-10	55
1355		37.73	12.5	0	37.7		-10	55
1375		37.73	12.5	0	37.7		-10	55
1395		37.65	12.5	0	37.7		-10	55
1415		37.65	12.5	0	37.7		-10	55
1435		37.76	12.5	0	37.7		-10	55
1455		37.78	12.5	0	37.7		-10	55
1475		37.91	12.5	0	37.7		-10	55
1495		37.69	12.5	0	37.7		-10	55
1515		37.75	12.5	0	37.7		-10	55
1520		37.75	12.5	0	37.7		-10	55
1535		37.73	12.5	0	37.7		-10	55
1555		37.8	12.5	0	37.7		-10	55
1575		37.88	12.5	0	37.7		-10	55
1580		37.88	12.5	0	37.7		-10	55
1595		37.73	12.5	0	37.7		-10	55
1615		37.59	12.5	0	37.7		-10	55
1635		37.71	12.5	0	37.7		-10	55
1645		37.71	12.45	0	37.7		-10	55
1655		37.75	12.45	0	37.7		-10	55
1675		37.8	12.45	0	37.7		-10	55
1695		37.79	12.45	0	37.7		-10	55
1705		37.79	12.45	0	37.7		-10	55
1715		37.49	12.45	0	37.7		-10	55
1735		37.86	12.45	0	37.7		-10	55
1755		37.7	12.45	0	37.7		-10	55
1770		37.7	12.45	0	37.7		-10	55
1775		37.76	12.45	0	37.7		-10	55
1795		37.79	12.45	0	37.7		-10	55
1815		37.57	12.45	0	37.7		-10	55
1830		37.57	12.45	0	37.7		-10	55
1835		37.67	12.45	0	37.7		-10	55
1855		37.74	12.45	0	37.7		-10	55
1875		37.75	12.45	0	37.7		-10	55
1895		37.78	12.45	0	37.7		-10	55
1915		37.67	12.45	0	37.7		-10	55
1935		37.73	12.45	0	37.7		-10	55
1955		37.9	12.45	0	37.7		-10	55
1975		37.63	12.45	0	37.7		-10	55
1995		37.78	12.45	0	37.7		-10	55
2015		37.6	12.45	0	37.7		-10	55
2020		37.6	12.45	0	37.7		-10	55
2035		37.66	12.45	0	37.7		-10	55
2055		37.8	12.45	0	37.7		-10	55
2075		37.59	12.45	0	37.7		-10	55
2080		37.59	12.45	0	37.7		-10	55
2095		37.66	12.45	0	37.7		-10	55
2115		37.76	12.45	0	37.7		-10	55
2135		37.8	12.45	0	37.7		-10	55
2145		37.8	12.46	0	37.7		-10	55
2155		37.76	12.46	0	37.7		-10	55
2175		37.83	12.46	0	37.7		-10	55
2195		37.75	12.46	0	37.7		-10	55
2205		37.75	12.46	0	37.7		-10	55
2215		37.75	12.46	0	37.7		-10	55
2235		37.71	12.46	0	37.7		-10	55
2255		37.68	12.46	0	37.7		-10	55
2270		37.68	12.46	0	37.7		-10	55
2275		37.83	12.46	0	37.7		-10	55
2295		37.66	12.46	0	37.7		-10	55
2315		37.78	12.46	0	37.7		-10	55
2330		37.78	12.46	0	37.7		-10	55
2335		37.75	12.46	0	37.7		-10	55
2355		37.63	12.46	0	37.7		-10	55
2375		37.82	12.46	0	37.7		-10	55
2395		37.67	12.46	0	37.7		-10	55
2415		37.83	12.46	0	37.7		-10	55
2435		37.64	12.46	0	37.7		-10	55
2455		37.68	12.46	0	37.7		-10	55
2475		37.8	12.46	0	37.7		-10	55
2495		37.77	12.46	0	37.7		-10	55
2515		37.7	12.46	0	37.7		-10	55
2520		37.7	12.46	0	37.7		-10	55
2535		37.81	12.46	0	37.7		-10	55
2555		37.69	12.46	0	37.7		-10	55
2575		37.75	12.46	0	37.7		-10	55
2580		37.75	12.46	0	37.7		-10	55
2595		37.76	12.46	0	37.7		-10	55
2615		37.57	12.46	0	37.7		-10	55
2635		37.76	12.46	0	37.7		-10	55
2640		37.76	12.46	0	37.7		-10	55
2655		37.73	12.46	0	37.7		-10	55
2675		37.75	12.46	0	37.7		-10	55
2695		37.81	12.46	0	37.7		-10	55
2705		37.81	12.61	0	37.7		-10	55
2715		37.76	12.61	0	37.7		-10	55
2735		37.65	12.61	0	37.7		-10	55
2755		37.75	12.61	0	37.7		-10	55
2765		37.75	12.61	0	37.7		-10	55
2775		37.75	12.61	0	37.7		-10	55
2795		37.63	12.61	0	37.7		-10	55
2815		37.75	12.61	0	37.7		-10	55
2830		37.75	12.61	0	37.7		-10	55
2835		37.65	12.61	0	37.7		-10	55
2855		37.81	12.61	0	37.7		-10	55
2875		37.83	12.61	0	37.7		-10	55
2890		37.83	12.61	0	37.7		-10	55
2895		37.72	12.61	0	37.7		-10	55
2915		37.63	12.61	0	37.7		-10	55
2935		37.84	12.61	0	37.7		-10	55
2955		37.83	12.61	0	37.7		-10	55
2975		37.81	12.61	0	37.7		-10	55
2995		37.67	12.61	0	37.7		-10	55
3015		37.89	12.61	0	37.7		-10	55
3035		37.75	12.61	0	37.7		-10	55
3055		37.79	12.61	0	37.7		-10	55
3075		37.75	12.61	0	37.7		-10	55
3080		37.75	12.61	0	37.7		-10	55
3095		37.74	12.61	0	37.7		-10	55
3115		37.64	12.61	0	37.7		-10	55
3135		37.75	12.61	0	37.7		-10	55
3140		37.75	12.61	0	37.7		-10	55
3155		37.59	12.61	0	37.7		-10	55
3175		37.72	12.61	0	37.7		-10	55
3195		37.82	12.61	0	37.7		-10	55
3205		37.82	12.58	0	37.7		-10	55
3215		37.63	12.58	0	37.7		-10	55
3235		37.66	12.58	0	37.7		-10	55
3255		37.7	12.58	0	37.7		-10	55
3265		37.7	12.58	0	37.7		-10	55
3275		37.67	12.58	0	37.7		-10	55
3295		37.63	12.58	0	37.7		-10	55
3315		37.66	12.58	0	37.7		-10	55
3330		37.66	12.58	0	37.7		-10	55
3335		37.76	12.58	0	37.7		-10	55
3355		37.83	12.58	0	37.7		-10	55
3375		37.68	12.58	0	37.7		-10	55
3390		37.68	12.58	0	37.7		-10	55
3395		37.63	12.58	0	37.7		-10	55
3415		37.72	12.58	0	37.7		-10	55
3435		37.7	12.58	0	37.7		-10	55
3455		37.74	12.58	0	37.7		-10	55
3475		37.71	12.58	0	37.7		-10	55
3495		37.8	12.58	0	37.7		-10	55
3515		37.69	12.58	0	37.7		-10	55
3535		37.7	12.58	0	37.7		-10	55
3555		37.61	12.58	0	37.7		-10	55
3575		37.7	12.58	0	37.7		-10	55
3580		37.7	12.58	0	37.7		-10	55
3595		37.75	12.58	0	37.7		-10	55
3615		37.71	12.58	0	37.7		-10	55
3635		37.66	12.58	0	37.7		-10	55
3640		37.66	12.58	0	37.7		-10	55
3655		37.82	12.58	0	37.7		-10	55
3675		37.6	12.58	0	37.7		-10	55
3695		37.62	12.58	0	37.7		-10	55
3705		37.62	12.28	0	37.7		-10	55
3715		37.74	12.28	0	37.7		-10	55
3735		37.69	12.28	0	37.7		-10	55
3755		37.69	12.28	0	37.7		-10	55
3765		37.69	12.28	0	37.7		-10	55
3775		37.71	12.28	0	37.7		-10	55
3795		37.69	12.28	0	37.7		-10	55
3815		37.58	12.28	0	37.7		-10	55
3830		37.58	12.28	0	37.7		-10	55
3835		37.77	12.28	0	37.7		-10	55
3855		37.66	12.28	0	37.7		-10	55
3875		37.76	12.28	0	37.7		-10	55
3890		37.76	12.28	0	37.7		-10	55
3895		37.71	12.28	0	37.7		-10	55
3915		37.58	12.28	0	37.7		-10	55
3935		37.72	12.28	0	37.7		-10	55
3950		37.72	12.28	0	37.7		-10	55
3955		37.7	12.28	0	37.7		-10	55
3975		38.04	12.28	0	37.7		-10	55
3995		37.61	12.28	0	37.7		-10	55
4015		37.56	12.28	0	37.7		-10	55
4035		37.75	12.28	0	37.7		-10	55
4055		37.64	12.28	0	37.7		-10	55
4075		37.83	12.28	0	37.7		-10	55
4095		37.75	12.28	0	37.7		-10	55
4115		37.73	12.28	0	37.7		-10	55
4135		37.65	12.28	0	37.7		-10	55
4140		37.65	12.28	0	37.7		-10	55
4155		37.72	12.28	0	37.7		-10	55
4175		37.69	12.28	0	37.7		-10	55
4195		37.64	12.28	0	37.7		-10	55
4205		37.64	12.26	0	37.7		-10	55
4215		37.6	12.26	0	37.7		-10	55
4235		37.64	12.26	0	37.7		-10	55
4255		37.74	12.26	0	37.7		-10	55
4265		37.74	12.26	0	37.7		-10	55
4275		37.66	12.26	0	37.7		-10	55
4295		37.67	12.26	0	37.7		-10	55
4315		37.7	12.26	0	37.7		-10	55
4325		37.7	12.26	0	37.7		-10	55
4335		37.75	12.26	0	37.7		-10	55
4355		37.71	12.26	0	37.7		-10	55
4375		37.67	12.26	0	37.7		-10	55
4390		37.67	12.26	0	37.7		-10	55
4395		37.64	12.26	0	37.7		-10	55
4415		37.61	12.26	0	37.7		-10	55
4435		37.76	12.26	0	37.7		-10	55
4450		37.76	12.26	0	37.7		-10	55
4455		37.68	12.26	0	37.7		-10	55
4475		37.66	12.26	0	37.7		-10	55
4495		37.71	12.26	0	37.7		-10	55
4515		37.58	12.26	0	37.7		-10	55
4535		37.67	12.26	0	37.7		-10	55
4555		37.65	12.26	0	37.7		-10	55
4575		37.71	12.26	0	37.7		-10	55
4595		37.66	12.26	0	37.7		-10	55
4615		37.66	12.26	0	37.7		-10	55
4635		37.72	12.26	0	37.7		-10	55
4640		37.72	12.26	0	37.7		-10	55
4655		37.76	12.26	0	37.7		-10	55
4675		37.76	12.26	0	37.7		-10	55
4695		37.79	12.26	0	37.7		-10	55
4700		37.79	12.26	0	37.7		-10	55
4715		37.65	12.26	0	37.7		-10	55
4735		37.73	12.26	0	37.7		-10	55
4755		37.7	12.26	0	37.7		-10	55
4765		37.7	12.4	0	37.7		-10	55
4775		37.75	12.4	0	37.7		-10	55
4795		37.73	12.4	0	37.7		-10	55
4815		37.58	12.4	0	37.7		-10	55
4825		37.58	12.4	0	37.7		-10	55
4835		37.66	12.4	0	37.7		-10	55
4855		37.7	12.4	0	37.7		-10	55
4875		37.72	12.4	0	37.7		-10	55
4890		37.72	12.4	0	37.7		-10	55
4895		37.69	12.4	0	37.7		-10	55
4915		37.69	12.4	0	37.7		-10	55
4935		37.63	12.4	0	37.7		-10	55
4950		37.63	12.4	0	37.7		-10	55
4955		37.8	12.4	0	37.7		-10	55
4975		37.71	12.4	0	37.7		-10	55
4995		37.68	12.4	0	37.7		-10	55
5015		37.61	12.4	0	37.7		-10	55
5035		37.74	12.4	0	37.7		-10	55
5055		37.71	12.4	0	37.7		-10	55
5075		37.7	12.4	0	37.7		-10	55
5095		37.72	12.4	0	37.7		-10	55
5115		37.68	12.4	0	37.7		-10	55
5135		37.69	12.4	0	37.7		-10	55
5140		37.69	12.4	0	37.7		-10	55
5155		37.78	12.4	0	37.7		-10	55
5175		37.61	12.4	0	37.7		-10	55
5195		37.73	12.4	0	37.7		-10	55
5200		37.73	12.4	0	37.7		-10	55
5215		37.85	12.4	0	37.7		-10	55
5235		37.79	12.4	0	37.7		-10	55
5255		38.06	12.4	0	37.7		-10	55
5260		38.06	12.4	0	37.7		-10	55
5275		37.91	12.4	0	37.7		-10	55
5295		37.96	12.4	0	37.7		-10	55
5315		38.19	12.4	0	37.7		-10	55
5325		38.19	12.36	0	37.7		-10	55
5335		38.24	12.36	0	37.7		-10	55
5355		38.34	12.36	0	37.7		-10	55
5375		38.43	12.36	0	37.7		-10	55
5390		38.43	12.36	0	37.7		-10	55
5395		38.53	12.36	0	37.7		-10	55
5415		38.71	12.36	0	37.7		-10	55
5435		38.75	12.36	0	37.7		-10	55
5450		38.75	12.36	0	37.7		-10	55
5455		39.11	12.36	0	37.7		-10	55
5475		39.28	12.36	0	37.7		-10	55
5495		39.34	12.36	0	37.7		-10	55
5515		39.64	12.36	0	37.7		-10	55
5535		39.78	12.36	0	37.7		-10	55
5555		39.87	12.36	0	37.7		-10	55
5575		40.11	12.36	0	37.7		-10	55
5595		40.34	12.36	0	37.7		-10	55
5615		40.4	12.36	0	37.7		-10	55
5635		40.71	12.36	0	37.7		-10	55
5655		40.87	12.36	0	37.7		-10	55
5675		41.04	12.36	0	37.7		-10	55
5695		41.06	12.36	0	37.7		-10	55
5700		41.06	12.36	0	37.7		-10	55
5715		41.42	12.36	0	37.7		-10	55
5735		41.51	12.36	0	37.7		-10	55
5755		41.93	12.36	0	37.7		-10	55
5760		41.93	12.36	0	37.7		-10	55
5775		42	12.36	0	37.7		-10	55
5795		42.16	12.36	0	37.7		-10	55
5815		42.24	12.36	0	37.7		-10	55
5825		42.24	12.46	0	37.7		-10	55
5835		42.65	12.46	0	37.7		-10	55
5855		42.7	12.46	0	37.7		-10	55
5875		42.96	12.46	0	37.7		-10	55
5885		42.96	12.46	0	37.7		-10	55
5895		42.93	12.46	0	37.7		-10	55
5915		43.25	12.46	0	37.7		-10	55
5935		43.37	12.46	0	37.7		-10	55
5950		43.37	12.46	0	37.7		-10	55
5955		43.56	12.46	0	37.7		-10	55
5975		43.6	12.46	0	37.7		-10	55
5995		43.77	12.46	0	37.7		-10	55
6010		43.77	12.46	0	37.7		-10	55
6015		43.9	12.46	0	37.7		-10	55
6035		44.22	12.46	0	37.7		-10	55
6055		44.39	12.46	0	37.7		-10	55
6075		44.45	12.46	0	37.7		-10	55
6095		44.78	12.46	0	37.7		-10	55
6115		44.76	12.46	0	37.7		-10	55
6135		45.03	12.46	0	37.7		-10	55
6155		45.15	12.46	0	37.7		-10	55
6175		45.3	12.46	0	37.7		-10	55
6195		45.52	12.46	0	37.7		-10	55
6200		45.52	12.46	0	37.7		-10	55
6215		45.68	12.46	0	37.7		-10	55
6235		45.74	12.46	0	37.7		-10	55
6255		46.03	12.46	0	37.7		-10	55
6260		46.03	12.46	0	37.7		-10	55
6275		46.13	12.46	0	37.7		-10	55
6295		46.42	12.46	0	37.7		-10	55
6315		46.42	12.46	0	37.7		-10	55
6325		46.42	12.12	0	37.7		-10	55
6335		46.39	12.12	0	37.7		-10	55
6355		46.67	12.12	0	37.7		-10	55
6375		46.71	12.12	0	37.7		-10	55
6385		46.71	12.12	0	37.7		-10	55
6395		46.91	12.12	0	37.7		-10	55
6415		47.2	12.12	0	37.7		-10	55
6435		47.36	12.12	0	37.7		-10	55
6450		47.36	12.12	0	37.7		-10	55
6455		47.33	12.12	0	37.7		-10	55
6475		47.37	12.12	0	37.7		-10	55
6495		47.35	12.12	0	37.7		-10	55
6510		47.35	12.12	0	37.7		-10	55
6515		47.3	12.12	0	37.7		-10	55
6535		47.61	12.12	0	37.7		-10	55
6555		47.62	12.12	0	37.7		-10	55
6570		47.62	12.12	0	37.7		-10	55
6575		47.57	12.12	0	37.7		-10	55
6595		47.77	12.12	0	37.7		-10	55
6615		47.72	12.12	0	37.7		-10	55
6635		47.62	12.12	0	37.7		-10	55
6655		47.65	12.12	0	37.7		-10	55
6675		47.74	12.12	0	37.7		-10	55
6695		47.73	12.12	0	37.7		-10	55
6700		47.73	12.12	0	37.7		-10	55
6715		47.47	12.12	0	37.7		-10	55
6735		47.48	12.12	0	37.7		-10	55
6755		47.67	12.12	0	37.7		-10	55
6760		47.67	12.12	0	37.7		-10	55
6775		47.52	12.12	0	37.7		-10	55
6795		47.31	12.12	0	37.7		-10	55
6815		47.39	12.12	0	37.7		-10	55
6825		47.39	12.35	0	37.7		-10	55
6835		47.21	12.35	0	37.7		-10	55
6855		46.94	12.35	0	37.7		-10	55
6875		46.84	12.35	0	37.7		-10	55
6885		46.84	12.35	0	37.7		-10	55
6895		46.65	12.35	0	37.7		-10	55
6915		46.52	12.35	0	37.7		-10	55
6935		46.19	12.35	0	37.7		-10	55
6945		46.19	12.35	0	37.7		-10	55
6955		46	12.35	0	37.7		-10	55
6975		45.78	12.35	0	37.7		-10	55
6995		45.53	12.35	0	37.7		-10	55
7010		45.53	12.35	0	37.7		-10	55
7015		45.38	12.35	0	37.7		-10	55
7035		45.03	12.35	0	37.7		-10	55
7055		44.93	12.35	0	37.7		-10	55
7070		44.93	12.35	0	37.7		-10	55
7075		44.51	12.35	0	37.7		-10	55
7095		44.38	12.35	0	37.7		-10	55
7115		44.22	12.35	0	37.7		-10	55
7135		43.94	12.35	0	37.7		-10	55
7155		43.87	12.35	0	37.7		-10	55
7175		43.72	12.35	0	37.7		-10	55
7195		43.27	12.35	0	37.7		-10	55
7215		43.23	12.35	0	37.7		-10	55
7235		43.04	12.35	0	37.7		-10	55
7255		42.77	12.35	0	37.7		-10	55
7260		42.77	12.35	0	37.7		-10	55
7275		42.64	12.35	0	37.7		-10	55
7295		42.42	12.35	0	37.7		-10	55
7315		42.07	12.35	0	37.7		-10	55
7320		42.07	12.35	0	37.7		-10	55
7335		42.11	12.35	0	37.7		-10	55
7355		41.96	12.35	0	37.7		-10	55
7375		41.64	12.35	0	37.7		-10	55
7385		41.64	11.98	0	37.7		-10	55
7395		41.43	11.98	0	37.7		-10	55
7415		41.2	11.98	0	37.7		-10	55
7435		41.27	11.98	0	37.7		-10	55
7445		41.27	11.98	0	37.7		-10	55
7455		41.11	11.98	0	37.7		-10	55
7475		40.9	11.98	0	37.7		-10	55
7495		40.54	11.98	0	37.7		-10	55
7510		40.54	11.98	0	37.7		-10	55
7515		40.55	11.98	0	37.7		-10	55
7535		40.29	11.98	0	37.7		-10	55
7555		40.33	11.98	0	37.7		-10	55
7570		40.33	11.98	0	37.7		-10	55
7575		40	11.98	0	37.7		-10	55
7595		39.91	11.98	0	37.7		-10	55
7615		39.6	11.98	0	37.7		-10	55
7635		39.5	11.98	0	37.7		-10	55
7655		39.24	11.98	0	37.7		-10	55
7675		39.14	11.98	0	37.7		-10	55
7695		39.08	11.98	0	37.7		-10	55
7715		38.86	11.98	0	37.7		-10	55
7735		38.63	11.98	0	37.7		-10	55
7755		38.8	11.98	0	37.7		-10	55
7760		38.8	11.98	0	37.7		-10	55
7775		38.5	11.98	0	37.7		-10	55
7795		38.39	11.98	0	37.7		-10	55
7815		38.4	11.98	0	37.7		-10	55
7820		38.4	11.98	0	37.7		-10	55
7835		38.29	11.98	0	37.7		-10	55
7855		38.06	11.98	0	37.7		-10	55
7875		38.2	11.98	0	37.7		-10	55
7885		38.2	12.12	0	37.7		-10	55
7895		38.05	12.12	0	37.7		-10	55
7915		37.84	12.12	0	37.7		-10	55
7935		37.99	12.12	0	37.7		-10	55
7945		37.99	12.12	0	37.7		-10	55
7955		37.97	12.12	0	37.7		-10	55
7975		37.88	12.12	0	37.7		-10	55
7995		37.81	12.12	0	37.7		-10	55
8010		37.81	12.12	0	37.7		-10	55
8015		37.88	12.12	0	37.7		-10	55
8035		37.84	12.12	0	37.7		-10	55
8055		37.95	12.12	0	37.7		-10	55
8070		37.95	12.12	0	37.7		-10	55
8075		37.85	12.12	0	37.7		-10	55
8095		37.88	12.12	0	37.7		-10	55
8115		37.89	12.12	0	37.7		-10	55
8135		37.91	12.12	0	37.7		-10	55
8155		37.97	12.12	0	37.7		-10	55
8175		38.07	12.12	0	37.7		-10	55
8195		37.87	12.12	0	37.7		-10	55
8215		37.94	12.12	0	37.7		-10	55
8235		38.01	12.12	0	37.7		-10	55
8255		38.33	12.12	0	37.7		-10	55
8275		38.16	12.12	0	37.7		-10	55
8295		38.28	12.12	0	37.7		-10	55
8315		38.28	12.12	0	37.7		-10	55
8320		38.28	12.12	0	37.7		-10	55
8335		38.63	12.12	0	37.7		-10	55
8355		38.72	12.12	0	37.7		-10	55
8375		38.86	12.12	0	37.7		-10	55
8380		38.86	12.12	0	37.7		-10	55
8395		39	12.12	0	37.7		-10	55
8415		39.19	12.12	0	37.7		-10	55
8435		39.31	12.12	0	37.7		-10	55
8445		39.31	12.22	0	37.7		-10	55
8455		39.33	12.22	0	37.7		-10	55
8475		39.61	12.22	0	37.7		-10	55
8495		39.83	12.22	0	37.7		-10	55
8505		39.83	12.22	0	37.7		-10	55
8515		40.31	12.22	0	37.7		-10	55
8535		40.22	12.22	0	37.7		-10	55
8555		40.47	12.22	0	37.7		-10	55
8570		40.47	12.22	0	37.7		-10	55
8575		40.75	12.22	0	37.7		-10	55
8595		40.8	12.22	0	37.7		-10	55
8615		41.01	12.22	0	37.7		-10	55
8630		41.01	12.22	0	37.7		-10	55
8635		41.35	12.22	0	37.7		-10	55
8655		41.61	12.22	0	37.7		-10	55
8675		41.78	12.22	0	37.7		-10	55
8695		41.93	12.22	0	37.7		-10	55
8715		42.03	12.22	0	37.7		-10	55
8735		42.24	12.22	0	37.7		-10	55
8755		42.53	12.22	0	37.7		-10	55
8775		42.67	12.22	0	37.7		-10	55
8795		42.79	12.22	0	37.7		-10	55
8815		43.09	12.22	0	37.7		-10	55
8820		43.09	12.22	0	37.7		-10	55
8835		43.2	12.22	0	37.7		-10	55
8855		43.6	12.22	0	37.7		-10	55
8875		43.75	12.22	0	37.7		-10	55
8880		43.75	12.22	0	37.7		-10	55
8895		43.66	12.22	0	37.7		-10	55
8915		43.97	12.22	0	37.7		-10	55
8935		44.1	12.22	0	37.7		-10	55
8945		44.1	12.35	0	37.7		-10	55
8955		44.34	12.35	0	37.7		-10	55
8975		44.53	12.35	0	37.7		-10	55
8995		44.91	12.35	0	37.7		-10	55
9005		44.91	12.35	0	37.7		-10	55
9015		45.05	12.35	0	37.7		-10	55
9035		45.42	12.35	0	37.7		-10	55
9055		45.28	12.35	0	37.7		-10	55
9070		45.28	12.35	0	37.7		-10	55
9075		45.45	12.35	0	37.7		-10	55
9095		45.56	12.35	0	37.7		-10	55
9115		45.77	12.35	0	37.7		-10	55
9130		45.77	12.35	0	37.7		-10	55
9135		46.06	12.35	0	37.7		-10	55
9155		46.17	12.35	0	37.7		-10	55
9175		46.18	12.35	0	37.7		-10	55
9195		46.46	12.35	0	37.7		-10	55
9215		46.61	12.35	0	37.7		-10	55
9235		46.93	12.35	0	37.7		-10	55
9255		46.74	12.35	0	37.7		-10	55
9275		47.01	12.35	0	37.7		-10	55
9295		47.14	12.35	0	37.7		-10	55
9315		47.41	12.35	0	37.7		-10	55
9320		47.41	12.35	0	37.7		-10	55
9335		47.37	12.35	0	37.7		-10	55
9355		47.36	12.35	0	37.7		-10	55
9375		47.37	12.35	0	37.7		-10	55
9380		47.37	12.35	0	37.7		-10	55
9395		47.58	12.35	0	37.7		-10	55
9415		47.82	12.35	0	37.7		-10	55
9435		47.81	12.35	0	37.7		-10	55
9445		47.81	12.2	0	37.7		-10	55
9455		47.73	12.2	0	37.7		-10	55
9475		47.57	12.2	0	37.7		-10	55
9495		47.9	12.2	0	37.7		-10	55
9505		47.9	12.2	0	37.7		-10	55
9515		47.74	12.2	0	37.7		-10	55
9535		47.83	12.2	0	37.7		-10	55
9555		47.75	12.2	0	37.7		-10	55
9565		47.75	12.2	0	37.7		-10	55
9575		47.77	12.2	0	37.7		-10	55
9595		47.5	12.2	0	37.7		-10	55
9615		47.64	12.2	0	37.7		-10	55
9630		47.64	12.2	0	37.7		-10	55
9635		47.55	12.2	0	37.7		-10	55
9655		47.43	12.2	0	37.7		-10	55
9675		47.36	12.2	0	37.7		-10	55
9690		47.36	12.2	0	37.7		-10	55
9695		46.97	12.2	0	37.7		-10	55
9715		47	12.2	0	37.7		-10	55
9735		46.67	12.2	0	37.7		-10	55
9755		46.36	12.2	0	37.7		-10	55
9775		46.2	12.2	0	37.7		-10	55
9795		46.1	12.2	0	37.7		-10	55
9815		45.79	12.2	0	37.7		-10	55
9820		45.79	12.2	0	37.7		-10	55
9835		45.6	12.2	0	37.7		-10	55
9855		45.22	12.2	0	37.7		-10	55
9875		45.2	12.2	0	37.7		-10	55
9880		45.2	12.2	0	37.7		-10	55
9895		44.73	12.2	0	37.7		-10	55
9915		44.75	12.2	0	37.7		-10	55
9935		44.47	12.2	0	37.7		-10	55
9940		44.47	12.2	0	37.7		-10	55
9955		44.2	12.2	0	37.7		-10	55
9975		44.06	12.2	0	37.7		-10	55
9995		43.79	12.2	0	37.7		-10	55
10005		43.79	12.17	0	37.7		-10	55
10015		43.65	12.17	0	37.7		-10	55
10035		43.48	12.17	0	37.7		-10	55
10055		43.24	12.17	0	37.7		-10	55
10065		43.24	12.17	0	37.7		-10	55
10075		43.01	12.17	0	37.7		-10	55
10095		42.75	12.17	0	37.7		-10	55
10115		42.68	12.17	0	37.7		-10	55
10130		42.68	12.17	0	37.7		-10	55
10135		42.36	12.17	0	37.7		-10	55
10155		42.2	12.17	0	37.7		-10	55
10175		42.2	12.17	0	37.7		-10	55
10190		42.2	12.17	0	37.7		-10	55
10195		42.04	12.17	0	37.7		-10	55
10215		41.65	12.17	0	37.7		-10	55
10235		41.59	12.17	0	37.7		-10	55
10255		41.4	12.17	0	37.7		-10	55
10275		41.25	12.17	0	37.7		-10	55
10295		40.97	12.17	0	37.7		-10	55
10315		40.92	12.17	0	37.7		-10	55
10335		40.76	12.17	0	37.7		-10	55
10355		40.5	12.17	0	37.7		-10	55
10375		40.33	12.17	0	37.7		-10	55
10380		40.33	12.17	0	37.7		-10	55
10395		40.15	12.17	0	37.7		-10	55
10415		39.92	12.17	0	37.7		-10	55
10435		39.81	12.17	0	37.7		-10	55
10440		39.81	12.17	0	37.7		-10	55
10455		39.68	12.17	0	37.7		-10	55
10475		39.53	12.17	0	37.7		-10	55
10495		39.48	12.17	0	37.7		-10	55
10505		39.48	12.35	0	37.7		-10	55
10515		39.26	12.35	0	37.7		-10	55
10535		39.16	12.35	0	37.7		-10	55
10555		39.04	12.35	0	37.7		-10	55
10565		39.04	12.35	0	37.7		-10	55
10575		38.77	12.35	0	37.7		-10	55
10595		38.75	12.35	0	37.7		-10	55
10615		38.51	12.35	0	37.7		-10	55
10630		38.51	12.35	0	37.7		-10	55
10635		38.59	12.35	0	37.7		-10	55
10655		38.52	12.35	0	37.7		-10	55
10675		38.29	12.35	0	37.7		-10	55
10690		38.29	12.35	0	37.7		-10	55
10695		38.11	12.35	0	37.7		-10	55
10715		38.25	12.35	0	37.7		-10	55
10735		38.11	12.35	0	37.7		-10	55
10755		37.97	12.35	0	37.7		-10	55
10775		37.99	12.35	0	37.7		-10	55
10795		37.93	12.35	0	37.7		-10	55
10815		38	12.35	0	37.7		-10	55
10835		37.99	12.35	0	37.7		-10	55
10855		38.03	12.35	0	37.7		-10	55
10875		37.96	12.35	0	37.7		-10	55
10895		37.83	12.35	0	37.7		-10	55
10915		37.91	12.35	0	37.7		-10	55
10935		37.88	12.35	0	37.7		-10	55
10940		37.88	12.35	0	37.7		-10	55
10955		37.75	12.35	0	37.7		-10	55
10975		37.85	12.35	0	37.7		-10	55
10995		37.95	12.35	0	37.7		-10	55
11005		37.95	12.33	0	37.7		-10	55
11015		37.87	12.33	0	37.7		-10	55
11035		37.88	12.33	0	37.7		-10	55
11055		37.83	12.33	0	37.7		-10	55
11065		37.83	12.33	0	37.7		-10	55
11075		37.8	12.33	0	37.7		-10	55
11095		37.8	12.33	0	37.7		-10	55
11115		37.91	12.33	0	37.7		-10	55
11125		37.91	12.33	0	37.7		-10	55
11135		38.07	12.33	0	37.7		-10	55
11155		38.02	12.33	0	37.7		-10	55
11175		38.13	12.33	0	37.7		-10	55
11190		38.13	12.33	0	37.7		-10	55
11195		38.01	12.33	0	37.7		-10	55
11215		38.04	12.33	0	37.7		-10	55
11235		38.22	12.33	0	37.7		-10	55
11250		38.22	12.33	0	37.7		-10	55
11255		38.43	12.33	0	37.7		-10	55
11275		38.41	12.33	0	37.7		-10	55
11295		38.6	12.33	0	37.7		-10	55
11315		38.82	12.33	0	37.7		-10	55
11335		38.89	12.33	0	37.7		-10	55
11355		39.05	12.33	0	37.7		-10	55
11375		39.26	12.33	0	37.7		-10	55
11395		39.37	12.33	0	37.7		-10	55
11415		39.57	12.33	0	37.7		-10	55
11435		39.68	12.33	0	37.7		-10	55
11440		39.68	12.33	0	37.7		-10	55
11455		39.99	12.33	0	37.7		-10	55
11475		40.25	12.33	0	37.7		-10	55
11495		40.38	12.33	0	37.7		-10	55
11500		40.38	12.33	0	37.7		-10	55
11515		40.46	12.33	0	37.7		-10	55
11535		40.85	12.33	0	37.7		-10	55
11555		40.95	12.33	0	37.7		-10	55
11565		40.95	12.28	0	37.7		-10	55
11575		40.96	12.28	0	37.7		-10	55
11595		41.4	12.28	0	37.7		-10	55
11615		41.51	12.28	0	37.7		-10	55
11625		41.51	12.28	0	37.7		-10	55
11635		41.72	12.28	0	37.7		-10	55
11655		42.1	12.28	0	37.7		-10	55
11675		42.31	12.28	0	37.7		-10	55
11690		42.31	12.28	0	37.7		-10	55
11695		42.45	12.28	0	37.7		-10	55
11715		42.52	12.28	0	37.7		-10	55
11735		42.85	12.28	0	37.7		-10	55
11750		42.85	12.28	0	37.7		-10	55
11755		43	12.28	0	37.7		-10	55
11775		43.03	12.28	0	37.7		-10	55
11795		43.34	12.28	0	37.7		-10	55
11815		43.48	12.28	0	37.7		-10	55
11835		43.83	12.28	0	37.7		-10	55
11855		43.98	12.28	0	37.7		-10	55
11875		44.13	12.28	0	37.7		-10	55
11895		44.28	12.28	0	37.7		-10	55
11915		44.74	12.28	0	37.7		-10	55
11935		44.82	12.28	0	37.7		-10	55
11940		44.82	12.28	0	37.7		-10	55
11955		44.89	12.28	0	37.7		-10	55
11975		45.1	12.28	0	37.7		-10	55
11995		45.32	12.28	0	37.7		-10	55
12000		45.32	12.28	0	37.7		-10	55
12015		45.51	12.28	0	37.7		-10	55
12035		45.76	12.28	0	37.7		-10	55
12055		45.81	12.28	0	37.7		-10	55
12065		45.81	12.45	0	37.7		-10	55
12075		45.99	12.45	0	37.7		-10	55
12095		46.04	12.45	0	37.7		-10	55
12115		46.39	12.45	0	37.7		-10	55
12125		46.39	12.45	0	37.7		-10	55
12135		46.55	12.45	0	37.7		-10	55
12155		46.59	12.45	0	37.7		-10	55
12175		46.66	12.45	0	37.7		-10	55
12190		46.66	12.45	0	37.7		-10	55
12195		46.86	12.45	0	37.7		-10	55
12215		47.11	12.45	0	37.7		-10	55
12235		47.17	12.45	0	37.7		-10	55
12250		47.17	12.45	0	37.7		-10	55
12255		47.38	12.45	0	37.7		-10	55
12275		47.18	12.45	0	37.7		-10	55
12295		47.56	12.45	0	37.7		-10	55
12315		47.56	12.45	0	37.7		-10	55
12335		47.66	12.45	0	37.7		-10	55
12355		47.58	12.45	0	37.7		-10	55
12375		47.6	12.45	0	37.7		-10	55
12395		47.53	12.45	0	37.7		-10	55
12415		47.62	12.45	0	37.7		-10	55
12435		47.62	12.45	0	37.7		-10	55
12440		47.62	12.45	0	37.7		-10	55
12455		47.73	12.45	0	37.7		-10	55
12475		47.72	12.45	0	37.7		-10	55
12495		47.66	12.45	0	37.7		-10	55
12500		47.66	12.45	0	37.7		-10	55
12515		47.49	12.45	0	37.7		-10	55
12535		47.67	12.45	0	37.7		-10	55
12555		47.58	12.45	0	37.7		-10	55
12560		47.58	12.45	0	37.7		-10	55
12575		47.41	12.45	0	37.7		-10	55
12595		47.28	12.45	0	37.7		-10	55
12615		47.47	12.45	0	37.7		-10	55
12625		47.47	12.33	0	37.7		-10	55
12635		47.19	12.33	0	37.7		-10	55
12655		46.83	12.33	0	37.7		-10	55
12675		46.64	12.33	0	37.7		-10	55
12685		46.64	12.33	0	37.7		-10	55
12695		46.55	12.33	0	37.7		-10	55
12715		46.33	12.33	0	37.7		-10	55
12735		46.25	12.33	0	37.7		-10	55
12750		46.25	12.33	0	37.7		-10	55
12755		46.07	12.33	0	37.7		-10	55
12775		45.88	12.33	0	37.7		-10	55
12795		45.47	12.33	0	37.7		-10	55
12810		45.47	12.33	0	37.7		-10	55
12815		45.3	12.33	0	37.7		-10	55
12835		45.17	12.33	0	37.7		-10	55
12855		45.01	12.33	0	37.7		-10	55
12875		44.68	12.33	0	37.7		-10	55
12895		44.44	12.33	0	37.7		-10	55
12915		44.37	12.33	0	37.7		-10	55
12935		44.31	12.33	0	37.7		-10	55
12955		43.86	12.33	0	37.7		-10	55
12975		43.68	12.33	0	37.7		-10	55
12995		43.44	12.33	0	37.7		-10	55
13000		43.44	12.33	0	37.7		-10	55
13015		43.28	12.33	0	37.7		-10	55
13035		43.06	12.33	0	37.7		-10	55
13055		42.91	12.33	0	37.7		-10	55
13060		42.91	12.33	0	37.7		-10	55
13075		42.68	12.33	0	37.7		-10	55
13095		42.48	12.33	0	37.7		-10	55
13115		42.27	12.33	0	37.7		-10	55
13125		42.27	12.43	0	37.7		-10	55
13135		42.09	12.43	0	37.7		-10	55
13155		42.02	12.43	0	37.7		-10	55
13175		41.71	12.43	0	37.7		-10	55
13185		41.71	12.43	0	37.7		-10	55
13195		41.56	12.43	0	37.7		-10	55
13215		41.51	12.43	0	37.7		-10	55
13235		41.29	12.43	0	37.7		-10	55
13250		41.29	12.43	0	37.7		-10	55
13255		41.19	12.43	0	37.7		-10	55
13275		40.95	12.43	0	37.7		-10	55
13295		40.81	12.43	0	37.7		-10	55
13310		40.81	12.43	0	37.7		-10	55
13315		40.63	12.43	0	37.7		-10	55
13335		40.53	12.43	0	37.7		-10	55
13355		40.25	12.43	0	37.7		-10	55
13375		40.02	12.43	0	37.7		-10	55
13395		39.85	12.43	0	37.7		-10	55
13415		39.69	12.43	0	37.7		-10	55
13435		39.71	12.43	0	37.7		-10	55
13455		39.32	12.43	0	37.7		-10	55
13475		39.16	12.43	0	37.7		-10	55
13495		39.3	12.43	0	37.7		-10	55
13500		39.3	12.43	0	37.7		-10	55
13515		38.86	12.43	0	37.7		-10	55
13535		38.91	12.43	0	37.7		-10	55
13555		38.69	12.43	0	37.7		-10	55
13560		38.69	12.43	0	37.7		-10	55
13575		38.68	12.43	0	37.7		-10	55
13595		38.46	12.43	0	37.7		-10	55
13615		38.36	12.43	0	37.7		-10	55
13625		38.36	12.63	0	37.7		-10	55
13635		38.37	12.63	0	37.7		-10	55
13655		38.2	12.63	0	37.7		-10	55
13675		38.11	12.63	0	37.7		-10	55
13685		38.11	12.63	0	37.7		-10	55
13695		37.87	12.63	0	37.7		-10	55
13715		38.06	12.63	0	37.7		-10	55
13735		37.97	12.63	0	37.7		-10	55
13750		37.97	12.63	0	37.7		-10	55
13755		38	12.63	0	37.7		-10	55
13775		37.87	12.63	0	37.7		-10	55
13795		37.79	12.63	0	37.7		-10	55
13810		37.79	12.63	0	37.7		-10	55
13815		37.78	12.63	0	37.7		-10	55
13835		37.95	12.63	0	37.7		-10	55
13855		37.76	12.63	0	37.7		-10	55
13870		37.76	12.63	0	37.7		-10	55
13875		37.76	12.63	0	37.7		-10	55
13895		37.9	12.63	0	37.7		-10	55
13915		37.79	12.63	0	37.7		-10	55
13935		37.81	12.63	0	37.7		-10	55
13955		37.74	12.63	0	37.7		-10	55
13975		37.82	12.63	0	37.7		-10	55
13995		37.93	12.63	0	37.7		-10	55
14015		38.07	12.63	0	37.7		-10	55
14035		38.2	12.63	0	37.7		-10	55
14055		38.24	12.63	0	37.7		-10	55
14060		38.24	12.63	0	37.7		-10	55
14075		38.12	12.63	0	37.7		-10	55
14095		38.33	12.63	0	37.7		-10	55
14115		38.3	12.63	0	37.7		-10	55
14120		38.3	12.63	0	37.7		-10	55
14135		38.42	12.63	0	37.7		-10	55
14155		38.75	12.63	0	37.7		-10	55
14175		38.77	12.63	0	37.7		-10	55
14185		38.77	12.74	0	37.7		-10	55
14195		38.93	12.74	0	37.7		-10	55
14215		39.16	12.74	0	37.7		-10	55
14235		39.3	12.74	0	37.7		-10	55
14245		39.3	12.74	0	37.7		-10	55
14255		39.42	12.74	0	37.7		-10	55
14275		39.78	12.74	0	37.7		-10	55
14295		39.91	12.74	0	37.7		-10	55
14310		39.91	12.74	0	37.7		-10	55
14315		40.02	12.74	0	37.7		-10	55
14335		40.22	12.74	0	37.7		-10	55
14355		40.43	12.74	0	37.7		-10	55
14370		40.43	12.74	0	37.7		-10	55
14375		40.76	12.74	0	37.7		-10	55
14395		40.88	12.74	0	37.7		-10	55
14415		41.22	12.74	0	37.7		-10	55
14435		41.41	12.74	0	37.7		-10	55
14455		41.44	12.74	0	37.7		-10	55
14475		41.83	12.74	0	37.7		-10	55
14495		41.86	12.74	0	37.7		-10	55
14515		42.28	12.74	0	37.7		-10	55
14535		42.31	12.74	0	37.7		-10	55
14555		42.62	12.74	0	37.7		-10	55
14560		42.62	12.74	0	37.7		-10	55
14575		42.83	12.74	0	37.7		-10	55
14595		43.08	12.74	0	37.7		-10	55
14615		43.23	12.74	0	37.7		-10	55
14620		43.23	12.74	0	37.7		-10	55
14635		43.46	12.74	0	37.7		-10	55
14655		43.57	12.74	0	37.7		-10	55
14675		43.74	12.74	0	37.7		-10	55
14685		43.74	12.55	0	37.7		-10	55
14695		44.17	12.55	0	37.7		-10	55
14715		44.15	12.55	0	37.7		-10	55
14735		44.46	12.55	0	37.7		-10	55
14745		44.46	12.55	0	37.7		-10	55
14755		44.43	12.55	0	37.7		-10	55
14775		44.71	12.55	0	37.7		-10	55
14795		44.95	12.55	0	37.7		-10	55
14810		44.95	12.55	0	37.7		-10	55
14815		45.02	12.55	0	37.7		-10	55
14835		45.32	12.55	0	37.7		-10	55
14855		45.63	12.55	0	37.7		-10	55
14870		45.63	12.55	0	37.7		-10	55
14875		45.82	12.55	0	37.7		-10	55
14895		46.02	12.55	0	37.7		-10	55
14915		46.17	12.55	0	37.7		-10	55
14935		46.18	12.55	0	37.7		-10	55
14955		46.44	12.55	0	37.7		-10	55
14975		46.51	12.55	0	37.7		-10	55
14995		46.57	12.55	0	37.7		-10	55
15015		47.01	12.55	0	37.7		-10	55
15035		47.16	12.55	0	37.7		-10	55
15055		47.1	12.55	0	37.7		-10	55
15075		47.43	12.55	0	37.7		-10	55
15095		47.39	12.55	0	37.7		-10	55
15115		47.24	12.55	0	37.7		-10	55
15120		47.24	12.55	0	37.7		-10	55
15135		47.51	12.55	0	37.7		-10	55
15155		47.41	12.55	0	37.7		-10	55
15175		47.33	12.55	0	37.7		-10	55
15180		47.33	12.55	0	37.7		-10	55
15195		47.58	12.55	0	37.7		-10	55
15215		47.63	12.55	0	37.7		-10	55
15235		47.81	12.55	0	37.7		-10	55
15245		47.81	12.48	0	37.7		-10	55
15255		47.48	12.48	0	37.7		-10	55
15275		47.75	12.48	0	37.7		-10	55
15295		47.63	12.48	0	37.7		-10	55
15310		47.63	12.48	0	37.7		-10	55
15315		47.67	12.48	0	37.7		-10	55
15335		47.42	12.48	0	37.7		-10	55
15355		47.42	12.48	0	37.7		-10	55
15370		47.42	12.48	0	37.7		-10	55
15375		47.31	12.48	0	37.7		-10	55
15395		47.16	12.48	0	37.7		-10	55
15415		47.17	12.48	0	37.7		-10	55
15430		47.17	12.48	0	37.7		-10	55
15435		46.83	12.48	0	37.7		-10	55
15455		46.75	12.48	0	37.7		-10	55
15475		46.44	12.48	0	37.7		-10	55
15495		46.22	12.48	0	37.7		-10	55
15515		46.2	12.48	0	37.7		-10	55
15535		45.88	12.48	0	37.7		-10	55
15555		45.79	12.48	0	37.7		-10	55
15575		45.33	12.48	0	37.7		-10	55
15595		45.11	12.48	0	37.7		-10	55
15615		45.13	12.48	0	37.7		-10	55
15620		45.13	12.48	0	37.7		-10	55
15635		44.86	12.48	0	37.7		-10	55
15655		44.5	12.48	0	37.7		-10	55
15675		44.24	12.48	0	37.7		-10	55
15680		44.24	12.48	0	37.7		-10	55
15695		44.01	12.48	0	37.7		-10	55
15715		43.85	12.48	0	37.7		-10	55
15735		43.72	12.48	0	37.7		-10	55
15745		43.72	12.91	0	37.7		-10	55
15755		43.51	12.91	0	37.7		-10	55
15775		43.33	12.91	0	37.7		-10	55
15795		43.13	12.91	0	37.7		-10	55
15805		43.13	12.91	0	37.7		-10	55
15815		42.75	12.91	0	37.7		-10	55
15835		42.7	12.91	0	37.7		-10	55
15855		42.59	12.91	0	37.7		-10	55
15870		42.59	12.91	0	37.7		-10	55
15875		42.15	12.91	0	37.7		-10	55
15895		42.1	12.91	0	37.7		-10	55
15915		42.06	12.91	0	37.7		-10	55
15930		42.06	12.91	0	37.7		-10	55
15935		41.95	12.91	0	37.7		-10	55
15955		41.52	12.91	0	37.7		-10	55
15975		41.41	12.91	0	37.7		-10	55
15995		41.32	12.91	0	37.7		-10	55
16015		41.04	12.91	0	37.7		-10	55
16035		40.84	12.91	0	37.7		-10	55
16055		40.72	12.91	0	37.7		-10	55
16075		40.54	12.91	0	37.7		-10	55
16095		40.48	12.91	0	37.7		-10	55
16115		40.25	12.91	0	37.7		-10	55
16120		40.25	12.91	0	37.7		-10	55
16135		40.14	12.91	0	37.7		-10	55
16155		39.91	12.91	0	37.7		-10	55
16175		39.77	12.91	0	37.7		-10	55
16180		39.77	12.91	0	37.7		-10	55
16195		39.62	12.91	0	37.7		-10	55
16215		39.49	12.91	0	37.7		-10	55
16235		39.15	12.91	0	37.7		-10	55
16245		39.15	12.43	0	37.7		-10	55
16255		39.04	12.43	0	37.7		-10	55
16275		38.98	12.43	0	37.7		-10	55
16295		38.91	12.43	0	37.7		-10	55
16305		38.91	12.43	0	37.7		-10	55
16315		38.75	12.43	0	37.7		-10	55
16335		38.6	12.43	0	37.7		-10	55
16355		38.46	12.43	0	37.7		-10	55
16370		38.46	12.43	0	37.7		-10	55
16375		38.41	12.43	0	37.7		-10	55
16395		38.27	12.43	0	37.7		-10	55
16415		38.12	12.43	0	37.7		-10	55
16430		38.12	12.43	0	37.7		-10	55
16435		38.11	12.43	0	37.7		-10	55
16455		38.06	12.43	0	37.7		-10	55
16475		37.89	12.43	0	37.7		-10	55
16490		37.89	12.43	0	37.7		-10	55
16495		37.9	12.43	0	37.7		-10	55
16515		37.86	12.43	0	37.7		-10	55
16535		37.88	12.43	0	37.7		-10	55
16555		37.85	12.43	0	37.7		-10	55
16575		37.77	12.43	0	37.7		-10	55
16595		37.79	12.43	0	37.7		-10	55
16615		37.79	12.43	0	37.7		-10	55
16620		37.79	12.43	0	37.7		-10	55
16635		37.84	12.43	0	37.7		-10	55
16655		37.61	12.43	0	37.7		-10	55
16675		37.82	12.43	0	37.7		-10	55
16680		37.82	12.43	0	37.7		-10	55
16695		37.65	12.43	0	37.7		-10	55
16715		37.84	12.43	0	37.7		-10	55
16735		37.61	12.43	0	37.7		-10	55
16740		37.61	12.43	0	37.7		-10	55
16755		37.81	12.43	0	37.7		-10	55
16775		37.78	12.43	0	37.7		-10	55
16795		37.95	12.43	0	37.7		-10	55
16805		37.95	12.65	0	37.7		-10	55
16815		37.88	12.65	0	37.7		-10	55
16835		37.87	12.65	0	37.7		-10	55
16855		38.1	12.65	0	37.7		-10	55
16865		38.1	12.65	0	37.7		-10	55
16875		38.09	12.65	0	37.7		-10	55
16895		38.11	12.65	0	37.7		-10	55
16915		38.32	12.65	0	37.7		-10	55
16930		38.32	12.65	0	37.7		-10	55
16935		38.56	12.65	0	37.7		-10	55
16955		38.65	12.65	0	37.7		-10	55
16975		38.68	12.65	0	37.7		-10	55
16990		38.68	12.65	0	37.7		-10	55
16995		39.15	12.65	0	37.7		-10	55
17015		39.19	12.65	0	37.7		-10	55
17035		39.3	12.65	0	37.7		-10	55
17055		39.53	12.65	0	37.7		-10	55
17075		39.62	12.65	0	37.7		-10	55
17095		39.79	12.65	0	37.7		-10	55
17115		40.17	12.65	0	37.7		-10	55
17135		40.37	12.65	0	37.7		-10	55
17155		40.51	12.65	0	37.7		-10	55
17175		40.65	12.65	0	37.7		-10	55
17180		40.65	12.65	0	37.7		-10	55
17195		40.89	12.65	0	37.7		-10	55
17215		41.14	12.65	0	37.7		-10	55
17235		41.42	12.65	0	37.7		-10	55
17240		41.42	12.65	0	37.7		-10	55
17255		41.55	12.65	0	37.7		-10	55
17275		41.71	12.65	0	37.7		-10	55
17295		42.02	12.65	0	37.7		-10	55
17305		42.02	12.69	0	37.7		-10	55
17315		42.26	12.69	0	37.7		-10	55
17335		42.51	12.69	0	37.7		-10	55
17355		42.49	12.69	0	37.7		-10	55
17365		42.49	12.69	0	37.7		-10	55
17375		42.65	12.69	0	37.7		-10	55
17395		42.97	12.69	0	37.7		-10	55
17415		43.24	12.69	0	37.7		-10	55
17430		43.24	12.69	0	37.7		-10	55
17435		43.47	12.69	0	37.7		-10	55
17455		43.69	12.69	0	37.7		-10	55
17475		43.93	12.69	0	37.7		-10	55
17490		43.93	12.69	0	37.7		-10	55
17495		44.09	12.69	0	37.7		-10	55
17515		44.35	12.69	0	37.7		-10	55
17535		44.39	12.69	0	37.7		-10	55
17555		44.62	12.69	0	37.7		-10	55
17575		44.69	12.69	0	37.7		-10	55
17595		45.02	12.69	0	37.7		-10	55
17615		45.06	12.69	0	37.7		-10	55
17635		45.38	12.69	0	37.7		-10	55
17655		45.4	12.69	0	37.7		-10	55
17675		45.78	12.69	0	37.7		-10	55
17680		45.78	12.69	0	37.7		-10	55
17695		45.77	12.69	0	37.7		-10	55
17715		46.2	12.69	0	37.7		-10	55
17735		46.35	12.69	0	37.7		-10	55
17740		46.35	12.69	0	37.7		-10	55
17755		46.34	12.69	0	37.7		-10	55
17775		46.56	12.69	0	37.7		-10	55
17795		46.58	12.69	0	37.7		-10	55
17805		46.58	12.84	0	37.7		-10	55
17815		46.9	12.84	0	37.7		-10	55
17835		47	12.84	0	37.7		-10	55
17855		46.97	12.84	0	37.7		-10	55
17865		46.97	12.84	0	37.7		-10	55
17875		47.17	12.84	0	37.7		-10	55
17895		47.02	12.84	0	37.7		-10	55
17915		47.36	12.84	0	37.7		-10	55
17930		47.36	12.84	0	37.7		-10	55
17935		47.44	12.84	0	37.7		-10	55
17955		47.31	12.84	0	37.7		-10	55
17975		47.54	12.84	0	37.7		-10	55
17990		47.54	12.84	0	37.7		-10	55
17995		47.43	12.84	0	37.7		-10	55
18015		47.46	12.84	0	37.7		-10	55
18035		47.46	12.84	0	37.7		-10	55
18050		47.46	12.84	0	37.7		-10	55
18055		47.56	12.84	0	37.7		-10	55
18075		47.62	12.84	0	37.7		-10	55
18095		47.59	12.84	0	37.7		-10	55
18115		47.51	12.84	0	37.7		-10	55
18135		47.34	12.84	0	37.7		-10	55
18155		47.44	12.84	0	37.7		-10	55
18175		47.38	12.84	0	37.7		-10	55
18195		47.23	12.84	0	37.7		-10	55
18215		47.17	12.84	0	37.7		-10	55
18235		46.97	12.84	0	37.7		-10	55
18240		46.97	12.84	0	37.7		-10	55
18255		46.91	12.84	0	37.7		-10	55
18275		47	12.84	0	37.7		-10	55
18295		46.71	12.84	0	37.7		-10	55
18300		46.71	12.84	0	37.7		-10	55
18315		46.66	12.84	0	37.7		-10	55
18335		46.37	12.84	0	37.7		-10	55
18355		46.09	12.84	0	37.7		-10	55
18365		46.09	13.04	0	37.7		-10	55
18375		45.96	13.04	0	37.7		-10	55
18395		45.87	13.04	0	37.7		-10	55
18415		45.58	13.04	0	37.7		-10	55
18425		45.58	13.04	0	37.7		-10	55
18435		45.29	13.04	0	37.7		-10	55
18455		45.15	13.04	0	37.7		-10	55
18475		44.91	13.04	0	37.7		-10	55
18490		44.91	13.04	0	37.7		-10	55
18495		44.76	13.04	0	37.7		-10	55
18515		44.55	13.04	0	37.7		-10	55
18535		44.32	13.04	0	37.7		-10	55
18550		44.32	13.04	0	37.7		-10	55
18555		44.06	13.04	0	37.7		-10	55
18575		43.77	13.04	0	37.7		-10	55
18595		43.58	13.04	0	37.7		-10	55
18615		43.61	13.04	0	37.7		-10	55
18635		43.36	13.04	0	37.7		-10	55
18655		43.03	13.04	0	37.7		-10	55
18675		42.99	13.04	0	37.7		-10	55
18695		42.82	13.04	0	37.7		-10	55
18715		42.58	13.04	0	37.7		-10	55
18735		42.31	13.04	0	37.7		-10	55
18740		42.31	13.04	0	37.7		-10	55
18755		42.04	13.04	0	37.7		-10	55
18775		41.91	13.04	0	37.7		-10	55
18795		41.84	13.04	0	37.7		-10	55
18800		41.84	13.04	0	37.7		-10	55
18815		41.68	13.04	0	37.7		-10	55
18835		41.52	13.04	0	37.7		-10	55
18855		41.33	13.04	0	37.7		-10	55
18865		41.33	13.03	0	37.7		-10	55
18875		41.02	13.03	0	37.7		-10	55
18895		41.01	13.03	0	37.7		-10	55
18915		40.82	13.03	0	37.7		-10	55
18925		40.82	13.03	0	37.7		-10	55
18935		40.71	13.03	0	37.7		-10	55
18955		40.53	13.03	0	37.7		-10	55
18975		40.27	13.03	0	37.7		-10	55
18990		40.27	13.03	0	37.7		-10	55
18995		40.2	13.03	0	37.7		-10	55
19015		39.98	13.03	0	37.7		-10	55
19035		39.89	13.03	0	37.7		-10	55
19050		39.89	13.03	0	37.7		-10	55
19055		39.66	13.03	0	37.7		-10	55
19075		39.34	13.03	0	37.7		-10	55
19095		39.34	13.03	0	37.7		-10	55
19115		39.07	13.03	0	37.7		-10	55
19135		39.03	13.03	0	37.7		-10	55
19155		38.77	13.03	0	37.7		-10	55
19175		38.7	13.03	0	37.7		-10	55
19195		38.64	13.03	0	37.7		-10	55
19215		38.68	13.03	0	37.7		-10	55
19235		38.42	13.03	0	37.7		-10	55
19240		38.42	13.03	0	37.7		-10	55
19255		38.22	13.03	0	37.7		-10	55
19275		38.23	13.03	0	37.7		-10	55
19295		38.06	13.03	0	37.7		-10	55
19300		38.06	13.03	0	37.7		-10	55
19315		37.94	13.03	0	37.7		-10	55
19335		38	13.03	0	37.7		-10	55
19355		38.01	13.03	0	37.7		-10	55
19360		38.01	13.03	0	37.7		-10	55
19375		37.89	13.03	0	37.7		-10	55
19395		37.91	13.03	0	37.7		-10	55
19415		37.87	13.03	0	37.7		-10	55
19425		37.87	12.88	0	37.7		-10	55
19435		37.84	12.88	0	37.7		-10	55
19455		37.68	12.88	0	37.7		-10	55
19475		37.73	12.88	0	37.7		-10	55
19485		37.73	12.88	0	37.7		-10	55
19495		37.74	12.88	0	37.7		-10	55
19515		37.73	12.88	0	37.7		-10	55
19535		37.64	12.88	0	37.7		-10	55
19550		37.64	12.88	0	37.7		-10	55
19555		37.71	12.88	0	37.7		-10	55
19575		37.7	12.88	0	37.7		-10	55
19595		37.71	12.88	0	37.7		-10	55
19615		37.78	12.88	0	37.7		-10	55
19635		37.74	12.88	0	37.7		-10	55
19655		37.77	12.88	0	37.7		-10	55
19675		37.72	12.88	0	37.7		-10	55
19695		38.03	12.88	0	37.7		-10	55
19715		38.09	12.88	0	37.7		-10	55
19735		38.01	12.88	0	37.7		-10	55
19755		38.1	12.88	0	37.7		-10	55
19775		38.21	12.88	0	37.7		-10	55
19795		38.36	12.88	0	37.7		-10	55
19800		38.36	12.88	0	37.7		-10	55
19815		38.53	12.88	0	37.7		-10	55
19835		38.63	12.88	0	37.7		-10	55
19855		38.81	12.88	0	37.7		-10	55
19860		38.81	12.88	0	37.7		-10	55
19875		39.09	12.88	0	37.7		-10	55
19895		39.15	12.88	0	37.7		-10	55
19915		39.22	12.88	0	37.7		-10	55
19925		39.22	13.09	0	37.7		-10	55
19935		39.42	13.09	0	37.7		-10	55
19955		39.66	13.09	0	37.7		-10	55
19975		39.74	13.09	0	37.7		-10	55
19985		39.74	13.09	0	37.7		-10	55
19995		40.32	13.09	0	37.7		-10	55
20015		40.42	13.09	0	37.7		-10	55
20035		40.37	13.09	0	37.7		-10	55
20050		40.37	13.09	0	37.7		-10	55
20055		40.67	13.09	0	37.7		-10	55
20075		40.88	13.09	0	37.7		-10	55
20095		41.14	13.09	0	37.7		-10	55
20110		41.14	13.09	0	37.7		-10	55
20115		41.37	13.09	0	37.7		-10	55
20135		41.52	13.09	0	37.7		-10	55
20155		41.82	13.09	0	37.7		-10	55
20175		42.06	13.09	0	37.7		-10	55
20195		42.37	13.09	0	37.7		-10	55
20215		42.36	13.09	0	37.7		-10	55
20235		42.73	13.09	0	37.7		-10	55
20255		42.82	13.09	0	37.7		-10	55
20275		42.96	13.09	0	37.7		-10	55
20295		43.25	13.09	0	37.7		-10	55
20300		43.25	13.09	0	37.7		-10	55
20315		43.57	13.09	0	37.7		-10	55
20335		43.7	13.09	0	37.7		-10	55
20355		43.98	13.09	0	37.7		-10	55
20360		43.98	13.09	0	37.7		-10	55
20375		44.04	13.09	0	37.7		-10	55
20395		44.26	13.09	0	37.7		-10	55
20415		44.57	13.09	0	37.7		-10	55
20425		44.57	12.89	0	37.7		-10	55
20435		44.65	12.89	0	37.7		-10	55
20455		44.78	12.89	0	37.7		-10	55
20475		45.08	12.89	0	37.7		-10	55
20485		45.08	12.89	0	37.7		-10	55
20495		45.32	12.89	0	37.7		-10	55
20515		45.31	12.89	0	37.7		-10	55
20535		45.63	12.89	0	37.7		-10	55
20550		45.63	12.89	0	37.7		-10	55
20555		45.72	12.89	0	37.7		-10	55
20575		45.99	12.89	0	37.7		-10	55
20595		46.12	12.89	0	37.7		-10	55
20610		46.12	12.89	0	37.7		-10	55
20615		46.44	12.89	0	37.7		-10	55
20635		46.33	12.89	0	37.7		-10	55
20655		46.51	12.89	0	37.7		-10	55
20670		46.51	12.89	0	37.7		-10	55
20675		46.76	12.89	0	37.7		-10	55
20695		46.85	12.89	0	37.7		-10	55
20715		46.96	12.89	0	37.7		-10	55
20735		47.1	12.89	0	37.7		-10	55
20755		47.23	12.89	0	37.7		-10	55
20775		47.29	12.89	0	37.7		-10	55
20795		47.28	12.89	0	37.7		-10	55
20815		47.48	12.89	0	37.7		-10	55
20835		47.48	12.89	0	37.7		-10	55
20855		47.37	12.89	0	37.7		-10	55
20860		47.37	12.89	0	37.7		-10	55
20875		47.29	12.89	0	37.7		-10	55
20895		47.5	12.89	0	37.7		-10	55
20915		47.49	12.89	0	37.7		-10	55
20925		47.49	12.99	0	37.7		-10	55
20935		47.37	12.99	0	37.7		-10	55
20955		47.36	12.99	0	37.7		-10	55
20975		47.47	12.99	0	37.7		-10	55
20985		47.47	12.99	0	37.7		-10	55
20995		47.41	12.99	0	37.7		-10	55
21015		47.42	12.99	0	37.7		-10	55
21035		47.28	12.99	0	37.7		-10	55
21045		47.28	12.99	0	37.7		-10	55
21055		47.34	12.99	0	37.7		-10	55
21075		47.43	12.99	0	37.7		-10	55
21095		47.38	12.99	0	37.7		-10	55
21110		47.38	12.99	0	37.7		-10	55
21115		47.24	12.99	0	37.7		-10	55
21135		47.33	12.99	0	37.7		-10	55
21155		47.28	12.99	0	37.7		-10	55
21170		47.28	12.99	0	37.7		-10	55
21175		46.97	12.99	0	37.7		-10	55
21195		47.1	12.99	0	37.7		-10	55
21215		46.87	12.99	0	37.7		-10	55
21235		46.94	12.99	0	37.7		-10	55
21255		46.56	12.99	0	37.7		-10	55
21275		46.64	12.99	0	37.7		-10	55
21295		46.5	12.99	0	37.7		-10	55
21315		46.14	12.99	0	37.7		-10	55
21335		46.11	12.99	0	37.7		-10	55
21355		45.89	12.99	0	37.7		-10	55
21360		45.89	12.99	0	37.7		-10	55
21375		45.83	12.99	0	37.7		-10	55
21395		45.68	12.99	0	37.7		-10	55
21415		45.31	12.99	0	37.7		-10	55
21420		45.31	12.99	0	37.7		-10	55
21435		44.98	12.99	0	37.7		-10	55
21455		45.01	12.99	0	37.7		-10	55
21475		44.75	12.99	0	37.7		-10	55
21485		44.75	13.01	0	37.7		-10	55
21495		44.51	13.01	0	37.7		-10	55
21515		44.2	13.01	0	37.7		-10	55
21535		43.99	13.01	0	37.7		-10	55
21545		43.99	13.01	0	37.7		-10	55
21555		43.93	13.01	0	37.7		-10	55
21575		43.75	13.01	0	37.7		-10	55
21595		43.57	13.01	0	37.7		-10	55
21610		43.57	13.01	0	37.7		-10	55
21615		43.46	13.01	0	37.7		-10	55
21635		43.41	13.01	0	37.7		-10	55
21655		42.83	13.01	0	37.7		-10	55
21670		42.83	13.01	0	37.7		-10	55
21675		42.87	13.01	0	37.7		-10	55
21695		42.62	13.01	0	37.7		-10	55
21715		42.39	13.01	0	37.7		-10	55
21735		42.19	13.01	0	37.7		-10	55
21755		41.94	13.01	0	37.7		-10	55
21775		41.64	13.01	0	37.7		-10	55
21795		41.69	13.01	0	37.7		-10	55
21815		41.5	13.01	0	37.7		-10	55
21835		41.48	13.01	0	37.7		-10	55
21855		41.05	13.01	0	37.7		-10	55
21860		41.05	13.01	0	37.7		-10	55
21875		40.97	13.01	0	37.7		-10	55
21895		40.74	13.01	0	37.7		-10	55
21915		40.57	13.01	0	37.7		-10	55
21920		40.57	13.01	0	37.7		-10	55
21935		40.58	13.01	0	37.7		-10	55
21955		40.36	13.01	0	37.7		-10	55
21975		40.19	13.01	0	37.7		-10	55
21980		40.19	13.01	0	37.7		-10	55
21995		40	13.01	0	37.7		-10	55
22015		39.82	13.01	0	37.7		-10	55
22035		39.6	13.01	0	37.7		-10	55
22045		39.6	13.11	0	37.7		-10	55
22055		39.45	13.11	0	37.7		-10	55
22075		39.27	13.11	0	37.7		-10	55
22095		39.12	13.11	0	37.7		-10	55
22110		39.12	13.11	0	37.7		-10	55
22115		39.07	13.11	0	37.7		-10	55
22135		38.88	13.11	0	37.7		-10	55
22155		38.73	13.11	0	37.7		-10	55
22170		38.73	13.11	0	37.7		-10	55
22175		38.66	13.11	0	37.7		-10	55
22195		38.54	13.11	0	37.7		-10	55
22215		38.35	13.11	0	37.7		-10	55
22235		38.23	13.11	0	37.7		-10	55
22255		38.25	13.11	0	37.7		-10	55
22275		38.07	13.11	0	37.7		-10	55
22295		38.1	13.11	0	37.7		-10	55
22315		37.93	13.11	0	37.7		-10	55
22335		38.07	13.11	0	37.7		-10	55
22355		37.97	13.11	0	37.7		-10	55
22375		37.94	13.11	0	37.7		-10	55
22395		37.84	13.11	0	37.7		-10	55
22415		37.89	13.11	0	37.7		-10	55
22420		37.89	13.11	0	37.7		-10	55
22435		37.76	13.11	0	37.7		-10	55
22455		37.68	13.11	0	37.7		-10	55
22475		37.58	13.11	0	37.7		-10	55
22480		37.58	13.11	0	37.7		-10	55
22495		37.89	13.11	0	37.7		-10	55
22515		37.73	13.11	0	37.7		-10	55
22535		37.73	13.11	0	37.7		-10	55
22545		37.73	13.09	0	37.7		-10	55
22555		37.71	13.09	0	37.7		-10	55
22575		37.69	13.09	0	37.7		-10	55
22595		37.62	13.09	0	37.7		-10	55
22605		37.62	13.09	0	37.7		-10	55
22615		37.84	13.09	0	37.7		-10	55
22635		37.66	13.09	0	37.7		-10	55
22655		37.83	13.09	0	37.7		-10	55
22670		37.83	13.09	0	37.7		-10	55
22675		38.09	13.09	0	37.7		-10	55
22695		37.97	13.09	0	37.7		-10	55
22715		38.07	13.09	0	37.7		-10	55
22730		38.07	13.09	0	37.7		-10	55
22735		38.14	13.09	0	37.7		-10	55
22755		38.16	13.09	0	37.7		-10	55
22775		38.35	13.09	0	37.7		-10	55
22795		38.45	13.09	0	37.7		-10	55
22815		38.63	13.09	0	37.7		-10	55
22835		38.88	13.09	0	37.7		-10	55
22855		38.95	13.09	0	37.7		-10	55
22875		39.05	13.09	0	37.7		-10	55
22895		39.31	13.09	0	37.7		-10	55
22915		39.46	13.09	0	37.7		-10	55
22920		39.46	13.09	0	37.7		-10	55
22935		39.7	13.09	0	37.7		-10	55
22955		39.91	13.09	0	37.7		-10	55
22975		40.25	13.09	0	37.7		-10	55
22980		40.25	13.09	0	37.7		-10	55
22995		40.2	13.09	0	37.7		-10	55
23015		40.51	13.09	0	37.7		-10	55
23035		40.71	13.09	0	37.7		-10	55
23045		40.71	13.08	0	37.7		-10	55
23055		40.79	13.08	0	37.7		-10	55
23075		41.12	13.08	0	37.7		-10	55
23095		41.31	13.08	0	37.7		-10	55
23105		41.31	13.08	0	37.7		-10	55
23115		41.38	13.08	0	37.7		-10	55
23135		41.85	13.08	0	37.7		-10	55
23155		42.06	13.08	0	37.7		-10	55
23170		42.06	13.08	0	37.7		-10	55
23175		42.14	13.08	0	37.7		-10	55
23195		42.42	13.08	0	37.7		-10	55
23215		42.7	13.08	0	37.7		-10	55
23230		42.7	13.08	0	37.7		-10	55
23235		42.65	13.08	0	37.7		-10	55
23255		43.01	13.08	0	37.7		-10	55
23275		43.3	13.08	0	37.7		-10	55
23295		43.4	13.08	0	37.7		-10	55
23315		43.59	13.08	0	37.7		-10	55
23335		43.82	13.08	0	37.7		-10	55
23355		43.84	13.08	0	37.7		-10	55
23375		44.24	13.08	0	37.7		-10	55
23395		44.43	13.08	0	37.7		-10	55
23415		44.54	13.08	0	37.7		-10	55
23420		44.54	13.08	0	37.7		-10	55
23435		44.7	13.08	0	37.7		-10	55
23455		44.94	13.08	0	37.7		-10	55
23475		45.16	13.08	0	37.7		-10	55
23480		45.16	13.08	0	37.7		-10	55
23495		45.26	13.08	0	37.7		-10	55
23515		45.66	13.08	0	37.7		-10	55
23535		45.75	13.08	0	37.7		-10	55
23545		45.75	13.28	0	37.7		-10	55
23555		45.75	13.28	0	37.7		-10	55
23575		45.95	13.28	0	37.7		-10	55
23595		46.26	13.28	0	37.7		-10	55
23605		46.26	13.28	0	37.7		-10	55
23615		46.32	13.28	0	37.7		-10	55
23635		46.46	13.28	0	37.7		-10	55
23655		46.71	13.28	0	37.7		-10	55
23665		46.71	13.28	0	37.7		-10	55
23675		46.77	13.28	0	37.7		-10	55
23695		46.81	13.28	0	37.7		-10	55
23715		46.92	13.28	0	37.7		-10	55
23730		46.92	13.28	0	37.7		-10	55
23735		47.02	13.28	0	37.7		-10	55
23755		47.26	13.28	0	37.7		-10	55
23775		47.33	13.28	0	37.7		-10	55
23790		47.33	13.28	0	37.7		-10	55
23795		47.38	13.28	0	37.7		-10	55
23815		47.41	13.28	0	37.7		-10	55
23835		47.33	13.28	0	37.7		-10	55
23855		47.47	13.28	0	37.7		-10	55
23875		47.51	13.28	0	37.7		-10	55
23895		47.51	13.28	0	37.7		-10	55
23915		47.43	13.28	0	37.7		-10	55
23935		47.42	13.28	0	37.7		-10	55
23955		47.37	13.28	0	37.7		-10	55
23975		47.53	13.28	0	37.7		-10	55
23980		47.53	13.28	0	37.7		-10	55
23995		47.51	13.28	0	37.7		-10	55
24015		47.54	13.28	0	37.7		-10	55
24035		47.33	13.28	0	37.7		-10	55
24040		47.33	13.28	0	37.7		-10	55
24055		47.27	13.28	0	37.7		-10	55
24075		47.06	13.28	0	37.7		-10	55
24095		47.12	13.28	0	37.7		-10	55
24105		47.12	13.18	0	37.7		-10	55
24115		46.99	13.18	0	37.7		-10	55
24135		46.85	13.18	0	37.7		-10	55
24155		46.61	13.18	0	37.7		-10	55
24165		46.61	13.18	0	37.7		-10	55
24175		46.43	13.18	0	37.7		-10	55
24195		46.39	13.18	0	37.7		-10	55
24215		46.2	13.18	0	37.7		-10	55
24230		46.2	13.18	0	37.7		-10	55
24235		45.8	13.18	0	37.7		-10	55
24255		45.84	13.18	0	37.7		-10	55
24275		45.61	13.18	0	37.7		-10	55
24290		45.61	13.18	0	37.7		-10	55
24295		45.27	13.18	0	37.7		-10	55
24315		45.21	13.18	0	37.7		-10	55
24335		45.08	13.18	0	37.7		-10	55
24355		44.66	13.18	0	37.7		-10	55
24375		44.6	13.18	0	37.7		-10	55
24395		44.45	13.18	0	37.7		-10	55
24415		44.08	13.18	0	37.7		-10	55
24435		43.98	13.18	0	37.7		-10	55
24455		43.65	13.18	0	37.7		-10	55
24475		43.7	13.18	0	37.7		-10	55
24480		43.7	13.18	0	37.7		-10	55
24495		43.32	13.18	0	37.7		-10	55
24515		43.24	13.18	0	37.7		-10	55
24535		42.99	13.18	0	37.7		-10	55
24540		42.99	13.18	0	37.7		-10	55
24555		42.78	13.18	0	37.7		-10	55
24575		42.69	13.18	0	37.7		-10	55
24595		42.46	13.18	0	37.7		-10	55
24605		42.46	13.11	0	37.7		-10	55
24615		42.1	13.11	0	37.7		-10	55
24635		42.12	13.11	0	37.7		-10	55
24655		41.77	13.11	0	37.7		-10	55
24665		41.77	13.11	0	37.7		-10	55
24675		41.6	13.11	0	37.7		-10	55
24695		41.49	13.11	0	37.7		-10	55
24715		41.41	13.11	0	37.7		-10	55
24730		41.41	13.11	0	37.7		-10	55
24735		41.41	13.11	0	37.7		-10	55
24755		40.89	13.11	0	37.7		-10	55
24775		40.87	13.11	0	37.7		-10	55
24790		40.87	13.11	0	37.7		-10	55
24795		40.75	13.11	0	37.7		-10	55
24815		40.7	13.11	0	37.7		-10	55
24835		40.39	13.11	0	37.7		-10	55
24855		40.23	13.11	0	37.7		-10	55
24875		40.12	13.11	0	37.7		-10	55
24895		39.99	13.11	0	37.7		-10	55
24915		39.72	13.11	0	37.7		-10	55
24935		39.54	13.11	0	37.7		-10	55
24955		39.35	13.11	0	37.7		-10	55
24975		39.2	13.11	0	37.7		-10	55
24980		39.2	13.11	0	37.7		-10	55
24995		38.91	13.11	0	37.7		-10	55
25015		38.91	13.11	0	37.7		-10	55
25035		38.69	13.11	0	37.7		-10	55
25040		38.69	13.11	0	37.7		-10	55
25055		38.72	13.11	0	37.7		-10	55
25075		38.55	13.11	0	37.7		-10	55
25095		38.53	13.11	0	37.7		-10	55
25100		38.53	13.11	0	37.7		-10	55
25115		38.31	13.11	0	37.7		-10	55
25135		38.22	13.11	0	37.7		-10	55
25155		38.06	13.11	0	37.7		-10	55
25165		38.06	13.16	0	37.7		-10	55
25175		38.03	13.16	0	37.7		-10	55
25195		37.95	13.16	0	37.7		-10	55
25215		38.03	13.16	0	37.7		-10	55
25230		38.03	13.16	0	37.7		-10	55
25235		37.82	13.16	0	37.7		-10	55
25255		37.95	13.16	0	37.7		-10	55
25275		37.71	13.16	0	37.7		-10	55
25290		37.71	13.16	0	37.7		-10	55
25295		37.83	13.16	0	37.7		-10	55
25315		37.77	13.16	0	37.7		-10	55
25335		37.79	13.16	0	37.7		-10	55
25350		37.79	13.16	0	37.7		-10	55
25355		37.73	13.16	0	37.7		-10	55
25375		37.7	13.16	0	37.7		-10	55
25395		37.55	13.16	0	37.7		-10	55
25415		37.66	13.16	0	37.7		-10	55
25435		37.75	13.16	0	37.7		-10	55
25455		37.72	13.16	0	37.7		-10	55
25475		37.85	13.16	0	37.7		-10	55
25495		37.71	13.16	0	37.7		-10	55
25515		37.68	13.16	0	37.7		-10	55
25535		37.79	13.16	0	37.7		-10	55
25540		37.79	13.16	0	37.7		-10	55
25555		37.95	13.16	0	37.7		-10	55
25575		38.12	13.16	0	37.7		-10	55
25595		38.28	13.16	0	37.7		-10	55
25600		38.28	13.16	0	37.7		-10	55
25615		38.25	13.16	0	37.7		-10	55
25635		38.21	13.16	0	37.7		-10	55
25655		38.43	13.16	0	37.7		-10	55
25665		38.43	13.46	0	37.7		-10	55
25675		38.75	13.46	0	37.7		-10	55
25695		38.93	13.46	0	37.7		-10	55
25715		38.89	13.46	0	37.7		-10	55
25725		38.89	13.46	0	37.7		-10	55
25735		39.21	13.46	0	37.7		-10	55
25755		39.15	13.46	0	37.7		-10	55
25775		39.45	13.46	0	37.7		-10	55
25790		39.45	13.46	0	37.7		-10	55
25795		39.73	13.46	0	37.7		-10	55
25815		39.88	13.46	0	37.7		-10	55
25835		40.13	13.46	0	37.7		-10	55
25850		40.13	13.46	0	37.7		-10	55
25855		40.31	13.46	0	37.7		-10	55
25875		40.67	13.46	0	37.7		-10	55
25895		40.76	13.46	0	37.7		-10	55
25915		41.01	13.46	0	37.7		-10	55
25935		41.14	13.46	0	37.7		-10	55
25955		41.38	13.46	0	37.7		-10	55
25975		41.68	13.46	0	37.7		-10	55
25995		41.83	13.46	0	37.7		-10	55
26015		41.98	13.46	0	37.7		-10	55
26035		42.07	13.46	0	37.7		-10	55
26040		42.07	13.46	0	37.7		-10	55
26055		42.44	13.46	0	37.7		-10	55
26075		42.67	13.46	0	37.7		-10	55
26095		42.91	13.46	0	37.7		-10	55
26100		42.91	13.46	0	37.7		-10	55
26115		43	13.46	0	37.7		-10	55
26135		43.08	13.46	0	37.7		-10	55
26155		43.43	13.46	0	37.7		-10	55
26165		43.43	13.24	0	37.7		-10	55
26175		43.76	13.24	0	37.7		-10	55
26195		43.89	13.24	0	37.7		-10	55
26215		44.05	13.24	0	37.7		-10	55
26225		44.05	13.24	0	37.7		-10	55
26235		44.01	13.24	0	37.7		-10	55
26255		44.39	13.24	0	37.7		-10	55
26275		44.61	13.24	0	37.7		-10	55
26285		44.61	13.24	0	37.7		-10	55
26295		44.86	13.24	0	37.7		-10	55
26315		45.04	13.24	0	37.7		-10	55
26335		45.34	13.24	0	37.7		-10	55
26350		45.34	13.24	0	37.7		-10	55
26355		45.41	13.24	0	37.7		-10	55
26375		45.63	13.24	0	37.7		-10	55
26395		45.69	13.24	0	37.7		-10	55
26410		45.69	13.24	0	37.7		-10	55
26415		45.89	13.24	0	37.7		-10	55
26435		46.08	13.24	0	37.7		-10	55
26455		46.34	13.24	0	37.7		-10	55
26475		46.39	13.24	0	37.7		-10	55
26495		46.59	13.24	0	37.7		-10	55
26515		46.61	13.24	0	37.7		-10	55
26535		46.85	13.24	0	37.7		-10	55
26540		46.85	13.24	0	37.7		-10	55
26555		46.95	13.24	0	37.7		-10	55
26575		47.08	13.24	0	37.7		-10	55
26595		47.13	13.24	0	37.7		-10	55
26600		47.13	13.24	0	37.7		-10	55
26615		47.15	13.24	0	37.7		-10	55
26635		47.27	13.24	0	37.7		-10	55
26655		47.42	13.24	0	37.7		-10	55
26660		47.42	13.24	0	37.7		-10	55
26675		47.39	13.24	0	37.7		-10	55
26695		47.52	13.24	0	37.7		-10	55
26715		47.36	13.24	0	37.7		-10	55
26725		47.36	13.13	0	37.7		-10	55
26735		47.43	13.13	0	37.7		-10	55
26755		47.47	13.13	0	37.7		-10	55
26775		47.49	13.13	0	37.7		-10	55
26785		47.49	13.13	0	37.7		-10	55
26795		47.41	13.13	0	37.7		-10	55
26815		47.52	13.13	0	37.7		-10	55
26835		47.63	13.13	0	37.7		-10	55
26850		47.63	13.13	0	37.7		-10	55
26855		47.49	13.13	0	37.7		-10	55
26875		47.52	13.13	0	37.7		-10	55
26895		47.48	13.13	0	37.7		-10	55
26910		47.48	13.13	0	37.7		-10	55
26915		47.42	13.13	0	37.7		-10	55
26935		47.36	13.13	0	37.7		-10	55
26955		47.31	13.13	0	37.7		-10	55
26975		47.07	13.13	0	37.7		-10	55
26995		47.1	13.13	0	37.7		-10	55
27015		46.95	13.13	0	37.7		-10	55
27035		46.86	13.13	0	37.7		-10	55
27055		46.93	13.13	0	37.7		-10	55
27075		46.61	13.13	0	37.7		-10	55
27095		46.5	13.13	0	37.7		-10	55
27100		46.5	13.13	0	37.7		-10	55
27115		46.33	13.13	0	37.7		-10	55
27135		46.25	13.13	0	37.7		-10	55
27155		45.97	13.13	0	37.7		-10	55
27160		45.97	13.13	0	37.7		-10	55
27175		45.83	13.13	0	37.7		-10	55
27195		45.6	13.13	0	37.7		-10	55
27215		45.21	13.13	0	37.7		-10	55
27225		45.21	13.16	0	37.7		-10	55
27235		45.11	13.16	0	37.7		-10	55
27255		45.06	13.16	0	37.7		-10	55
27275		44.82	13.16	0	37.7		-10	55
27285		44.82	13.16	0	37.7		-10	55
27295		44.51	13.16	0	37.7		-10	55
27315		44.46	13.16	0	37.7		-10	55
27335		44.34	13.16	0	37.7		-10	55
27350		44.34	13.16	0	37.7		-10	55
27355		43.91	13.16	0	37.7		-10	55
27375		43.75	13.16	0	37.7		-10	55
27395		43.6	13.16	0	37.7		-10	55
27410		43.6	13.16	0	37.7		-10	55
27415		43.26	13.16	0	37.7		-10	55
27435		43.29	13.16	0	37.7		-10	55
27455		42.97	13.16	0	37.7		-10	55
27475		43	13.16	0	37.7		-10	55
27495		42.67	13.16	0	37.7		-10	55
27515		42.6	13.16	0	37.7		-10	55
27535		42.2	13.16	0	37.7		-10	55
27555		42.1	13.16	0	37.7		-10	55
27575		41.92	13.16	0	37.7		-10	55
27595		41.8	13.16	0	37.7		-10	55
27615		41.53	13.16	0	37.7		-10	55
27635		41.38	13.16	0	37.7		-10	55
27655		41.25	13.16	0	37.7		-10	55
27660		41.25	13.16	0	37.7		-10	55
27675		41.17	13.16	0	37.7		-10	55
27695		40.9	13.16	0	37.7		-10	55
27715		40.78	13.16	0	37.7		-10	55
27725		40.78	13.34	0	37.7		-10	55
27735		40.52	13.34	0	37.7		-10	55
27755		40.43	13.34	0	37.7		-10	55
27775		40.41	13.34	0	37.7		-10	55
27785		40.41	13.34	0	37.7		-10	55
27795		40.22	13.34	0	37.7		-10	55
27815		39.85	13.34	0	37.7		-10	55
27835		39.73	13.34	0	37.7		-10	55
27850		39.73	13.34	0	37.7		-10	55
27855		39.72	13.34	0	37.7		-10	55
27875		39.47	13.34	0	37.7		-10	55
27895		39.33	13.34	0	37.7		-10	55
27910		39.33	13.34	0	37.7		-10	55
27915		39.1	13.34	0	37.7		-10	55
27935		39	13.34	0	37.7		-10	55
27955		38.73	13.34	0	37.7		-10	55
27970		38.73	13.34	0	37.7		-10	55
27975		38.72	13.34	0	37.7		-10	55
27995		38.52	13.34	0	37.7		-10	55
28015		38.47	13.34	0	37.7		-10	55
28035		38.33	13.34	0	37.7		-10	55
28055		38.17	13.34	0	37.7		-10	55
28075		38.29	13.34	0	37.7		-10	55
28095		38.1	13.34	0	37.7		-10	55
28115		37.96	13.34	0	37.7		-10	55
28135		37.97	13.34	0	37.7		-10	55
28155		37.82	13.34	0	37.7		-10	55
28160		37.82	13.34	0	37.7		-10	55
28175		38	13.34	0	37.7		-10	55
28195		37.77	13.34	0	37.7		-10	55
28215		37.81	13.34	0	37.7		-10	55
28220		37.81	13.34	0	37.7		-10	55
28235		37.86	13.34	0	37.7		-10	55
28255		37.8	13.34	0	37.7		-10	55
28275		37.69	13.34	0	37.7		-10	55
28285		37.69	13.7	0	37.7		-10	55
28295		37.64	13.7	0	37.7		-10	55
28315		37.67	13.7	0	37.7		-10	55
28335		37.75	13.7	0	37.7		-10	55
28345		37.75	13.7	0	37.7		-10	55
28355		37.81	13.7	0	37.7		-10	55
28375		37.83	13.7	0	37.7		-10	55
28395		37.92	13.7	0	37.7		-10	55
28410		37.92	13.7	0	37.7		-10	55
28415		37.78	13.7	0	37.7		-10	55
28435		37.92	13.7	0	37.7		-10	55
28455		38.01	13.7	0	37.7		-10	55
28470		38.01	13.7	0	37.7		-10	55
28475		38.16	13.7	0	37.7		-10	55
28495		38.18	13.7	0	37.7		-10	55
28515		38.28	13.7	0	37.7		-10	55
28535		38.25	13.7	0	37.7		-10	55
28555		38.59	13.7	0	37.7		-10	55
28575		38.65	13.7	0	37.7		-10	55
28595		38.81	13.7	0	37.7		-10	55
28615		38.93	13.7	0	37.7		-10	55
28635		39.05	13.7	0	37.7		-10	55
28655		39.31	13.7	0	37.7		-10	55
28660		39.31	13.7	0	37.7		-10	55
28675		39.35	13.7	0	37.7		-10	55
28695		39.82	13.7	0	37.7		-10	55
28715		39.88	13.7	0	37.7		-10	55
28720		39.88	13.7	0	37.7		-10	55
28735		40	13.7	0	37.7		-10	55
28755		40.39	13.7	0	37.7		-10	55
28775		40.49	13.7	0	37.7		-10	55
28785		40.49	13.29	0	37.7		-10	55
28795		40.67	13.29	0	37.7		-10	55
28815		40.9	13.29	0	37.7		-10	55
28835		41.13	13.29	0	37.7		-10	55
28845		41.13	13.29	0	37.7		-10	55
28855		41.37	13.29	0	37.7		-10	55
28875		41.58	13.29	0	37.7		-10	55
28895		41.92	13.29	0	37.7		-10	55
28910		41.92	13.29	0	37.7		-10	55
28915		41.95	13.29	0	37.7		-10	55
28935		42.08	13.29	0	37.7		-10	55
28955		42.54	13.29	0	37.7		-10	55
28970		42.54	13.29	0	37.7		-10	55
28975		42.79	13.29	0	37.7		-10	55
28995		42.83	13.29	0	37.7		-10	55
29015		43.07	13.29	0	37.7		-10	55
29035		43.23	13.29	0	37.7		-10	55
29055		43.42	13.29	0	37.7		-10	55
29075		43.81	13.29	0	37.7		-10	55
29095		43.75	13.29	0	37.7		-10	55
29115		44.24	13.29	0	37.7		-10	55
29135		44.15	13.29	0	37.7		-10	55
29155		44.56	13.29	0	37.7		-10	55
29160		44.56	13.29	0	37.7		-10	55
29175		44.55	13.29	0	37.7		-10	55
29195		44.9	13.29	0	37.7		-10	55
29215		45.04	13.29	0	37.7		-10	55
29220		45.04	13.29	0	37.7		-10	55
29235		45.03	13.29	0	37.7		-10	55
29255		45.52	13.29	0	37.7		-10	55
29275		45.58	13.29	0	37.7		-10	55
29280		45.58	13.29	0	37.7		-10	55
29295		45.72	13.29	0	37.7		-10	55
29315		45.92	13.29	0	37.7		-10	55
29335		46.04	13.29	0	37.7		-10	55
29345		46.04	13.56	0	37.7		-10	55
29355		46.28	13.56	0	37.7		-10	55
29375		46.61	13.56	0	37.7		-10	55
29395		46.57	13.56	0	37.7		-10	55
29405		46.57	13.56	0	37.7		-10	55
29415		46.66	13.56	0	37.7		-10	55
29435		46.67	13.56	0	37.7		-10	55
29455		47.06	13.56	0	37.7		-10	55
29470		47.06	13.56	0	37.7		-10	55
29475		47.21	13.56	0	37.7		-10	55
29495		47.05	13.56	0	37.7		-10	55
29515		47.14	13.56	0	37.7		-10	55
29530		47.14	13.56	0	37.7		-10	55
29535		47.17	13.56	0	37.7		-10	55
29555		47.51	13.56	0	37.7		-10	55
29575		47.45	13.56	0	37.7		-10	55
29595		47.4	13.56	0	37.7		-10	55
29615		47.42	13.56	0	37.7		-10	55
29635		47.54	13.56	0	37.7		-10	55
29655		47.41	13.56	0	37.7		-10	55
29675		47.41	13.56	0	37.7		-10	55
29695		47.42	13.56	0	37.7		-10	55
29715		47.43	13.56	0	37.7		-10	55
29720		47.43	13.56	0	37.7		-10	55
29735		47.52	13.56	0	37.7		-10	55
29755		47.43	13.56	0	37.7		-10	55
29775		47.41	13.56	0	37.7		-10	55
29780		47.41	13.56	0	37.7		-10	55
29795		47.28	13.56	0	37.7		-10	55
29815		47.14	13.56	0	37.7		-10	55
29835		47.34	13.56	0	37.7		-10	55
29845		47.34	13.44	0	37.7		-10	55
29855		47.29	13.44	0	37.7		-10	55
29875		46.98	13.44	0	37.7		-10	55
29895		47.05	13.44	0	37.7		-10	55
29905		47.05	13.44	0	37.7		-10	55
29915		46.84	13.44	0	37.7		-10	55
29935		46.85	13.44	0	37.7		-10	55
29955		46.74	13.44	0	37.7		-10	55
29970		46.74	13.44	0	37.7		-10	55
29975		46.35	13.44	0	37.7		-10	55
29995		46.17	13.44	0	37.7		-10	55
30015		46.03	13.44	0	37.7		-10	55
30030		46.03	13.44	0	37.7		-10	55
30035		45.94	13.44	0	37.7		-10	55
30055		45.72	13.44	0	37.7		-10	55
30075		45.59	13.44	0	37.7		-10	55
30095		45.22	13.44	0	37.7		-10	55
30115		44.95	13.44	0	37.7		-10	55
30135		44.95	13.44	0	37.7		-10	55
30155		44.69	13.44	0	37.7		-10	55
30175		44.37	13.44	0	37.7		-10	55
30195		44.18	13.44	0	37.7		-10	55
30215		44.09	13.44	0	37.7		-10	55
30220		44.09	13.44	0	37.7		-10	55
30235		43.87	13.44	0	37.7		-10	55
30255		43.65	13.44	0	37.7		-10	55
30275		43.54	13.44	0	37.7		-10	55
30280		43.54	13.44	0	37.7		-10	55
30295		43.13	13.44	0	37.7		-10	55
30315		42.91	13.44	0	37.7		-10	55
30335		42.98	13.44	0	37.7		-10	55
30345		42.98	13.36	0	37.7		-10	55
30355		42.72	13.36	0	37.7		-10	55
30375		42.41	13.36	0	37.7		-10	55
30395		42.35	13.36	0	37.7		-10	55
30405		42.35	13.36	0	37.7		-10	55
30415		42.04	13.36	0	37.7		-10	55
30435		42.07	13.36	0	37.7		-10	55
30455		41.83	13.36	0	37.7		-10	55
30470		41.83	13.36	0	37.7		-10	55
30475		41.56	13.36	0	37.7		-10	55
30495		41.59	13.36	0	37.7		-10	55
30515		41.26	13.36	0	37.7		-10	55
30530		41.26	13.36	0	37.7		-10	55
30535		41.07	13.36	0	37.7		-10	55
30555		41.06	13.36	0	37.7		-10	55
30575		40.69	13.36	0	37.7		-10	55
30590		40.69	13.36	0	37.7		-10	55
30595		40.7	13.36	0	37.7		-10	55
30615		40.27	13.36	0	37.7		-10	55
30635		40.23	13.36	0	37.7		-10	55
30655		40.19	13.36	0	37.7		-10	55
30675		39.93	13.36	0	37.7		-10	55
30695		39.89	13.36	0	37.7		-10	55
30715		39.6	13.36	0	37.7		-10	55
30735		39.33	13.36	0	37.7		-10	55
30755		39.29	13.36	0	37.7		-10	55
30775		39.2	13.36	0	37.7		-10	55
30780		39.2	13.36	0	37.7		-10	55
30795		39	13.36	0	37.7		-10	55
30815		38.83	13.36	0	37.7		-10	55
30835		38.67	13.36	0	37.7		-10	55
30840		38.67	13.36	0	37.7		-10	55
30855		38.63	13.36	0	37.7		-10	55
30875		38.57	13.36	0	37.7		-10	55
30895		38.41	13.36	0	37.7		-10	55
30905		38.41	13.36	0	37.7		-10	55
30915		38.34	13.36	0	37.7		-10	55
30935		38.17	13.36	0	37.7		-10	55
30955		38.04	13.36	0	37.7		-10	55
30965		38.04	13.36	0	37.7		-10	55
30975		38.12	13.36	0	37.7		-10	55
30995		37.99	13.36	0	37.7		-10	55
31015		37.96	13.36	0	37.7		-10	55
31030		37.96	13.36	0	37.7		-10	55
31035		37.99	13.36	0	37.7		-10	55
31055		37.98	13.36	0	37.7		-10	55
31075		37.81	13.36	0	37.7		-10	55
31090		37.81	13.36	0	37.7		-10	55
31095		37.85	13.36	0	37.7		-10	55
31115		37.79	13.36	0	37.7		-10	55
31135		37.81	13.36	0	37.7		-10	55
31155		37.74	13.36	0	37.7		-10	55
31175		37.73	13.36	0	37.7		-10	55
31195		37.71	13.36	0	37.7		-10	55
31215		37.65	13.36	0	37.7		-10	55
31235		37.71	13.36	0	37.7		-10	55
31255		37.87	13.36	0	37.7		-10	55
31275		37.89	13.36	0	37.7		-10	55
31280		37.89	13.36	0	37.7		-10	55
31295		37.84	13.36	0	37.7		-10	55
31315		37.88	13.36	0	37.7		-10	55
31335		37.96	13.36	0	37.7		-10	55
31340		37.96	13.36	0	37.7		-10	55
31355		37.92	13.36	0	37.7		-10	55
31375		38.07	13.36	0	37.7		-10	55
31395		37.98	13.36	0	37.7		-10	55
31405		37.98	13.41	0	37.7		-10	55
31415		38.23	13.41	0	37.7		-10	55
31435		38.19	13.41	0	37.7		-10	55
31455		38.56	13.41	0	37.7		-10	55
31465		38.56	13.41	0	37.7		-10	55
31475		38.69	13.41	0	37.7		-10	55
31495		38.78	13.41	0	37.7		-10	55
31515		38.98	13.41	0	37.7		-10	55
31530		38.98	13.41	0	37.7		-10	55
31535		39.04	13.41	0	37.7		-10	55
31555		39.41	13.41	0	37.7		-10	55
31575		39.49	13.41	0	37.7		-10	55
31590		39.49	13.41	0	37.7		-10	55
31595		39.59	13.41	0	37.7		-10	55
31615		39.81	13.41	0	37.7		-10	55
31635		39.96	13.41	0	37.7		-10	55
31655		40.36	13.41	0	37.7		-10	55
31675		40.6	13.41	0	37.7		-10	55
31695		40.67	13.41	0	37.7		-10	55
31715		40.82	13.41	0	37.7		-10	55
31735		41.1	13.41	0	37.7		-10	55
31755		41.44	13.41	0	37.7		-10	55
31775		41.64	13.41	0	37.7		-10	55
31780		41.64	13.41	0	37.7		-10	55
31795		41.86	13.41	0	37.7		-10	55
31815		41.94	13.41	0	37.7		-10	55
31835		42.2	13.41	0	37.7		-10	55
31840		42.2	13.41	0	37.7		-10	55
31855		42.52	13.41	0	37.7		-10	55
31875		42.83	13.41	0	37.7		-10	55
31895		42.87	13.41	0	37.7		-10	55
31900		42.87	13.41	0	37.7		-10	55
31915		43.09	13.41	0	37.7		-10	55
31935		43.27	13.41	0	37.7		-10	55
31955		43.41	13.41	0	37.7		-10	55
31965		43.41	13.29	0	37.7		-10	55
31975		43.69	13.29	0	37.7		-10	55
31995		43.81	13.29	0	37.7		-10	55
32015		44.01	13.29	0	37.7		-10	55
32030		44.01	13.29	0	37.7		-10	55
32035		44.18	13.29	0	37.7		-10	55
32055		44.44	13.29	0	37.7		-10	55
32075		44.56	13.29	0	37.7		-10	55
32090		44.56	13.29	0	37.7		-10	55
32095		44.84	13.29	0	37.7		-10	55
32115		45.06	13.29	0	37.7		-10	55
32135		45.32	13.29	0	37.7		-10	55
32150		45.32	13.29	0	37.7		-10	55
32155		45.37	13.29	0	37.7		-10	55
32175		45.61	13.29	0	37.7		-10	55
[truncated: 357 more rows]
