# Supplementary material for: Clinical identification of the stimulus intensity to measure temporal summation of second pain
Source: Sci Rep. 2022 Jul 28;12:12915. doi: 10.1038/s41598-022-17171-6 (PMC9334644; doi:10.1038/s41598-022-17171-6)
Supplement: Supplementary file 1 — Supplementary Information 1. [file 41598_2022_17171_MOESM1_ESM.zip › 12 PT.xlsx]

## Sheet: Sheet1
Timestamp [msec]	Heater [C]	Tec [C]	Water [C]	COVAS	Baseline [C]	Events	LimiterMin [C]	LimiterMax [C]
30		37.92	11.14	0	37.7		-10	55
50		37.81	11.14	0	37.7		-10	55
70		37.77	11.14	0	37.7		-10	55
90		37.9	11.14	0	37.7		-10	55
110		37.92	11.14	0	37.7		-10	55
130		37.95	11.14	0	37.7		-10	55
150		37.89	11.14	0	37.7		-10	55
155		37.89	11.14	0	37.7		-10	55
170		37.86	11.14	0	37.7		-10	55
190		37.81	11.14	0	37.7		-10	55
210		37.96	11.14	0	37.7		-10	55
220		37.96	11.14	0	37.7		-10	55
230		37.82	11.14	0	37.7		-10	55
250		37.76	11.14	0	37.7		-10	55
270		37.76	11.14	0	37.7		-10	55
280		37.76	11.14	0	37.7		-10	55
290		37.78	11.14	0	37.7		-10	55
310		37.91	11.14	0	37.7		-10	55
330		37.78	11.14	0	37.7		-10	55
345		37.78	11.14	0	37.7		-10	55
350		37.8	11.14	0	37.7		-10	55
370		37.98	11.14	0	37.7		-10	55
390		37.62	11.14	0	37.7		-10	55
405		37.62	11.14	0	37.7		-10	55
410		37.78	11.14	0	37.7		-10	55
430		37.76	11.14	0	37.7		-10	55
450		37.77	11.14	0	37.7		-10	55
470		37.81	11.14	0	37.7		-10	55
490		37.73	11.14	0	37.7		-10	55
510		37.64	11.14	0	37.7		-10	55
530		37.65	11.54	0	37.7		-10	55
550		37.7	11.54	0	37.7		-10	55
570		37.73	11.54	0	37.7		-10	55
590		37.71	11.54	0	37.7		-10	55
595		37.71	11.54	0	37.7		-10	55
610		37.66	11.54	0	37.7		-10	55
630		37.86	11.54	0	37.7		-10	55
650		37.8	11.54	0	37.7		-10	55
655		37.8	11.54	0	37.7		-10	55
670		37.74	11.54	0	37.7		-10	55
690		37.64	11.54	0	37.7		-10	55
710		37.69	11.54	0	37.7		-10	55
720		37.69	11.54	0	37.7		-10	55
730		37.86	11.54	0	37.7		-10	55
750		37.73	11.54	0	37.7		-10	55
770		37.76	11.54	0	37.7		-10	55
780		37.76	11.54	0	37.7		-10	55
790		37.61	11.54	0	37.7		-10	55
810		37.65	11.54	0	37.7		-10	55
830		37.73	11.54	0	37.7		-10	55
840		37.73	11.54	0	37.7		-10	55
850		37.71	11.54	0	37.7		-10	55
870		37.65	11.54	0	37.7		-10	55
890		37.79	11.54	0	37.7		-10	55
905		37.79	11.54	0	37.7		-10	55
910		37.64	11.54	0	37.7		-10	55
930		37.67	11.54	0	37.7		-10	55
950		37.82	11.54	0	37.7		-10	55
970		37.86	11.54	0	37.7		-10	55
990		37.79	11.54	0	37.7		-10	55
1010		37.77	11.54	0	37.7		-10	55
1030		37.72	11.12	0	37.7		-10	55
1050		37.64	11.12	0	37.7		-10	55
1070		37.68	11.12	0	37.7		-10	55
1090		37.77	11.12	0	37.7		-10	55
1110		37.73	11.12	0	37.7		-10	55
1130		37.81	11.12	0	37.7		-10	55
1150		37.74	11.12	0	37.7		-10	55
1155		37.74	11.12	0	37.7		-10	55
1170		37.8	11.12	0	37.7		-10	55
1190		37.69	11.12	0	37.7		-10	55
1210		37.85	11.12	0	37.7		-10	55
1215		37.85	11.12	0	37.7		-10	55
1230		37.87	11.12	0	37.7		-10	55
1250		37.76	11.12	0	37.7		-10	55
1270		37.68	11.12	0	37.7		-10	55
1280		37.68	11.12	0	37.7		-10	55
1290		37.65	11.12	0	37.7		-10	55
1310		37.78	11.12	0	37.7		-10	55
1330		37.59	11.12	0	37.7		-10	55
1340		37.59	11.12	0	37.7		-10	55
1350		37.74	11.12	0	37.7		-10	55
1370		37.72	11.12	0	37.7		-10	55
1390		37.71	11.12	0	37.7		-10	55
1405		37.71	11.12	0	37.7		-10	55
1410		37.77	11.12	0	37.7		-10	55
1430		37.84	11.12	0	37.7		-10	55
1450		37.86	11.12	0	37.7		-10	55
1465		37.86	11.12	0	37.7		-10	55
1470		37.66	11.12	0	37.7		-10	55
1490		37.81	11.12	0	37.7		-10	55
1510		37.84	11.12	0	37.7		-10	55
1530		37.75	11.44	0	37.7		-10	55
1550		37.77	11.44	0	37.7		-10	55
1570		37.65	11.44	0	37.7		-10	55
1590		37.55	11.44	0	37.7		-10	55
1610		37.68	11.44	0	37.7		-10	55
1630		37.74	11.44	0	37.7		-10	55
1650		37.7	11.44	0	37.7		-10	55
1655		37.7	11.44	0	37.7		-10	55
1670		37.84	11.44	0	37.7		-10	55
1690		37.8	11.44	0	37.7		-10	55
1710		37.7	11.44	0	37.7		-10	55
1715		37.7	11.44	0	37.7		-10	55
1730		37.8	11.44	0	37.7		-10	55
1750		37.86	11.44	0	37.7		-10	55
1770		37.82	11.44	0	37.7		-10	55
1780		37.82	11.44	0	37.7		-10	55
1790		37.78	11.44	0	37.7		-10	55
1810		37.76	11.44	0	37.7		-10	55
1830		37.87	11.44	0	37.7		-10	55
1840		37.87	11.44	0	37.7		-10	55
1850		37.66	11.44	0	37.7		-10	55
1870		37.81	11.44	0	37.7		-10	55
1890		37.76	11.44	0	37.7		-10	55
1905		37.76	11.44	0	37.7		-10	55
1910		37.86	11.44	0	37.7		-10	55
1930		37.71	11.44	0	37.7		-10	55
1950		37.63	11.44	0	37.7		-10	55
1965		37.63	11.44	0	37.7		-10	55
1970		37.62	11.44	0	37.7		-10	55
1990		37.74	11.44	0	37.7		-10	55
2010		37.79	11.44	0	37.7		-10	55
2030		37.69	11.21	0	37.7		-10	55
2050		37.74	11.21	0	37.7		-10	55
2070		37.72	11.21	0	37.7		-10	55
2090		37.75	11.21	0	37.7		-10	55
2110		37.81	11.21	0	37.7		-10	55
2130		37.83	11.21	0	37.7		-10	55
2150		37.67	11.21	0	37.7		-10	55
2155		37.67	11.21	0	37.7		-10	55
2170		37.73	11.21	0	37.7		-10	55
2190		37.67	11.21	0	37.7		-10	55
2210		37.64	11.21	0	37.7		-10	55
2215		37.64	11.21	0	37.7		-10	55
2230		37.72	11.21	0	37.7		-10	55
2250		37.58	11.21	0	37.7		-10	55
2270		37.71	11.21	0	37.7		-10	55
2280		37.71	11.21	0	37.7		-10	55
2290		37.62	11.21	0	37.7		-10	55
2310		37.64	11.21	0	37.7		-10	55
2330		37.75	11.21	0	37.7		-10	55
2340		37.75	11.21	0	37.7		-10	55
2350		37.74	11.21	0	37.7		-10	55
2370		37.88	11.21	0	37.7		-10	55
2390		37.61	11.21	0	37.7		-10	55
2400		37.61	11.21	0	37.7		-10	55
2410		37.69	11.21	0	37.7		-10	55
2430		37.82	11.21	0	37.7		-10	55
2450		37.5	11.21	0	37.7		-10	55
2465		37.5	11.21	0	37.7		-10	55
2470		37.65	11.21	0	37.7		-10	55
2490		37.78	11.21	0	37.7		-10	55
2510		37.75	11.21	0	37.7		-10	55
2525		37.75	11.21	0	37.7		-10	55
2530		37.88	11.21	0	37.7		-10	55
2550		37.63	11.21	0	37.7		-10	55
2570		37.65	11.21	0	37.7		-10	55
2590		37.75	10.98	0	37.7		-10	55
2610		37.7	10.98	0	37.7		-10	55
2630		37.86	10.98	0	37.7		-10	55
2650		37.7	10.98	0	37.7		-10	55
2670		37.69	10.98	0	37.7		-10	55
2690		37.69	10.98	0	37.7		-10	55
2710		37.66	10.98	0	37.7		-10	55
2715		37.66	10.98	0	37.7		-10	55
2730		37.67	10.98	0	37.7		-10	55
2750		37.75	10.98	0	37.7		-10	55
2770		37.81	10.98	0	37.7		-10	55
2775		37.81	10.98	0	37.7		-10	55
2790		37.76	10.98	0	37.7		-10	55
2810		37.64	10.98	0	37.7		-10	55
2830		37.64	10.98	0	37.7		-10	55
2840		37.64	10.98	0	37.7		-10	55
2850		37.7	10.98	0	37.7		-10	55
2870		37.73	10.98	0	37.7		-10	55
2890		37.77	10.98	0	37.7		-10	55
2900		37.77	10.98	0	37.7		-10	55
2910		37.75	10.98	0	37.7		-10	55
2930		37.72	10.98	0	37.7		-10	55
2950		37.6	10.98	0	37.7		-10	55
2965		37.6	10.98	0	37.7		-10	55
2970		37.71	10.98	0	37.7		-10	55
2990		37.69	10.98	0	37.7		-10	55
3010		37.7	10.98	0	37.7		-10	55
3025		37.7	10.98	0	37.7		-10	55
3030		37.8	10.98	0	37.7		-10	55
3050		37.64	10.98	0	37.7		-10	55
3070		37.63	10.98	0	37.7		-10	55
3090		37.52	11.06	0	37.7		-10	55
3110		37.76	11.06	0	37.7		-10	55
3130		37.79	11.06	0	37.7		-10	55
3150		37.71	11.06	0	37.7		-10	55
3170		37.66	11.06	0	37.7		-10	55
3190		37.7	11.06	0	37.7		-10	55
3210		37.67	11.06	0	37.7		-10	55
3215		37.67	11.06	0	37.7		-10	55
3230		37.9	11.06	0	37.7		-10	55
3250		37.68	11.06	0	37.7		-10	55
3270		37.71	11.06	0	37.7		-10	55
3275		37.71	11.06	0	37.7		-10	55
3290		37.8	11.06	0	37.7		-10	55
3310		37.75	11.06	0	37.7		-10	55
3330		37.75	11.06	0	37.7		-10	55
3340		37.75	11.06	0	37.7		-10	55
3350		37.65	11.06	0	37.7		-10	55
3370		37.74	11.06	0	37.7		-10	55
3390		37.63	11.06	0	37.7		-10	55
3400		37.63	11.06	0	37.7		-10	55
3410		37.7	11.06	0	37.7		-10	55
3430		37.73	11.06	0	37.7		-10	55
3450		37.73	11.06	0	37.7		-10	55
3465		37.73	11.06	0	37.7		-10	55
3470		37.7	11.06	0	37.7		-10	55
3490		37.61	11.06	0	37.7		-10	55
3510		37.66	11.06	0	37.7		-10	55
3525		37.66	11.06	0	37.7		-10	55
3530		37.7	11.06	0	37.7		-10	55
3550		37.79	11.06	0	37.7		-10	55
3570		37.72	11.06	0	37.7		-10	55
3590		37.74	11.12	0	37.7		-10	55
3610		37.76	11.12	0	37.7		-10	55
3630		37.85	11.12	0	37.7		-10	55
3650		37.76	11.12	0	37.7		-10	55
3670		37.7	11.12	0	37.7		-10	55
3690		37.77	11.12	0	37.7		-10	55
3710		37.82	11.12	0	37.7		-10	55
3730		37.86	11.12	0	37.7		-10	55
3750		37.7	11.12	0	37.7		-10	55
3770		37.69	11.12	0	37.7		-10	55
3775		37.69	11.12	0	37.7		-10	55
3790		37.7	11.12	0	37.7		-10	55
3810		37.78	11.12	0	37.7		-10	55
3830		37.69	11.12	0	37.7		-10	55
3835		37.69	11.12	0	37.7		-10	55
3850		37.65	11.12	0	37.7		-10	55
3870		37.77	11.12	0	37.7		-10	55
3890		37.68	11.12	0	37.7		-10	55
3900		37.68	11.12	0	37.7		-10	55
3910		37.72	11.12	0	37.7		-10	55
3930		37.82	11.12	0	37.7		-10	55
3950		37.79	11.12	0	37.7		-10	55
3960		37.79	11.12	0	37.7		-10	55
3970		37.76	11.12	0	37.7		-10	55
3990		37.71	11.12	0	37.7		-10	55
4010		37.67	11.12	0	37.7		-10	55
4025		37.67	11.12	0	37.7		-10	55
4030		37.68	11.12	0	37.7		-10	55
4050		37.79	11.12	0	37.7		-10	55
4070		37.76	11.12	0	37.7		-10	55
4085		37.76	11.12	0	37.7		-10	55
4090		37.7	11.12	0	37.7		-10	55
4110		37.72	11.12	0	37.7		-10	55
4130		37.74	11.12	0	37.7		-10	55
4150		37.74	10.84	0	37.7		-10	55
4170		37.79	10.84	0	37.7		-10	55
4190		37.77	10.84	0	37.7		-10	55
4210		37.7	10.84	0	37.7		-10	55
4230		37.72	10.84	0	37.7		-10	55
4250		37.72	10.84	0	37.7		-10	55
4270		37.62	10.84	0	37.7		-10	55
4275		37.62	10.84	0	37.7		-10	55
4290		37.78	10.84	0	37.7		-10	55
4310		37.62	10.84	0	37.7		-10	55
4330		37.62	10.84	0	37.7		-10	55
4335		37.62	10.84	0	37.7		-10	55
4350		37.71	10.84	0	37.7		-10	55
4370		37.64	10.84	0	37.7		-10	55
4390		37.57	10.84	0	37.7		-10	55
4400		37.57	10.84	0	37.7		-10	55
4410		37.71	10.84	0	37.7		-10	55
4430		37.57	10.84	0	37.7		-10	55
4450		37.64	10.84	0	37.7		-10	55
4460		37.64	10.84	0	37.7		-10	55
4470		37.67	10.84	0	37.7		-10	55
4490		37.67	10.84	0	37.7		-10	55
4510		37.76	10.84	0	37.7		-10	55
4525		37.76	10.84	0	37.7		-10	55
4530		37.75	10.84	0	37.7		-10	55
4550		37.61	10.84	0	37.7		-10	55
4570		37.77	10.84	0	37.7		-10	55
4585		37.77	10.84	0	37.7		-10	55
4590		37.76	10.84	0	37.7		-10	55
4610		37.78	10.84	0	37.7		-10	55
4630		37.73	10.84	0	37.7		-10	55
4650		37.58	10.98	0	37.7		-10	55
4670		37.7	10.98	0	37.7		-10	55
4690		37.71	10.98	0	37.7		-10	55
4710		37.76	10.98	0	37.7		-10	55
4730		37.68	10.98	0	37.7		-10	55
4750		37.62	10.98	0	37.7		-10	55
4770		37.64	10.98	0	37.7		-10	55
4775		37.64	10.98	0	37.7		-10	55
4790		37.79	10.98	0	37.7		-10	55
4810		37.65	10.98	0	37.7		-10	55
4830		37.76	10.98	0	37.7		-10	55
4835		37.76	10.98	0	37.7		-10	55
4850		37.73	10.98	0	37.7		-10	55
4870		37.74	10.98	0	37.7		-10	55
4890		37.73	10.98	0	37.7		-10	55
4900		37.73	10.98	0	37.7		-10	55
4910		37.72	10.98	0	37.7		-10	55
4930		37.75	10.98	0	37.7		-10	55
4950		37.65	10.98	0	37.7		-10	55
4960		37.65	10.98	0	37.7		-10	55
4970		37.78	10.98	0	37.7		-10	55
4990		37.73	10.98	0	37.7		-10	55
5010		37.63	10.98	0	37.7		-10	55
5020		37.63	10.98	0	37.7		-10	55
5030		37.64	10.98	0	37.7		-10	55
5050		37.61	10.98	0	37.7		-10	55
5070		37.6	10.98	0	37.7		-10	55
5085		37.6	10.98	0	37.7		-10	55
5090		37.63	10.98	0	37.7		-10	55
5110		37.62	10.98	0	37.7		-10	55
5130		37.68	10.98	0	37.7		-10	55
5145		37.68	10.98	0	37.7		-10	55
5150		37.69	10.98	0	37.7		-10	55
5170		37.69	10.98	0	37.7		-10	55
5190		37.88	10.98	0	37.7		-10	55
5210		37.79	10.99	0	37.7		-10	55
5230		37.8	10.99	0	37.7		-10	55
5250		37.72	10.99	0	37.7		-10	55
5270		38.03	10.99	0	37.7		-10	55
5275		38.03	10.99	0	37.7		-10	55
5290		37.96	10.99	0	37.7		-10	55
5310		38.18	10.99	0	37.7		-10	55
5330		38.19	10.99	0	37.7		-10	55
5335		38.19	10.99	0	37.7		-10	55
5350		38.17	10.99	0	37.7		-10	55
5370		38.34	10.99	0	37.7		-10	55
5390		38.61	10.99	0	37.7		-10	55
5395		38.61	10.99	0	37.7		-10	55
5410		38.58	10.99	0	37.7		-10	55
5430		39.02	10.99	0	37.7		-10	55
5450		39.01	10.99	0	37.7		-10	55
5460		39.01	10.99	0	37.7		-10	55
5470		39.28	10.99	0	37.7		-10	55
5490		39.23	10.99	0	37.7		-10	55
5510		39.56	10.99	0	37.7		-10	55
5525		39.56	10.99	0	37.7		-10	55
5530		39.63	10.99	0	37.7		-10	55
5550		39.98	10.99	0	37.7		-10	55
5570		40.05	10.99	0	37.7		-10	55
5585		40.05	10.99	0	37.7		-10	55
5590		40.2	10.99	0	37.7		-10	55
5610		40.58	10.99	0	37.7		-10	55
5630		40.65	10.99	0	37.7		-10	55
5645		40.65	10.99	0	37.7		-10	55
5650		40.63	10.99	0	37.7		-10	55
5670		40.86	10.99	0	37.7		-10	55
5690		41.29	10.99	0	37.7		-10	55
5710		41.34	11.11	0	37.7		-10	55
5730		41.43	11.11	0	37.7		-10	55
5750		41.73	11.11	0	37.7		-10	55
5770		41.98	11.11	0	37.7		-10	55
5790		42.08	11.11	0	37.7		-10	55
5810		42.23	11.11	0	37.7		-10	55
5830		42.55	11.11	0	37.7		-10	55
5835		42.55	11.11	0	37.7		-10	55
5850		42.54	11.11	0	37.7		-10	55
5870		42.67	11.11	0	37.7		-10	55
5890		42.93	11.11	0	37.7		-10	55
5895		42.93	11.11	0	37.7		-10	55
5910		43.12	11.11	0	37.7		-10	55
5930		43.31	11.11	0	37.7		-10	55
5950		43.43	11.11	0	37.7		-10	55
5960		43.43	11.11	0	37.7		-10	55
5970		43.52	11.11	0	37.7		-10	55
5990		43.63	11.11	0	37.7		-10	55
6010		43.84	11.11	0	37.7		-10	55
6020		43.84	11.11	0	37.7		-10	55
6030		44.13	11.11	0	37.7		-10	55
6050		44.28	11.11	0	37.7		-10	55
6070		44.37	11.11	0	37.7		-10	55
6085		44.37	11.11	0	37.7		-10	55
6090		44.53	11.11	0	37.7		-10	55
6110		44.69	11.11	0	37.7		-10	55
6130		44.91	11.11	0	37.7		-10	55
6145		44.91	11.11	0	37.7		-10	55
6150		44.97	11.11	0	37.7		-10	55
6170		45.01	11.11	0	37.7		-10	55
6190		45.31	11.11	0	37.7		-10	55
6210		45.39	11.16	0	37.7		-10	55
6230		45.69	11.16	0	37.7		-10	55
6250		45.83	11.16	0	37.7		-10	55
6270		45.93	11.16	0	37.7		-10	55
6290		45.88	11.16	0	37.7		-10	55
6310		46.09	11.16	0	37.7		-10	55
6330		46.34	11.16	0	37.7		-10	55
6335		46.34	11.16	0	37.7		-10	55
6350		46.46	11.16	0	37.7		-10	55
6370		46.51	11.16	0	37.7		-10	55
6390		46.71	11.16	0	37.7		-10	55
6395		46.71	11.16	0	37.7		-10	55
6410		46.76	11.16	0	37.7		-10	55
6430		46.81	11.16	0	37.7		-10	55
6450		47.13	11.16	0	37.7		-10	55
6455		47.13	11.16	0	37.7		-10	55
6470		47.13	11.16	0	37.7		-10	55
6490		47.27	11.16	0	37.7		-10	55
6510		47.31	11.16	0	37.7		-10	55
6520		47.31	11.16	0	37.7		-10	55
6530		47.47	11.16	0	37.7		-10	55
6550		47.47	11.16	0	37.7		-10	55
6570		47.62	11.16	0	37.7		-10	55
6585		47.62	11.16	0	37.7		-10	55
6590		47.46	11.16	0	37.7		-10	55
6610		47.66	11.16	0	37.7		-10	55
6630		47.77	11.16	0	37.7		-10	55
6645		47.77	11.16	0	37.7		-10	55
6650		47.57	11.16	0	37.7		-10	55
6670		47.9	11.16	0	37.7		-10	55
6690		47.54	11.16	0	37.7		-10	55
6705		47.54	11.16	0	37.7		-10	55
6710		47.59	11.16	0	37.7		-10	55
6730		47.77	11.16	0	37.7		-10	55
6750		47.58	11.16	0	37.7		-10	55
6770		47.78	11.26	0	37.7		-10	55
6790		47.72	11.26	0	37.7		-10	55
6810		47.47	11.26	0	37.7		-10	55
6830		47.36	11.26	0	37.7		-10	55
6850		47.28	11.26	0	37.7		-10	55
6870		46.97	11.26	0	37.7		-10	55
6890		46.88	11.26	0	37.7		-10	55
6895		46.88	11.26	0	37.7		-10	55
6910		46.81	11.26	0	37.7		-10	55
6930		46.61	11.26	0	37.7		-10	55
6950		46.32	11.26	0	37.7		-10	55
6955		46.32	11.26	0	37.7		-10	55
6970		46.05	11.26	0	37.7		-10	55
6990		45.87	11.26	0	37.7		-10	55
7010		45.67	11.26	0	37.7		-10	55
7020		45.67	11.26	0	37.7		-10	55
7030		45.35	11.26	0	37.7		-10	55
7050		45.29	11.26	0	37.7		-10	55
7070		44.91	11.26	0	37.7		-10	55
7080		44.91	11.26	0	37.7		-10	55
7090		44.75	11.26	0	37.7		-10	55
7110		44.54	11.26	0	37.7		-10	55
7130		44.4	11.26	0	37.7		-10	55
7145		44.4	11.26	0	37.7		-10	55
7150		44.06	11.26	0	37.7		-10	55
7170		43.73	11.26	0	37.7		-10	55
7190		43.68	11.26	0	37.7		-10	55
7205		43.68	11.26	0	37.7		-10	55
7210		43.46	11.26	0	37.7		-10	55
7230		43.38	11.26	0	37.7		-10	55
7250		43.08	11.26	0	37.7		-10	55
7270		42.75	11.07	0	37.7		-10	55
7290		42.74	11.07	0	37.7		-10	55
7310		42.61	11.07	0	37.7		-10	55
7330		42.24	11.07	0	37.7		-10	55
7350		41.9	11.07	0	37.7		-10	55
7370		42.05	11.07	0	37.7		-10	55
7390		41.92	11.07	0	37.7		-10	55
7395		41.92	11.07	0	37.7		-10	55
7410		41.68	11.07	0	37.7		-10	55
7430		41.35	11.07	0	37.7		-10	55
7450		41.11	11.07	0	37.7		-10	55
7455		41.11	11.07	0	37.7		-10	55
7470		41.02	11.07	0	37.7		-10	55
7490		40.88	11.07	0	37.7		-10	55
7510		40.8	11.07	0	37.7		-10	55
7520		40.8	11.07	0	37.7		-10	55
7530		40.66	11.07	0	37.7		-10	55
7550		40.4	11.07	0	37.7		-10	55
7570		40.29	11.07	0	37.7		-10	55
7580		40.29	11.07	0	37.7		-10	55
7590		40.16	11.07	0	37.7		-10	55
7610		40	11.07	0	37.7		-10	55
7630		39.78	11.07	0	37.7		-10	55
7645		39.78	11.07	0	37.7		-10	55
7650		39.44	11.07	0	37.7		-10	55
7670		39.38	11.07	0	37.7		-10	55
7690		39.26	11.07	0	37.7		-10	55
7705		39.26	11.07	0	37.7		-10	55
7710		39.22	11.07	0	37.7		-10	55
7730		38.98	11.07	0	37.7		-10	55
7750		38.8	11.07	0	37.7		-10	55
7770		38.83	11.12	0	37.7		-10	55
7790		38.7	11.12	0	37.7		-10	55
7810		38.52	11.12	0	37.7		-10	55
7830		38.3	11.12	0	37.7		-10	55
7850		38.27	11.12	0	37.7		-10	55
7870		38.15	11.12	0	37.7		-10	55
7890		38.17	11.12	0	37.7		-10	55
7895		38.17	11.12	0	37.7		-10	55
7910		38.11	11.12	0	37.7		-10	55
7930		38.04	11.12	0	37.7		-10	55
7950		38.13	11.12	0	37.7		-10	55
7955		38.13	11.12	0	37.7		-10	55
7970		37.98	11.12	0	37.7		-10	55
7990		37.92	11.12	0	37.7		-10	55
8010		38.2	11.12	0	37.7		-10	55
8015		38.2	11.12	0	37.7		-10	55
8030		37.92	11.12	0	37.7		-10	55
8050		37.98	11.12	0	37.7		-10	55
8070		37.82	11.12	0	37.7		-10	55
8080		37.82	11.12	0	37.7		-10	55
8090		37.95	11.12	0	37.7		-10	55
8110		37.88	11.12	0	37.7		-10	55
8130		37.86	11.12	0	37.7		-10	55
8140		37.86	11.12	0	37.7		-10	55
8150		37.82	11.12	0	37.7		-10	55
8170		37.99	11.12	0	37.7		-10	55
8190		37.9	11.12	0	37.7		-10	55
8205		37.9	11.12	0	37.7		-10	55
8210		37.95	11.12	0	37.7		-10	55
8230		38.08	11.12	0	37.7		-10	55
8250		38.06	11.12	0	37.7		-10	55
8265		38.06	11.12	0	37.7		-10	55
8270		38.14	11.12	0	37.7		-10	55
8290		38.2	11.12	0	37.7		-10	55
8310		38.19	11.12	0	37.7		-10	55
8330		38.08	11.02	0	37.7		-10	55
8350		38.13	11.02	0	37.7		-10	55
8370		38.42	11.02	0	37.7		-10	55
8390		38.49	11.02	0	37.7		-10	55
8410		38.56	11.02	0	37.7		-10	55
8430		38.64	11.02	0	37.7		-10	55
8450		38.86	11.02	0	37.7		-10	55
8455		38.86	11.02	0	37.7		-10	55
8470		39.03	11.02	0	37.7		-10	55
8490		39.17	11.02	0	37.7		-10	55
8510		39.37	11.02	0	37.7		-10	55
8515		39.37	11.02	0	37.7		-10	55
8530		39.4	11.02	0	37.7		-10	55
8550		39.71	11.02	0	37.7		-10	55
8570		39.78	11.02	0	37.7		-10	55
8580		39.78	11.02	0	37.7		-10	55
8590		40.11	11.02	0	37.7		-10	55
8610		40.32	11.02	0	37.7		-10	55
8630		40.3	11.02	0	37.7		-10	55
8640		40.3	11.02	0	37.7		-10	55
8650		40.66	11.02	0	37.7		-10	55
8670		40.79	11.02	0	37.7		-10	55
8690		41.08	11.02	0	37.7		-10	55
8705		41.08	11.02	0	37.7		-10	55
8710		41.29	11.02	0	37.7		-10	55
8730		41.53	11.02	0	37.7		-10	55
8750		41.67	11.02	0	37.7		-10	55
8765		41.67	11.02	0	37.7		-10	55
8770		41.89	11.02	0	37.7		-10	55
8790		42.09	11.02	0	37.7		-10	55
8810		42.12	11.02	0	37.7		-10	55
8830		42.53	10.94	0	37.7		-10	55
8850		42.6	10.94	0	37.7		-10	55
8870		42.74	10.94	0	37.7		-10	55
8890		43.05	10.94	0	37.7		-10	55
8910		43.09	10.94	0	37.7		-10	55
8930		43.45	10.94	0	37.7		-10	55
8950		43.52	10.94	0	37.7		-10	55
8970		43.72	10.94	0	37.7		-10	55
8990		43.95	10.94	0	37.7		-10	55
9010		43.97	10.94	0	37.7		-10	55
9015		43.97	10.94	0	37.7		-10	55
9030		44.3	10.94	0	37.7		-10	55
9050		44.45	10.94	0	37.7		-10	55
9070		44.48	10.94	0	37.7		-10	55
9080		44.48	10.94	0	37.7		-10	55
9090		44.89	10.94	0	37.7		-10	55
9110		44.97	10.94	0	37.7		-10	55
9130		45.08	10.94	0	37.7		-10	55
9140		45.08	10.94	0	37.7		-10	55
9150		45.31	10.94	0	37.7		-10	55
9170		45.45	10.94	0	37.7		-10	55
9190		45.73	10.94	0	37.7		-10	55
9205		45.73	10.94	0	37.7		-10	55
9210		45.79	10.94	0	37.7		-10	55
9230		45.94	10.94	0	37.7		-10	55
9250		46.17	10.94	0	37.7		-10	55
9265		46.17	10.94	0	37.7		-10	55
9270		46.14	10.94	0	37.7		-10	55
9290		46.51	10.94	0	37.7		-10	55
9310		46.63	10.94	0	37.7		-10	55
9325		46.63	10.94	0	37.7		-10	55
9330		46.66	10.94	0	37.7		-10	55
9350		46.81	10.94	0	37.7		-10	55
9370		47.01	10.94	0	37.7		-10	55
9390		47.21	10.98	0	37.7		-10	55
9410		47.18	10.98	0	37.7		-10	55
9430		47.43	10.98	0	37.7		-10	55
9450		47.38	10.98	0	37.7		-10	55
9470		47.32	10.98	0	37.7		-10	55
9490		47.58	10.98	0	37.7		-10	55
9510		47.77	10.98	0	37.7		-10	55
9515		47.77	10.98	0	37.7		-10	55
9530		47.67	10.98	0	37.7		-10	55
9550		47.71	10.98	0	37.7		-10	55
9570		47.74	10.98	0	37.7		-10	55
9575		47.74	10.98	0	37.7		-10	55
9590		47.74	10.98	0	37.7		-10	55
9610		47.81	10.98	0	37.7		-10	55
9630		47.86	10.98	0	37.7		-10	55
9640		47.86	10.98	0	37.7		-10	55
9650		47.83	10.98	0	37.7		-10	55
9670		47.63	10.98	0	37.7		-10	55
9690		47.67	10.98	0	37.7		-10	55
9700		47.67	10.98	0	37.7		-10	55
9710		47.63	10.98	0	37.7		-10	55
9730		47.45	10.98	0	37.7		-10	55
9750		47.44	10.98	0	37.7		-10	55
9765		47.44	10.98	0	37.7		-10	55
9770		47.39	10.98	0	37.7		-10	55
9790		47.15	10.98	0	37.7		-10	55
9810		47.12	10.98	0	37.7		-10	55
9825		47.12	10.98	0	37.7		-10	55
9830		46.77	10.98	0	37.7		-10	55
9850		46.64	10.98	0	37.7		-10	55
9870		46.36	10.98	0	37.7		-10	55
9890		46.01	11.19	0	37.7		-10	55
9910		45.99	11.19	0	37.7		-10	55
9930		45.63	11.19	0	37.7		-10	55
9950		45.47	11.19	0	37.7		-10	55
9970		45.16	11.19	0	37.7		-10	55
9990		45.12	11.19	0	37.7		-10	55
10010		44.66	11.19	0	37.7		-10	55
10015		44.66	11.19	0	37.7		-10	55
10030		44.62	11.19	0	37.7		-10	55
10050		44.25	11.19	0	37.7		-10	55
10070		44	11.19	0	37.7		-10	55
10075		44	11.19	0	37.7		-10	55
10090		43.93	11.19	0	37.7		-10	55
10110		43.68	11.19	0	37.7		-10	55
10130		43.55	11.19	0	37.7		-10	55
10140		43.55	11.19	0	37.7		-10	55
10150		43.51	11.19	0	37.7		-10	55
10170		43.05	11.19	0	37.7		-10	55
10190		42.85	11.19	0	37.7		-10	55
10200		42.85	11.19	0	37.7		-10	55
10210		42.74	11.19	0	37.7		-10	55
10230		42.65	11.19	0	37.7		-10	55
10250		42.5	11.19	0	37.7		-10	55
10265		42.5	11.19	0	37.7		-10	55
10270		42.05	11.19	0	37.7		-10	55
10290		42.02	11.19	0	37.7		-10	55
10310		41.84	11.19	0	37.7		-10	55
10325		41.84	11.19	0	37.7		-10	55
10330		41.66	11.19	0	37.7		-10	55
10350		41.28	11.19	0	37.7		-10	55
10370		41.36	11.19	0	37.7		-10	55
10390		41.17	11.16	0	37.7		-10	55
10410		40.82	11.16	0	37.7		-10	55
10430		40.81	11.16	0	37.7		-10	55
10450		40.52	11.16	0	37.7		-10	55
10470		40.36	11.16	0	37.7		-10	55
10490		40.37	11.16	0	37.7		-10	55
10510		40.06	11.16	0	37.7		-10	55
10515		40.06	11.16	0	37.7		-10	55
10530		40.01	11.16	0	37.7		-10	55
10550		39.85	11.16	0	37.7		-10	55
10570		39.64	11.16	0	37.7		-10	55
10575		39.64	11.16	0	37.7		-10	55
10590		39.37	11.16	0	37.7		-10	55
10610		39.31	11.16	0	37.7		-10	55
10630		39.12	11.16	0	37.7		-10	55
10635		39.12	11.16	0	37.7		-10	55
10650		39.16	11.16	0	37.7		-10	55
10670		38.88	11.16	0	37.7		-10	55
10690		38.79	11.16	0	37.7		-10	55
10700		38.79	11.16	0	37.7		-10	55
10710		38.64	11.16	0	37.7		-10	55
10730		38.52	11.16	0	37.7		-10	55
10750		38.5	11.16	0	37.7		-10	55
10760		38.5	11.16	0	37.7		-10	55
10770		38.39	11.16	0	37.7		-10	55
10790		38.46	11.16	0	37.7		-10	55
10810		38.23	11.16	0	37.7		-10	55
10825		38.23	11.16	0	37.7		-10	55
10830		38.26	11.16	0	37.7		-10	55
10850		38.07	11.16	0	37.7		-10	55
10870		38.13	11.16	0	37.7		-10	55
10890		38.01	11.07	0	37.7		-10	55
10910		38	11.07	0	37.7		-10	55
10930		37.95	11.07	0	37.7		-10	55
10950		37.98	11.07	0	37.7		-10	55
10970		37.97	11.07	0	37.7		-10	55
10990		37.91	11.07	0	37.7		-10	55
11010		38.02	11.07	0	37.7		-10	55
11030		37.81	11.07	0	37.7		-10	55
11050		37.91	11.07	0	37.7		-10	55
11070		37.92	11.07	0	37.7		-10	55
11075		37.92	11.07	0	37.7		-10	55
11090		37.9	11.07	0	37.7		-10	55
11110		37.89	11.07	0	37.7		-10	55
11130		37.92	11.07	0	37.7		-10	55
11135		37.92	11.07	0	37.7		-10	55
11150		37.98	11.07	0	37.7		-10	55
11170		37.99	11.07	0	37.7		-10	55
11190		37.87	11.07	0	37.7		-10	55
11200		37.87	11.07	0	37.7		-10	55
11210		38.01	11.07	0	37.7		-10	55
11230		37.95	11.07	0	37.7		-10	55
11250		37.8	11.07	0	37.7		-10	55
11260		37.8	11.07	0	37.7		-10	55
11270		37.94	11.07	0	37.7		-10	55
11290		38.04	11.07	0	37.7		-10	55
11310		37.86	11.07	0	37.7		-10	55
11325		37.86	11.07	0	37.7		-10	55
11330		37.99	11.07	0	37.7		-10	55
11350		37.84	11.07	0	37.7		-10	55
11370		37.88	11.07	0	37.7		-10	55
11385		37.88	11.07	0	37.7		-10	55
11390		38.06	11.07	0	37.7		-10	55
11410		37.92	11.07	0	37.7		-10	55
11430		38.01	11.07	0	37.7		-10	55
11450		37.83	11.24	0	37.7		-10	55
11470		37.98	11.24	0	37.7		-10	55
11490		38.11	11.24	0	37.7		-10	55
11510		38.1	11.24	0	37.7		-10	55
11530		38.03	11.24	0	37.7		-10	55
11550		38.08	11.24	0	37.7		-10	55
11570		38.21	11.24	0	37.7		-10	55
11575		38.21	11.24	0	37.7		-10	55
11590		38.47	11.24	0	37.7		-10	55
11610		38.41	11.24	0	37.7		-10	55
11630		38.59	11.24	0	37.7		-10	55
11635		38.59	11.24	0	37.7		-10	55
11650		38.95	11.24	0	37.7		-10	55
11670		38.9	11.24	0	37.7		-10	55
11690		39.11	11.24	0	37.7		-10	55
11700		39.11	11.24	0	37.7		-10	55
11710		39.18	11.24	0	37.7		-10	55
11730		39.31	11.24	0	37.7		-10	55
11750		39.51	11.24	0	37.7		-10	55
11760		39.51	11.24	0	37.7		-10	55
11770		39.67	11.24	0	37.7		-10	55
11790		39.98	11.24	0	37.7		-10	55
11810		40.14	11.24	0	37.7		-10	55
11825		40.14	11.24	0	37.7		-10	55
11830		40.26	11.24	0	37.7		-10	55
11850		40.48	11.24	0	37.7		-10	55
11870		40.69	11.24	0	37.7		-10	55
11885		40.69	11.24	0	37.7		-10	55
11890		40.89	11.24	0	37.7		-10	55
11910		41.08	11.24	0	37.7		-10	55
11930		41.22	11.24	0	37.7		-10	55
11945		41.22	11.24	0	37.7		-10	55
11950		41.49	11.24	0	37.7		-10	55
11970		41.59	11.24	0	37.7		-10	55
11990		41.88	11.24	0	37.7		-10	55
12010		42.07	11.29	0	37.7		-10	55
12030		42.13	11.29	0	37.7		-10	55
12050		42.45	11.29	0	37.7		-10	55
12070		42.69	11.29	0	37.7		-10	55
12090		42.81	11.29	0	37.7		-10	55
12110		43	11.29	0	37.7		-10	55
12130		43.37	11.29	0	37.7		-10	55
12135		43.37	11.29	0	37.7		-10	55
12150		43.36	11.29	0	37.7		-10	55
12170		43.45	11.29	0	37.7		-10	55
12190		43.85	11.29	0	37.7		-10	55
12200		43.85	11.29	0	37.7		-10	55
12210		44	11.29	0	37.7		-10	55
12230		44.35	11.29	0	37.7		-10	55
12250		44.32	11.29	0	37.7		-10	55
12260		44.32	11.29	0	37.7		-10	55
12270		44.52	11.29	0	37.7		-10	55
12290		44.71	11.29	0	37.7		-10	55
12310		44.9	11.29	0	37.7		-10	55
12320		44.9	11.29	0	37.7		-10	55
12330		45.12	11.29	0	37.7		-10	55
12350		45.26	11.29	0	37.7		-10	55
12370		45.33	11.29	0	37.7		-10	55
12385		45.33	11.29	0	37.7		-10	55
12390		45.63	11.29	0	37.7		-10	55
12410		45.97	11.29	0	37.7		-10	55
12430		45.91	11.29	0	37.7		-10	55
12445		45.91	11.29	0	37.7		-10	55
12450		45.92	11.29	0	37.7		-10	55
12470		46.19	11.29	0	37.7		-10	55
12490		46.34	11.29	0	37.7		-10	55
12510		46.54	11.39	0	37.7		-10	55
12530		46.55	11.39	0	37.7		-10	55
12550		46.83	11.39	0	37.7		-10	55
12570		46.86	11.39	0	37.7		-10	55
12590		47.28	11.39	0	37.7		-10	55
12610		47.1	11.39	0	37.7		-10	55
12630		47.16	11.39	0	37.7		-10	55
12635		47.16	11.39	0	37.7		-10	55
12650		47.38	11.39	0	37.7		-10	55
12670		47.47	11.39	0	37.7		-10	55
12690		47.29	11.39	0	37.7		-10	55
12695		47.29	11.39	0	37.7		-10	55
12710		47.31	11.39	0	37.7		-10	55
12730		47.38	11.39	0	37.7		-10	55
12750		47.56	11.39	0	37.7		-10	55
12760		47.56	11.39	0	37.7		-10	55
12770		47.51	11.39	0	37.7		-10	55
12790		47.69	11.39	0	37.7		-10	55
12810		47.62	11.39	0	37.7		-10	55
12820		47.62	11.39	0	37.7		-10	55
12830		47.62	11.39	0	37.7		-10	55
12850		47.58	11.39	0	37.7		-10	55
12870		47.64	11.39	0	37.7		-10	55
12885		47.64	11.39	0	37.7		-10	55
12890		47.57	11.39	0	37.7		-10	55
12910		47.36	11.39	0	37.7		-10	55
12930		47.56	11.39	0	37.7		-10	55
12945		47.56	11.39	0	37.7		-10	55
12950		47.37	11.39	0	37.7		-10	55
12970		47.19	11.39	0	37.7		-10	55
12990		47.28	11.39	0	37.7		-10	55
13010		47.1	11.21	0	37.7		-10	55
13030		46.88	11.21	0	37.7		-10	55
13050		46.8	11.21	0	37.7		-10	55
13070		46.53	11.21	0	37.7		-10	55
13090		46.27	11.21	0	37.7		-10	55
13110		46.15	11.21	0	37.7		-10	55
13130		45.83	11.21	0	37.7		-10	55
13135		45.83	11.21	0	37.7		-10	55
13150		45.72	11.21	0	37.7		-10	55
13170		45.62	11.21	0	37.7		-10	55
13190		45.33	11.21	0	37.7		-10	55
13195		45.33	11.21	0	37.7		-10	55
13210		44.97	11.21	0	37.7		-10	55
13230		44.79	11.21	0	37.7		-10	55
13250		44.56	11.21	0	37.7		-10	55
13260		44.56	11.21	0	37.7		-10	55
13270		44.38	11.21	0	37.7		-10	55
13290		44.38	11.21	0	37.7		-10	55
13310		44.06	11.21	0	37.7		-10	55
13320		44.06	11.21	0	37.7		-10	55
13330		43.76	11.21	0	37.7		-10	55
13350		43.48	11.21	0	37.7		-10	55
13370		43.38	11.21	0	37.7		-10	55
13385		43.38	11.21	0	37.7		-10	55
13390		43.28	11.21	0	37.7		-10	55
13410		43.04	11.21	0	37.7		-10	55
13430		42.91	11.21	0	37.7		-10	55
13445		42.91	11.21	0	37.7		-10	55
13450		42.63	11.21	0	37.7		-10	55
13470		42.28	11.21	0	37.7		-10	55
13490		42.3	11.21	0	37.7		-10	55
13510		42.06	11.27	0	37.7		-10	55
13530		41.95	11.27	0	37.7		-10	55
13550		41.78	11.27	0	37.7		-10	55
13570		41.62	11.27	0	37.7		-10	55
13590		41.36	11.27	0	37.7		-10	55
13610		41.1	11.27	0	37.7		-10	55
13630		41.15	11.27	0	37.7		-10	55
13635		41.15	11.27	0	37.7		-10	55
13650		40.79	11.27	0	37.7		-10	55
13670		40.65	11.27	0	37.7		-10	55
13690		40.54	11.27	0	37.7		-10	55
13695		40.54	11.27	0	37.7		-10	55
13710		40.32	11.27	0	37.7		-10	55
13730		40.21	11.27	0	37.7		-10	55
13750		40.05	11.27	0	37.7		-10	55
13755		40.05	11.27	0	37.7		-10	55
13770		39.71	11.27	0	37.7		-10	55
13790		39.86	11.27	0	37.7		-10	55
13810		39.56	11.27	0	37.7		-10	55
13820		39.56	11.27	0	37.7		-10	55
13830		39.29	11.27	0	37.7		-10	55
13850		39.29	11.27	0	37.7		-10	55
13870		39.17	11.27	0	37.7		-10	55
13880		39.17	11.27	0	37.7		-10	55
13890		38.91	11.27	0	37.7		-10	55
13910		38.77	11.27	0	37.7		-10	55
13930		38.67	11.27	0	37.7		-10	55
13945		38.67	11.27	0	37.7		-10	55
13950		38.54	11.27	0	37.7		-10	55
13970		38.56	11.27	0	37.7		-10	55
13990		38.37	11.27	0	37.7		-10	55
14005		38.37	11.27	0	37.7		-10	55
14010		38.31	11.27	0	37.7		-10	55
14030		38.16	11.27	0	37.7		-10	55
14050		38.09	11.27	0	37.7		-10	55
14070		37.94	11.31	0	37.7		-10	55
14090		38.22	11.31	0	37.7		-10	55
14110		38.03	11.31	0	37.7		-10	55
14130		38	11.31	0	37.7		-10	55
14150		37.89	11.31	0	37.7		-10	55
14170		37.95	11.31	0	37.7		-10	55
14190		37.98	11.31	0	37.7		-10	55
14195		37.98	11.31	0	37.7		-10	55
14210		37.92	11.31	0	37.7		-10	55
14230		37.94	11.31	0	37.7		-10	55
14250		37.76	11.31	0	37.7		-10	55
14255		37.76	11.31	0	37.7		-10	55
14270		37.93	11.31	0	37.7		-10	55
14290		37.98	11.31	0	37.7		-10	55
14310		37.79	11.31	0	37.7		-10	55
14320		37.79	11.31	0	37.7		-10	55
14330		37.67	11.31	0	37.7		-10	55
14350		37.81	11.31	0	37.7		-10	55
14370		37.73	11.31	0	37.7		-10	55
14380		37.73	11.31	0	37.7		-10	55
14390		38.01	11.31	0	37.7		-10	55
14410		37.96	11.31	0	37.7		-10	55
14430		37.94	11.31	0	37.7		-10	55
14445		37.94	11.31	0	37.7		-10	55
14450		38.04	11.31	0	37.7		-10	55
14470		38.01	11.31	0	37.7		-10	55
14490		38.17	11.31	0	37.7		-10	55
14505		38.17	11.31	0	37.7		-10	55
14510		38.2	11.31	0	37.7		-10	55
14530		38.32	11.31	0	37.7		-10	55
14550		38.4	11.31	0	37.7		-10	55
14570		38.44	11.55	0	37.7		-10	55
14590		38.84	11.55	0	37.7		-10	55
14610		38.95	11.55	0	37.7		-10	55
14630		38.94	11.55	0	37.7		-10	55
14650		39.18	11.55	0	37.7		-10	55
14670		39.36	11.55	0	37.7		-10	55
14690		39.47	11.55	0	37.7		-10	55
14695		39.47	11.55	0	37.7		-10	55
14710		39.71	11.55	0	37.7		-10	55
14730		39.98	11.55	0	37.7		-10	55
14750		40.16	11.55	0	37.7		-10	55
14755		40.16	11.55	0	37.7		-10	55
14770		40.32	11.55	0	37.7		-10	55
14790		40.61	11.55	0	37.7		-10	55
14810		40.79	11.55	0	37.7		-10	55
14820		40.79	11.55	0	37.7		-10	55
14830		41	11.55	0	37.7		-10	55
14850		41.14	11.55	0	37.7		-10	55
14870		41.19	11.55	0	37.7		-10	55
14880		41.19	11.55	0	37.7		-10	55
14890		41.5	11.55	0	37.7		-10	55
14910		41.69	11.55	0	37.7		-10	55
14930		41.94	11.55	0	37.7		-10	55
14940		41.94	11.55	0	37.7		-10	55
14950		42.14	11.55	0	37.7		-10	55
14970		42.42	11.55	0	37.7		-10	55
14990		42.57	11.55	0	37.7		-10	55
15005		42.57	11.55	0	37.7		-10	55
15010		42.82	11.55	0	37.7		-10	55
15030		42.95	11.55	0	37.7		-10	55
15050		43.05	11.55	0	37.7		-10	55
15065		43.05	11.55	0	37.7		-10	55
15070		43.34	11.55	0	37.7		-10	55
15090		43.45	11.55	0	37.7		-10	55
15110		43.69	11.55	0	37.7		-10	55
15130		43.89	11.42	0	37.7		-10	55
15150		44.02	11.42	0	37.7		-10	55
15170		44.23	11.42	0	37.7		-10	55
15190		44.6	11.42	0	37.7		-10	55
15210		44.6	11.42	0	37.7		-10	55
15230		44.89	11.42	0	37.7		-10	55
15250		45.16	11.42	0	37.7		-10	55
15255		45.16	11.42	0	37.7		-10	55
15270		45.25	11.42	0	37.7		-10	55
15290		45.33	11.42	0	37.7		-10	55
15310		45.56	11.42	0	37.7		-10	55
15315		45.56	11.42	0	37.7		-10	55
15330		45.77	11.42	0	37.7		-10	55
15350		45.9	11.42	0	37.7		-10	55
15370		46.17	11.42	0	37.7		-10	55
15380		46.17	11.42	0	37.7		-10	55
15390		46.11	11.42	0	37.7		-10	55
15410		46.32	11.42	0	37.7		-10	55
15430		46.54	11.42	0	37.7		-10	55
15440		46.54	11.42	0	37.7		-10	55
15450		46.66	11.42	0	37.7		-10	55
15470		46.81	11.42	0	37.7		-10	55
15490		47.01	11.42	0	37.7		-10	55
15505		47.01	11.42	0	37.7		-10	55
15510		47.05	11.42	0	37.7		-10	55
15530		47.16	11.42	0	37.7		-10	55
15550		47.23	11.42	0	37.7		-10	55
15565		47.23	11.42	0	37.7		-10	55
15570		47.46	11.42	0	37.7		-10	55
15590		47.31	11.42	0	37.7		-10	55
15610		47.37	11.42	0	37.7		-10	55
15630		47.54	11.69	0	37.7		-10	55
15650		47.62	11.69	0	37.7		-10	55
15670		47.54	11.69	0	37.7		-10	55
15690		47.63	11.69	0	37.7		-10	55
15710		47.63	11.69	0	37.7		-10	55
15730		47.47	11.69	0	37.7		-10	55
15750		47.62	11.69	0	37.7		-10	55
15755		47.62	11.69	0	37.7		-10	55
15770		47.57	11.69	0	37.7		-10	55
15790		47.66	11.69	0	37.7		-10	55
15810		47.62	11.69	0	37.7		-10	55
15815		47.62	11.69	0	37.7		-10	55
15830		47.64	11.69	0	37.7		-10	55
15850		47.57	11.69	0	37.7		-10	55
15870		47.36	11.69	0	37.7		-10	55
15880		47.36	11.69	0	37.7		-10	55
15890		47.29	11.69	0	37.7		-10	55
15910		47.34	11.69	0	37.7		-10	55
15930		47.12	11.69	0	37.7		-10	55
15940		47.12	11.69	0	37.7		-10	55
15950		47.02	11.69	0	37.7		-10	55
15970		46.8	11.69	0	37.7		-10	55
15990		46.54	11.69	0	37.7		-10	55
16005		46.54	11.69	0	37.7		-10	55
16010		46.51	11.69	0	37.7		-10	55
16030		46.28	11.69	0	37.7		-10	55
16050		46.16	11.69	0	37.7		-10	55
16065		46.16	11.69	0	37.7		-10	55
16070		45.91	11.69	0	37.7		-10	55
16090		45.72	11.69	0	37.7		-10	55
16110		45.53	11.69	0	37.7		-10	55
16130		45.34	11.69	0	37.7		-10	55
16150		45.04	11.69	0	37.7		-10	55
16170		44.86	11.69	0	37.7		-10	55
16190		44.7	11.69	0	37.7		-10	55
16210		44.34	11.69	0	37.7		-10	55
16230		44.04	11.69	0	37.7		-10	55
16250		43.94	11.69	0	37.7		-10	55
16270		43.82	11.69	0	37.7		-10	55
16290		43.52	11.69	0	37.7		-10	55
16310		43.46	11.69	0	37.7		-10	55
16315		43.46	11.69	0	37.7		-10	55
16330		43.31	11.69	0	37.7		-10	55
16350		43.06	11.69	0	37.7		-10	55
16370		42.73	11.69	0	37.7		-10	55
16375		42.73	11.69	0	37.7		-10	55
16390		42.81	11.69	0	37.7		-10	55
16410		42.43	11.69	0	37.7		-10	55
16430		42.26	11.69	0	37.7		-10	55
16440		42.26	11.69	0	37.7		-10	55
16450		42.03	11.69	0	37.7		-10	55
16470		41.91	11.69	0	37.7		-10	55
16490		41.75	11.69	0	37.7		-10	55
16500		41.75	11.69	0	37.7		-10	55
16510		41.53	11.69	0	37.7		-10	55
16530		41.29	11.69	0	37.7		-10	55
16550		41.36	11.69	0	37.7		-10	55
16565		41.36	11.69	0	37.7		-10	55
16570		40.98	11.69	0	37.7		-10	55
16590		40.93	11.69	0	37.7		-10	55
16610		40.82	11.69	0	37.7		-10	55
16625		40.82	11.69	0	37.7		-10	55
16630		40.71	11.69	0	37.7		-10	55
16650		40.47	11.69	0	37.7		-10	55
16670		40.23	11.69	0	37.7		-10	55
16690		40.01	11.54	0	37.7		-10	55
16710		40	11.54	0	37.7		-10	55
16730		39.84	11.54	0	37.7		-10	55
16750		39.68	11.54	0	37.7		-10	55
16770		39.42	11.54	0	37.7		-10	55
16790		39.38	11.54	0	37.7		-10	55
16810		39.12	11.54	0	37.7		-10	55
16815		39.12	11.54	0	37.7		-10	55
16830		39.06	11.54	0	37.7		-10	55
16850		38.66	11.54	0	37.7		-10	55
16870		38.66	11.54	0	37.7		-10	55
16875		38.66	11.54	0	37.7		-10	55
16890		38.65	11.54	0	37.7		-10	55
16910		38.53	11.54	0	37.7		-10	55
16930		38.41	11.54	0	37.7		-10	55
16940		38.41	11.54	0	37.7		-10	55
16950		38.24	11.54	0	37.7		-10	55
16970		38.19	11.54	0	37.7		-10	55
16990		38.11	11.54	0	37.7		-10	55
17000		38.11	11.54	0	37.7		-10	55
17010		37.93	11.54	0	37.7		-10	55
17030		38.03	11.54	0	37.7		-10	55
17050		37.86	11.54	0	37.7		-10	55
17065		37.86	11.54	0	37.7		-10	55
17070		37.82	11.54	0	37.7		-10	55
17090		37.91	11.54	0	37.7		-10	55
17110		37.91	11.54	0	37.7		-10	55
17125		37.91	11.54	0	37.7		-10	55
17130		37.82	11.54	0	37.7		-10	55
17150		37.77	11.54	0	37.7		-10	55
17170		37.76	11.54	0	37.7		-10	55
17190		37.76	11.44	0	37.7		-10	55
17210		37.78	11.44	0	37.7		-10	55
17230		37.85	11.44	0	37.7		-10	55
17250		37.78	11.44	0	37.7		-10	55
17270		37.91	11.44	0	37.7		-10	55
17290		37.93	11.44	0	37.7		-10	55
17310		37.94	11.44	0	37.7		-10	55
17315		37.94	11.44	0	37.7		-10	55
17330		37.97	11.44	0	37.7		-10	55
17350		37.98	11.44	0	37.7		-10	55
17370		38.02	11.44	0	37.7		-10	55
17375		38.02	11.44	0	37.7		-10	55
17390		38.09	11.44	0	37.7		-10	55
17410		38.43	11.44	0	37.7		-10	55
17430		38.33	11.44	0	37.7		-10	55
17440		38.33	11.44	0	37.7		-10	55
17450		38.31	11.44	0	37.7		-10	55
17470		38.47	11.44	0	37.7		-10	55
17490		38.72	11.44	0	37.7		-10	55
17500		38.72	11.44	0	37.7		-10	55
17510		38.73	11.44	0	37.7		-10	55
17530		39.05	11.44	0	37.7		-10	55
17550		39.13	11.44	0	37.7		-10	55
17560		39.13	11.44	0	37.7		-10	55
17570		39.19	11.44	0	37.7		-10	55
17590		39.42	11.44	0	37.7		-10	55
17610		39.61	11.44	0	37.7		-10	55
17625		39.61	11.44	0	37.7		-10	55
17630		39.98	11.44	0	37.7		-10	55
17650		40.12	11.44	0	37.7		-10	55
17670		40.4	11.44	0	37.7		-10	55
17690		40.52	11.62	0	37.7		-10	55
17710		40.7	11.62	0	37.7		-10	55
17730		40.89	11.62	0	37.7		-10	55
17750		40.99	11.62	0	37.7		-10	55
17770		41.28	11.62	0	37.7		-10	55
17790		41.37	11.62	0	37.7		-10	55
17810		41.67	11.62	0	37.7		-10	55
17830		41.88	11.62	0	37.7		-10	55
17850		42.16	11.62	0	37.7		-10	55
17870		42.28	11.62	0	37.7		-10	55
17875		42.28	11.62	0	37.7		-10	55
17890		42.56	11.62	0	37.7		-10	55
17910		42.77	11.62	0	37.7		-10	55
17930		43.03	11.62	0	37.7		-10	55
17935		43.03	11.62	0	37.7		-10	55
17950		43.08	11.62	0	37.7		-10	55
17970		43.28	11.62	0	37.7		-10	55
17990		43.62	11.62	0	37.7		-10	55
18000		43.62	11.62	0	37.7		-10	55
18010		43.85	11.62	0	37.7		-10	55
18030		43.88	11.62	0	37.7		-10	55
18050		44.07	11.62	0	37.7		-10	55
18060		44.07	11.62	0	37.7		-10	55
18070		44.12	11.62	0	37.7		-10	55
18090		44.39	11.62	0	37.7		-10	55
18110		44.7	11.62	0	37.7		-10	55
18125		44.7	11.62	0	37.7		-10	55
18130		44.77	11.62	0	37.7		-10	55
18150		44.86	11.62	0	37.7		-10	55
18170		45.16	11.62	0	37.7		-10	55
18185		45.16	11.62	0	37.7		-10	55
18190		45.25	11.62	0	37.7		-10	55
18210		45.59	11.62	0	37.7		-10	55
18230		45.7	11.62	0	37.7		-10	55
18250		45.9	11.72	0	37.7		-10	55
18270		46.18	11.72	0	37.7		-10	55
18290		46.25	11.72	0	37.7		-10	55
18310		46.33	11.72	0	37.7		-10	55
18315		46.33	11.72	0	37.7		-10	55
18330		46.46	11.72	0	37.7		-10	55
18350		46.72	11.72	0	37.7		-10	55
18370		46.89	11.72	0	37.7		-10	55
18375		46.89	11.72	0	37.7		-10	55
18390		47.07	11.72	0	37.7		-10	55
18410		47.12	11.72	0	37.7		-10	55
18430		47.09	11.72	0	37.7		-10	55
18435		47.09	11.72	0	37.7		-10	55
18450		47.29	11.72	0	37.7		-10	55
18470		47.26	11.72	0	37.7		-10	55
18490		47.28	11.72	0	37.7		-10	55
18500		47.28	11.72	0	37.7		-10	55
18510		47.46	11.72	0	37.7		-10	55
18530		47.57	11.72	0	37.7		-10	55
18550		47.53	11.72	0	37.7		-10	55
18560		47.53	11.72	0	37.7		-10	55
18570		47.61	11.72	0	37.7		-10	55
18590		47.75	11.72	0	37.7		-10	55
18610		47.63	11.72	0	37.7		-10	55
18625		47.63	11.72	0	37.7		-10	55
18630		47.52	11.72	0	37.7		-10	55
18650		47.61	11.72	0	37.7		-10	55
18670		47.62	11.72	0	37.7		-10	55
18685		47.62	11.72	0	37.7		-10	55
18690		47.52	11.72	0	37.7		-10	55
18710		47.48	11.72	0	37.7		-10	55
18730		47.42	11.72	0	37.7		-10	55
18750		47.38	11.62	0	37.7		-10	55
18770		47.37	11.62	0	37.7		-10	55
18790		47.2	11.62	0	37.7		-10	55
18810		47.17	11.62	0	37.7		-10	55
18830		47.07	11.62	0	37.7		-10	55
18850		46.75	11.62	0	37.7		-10	55
18870		46.6	11.62	0	37.7		-10	55
18890		46.4	11.62	0	37.7		-10	55
18910		46.32	11.62	0	37.7		-10	55
18930		45.96	11.62	0	37.7		-10	55
18935		45.96	11.62	0	37.7		-10	55
18950		45.83	11.62	0	37.7		-10	55
18970		45.61	11.62	0	37.7		-10	55
18990		45.45	11.62	0	37.7		-10	55
19000		45.45	11.62	0	37.7		-10	55
19010		45.12	11.62	0	37.7		-10	55
19030		45.1	11.62	0	37.7		-10	55
19050		44.72	11.62	0	37.7		-10	55
19060		44.72	11.62	0	37.7		-10	55
19070		44.56	11.62	0	37.7		-10	55
19090		44.42	11.62	0	37.7		-10	55
19110		44.19	11.62	0	37.7		-10	55
19120		44.19	11.62	0	37.7		-10	55
19130		43.85	11.62	0	37.7		-10	55
19150		43.77	11.62	0	37.7		-10	55
19170		43.5	11.62	0	37.7		-10	55
19185		43.5	11.62	0	37.7		-10	55
19190		43.31	11.62	0	37.7		-10	55
19210		43.08	11.62	0	37.7		-10	55
19230		42.81	11.62	0	37.7		-10	55
19245		42.81	11.62	0	37.7		-10	55
19250		42.81	11.62	0	37.7		-10	55
19270		42.53	11.62	0	37.7		-10	55
19290		42.25	11.62	0	37.7		-10	55
19310		42.32	11.79	0	37.7		-10	55
19330		41.97	11.79	0	37.7		-10	55
19350		41.86	11.79	0	37.7		-10	55
19370		41.79	11.79	0	37.7		-10	55
19390		41.58	11.79	0	37.7		-10	55
19410		41.41	11.79	0	37.7		-10	55
19430		41.11	11.79	0	37.7		-10	55
19435		41.11	11.79	0	37.7		-10	55
19450		41.04	11.79	0	37.7		-10	55
19470		40.93	11.79	0	37.7		-10	55
19490		40.58	11.79	0	37.7		-10	55
19495		40.58	11.79	0	37.7		-10	55
19510		40.49	11.79	0	37.7		-10	55
19530		40.45	11.79	0	37.7		-10	55
19550		40.14	11.79	0	37.7		-10	55
19560		40.14	11.79	0	37.7		-10	55
19570		40.06	11.79	0	37.7		-10	55
19590		39.84	11.79	0	37.7		-10	55
19610		39.82	11.79	0	37.7		-10	55
19620		39.82	11.79	0	37.7		-10	55
19630		39.39	11.79	0	37.7		-10	55
19650		39.19	11.79	0	37.7		-10	55
19670		39.18	11.79	0	37.7		-10	55
19685		39.18	11.79	0	37.7		-10	55
19690		39.07	11.79	0	37.7		-10	55
19710		38.91	11.79	0	37.7		-10	55
19730		38.71	11.79	0	37.7		-10	55
19745		38.71	11.79	0	37.7		-10	55
19750		38.54	11.79	0	37.7		-10	55
19770		38.42	11.79	0	37.7		-10	55
19790		38.52	11.79	0	37.7		-10	55
19810		38.35	11.79	0	37.7		-10	55
19830		38.28	11.79	0	37.7		-10	55
19850		38.14	11.79	0	37.7		-10	55
19870		38.14	11.79	0	37.7		-10	55
19890		38.1	11.79	0	37.7		-10	55
19910		38.06	11.79	0	37.7		-10	55
19930		37.95	11.79	0	37.7		-10	55
19935		37.95	11.79	0	37.7		-10	55
19950		37.88	11.79	0	37.7		-10	55
19970		37.98	11.79	0	37.7		-10	55
19990		37.93	11.79	0	37.7		-10	55
19995		37.93	11.79	0	37.7		-10	55
20010		37.99	11.79	0	37.7		-10	55
20030		37.89	11.79	0	37.7		-10	55
20050		37.73	11.79	0	37.7		-10	55
20060		37.73	11.79	0	37.7		-10	55
20070		37.73	11.79	0	37.7		-10	55
20090		37.83	11.79	0	37.7		-10	55
20110		37.8	11.79	0	37.7		-10	55
20130		37.71	11.79	0	37.7		-10	55
20150		37.73	11.79	0	37.7		-10	55
20170		37.69	11.79	0	37.7		-10	55
20190		37.75	11.79	0	37.7		-10	55
20210		37.81	11.79	0	37.7		-10	55
20230		37.8	11.79	0	37.7		-10	55
20250		37.92	11.79	0	37.7		-10	55
20270		37.91	11.79	0	37.7		-10	55
20290		38	11.79	0	37.7		-10	55
20310		38.13	11.57	0	37.7		-10	55
20330		38.31	11.57	0	37.7		-10	55
20350		38.24	11.57	0	37.7		-10	55
20370		38.49	11.57	0	37.7		-10	55
20390		38.59	11.57	0	37.7		-10	55
20410		38.66	11.57	0	37.7		-10	55
20430		38.73	11.57	0	37.7		-10	55
20435		38.73	11.57	0	37.7		-10	55
20450		39	11.57	0	37.7		-10	55
20470		39.08	11.57	0	37.7		-10	55
20490		39.41	11.57	0	37.7		-10	55
20495		39.41	11.57	0	37.7		-10	55
20510		39.47	11.57	0	37.7		-10	55
20530		39.57	11.57	0	37.7		-10	55
20550		39.84	11.57	0	37.7		-10	55
20555		39.84	11.57	0	37.7		-10	55
20570		39.96	11.57	0	37.7		-10	55
20590		40.2	11.57	0	37.7		-10	55
20610		40.37	11.57	0	37.7		-10	55
20620		40.37	11.57	0	37.7		-10	55
20630		40.7	11.57	0	37.7		-10	55
20650		40.78	11.57	0	37.7		-10	55
20670		41.01	11.57	0	37.7		-10	55
20680		41.01	11.57	0	37.7		-10	55
20690		41.29	11.57	0	37.7		-10	55
20710		41.43	11.57	0	37.7		-10	55
20730		41.72	11.57	0	37.7		-10	55
20745		41.72	11.57	0	37.7		-10	55
20750		41.96	11.57	0	37.7		-10	55
20770		42.04	11.57	0	37.7		-10	55
20790		42.31	11.57	0	37.7		-10	55
20805		42.31	11.57	0	37.7		-10	55
20810		42.59	11.57	0	37.7		-10	55
20830		42.78	11.57	0	37.7		-10	55
20850		43.05	11.57	0	37.7		-10	55
20870		43.32	11.95	0	37.7		-10	55
20890		43.38	11.95	0	37.7		-10	55
20910		43.53	11.95	0	37.7		-10	55
20930		43.76	11.95	0	37.7		-10	55
20950		43.81	11.95	0	37.7		-10	55
20970		44.18	11.95	0	37.7		-10	55
20990		44.31	11.95	0	37.7		-10	55
20995		44.31	11.95	0	37.7		-10	55
21010		44.47	11.95	0	37.7		-10	55
21030		44.72	11.95	0	37.7		-10	55
21050		44.95	11.95	0	37.7		-10	55
21055		44.95	11.95	0	37.7		-10	55
21070		45.12	11.95	0	37.7		-10	55
21090		45.27	11.95	0	37.7		-10	55
21110		45.37	11.95	0	37.7		-10	55
21120		45.37	11.95	0	37.7		-10	55
21130		45.55	11.95	0	37.7		-10	55
21150		45.73	11.95	0	37.7		-10	55
21170		46.04	11.95	0	37.7		-10	55
21180		46.04	11.95	0	37.7		-10	55
21190		45.99	11.95	0	37.7		-10	55
21210		46.49	11.95	0	37.7		-10	55
21230		46.3	11.95	0	37.7		-10	55
21245		46.3	11.95	0	37.7		-10	55
21250		46.49	11.95	0	37.7		-10	55
21270		46.71	11.95	0	37.7		-10	55
21290		46.7	11.95	0	37.7		-10	55
21305		46.7	11.95	0	37.7		-10	55
21310		46.83	11.95	0	37.7		-10	55
21330		47.03	11.95	0	37.7		-10	55
21350		47.14	11.95	0	37.7		-10	55
21370		47.28	11.79	0	37.7		-10	55
21390		47.17	11.79	0	37.7		-10	55
21410		47.38	11.79	0	37.7		-10	55
21430		47.48	11.79	0	37.7		-10	55
21450		47.42	11.79	0	37.7		-10	55
21470		47.53	11.79	0	37.7		-10	55
21490		47.67	11.79	0	37.7		-10	55
21495		47.67	11.79	0	37.7		-10	55
21510		47.46	11.79	0	37.7		-10	55
21530		47.41	11.79	0	37.7		-10	55
21550		47.61	11.79	0	37.7		-10	55
21555		47.61	11.79	0	37.7		-10	55
21570		47.65	11.79	0	37.7		-10	55
21590		47.46	11.79	0	37.7		-10	55
21610		47.55	11.79	0	37.7		-10	55
21620		47.55	11.79	0	37.7		-10	55
21630		47.48	11.79	0	37.7		-10	55
21650		47.54	11.79	0	37.7		-10	55
21670		47.36	11.79	0	37.7		-10	55
21680		47.36	11.79	0	37.7		-10	55
21690		47.38	11.79	0	37.7		-10	55
21710		47.38	11.79	0	37.7		-10	55
21730		47.12	11.79	0	37.7		-10	55
21745		47.12	11.79	0	37.7		-10	55
21750		47.17	11.79	0	37.7		-10	55
21770		47.01	11.79	0	37.7		-10	55
21790		46.91	11.79	0	37.7		-10	55
21805		46.91	11.79	0	37.7		-10	55
21810		46.66	11.79	0	37.7		-10	55
21830		46.66	11.79	0	37.7		-10	55
21850		46.3	11.79	0	37.7		-10	55
21865		46.3	11.79	0	37.7		-10	55
21870		46.14	11.79	0	37.7		-10	55
21890		46.05	11.79	0	37.7		-10	55
21910		45.8	11.79	0	37.7		-10	55
21930		45.59	11.93	0	37.7		-10	55
21950		45.21	11.93	0	37.7		-10	55
21970		45.2	11.93	0	37.7		-10	55
21990		44.87	11.93	0	37.7		-10	55
22010		44.63	11.93	0	37.7		-10	55
22030		44.6	11.93	0	37.7		-10	55
22050		44.35	11.93	0	37.7		-10	55
22055		44.35	11.93	0	37.7		-10	55
22070		44.01	11.93	0	37.7		-10	55
22090		43.84	11.93	0	37.7		-10	55
22110		43.69	11.93	0	37.7		-10	55
22115		43.69	11.93	0	37.7		-10	55
22130		43.53	11.93	0	37.7		-10	55
22150		43.27	11.93	0	37.7		-10	55
22170		43.16	11.93	0	37.7		-10	55
22180		43.16	11.93	0	37.7		-10	55
22190		42.98	11.93	0	37.7		-10	55
22210		42.62	11.93	0	37.7		-10	55
22230		42.51	11.93	0	37.7		-10	55
22240		42.51	11.93	0	37.7		-10	55
22250		42.16	11.93	0	37.7		-10	55
22270		42.08	11.93	0	37.7		-10	55
22290		41.94	11.93	0	37.7		-10	55
22305		41.94	11.93	0	37.7		-10	55
22310		41.9	11.93	0	37.7		-10	55
22330		41.62	11.93	0	37.7		-10	55
22350		41.59	11.93	0	37.7		-10	55
22365		41.59	11.93	0	37.7		-10	55
22370		41.2	11.93	0	37.7		-10	55
22390		41.22	11.93	0	37.7		-10	55
22410		41.02	11.93	0	37.7		-10	55
22430		40.74	11.98	0	37.7		-10	55
22450		40.83	11.98	0	37.7		-10	55
22470		40.57	11.98	0	37.7		-10	55
22490		40.39	11.98	0	37.7		-10	55
22510		40.2	11.98	0	37.7		-10	55
22530		40	11.98	0	37.7		-10	55
22550		39.98	11.98	0	37.7		-10	55
22555		39.98	11.98	0	37.7		-10	55
22570		39.64	11.98	0	37.7		-10	55
22590		39.36	11.98	0	37.7		-10	55
22610		39.42	11.98	0	37.7		-10	55
22615		39.42	11.98	0	37.7		-10	55
22630		39.15	11.98	0	37.7		-10	55
22650		39.17	11.98	0	37.7		-10	55
22670		38.82	11.98	0	37.7		-10	55
22680		38.82	11.98	0	37.7		-10	55
22690		38.78	11.98	0	37.7		-10	55
22710		38.65	11.98	0	37.7		-10	55
22730		38.47	11.98	0	37.7		-10	55
22740		38.47	11.98	0	37.7		-10	55
22750		38.46	11.98	0	37.7		-10	55
22770		38.43	11.98	0	37.7		-10	55
22790		38.35	11.98	0	37.7		-10	55
22805		38.35	11.98	0	37.7		-10	55
22810		38.19	11.98	0	37.7		-10	55
22830		37.99	11.98	0	37.7		-10	55
22850		38.12	11.98	0	37.7		-10	55
22865		38.12	11.98	0	37.7		-10	55
22870		37.94	11.98	0	37.7		-10	55
22890		38.02	11.98	0	37.7		-10	55
22910		38.08	11.98	0	37.7		-10	55
22930		37.79	12.03	0	37.7		-10	55
22950		37.88	12.03	0	37.7		-10	55
22970		37.9	12.03	0	37.7		-10	55
22990		37.9	12.03	0	37.7		-10	55
23010		37.79	12.03	0	37.7		-10	55
23030		37.86	12.03	0	37.7		-10	55
23050		37.78	12.03	0	37.7		-10	55
23055		37.78	12.03	0	37.7		-10	55
23070		37.84	12.03	0	37.7		-10	55
23090		37.92	12.03	0	37.7		-10	55
23110		37.92	12.03	0	37.7		-10	55
23115		37.92	12.03	0	37.7		-10	55
23130		37.8	12.03	0	37.7		-10	55
23150		37.93	12.03	0	37.7		-10	55
23170		38.06	12.03	0	37.7		-10	55
23175		38.06	12.03	0	37.7		-10	55
23190		37.91	12.03	0	37.7		-10	55
23210		38.07	12.03	0	37.7		-10	55
23230		38.04	12.03	0	37.7		-10	55
23240		38.04	12.03	0	37.7		-10	55
23250		38.21	12.03	0	37.7		-10	55
23270		38.17	12.03	0	37.7		-10	55
23290		38.43	12.03	0	37.7		-10	55
23305		38.43	12.03	0	37.7		-10	55
23310		38.59	12.03	0	37.7		-10	55
23330		38.68	12.03	0	37.7		-10	55
23350		38.93	12.03	0	37.7		-10	55
23365		38.93	12.03	0	37.7		-10	55
23370		38.99	12.03	0	37.7		-10	55
23390		39.22	12.03	0	37.7		-10	55
23410		39.32	12.03	0	37.7		-10	55
23425		39.32	12.03	0	37.7		-10	55
23430		39.45	12.03	0	37.7		-10	55
23450		39.69	12.03	0	37.7		-10	55
23470		39.9	12.03	0	37.7		-10	55
23490		40.01	12.1	0	37.7		-10	55
23510		40.29	12.1	0	37.7		-10	55
23530		40.61	12.1	0	37.7		-10	55
23550		40.72	12.1	0	37.7		-10	55
23570		40.89	12.1	0	37.7		-10	55
23590		41.2	12.1	0	37.7		-10	55
23610		41.3	12.1	0	37.7		-10	55
23615		41.3	12.1	0	37.7		-10	55
23630		41.53	12.1	0	37.7		-10	55
23650		41.83	12.1	0	37.7		-10	55
23670		41.93	12.1	0	37.7		-10	55
23675		41.93	12.1	0	37.7		-10	55
23690		42.18	12.1	0	37.7		-10	55
23710		42.28	12.1	0	37.7		-10	55
23730		42.72	12.1	0	37.7		-10	55
23740		42.72	12.1	0	37.7		-10	55
23750		42.78	12.1	0	37.7		-10	55
23770		43.06	12.1	0	37.7		-10	55
23790		43.3	12.1	0	37.7		-10	55
23800		43.3	12.1	0	37.7		-10	55
23810		43.39	12.1	0	37.7		-10	55
23830		43.55	12.1	0	37.7		-10	55
23850		43.65	12.1	0	37.7		-10	55
23865		43.65	12.1	0	37.7		-10	55
23870		44.05	12.1	0	37.7		-10	55
23890		44.35	12.1	0	37.7		-10	55
23910		44.45	12.1	0	37.7		-10	55
23925		44.45	12.1	0	37.7		-10	55
23930		44.65	12.1	0	37.7		-10	55
23950		44.7	12.1	0	37.7		-10	55
23970		44.91	12.1	0	37.7		-10	55
23990		45.31	12.22	0	37.7		-10	55
24010		45.41	12.22	0	37.7		-10	55
24030		45.51	12.22	0	37.7		-10	55
24050		45.61	12.22	0	37.7		-10	55
24070		45.92	12.22	0	37.7		-10	55
24090		45.94	12.22	0	37.7		-10	55
24110		46.19	12.22	0	37.7		-10	55
24115		46.19	12.22	0	37.7		-10	55
24130		46.23	12.22	0	37.7		-10	55
24150		46.49	12.22	0	37.7		-10	55
24170		46.67	12.22	0	37.7		-10	55
24175		46.67	12.22	0	37.7		-10	55
24190		46.75	12.22	0	37.7		-10	55
24210		46.75	12.22	0	37.7		-10	55
24230		46.82	12.22	0	37.7		-10	55
24240		46.82	12.22	0	37.7		-10	55
24250		47.1	12.22	0	37.7		-10	55
24270		47.16	12.22	0	37.7		-10	55
24290		47.32	12.22	0	37.7		-10	55
24300		47.32	12.22	0	37.7		-10	55
24310		47.41	12.22	0	37.7		-10	55
24330		47.26	12.22	0	37.7		-10	55
24350		47.46	12.22	0	37.7		-10	55
24365		47.46	12.22	0	37.7		-10	55
24370		47.36	12.22	0	37.7		-10	55
24390		47.48	12.22	0	37.7		-10	55
24410		47.47	12.22	0	37.7		-10	55
24425		47.47	12.22	0	37.7		-10	55
24430		47.35	12.22	0	37.7		-10	55
24450		47.66	12.22	0	37.7		-10	55
24470		47.56	12.22	0	37.7		-10	55
24485		47.56	12.22	0	37.7		-10	55
24490		47.61	12.22	0	37.7		-10	55
24510		47.57	12.22	0	37.7		-10	55
24530		47.39	12.22	0	37.7		-10	55
24550		47.28	12.08	0	37.7		-10	55
24570		47.56	12.08	0	37.7		-10	55
24590		47.35	12.08	0	37.7		-10	55
24610		47.23	12.08	0	37.7		-10	55
24615		47.23	12.08	0	37.7		-10	55
24630		47.23	12.08	0	37.7		-10	55
24650		47.1	12.08	0	37.7		-10	55
24670		47.11	12.08	0	37.7		-10	55
24675		47.11	12.08	0	37.7		-10	55
24690		46.88	12.08	0	37.7		-10	55
24710		46.84	12.08	0	37.7		-10	55
24730		46.49	12.08	0	37.7		-10	55
24735		46.49	12.08	0	37.7		-10	55
24750		46.31	12.08	0	37.7		-10	55
24770		46.28	12.08	0	37.7		-10	55
24790		46.07	12.08	0	37.7		-10	55
24800		46.07	12.08	0	37.7		-10	55
24810		45.82	12.08	0	37.7		-10	55
24830		45.82	12.08	0	37.7		-10	55
24850		45.27	12.08	0	37.7		-10	55
24860		45.27	12.08	0	37.7		-10	55
24870		45.2	12.08	0	37.7		-10	55
24890		44.98	12.08	0	37.7		-10	55
24910		44.78	12.08	0	37.7		-10	55
24925		44.78	12.08	0	37.7		-10	55
24930		44.44	12.08	0	37.7		-10	55
24950		44.3	12.08	0	37.7		-10	55
24970		44.09	12.08	0	37.7		-10	55
24985		44.09	12.08	0	37.7		-10	55
24990		43.98	12.08	0	37.7		-10	55
25010		43.78	12.08	0	37.7		-10	55
25030		43.39	12.08	0	37.7		-10	55
25050		43.3	12.15	0	37.7		-10	55
25070		43.07	12.15	0	37.7		-10	55
25090		43.18	12.15	0	37.7		-10	55
25110		42.88	12.15	0	37.7		-10	55
25130		42.57	12.15	0	37.7		-10	55
25150		42.53	12.15	0	37.7		-10	55
25170		42.3	12.15	0	37.7		-10	55
25175		42.3	12.15	0	37.7		-10	55
25190		42.07	12.15	0	37.7		-10	55
25210		41.93	12.15	0	37.7		-10	55
25230		41.71	12.15	0	37.7		-10	55
25235		41.71	12.15	0	37.7		-10	55
25250		41.61	12.15	0	37.7		-10	55
25270		41.36	12.15	0	37.7		-10	55
25290		41.3	12.15	0	37.7		-10	55
25300		41.3	12.15	0	37.7		-10	55
25310		40.93	12.15	0	37.7		-10	55
25330		40.82	12.15	0	37.7		-10	55
25350		40.82	12.15	0	37.7		-10	55
25360		40.82	12.15	0	37.7		-10	55
25370		40.44	12.15	0	37.7		-10	55
25390		40.51	12.15	0	37.7		-10	55
25410		40.05	12.15	0	37.7		-10	55
25425		40.05	12.15	0	37.7		-10	55
25430		39.98	12.15	0	37.7		-10	55
25450		39.83	12.15	0	37.7		-10	55
25470		39.61	12.15	0	37.7		-10	55
25485		39.61	12.15	0	37.7		-10	55
25490		39.41	12.15	0	37.7		-10	55
25510		39.29	12.15	0	37.7		-10	55
25530		39.18	12.15	0	37.7		-10	55
25550		38.97	12.23	0	37.7		-10	55
25570		39.02	12.23	0	37.7		-10	55
25590		38.96	12.23	0	37.7		-10	55
25610		38.68	12.23	0	37.7		-10	55
25630		38.57	12.23	0	37.7		-10	55
25650		38.39	12.23	0	37.7		-10	55
25670		38.27	12.23	0	37.7		-10	55
25675		38.27	12.23	0	37.7		-10	55
25690		38.28	12.23	0	37.7		-10	55
25710		38.19	12.23	0	37.7		-10	55
25730		37.99	12.23	0	37.7		-10	55
25735		37.99	12.23	0	37.7		-10	55
25750		38.03	12.23	0	37.7		-10	55
25770		37.92	12.23	0	37.7		-10	55
25790		37.91	12.23	0	37.7		-10	55
25800		37.91	12.23	0	37.7		-10	55
25810		37.93	12.23	0	37.7		-10	55
25830		38.02	12.23	0	37.7		-10	55
25850		37.84	12.23	0	37.7		-10	55
25860		37.84	12.23	0	37.7		-10	55
25870		37.75	12.23	0	37.7		-10	55
25890		37.78	12.23	0	37.7		-10	55
25910		37.75	12.23	0	37.7		-10	55
25925		37.75	12.23	0	37.7		-10	55
25930		37.87	12.23	0	37.7		-10	55
25950		37.72	12.23	0	37.7		-10	55
25970		37.76	12.23	0	37.7		-10	55
25985		37.76	12.23	0	37.7		-10	55
25990		37.82	12.23	0	37.7		-10	55
26010		37.76	12.23	0	37.7		-10	55
26030		37.81	12.23	0	37.7		-10	55
26045		37.81	12.23	0	37.7		-10	55
26050		37.83	12.23	0	37.7		-10	55
26070		37.96	12.23	0	37.7		-10	55
26090		37.99	12.23	0	37.7		-10	55
26110		38.07	12.26	0	37.7		-10	55
26130		38.05	12.26	0	37.7		-10	55
26150		38.27	12.26	0	37.7		-10	55
26170		38.31	12.26	0	37.7		-10	55
26190		38.28	12.26	0	37.7		-10	55
26210		38.66	12.26	0	37.7		-10	55
26230		38.74	12.26	0	37.7		-10	55
26235		38.74	12.26	0	37.7		-10	55
26250		38.76	12.26	0	37.7		-10	55
26270		38.94	12.26	0	37.7		-10	55
26290		39.36	12.26	0	37.7		-10	55
26295		39.36	12.26	0	37.7		-10	55
26310		39.3	12.26	0	37.7		-10	55
26330		39.46	12.26	0	37.7		-10	55
26350		39.68	12.26	0	37.7		-10	55
26360		39.68	12.26	0	37.7		-10	55
26370		39.74	12.26	0	37.7		-10	55
26390		40.16	12.26	0	37.7		-10	55
26410		40.37	12.26	0	37.7		-10	55
26420		40.37	12.26	0	37.7		-10	55
26430		40.57	12.26	0	37.7		-10	55
26450		40.72	12.26	0	37.7		-10	55
26470		41.07	12.26	0	37.7		-10	55
26485		41.07	12.26	0	37.7		-10	55
26490		41.17	12.26	0	37.7		-10	55
26510		41.37	12.26	0	37.7		-10	55
26530		41.64	12.26	0	37.7		-10	55
26545		41.64	12.26	0	37.7		-10	55
26550		41.74	12.26	0	37.7		-10	55
26570		41.98	12.26	0	37.7		-10	55
26590		42.18	12.26	0	37.7		-10	55
26610		42.37	12.33	0	37.7		-10	55
26630		42.55	12.33	0	37.7		-10	55
26650		42.78	12.33	0	37.7		-10	55
26670		42.91	12.33	0	37.7		-10	55
26690		43.36	12.33	0	37.7		-10	55
26710		43.62	12.33	0	37.7		-10	55
26730		43.69	12.33	0	37.7		-10	55
26735		43.69	12.33	0	37.7		-10	55
26750		43.77	12.33	0	37.7		-10	55
26770		44.16	12.33	0	37.7		-10	55
26790		44.44	12.33	0	37.7		-10	55
26795		44.44	12.33	0	37.7		-10	55
26810		44.46	12.33	0	37.7		-10	55
26830		44.6	12.33	0	37.7		-10	55
26850		44.72	12.33	0	37.7		-10	55
26860		44.72	12.33	0	37.7		-10	55
26870		44.82	12.33	0	37.7		-10	55
26890		45.1	12.33	0	37.7		-10	55
26910		45.3	12.33	0	37.7		-10	55
26920		45.3	12.33	0	37.7		-10	55
26930		45.4	12.33	0	37.7		-10	55
26950		45.63	12.33	0	37.7		-10	55
26970		45.87	12.33	0	37.7		-10	55
26985		45.87	12.33	0	37.7		-10	55
26990		46.02	12.33	0	37.7		-10	55
27010		46.16	12.33	0	37.7		-10	55
27030		46.31	12.33	0	37.7		-10	55
27045		46.31	12.33	0	37.7		-10	55
27050		46.48	12.33	0	37.7		-10	55
27070		46.7	12.33	0	37.7		-10	55
27090		46.8	12.33	0	37.7		-10	55
27110		46.96	12.03	0	37.7		-10	55
27130		47.15	12.03	0	37.7		-10	55
27150		47.16	12.03	0	37.7		-10	55
27170		47.21	12.03	0	37.7		-10	55
27190		47.27	12.03	0	37.7		-10	55
27210		47.36	12.03	0	37.7		-10	55
27230		47.23	12.03	0	37.7		-10	55
27235		47.23	12.03	0	37.7		-10	55
27250		47.33	12.03	0	37.7		-10	55
27270		47.56	12.03	0	37.7		-10	55
27290		47.66	12.03	0	37.7		-10	55
27295		47.66	12.03	0	37.7		-10	55
27310		47.46	12.03	0	37.7		-10	55
27330		47.53	12.03	0	37.7		-10	55
27350		47.48	12.03	0	37.7		-10	55
27355		47.48	12.03	0	37.7		-10	55
27370		47.47	12.03	0	37.7		-10	55
27390		47.71	12.03	0	37.7		-10	55
27410		47.63	12.03	0	37.7		-10	55
27420		47.63	12.03	0	37.7		-10	55
27430		47.46	12.03	0	37.7		-10	55
27450		47.41	12.03	0	37.7		-10	55
27470		47.5	12.03	0	37.7		-10	55
27480		47.5	12.03	0	37.7		-10	55
27490		47.29	12.03	0	37.7		-10	55
27510		47.19	12.03	0	37.7		-10	55
27530		47.07	12.03	0	37.7		-10	55
27545		47.07	12.03	0	37.7		-10	55
27550		47	12.03	0	37.7		-10	55
27570		47.03	12.03	0	37.7		-10	55
27590		46.85	12.03	0	37.7		-10	55
27610		46.57	12.22	0	37.7		-10	55
27630		46.56	12.22	0	37.7		-10	55
27650		46.24	12.22	0	37.7		-10	55
27670		46	12.22	0	37.7		-10	55
27690		45.98	12.22	0	37.7		-10	55
27710		45.84	12.22	0	37.7		-10	55
27730		45.5	12.22	0	37.7		-10	55
27750		45.16	12.22	0	37.7		-10	55
27770		45.1	12.22	0	37.7		-10	55
27790		45	12.22	0	37.7		-10	55
27795		45	12.22	0	37.7		-10	55
27810		44.89	12.22	0	37.7		-10	55
27830		44.46	12.22	0	37.7		-10	55
27850		44.21	12.22	0	37.7		-10	55
27855		44.21	12.22	0	37.7		-10	55
27870		44.31	12.22	0	37.7		-10	55
27890		44.01	12.22	0	37.7		-10	55
27910		43.77	12.22	0	37.7		-10	55
27920		43.77	12.22	0	37.7		-10	55
27930		43.59	12.22	0	37.7		-10	55
27950		43.31	12.22	0	37.7		-10	55
27970		43.09	12.22	0	37.7		-10	55
27980		43.09	12.22	0	37.7		-10	55
27990		43	12.22	0	37.7		-10	55
28010		42.75	12.22	0	37.7		-10	55
28030		42.53	12.22	0	37.7		-10	55
28045		42.53	12.22	0	37.7		-10	55
28050		42.35	12.22	0	37.7		-10	55
28070		42.13	12.22	0	37.7		-10	55
28090		42.06	12.22	0	37.7		-10	55
28105		42.06	12.22	0	37.7		-10	55
28110		41.93	12.22	0	37.7		-10	55
28130		41.66	12.22	0	37.7		-10	55
28150		41.38	12.22	0	37.7		-10	55
28170		41.23	12.22	0	37.7		-10	55
28190		41.1	12.22	0	37.7		-10	55
28210		41.09	12.22	0	37.7		-10	55
28230		40.85	12.22	0	37.7		-10	55
28250		40.67	12.22	0	37.7		-10	55
28270		40.51	12.22	0	37.7		-10	55
28290		40.44	12.22	0	37.7		-10	55
28295		40.44	12.22	0	37.7		-10	55
28310		40.21	12.22	0	37.7		-10	55
28330		40.05	12.22	0	37.7		-10	55
28350		40	12.22	0	37.7		-10	55
28355		40	12.22	0	37.7		-10	55
28370		39.72	12.22	0	37.7		-10	55
28390		39.58	12.22	0	37.7		-10	55
28410		39.38	12.22	0	37.7		-10	55
28420		39.38	12.22	0	37.7		-10	55
28430		39.09	12.22	0	37.7		-10	55
28450		39.13	12.22	0	37.7		-10	55
28470		39.01	12.22	0	37.7		-10	55
28480		39.01	12.22	0	37.7		-10	55
28490		38.82	12.22	0	37.7		-10	55
28510		38.69	12.22	0	37.7		-10	55
28530		38.53	12.22	0	37.7		-10	55
28545		38.53	12.22	0	37.7		-10	55
28550		38.56	12.22	0	37.7		-10	55
28570		38.26	12.22	0	37.7		-10	55
28590		38.11	12.22	0	37.7		-10	55
28605		38.11	12.22	0	37.7		-10	55
28610		38.16	12.22	0	37.7		-10	55
28630		38.13	12.22	0	37.7		-10	55
28650		38.09	12.22	0	37.7		-10	55
28670		38.13	12.38	0	37.7		-10	55
28690		37.89	12.38	0	37.7		-10	55
28710		37.88	12.38	0	37.7		-10	55
28730		37.91	12.38	0	37.7		-10	55
28750		37.62	12.38	0	37.7		-10	55
28770		37.98	12.38	0	37.7		-10	55
28790		37.81	12.38	0	37.7		-10	55
28810		37.68	12.38	0	37.7		-10	55
28830		37.72	12.38	0	37.7		-10	55
28850		37.66	12.38	0	37.7		-10	55
28855		37.66	12.38	0	37.7		-10	55
28870		37.83	12.38	0	37.7		-10	55
28890		37.77	12.38	0	37.7		-10	55
28910		37.96	12.38	0	37.7		-10	55
28920		37.96	12.38	0	37.7		-10	55
28930		37.86	12.38	0	37.7		-10	55
28950		37.87	12.38	0	37.7		-10	55
28970		37.9	12.38	0	37.7		-10	55
28980		37.9	12.38	0	37.7		-10	55
28990		37.92	12.38	0	37.7		-10	55
29010		38.15	12.38	0	37.7		-10	55
29030		38.19	12.38	0	37.7		-10	55
29040		38.19	12.38	0	37.7		-10	55
29050		38.37	12.38	0	37.7		-10	55
29070		38.38	12.38	0	37.7		-10	55
29090		38.61	12.38	0	37.7		-10	55
29105		38.61	12.38	0	37.7		-10	55
29110		38.61	12.38	0	37.7		-10	55
29130		38.6	12.38	0	37.7		-10	55
29150		38.89	12.38	0	37.7		-10	55
29165		38.89	12.38	0	37.7		-10	55
29170		38.92	12.38	0	37.7		-10	55
29190		39.39	12.38	0	37.7		-10	55
29210		39.5	12.38	0	37.7		-10	55
29230		39.69	12.28	0	37.7		-10	55
29250		39.68	12.28	0	37.7		-10	55
29270		40.13	12.28	0	37.7		-10	55
29290		40.19	12.28	0	37.7		-10	55
29310		40.52	12.28	0	37.7		-10	55
29330		40.61	12.28	0	37.7		-10	55
29350		40.67	12.28	0	37.7		-10	55
29355		40.67	12.28	0	37.7		-10	55
29370		41.08	12.28	0	37.7		-10	55
29390		41.35	12.28	0	37.7		-10	55
29410		41.45	12.28	0	37.7		-10	55
29415		41.45	12.28	0	37.7		-10	55
29430		41.66	12.28	0	37.7		-10	55
29450		41.89	12.28	0	37.7		-10	55
29470		42.13	12.28	0	37.7		-10	55
29480		42.13	12.28	0	37.7		-10	55
29490		42.29	12.28	0	37.7		-10	55
29510		42.66	12.28	0	37.7		-10	55
29530		42.68	12.28	0	37.7		-10	55
29540		42.68	12.28	0	37.7		-10	55
29550		42.98	12.28	0	37.7		-10	55
29570		43.12	12.28	0	37.7		-10	55
29590		43.3	12.28	0	37.7		-10	55
29605		43.3	12.28	0	37.7		-10	55
29610		43.53	12.28	0	37.7		-10	55
29630		43.75	12.28	0	37.7		-10	55
29650		43.95	12.28	0	37.7		-10	55
29665		43.95	12.28	0	37.7		-10	55
29670		44.21	12.28	0	37.7		-10	55
29690		44.33	12.28	0	37.7		-10	55
29710		44.48	12.28	0	37.7		-10	55
29730		44.7	12.41	0	37.7		-10	55
29750		44.85	12.41	0	37.7		-10	55
29770		45.16	12.41	0	37.7		-10	55
29790		45.3	12.41	0	37.7		-10	55
29810		45.41	12.41	0	37.7		-10	55
29830		45.67	12.41	0	37.7		-10	55
29850		45.79	12.41	0	37.7		-10	55
29855		45.79	12.41	0	37.7		-10	55
29870		46.18	12.41	0	37.7		-10	55
29890		46.06	12.41	0	37.7		-10	55
29910		46.24	12.41	0	37.7		-10	55
29915		46.24	12.41	0	37.7		-10	55
29930		46.41	12.41	0	37.7		-10	55
29950		46.62	12.41	0	37.7		-10	55
29970		46.84	12.41	0	37.7		-10	55
29980		46.84	12.41	0	37.7		-10	55
29990		47.06	12.41	0	37.7		-10	55
30010		47.01	12.41	0	37.7		-10	55
30030		47.15	12.41	0	37.7		-10	55
30040		47.15	12.41	0	37.7		-10	55
30050		47.18	12.41	0	37.7		-10	55
30070		47.15	12.41	0	37.7		-10	55
30090		47.36	12.41	0	37.7		-10	55
30105		47.36	12.41	0	37.7		-10	55
30110		47.41	12.41	0	37.7		-10	55
30130		47.41	12.41	0	37.7		-10	55
30150		47.26	12.41	0	37.7		-10	55
30165		47.26	12.41	0	37.7		-10	55
30170		47.51	12.41	0	37.7		-10	55
30190		47.4	12.41	0	37.7		-10	55
30210		47.54	12.41	0	37.7		-10	55
30230		47.43	12.28	0	37.7		-10	55
30250		47.46	12.28	0	37.7		-10	55
30270		47.57	12.28	0	37.7		-10	55
30290		47.52	12.28	0	37.7		-10	55
30310		47.45	12.28	0	37.7		-10	55
30330		47.46	12.28	0	37.7		-10	55
30350		47.36	12.28	0	37.7		-10	55
30370		47.67	12.28	0	37.7		-10	55
30390		47.39	12.28	0	37.7		-10	55
30410		47.21	12.28	0	37.7		-10	55
30415		47.21	12.28	0	37.7		-10	55
30430		47.46	12.28	0	37.7		-10	55
30450		47.39	12.28	0	37.7		-10	55
30470		47.38	12.28	0	37.7		-10	55
30475		47.38	12.28	0	37.7		-10	55
30490		47.02	12.28	0	37.7		-10	55
30510		47.32	12.28	0	37.7		-10	55
30530		47.36	12.28	0	37.7		-10	55
30540		47.36	12.28	0	37.7		-10	55
30550		47.1	12.28	0	37.7		-10	55
30570		47.15	12.28	0	37.7		-10	55
30590		47.07	12.28	0	37.7		-10	55
30600		47.07	12.28	0	37.7		-10	55
30610		46.97	12.28	0	37.7		-10	55
30630		46.9	12.28	0	37.7		-10	55
30650		46.85	12.28	0	37.7		-10	55
30665		46.85	12.28	0	37.7		-10	55
30670		46.55	12.28	0	37.7		-10	55
30690		46.55	12.28	0	37.7		-10	55
30710		46.52	12.28	0	37.7		-10	55
30725		46.52	12.28	0	37.7		-10	55
30730		46.25	12.28	0	37.7		-10	55
30750		46.11	12.28	0	37.7		-10	55
30770		46.14	12.28	0	37.7		-10	55
30790		45.78	12.45	0	37.7		-10	55
30810		45.63	12.45	0	37.7		-10	55
30830		45.63	12.45	0	37.7		-10	55
30850		45.15	12.45	0	37.7		-10	55
30870		44.87	12.45	0	37.7		-10	55
30890		44.88	12.45	0	37.7		-10	55
30910		44.63	12.45	0	37.7		-10	55
30915		44.63	12.45	0	37.7		-10	55
30930		44.37	12.45	0	37.7		-10	55
30950		44.25	12.45	0	37.7		-10	55
30970		44.06	12.45	0	37.7		-10	55
30975		44.06	12.45	0	37.7		-10	55
30990		43.85	12.45	0	37.7		-10	55
31010		43.75	12.45	0	37.7		-10	55
31030		43.54	12.45	0	37.7		-10	55
31040		43.54	12.45	0	37.7		-10	55
31050		43.21	12.45	0	37.7		-10	55
31070		43.2	12.45	0	37.7		-10	55
31090		42.91	12.45	0	37.7		-10	55
31100		42.91	12.45	0	37.7		-10	55
31110		42.81	12.45	0	37.7		-10	55
31130		42.52	12.45	0	37.7		-10	55
31150		42.27	12.45	0	37.7		-10	55
31165		42.27	12.45	0	37.7		-10	55
31170		42.06	12.45	0	37.7		-10	55
31190		41.99	12.45	0	37.7		-10	55
31210		41.91	12.45	0	37.7		-10	55
31225		41.91	12.45	0	37.7		-10	55
31230		41.6	12.45	0	37.7		-10	55
31250		41.43	12.45	0	37.7		-10	55
31270		41.26	12.45	0	37.7		-10	55
31290		41.09	12.55	0	37.7		-10	55
31310		40.88	12.55	0	37.7		-10	55
31330		40.71	12.55	0	37.7		-10	55
31350		40.72	12.55	0	37.7		-10	55
31370		40.43	12.55	0	37.7		-10	55
31390		40.36	12.55	0	37.7		-10	55
31410		40.27	12.55	0	37.7		-10	55
31415		40.27	12.55	0	37.7		-10	55
31430		40.04	12.55	0	37.7		-10	55
31450		39.74	12.55	0	37.7		-10	55
31470		39.68	12.55	0	37.7		-10	55
31475		39.68	12.55	0	37.7		-10	55
31490		39.56	12.55	0	37.7		-10	55
31510		39.32	12.55	0	37.7		-10	55
31530		39.17	12.55	0	37.7		-10	55
31540		39.17	12.55	0	37.7		-10	55
31550		39	12.55	0	37.7		-10	55
31570		38.89	12.55	0	37.7		-10	55
31590		38.82	12.55	0	37.7		-10	55
31600		38.82	12.55	0	37.7		-10	55
31610		38.81	12.55	0	37.7		-10	55
31630		38.49	12.55	0	37.7		-10	55
31650		38.55	12.55	0	37.7		-10	55
31660		38.55	12.55	0	37.7		-10	55
31670		38.33	12.55	0	37.7		-10	55
31690		38.31	12.55	0	37.7		-10	55
31710		38.31	12.55	0	37.7		-10	55
31725		38.31	12.55	0	37.7		-10	55
31730		38.29	12.55	0	37.7		-10	55
31750		38.02	12.55	0	37.7		-10	55
31770		38.02	12.55	0	37.7		-10	55
31785		38.02	12.55	0	37.7		-10	55
31790		37.89	12.55	0	37.7		-10	55
31810		37.96	12.55	0	37.7		-10	55
31830		37.91	12.55	0	37.7		-10	55
31850		38.03	12.38	0	37.7		-10	55
31870		37.77	12.38	0	37.7		-10	55
31890		37.94	12.38	0	37.7		-10	55
31910		37.89	12.38	0	37.7		-10	55
31930		37.73	12.38	0	37.7		-10	55
31950		37.85	12.38	0	37.7		-10	55
31970		37.72	12.38	0	37.7		-10	55
31975		37.72	12.38	0	37.7		-10	55
31990		37.73	12.38	0	37.7		-10	55
32010		37.97	12.38	0	37.7		-10	55
32030		37.74	12.38	0	37.7		-10	55
32035		37.74	12.38	0	37.7		-10	55
32050		37.93	12.38	0	37.7		-10	55
32070		37.97	12.38	0	37.7		-10	55
32090		37.87	12.38	0	37.7		-10	55
32100		37.87	12.38	0	37.7		-10	55
32110		38.1	12.38	0	37.7		-10	55
32130		38.09	12.38	0	37.7		-10	55
32150		38.16	12.38	0	37.7		-10	55
32160		38.16	12.38	0	37.7		-10	55
32170		38.21	12.38	0	37.7		-10	55
32190		38.32	12.38	0	37.7		-10	55
32210		38.42	12.38	0	37.7		-10	55
32225		38.42	12.38	0	37.7		-10	55
32230		38.53	12.38	0	37.7		-10	55
32250		38.7	12.38	0	37.7		-10	55
32270		38.89	12.38	0	37.7		-10	55
32285		38.89	12.38	0	37.7		-10	55
32290		38.98	12.38	0	37.7		-10	55
32310		39.21	12.38	0	37.7		-10	55
[truncated: 411 more rows]
