# Supplementary material for: Clinical identification of the stimulus intensity to measure temporal summation of second pain
Source: Sci Rep. 2022 Jul 28;12:12915. doi: 10.1038/s41598-022-17171-6 (PMC9334644; doi:10.1038/s41598-022-17171-6)
Supplement: Supplementary file 1 — Supplementary Information 1. [file 41598_2022_17171_MOESM1_ESM.zip › 12 PT1.xlsx]

## Sheet: Sheet1
Timestamp [msec]	Heater [C]	Tec [C]	Water [C]	COVAS	Baseline [C]	Events	LimiterMin [C]	LimiterMax [C]
35		38.93
55		38.89
65		38.89	11.34	0	38.7		-10	55
75		38.91	11.34	0	38.7		-10	55
95		38.78	11.34	0	38.7		-10	55
115		38.9	11.34	0	38.7		-10	55
135		38.86	11.34	0	38.7		-10	55
145		38.86	11.34	0	38.7		-10	55
155		38.84	11.34	0	38.7		-10	55
175		38.76	11.34	0	38.7		-10	55
195		38.74	11.34	0	38.7		-10	55
205		38.74	11.34	0	38.7		-10	55
215		38.72	11.34	0	38.7		-10	55
235		38.94	11.34	0	38.7		-10	55
255		38.73	11.34	0	38.7		-10	55
270		38.73	11.34	0	38.7		-10	55
275		38.68	11.34	0	38.7		-10	55
295		38.83	11.34	0	38.7		-10	55
315		38.72	11.34	0	38.7		-10	55
330		38.72	11.34	0	38.7		-10	55
335		38.78	11.34	0	38.7		-10	55
355		38.78	11.34	0	38.7		-10	55
375		38.78	11.34	0	38.7		-10	55
395		38.7	11.34	0	38.7		-10	55
415		38.87	11.34	0	38.7		-10	55
435		38.84	11.34	0	38.7		-10	55
455		38.7	11.34	0	38.7		-10	55
475		38.74	11.34	0	38.7		-10	55
495		38.71	11.34	0	38.7		-10	55
515		38.86	11.34	0	38.7		-10	55
520		38.86	11.34	0	38.7		-10	55
535		38.78	11.34	0	38.7		-10	55
555		38.71	11.34	0	38.7		-10	55
575		38.7	11.34	0	38.7		-10	55
580		38.7	11.14	0	38.7		-10	55
595		38.65	11.14	0	38.7		-10	55
615		38.69	11.14	0	38.7		-10	55
635		38.67	11.14	0	38.7		-10	55
645		38.67	11.14	0	38.7		-10	55
655		38.76	11.14	0	38.7		-10	55
675		38.76	11.14	0	38.7		-10	55
695		38.77	11.14	0	38.7		-10	55
705		38.77	11.14	0	38.7		-10	55
715		38.71	11.14	0	38.7		-10	55
735		38.64	11.14	0	38.7		-10	55
755		38.77	11.14	0	38.7		-10	55
770		38.77	11.14	0	38.7		-10	55
775		38.71	11.14	0	38.7		-10	55
795		38.58	11.14	0	38.7		-10	55
815		38.7	11.14	0	38.7		-10	55
830		38.7	11.14	0	38.7		-10	55
835		38.8	11.14	0	38.7		-10	55
855		38.63	11.14	0	38.7		-10	55
875		38.67	11.14	0	38.7		-10	55
895		38.68	11.14	0	38.7		-10	55
915		38.77	11.14	0	38.7		-10	55
935		38.7	11.14	0	38.7		-10	55
955		38.8	11.14	0	38.7		-10	55
975		38.63	11.14	0	38.7		-10	55
995		38.7	11.14	0	38.7		-10	55
1015		38.74	11.14	0	38.7		-10	55
1020		38.74	11.14	0	38.7		-10	55
1035		38.72	11.14	0	38.7		-10	55
1055		38.77	11.14	0	38.7		-10	55
1075		38.87	11.14	0	38.7		-10	55
1080		38.87	11.22	0	38.7		-10	55
1095		38.71	11.22	0	38.7		-10	55
1115		38.75	11.22	0	38.7		-10	55
1135		38.65	11.22	0	38.7		-10	55
1145		38.65	11.22	0	38.7		-10	55
1155		38.67	11.22	0	38.7		-10	55
1175		38.74	11.22	0	38.7		-10	55
1195		38.91	11.22	0	38.7		-10	55
1205		38.91	11.22	0	38.7		-10	55
1215		38.86	11.22	0	38.7		-10	55
1235		38.85	11.22	0	38.7		-10	55
1255		38.7	11.22	0	38.7		-10	55
1270		38.7	11.22	0	38.7		-10	55
1275		38.73	11.22	0	38.7		-10	55
1295		38.75	11.22	0	38.7		-10	55
1315		38.69	11.22	0	38.7		-10	55
1330		38.69	11.22	0	38.7		-10	55
1335		38.88	11.22	0	38.7		-10	55
1355		38.82	11.22	0	38.7		-10	55
1375		38.79	11.22	0	38.7		-10	55
1395		38.62	11.22	0	38.7		-10	55
1415		38.75	11.22	0	38.7		-10	55
1435		38.64	11.22	0	38.7		-10	55
1455		38.85	11.22	0	38.7		-10	55
1475		38.54	11.22	0	38.7		-10	55
1495		38.65	11.22	0	38.7		-10	55
1515		38.6	11.22	0	38.7		-10	55
1535		38.74	11.22	0	38.7		-10	55
1555		38.7	11.22	0	38.7		-10	55
1575		38.68	11.22	0	38.7		-10	55
1580		38.68	10.99	0	38.7		-10	55
1595		38.75	10.99	0	38.7		-10	55
1615		38.76	10.99	0	38.7		-10	55
1635		38.74	10.99	0	38.7		-10	55
1645		38.74	10.99	0	38.7		-10	55
1655		38.73	10.99	0	38.7		-10	55
1675		38.78	10.99	0	38.7		-10	55
1695		38.74	10.99	0	38.7		-10	55
1705		38.74	10.99	0	38.7		-10	55
1715		38.77	10.99	0	38.7		-10	55
1735		38.79	10.99	0	38.7		-10	55
1755		38.71	10.99	0	38.7		-10	55
1765		38.71	10.99	0	38.7		-10	55
1775		38.77	10.99	0	38.7		-10	55
1795		38.75	10.99	0	38.7		-10	55
1815		38.67	10.99	0	38.7		-10	55
1830		38.67	10.99	0	38.7		-10	55
1835		38.75	10.99	0	38.7		-10	55
1855		38.65	10.99	0	38.7		-10	55
1875		38.67	10.99	0	38.7		-10	55
1890		38.67	10.99	0	38.7		-10	55
1895		38.75	10.99	0	38.7		-10	55
1915		38.88	10.99	0	38.7		-10	55
1935		38.77	10.99	0	38.7		-10	55
1955		38.69	10.99	0	38.7		-10	55
1975		38.82	10.99	0	38.7		-10	55
1995		38.66	10.99	0	38.7		-10	55
2015		38.79	10.99	0	38.7		-10	55
2035		38.73	10.99	0	38.7		-10	55
2055		38.86	10.99	0	38.7		-10	55
2075		38.7	10.99	0	38.7		-10	55
2080		38.7	11.21	0	38.7		-10	55
2095		38.74	11.21	0	38.7		-10	55
2115		38.67	11.21	0	38.7		-10	55
2135		38.83	11.21	0	38.7		-10	55
2140		38.83	11.21	0	38.7		-10	55
2155		38.55	11.21	0	38.7		-10	55
2175		38.73	11.21	0	38.7		-10	55
2195		38.63	11.21	0	38.7		-10	55
2205		38.63	11.21	0	38.7		-10	55
2215		38.7	11.21	0	38.7		-10	55
2235		38.8	11.21	0	38.7		-10	55
2255		38.71	11.21	0	38.7		-10	55
2265		38.71	11.21	0	38.7		-10	55
2275		38.76	11.21	0	38.7		-10	55
2295		38.61	11.21	0	38.7		-10	55
2315		38.71	11.21	0	38.7		-10	55
2330		38.71	11.21	0	38.7		-10	55
2335		38.73	11.21	0	38.7		-10	55
2355		38.71	11.21	0	38.7		-10	55
2375		38.59	11.21	0	38.7		-10	55
2390		38.59	11.21	0	38.7		-10	55
2395		38.63	11.21	0	38.7		-10	55
2415		38.6	11.21	0	38.7		-10	55
2435		38.73	11.21	0	38.7		-10	55
2455		38.66	11.21	0	38.7		-10	55
2475		38.69	11.21	0	38.7		-10	55
2495		38.91	11.21	0	38.7		-10	55
2515		38.66	11.21	0	38.7		-10	55
2535		38.79	11.21	0	38.7		-10	55
2555		38.77	11.21	0	38.7		-10	55
2575		38.56	11.21	0	38.7		-10	55
2580		38.56	10.96	0	38.7		-10	55
2595		38.74	10.96	0	38.7		-10	55
2615		38.69	10.96	0	38.7		-10	55
2635		38.7	10.96	0	38.7		-10	55
2640		38.7	10.96	0	38.7		-10	55
2655		38.63	10.96	0	38.7		-10	55
2675		38.74	10.96	0	38.7		-10	55
2695		38.67	10.96	0	38.7		-10	55
2705		38.67	10.96	0	38.7		-10	55
2715		38.65	10.96	0	38.7		-10	55
2735		38.68	10.96	0	38.7		-10	55
2755		38.57	10.96	0	38.7		-10	55
2765		38.57	10.96	0	38.7		-10	55
2775		38.82	10.96	0	38.7		-10	55
2795		38.7	10.96	0	38.7		-10	55
2815		38.74	10.96	0	38.7		-10	55
2825		38.74	10.96	0	38.7		-10	55
2835		38.74	10.96	0	38.7		-10	55
2855		38.72	10.96	0	38.7		-10	55
2875		38.6	10.96	0	38.7		-10	55
2890		38.6	10.96	0	38.7		-10	55
2895		38.83	10.96	0	38.7		-10	55
2915		38.73	10.96	0	38.7		-10	55
2935		38.72	10.96	0	38.7		-10	55
2955		38.8	10.96	0	38.7		-10	55
2975		38.67	10.96	0	38.7		-10	55
2995		38.62	10.96	0	38.7		-10	55
3015		38.73	10.96	0	38.7		-10	55
3035		38.7	10.96	0	38.7		-10	55
3055		38.75	10.96	0	38.7		-10	55
3075		38.75	10.96	0	38.7		-10	55
3095		38.74	10.96	0	38.7		-10	55
3115		38.83	10.96	0	38.7		-10	55
3135		38.64	10.96	0	38.7		-10	55
3140		38.64	11.19	0	38.7		-10	55
3155		38.67	11.19	0	38.7		-10	55
3175		38.72	11.19	0	38.7		-10	55
3195		38.63	11.19	0	38.7		-10	55
3200		38.63	11.19	0	38.7		-10	55
3215		38.91	11.19	0	38.7		-10	55
3235		38.84	11.19	0	38.7		-10	55
3255		38.73	11.19	0	38.7		-10	55
3265		38.73	11.19	0	38.7		-10	55
3275		38.66	11.19	0	38.7		-10	55
3295		38.75	11.19	0	38.7		-10	55
3315		38.62	11.19	0	38.7		-10	55
3325		38.62	11.19	0	38.7		-10	55
3335		38.7	11.19	0	38.7		-10	55
3355		38.63	11.19	0	38.7		-10	55
3375		38.71	11.19	0	38.7		-10	55
3390		38.71	11.19	0	38.7		-10	55
3395		38.79	11.19	0	38.7		-10	55
3415		38.8	11.19	0	38.7		-10	55
3435		38.73	11.19	0	38.7		-10	55
3450		38.73	11.19	0	38.7		-10	55
3455		38.7	11.19	0	38.7		-10	55
3475		38.6	11.19	0	38.7		-10	55
3495		38.75	11.19	0	38.7		-10	55
3515		38.79	11.19	0	38.7		-10	55
3535		38.62	11.19	0	38.7		-10	55
3555		38.64	11.19	0	38.7		-10	55
3575		38.72	11.19	0	38.7		-10	55
3595		38.66	11.19	0	38.7		-10	55
3615		38.71	11.19	0	38.7		-10	55
3635		38.78	11.19	0	38.7		-10	55
3640		38.78	11.12	0	38.7		-10	55
3655		38.59	11.12	0	38.7		-10	55
3675		38.53	11.12	0	38.7		-10	55
3695		38.78	11.12	0	38.7		-10	55
3700		38.78	11.12	0	38.7		-10	55
3715		38.64	11.12	0	38.7		-10	55
3735		38.87	11.12	0	38.7		-10	55
3755		38.68	11.12	0	38.7		-10	55
3765		38.68	11.12	0	38.7		-10	55
3775		38.74	11.12	0	38.7		-10	55
3795		38.66	11.12	0	38.7		-10	55
3815		38.75	11.12	0	38.7		-10	55
3825		38.75	11.12	0	38.7		-10	55
3835		38.78	11.12	0	38.7		-10	55
3855		38.88	11.12	0	38.7		-10	55
3875		38.64	11.12	0	38.7		-10	55
3890		38.64	11.12	0	38.7		-10	55
3895		38.74	11.12	0	38.7		-10	55
3915		38.58	11.12	0	38.7		-10	55
3935		38.79	11.12	0	38.7		-10	55
3950		38.79	11.12	0	38.7		-10	55
3955		38.71	11.12	0	38.7		-10	55
3975		38.72	11.12	0	38.7		-10	55
3995		38.71	11.12	0	38.7		-10	55
4015		38.74	11.12	0	38.7		-10	55
4035		38.65	11.12	0	38.7		-10	55
4055		38.76	11.12	0	38.7		-10	55
4075		38.77	11.12	0	38.7		-10	55
4095		38.76	11.12	0	38.7		-10	55
4115		38.75	11.12	0	38.7		-10	55
4135		38.67	11.12	0	38.7		-10	55
4140		38.67	11.09	0	38.7		-10	55
4155		38.62	11.09	0	38.7		-10	55
4175		38.73	11.09	0	38.7		-10	55
4195		38.62	11.09	0	38.7		-10	55
4200		38.62	11.09	0	38.7		-10	55
4215		38.64	11.09	0	38.7		-10	55
4235		38.62	11.09	0	38.7		-10	55
4255		38.72	11.09	0	38.7		-10	55
4265		38.72	11.09	0	38.7		-10	55
4275		38.68	11.09	0	38.7		-10	55
4295		38.55	11.09	0	38.7		-10	55
4315		38.67	11.09	0	38.7		-10	55
4325		38.67	11.09	0	38.7		-10	55
4335		38.67	11.09	0	38.7		-10	55
4355		38.86	11.09	0	38.7		-10	55
4375		38.58	11.09	0	38.7		-10	55
4385		38.58	11.09	0	38.7		-10	55
4395		38.64	11.09	0	38.7		-10	55
4415		38.69	11.09	0	38.7		-10	55
4435		38.73	11.09	0	38.7		-10	55
4450		38.73	11.09	0	38.7		-10	55
4455		38.77	11.09	0	38.7		-10	55
4475		38.63	11.09	0	38.7		-10	55
4495		38.71	11.09	0	38.7		-10	55
4510		38.71	11.09	0	38.7		-10	55
4515		38.68	11.09	0	38.7		-10	55
4535		38.66	11.09	0	38.7		-10	55
4555		38.88	11.09	0	38.7		-10	55
4575		38.76	11.09	0	38.7		-10	55
4595		38.61	11.09	0	38.7		-10	55
4615		38.7	11.09	0	38.7		-10	55
4635		38.64	11.09	0	38.7		-10	55
4655		38.67	11.09	0	38.7		-10	55
4675		38.61	11.09	0	38.7		-10	55
4695		38.61	11.09	0	38.7		-10	55
4700		38.61	10.94	0	38.7		-10	55
4715		38.65	10.94	0	38.7		-10	55
4735		38.72	10.94	0	38.7		-10	55
4755		38.86	10.94	0	38.7		-10	55
4760		38.86	10.94	0	38.7		-10	55
4775		38.84	10.94	0	38.7		-10	55
4795		38.68	10.94	0	38.7		-10	55
4815		38.77	10.94	0	38.7		-10	55
4825		38.77	10.94	0	38.7		-10	55
4835		38.77	10.94	0	38.7		-10	55
4855		38.79	10.94	0	38.7		-10	55
4875		38.79	10.94	0	38.7		-10	55
4885		38.79	10.94	0	38.7		-10	55
4895		38.77	10.94	0	38.7		-10	55
4915		38.6	10.94	0	38.7		-10	55
4935		38.64	10.94	0	38.7		-10	55
4950		38.64	10.94	0	38.7		-10	55
4955		38.87	10.94	0	38.7		-10	55
4975		38.67	10.94	0	38.7		-10	55
4995		38.77	10.94	0	38.7		-10	55
5010		38.77	10.94	0	38.7		-10	55
5015		38.63	10.94	0	38.7		-10	55
5035		38.73	10.94	0	38.7		-10	55
5055		38.66	10.94	0	38.7		-10	55
5075		38.63	10.94	0	38.7		-10	55
5095		38.59	10.94	0	38.7		-10	55
5115		38.64	10.94	0	38.7		-10	55
5135		38.64	10.94	0	38.7		-10	55
5155		38.76	10.94	0	38.7		-10	55
5175		38.67	10.94	0	38.7		-10	55
5195		38.67	10.94	0	38.7		-10	55
5200		38.67	10.94	0	38.7		-10	55
5215		38.75	10.94	0	38.7		-10	55
5235		38.91	10.94	0	38.7		-10	55
5255		38.83	10.94	0	38.7		-10	55
5260		38.83	10.94	0	38.7		-10	55
5275		38.93	10.94	0	38.7		-10	55
5295		39.1	10.94	0	38.7		-10	55
5315		39.09	10.94	0	38.7		-10	55
5325		39.09	10.94	0	38.7		-10	55
5335		39.16	10.94	0	38.7		-10	55
5355		39.39	10.94	0	38.7		-10	55
5375		39.46	10.94	0	38.7		-10	55
5385		39.46	10.94	0	38.7		-10	55
5395		39.61	10.94	0	38.7		-10	55
5415		39.79	10.94	0	38.7		-10	55
5435		39.93	10.94	0	38.7		-10	55
5450		39.93	10.94	0	38.7		-10	55
5455		40.14	10.94	0	38.7		-10	55
5475		40.27	10.94	0	38.7		-10	55
5495		40.45	10.94	0	38.7		-10	55
5510		40.45	10.94	0	38.7		-10	55
5515		40.51	10.94	0	38.7		-10	55
5535		40.9	10.94	0	38.7		-10	55
5555		41.1	10.94	0	38.7		-10	55
5575		41.21	10.94	0	38.7		-10	55
5595		41.46	10.94	0	38.7		-10	55
5615		41.44	10.94	0	38.7		-10	55
5635		41.61	10.94	0	38.7		-10	55
5655		41.83	10.94	0	38.7		-10	55
5675		42	10.94	0	38.7		-10	55
5695		42.35	10.94	0	38.7		-10	55
5715		42.33	10.94	0	38.7		-10	55
5735		42.45	10.94	0	38.7		-10	55
5755		42.69	10.94	0	38.7		-10	55
5760		42.69	10.91	0	38.7		-10	55
5775		42.91	10.91	0	38.7		-10	55
5795		43.06	10.91	0	38.7		-10	55
5815		43.3	10.91	0	38.7		-10	55
5820		43.3	10.91	0	38.7		-10	55
5835		43.48	10.91	0	38.7		-10	55
5855		43.52	10.91	0	38.7		-10	55
5875		43.69	10.91	0	38.7		-10	55
5885		43.69	10.91	0	38.7		-10	55
5895		43.77	10.91	0	38.7		-10	55
5915		44.12	10.91	0	38.7		-10	55
5935		44.27	10.91	0	38.7		-10	55
5945		44.27	10.91	0	38.7		-10	55
5955		44.37	10.91	0	38.7		-10	55
5975		44.54	10.91	0	38.7		-10	55
5995		44.67	10.91	0	38.7		-10	55
6010		44.67	10.91	0	38.7		-10	55
6015		44.81	10.91	0	38.7		-10	55
6035		45.05	10.91	0	38.7		-10	55
6055		45.19	10.91	0	38.7		-10	55
6070		45.19	10.91	0	38.7		-10	55
6075		45.35	10.91	0	38.7		-10	55
6095		45.6	10.91	0	38.7		-10	55
6115		45.72	10.91	0	38.7		-10	55
6135		45.73	10.91	0	38.7		-10	55
6155		46.08	10.91	0	38.7		-10	55
6175		46.1	10.91	0	38.7		-10	55
6195		46.16	10.91	0	38.7		-10	55
6215		46.45	10.91	0	38.7		-10	55
6235		46.56	10.91	0	38.7		-10	55
6255		46.69	10.91	0	38.7		-10	55
6260		46.69	11.09	0	38.7		-10	55
6275		46.63	11.09	0	38.7		-10	55
6295		47.02	11.09	0	38.7		-10	55
6315		47.03	11.09	0	38.7		-10	55
6320		47.03	11.09	0	38.7		-10	55
6335		47.16	11.09	0	38.7		-10	55
6355		47.37	11.09	0	38.7		-10	55
6375		47.48	11.09	0	38.7		-10	55
6385		47.48	11.09	0	38.7		-10	55
6395		47.71	11.09	0	38.7		-10	55
6415		47.77	11.09	0	38.7		-10	55
6435		47.81	11.09	0	38.7		-10	55
6445		47.81	11.09	0	38.7		-10	55
6455		48.08	11.09	0	38.7		-10	55
6475		48.17	11.09	0	38.7		-10	55
6495		48.08	11.09	0	38.7		-10	55
6510		48.08	11.09	0	38.7		-10	55
6515		48.31	11.09	0	38.7		-10	55
6535		48.32	11.09	0	38.7		-10	55
6555		48.57	11.09	0	38.7		-10	55
6570		48.57	11.09	0	38.7		-10	55
6575		48.58	11.09	0	38.7		-10	55
6595		48.5	11.09	0	38.7		-10	55
6615		48.7	11.09	0	38.7		-10	55
6635		48.64	11.09	0	38.7		-10	55
6655		48.69	11.09	0	38.7		-10	55
6675		48.64	11.09	0	38.7		-10	55
6695		48.78	11.09	0	38.7		-10	55
6715		48.9	11.09	0	38.7		-10	55
6735		48.71	11.09	0	38.7		-10	55
6755		48.66	11.09	0	38.7		-10	55
6760		48.66	10.71	0	38.7		-10	55
6775		48.72	10.71	0	38.7		-10	55
6795		48.55	10.71	0	38.7		-10	55
6815		48.58	10.71	0	38.7		-10	55
6820		48.58	10.71	0	38.7		-10	55
6835		48.61	10.71	0	38.7		-10	55
6855		48.49	10.71	0	38.7		-10	55
6875		48.32	10.71	0	38.7		-10	55
6885		48.32	10.71	0	38.7		-10	55
6895		48.26	10.71	0	38.7		-10	55
6915		48.23	10.71	0	38.7		-10	55
6935		48.15	10.71	0	38.7		-10	55
6945		48.15	10.71	0	38.7		-10	55
6955		47.86	10.71	0	38.7		-10	55
6975		47.66	10.71	0	38.7		-10	55
6995		47.41	10.71	0	38.7		-10	55
7005		47.41	10.71	0	38.7		-10	55
7015		47.38	10.71	0	38.7		-10	55
7035		47.14	10.71	0	38.7		-10	55
7055		46.85	10.71	0	38.7		-10	55
7070		46.85	10.71	0	38.7		-10	55
7075		46.66	10.71	0	38.7		-10	55
7095		46.34	10.71	0	38.7		-10	55
7115		46.18	10.71	0	38.7		-10	55
7130		46.18	10.71	0	38.7		-10	55
7135		46.02	10.71	0	38.7		-10	55
7155		45.72	10.71	0	38.7		-10	55
7175		45.61	10.71	0	38.7		-10	55
7195		45.29	10.71	0	38.7		-10	55
7215		44.93	10.71	0	38.7		-10	55
7235		44.79	10.71	0	38.7		-10	55
7255		44.64	10.71	0	38.7		-10	55
7260		44.64	10.93	0	38.7		-10	55
7275		44.53	10.93	0	38.7		-10	55
7295		44.26	10.93	0	38.7		-10	55
7315		43.94	10.93	0	38.7		-10	55
7320		43.94	10.93	0	38.7		-10	55
7335		43.87	10.93	0	38.7		-10	55
7355		43.57	10.93	0	38.7		-10	55
7375		43.52	10.93	0	38.7		-10	55
7380		43.52	10.93	0	38.7		-10	55
7395		43.22	10.93	0	38.7		-10	55
7415		43.12	10.93	0	38.7		-10	55
7435		43.05	10.93	0	38.7		-10	55
7445		43.05	10.93	0	38.7		-10	55
7455		42.84	10.93	0	38.7		-10	55
7475		42.65	10.93	0	38.7		-10	55
7495		42.29	10.93	0	38.7		-10	55
7505		42.29	10.93	0	38.7		-10	55
7515		42.2	10.93	0	38.7		-10	55
7535		42.14	10.93	0	38.7		-10	55
7555		41.81	10.93	0	38.7		-10	55
7570		41.81	10.93	0	38.7		-10	55
7575		41.64	10.93	0	38.7		-10	55
7595		41.67	10.93	0	38.7		-10	55
7615		41.32	10.93	0	38.7		-10	55
7630		41.32	10.93	0	38.7		-10	55
7635		41.31	10.93	0	38.7		-10	55
7655		41.09	10.93	0	38.7		-10	55
7675		41.16	10.93	0	38.7		-10	55
7695		40.78	10.93	0	38.7		-10	55
7715		40.5	10.93	0	38.7		-10	55
7735		40.31	10.93	0	38.7		-10	55
7755		40.26	10.93	0	38.7		-10	55
7775		40.09	10.93	0	38.7		-10	55
7795		39.94	10.93	0	38.7		-10	55
7815		39.76	10.93	0	38.7		-10	55
7820		39.76	10.94	0	38.7		-10	55
7835		39.85	10.94	0	38.7		-10	55
7855		39.56	10.94	0	38.7		-10	55
7875		39.57	10.94	0	38.7		-10	55
7880		39.57	10.94	0	38.7		-10	55
7895		39.4	10.94	0	38.7		-10	55
7915		39.27	10.94	0	38.7		-10	55
7935		39.19	10.94	0	38.7		-10	55
7945		39.19	10.94	0	38.7		-10	55
7955		39.22	10.94	0	38.7		-10	55
7975		39.15	10.94	0	38.7		-10	55
7995		39.01	10.94	0	38.7		-10	55
8005		39.01	10.94	0	38.7		-10	55
8015		38.93	10.94	0	38.7		-10	55
8035		39.1	10.94	0	38.7		-10	55
8055		39.08	10.94	0	38.7		-10	55
8070		39.08	10.94	0	38.7		-10	55
8075		38.95	10.94	0	38.7		-10	55
8095		38.92	10.94	0	38.7		-10	55
8115		38.91	10.94	0	38.7		-10	55
8130		38.91	10.94	0	38.7		-10	55
8135		38.87	10.94	0	38.7		-10	55
8155		38.87	10.94	0	38.7		-10	55
8175		38.86	10.94	0	38.7		-10	55
8195		39.06	10.94	0	38.7		-10	55
8215		38.99	10.94	0	38.7		-10	55
8235		39.02	10.94	0	38.7		-10	55
8255		38.84	10.94	0	38.7		-10	55
8275		38.91	10.94	0	38.7		-10	55
8295		38.92	10.94	0	38.7		-10	55
8315		38.91	10.94	0	38.7		-10	55
8335		39.15	10.94	0	38.7		-10	55
8355		39.07	10.94	0	38.7		-10	55
8375		39.04	10.94	0	38.7		-10	55
8380		39.04	10.83	0	38.7		-10	55
8395		39	10.83	0	38.7		-10	55
8415		39.31	10.83	0	38.7		-10	55
8435		39.38	10.83	0	38.7		-10	55
8440		39.38	10.83	0	38.7		-10	55
8455		39.47	10.83	0	38.7		-10	55
8475		39.4	10.83	0	38.7		-10	55
8495		39.64	10.83	0	38.7		-10	55
8505		39.64	10.83	0	38.7		-10	55
8515		39.88	10.83	0	38.7		-10	55
8535		39.91	10.83	0	38.7		-10	55
8555		40.08	10.83	0	38.7		-10	55
8570		40.08	10.83	0	38.7		-10	55
8575		40.08	10.83	0	38.7		-10	55
8595		40.39	10.83	0	38.7		-10	55
8615		40.58	10.83	0	38.7		-10	55
8630		40.58	10.83	0	38.7		-10	55
8635		40.71	10.83	0	38.7		-10	55
8655		40.89	10.83	0	38.7		-10	55
8675		40.99	10.83	0	38.7		-10	55
8690		40.99	10.83	0	38.7		-10	55
8695		41.35	10.83	0	38.7		-10	55
8715		41.41	10.83	0	38.7		-10	55
8735		41.58	10.83	0	38.7		-10	55
8755		41.83	10.83	0	38.7		-10	55
8775		42.18	10.83	0	38.7		-10	55
8795		42.05	10.83	0	38.7		-10	55
8815		42.45	10.83	0	38.7		-10	55
8835		42.68	10.83	0	38.7		-10	55
8855		42.82	10.83	0	38.7		-10	55
8875		43.06	10.83	0	38.7		-10	55
8880		43.06	10.83	0	38.7		-10	55
8895		43.13	10.83	0	38.7		-10	55
8915		43.52	10.83	0	38.7		-10	55
8935		43.63	10.83	0	38.7		-10	55
8940		43.63	10.83	0	38.7		-10	55
8955		43.84	10.83	0	38.7		-10	55
8975		43.98	10.83	0	38.7		-10	55
8995		44.11	10.83	0	38.7		-10	55
9005		44.11	10.83	0	38.7		-10	55
9015		44.27	10.83	0	38.7		-10	55
9035		44.52	10.83	0	38.7		-10	55
9055		44.67	10.83	0	38.7		-10	55
9065		44.67	10.83	0	38.7		-10	55
9075		44.81	10.83	0	38.7		-10	55
9095		44.97	10.83	0	38.7		-10	55
9115		45.15	10.83	0	38.7		-10	55
9130		45.15	10.83	0	38.7		-10	55
9135		45.3	10.83	0	38.7		-10	55
9155		45.64	10.83	0	38.7		-10	55
9175		45.73	10.83	0	38.7		-10	55
9195		45.85	10.83	0	38.7		-10	55
9215		46.05	10.83	0	38.7		-10	55
9235		46.28	10.83	0	38.7		-10	55
9255		46.59	10.83	0	38.7		-10	55
9275		46.55	10.83	0	38.7		-10	55
9295		46.76	10.83	0	38.7		-10	55
9315		46.98	10.83	0	38.7		-10	55
9335		47.1	10.83	0	38.7		-10	55
9355		47.26	10.83	0	38.7		-10	55
9375		47.42	10.83	0	38.7		-10	55
9380		47.42	10.89	0	38.7		-10	55
9395		47.47	10.89	0	38.7		-10	55
9415		47.81	10.89	0	38.7		-10	55
9435		47.73	10.89	0	38.7		-10	55
9440		47.73	10.89	0	38.7		-10	55
9455		47.72	10.89	0	38.7		-10	55
9475		48.14	10.89	0	38.7		-10	55
9495		48.17	10.89	0	38.7		-10	55
9505		48.17	10.89	0	38.7		-10	55
9515		48.46	10.89	0	38.7		-10	55
9535		48.49	10.89	0	38.7		-10	55
9555		48.53	10.89	0	38.7		-10	55
9565		48.53	10.89	0	38.7		-10	55
9575		48.49	10.89	0	38.7		-10	55
9595		48.63	10.89	0	38.7		-10	55
9615		48.87	10.89	0	38.7		-10	55
9625		48.87	10.89	0	38.7		-10	55
9635		48.93	10.89	0	38.7		-10	55
9655		48.81	10.89	0	38.7		-10	55
9675		48.76	10.89	0	38.7		-10	55
9690		48.76	10.89	0	38.7		-10	55
9695		48.83	10.89	0	38.7		-10	55
9715		48.64	10.89	0	38.7		-10	55
9735		48.83	10.89	0	38.7		-10	55
9755		48.7	10.89	0	38.7		-10	55
9775		48.62	10.89	0	38.7		-10	55
9795		48.48	10.89	0	38.7		-10	55
9815		48.75	10.89	0	38.7		-10	55
9835		48.26	10.89	0	38.7		-10	55
9855		48.41	10.89	0	38.7		-10	55
9875		48.27	10.89	0	38.7		-10	55
9880		48.27	10.96	0	38.7		-10	55
9895		48.08	10.96	0	38.7		-10	55
9915		47.87	10.96	0	38.7		-10	55
9935		47.72	10.96	0	38.7		-10	55
9940		47.72	10.96	0	38.7		-10	55
9955		47.41	10.96	0	38.7		-10	55
9975		47.01	10.96	0	38.7		-10	55
9995		47.15	10.96	0	38.7		-10	55
10000		47.15	10.96	0	38.7		-10	55
10015		46.89	10.96	0	38.7		-10	55
10035		46.7	10.96	0	38.7		-10	55
10055		46.31	10.96	0	38.7		-10	55
10065		46.31	10.96	0	38.7		-10	55
10075		45.97	10.96	0	38.7		-10	55
10095		45.61	10.96	0	38.7		-10	55
10115		45.55	10.96	0	38.7		-10	55
10125		45.55	10.96	0	38.7		-10	55
10135		45.3	10.96	0	38.7		-10	55
10155		45.04	10.96	0	38.7		-10	55
10175		44.9	10.96	0	38.7		-10	55
10190		44.9	10.96	0	38.7		-10	55
10195		44.68	10.96	0	38.7		-10	55
10215		44.38	10.96	0	38.7		-10	55
10235		44.31	10.96	0	38.7		-10	55
10250		44.31	10.96	0	38.7		-10	55
10255		44.13	10.96	0	38.7		-10	55
10275		43.93	10.96	0	38.7		-10	55
10295		43.62	10.96	0	38.7		-10	55
10315		43.52	10.96	0	38.7		-10	55
10335		43.26	10.96	0	38.7		-10	55
10355		43.18	10.96	0	38.7		-10	55
10375		42.97	10.96	0	38.7		-10	55
10395		43.06	10.96	0	38.7		-10	55
10415		42.58	10.96	0	38.7		-10	55
10435		42.51	10.96	0	38.7		-10	55
10440		42.51	11.01	0	38.7		-10	55
10455		42.18	11.01	0	38.7		-10	55
10475		42.13	11.01	0	38.7		-10	55
10495		42	11.01	0	38.7		-10	55
10500		42	11.01	0	38.7		-10	55
10515		41.83	11.01	0	38.7		-10	55
10535		41.55	11.01	0	38.7		-10	55
10555		41.62	11.01	0	38.7		-10	55
10565		41.62	11.01	0	38.7		-10	55
10575		41.32	11.01	0	38.7		-10	55
10595		41.06	11.01	0	38.7		-10	55
10615		40.84	11.01	0	38.7		-10	55
10625		40.84	11.01	0	38.7		-10	55
10635		40.84	11.01	0	38.7		-10	55
10655		40.65	11.01	0	38.7		-10	55
10675		40.45	11.01	0	38.7		-10	55
10690		40.45	11.01	0	38.7		-10	55
10695		40.48	11.01	0	38.7		-10	55
10715		40.2	11.01	0	38.7		-10	55
10735		40.14	11.01	0	38.7		-10	55
10750		40.14	11.01	0	38.7		-10	55
10755		39.97	11.01	0	38.7		-10	55
10775		39.77	11.01	0	38.7		-10	55
10795		39.67	11.01	0	38.7		-10	55
10815		39.65	11.01	0	38.7		-10	55
10835		39.47	11.01	0	38.7		-10	55
10855		39.36	11.01	0	38.7		-10	55
10875		39.32	11.01	0	38.7		-10	55
10895		39.23	11.01	0	38.7		-10	55
10915		39.12	11.01	0	38.7		-10	55
10935		39.13	11.01	0	38.7		-10	55
10940		39.13	11.07	0	38.7		-10	55
10955		39.17	11.07	0	38.7		-10	55
10975		39.12	11.07	0	38.7		-10	55
10995		38.9	11.07	0	38.7		-10	55
11000		38.9	11.07	0	38.7		-10	55
11015		39.05	11.07	0	38.7		-10	55
11035		39	11.07	0	38.7		-10	55
11055		38.91	11.07	0	38.7		-10	55
11065		38.91	11.07	0	38.7		-10	55
11075		38.9	11.07	0	38.7		-10	55
11095		38.95	11.07	0	38.7		-10	55
11115		38.88	11.07	0	38.7		-10	55
11125		38.88	11.07	0	38.7		-10	55
11135		38.85	11.07	0	38.7		-10	55
11155		38.84	11.07	0	38.7		-10	55
11175		38.89	11.07	0	38.7		-10	55
11190		38.89	11.07	0	38.7		-10	55
11195		38.89	11.07	0	38.7		-10	55
11215		38.88	11.07	0	38.7		-10	55
11235		38.94	11.07	0	38.7		-10	55
11250		38.94	11.07	0	38.7		-10	55
11255		38.94	11.07	0	38.7		-10	55
11275		38.87	11.07	0	38.7		-10	55
11295		38.86	11.07	0	38.7		-10	55
11310		38.86	11.07	0	38.7		-10	55
11315		38.92	11.07	0	38.7		-10	55
11335		39.08	11.07	0	38.7		-10	55
11355		39.01	11.07	0	38.7		-10	55
11375		38.99	11.07	0	38.7		-10	55
11395		39.15	11.07	0	38.7		-10	55
11415		39.21	11.07	0	38.7		-10	55
11435		39.33	11.07	0	38.7		-10	55
11455		39.42	11.07	0	38.7		-10	55
11475		39.57	11.07	0	38.7		-10	55
11495		39.69	11.07	0	38.7		-10	55
11500		39.69	10.98	0	38.7		-10	55
11515		39.69	10.98	0	38.7		-10	55
11535		39.94	10.98	0	38.7		-10	55
11555		39.91	10.98	0	38.7		-10	55
11560		39.91	10.98	0	38.7		-10	55
11575		40.3	10.98	0	38.7		-10	55
11595		40.39	10.98	0	38.7		-10	55
11615		40.53	10.98	0	38.7		-10	55
11625		40.53	10.98	0	38.7		-10	55
11635		40.8	10.98	0	38.7		-10	55
11655		40.83	10.98	0	38.7		-10	55
11675		41.15	10.98	0	38.7		-10	55
11685		41.15	10.98	0	38.7		-10	55
11695		41.25	10.98	0	38.7		-10	55
11715		41.46	10.98	0	38.7		-10	55
11735		41.61	10.98	0	38.7		-10	55
11750		41.61	10.98	0	38.7		-10	55
11755		41.95	10.98	0	38.7		-10	55
11775		42.1	10.98	0	38.7		-10	55
11795		42.35	10.98	0	38.7		-10	55
11810		42.35	10.98	0	38.7		-10	55
11815		42.47	10.98	0	38.7		-10	55
11835		42.81	10.98	0	38.7		-10	55
11855		42.89	10.98	0	38.7		-10	55
11875		43.22	10.98	0	38.7		-10	55
11895		43.21	10.98	0	38.7		-10	55
11915		43.44	10.98	0	38.7		-10	55
11935		43.66	10.98	0	38.7		-10	55
11955		43.84	10.98	0	38.7		-10	55
11975		44.1	10.98	0	38.7		-10	55
11995		44.14	10.98	0	38.7		-10	55
12000		44.14	11.31	0	38.7		-10	55
12015		44.26	11.31	0	38.7		-10	55
12035		44.57	11.31	0	38.7		-10	55
12055		44.81	11.31	0	38.7		-10	55
12060		44.81	11.31	0	38.7		-10	55
12075		45.03	11.31	0	38.7		-10	55
12095		45.04	11.31	0	38.7		-10	55
12115		45.35	11.31	0	38.7		-10	55
12125		45.35	11.31	0	38.7		-10	55
12135		45.51	11.31	0	38.7		-10	55
12155		45.77	11.31	0	38.7		-10	55
12175		45.82	11.31	0	38.7		-10	55
12185		45.82	11.31	0	38.7		-10	55
12195		45.83	11.31	0	38.7		-10	55
12215		46.22	11.31	0	38.7		-10	55
12235		46.38	11.31	0	38.7		-10	55
12250		46.38	11.31	0	38.7		-10	55
12255		46.57	11.31	0	38.7		-10	55
12275		46.71	11.31	0	38.7		-10	55
12295		47.05	11.31	0	38.7		-10	55
12310		47.05	11.31	0	38.7		-10	55
12315		47.1	11.31	0	38.7		-10	55
12335		47.51	11.31	0	38.7		-10	55
12355		47.39	11.31	0	38.7		-10	55
12375		47.5	11.31	0	38.7		-10	55
12395		47.61	11.31	0	38.7		-10	55
12415		47.58	11.31	0	38.7		-10	55
12435		48.08	11.31	0	38.7		-10	55
12455		48.1	11.31	0	38.7		-10	55
12475		48.12	11.31	0	38.7		-10	55
12495		48.16	11.31	0	38.7		-10	55
12500		48.16	11.36	0	38.7		-10	55
12515		48.28	11.36	0	38.7		-10	55
12535		48.4	11.36	0	38.7		-10	55
12555		48.48	11.36	0	38.7		-10	55
12560		48.48	11.36	0	38.7		-10	55
12575		48.62	11.36	0	38.7		-10	55
12595		48.65	11.36	0	38.7		-10	55
12615		48.49	11.36	0	38.7		-10	55
12620		48.49	11.36	0	38.7		-10	55
12635		48.68	11.36	0	38.7		-10	55
12655		48.8	11.36	0	38.7		-10	55
12675		48.72	11.36	0	38.7		-10	55
12685		48.72	11.36	0	38.7		-10	55
12695		48.52	11.36	0	38.7		-10	55
12715		48.72	11.36	0	38.7		-10	55
12735		48.67	11.36	0	38.7		-10	55
12745		48.67	11.36	0	38.7		-10	55
12755		48.67	11.36	0	38.7		-10	55
12775		48.4	11.36	0	38.7		-10	55
12795		48.54	11.36	0	38.7		-10	55
12810		48.54	11.36	0	38.7		-10	55
12815		48.51	11.36	0	38.7		-10	55
12835		48.36	11.36	0	38.7		-10	55
12855		48.39	11.36	0	38.7		-10	55
12870		48.39	11.36	0	38.7		-10	55
12875		48.14	11.36	0	38.7		-10	55
12895		48.01	11.36	0	38.7		-10	55
12915		47.82	11.36	0	38.7		-10	55
12935		47.56	11.36	0	38.7		-10	55
12955		47.34	11.36	0	38.7		-10	55
12975		47.25	11.36	0	38.7		-10	55
12995		46.87	11.36	0	38.7		-10	55
13015		46.86	11.36	0	38.7		-10	55
13035		46.52	11.36	0	38.7		-10	55
13055		46.24	11.36	0	38.7		-10	55
13060		46.24	11.19	0	38.7		-10	55
13075		46.1	11.19	0	38.7		-10	55
13095		45.93	11.19	0	38.7		-10	55
13115		45.56	11.19	0	38.7		-10	55
13120		45.56	11.19	0	38.7		-10	55
13135		45.51	11.19	0	38.7		-10	55
13155		45.13	11.19	0	38.7		-10	55
13175		44.95	11.19	0	38.7		-10	55
13185		44.95	11.19	0	38.7		-10	55
13195		44.71	11.19	0	38.7		-10	55
13215		44.59	11.19	0	38.7		-10	55
13235		44.29	11.19	0	38.7		-10	55
13245		44.29	11.19	0	38.7		-10	55
13255		44.08	11.19	0	38.7		-10	55
13275		43.85	11.19	0	38.7		-10	55
13295		43.69	11.19	0	38.7		-10	55
13310		43.69	11.19	0	38.7		-10	55
13315		43.64	11.19	0	38.7		-10	55
13335		43.38	11.19	0	38.7		-10	55
13355		43.35	11.19	0	38.7		-10	55
13370		43.35	11.19	0	38.7		-10	55
13375		42.95	11.19	0	38.7		-10	55
13395		42.92	11.19	0	38.7		-10	55
13415		42.7	11.19	0	38.7		-10	55
13435		42.36	11.19	0	38.7		-10	55
13455		42.3	11.19	0	38.7		-10	55
13475		42.25	11.19	0	38.7		-10	55
13495		42.02	11.19	0	38.7		-10	55
13515		41.62	11.19	0	38.7		-10	55
13535		41.75	11.19	0	38.7		-10	55
13555		41.66	11.19	0	38.7		-10	55
13560		41.66	11.21	0	38.7		-10	55
13575		41.43	11.21	0	38.7		-10	55
13595		41.15	11.21	0	38.7		-10	55
13615		41	11.21	0	38.7		-10	55
13620		41	11.21	0	38.7		-10	55
13635		40.89	11.21	0	38.7		-10	55
13655		40.67	11.21	0	38.7		-10	55
13675		40.59	11.21	0	38.7		-10	55
13685		40.59	11.21	0	38.7		-10	55
13695		40.37	11.21	0	38.7		-10	55
13715		40.18	11.21	0	38.7		-10	55
13735		40.19	11.21	0	38.7		-10	55
13745		40.19	11.21	0	38.7		-10	55
13755		40	11.21	0	38.7		-10	55
13775		39.86	11.21	0	38.7		-10	55
13795		39.49	11.21	0	38.7		-10	55
13810		39.49	11.21	0	38.7		-10	55
13815		39.68	11.21	0	38.7		-10	55
13835		39.37	11.21	0	38.7		-10	55
13855		39.48	11.21	0	38.7		-10	55
13870		39.48	11.21	0	38.7		-10	55
13875		39.29	11.21	0	38.7		-10	55
13895		39.17	11.21	0	38.7		-10	55
13915		39.14	11.21	0	38.7		-10	55
13930		39.14	11.21	0	38.7		-10	55
13935		39.08	11.21	0	38.7		-10	55
13955		39.24	11.21	0	38.7		-10	55
13975		39.03	11.21	0	38.7		-10	55
13995		38.83	11.21	0	38.7		-10	55
14015		38.98	11.21	0	38.7		-10	55
14035		39.05	11.21	0	38.7		-10	55
14055		38.83	11.21	0	38.7		-10	55
14060		38.83	11.12	0	38.7		-10	55
14075		38.89	11.12	0	38.7		-10	55
14095		38.92	11.12	0	38.7		-10	55
14115		38.91	11.12	0	38.7		-10	55
14120		38.91	11.12	0	38.7		-10	55
14135		38.77	11.12	0	38.7		-10	55
14155		38.92	11.12	0	38.7		-10	55
14175		38.75	11.12	0	38.7		-10	55
14185		38.75	11.12	0	38.7		-10	55
14195		38.92	11.12	0	38.7		-10	55
14215		38.96	11.12	0	38.7		-10	55
14235		38.79	11.12	0	38.7		-10	55
14245		38.79	11.12	0	38.7		-10	55
14255		38.98	11.12	0	38.7		-10	55
14275		38.83	11.12	0	38.7		-10	55
14295		39	11.12	0	38.7		-10	55
14305		39	11.12	0	38.7		-10	55
14315		39.11	11.12	0	38.7		-10	55
14335		39.09	11.12	0	38.7		-10	55
14355		39.15	11.12	0	38.7		-10	55
14370		39.15	11.12	0	38.7		-10	55
14375		39.19	11.12	0	38.7		-10	55
14395		39.19	11.12	0	38.7		-10	55
14415		39.5	11.12	0	38.7		-10	55
14430		39.5	11.12	0	38.7		-10	55
14435		39.63	11.12	0	38.7		-10	55
14455		39.78	11.12	0	38.7		-10	55
14475		39.88	11.12	0	38.7		-10	55
14495		40	11.12	0	38.7		-10	55
14515		40.29	11.12	0	38.7		-10	55
14535		40.33	11.12	0	38.7		-10	55
14555		40.65	11.12	0	38.7		-10	55
14575		40.73	11.12	0	38.7		-10	55
14595		41	11.12	0	38.7		-10	55
14615		41.13	11.12	0	38.7		-10	55
14620		41.13	11.62	0	38.7		-10	55
14635		41.25	11.62	0	38.7		-10	55
14655		41.58	11.62	0	38.7		-10	55
14675		41.67	11.62	0	38.7		-10	55
14680		41.67	11.62	0	38.7		-10	55
14695		41.89	11.62	0	38.7		-10	55
14715		42.12	11.62	0	38.7		-10	55
14735		42.21	11.62	0	38.7		-10	55
14745		42.21	11.62	0	38.7		-10	55
14755		42.43	11.62	0	38.7		-10	55
14775		42.76	11.62	0	38.7		-10	55
14795		42.98	11.62	0	38.7		-10	55
14805		42.98	11.62	0	38.7		-10	55
14815		43.28	11.62	0	38.7		-10	55
14835		43.31	11.62	0	38.7		-10	55
14855		43.59	11.62	0	38.7		-10	55
14870		43.59	11.62	0	38.7		-10	55
14875		43.75	11.62	0	38.7		-10	55
14895		43.83	11.62	0	38.7		-10	55
14915		43.95	11.62	0	38.7		-10	55
14930		43.95	11.62	0	38.7		-10	55
14935		44.32	11.62	0	38.7		-10	55
14955		44.54	11.62	0	38.7		-10	55
14975		44.81	11.62	0	38.7		-10	55
14995		44.83	11.62	0	38.7		-10	55
15015		45.13	11.62	0	38.7		-10	55
15035		45.26	11.62	0	38.7		-10	55
15055		45.33	11.62	0	38.7		-10	55
15075		45.64	11.62	0	38.7		-10	55
15095		45.78	11.62	0	38.7		-10	55
15115		46.04	11.62	0	38.7		-10	55
15120		46.04	11.34	0	38.7		-10	55
15135		46.28	11.34	0	38.7		-10	55
15155		46.29	11.34	0	38.7		-10	55
15175		46.59	11.34	0	38.7		-10	55
15180		46.59	11.34	0	38.7		-10	55
15195		46.71	11.34	0	38.7		-10	55
15215		46.9	11.34	0	38.7		-10	55
15235		46.91	11.34	0	38.7		-10	55
15240		46.91	11.34	0	38.7		-10	55
15255		47.46	11.34	0	38.7		-10	55
15275		47.38	11.34	0	38.7		-10	55
15295		47.33	11.34	0	38.7		-10	55
15305		47.33	11.34	0	38.7		-10	55
15315		47.66	11.34	0	38.7		-10	55
15335		47.79	11.34	0	38.7		-10	55
15355		47.86	11.34	0	38.7		-10	55
15370		47.86	11.34	0	38.7		-10	55
15375		48.01	11.34	0	38.7		-10	55
15395		48.09	11.34	0	38.7		-10	55
15415		48.23	11.34	0	38.7		-10	55
15430		48.23	11.34	0	38.7		-10	55
15435		48.14	11.34	0	38.7		-10	55
15455		48.44	11.34	0	38.7		-10	55
15475		48.37	11.34	0	38.7		-10	55
15495		48.34	11.34	0	38.7		-10	55
15515		48.41	11.34	0	38.7		-10	55
15535		48.67	11.34	0	38.7		-10	55
15555		48.68	11.34	0	38.7		-10	55
15575		48.68	11.34	0	38.7		-10	55
15595		48.72	11.34	0	38.7		-10	55
15615		48.66	11.34	0	38.7		-10	55
15635		48.6	11.34	0	38.7		-10	55
15655		48.79	11.34	0	38.7		-10	55
15675		48.54	11.34	0	38.7		-10	55
15680		48.54	11.44	0	38.7		-10	55
15695		48.78	11.44	0	38.7		-10	55
15715		48.61	11.44	0	38.7		-10	55
15735		48.5	11.44	0	38.7		-10	55
15740		48.5	11.44	0	38.7		-10	55
15755		48.26	11.44	0	38.7		-10	55
15775		48.19	11.44	0	38.7		-10	55
15795		48.29	11.44	0	38.7		-10	55
15805		48.29	11.44	0	38.7		-10	55
15815		47.91	11.44	0	38.7		-10	55
15835		48.02	11.44	0	38.7		-10	55
15855		47.71	11.44	0	38.7		-10	55
15865		47.71	11.44	0	38.7		-10	55
15875		47.56	11.44	0	38.7		-10	55
15895		47.38	11.44	0	38.7		-10	55
15915		47.07	11.44	0	38.7		-10	55
15930		47.07	11.44	0	38.7		-10	55
15935		47.05	11.44	0	38.7		-10	55
15955		46.76	11.44	0	38.7		-10	55
15975		46.35	11.44	0	38.7		-10	55
15990		46.35	11.44	0	38.7		-10	55
15995		46.29	11.44	0	38.7		-10	55
16015		46.12	11.44	0	38.7		-10	55
16035		45.89	11.44	0	38.7		-10	55
16055		45.67	11.44	0	38.7		-10	55
16075		45.45	11.44	0	38.7		-10	55
16095		45.18	11.44	0	38.7		-10	55
16115		44.92	11.44	0	38.7		-10	55
16135		44.78	11.44	0	38.7		-10	55
16155		44.42	11.44	0	38.7		-10	55
16175		44.36	11.44	0	38.7		-10	55
16180		44.36	11.32	0	38.7		-10	55
16195		44.13	11.32	0	38.7		-10	55
16215		43.88	11.32	0	38.7		-10	55
16235		43.71	11.32	0	38.7		-10	55
16240		43.71	11.32	0	38.7		-10	55
16255		43.59	11.32	0	38.7		-10	55
16275		43.43	11.32	0	38.7		-10	55
16295		43.03	11.32	0	38.7		-10	55
16305		43.03	11.32	0	38.7		-10	55
16315		43	11.32	0	38.7		-10	55
16335		43.03	11.32	0	38.7		-10	55
16355		42.79	11.32	0	38.7		-10	55
16365		42.79	11.32	0	38.7		-10	55
16375		42.68	11.32	0	38.7		-10	55
16395		42.3	11.32	0	38.7		-10	55
16415		42.14	11.32	0	38.7		-10	55
16430		42.14	11.32	0	38.7		-10	55
16435		42.1	11.32	0	38.7		-10	55
16455		41.97	11.32	0	38.7		-10	55
16475		41.62	11.32	0	38.7		-10	55
16490		41.62	11.32	0	38.7		-10	55
16495		41.52	11.32	0	38.7		-10	55
16515		41.34	11.32	0	38.7		-10	55
16535		41.33	11.32	0	38.7		-10	55
16555		41.23	11.32	0	38.7		-10	55
16575		40.93	11.32	0	38.7		-10	55
16595		40.67	11.32	0	38.7		-10	55
16615		40.51	11.32	0	38.7		-10	55
16635		40.54	11.32	0	38.7		-10	55
16655		40.44	11.32	0	38.7		-10	55
16675		40.19	11.32	0	38.7		-10	55
16680		40.19	11.41	0	38.7		-10	55
16695		39.95	11.41	0	38.7		-10	55
16715		39.84	11.41	0	38.7		-10	55
16735		39.68	11.41	0	38.7		-10	55
16740		39.68	11.41	0	38.7		-10	55
16755		39.49	11.41	0	38.7		-10	55
16775		39.56	11.41	0	38.7		-10	55
16795		39.37	11.41	0	38.7		-10	55
16805		39.37	11.41	0	38.7		-10	55
16815		39.28	11.41	0	38.7		-10	55
16835		39.24	11.41	0	38.7		-10	55
16855		39.13	11.41	0	38.7		-10	55
16865		39.13	11.41	0	38.7		-10	55
16875		39.39	11.41	0	38.7		-10	55
16895		38.89	11.41	0	38.7		-10	55
16915		38.89	11.41	0	38.7		-10	55
16925		38.89	11.41	0	38.7		-10	55
16935		39.04	11.41	0	38.7		-10	55
16955		38.94	11.41	0	38.7		-10	55
16975		38.95	11.41	0	38.7		-10	55
16990		38.95	11.41	0	38.7		-10	55
16995		38.87	11.41	0	38.7		-10	55
17015		38.91	11.41	0	38.7		-10	55
17035		38.77	11.41	0	38.7		-10	55
17050		38.77	11.41	0	38.7		-10	55
17055		38.79	11.41	0	38.7		-10	55
17075		38.59	11.41	0	38.7		-10	55
17095		38.82	11.41	0	38.7		-10	55
17115		38.68	11.41	0	38.7		-10	55
17135		38.77	11.41	0	38.7		-10	55
17155		38.83	11.41	0	38.7		-10	55
17175		38.89	11.41	0	38.7		-10	55
17195		38.94	11.41	0	38.7		-10	55
17215		39	11.41	0	38.7		-10	55
17235		39.1	11.41	0	38.7		-10	55
17240		39.1	11.57	0	38.7		-10	55
17255		39.06	11.57	0	38.7		-10	55
17275		39.11	11.57	0	38.7		-10	55
17295		39.18	11.57	0	38.7		-10	55
17300		39.18	11.57	0	38.7		-10	55
17315		39.31	11.57	0	38.7		-10	55
17335		39.33	11.57	0	38.7		-10	55
17355		39.58	11.57	0	38.7		-10	55
17365		39.58	11.57	0	38.7		-10	55
17375		39.7	11.57	0	38.7		-10	55
17395		39.85	11.57	0	38.7		-10	55
17415		39.84	11.57	0	38.7		-10	55
17425		39.84	11.57	0	38.7		-10	55
17435		40.14	11.57	0	38.7		-10	55
17455		40.24	11.57	0	38.7		-10	55
17475		40.55	11.57	0	38.7		-10	55
17490		40.55	11.57	0	38.7		-10	55
17495		40.67	11.57	0	38.7		-10	55
17515		40.99	11.57	0	38.7		-10	55
17535		40.88	11.57	0	38.7		-10	55
17550		40.88	11.57	0	38.7		-10	55
17555		41.3	11.57	0	38.7		-10	55
17575		41.54	11.57	0	38.7		-10	55
17595		41.59	11.57	0	38.7		-10	55
17615		41.79	11.57	0	38.7		-10	55
17635		41.95	11.57	0	38.7		-10	55
17655		42.22	11.57	0	38.7		-10	55
17675		42.5	11.57	0	38.7		-10	55
17695		42.57	11.57	0	38.7		-10	55
17715		42.91	11.57	0	38.7		-10	55
17735		43.17	11.57	0	38.7		-10	55
17740		43.17	11.59	0	38.7		-10	55
17755		43.41	11.59	0	38.7		-10	55
17775		43.41	11.59	0	38.7		-10	55
17795		43.74	11.59	0	38.7		-10	55
17800		43.74	11.59	0	38.7		-10	55
17815		43.94	11.59	0	38.7		-10	55
17835		43.91	11.59	0	38.7		-10	55
17855		44.28	11.59	0	38.7		-10	55
17865		44.28	11.59	0	38.7		-10	55
17875		44.45	11.59	0	38.7		-10	55
17895		44.66	11.59	0	38.7		-10	55
17915		44.77	11.59	0	38.7		-10	55
17925		44.77	11.59	0	38.7		-10	55
17935		45.06	11.59	0	38.7		-10	55
17955		45.27	11.59	0	38.7		-10	55
17975		45.48	11.59	0	38.7		-10	55
17990		45.48	11.59	0	38.7		-10	55
17995		45.45	11.59	0	38.7		-10	55
18015		45.68	11.59	0	38.7		-10	55
18035		45.93	11.59	0	38.7		-10	55
18050		45.93	11.59	0	38.7		-10	55
18055		46.06	11.59	0	38.7		-10	55
18075		46.23	11.59	0	38.7		-10	55
18095		46.49	11.59	0	38.7		-10	55
18115		46.68	11.59	0	38.7		-10	55
18135		46.88	11.59	0	38.7		-10	55
18155		47.13	11.59	0	38.7		-10	55
18175		47.31	11.59	0	38.7		-10	55
18195		47.41	11.59	0	38.7		-10	55
18215		47.23	11.59	0	38.7		-10	55
18235		47.67	11.59	0	38.7		-10	55
18255		47.89	11.59	0	38.7		-10	55
18275		47.91	11.59	0	38.7		-10	55
18295		47.99	11.59	0	38.7		-10	55
18300		47.99	11.7	0	38.7		-10	55
18315		48.04	11.7	0	38.7		-10	55
18335		48.23	11.7	0	38.7		-10	55
18355		48.22	11.7	0	38.7		-10	55
18360		48.22	11.7	0	38.7		-10	55
18375		48.31	11.7	0	38.7		-10	55
18395		48.35	11.7	0	38.7		-10	55
18415		48.33	11.7	0	38.7		-10	55
18425		48.33	11.7	0	38.7		-10	55
18435		48.42	11.7	0	38.7		-10	55
18455		48.43	11.7	0	38.7		-10	55
18475		48.57	11.7	0	38.7		-10	55
18485		48.57	11.7	0	38.7		-10	55
18495		48.66	11.7	0	38.7		-10	55
18515		48.43	11.7	0	38.7		-10	55
18535		48.41	11.7	0	38.7		-10	55
18550		48.41	11.7	0	38.7		-10	55
18555		48.51	11.7	0	38.7		-10	55
18575		48.49	11.7	0	38.7		-10	55
18595		48.44	11.7	0	38.7		-10	55
18610		48.44	11.7	0	38.7		-10	55
18615		48.39	11.7	0	38.7		-10	55
18635		48.32	11.7	0	38.7		-10	55
18655		48.12	11.7	0	38.7		-10	55
18675		48.18	11.7	0	38.7		-10	55
18695		48.15	11.7	0	38.7		-10	55
18715		48	11.7	0	38.7		-10	55
18735		47.79	11.7	0	38.7		-10	55
18755		47.66	11.7	0	38.7		-10	55
18775		47.51	11.7	0	38.7		-10	55
18795		47.19	11.7	0	38.7		-10	55
18800		47.19	11.74	0	38.7		-10	55
18815		46.96	11.74	0	38.7		-10	55
18835		46.85	11.74	0	38.7		-10	55
18855		46.58	11.74	0	38.7		-10	55
18860		46.58	11.74	0	38.7		-10	55
18875		46.33	11.74	0	38.7		-10	55
18895		46.29	11.74	0	38.7		-10	55
18915		45.99	11.74	0	38.7		-10	55
18925		45.99	11.74	0	38.7		-10	55
18935		45.67	11.74	0	38.7		-10	55
18955		45.61	11.74	0	38.7		-10	55
18975		45.24	11.74	0	38.7		-10	55
18985		45.24	11.74	0	38.7		-10	55
18995		45.05	11.74	0	38.7		-10	55
19015		44.8	11.74	0	38.7		-10	55
19035		44.75	11.74	0	38.7		-10	55
19050		44.75	11.74	0	38.7		-10	55
19055		44.45	11.74	0	38.7		-10	55
19075		44.29	11.74	0	38.7		-10	55
19095		43.98	11.74	0	38.7		-10	55
19110		43.98	11.74	0	38.7		-10	55
19115		43.91	11.74	0	38.7		-10	55
19135		43.77	11.74	0	38.7		-10	55
19155		43.6	11.74	0	38.7		-10	55
19175		43.41	11.74	0	38.7		-10	55
19195		43.18	11.74	0	38.7		-10	55
19215		43.01	11.74	0	38.7		-10	55
19235		42.86	11.74	0	38.7		-10	55
19255		42.74	11.74	0	38.7		-10	55
19275		42.45	11.74	0	38.7		-10	55
19295		42.31	11.74	0	38.7		-10	55
19300		42.31	11.82	0	38.7		-10	55
19315		42.15	11.82	0	38.7		-10	55
19335		41.92	11.82	0	38.7		-10	55
19355		41.69	11.82	0	38.7		-10	55
19360		41.69	11.82	0	38.7		-10	55
19375		41.66	11.82	0	38.7		-10	55
19395		41.38	11.82	0	38.7		-10	55
19415		41.53	11.82	0	38.7		-10	55
19425		41.53	11.82	0	38.7		-10	55
19435		41.14	11.82	0	38.7		-10	55
19455		40.95	11.82	0	38.7		-10	55
19475		40.81	11.82	0	38.7		-10	55
19485		40.81	11.82	0	38.7		-10	55
19495		40.68	11.82	0	38.7		-10	55
19515		40.55	11.82	0	38.7		-10	55
19535		40.33	11.82	0	38.7		-10	55
19545		40.33	11.82	0	38.7		-10	55
19555		40.15	11.82	0	38.7		-10	55
19575		40.15	11.82	0	38.7		-10	55
19595		39.82	11.82	0	38.7		-10	55
19610		39.82	11.82	0	38.7		-10	55
19615		39.86	11.82	0	38.7		-10	55
19635		39.73	11.82	0	38.7		-10	55
19655		39.63	11.82	0	38.7		-10	55
19675		39.42	11.82	0	38.7		-10	55
19695		39.17	11.82	0	38.7		-10	55
19715		39.21	11.82	0	38.7		-10	55
19735		39.18	11.82	0	38.7		-10	55
19755		39.09	11.82	0	38.7		-10	55
19775		39.07	11.82	0	38.7		-10	55
19795		38.88	11.82	0	38.7		-10	55
19800		38.88	11.74	0	38.7		-10	55
19815		38.92	11.74	0	38.7		-10	55
19835		38.93	11.74	0	38.7		-10	55
19855		38.78	11.74	0	38.7		-10	55
19860		38.78	11.74	0	38.7		-10	55
19875		38.87	11.74	0	38.7		-10	55
19895		38.9	11.74	0	38.7		-10	55
19915		38.68	11.74	0	38.7		-10	55
19920		38.68	11.74	0	38.7		-10	55
19935		38.81	11.74	0	38.7		-10	55
19955		38.78	11.74	0	38.7		-10	55
19975		38.82	11.74	0	38.7		-10	55
19985		38.82	11.74	0	38.7		-10	55
19995		38.64	11.74	0	38.7		-10	55
20015		38.71	11.74	0	38.7		-10	55
20035		38.91	11.74	0	38.7		-10	55
20050		38.91	11.74	0	38.7		-10	55
20055		38.8	11.74	0	38.7		-10	55
20075		38.87	11.74	0	38.7		-10	55
20095		39.09	11.74	0	38.7		-10	55
20110		39.09	11.74	0	38.7		-10	55
20115		39.09	11.74	0	38.7		-10	55
20135		39.25	11.74	0	38.7		-10	55
20155		39.4	11.74	0	38.7		-10	55
20170		39.4	11.74	0	38.7		-10	55
20175		39.41	11.74	0	38.7		-10	55
20195		39.31	11.74	0	38.7		-10	55
20215		39.69	11.74	0	38.7		-10	55
20235		39.74	11.74	0	38.7		-10	55
20255		39.91	11.74	0	38.7		-10	55
20275		40.03	11.74	0	38.7		-10	55
20295		40.25	11.74	0	38.7		-10	55
20315		40.58	11.74	0	38.7		-10	55
20335		40.62	11.74	0	38.7		-10	55
20355		40.91	11.74	0	38.7		-10	55
20360		40.91	11.79	0	38.7		-10	55
20375		40.99	11.79	0	38.7		-10	55
20395		41.23	11.79	0	38.7		-10	55
20415		41.54	11.79	0	38.7		-10	55
20420		41.54	11.79	0	38.7		-10	55
20435		41.72	11.79	0	38.7		-10	55
20455		41.88	11.79	0	38.7		-10	55
20475		42.1	11.79	0	38.7		-10	55
20485		42.1	11.79	0	38.7		-10	55
20495		42.37	11.79	0	38.7		-10	55
20515		42.42	11.79	0	38.7		-10	55
20535		42.75	11.79	0	38.7		-10	55
20545		42.75	11.79	0	38.7		-10	55
20555		42.99	11.79	0	38.7		-10	55
20575		43.17	11.79	0	38.7		-10	55
20595		43.3	11.79	0	38.7		-10	55
20610		43.3	11.79	0	38.7		-10	55
20615		43.51	11.79	0	38.7		-10	55
20635		43.7	11.79	0	38.7		-10	55
20655		43.82	11.79	0	38.7		-10	55
20670		43.82	11.79	0	38.7		-10	55
20675		44.06	11.79	0	38.7		-10	55
20695		44.33	11.79	0	38.7		-10	55
20715		44.65	11.79	0	38.7		-10	55
20735		44.86	11.79	0	38.7		-10	55
20755		44.85	11.79	0	38.7		-10	55
20775		45.1	11.79	0	38.7		-10	55
20795		45.39	11.79	0	38.7		-10	55
20815		45.57	11.79	0	38.7		-10	55
20835		45.69	11.79	0	38.7		-10	55
20855		45.95	11.79	0	38.7		-10	55
20875		46.05	11.79	0	38.7		-10	55
20895		46.18	11.79	0	38.7		-10	55
20915		46.5	11.79	0	38.7		-10	55
20920		46.5	11.97	0	38.7		-10	55
20935		46.61	11.97	0	38.7		-10	55
20955		46.88	11.97	0	38.7		-10	55
20975		46.95	11.97	0	38.7		-10	55
20985		46.95	11.97	0	38.7		-10	55
20995		47.18	11.97	0	38.7		-10	55
21015		47.24	11.97	0	38.7		-10	55
21035		47.54	11.97	0	38.7		-10	55
21045		47.54	11.97	0	38.7		-10	55
21055		47.81	11.97	0	38.7		-10	55
21075		47.76	11.97	0	38.7		-10	55
21095		47.81	11.97	0	38.7		-10	55
21105		47.81	11.97	0	38.7		-10	55
21115		47.91	11.97	0	38.7		-10	55
21135		48.1	11.97	0	38.7		-10	55
21155		47.88	11.97	0	38.7		-10	55
21170		47.88	11.97	0	38.7		-10	55
21175		48.12	11.97	0	38.7		-10	55
21195		48.18	11.97	0	38.7		-10	55
21215		48.39	11.97	0	38.7		-10	55
21230		48.39	11.97	0	38.7		-10	55
21235		48.28	11.97	0	38.7		-10	55
21255		48.36	11.97	0	38.7		-10	55
21275		48.41	11.97	0	38.7		-10	55
21295		48.57	11.97	0	38.7		-10	55
21315		48.5	11.97	0	38.7		-10	55
21335		48.49	11.97	0	38.7		-10	55
21355		48.49	11.97	0	38.7		-10	55
21375		48.46	11.97	0	38.7		-10	55
21395		48.46	11.97	0	38.7		-10	55
21415		48.52	11.97	0	38.7		-10	55
21420		48.52	12.02	0	38.7		-10	55
21435		48.41	12.02	0	38.7		-10	55
21455		48.31	12.02	0	38.7		-10	55
21475		48.4	12.02	0	38.7		-10	55
21480		48.4	12.02	0	38.7		-10	55
21495		48.39	12.02	0	38.7		-10	55
21515		48.19	12.02	0	38.7		-10	55
21535		48.16	12.02	0	38.7		-10	55
21545		48.16	12.02	0	38.7		-10	55
21555		48.18	12.02	0	38.7		-10	55
21575		47.82	12.02	0	38.7		-10	55
21595		47.57	12.02	0	38.7		-10	55
21605		47.57	12.02	0	38.7		-10	55
21615		47.44	12.02	0	38.7		-10	55
21635		47.42	12.02	0	38.7		-10	55
21655		47.1	12.02	0	38.7		-10	55
21670		47.1	12.02	0	38.7		-10	55
21675		46.96	12.02	0	38.7		-10	55
21695		46.85	12.02	0	38.7		-10	55
21715		46.69	12.02	0	38.7		-10	55
21730		46.69	12.02	0	38.7		-10	55
21735		46.48	12.02	0	38.7		-10	55
21755		46.09	12.02	0	38.7		-10	55
21775		46.04	12.02	0	38.7		-10	55
21795		45.71	12.02	0	38.7		-10	55
21815		45.55	12.02	0	38.7		-10	55
21835		45.26	12.02	0	38.7		-10	55
21855		45.1	12.02	0	38.7		-10	55
21875		44.86	12.02	0	38.7		-10	55
21895		44.67	12.02	0	38.7		-10	55
21915		44.65	12.02	0	38.7		-10	55
21920		44.65	12.08	0	38.7		-10	55
21935		44.21	12.08	0	38.7		-10	55
21955		44.11	12.08	0	38.7		-10	55
21975		43.99	12.08	0	38.7		-10	55
21980		43.99	12.08	0	38.7		-10	55
21995		43.69	12.08	0	38.7		-10	55
22015		43.61	12.08	0	38.7		-10	55
22035		43.31	12.08	0	38.7		-10	55
22045		43.31	12.08	0	38.7		-10	55
22055		43.05	12.08	0	38.7		-10	55
22075		43.01	12.08	0	38.7		-10	55
22095		42.71	12.08	0	38.7		-10	55
22105		42.71	12.08	0	38.7		-10	55
22115		42.7	12.08	0	38.7		-10	55
22135		42.44	12.08	0	38.7		-10	55
22155		42.25	12.08	0	38.7		-10	55
22170		42.25	12.08	0	38.7		-10	55
22175		42.2	12.08	0	38.7		-10	55
22195		42.04	12.08	0	38.7		-10	55
22215		41.71	12.08	0	38.7		-10	55
22230		41.71	12.08	0	38.7		-10	55
22235		41.62	12.08	0	38.7		-10	55
22255		41.5	12.08	0	38.7		-10	55
22275		41.27	12.08	0	38.7		-10	55
22295		41.04	12.08	0	38.7		-10	55
22315		41	12.08	0	38.7		-10	55
22335		40.83	12.08	0	38.7		-10	55
22355		40.58	12.08	0	38.7		-10	55
22375		40.38	12.08	0	38.7		-10	55
22395		40.43	12.08	0	38.7		-10	55
22415		40	12.08	0	38.7		-10	55
22420		40	11.92	0	38.7		-10	55
22435		40.09	11.92	0	38.7		-10	55
22455		39.92	11.92	0	38.7		-10	55
22475		39.64	11.92	0	38.7		-10	55
22480		39.64	11.92	0	38.7		-10	55
22495		39.56	11.92	0	38.7		-10	55
22515		39.57	11.92	0	38.7		-10	55
22535		39.39	11.92	0	38.7		-10	55
22540		39.39	11.92	0	38.7		-10	55
22555		39.37	11.92	0	38.7		-10	55
22575		39.23	11.92	0	38.7		-10	55
22595		39.07	11.92	0	38.7		-10	55
22605		39.07	11.92	0	38.7		-10	55
22615		39.06	11.92	0	38.7		-10	55
22635		39.07	11.92	0	38.7		-10	55
22655		38.93	11.92	0	38.7		-10	55
22665		38.93	11.92	0	38.7		-10	55
22675		38.82	11.92	0	38.7		-10	55
22695		39.06	11.92	0	38.7		-10	55
22715		38.87	11.92	0	38.7		-10	55
22730		38.87	11.92	0	38.7		-10	55
22735		38.79	11.92	0	38.7		-10	55
22755		38.89	11.92	0	38.7		-10	55
22775		38.75	11.92	0	38.7		-10	55
22790		38.75	11.92	0	38.7		-10	55
22795		38.7	11.92	0	38.7		-10	55
22815		38.82	11.92	0	38.7		-10	55
22835		38.75	11.92	0	38.7		-10	55
22855		38.69	11.92	0	38.7		-10	55
22875		38.78	11.92	0	38.7		-10	55
22895		38.66	11.92	0	38.7		-10	55
22915		38.86	11.92	0	38.7		-10	55
22935		38.89	11.92	0	38.7		-10	55
22955		38.87	11.92	0	38.7		-10	55
22975		38.85	11.92	0	38.7		-10	55
22980		38.85	11.98	0	38.7		-10	55
22995		39.07	11.98	0	38.7		-10	55
23015		39.08	11.98	0	38.7		-10	55
23035		39.26	11.98	0	38.7		-10	55
23040		39.26	11.98	0	38.7		-10	55
23055		39.29	11.98	0	38.7		-10	55
23075		39.35	11.98	0	38.7		-10	55
23095		39.35	11.98	0	38.7		-10	55
23105		39.35	11.98	0	38.7		-10	55
23115		39.57	11.98	0	38.7		-10	55
23135		39.9	11.98	0	38.7		-10	55
23155		40.08	11.98	0	38.7		-10	55
23165		40.08	11.98	0	38.7		-10	55
23175		40.09	11.98	0	38.7		-10	55
23195		40.43	11.98	0	38.7		-10	55
23215		40.54	11.98	0	38.7		-10	55
23230		40.54	11.98	0	38.7		-10	55
23235		40.79	11.98	0	38.7		-10	55
23255		40.88	11.98	0	38.7		-10	55
23275		41.06	11.98	0	38.7		-10	55
23290		41.06	11.98	0	38.7		-10	55
23295		41.38	11.98	0	38.7		-10	55
23315		41.47	11.98	0	38.7		-10	55
23335		41.74	11.98	0	38.7		-10	55
23355		41.91	11.98	0	38.7		-10	55
23375		42.17	11.98	0	38.7		-10	55
23395		42.38	11.98	0	38.7		-10	55
23415		42.59	11.98	0	38.7		-10	55
23435		42.74	11.98	0	38.7		-10	55
23455		43.08	11.98	0	38.7		-10	55
23475		43.28	11.98	0	38.7		-10	55
23480		43.28	11.97	0	38.7		-10	55
23495		43.5	11.97	0	38.7		-10	55
23515		43.7	11.97	0	38.7		-10	55
23535		43.75	11.97	0	38.7		-10	55
23540		43.75	11.97	0	38.7		-10	55
23555		43.89	11.97	0	38.7		-10	55
23575		44.22	11.97	0	38.7		-10	55
23595		44.45	11.97	0	38.7		-10	55
23605		44.45	11.97	0	38.7		-10	55
23615		44.59	11.97	0	38.7		-10	55
23635		44.91	11.97	0	38.7		-10	55
23655		44.87	11.97	0	38.7		-10	55
23665		44.87	11.97	0	38.7		-10	55
23675		45.2	11.97	0	38.7		-10	55
23695		45.11	11.97	0	38.7		-10	55
23715		45.78	11.97	0	38.7		-10	55
23730		45.78	11.97	0	38.7		-10	55
23735		45.71	11.97	0	38.7		-10	55
23755		45.84	11.97	0	38.7		-10	55
23775		46.14	11.97	0	38.7		-10	55
23790		46.14	11.97	0	38.7		-10	55
23795		46.24	11.97	0	38.7		-10	55
23815		46.57	11.97	0	38.7		-10	55
23835		46.73	11.97	0	38.7		-10	55
23850		46.73	11.97	0	38.7		-10	55
23855		46.81	11.97	0	38.7		-10	55
23875		47.06	11.97	0	38.7		-10	55
23895		47.17	11.97	0	38.7		-10	55
23915		47.45	11.97	0	38.7		-10	55
23935		47.45	11.97	0	38.7		-10	55
23955		47.58	11.97	0	38.7		-10	55
23975		47.75	11.97	0	38.7		-10	55
23980		47.75	12	0	38.7		-10	55
23995		47.75	12	0	38.7		-10	55
24015		47.99	12	0	38.7		-10	55
24035		48.19	12	0	38.7		-10	55
24040		48.19	12	0	38.7		-10	55
24055		48.18	12	0	38.7		-10	55
24075		48.26	12	0	38.7		-10	55
24095		48.14	12	0	38.7		-10	55
24100		48.14	12	0	38.7		-10	55
24115		48.48	12	0	38.7		-10	55
24135		48.37	12	0	38.7		-10	55
24155		48.4	12	0	38.7		-10	55
24165		48.4	12	0	38.7		-10	55
24175		48.4	12	0	38.7		-10	55
24195		48.57	12	0	38.7		-10	55
24215		48.53	12	0	38.7		-10	55
24225		48.53	12	0	38.7		-10	55
24235		48.63	12	0	38.7		-10	55
24255		48.55	12	0	38.7		-10	55
24275		48.5	12	0	38.7		-10	55
24290		48.5	12	0	38.7		-10	55
24295		48.38	12	0	38.7		-10	55
24315		48.55	12	0	38.7		-10	55
24335		48.4	12	0	38.7		-10	55
24350		48.4	12	0	38.7		-10	55
24355		48.43	12	0	38.7		-10	55
24375		48.36	12	0	38.7		-10	55
24395		48.36	12	0	38.7		-10	55
24415		48.35	12	0	38.7		-10	55
24435		48.12	12	0	38.7		-10	55
24455		48.1	12	0	38.7		-10	55
24475		48.01	12	0	38.7		-10	55
24495		48.01	12	0	38.7		-10	55
24515		47.83	12	0	38.7		-10	55
24535		47.65	12	0	38.7		-10	55
24540		47.65	12.1	0	38.7		-10	55
24555		47.66	12.1	0	38.7		-10	55
24575		47.35	12.1	0	38.7		-10	55
24595		47.1	12.1	0	38.7		-10	55
24600		47.1	12.1	0	38.7		-10	55
24615		46.82	12.1	0	38.7		-10	55
24635		46.71	12.1	0	38.7		-10	55
24655		46.41	12.1	0	38.7		-10	55
24665		46.41	12.1	0	38.7		-10	55
24675		46.23	12.1	0	38.7		-10	55
24695		46.07	12.1	0	38.7		-10	55
24715		45.78	12.1	0	38.7		-10	55
24725		45.78	12.1	0	38.7		-10	55
24735		45.73	12.1	0	38.7		-10	55
24755		45.39	12.1	0	38.7		-10	55
24775		45.13	12.1	0	38.7		-10	55
24790		45.13	12.1	0	38.7		-10	55
24795		44.93	12.1	0	38.7		-10	55
24815		44.82	12.1	0	38.7		-10	55
24835		44.67	12.1	0	38.7		-10	55
24850		44.67	12.1	0	38.7		-10	55
24855		44.41	12.1	0	38.7		-10	55
24875		44.29	12.1	0	38.7		-10	55
24895		44.01	12.1	0	38.7		-10	55
24915		43.91	12.1	0	38.7		-10	55
24935		43.7	12.1	0	38.7		-10	55
24955		43.6	12.1	0	38.7		-10	55
24975		43.19	12.1	0	38.7		-10	55
24995		43.21	12.1	0	38.7		-10	55
25015		42.97	12.1	0	38.7		-10	55
25035		42.74	12.1	0	38.7		-10	55
25040		42.74	12.02	0	38.7		-10	55
25055		42.64	12.02	0	38.7		-10	55
25075		42.36	12.02	0	38.7		-10	55
25095		42.26	12.02	0	38.7		-10	55
25100		42.26	12.02	0	38.7		-10	55
25115		42.16	12.02	0	38.7		-10	55
25135		41.99	12.02	0	38.7		-10	55
25155		41.76	12.02	0	38.7		-10	55
25160		41.76	12.02	0	38.7		-10	55
25175		41.75	12.02	0	38.7		-10	55
25195		41.38	12.02	0	38.7		-10	55
25215		41.27	12.02	0	38.7		-10	55
25225		41.27	12.02	0	38.7		-10	55
25235		41.18	12.02	0	38.7		-10	55
25255		40.96	12.02	0	38.7		-10	55
25275		40.86	12.02	0	38.7		-10	55
25290		40.86	12.02	0	38.7		-10	55
25295		40.54	12.02	0	38.7		-10	55
25315		40.37	12.02	0	38.7		-10	55
25335		40.34	12.02	0	38.7		-10	55
25350		40.34	12.02	0	38.7		-10	55
25355		40.21	12.02	0	38.7		-10	55
25375		39.96	12.02	0	38.7		-10	55
25395		39.89	12.02	0	38.7		-10	55
25410		39.89	12.02	0	38.7		-10	55
25415		39.7	12.02	0	38.7		-10	55
25435		39.56	12.02	0	38.7		-10	55
25455		39.44	12.02	0	38.7		-10	55
25475		39.45	12.02	0	38.7		-10	55
25495		39.2	12.02	0	38.7		-10	55
25515		39.28	12.02	0	38.7		-10	55
25535		39.1	12.02	0	38.7		-10	55
25555		39.12	12.02	0	38.7		-10	55
25575		39.07	12.02	0	38.7		-10	55
25595		38.84	12.02	0	38.7		-10	55
25600		38.84	12.07	0	38.7		-10	55
25615		38.87	12.07	0	38.7		-10	55
25635		38.94	12.07	0	38.7		-10	55
25655		38.98	12.07	0	38.7		-10	55
25660		38.98	12.07	0	38.7		-10	55
25675		38.74	12.07	0	38.7		-10	55
25695		38.9	12.07	0	38.7		-10	55
25715		38.76	12.07	0	38.7		-10	55
25725		38.76	12.07	0	38.7		-10	55
25735		38.87	12.07	0	38.7		-10	55
25755		38.82	12.07	0	38.7		-10	55
25775		38.71	12.07	0	38.7		-10	55
25785		38.71	12.07	0	38.7		-10	55
25795		38.85	12.07	0	38.7		-10	55
25815		38.85	12.07	0	38.7		-10	55
25835		38.91	12.07	0	38.7		-10	55
25850		38.91	12.07	0	38.7		-10	55
25855		39.08	12.07	0	38.7		-10	55
25875		39	12.07	0	38.7		-10	55
25895		38.95	12.07	0	38.7		-10	55
25910		38.95	12.07	0	38.7		-10	55
25915		39.02	12.07	0	38.7		-10	55
25935		39.08	12.07	0	38.7		-10	55
25955		39.29	12.07	0	38.7		-10	55
25975		39.35	12.07	0	38.7		-10	55
25995		39.45	12.07	0	38.7		-10	55
26015		39.6	12.07	0	38.7		-10	55
26035		39.81	12.07	0	38.7		-10	55
26055		40.07	12.07	0	38.7		-10	55
26075		39.9	12.07	0	38.7		-10	55
26095		40.2	12.07	0	38.7		-10	55
26100		40.2	12.13	0	38.7		-10	55
26115		40.3	12.13	0	38.7		-10	55
26135		40.56	12.13	0	38.7		-10	55
26155		40.73	12.13	0	38.7		-10	55
26160		40.73	12.13	0	38.7		-10	55
26175		40.86	12.13	0	38.7		-10	55
26195		40.94	12.13	0	38.7		-10	55
26215		41.18	12.13	0	38.7		-10	55
26225		41.18	12.13	0	38.7		-10	55
26235		41.45	12.13	0	38.7		-10	55
26255		41.71	12.13	0	38.7		-10	55
26275		41.83	12.13	0	38.7		-10	55
26285		41.83	12.13	0	38.7		-10	55
26295		42.01	12.13	0	38.7		-10	55
26315		42.13	12.13	0	38.7		-10	55
26335		42.56	12.13	0	38.7		-10	55
26350		42.56	12.13	0	38.7		-10	55
26355		42.91	12.13	0	38.7		-10	55
26375		42.9	12.13	0	38.7		-10	55
26395		43.07	12.13	0	38.7		-10	55
26410		43.07	12.13	0	38.7		-10	55
26415		43.26	12.13	0	38.7		-10	55
26435		43.53	12.13	0	38.7		-10	55
26455		43.83	12.13	0	38.7		-10	55
26475		44.04	12.13	0	38.7		-10	55
26495		44.13	12.13	0	38.7		-10	55
26515		44.4	12.13	0	38.7		-10	55
26535		44.4	12.13	0	38.7		-10	55
26555		44.7	12.13	0	38.7		-10	55
26575		44.82	12.13	0	38.7		-10	55
26595		45.03	12.13	0	38.7		-10	55
26600		45.03	12.03	0	38.7		-10	55
26615		45.45	12.03	0	38.7		-10	55
26635		45.56	12.03	0	38.7		-10	55
26655		45.64	12.03	0	38.7		-10	55
26660		45.64	12.03	0	38.7		-10	55
26675		45.89	12.03	0	38.7		-10	55
26695		45.96	12.03	0	38.7		-10	55
26715		46.31	12.03	0	38.7		-10	55
26720		46.31	12.03	0	38.7		-10	55
26735		46.54	12.03	0	38.7		-10	55
26755		46.56	12.03	0	38.7		-10	55
26775		46.9	12.03	0	38.7		-10	55
26785		46.9	12.03	0	38.7		-10	55
26795		47.05	12.03	0	38.7		-10	55
26815		47.22	12.03	0	38.7		-10	55
26835		47.46	12.03	0	38.7		-10	55
26845		47.46	12.03	0	38.7		-10	55
26855		47.51	12.03	0	38.7		-10	55
26875		47.6	12.03	0	38.7		-10	55
26895		47.76	12.03	0	38.7		-10	55
26910		47.76	12.03	0	38.7		-10	55
26915		47.7	12.03	0	38.7		-10	55
26935		48.11	12.03	0	38.7		-10	55
26955		48.08	12.03	0	38.7		-10	55
26970		48.08	12.03	0	38.7		-10	55
26975		48.1	12.03	0	38.7		-10	55
26995		48.35	12.03	0	38.7		-10	55
27015		48.34	12.03	0	38.7		-10	55
27035		48.35	12.03	0	38.7		-10	55
27055		48.31	12.03	0	38.7		-10	55
27075		48.29	12.03	0	38.7		-10	55
27095		48.45	12.03	0	38.7		-10	55
27115		48.44	12.03	0	38.7		-10	55
27135		48.38	12.03	0	38.7		-10	55
27155		48.49	12.03	0	38.7		-10	55
27160		48.49	12.2	0	38.7		-10	55
27175		48.54	12.2	0	38.7		-10	55
27195		48.4	12.2	0	38.7		-10	55
27215		48.57	12.2	0	38.7		-10	55
27220		48.57	12.2	0	38.7		-10	55
27235		48.48	12.2	0	38.7		-10	55
27255		48.54	12.2	0	38.7		-10	55
27275		48.49	12.2	0	38.7		-10	55
27285		48.49	12.2	0	38.7		-10	55
27295		48.38	12.2	0	38.7		-10	55
27315		48.45	12.2	0	38.7		-10	55
27335		48.52	12.2	0	38.7		-10	55
27345		48.52	12.2	0	38.7		-10	55
27355		48.26	12.2	0	38.7		-10	55
27375		48.08	12.2	0	38.7		-10	55
27395		48.02	12.2	0	38.7		-10	55
27410		48.02	12.2	0	38.7		-10	55
27415		47.96	12.2	0	38.7		-10	55
27435		47.78	12.2	0	38.7		-10	55
27455		47.61	12.2	0	38.7		-10	55
27470		47.61	12.2	0	38.7		-10	55
27475		47.53	12.2	0	38.7		-10	55
27495		47.34	12.2	0	38.7		-10	55
27515		47.11	12.2	0	38.7		-10	55
27535		46.94	12.2	0	38.7		-10	55
27555		46.81	12.2	0	38.7		-10	55
27575		46.6	12.2	0	38.7		-10	55
27595		46.22	12.2	0	38.7		-10	55
27615		46.03	12.2	0	38.7		-10	55
27635		45.89	12.2	0	38.7		-10	55
27655		45.64	12.2	0	38.7		-10	55
27660		45.64	12.1	0	38.7		-10	55
27675		45.47	12.1	0	38.7		-10	55
27695		45.17	12.1	0	38.7		-10	55
27715		45.07	12.1	0	38.7		-10	55
27720		45.07	12.1	0	38.7		-10	55
27735		44.82	12.1	0	38.7		-10	55
27755		44.77	12.1	0	38.7		-10	55
27775		44.37	12.1	0	38.7		-10	55
27785		44.37	12.1	0	38.7		-10	55
27795		44.14	12.1	0	38.7		-10	55
27815		43.94	12.1	0	38.7		-10	55
27835		43.91	12.1	0	38.7		-10	55
27845		43.91	12.1	0	38.7		-10	55
27855		43.61	12.1	0	38.7		-10	55
27875		43.51	12.1	0	38.7		-10	55
27895		43.38	12.1	0	38.7		-10	55
27910		43.38	12.1	0	38.7		-10	55
27915		43.13	12.1	0	38.7		-10	55
27935		42.89	12.1	0	38.7		-10	55
27955		42.89	12.1	0	38.7		-10	55
27970		42.89	12.1	0	38.7		-10	55
27975		42.6	12.1	0	38.7		-10	55
27995		42.38	12.1	0	38.7		-10	55
28015		42.28	12.1	0	38.7		-10	55
28030		42.28	12.1	0	38.7		-10	55
28035		42.15	12.1	0	38.7		-10	55
28055		42.03	12.1	0	38.7		-10	55
28075		41.89	12.1	0	38.7		-10	55
28095		41.63	12.1	0	38.7		-10	55
28115		41.58	12.1	0	38.7		-10	55
28135		41.29	12.1	0	38.7		-10	55
28155		40.98	12.1	0	38.7		-10	55
28175		40.92	12.1	0	38.7		-10	55
28195		40.72	12.1	0	38.7		-10	55
28215		40.63	12.1	0	38.7		-10	55
28220		40.63	12.25	0	38.7		-10	55
28235		40.56	12.25	0	38.7		-10	55
28255		40.28	12.25	0	38.7		-10	55
28275		40.11	12.25	0	38.7		-10	55
28280		40.11	12.25	0	38.7		-10	55
28295		39.96	12.25	0	38.7		-10	55
28315		39.84	12.25	0	38.7		-10	55
28335		39.65	12.25	0	38.7		-10	55
28345		39.65	12.25	0	38.7		-10	55
28355		39.73	12.25	0	38.7		-10	55
28375		39.48	12.25	0	38.7		-10	55
28395		39.35	12.25	0	38.7		-10	55
28405		39.35	12.25	0	38.7		-10	55
28415		39.25	12.25	0	38.7		-10	55
28435		39.21	12.25	0	38.7		-10	55
28455		39.23	12.25	0	38.7		-10	55
28470		39.23	12.25	0	38.7		-10	55
28475		39.07	12.25	0	38.7		-10	55
28495		39.09	12.25	0	38.7		-10	55
28515		39.01	12.25	0	38.7		-10	55
28530		39.01	12.25	0	38.7		-10	55
28535		38.93	12.25	0	38.7		-10	55
28555		38.88	12.25	0	38.7		-10	55
28575		38.94	12.25	0	38.7		-10	55
28595		38.79	12.25	0	38.7		-10	55
28615		38.69	12.25	0	38.7		-10	55
28635		38.8	12.25	0	38.7		-10	55
28655		38.79	12.25	0	38.7		-10	55
28675		38.77	12.25	0	38.7		-10	55
28695		38.74	12.25	0	38.7		-10	55
28715		38.74	12.25	0	38.7		-10	55
28720		38.74	12.26	0	38.7		-10	55
28735		38.77	12.26	0	38.7		-10	55
28755		38.75	12.26	0	38.7		-10	55
28775		38.94	12.26	0	38.7		-10	55
28780		38.94	12.26	0	38.7		-10	55
28795		38.91	12.26	0	38.7		-10	55
28815		38.9	12.26	0	38.7		-10	55
28835		38.98	12.26	0	38.7		-10	55
28845		38.98	12.26	0	38.7		-10	55
28855		39.01	12.26	0	38.7		-10	55
28875		39.07	12.26	0	38.7		-10	55
28895		39.21	12.26	0	38.7		-10	55
28905		39.21	12.26	0	38.7		-10	55
28915		39.24	12.26	0	38.7		-10	55
28935		39.4	12.26	0	38.7		-10	55
28955		39.52	12.26	0	38.7		-10	55
28970		39.52	12.26	0	38.7		-10	55
28975		39.68	12.26	0	38.7		-10	55
28995		39.86	12.26	0	38.7		-10	55
29015		40.15	12.26	0	38.7		-10	55
29030		40.15	12.26	0	38.7		-10	55
29035		40	12.26	0	38.7		-10	55
29055		40.31	12.26	0	38.7		-10	55
29075		40.49	12.26	0	38.7		-10	55
29095		40.76	12.26	0	38.7		-10	55
29115		40.68	12.26	0	38.7		-10	55
29135		41.01	12.26	0	38.7		-10	55
29155		41.3	12.26	0	38.7		-10	55
29175		41.45	12.26	0	38.7		-10	55
29195		41.61	12.26	0	38.7		-10	55
29215		41.86	12.26	0	38.7		-10	55
29220		41.86	12.22	0	38.7		-10	55
29235		42.04	12.22	0	38.7		-10	55
29255		42.24	12.22	0	38.7		-10	55
29275		42.56	12.22	0	38.7		-10	55
29280		42.56	12.22	0	38.7		-10	55
29295		42.73	12.22	0	38.7		-10	55
29315		42.95	12.22	0	38.7		-10	55
29335		43.27	12.22	0	38.7		-10	55
29340		43.27	12.22	0	38.7		-10	55
29355		43.42	12.22	0	38.7		-10	55
29375		43.62	12.22	0	38.7		-10	55
29395		43.62	12.22	0	38.7		-10	55
29405		43.62	12.22	0	38.7		-10	55
29415		43.83	12.22	0	38.7		-10	55
29435		44.12	12.22	0	38.7		-10	55
29455		44.32	12.22	0	38.7		-10	55
29465		44.32	12.22	0	38.7		-10	55
29475		44.48	12.22	0	38.7		-10	55
29495		44.75	12.22	0	38.7		-10	55
29515		44.76	12.22	0	38.7		-10	55
29530		44.76	12.22	0	38.7		-10	55
29535		45.17	12.22	0	38.7		-10	55
29555		45.3	12.22	0	38.7		-10	55
29575		45.39	12.22	0	38.7		-10	55
29595		45.75	12.22	0	38.7		-10	55
29615		45.94	12.22	0	38.7		-10	55
29635		46.18	12.22	0	38.7		-10	55
29655		46.24	12.22	0	38.7		-10	55
29675		46.29	12.22	0	38.7		-10	55
29695		46.74	12.22	0	38.7		-10	55
29715		46.8	12.22	0	38.7		-10	55
29735		47.07	12.22	0	38.7		-10	55
29755		47.15	12.22	0	38.7		-10	55
29775		47.37	12.22	0	38.7		-10	55
29780		47.37	12.13	0	38.7		-10	55
29795		47.51	12.13	0	38.7		-10	55
29815		47.57	12.13	0	38.7		-10	55
29835		47.51	12.13	0	38.7		-10	55
29840		47.51	12.13	0	38.7		-10	55
29855		47.88	12.13	0	38.7		-10	55
29875		47.94	12.13	0	38.7		-10	55
29895		48.13	12.13	0	38.7		-10	55
29905		48.13	12.13	0	38.7		-10	55
29915		48.17	12.13	0	38.7		-10	55
29935		48.17	12.13	0	38.7		-10	55
29955		48.39	12.13	0	38.7		-10	55
29965		48.39	12.13	0	38.7		-10	55
29975		48.22	12.13	0	38.7		-10	55
29995		48.32	12.13	0	38.7		-10	55
30015		48.48	12.13	0	38.7		-10	55
30030		48.48	12.13	0	38.7		-10	55
30035		48.46	12.13	0	38.7		-10	55
30055		48.56	12.13	0	38.7		-10	55
30075		48.48	12.13	0	38.7		-10	55
30090		48.48	12.13	0	38.7		-10	55
30095		48.41	12.13	0	38.7		-10	55
30115		48.63	12.13	0	38.7		-10	55
30135		48.56	12.13	0	38.7		-10	55
30155		48.56	12.13	0	38.7		-10	55
30175		48.37	12.13	0	38.7		-10	55
30195		48.47	12.13	0	38.7		-10	55
30215		48.52	12.13	0	38.7		-10	55
30235		48.48	12.13	0	38.7		-10	55
30255		48.58	12.13	0	38.7		-10	55
30275		48.31	12.13	0	38.7		-10	55
30280		48.31	12.15	0	38.7		-10	55
30295		48.4	12.15	0	38.7		-10	55
30315		48.26	12.15	0	38.7		-10	55
30335		48.29	12.15	0	38.7		-10	55
30340		48.29	12.15	0	38.7		-10	55
30355		48.28	12.15	0	38.7		-10	55
30375		48.01	12.15	0	38.7		-10	55
30395		47.96	12.15	0	38.7		-10	55
30405		47.96	12.15	0	38.7		-10	55
30415		47.89	12.15	0	38.7		-10	55
30435		47.69	12.15	0	38.7		-10	55
30455		47.67	12.15	0	38.7		-10	55
30465		47.67	12.15	0	38.7		-10	55
30475		47.36	12.15	0	38.7		-10	55
30495		47.32	12.15	0	38.7		-10	55
30515		47.14	12.15	0	38.7		-10	55
30530		47.14	12.15	0	38.7		-10	55
30535		46.94	12.15	0	38.7		-10	55
30555		46.64	12.15	0	38.7		-10	55
30575		46.52	12.15	0	38.7		-10	55
30590		46.52	12.15	0	38.7		-10	55
30595		46.08	12.15	0	38.7		-10	55
30615		46.16	12.15	0	38.7		-10	55
30635		46.1	12.15	0	38.7		-10	55
30650		46.1	12.15	0	38.7		-10	55
30655		45.56	12.15	0	38.7		-10	55
30675		45.32	12.15	0	38.7		-10	55
30695		44.98	12.15	0	38.7		-10	55
30715		45.11	12.15	0	38.7		-10	55
30735		44.75	12.15	0	38.7		-10	55
30755		44.6	12.15	0	38.7		-10	55
30775		44.34	12.15	0	38.7		-10	55
30780		44.34	12.36	0	38.7		-10	55
30795		44.16	12.36	0	38.7		-10	55
30815		44.04	12.36	0	38.7		-10	55
30835		43.86	12.36	0	38.7		-10	55
30840		43.86	12.36	0	38.7		-10	55
30855		43.75	12.36	0	38.7		-10	55
30875		43.46	12.36	0	38.7		-10	55
30895		43.33	12.36	0	38.7		-10	55
30905		43.33	12.36	0	38.7		-10	55
30915		43.18	12.36	0	38.7		-10	55
30935		43.03	12.36	0	38.7		-10	55
30955		42.93	12.36	0	38.7		-10	55
30965		42.93	12.36	0	38.7		-10	55
30975		42.47	12.36	0	38.7		-10	55
30995		42.38	12.36	0	38.7		-10	55
31015		42.21	12.36	0	38.7		-10	55
31025		42.21	12.36	0	38.7		-10	55
31035		42.19	12.36	0	38.7		-10	55
31055		41.96	12.36	0	38.7		-10	55
31075		41.73	12.36	0	38.7		-10	55
31090		41.73	12.36	0	38.7		-10	55
31095		41.68	12.36	0	38.7		-10	55
31115		41.33	12.36	0	38.7		-10	55
31135		41.37	12.36	0	38.7		-10	55
31150		41.37	12.36	0	38.7		-10	55
31155		41.15	12.36	0	38.7		-10	55
31175		40.91	12.36	0	38.7		-10	55
31195		40.66	12.36	0	38.7		-10	55
31215		40.7	12.36	0	38.7		-10	55
31235		40.53	12.36	0	38.7		-10	55
31255		40.32	12.36	0	38.7		-10	55
31275		40.21	12.36	0	38.7		-10	55
31295		40.04	12.36	0	38.7		-10	55
31315		39.89	12.36	0	38.7		-10	55
31335		39.82	12.36	0	38.7		-10	55
31340		39.82	12.31	0	38.7		-10	55
31355		39.62	12.31	0	38.7		-10	55
31375		39.56	12.31	0	38.7		-10	55
31395		39.52	12.31	0	38.7		-10	55
31400		39.52	12.31	0	38.7		-10	55
31415		39.38	12.31	0	38.7		-10	55
31435		39.19	12.31	0	38.7		-10	55
31455		39.18	12.31	0	38.7		-10	55
31465		39.18	12.31	0	38.7		-10	55
31475		39.18	12.31	0	38.7		-10	55
31495		39.13	12.31	0	38.7		-10	55
31515		39.07	12.31	0	38.7		-10	55
31525		39.07	12.31	0	38.7		-10	55
31535		39.04	12.31	0	38.7		-10	55
31555		38.73	12.31	0	38.7		-10	55
31575		38.9	12.31	0	38.7		-10	55
31590		38.9	12.31	0	38.7		-10	55
31595		38.85	12.31	0	38.7		-10	55
31615		38.88	12.31	0	38.7		-10	55
31635		38.77	12.31	0	38.7		-10	55
31650		38.77	12.31	0	38.7		-10	55
31655		38.92	12.31	0	38.7		-10	55
31675		38.78	12.31	0	38.7		-10	55
31695		38.86	12.31	0	38.7		-10	55
31715		38.7	12.31	0	38.7		-10	55
31735		38.83	12.31	0	38.7		-10	55
31755		38.82	12.31	0	38.7		-10	55
31775		38.94	12.31	0	38.7		-10	55
31795		38.82	12.31	0	38.7		-10	55
31815		39.01	12.31	0	38.7		-10	55
31835		39.04	12.31	0	38.7		-10	55
31840		39.04	12.31	0	38.7		-10	55
31855		39.14	12.31	0	38.7		-10	55
31875		39.17	12.31	0	38.7		-10	55
31895		39.29	12.31	0	38.7		-10	55
31900		39.29	12.31	0	38.7		-10	55
31915		39.44	12.31	0	38.7		-10	55
31935		39.55	12.31	0	38.7		-10	55
31955		39.67	12.31	0	38.7		-10	55
31965		39.67	12.31	0	38.7		-10	55
31975		39.89	12.31	0	38.7		-10	55
31995		39.92	12.31	0	38.7		-10	55
32015		40.13	12.31	0	38.7		-10	55
32025		40.13	12.31	0	38.7		-10	55
32035		40.28	12.31	0	38.7		-10	55
32055		40.45	12.31	0	38.7		-10	55
32075		40.69	12.31	0	38.7		-10	55
32090		40.69	12.31	0	38.7		-10	55
32095		40.91	12.31	0	38.7		-10	55
32115		41.04	12.31	0	38.7		-10	55
32135		41.39	12.31	0	38.7		-10	55
32150		41.39	12.31	0	38.7		-10	55
32155		41.58	12.31	0	38.7		-10	55
32175		41.58	12.31	0	38.7		-10	55
32195		41.83	12.31	0	38.7		-10	55
32215		42.09	12.31	0	38.7		-10	55
32235		42.45	12.31	0	38.7		-10	55
[truncated: 401 more rows]
