# Supplementary material for: Clinical identification of the stimulus intensity to measure temporal summation of second pain
Source: Sci Rep. 2022 Jul 28;12:12915. doi: 10.1038/s41598-022-17171-6 (PMC9334644; doi:10.1038/s41598-022-17171-6)
Supplement: Supplementary file 1 — Supplementary Information 1. [file 41598_2022_17171_MOESM1_ESM.zip › 12 PT2.xlsx]

## Sheet: Sheet1
Timestamp [msec]	Heater [C]	Tec [C]	Water [C]	COVAS	Baseline [C]	Events	LimiterMin [C]	LimiterMax [C]
5		39.83
20		39.83	11.45	0	39.7		-10	55
25		39.85	11.45	0	39.7		-10	55
35		39.85	11.45	0	39.7		-10	55
45		39.91	11.45	0	39.7		-10	55
65		39.78	11.45	0	39.7		-10	55
85		39.86	11.45	0	39.7		-10	55
100		39.86	11.45	0	39.7		-10	55
105		39.75	11.45	0	39.7		-10	55
125		39.76	11.45	0	39.7		-10	55
145		39.89	11.45	0	39.7		-10	55
160		39.89	11.45	0	39.7		-10	55
165		39.87	11.45	0	39.7		-10	55
185		39.9	11.45	0	39.7		-10	55
205		39.83	11.45	0	39.7		-10	55
220		39.83	11.45	0	39.7		-10	55
225		39.77	11.45	0	39.7		-10	55
245		39.79	11.45	0	39.7		-10	55
265		39.79	11.45	0	39.7		-10	55
285		39.88	11.45	0	39.7		-10	55
305		39.8	11.45	0	39.7		-10	55
325		39.67	11.45	0	39.7		-10	55
345		39.85	11.45	0	39.7		-10	55
365		39.8	11.45	0	39.7		-10	55
385		39.68	11.45	0	39.7		-10	55
405		39.81	11.45	0	39.7		-10	55
425		39.69	11.45	0	39.7		-10	55
445		39.95	11.45	0	39.7		-10	55
465		39.77	11.45	0	39.7		-10	55
470		39.77	11.45	0	39.7		-10	55
485		39.82	11.45	0	39.7		-10	55
505		39.72	11.45	0	39.7		-10	55
525		39.73	11.45	0	39.7		-10	55
535		39.73	11.39	0	39.7		-10	55
545		39.62	11.39	0	39.7		-10	55
565		39.69	11.39	0	39.7		-10	55
585		39.56	11.39	0	39.7		-10	55
595		39.56	11.39	0	39.7		-10	55
605		39.71	11.39	0	39.7		-10	55
625		39.58	11.39	0	39.7		-10	55
645		39.68	11.39	0	39.7		-10	55
660		39.68	11.39	0	39.7		-10	55
665		39.62	11.39	0	39.7		-10	55
685		39.82	11.39	0	39.7		-10	55
705		39.77	11.39	0	39.7		-10	55
720		39.77	11.39	0	39.7		-10	55
725		39.52	11.39	0	39.7		-10	55
745		39.81	11.39	0	39.7		-10	55
765		39.7	11.39	0	39.7		-10	55
780		39.7	11.39	0	39.7		-10	55
785		39.78	11.39	0	39.7		-10	55
805		39.66	11.39	0	39.7		-10	55
825		39.58	11.39	0	39.7		-10	55
845		39.76	11.39	0	39.7		-10	55
865		39.8	11.39	0	39.7		-10	55
885		39.65	11.39	0	39.7		-10	55
905		39.7	11.39	0	39.7		-10	55
925		39.59	11.39	0	39.7		-10	55
945		39.7	11.39	0	39.7		-10	55
965		39.89	11.39	0	39.7		-10	55
970		39.89	11.39	0	39.7		-10	55
985		39.81	11.39	0	39.7		-10	55
1005		39.94	11.39	0	39.7		-10	55
1025		39.77	11.39	0	39.7		-10	55
1030		39.77	11.39	0	39.7		-10	55
1045		39.99	11.39	0	39.7		-10	55
1065		39.84	11.39	0	39.7		-10	55
1085		39.72	11.39	0	39.7		-10	55
1095		39.72	11.34	0	39.7		-10	55
1105		39.71	11.34	0	39.7		-10	55
1125		39.61	11.34	0	39.7		-10	55
1145		39.67	11.34	0	39.7		-10	55
1155		39.67	11.34	0	39.7		-10	55
1165		39.82	11.34	0	39.7		-10	55
1185		39.91	11.34	0	39.7		-10	55
1205		39.81	11.34	0	39.7		-10	55
1220		39.81	11.34	0	39.7		-10	55
1225		39.72	11.34	0	39.7		-10	55
1245		39.81	11.34	0	39.7		-10	55
1265		39.8	11.34	0	39.7		-10	55
1280		39.8	11.34	0	39.7		-10	55
1285		39.81	11.34	0	39.7		-10	55
1305		39.7	11.34	0	39.7		-10	55
1325		39.81	11.34	0	39.7		-10	55
1345		39.9	11.34	0	39.7		-10	55
1365		39.76	11.34	0	39.7		-10	55
1385		39.8	11.34	0	39.7		-10	55
1405		39.7	11.34	0	39.7		-10	55
1425		39.86	11.34	0	39.7		-10	55
1445		39.73	11.34	0	39.7		-10	55
1465		39.77	11.34	0	39.7		-10	55
1470		39.77	11.34	0	39.7		-10	55
1485		39.73	11.34	0	39.7		-10	55
1505		39.69	11.34	0	39.7		-10	55
1525		39.62	11.34	0	39.7		-10	55
1530		39.62	11.34	0	39.7		-10	55
1545		39.83	11.34	0	39.7		-10	55
1565		39.69	11.34	0	39.7		-10	55
1585		39.68	11.34	0	39.7		-10	55
1595		39.68	11.42	0	39.7		-10	55
1605		39.69	11.42	0	39.7		-10	55
1625		39.72	11.42	0	39.7		-10	55
1645		39.8	11.42	0	39.7		-10	55
1655		39.8	11.42	0	39.7		-10	55
1665		39.8	11.42	0	39.7		-10	55
1685		39.61	11.42	0	39.7		-10	55
1705		39.68	11.42	0	39.7		-10	55
1720		39.68	11.42	0	39.7		-10	55
1725		39.7	11.42	0	39.7		-10	55
1745		39.73	11.42	0	39.7		-10	55
1765		39.71	11.42	0	39.7		-10	55
1780		39.71	11.42	0	39.7		-10	55
1785		39.69	11.42	0	39.7		-10	55
1805		39.63	11.42	0	39.7		-10	55
1825		39.76	11.42	0	39.7		-10	55
1845		39.74	11.42	0	39.7		-10	55
1865		39.79	11.42	0	39.7		-10	55
1885		39.69	11.42	0	39.7		-10	55
1905		39.73	11.42	0	39.7		-10	55
1925		39.74	11.42	0	39.7		-10	55
1945		39.78	11.42	0	39.7		-10	55
1965		39.71	11.42	0	39.7		-10	55
1970		39.71	11.42	0	39.7		-10	55
1985		39.73	11.42	0	39.7		-10	55
2005		39.68	11.42	0	39.7		-10	55
2025		39.67	11.42	0	39.7		-10	55
2030		39.67	11.42	0	39.7		-10	55
2045		39.7	11.42	0	39.7		-10	55
2065		39.78	11.42	0	39.7		-10	55
2085		39.66	11.42	0	39.7		-10	55
2090		39.66	11.42	0	39.7		-10	55
2105		39.65	11.42	0	39.7		-10	55
2125		39.67	11.42	0	39.7		-10	55
2145		39.74	11.42	0	39.7		-10	55
2155		39.74	11.45	0	39.7		-10	55
2165		39.74	11.45	0	39.7		-10	55
2185		39.56	11.45	0	39.7		-10	55
2205		39.69	11.45	0	39.7		-10	55
2215		39.69	11.45	0	39.7		-10	55
2225		39.67	11.45	0	39.7		-10	55
2245		39.8	11.45	0	39.7		-10	55
2265		39.81	11.45	0	39.7		-10	55
2280		39.81	11.45	0	39.7		-10	55
2285		39.7	11.45	0	39.7		-10	55
2305		39.76	11.45	0	39.7		-10	55
2325		39.67	11.45	0	39.7		-10	55
2340		39.67	11.45	0	39.7		-10	55
2345		39.79	11.45	0	39.7		-10	55
2365		39.77	11.45	0	39.7		-10	55
2385		39.75	11.45	0	39.7		-10	55
2405		39.81	11.45	0	39.7		-10	55
2425		39.86	11.45	0	39.7		-10	55
2445		39.66	11.45	0	39.7		-10	55
2465		39.85	11.45	0	39.7		-10	55
2485		39.68	11.45	0	39.7		-10	55
2505		39.71	11.45	0	39.7		-10	55
2525		39.66	11.45	0	39.7		-10	55
2530		39.66	11.45	0	39.7		-10	55
2545		39.83	11.45	0	39.7		-10	55
2565		39.88	11.45	0	39.7		-10	55
2585		39.72	11.45	0	39.7		-10	55
2590		39.72	11.45	0	39.7		-10	55
2605		39.76	11.45	0	39.7		-10	55
2625		39.69	11.45	0	39.7		-10	55
2645		39.83	11.45	0	39.7		-10	55
2655		39.83	11.36	0	39.7		-10	55
2665		39.72	11.36	0	39.7		-10	55
2685		39.74	11.36	0	39.7		-10	55
2705		39.71	11.36	0	39.7		-10	55
2715		39.71	11.36	0	39.7		-10	55
2725		39.85	11.36	0	39.7		-10	55
2745		39.65	11.36	0	39.7		-10	55
2765		39.67	11.36	0	39.7		-10	55
2780		39.67	11.36	0	39.7		-10	55
2785		39.77	11.36	0	39.7		-10	55
2805		39.85	11.36	0	39.7		-10	55
2825		39.69	11.36	0	39.7		-10	55
2840		39.69	11.36	0	39.7		-10	55
2845		39.53	11.36	0	39.7		-10	55
2865		39.69	11.36	0	39.7		-10	55
2885		39.86	11.36	0	39.7		-10	55
2905		39.69	11.36	0	39.7		-10	55
2925		39.76	11.36	0	39.7		-10	55
2945		39.7	11.36	0	39.7		-10	55
2965		39.68	11.36	0	39.7		-10	55
2985		39.72	11.36	0	39.7		-10	55
3005		39.63	11.36	0	39.7		-10	55
3025		39.7	11.36	0	39.7		-10	55
3030		39.7	11.36	0	39.7		-10	55
3045		39.72	11.36	0	39.7		-10	55
3065		39.84	11.36	0	39.7		-10	55
3085		39.69	11.36	0	39.7		-10	55
3090		39.69	11.36	0	39.7		-10	55
3105		39.8	11.36	0	39.7		-10	55
3125		39.71	11.36	0	39.7		-10	55
3145		39.75	11.36	0	39.7		-10	55
3155		39.75	11.14	0	39.7		-10	55
3165		39.86	11.14	0	39.7		-10	55
3185		39.66	11.14	0	39.7		-10	55
3205		39.74	11.14	0	39.7		-10	55
3215		39.74	11.14	0	39.7		-10	55
3225		39.63	11.14	0	39.7		-10	55
3245		39.8	11.14	0	39.7		-10	55
3265		39.7	11.14	0	39.7		-10	55
3280		39.7	11.14	0	39.7		-10	55
3285		39.63	11.14	0	39.7		-10	55
3305		39.77	11.14	0	39.7		-10	55
3325		39.78	11.14	0	39.7		-10	55
3340		39.78	11.14	0	39.7		-10	55
3345		39.67	11.14	0	39.7		-10	55
3365		39.67	11.14	0	39.7		-10	55
3385		39.6	11.14	0	39.7		-10	55
3400		39.6	11.14	0	39.7		-10	55
3405		39.65	11.14	0	39.7		-10	55
3425		39.68	11.14	0	39.7		-10	55
3445		39.78	11.14	0	39.7		-10	55
3465		39.66	11.14	0	39.7		-10	55
3485		39.57	11.14	0	39.7		-10	55
3505		39.73	11.14	0	39.7		-10	55
3525		39.74	11.14	0	39.7		-10	55
3545		39.82	11.14	0	39.7		-10	55
3565		39.71	11.14	0	39.7		-10	55
3585		39.76	11.14	0	39.7		-10	55
3590		39.76	11.14	0	39.7		-10	55
3605		39.59	11.14	0	39.7		-10	55
3625		39.69	11.14	0	39.7		-10	55
3645		39.71	11.14	0	39.7		-10	55
3650		39.71	11.14	0	39.7		-10	55
3665		39.78	11.14	0	39.7		-10	55
3685		39.73	11.14	0	39.7		-10	55
3705		39.71	11.14	0	39.7		-10	55
3715		39.71	11.44	0	39.7		-10	55
3725		39.85	11.44	0	39.7		-10	55
3745		39.67	11.44	0	39.7		-10	55
3765		39.74	11.44	0	39.7		-10	55
3775		39.74	11.44	0	39.7		-10	55
3785		39.68	11.44	0	39.7		-10	55
3805		39.72	11.44	0	39.7		-10	55
3825		39.88	11.44	0	39.7		-10	55
3840		39.88	11.44	0	39.7		-10	55
3845		39.66	11.44	0	39.7		-10	55
3865		39.68	11.44	0	39.7		-10	55
3885		39.81	11.44	0	39.7		-10	55
3900		39.81	11.44	0	39.7		-10	55
3905		39.56	11.44	0	39.7		-10	55
3925		39.75	11.44	0	39.7		-10	55
3945		39.74	11.44	0	39.7		-10	55
3965		39.78	11.44	0	39.7		-10	55
3985		39.77	11.44	0	39.7		-10	55
4005		39.61	11.44	0	39.7		-10	55
4025		39.78	11.44	0	39.7		-10	55
4045		39.65	11.44	0	39.7		-10	55
4065		39.8	11.44	0	39.7		-10	55
4085		39.69	11.44	0	39.7		-10	55
4090		39.69	11.44	0	39.7		-10	55
4105		39.7	11.44	0	39.7		-10	55
4125		39.67	11.44	0	39.7		-10	55
4145		39.74	11.44	0	39.7		-10	55
4150		39.74	11.44	0	39.7		-10	55
4165		39.78	11.44	0	39.7		-10	55
4185		39.67	11.44	0	39.7		-10	55
4205		39.62	11.44	0	39.7		-10	55
4215		39.62	11.26	0	39.7		-10	55
4225		39.54	11.26	0	39.7		-10	55
4245		39.62	11.26	0	39.7		-10	55
4265		39.7	11.26	0	39.7		-10	55
4275		39.7	11.26	0	39.7		-10	55
4285		39.75	11.26	0	39.7		-10	55
4305		39.69	11.26	0	39.7		-10	55
4325		39.71	11.26	0	39.7		-10	55
4340		39.71	11.26	0	39.7		-10	55
4345		39.79	11.26	0	39.7		-10	55
4365		39.66	11.26	0	39.7		-10	55
4385		39.95	11.26	0	39.7		-10	55
4400		39.95	11.26	0	39.7		-10	55
4405		39.71	11.26	0	39.7		-10	55
4425		39.55	11.26	0	39.7		-10	55
4445		39.81	11.26	0	39.7		-10	55
4465		39.71	11.26	0	39.7		-10	55
4485		39.73	11.26	0	39.7		-10	55
4505		39.69	11.26	0	39.7		-10	55
4525		39.61	11.26	0	39.7		-10	55
4545		39.77	11.26	0	39.7		-10	55
4565		39.73	11.26	0	39.7		-10	55
4585		39.67	11.26	0	39.7		-10	55
4590		39.67	11.26	0	39.7		-10	55
4605		39.82	11.26	0	39.7		-10	55
4625		39.83	11.26	0	39.7		-10	55
4645		39.79	11.26	0	39.7		-10	55
4650		39.79	11.26	0	39.7		-10	55
4665		39.81	11.26	0	39.7		-10	55
4685		39.63	11.26	0	39.7		-10	55
4705		39.79	11.26	0	39.7		-10	55
4710		39.79	11.26	0	39.7		-10	55
4725		39.72	11.26	0	39.7		-10	55
4745		39.67	11.26	0	39.7		-10	55
4765		39.7	11.26	0	39.7		-10	55
4775		39.7	11.09	0	39.7		-10	55
4785		39.77	11.09	0	39.7		-10	55
4805		39.65	11.09	0	39.7		-10	55
4825		39.8	11.09	0	39.7		-10	55
4840		39.8	11.09	0	39.7		-10	55
4845		39.67	11.09	0	39.7		-10	55
4865		39.74	11.09	0	39.7		-10	55
4885		39.65	11.09	0	39.7		-10	55
4900		39.65	11.09	0	39.7		-10	55
4905		39.73	11.09	0	39.7		-10	55
4925		39.83	11.09	0	39.7		-10	55
4945		39.68	11.09	0	39.7		-10	55
4960		39.68	11.09	0	39.7		-10	55
4965		39.74	11.09	0	39.7		-10	55
4985		39.75	11.09	0	39.7		-10	55
5005		39.63	11.09	0	39.7		-10	55
5025		39.83	11.09	0	39.7		-10	55
5045		39.69	11.09	0	39.7		-10	55
5065		39.7	11.09	0	39.7		-10	55
5085		39.74	11.09	0	39.7		-10	55
5105		39.77	11.09	0	39.7		-10	55
5125		39.82	11.09	0	39.7		-10	55
5145		39.79	11.09	0	39.7		-10	55
5150		39.79	11.09	0	39.7		-10	55
5165		39.77	11.09	0	39.7		-10	55
5185		39.7	11.09	0	39.7		-10	55
5205		39.72	11.09	0	39.7		-10	55
5210		39.72	11.09	0	39.7		-10	55
5225		39.9	11.09	0	39.7		-10	55
5245		40.05	11.09	0	39.7		-10	55
5265		40.03	11.09	0	39.7		-10	55
5275		40.03	11.14	0	39.7		-10	55
5285		40	11.14	0	39.7		-10	55
5305		40.02	11.14	0	39.7		-10	55
5325		40.2	11.14	0	39.7		-10	55
5335		40.2	11.14	0	39.7		-10	55
5345		40.24	11.14	0	39.7		-10	55
5365		40.29	11.14	0	39.7		-10	55
5385		40.48	11.14	0	39.7		-10	55
5400		40.48	11.14	0	39.7		-10	55
5405		40.59	11.14	0	39.7		-10	55
5425		40.92	11.14	0	39.7		-10	55
5445		41	11.14	0	39.7		-10	55
5460		41	11.14	0	39.7		-10	55
5465		41.08	11.14	0	39.7		-10	55
5485		41.22	11.14	0	39.7		-10	55
5505		41.57	11.14	0	39.7		-10	55
5525		41.68	11.14	0	39.7		-10	55
5545		41.85	11.14	0	39.7		-10	55
5565		42	11.14	0	39.7		-10	55
5585		42.08	11.14	0	39.7		-10	55
5605		42.28	11.14	0	39.7		-10	55
5625		42.46	11.14	0	39.7		-10	55
5645		42.76	11.14	0	39.7		-10	55
5650		42.76	11.14	0	39.7		-10	55
5665		42.82	11.14	0	39.7		-10	55
5685		43.16	11.14	0	39.7		-10	55
5705		43.17	11.14	0	39.7		-10	55
5710		43.17	11.14	0	39.7		-10	55
5725		43.3	11.14	0	39.7		-10	55
5745		43.53	11.14	0	39.7		-10	55
5765		43.61	11.14	0	39.7		-10	55
5775		43.61	11.14	0	39.7		-10	55
5785		43.88	11.14	0	39.7		-10	55
5805		44	11.14	0	39.7		-10	55
5825		44.08	11.14	0	39.7		-10	55
5835		44.08	11.14	0	39.7		-10	55
5845		44.48	11.14	0	39.7		-10	55
5865		44.47	11.14	0	39.7		-10	55
5885		44.67	11.14	0	39.7		-10	55
5900		44.67	11.14	0	39.7		-10	55
5905		44.89	11.14	0	39.7		-10	55
5925		45.01	11.14	0	39.7		-10	55
5945		45.42	11.14	0	39.7		-10	55
5960		45.42	11.14	0	39.7		-10	55
5965		45.28	11.14	0	39.7		-10	55
5985		45.47	11.14	0	39.7		-10	55
6005		45.79	11.14	0	39.7		-10	55
6020		45.79	11.14	0	39.7		-10	55
6025		45.85	11.14	0	39.7		-10	55
6045		45.96	11.14	0	39.7		-10	55
6065		46.25	11.14	0	39.7		-10	55
6085		45.99	11.14	0	39.7		-10	55
6105		46.43	11.14	0	39.7		-10	55
6125		46.59	11.14	0	39.7		-10	55
6145		46.94	11.14	0	39.7		-10	55
6150		46.94	11.14	0	39.7		-10	55
6165		46.84	11.14	0	39.7		-10	55
6185		47.3	11.14	0	39.7		-10	55
6205		47.2	11.14	0	39.7		-10	55
6210		47.2	11.14	0	39.7		-10	55
6225		47.43	11.14	0	39.7		-10	55
6245		47.5	11.14	0	39.7		-10	55
6265		47.46	11.14	0	39.7		-10	55
6270		47.46	11.14	0	39.7		-10	55
6285		47.78	11.14	0	39.7		-10	55
6305		48.04	11.14	0	39.7		-10	55
6325		47.97	11.14	0	39.7		-10	55
6335		47.97	11.17	0	39.7		-10	55
6345		48.32	11.17	0	39.7		-10	55
6365		48.39	11.17	0	39.7		-10	55
6385		48.41	11.17	0	39.7		-10	55
6395		48.41	11.17	0	39.7		-10	55
6405		48.55	11.17	0	39.7		-10	55
6425		48.74	11.17	0	39.7		-10	55
6445		48.98	11.17	0	39.7		-10	55
6460		48.98	11.17	0	39.7		-10	55
6465		49.21	11.17	0	39.7		-10	55
6485		49.04	11.17	0	39.7		-10	55
6505		48.94	11.17	0	39.7		-10	55
6520		48.94	11.17	0	39.7		-10	55
6525		49.31	11.17	0	39.7		-10	55
6545		49.35	11.17	0	39.7		-10	55
6565		49.35	11.17	0	39.7		-10	55
6585		49.58	11.17	0	39.7		-10	55
6605		49.57	11.17	0	39.7		-10	55
6625		49.69	11.17	0	39.7		-10	55
6645		49.6	11.17	0	39.7		-10	55
6665		49.63	11.17	0	39.7		-10	55
6685		49.77	11.17	0	39.7		-10	55
6705		49.74	11.17	0	39.7		-10	55
6710		49.74	11.17	0	39.7		-10	55
6725		49.73	11.17	0	39.7		-10	55
6745		49.68	11.17	0	39.7		-10	55
6765		49.53	11.17	0	39.7		-10	55
6770		49.53	11.17	0	39.7		-10	55
6785		49.6	11.17	0	39.7		-10	55
6805		49.53	11.17	0	39.7		-10	55
6825		49.25	11.17	0	39.7		-10	55
6835		49.25	11.11	0	39.7		-10	55
6845		49.28	11.11	0	39.7		-10	55
6865		49.25	11.11	0	39.7		-10	55
6885		48.96	11.11	0	39.7		-10	55
6895		48.96	11.11	0	39.7		-10	55
6905		48.86	11.11	0	39.7		-10	55
6925		48.76	11.11	0	39.7		-10	55
6945		48.45	11.11	0	39.7		-10	55
6960		48.45	11.11	0	39.7		-10	55
6965		48.39	11.11	0	39.7		-10	55
6985		48.21	11.11	0	39.7		-10	55
7005		47.94	11.11	0	39.7		-10	55
7020		47.94	11.11	0	39.7		-10	55
7025		47.66	11.11	0	39.7		-10	55
7045		47.49	11.11	0	39.7		-10	55
7065		47.2	11.11	0	39.7		-10	55
7085		46.9	11.11	0	39.7		-10	55
7105		46.84	11.11	0	39.7		-10	55
7125		46.45	11.11	0	39.7		-10	55
7145		46.23	11.11	0	39.7		-10	55
7165		45.97	11.11	0	39.7		-10	55
7185		45.81	11.11	0	39.7		-10	55
7205		45.71	11.11	0	39.7		-10	55
7210		45.71	11.11	0	39.7		-10	55
7225		45.32	11.11	0	39.7		-10	55
7245		45.25	11.11	0	39.7		-10	55
7265		44.82	11.11	0	39.7		-10	55
7270		44.82	11.11	0	39.7		-10	55
7285		44.69	11.11	0	39.7		-10	55
7305		44.51	11.11	0	39.7		-10	55
7325		44.3	11.11	0	39.7		-10	55
7335		44.3	11.02	0	39.7		-10	55
7345		44.27	11.02	0	39.7		-10	55
7365		44.04	11.02	0	39.7		-10	55
7385		43.93	11.02	0	39.7		-10	55
7395		43.93	11.02	0	39.7		-10	55
7405		43.66	11.02	0	39.7		-10	55
7425		43.57	11.02	0	39.7		-10	55
7445		43.32	11.02	0	39.7		-10	55
7460		43.32	11.02	0	39.7		-10	55
7465		43.21	11.02	0	39.7		-10	55
7485		43	11.02	0	39.7		-10	55
7505		42.77	11.02	0	39.7		-10	55
7520		42.77	11.02	0	39.7		-10	55
7525		42.7	11.02	0	39.7		-10	55
7545		42.47	11.02	0	39.7		-10	55
7565		42.36	11.02	0	39.7		-10	55
7585		42.16	11.02	0	39.7		-10	55
7605		41.99	11.02	0	39.7		-10	55
7625		41.84	11.02	0	39.7		-10	55
7645		41.58	11.02	0	39.7		-10	55
7665		41.64	11.02	0	39.7		-10	55
7685		41.39	11.02	0	39.7		-10	55
7705		41.18	11.02	0	39.7		-10	55
7725		41.1	11.02	0	39.7		-10	55
7745		40.88	11.02	0	39.7		-10	55
7765		40.73	11.02	0	39.7		-10	55
7770		40.73	11.02	0	39.7		-10	55
7785		40.64	11.02	0	39.7		-10	55
7805		40.52	11.02	0	39.7		-10	55
7825		40.52	11.02	0	39.7		-10	55
7830		40.52	11.02	0	39.7		-10	55
7845		40.56	11.02	0	39.7		-10	55
7865		40.34	11.02	0	39.7		-10	55
7885		40.26	11.02	0	39.7		-10	55
7895		40.26	10.98	0	39.7		-10	55
7905		40.12	10.98	0	39.7		-10	55
7925		39.99	10.98	0	39.7		-10	55
7945		40.06	10.98	0	39.7		-10	55
7955		40.06	10.98	0	39.7		-10	55
7965		40.02	10.98	0	39.7		-10	55
7985		40.03	10.98	0	39.7		-10	55
8005		39.99	10.98	0	39.7		-10	55
8020		39.99	10.98	0	39.7		-10	55
8025		39.89	10.98	0	39.7		-10	55
8045		39.92	10.98	0	39.7		-10	55
8065		40.03	10.98	0	39.7		-10	55
8080		40.03	10.98	0	39.7		-10	55
8085		39.74	10.98	0	39.7		-10	55
8105		39.85	10.98	0	39.7		-10	55
8125		39.96	10.98	0	39.7		-10	55
8145		39.94	10.98	0	39.7		-10	55
8165		40.03	10.98	0	39.7		-10	55
8185		40.18	10.98	0	39.7		-10	55
8205		39.98	10.98	0	39.7		-10	55
8225		39.9	10.98	0	39.7		-10	55
8245		40.15	10.98	0	39.7		-10	55
8265		40.18	10.98	0	39.7		-10	55
8270		40.18	10.98	0	39.7		-10	55
8285		40.32	10.98	0	39.7		-10	55
8305		40.31	10.98	0	39.7		-10	55
8325		40.32	10.98	0	39.7		-10	55
8330		40.32	10.98	0	39.7		-10	55
8345		40.56	10.98	0	39.7		-10	55
8365		40.47	10.98	0	39.7		-10	55
8385		40.89	10.98	0	39.7		-10	55
8395		40.89	11.09	0	39.7		-10	55
8405		40.97	11.09	0	39.7		-10	55
8425		41.27	11.09	0	39.7		-10	55
8445		41.3	11.09	0	39.7		-10	55
8455		41.3	11.09	0	39.7		-10	55
8465		41.57	11.09	0	39.7		-10	55
8485		41.57	11.09	0	39.7		-10	55
8505		41.71	11.09	0	39.7		-10	55
8520		41.71	11.09	0	39.7		-10	55
8525		42.01	11.09	0	39.7		-10	55
8545		42.28	11.09	0	39.7		-10	55
8565		42.5	11.09	0	39.7		-10	55
8580		42.5	11.09	0	39.7		-10	55
8585		42.53	11.09	0	39.7		-10	55
8605		42.71	11.09	0	39.7		-10	55
8625		43	11.09	0	39.7		-10	55
8645		43.1	11.09	0	39.7		-10	55
8665		43.41	11.09	0	39.7		-10	55
8685		43.75	11.09	0	39.7		-10	55
8705		43.64	11.09	0	39.7		-10	55
8725		43.99	11.09	0	39.7		-10	55
8745		44.25	11.09	0	39.7		-10	55
8765		44.42	11.09	0	39.7		-10	55
8770		44.42	11.09	0	39.7		-10	55
8785		44.44	11.09	0	39.7		-10	55
8805		44.78	11.09	0	39.7		-10	55
8825		44.82	11.09	0	39.7		-10	55
8830		44.82	11.09	0	39.7		-10	55
8845		45.1	11.09	0	39.7		-10	55
8865		45.21	11.09	0	39.7		-10	55
8885		45.32	11.09	0	39.7		-10	55
8895		45.32	10.83	0	39.7		-10	55
8905		45.55	10.83	0	39.7		-10	55
8925		45.79	10.83	0	39.7		-10	55
8945		45.97	10.83	0	39.7		-10	55
8955		45.97	10.83	0	39.7		-10	55
8965		46.12	10.83	0	39.7		-10	55
8985		46.38	10.83	0	39.7		-10	55
9005		46.6	10.83	0	39.7		-10	55
9015		46.6	10.83	0	39.7		-10	55
9025		46.76	10.83	0	39.7		-10	55
9045		46.96	10.83	0	39.7		-10	55
9065		46.87	10.83	0	39.7		-10	55
9080		46.87	10.83	0	39.7		-10	55
9085		47.26	10.83	0	39.7		-10	55
9105		47.49	10.83	0	39.7		-10	55
9125		47.32	10.83	0	39.7		-10	55
9140		47.32	10.83	0	39.7		-10	55
9145		47.74	10.83	0	39.7		-10	55
9165		47.79	10.83	0	39.7		-10	55
9185		48.07	10.83	0	39.7		-10	55
9205		48.08	10.83	0	39.7		-10	55
9225		48.26	10.83	0	39.7		-10	55
9245		48.36	10.83	0	39.7		-10	55
9265		48.52	10.83	0	39.7		-10	55
9285		48.88	10.83	0	39.7		-10	55
9305		49.07	10.83	0	39.7		-10	55
9325		48.98	10.83	0	39.7		-10	55
9330		48.98	10.83	0	39.7		-10	55
9345		49.13	10.83	0	39.7		-10	55
9365		49.35	10.83	0	39.7		-10	55
9385		49.44	10.83	0	39.7		-10	55
9390		49.44	10.83	0	39.7		-10	55
9405		49.46	10.83	0	39.7		-10	55
9425		49.53	10.83	0	39.7		-10	55
9445		49.67	10.83	0	39.7		-10	55
9465		49.56	10.83	0	39.7		-10	55
9485		49.83	10.83	0	39.7		-10	55
9505		49.64	10.83	0	39.7		-10	55
9525		49.85	10.83	0	39.7		-10	55
9545		49.96	10.83	0	39.7		-10	55
9550		49.96	11.12	0	39.7		-10	55
9565		49.87	11.12	0	39.7		-10	55
9585		49.94	11.12	0	39.7		-10	55
9600		49.94	11.12	0	39.7		-10	55
9605		49.68	11.12	0	39.7		-10	55
9625		49.82	11.12	0	39.7		-10	55
9630		49.82	11.12	0	39.7		-10	55
9645		49.79	11.12	0	39.7		-10	55
9665		49.79	11.12	0	39.7		-10	55
9685		49.79	11.12	0	39.7		-10	55
9705		49.68	11.12	0	39.7		-10	55
9725		49.43	11.12	0	39.7		-10	55
9745		49.29	11.12	0	39.7		-10	55
9765		49.17	11.12	0	39.7		-10	55
9785		49.11	11.12	0	39.7		-10	55
9805		48.66	11.12	0	39.7		-10	55
9825		48.49	11.12	0	39.7		-10	55
9830		48.49	11.12	0	39.7		-10	55
9845		48.44	11.12	0	39.7		-10	55
9865		48.31	11.12	0	39.7		-10	55
9885		48.04	11.12	0	39.7		-10	55
9890		48.04	11.12	0	39.7		-10	55
9905		47.71	11.12	0	39.7		-10	55
9925		47.44	11.12	0	39.7		-10	55
9945		47.27	11.12	0	39.7		-10	55
9955		47.27	11.12	0	39.7		-10	55
9965		47.22	11.12	0	39.7		-10	55
9985		46.93	11.12	0	39.7		-10	55
10005		46.64	11.12	0	39.7		-10	55
10015		46.64	11.12	0	39.7		-10	55
10025		46.36	11.12	0	39.7		-10	55
10045		46.19	11.12	0	39.7		-10	55
10065		45.98	11.12	0	39.7		-10	55
10080		45.98	11.17	0	39.7		-10	55
10085		45.79	11.17	0	39.7		-10	55
10105		45.56	11.17	0	39.7		-10	55
10125		45.29	11.17	0	39.7		-10	55
10140		45.29	11.17	0	39.7		-10	55
10145		45.21	11.17	0	39.7		-10	55
10165		44.83	11.17	0	39.7		-10	55
10185		44.67	11.17	0	39.7		-10	55
10205		44.58	11.17	0	39.7		-10	55
10225		44.29	11.17	0	39.7		-10	55
10245		44.16	11.17	0	39.7		-10	55
10265		43.88	11.17	0	39.7		-10	55
10285		43.86	11.17	0	39.7		-10	55
10305		43.62	11.17	0	39.7		-10	55
10325		43.4	11.17	0	39.7		-10	55
10345		43.24	11.17	0	39.7		-10	55
10365		43.19	11.17	0	39.7		-10	55
10385		43.11	11.17	0	39.7		-10	55
10390		43.11	11.17	0	39.7		-10	55
10405		42.76	11.17	0	39.7		-10	55
10425		42.74	11.17	0	39.7		-10	55
10445		42.37	11.17	0	39.7		-10	55
10455		42.37	11.17	0	39.7		-10	55
10465		42.23	11.17	0	39.7		-10	55
10485		42.14	11.17	0	39.7		-10	55
10505		42	11.17	0	39.7		-10	55
10515		42	11.17	0	39.7		-10	55
10525		41.94	11.17	0	39.7		-10	55
10545		41.58	11.17	0	39.7		-10	55
10565		41.58	11.17	0	39.7		-10	55
10575		41.58	11.17	0	39.7		-10	55
10585		41.3	11.17	0	39.7		-10	55
10605		41.2	11.17	0	39.7		-10	55
10625		41.25	11.17	0	39.7		-10	55
10640		41.25	11.11	0	39.7		-10	55
10645		40.95	11.11	0	39.7		-10	55
10665		40.82	11.11	0	39.7		-10	55
10685		40.7	11.11	0	39.7		-10	55
10700		40.7	11.11	0	39.7		-10	55
10705		40.66	11.11	0	39.7		-10	55
10725		40.48	11.11	0	39.7		-10	55
10745		40.41	11.11	0	39.7		-10	55
10765		40.32	11.11	0	39.7		-10	55
10785		40.29	11.11	0	39.7		-10	55
10805		40.09	11.11	0	39.7		-10	55
10825		40.19	11.11	0	39.7		-10	55
10845		40.17	11.11	0	39.7		-10	55
10865		40.12	11.11	0	39.7		-10	55
10885		40.05	11.11	0	39.7		-10	55
10890		40.05	11.11	0	39.7		-10	55
10905		39.95	11.11	0	39.7		-10	55
10925		39.97	11.11	0	39.7		-10	55
10945		39.97	11.11	0	39.7		-10	55
10950		39.97	11.11	0	39.7		-10	55
10965		40.04	11.11	0	39.7		-10	55
10985		39.8	11.11	0	39.7		-10	55
11005		39.98	11.11	0	39.7		-10	55
11015		39.98	11.11	0	39.7		-10	55
11025		39.83	11.11	0	39.7		-10	55
11045		39.94	11.11	0	39.7		-10	55
11065		39.98	11.11	0	39.7		-10	55
11075		39.98	11.11	0	39.7		-10	55
11085		39.85	11.11	0	39.7		-10	55
11105		39.99	11.11	0	39.7		-10	55
11125		39.92	11.11	0	39.7		-10	55
11140		39.92	11.29	0	39.7		-10	55
11145		40.12	11.29	0	39.7		-10	55
11165		39.94	11.29	0	39.7		-10	55
11185		39.97	11.29	0	39.7		-10	55
11200		39.97	11.29	0	39.7		-10	55
11205		39.94	11.29	0	39.7		-10	55
11225		40.01	11.29	0	39.7		-10	55
11245		40.21	11.29	0	39.7		-10	55
11265		40.18	11.29	0	39.7		-10	55
11285		40.37	11.29	0	39.7		-10	55
11305		40.37	11.29	0	39.7		-10	55
11325		40.47	11.29	0	39.7		-10	55
11345		40.59	11.29	0	39.7		-10	55
11365		40.65	11.29	0	39.7		-10	55
11385		40.9	11.29	0	39.7		-10	55
11390		40.9	11.29	0	39.7		-10	55
11405		40.89	11.29	0	39.7		-10	55
11425		41.28	11.29	0	39.7		-10	55
11445		41.38	11.29	0	39.7		-10	55
11450		41.38	11.29	0	39.7		-10	55
11465		41.55	11.29	0	39.7		-10	55
11485		41.71	11.29	0	39.7		-10	55
11505		42.01	11.29	0	39.7		-10	55
11515		42.01	11.29	0	39.7		-10	55
11525		42.12	11.29	0	39.7		-10	55
11545		42.21	11.29	0	39.7		-10	55
11565		42.39	11.29	0	39.7		-10	55
11575		42.39	11.29	0	39.7		-10	55
11585		42.61	11.29	0	39.7		-10	55
11605		42.9	11.29	0	39.7		-10	55
11625		43.08	11.29	0	39.7		-10	55
11640		43.08	11.39	0	39.7		-10	55
11645		43.36	11.39	0	39.7		-10	55
11665		43.46	11.39	0	39.7		-10	55
11685		43.72	11.39	0	39.7		-10	55
11700		43.72	11.39	0	39.7		-10	55
11705		43.85	11.39	0	39.7		-10	55
11725		44	11.39	0	39.7		-10	55
11745		44.11	11.39	0	39.7		-10	55
11765		44.38	11.39	0	39.7		-10	55
11785		44.68	11.39	0	39.7		-10	55
11805		44.96	11.39	0	39.7		-10	55
11825		44.88	11.39	0	39.7		-10	55
11845		45.11	11.39	0	39.7		-10	55
11865		45.38	11.39	0	39.7		-10	55
11885		45.52	11.39	0	39.7		-10	55
11890		45.52	11.39	0	39.7		-10	55
11905		45.63	11.39	0	39.7		-10	55
11925		45.94	11.39	0	39.7		-10	55
11945		46.12	11.39	0	39.7		-10	55
11950		46.12	11.39	0	39.7		-10	55
11965		46.18	11.39	0	39.7		-10	55
11985		46.46	11.39	0	39.7		-10	55
12005		46.68	11.39	0	39.7		-10	55
12010		46.68	11.39	0	39.7		-10	55
12025		46.85	11.39	0	39.7		-10	55
12045		47.11	11.39	0	39.7		-10	55
12065		47.26	11.39	0	39.7		-10	55
12075		47.26	11.39	0	39.7		-10	55
12085		47.32	11.39	0	39.7		-10	55
12105		47.63	11.39	0	39.7		-10	55
12125		47.63	11.39	0	39.7		-10	55
12135		47.63	11.39	0	39.7		-10	55
12145		47.83	11.39	0	39.7		-10	55
12165		48.07	11.39	0	39.7		-10	55
12185		48.13	11.39	0	39.7		-10	55
12200		48.13	11.22	0	39.7		-10	55
12205		48.44	11.22	0	39.7		-10	55
12225		48.54	11.22	0	39.7		-10	55
12245		48.53	11.22	0	39.7		-10	55
12260		48.53	11.22	0	39.7		-10	55
12265		48.71	11.22	0	39.7		-10	55
12285		48.86	11.22	0	39.7		-10	55
12305		48.98	11.22	0	39.7		-10	55
12325		49.13	11.22	0	39.7		-10	55
12345		49.22	11.22	0	39.7		-10	55
12365		49.26	11.22	0	39.7		-10	55
12385		49.42	11.22	0	39.7		-10	55
12405		49.51	11.22	0	39.7		-10	55
12425		49.55	11.22	0	39.7		-10	55
12445		49.47	11.22	0	39.7		-10	55
12450		49.47	11.22	0	39.7		-10	55
12465		49.59	11.22	0	39.7		-10	55
12485		49.59	11.22	0	39.7		-10	55
12505		49.75	11.22	0	39.7		-10	55
12510		49.75	11.22	0	39.7		-10	55
12525		49.71	11.22	0	39.7		-10	55
12545		49.82	11.22	0	39.7		-10	55
12565		49.79	11.22	0	39.7		-10	55
12575		49.79	11.22	0	39.7		-10	55
12585		49.66	11.22	0	39.7		-10	55
12605		49.7	11.22	0	39.7		-10	55
12625		49.6	11.22	0	39.7		-10	55
12635		49.6	11.22	0	39.7		-10	55
12645		49.69	11.22	0	39.7		-10	55
12665		49.51	11.22	0	39.7		-10	55
12685		49.49	11.22	0	39.7		-10	55
12700		49.49	11.11	0	39.7		-10	55
12705		49.38	11.11	0	39.7		-10	55
12725		49.35	11.11	0	39.7		-10	55
12745		49.04	11.11	0	39.7		-10	55
12760		49.04	11.11	0	39.7		-10	55
12765		48.86	11.11	0	39.7		-10	55
12785		48.7	11.11	0	39.7		-10	55
12805		48.55	11.11	0	39.7		-10	55
12825		48.39	11.11	0	39.7		-10	55
12845		48.05	11.11	0	39.7		-10	55
12865		47.82	11.11	0	39.7		-10	55
12885		47.8	11.11	0	39.7		-10	55
12905		47.38	11.11	0	39.7		-10	55
12925		47.25	11.11	0	39.7		-10	55
12945		47.11	11.11	0	39.7		-10	55
12950		47.11	11.11	0	39.7		-10	55
12965		46.72	11.11	0	39.7		-10	55
12985		46.45	11.11	0	39.7		-10	55
13005		46.25	11.11	0	39.7		-10	55
13010		46.25	11.11	0	39.7		-10	55
13025		46.07	11.11	0	39.7		-10	55
13045		45.87	11.11	0	39.7		-10	55
13065		45.73	11.11	0	39.7		-10	55
13075		45.73	11.11	0	39.7		-10	55
13085		45.31	11.11	0	39.7		-10	55
13105		45.16	11.11	0	39.7		-10	55
13125		45.07	11.11	0	39.7		-10	55
13135		45.07	11.11	0	39.7		-10	55
13145		44.89	11.11	0	39.7		-10	55
13165		44.53	11.11	0	39.7		-10	55
13185		44.42	11.11	0	39.7		-10	55
13195		44.42	11.11	0	39.7		-10	55
13205		44.17	11.11	0	39.7		-10	55
13225		44.16	11.11	0	39.7		-10	55
13245		43.99	11.11	0	39.7		-10	55
13260		43.99	11.52	0	39.7		-10	55
13265		43.82	11.52	0	39.7		-10	55
13285		43.57	11.52	0	39.7		-10	55
13305		43.34	11.52	0	39.7		-10	55
13320		43.34	11.52	0	39.7		-10	55
13325		43.25	11.52	0	39.7		-10	55
13345		43.03	11.52	0	39.7		-10	55
13365		42.84	11.52	0	39.7		-10	55
13385		42.98	11.52	0	39.7		-10	55
13405		42.54	11.52	0	39.7		-10	55
13425		42.35	11.52	0	39.7		-10	55
13445		42.3	11.52	0	39.7		-10	55
13465		42.18	11.52	0	39.7		-10	55
13485		42.01	11.52	0	39.7		-10	55
13505		41.69	11.52	0	39.7		-10	55
13510		41.69	11.52	0	39.7		-10	55
13525		41.62	11.52	0	39.7		-10	55
13545		41.56	11.52	0	39.7		-10	55
13565		41.14	11.52	0	39.7		-10	55
13570		41.14	11.52	0	39.7		-10	55
13585		41.21	11.52	0	39.7		-10	55
13605		40.84	11.52	0	39.7		-10	55
13625		40.82	11.52	0	39.7		-10	55
13635		40.82	11.52	0	39.7		-10	55
13645		40.69	11.52	0	39.7		-10	55
13665		40.7	11.52	0	39.7		-10	55
13685		40.53	11.52	0	39.7		-10	55
13695		40.53	11.52	0	39.7		-10	55
13705		40.48	11.52	0	39.7		-10	55
13725		40.28	11.52	0	39.7		-10	55
13745		40.16	11.52	0	39.7		-10	55
13760		40.16	11.27	0	39.7		-10	55
13765		40.17	11.27	0	39.7		-10	55
13785		40.1	11.27	0	39.7		-10	55
13805		40.2	11.27	0	39.7		-10	55
13820		40.2	11.27	0	39.7		-10	55
13825		40.19	11.27	0	39.7		-10	55
13845		39.98	11.27	0	39.7		-10	55
13865		39.99	11.27	0	39.7		-10	55
13885		39.87	11.27	0	39.7		-10	55
13905		39.88	11.27	0	39.7		-10	55
13925		40.03	11.27	0	39.7		-10	55
13945		39.96	11.27	0	39.7		-10	55
13965		39.83	11.27	0	39.7		-10	55
13985		39.89	11.27	0	39.7		-10	55
14005		39.93	11.27	0	39.7		-10	55
14010		39.93	11.27	0	39.7		-10	55
14025		39.89	11.27	0	39.7		-10	55
14045		39.92	11.27	0	39.7		-10	55
14065		39.79	11.27	0	39.7		-10	55
14070		39.79	11.27	0	39.7		-10	55
14085		39.94	11.27	0	39.7		-10	55
14105		39.98	11.27	0	39.7		-10	55
14125		39.96	11.27	0	39.7		-10	55
14135		39.96	11.27	0	39.7		-10	55
14145		39.91	11.27	0	39.7		-10	55
14165		40.01	11.27	0	39.7		-10	55
14185		40	11.27	0	39.7		-10	55
14195		40	11.27	0	39.7		-10	55
14205		40.24	11.27	0	39.7		-10	55
14225		40.21	11.27	0	39.7		-10	55
14245		40.44	11.27	0	39.7		-10	55
14260		40.44	11.27	0	39.7		-10	55
14265		40.42	11.27	0	39.7		-10	55
14285		40.44	11.27	0	39.7		-10	55
14305		40.67	11.27	0	39.7		-10	55
14320		40.67	11.27	0	39.7		-10	55
14325		40.75	11.27	0	39.7		-10	55
14345		40.95	11.27	0	39.7		-10	55
14365		41.23	11.27	0	39.7		-10	55
14385		41.19	11.27	0	39.7		-10	55
14405		41.38	11.27	0	39.7		-10	55
14425		41.65	11.27	0	39.7		-10	55
14445		41.75	11.27	0	39.7		-10	55
14465		42.09	11.27	0	39.7		-10	55
14485		42.1	11.27	0	39.7		-10	55
14505		42.42	11.27	0	39.7		-10	55
14510		42.42	11.27	0	39.7		-10	55
14525		42.7	11.27	0	39.7		-10	55
14545		42.91	11.27	0	39.7		-10	55
14565		42.97	11.27	0	39.7		-10	55
14570		42.97	11.27	0	39.7		-10	55
14585		43.04	11.27	0	39.7		-10	55
14605		43.4	11.27	0	39.7		-10	55
14625		43.77	11.27	0	39.7		-10	55
14630		43.77	11.27	0	39.7		-10	55
14645		43.88	11.27	0	39.7		-10	55
14665		44.05	11.27	0	39.7		-10	55
14685		44.22	11.27	0	39.7		-10	55
14695		44.22	11.27	0	39.7		-10	55
14705		44.24	11.27	0	39.7		-10	55
14725		44.68	11.27	0	39.7		-10	55
14745		44.77	11.27	0	39.7		-10	55
14760		44.77	11.44	0	39.7		-10	55
14765		45.06	11.44	0	39.7		-10	55
14785		45.27	11.44	0	39.7		-10	55
14805		45.21	11.44	0	39.7		-10	55
14820		45.21	11.44	0	39.7		-10	55
14825		45.53	11.44	0	39.7		-10	55
14845		45.6	11.44	0	39.7		-10	55
14865		45.91	11.44	0	39.7		-10	55
14880		45.91	11.44	0	39.7		-10	55
14885		46.02	11.44	0	39.7		-10	55
14905		46.27	11.44	0	39.7		-10	55
14925		46.44	11.44	0	39.7		-10	55
14945		46.65	11.44	0	39.7		-10	55
14965		46.88	11.44	0	39.7		-10	55
14985		47.05	11.44	0	39.7		-10	55
15005		47.18	11.44	0	39.7		-10	55
15025		47.38	11.44	0	39.7		-10	55
15045		47.57	11.44	0	39.7		-10	55
15065		47.88	11.44	0	39.7		-10	55
15070		47.88	11.44	0	39.7		-10	55
15085		47.83	11.44	0	39.7		-10	55
15105		48.09	11.44	0	39.7		-10	55
15125		48.16	11.44	0	39.7		-10	55
15130		48.16	11.44	0	39.7		-10	55
15145		48.35	11.44	0	39.7		-10	55
15165		48.48	11.44	0	39.7		-10	55
15185		48.85	11.44	0	39.7		-10	55
15195		48.85	11.44	0	39.7		-10	55
15205		48.74	11.44	0	39.7		-10	55
15225		49.01	11.44	0	39.7		-10	55
15245		48.9	11.44	0	39.7		-10	55
15255		48.9	11.44	0	39.7		-10	55
15265		49.22	11.44	0	39.7		-10	55
15285		49.07	11.44	0	39.7		-10	55
15305		49.21	11.44	0	39.7		-10	55
15320		49.21	11.37	0	39.7		-10	55
15325		49.38	11.37	0	39.7		-10	55
15345		49.56	11.37	0	39.7		-10	55
15365		49.62	11.37	0	39.7		-10	55
15380		49.62	11.37	0	39.7		-10	55
15385		49.69	11.37	0	39.7		-10	55
15405		49.68	11.37	0	39.7		-10	55
15425		49.61	11.37	0	39.7		-10	55
15445		49.69	11.37	0	39.7		-10	55
15465		49.8	11.37	0	39.7		-10	55
15485		49.79	11.37	0	39.7		-10	55
15505		49.69	11.37	0	39.7		-10	55
15525		49.73	11.37	0	39.7		-10	55
15545		49.69	11.37	0	39.7		-10	55
15565		49.47	11.37	0	39.7		-10	55
15570		49.47	11.37	0	39.7		-10	55
15585		49.64	11.37	0	39.7		-10	55
15605		49.52	11.37	0	39.7		-10	55
15625		49.47	11.37	0	39.7		-10	55
15630		49.47	11.37	0	39.7		-10	55
15645		49.32	11.37	0	39.7		-10	55
15665		49.11	11.37	0	39.7		-10	55
15685		48.95	11.37	0	39.7		-10	55
15695		48.95	11.37	0	39.7		-10	55
15705		48.77	11.37	0	39.7		-10	55
15725		48.66	11.37	0	39.7		-10	55
15745		48.43	11.37	0	39.7		-10	55
15755		48.43	11.37	0	39.7		-10	55
15765		48.35	11.37	0	39.7		-10	55
15785		47.87	11.37	0	39.7		-10	55
15805		47.91	11.37	0	39.7		-10	55
15820		47.91	11.5	0	39.7		-10	55
15825		47.46	11.5	0	39.7		-10	55
15845		47.28	11.5	0	39.7		-10	55
15865		47.25	11.5	0	39.7		-10	55
15880		47.25	11.5	0	39.7		-10	55
15885		46.84	11.5	0	39.7		-10	55
15905		46.64	11.5	0	39.7		-10	55
15925		46.37	11.5	0	39.7		-10	55
15940		46.37	11.5	0	39.7		-10	55
15945		46.19	11.5	0	39.7		-10	55
15965		45.93	11.5	0	39.7		-10	55
15985		45.82	11.5	0	39.7		-10	55
16005		45.55	11.5	0	39.7		-10	55
16025		45.35	11.5	0	39.7		-10	55
16045		45.08	11.5	0	39.7		-10	55
16065		44.84	11.5	0	39.7		-10	55
16070		44.84	11.5	0	39.7		-10	55
16085		44.82	11.5	0	39.7		-10	55
16105		44.6	11.5	0	39.7		-10	55
16125		44.31	11.5	0	39.7		-10	55
16130		44.31	11.5	0	39.7		-10	55
16145		44.33	11.5	0	39.7		-10	55
16165		44.02	11.5	0	39.7		-10	55
16185		43.91	11.5	0	39.7		-10	55
16195		43.91	11.5	0	39.7		-10	55
16205		43.7	11.5	0	39.7		-10	55
16225		43.53	11.5	0	39.7		-10	55
16245		43.45	11.5	0	39.7		-10	55
16255		43.45	11.5	0	39.7		-10	55
16265		43.29	11.5	0	39.7		-10	55
16285		43.03	11.5	0	39.7		-10	55
16305		42.92	11.5	0	39.7		-10	55
16315		42.92	11.5	0	39.7		-10	55
16325		42.75	11.5	0	39.7		-10	55
16345		42.6	11.5	0	39.7		-10	55
16365		42.45	11.5	0	39.7		-10	55
16380		42.45	11.67	0	39.7		-10	55
16385		42.31	11.67	0	39.7		-10	55
16405		42.22	11.67	0	39.7		-10	55
16425		41.85	11.67	0	39.7		-10	55
16440		41.85	11.67	0	39.7		-10	55
16445		41.69	11.67	0	39.7		-10	55
16465		41.57	11.67	0	39.7		-10	55
16485		41.37	11.67	0	39.7		-10	55
16505		41.34	11.67	0	39.7		-10	55
16525		41.07	11.67	0	39.7		-10	55
16545		40.92	11.67	0	39.7		-10	55
16565		40.74	11.67	0	39.7		-10	55
16585		40.79	11.67	0	39.7		-10	55
16605		40.76	11.67	0	39.7		-10	55
16625		40.46	11.67	0	39.7		-10	55
16630		40.46	11.67	0	39.7		-10	55
16645		40.43	11.67	0	39.7		-10	55
16665		40.39	11.67	0	39.7		-10	55
16685		40.28	11.67	0	39.7		-10	55
16690		40.28	11.67	0	39.7		-10	55
16705		40.24	11.67	0	39.7		-10	55
16725		40	11.67	0	39.7		-10	55
16745		40.11	11.67	0	39.7		-10	55
16755		40.11	11.67	0	39.7		-10	55
16765		39.99	11.67	0	39.7		-10	55
16785		39.9	11.67	0	39.7		-10	55
16805		39.89	11.67	0	39.7		-10	55
16815		39.89	11.67	0	39.7		-10	55
16825		39.89	11.67	0	39.7		-10	55
16845		39.98	11.67	0	39.7		-10	55
16865		39.84	11.67	0	39.7		-10	55
16880		39.84	11.5	0	39.7		-10	55
16885		39.75	11.5	0	39.7		-10	55
16905		39.84	11.5	0	39.7		-10	55
16925		39.91	11.5	0	39.7		-10	55
16940		39.91	11.5	0	39.7		-10	55
16945		40.01	11.5	0	39.7		-10	55
16965		39.77	11.5	0	39.7		-10	55
16985		39.91	11.5	0	39.7		-10	55
17005		40	11.5	0	39.7		-10	55
17025		39.82	11.5	0	39.7		-10	55
17045		40.05	11.5	0	39.7		-10	55
17065		40.06	11.5	0	39.7		-10	55
17085		40.08	11.5	0	39.7		-10	55
17105		40.14	11.5	0	39.7		-10	55
17125		40.31	11.5	0	39.7		-10	55
17130		40.31	11.5	0	39.7		-10	55
17145		40.36	11.5	0	39.7		-10	55
17165		40.48	11.5	0	39.7		-10	55
17185		40.62	11.5	0	39.7		-10	55
17190		40.62	11.5	0	39.7		-10	55
17205		40.75	11.5	0	39.7		-10	55
17225		40.77	11.5	0	39.7		-10	55
17245		40.91	11.5	0	39.7		-10	55
17255		40.91	11.5	0	39.7		-10	55
17265		41.01	11.5	0	39.7		-10	55
17285		41.2	11.5	0	39.7		-10	55
17305		41.43	11.5	0	39.7		-10	55
17315		41.43	11.5	0	39.7		-10	55
17325		41.72	11.5	0	39.7		-10	55
17345		41.83	11.5	0	39.7		-10	55
17365		41.99	11.5	0	39.7		-10	55
17380		41.99	11.65	0	39.7		-10	55
17385		42.16	11.65	0	39.7		-10	55
17405		42.5	11.65	0	39.7		-10	55
17425		42.66	11.65	0	39.7		-10	55
17440		42.66	11.65	0	39.7		-10	55
17445		42.85	11.65	0	39.7		-10	55
17465		43.03	11.65	0	39.7		-10	55
17485		43.28	11.65	0	39.7		-10	55
17500		43.28	11.65	0	39.7		-10	55
17505		43.55	11.65	0	39.7		-10	55
17525		43.61	11.65	0	39.7		-10	55
17545		43.91	11.65	0	39.7		-10	55
17565		44.22	11.65	0	39.7		-10	55
17585		44.16	11.65	0	39.7		-10	55
17605		44.59	11.65	0	39.7		-10	55
17625		44.7	11.65	0	39.7		-10	55
17645		44.75	11.65	0	39.7		-10	55
17665		45.13	11.65	0	39.7		-10	55
17685		45.17	11.65	0	39.7		-10	55
17690		45.17	11.65	0	39.7		-10	55
17705		45.45	11.65	0	39.7		-10	55
17725		45.64	11.65	0	39.7		-10	55
17745		45.82	11.65	0	39.7		-10	55
17750		45.82	11.65	0	39.7		-10	55
17765		46.24	11.65	0	39.7		-10	55
17785		46.28	11.65	0	39.7		-10	55
17805		46.33	11.65	0	39.7		-10	55
17815		46.33	11.65	0	39.7		-10	55
17825		46.68	11.65	0	39.7		-10	55
17845		46.91	11.65	0	39.7		-10	55
17865		47.03	11.65	0	39.7		-10	55
17875		47.03	11.65	0	39.7		-10	55
17885		47.13	11.65	0	39.7		-10	55
17905		47.31	11.65	0	39.7		-10	55
17925		47.59	11.65	0	39.7		-10	55
17940		47.59	11.55	0	39.7		-10	55
17945		47.74	11.55	0	39.7		-10	55
17965		47.91	11.55	0	39.7		-10	55
17985		48.12	11.55	0	39.7		-10	55
18000		48.12	11.55	0	39.7		-10	55
18005		48.17	11.55	0	39.7		-10	55
18025		48.44	11.55	0	39.7		-10	55
18045		48.59	11.55	0	39.7		-10	55
18065		48.64	11.55	0	39.7		-10	55
18085		48.89	11.55	0	39.7		-10	55
18105		48.91	11.55	0	39.7		-10	55
18125		49.19	11.55	0	39.7		-10	55
18145		49.14	11.55	0	39.7		-10	55
18165		49.22	11.55	0	39.7		-10	55
18185		49.24	11.55	0	39.7		-10	55
18190		49.24	11.55	0	39.7		-10	55
18205		49.54	11.55	0	39.7		-10	55
18225		49.41	11.55	0	39.7		-10	55
18245		49.6	11.55	0	39.7		-10	55
18250		49.6	11.55	0	39.7		-10	55
18265		49.7	11.55	0	39.7		-10	55
18285		49.69	11.55	0	39.7		-10	55
18305		49.71	11.55	0	39.7		-10	55
18315		49.71	11.55	0	39.7		-10	55
18325		49.68	11.55	0	39.7		-10	55
18345		49.75	11.55	0	39.7		-10	55
18365		49.61	11.55	0	39.7		-10	55
18375		49.61	11.55	0	39.7		-10	55
18385		49.65	11.55	0	39.7		-10	55
18405		49.56	11.55	0	39.7		-10	55
18425		49.64	11.55	0	39.7		-10	55
18440		49.64	11.6	0	39.7		-10	55
18445		49.7	11.6	0	39.7		-10	55
18465		49.56	11.6	0	39.7		-10	55
18485		49.28	11.6	0	39.7		-10	55
18500		49.28	11.6	0	39.7		-10	55
18505		49.36	11.6	0	39.7		-10	55
18525		49.14	11.6	0	39.7		-10	55
18545		49.09	11.6	0	39.7		-10	55
18565		48.91	11.6	0	39.7		-10	55
18585		48.7	11.6	0	39.7		-10	55
18605		48.6	11.6	0	39.7		-10	55
18625		48.34	11.6	0	39.7		-10	55
18645		48.27	11.6	0	39.7		-10	55
18665		47.95	11.6	0	39.7		-10	55
18685		47.95	11.6	0	39.7		-10	55
18690		47.95	11.6	0	39.7		-10	55
18705		47.59	11.6	0	39.7		-10	55
18725		47.52	11.6	0	39.7		-10	55
18745		47.22	11.6	0	39.7		-10	55
18750		47.22	11.6	0	39.7		-10	55
18765		46.93	11.6	0	39.7		-10	55
18785		46.7	11.6	0	39.7		-10	55
18805		46.54	11.6	0	39.7		-10	55
18810		46.54	11.6	0	39.7		-10	55
18825		46.21	11.6	0	39.7		-10	55
18845		45.93	11.6	0	39.7		-10	55
18865		45.82	11.6	0	39.7		-10	55
18875		45.82	11.6	0	39.7		-10	55
18885		45.28	11.6	0	39.7		-10	55
18905		45.32	11.6	0	39.7		-10	55
18925		45.21	11.6	0	39.7		-10	55
18935		45.21	11.6	0	39.7		-10	55
18945		44.85	11.6	0	39.7		-10	55
18965		44.81	11.6	0	39.7		-10	55
18985		44.6	11.6	0	39.7		-10	55
19000		44.6	11.88	0	39.7		-10	55
19005		44.52	11.88	0	39.7		-10	55
19025		44.32	11.88	0	39.7		-10	55
19045		44.13	11.88	0	39.7		-10	55
19060		44.13	11.88	0	39.7		-10	55
19065		43.83	11.88	0	39.7		-10	55
19085		43.8	11.88	0	39.7		-10	55
19105		43.61	11.88	0	39.7		-10	55
19125		43.52	11.88	0	39.7		-10	55
19145		43.37	11.88	0	39.7		-10	55
19165		43.16	11.88	0	39.7		-10	55
19185		42.88	11.88	0	39.7		-10	55
19205		42.9	11.88	0	39.7		-10	55
19225		42.68	11.88	0	39.7		-10	55
19245		42.39	11.88	0	39.7		-10	55
19250		42.39	11.88	0	39.7		-10	55
19265		42.27	11.88	0	39.7		-10	55
19285		42.06	11.88	0	39.7		-10	55
19305		41.9	11.88	0	39.7		-10	55
19315		41.9	11.88	0	39.7		-10	55
19325		41.79	11.88	0	39.7		-10	55
19345		41.57	11.88	0	39.7		-10	55
19365		41.47	11.88	0	39.7		-10	55
19375		41.47	11.88	0	39.7		-10	55
19385		41.28	11.88	0	39.7		-10	55
19405		41.14	11.88	0	39.7		-10	55
19425		40.9	11.88	0	39.7		-10	55
19435		40.9	11.88	0	39.7		-10	55
19445		40.8	11.88	0	39.7		-10	55
19465		40.77	11.88	0	39.7		-10	55
19485		40.59	11.88	0	39.7		-10	55
19500		40.59	11.59	0	39.7		-10	55
19505		40.7	11.59	0	39.7		-10	55
19525		40.49	11.59	0	39.7		-10	55
19545		40.2	11.59	0	39.7		-10	55
19560		40.2	11.59	0	39.7		-10	55
19565		40.28	11.59	0	39.7		-10	55
19585		40.15	11.59	0	39.7		-10	55
19605		40.08	11.59	0	39.7		-10	55
19625		40.04	11.59	0	39.7		-10	55
19645		40.07	11.59	0	39.7		-10	55
19665		39.74	11.59	0	39.7		-10	55
19685		40.21	11.59	0	39.7		-10	55
19705		39.88	11.59	0	39.7		-10	55
19725		39.79	11.59	0	39.7		-10	55
19745		39.83	11.59	0	39.7		-10	55
19750		39.83	11.59	0	39.7		-10	55
19765		39.88	11.59	0	39.7		-10	55
19785		39.77	11.59	0	39.7		-10	55
19805		39.65	11.59	0	39.7		-10	55
19810		39.65	11.59	0	39.7		-10	55
19825		39.9	11.59	0	39.7		-10	55
19845		39.78	11.59	0	39.7		-10	55
19865		39.88	11.59	0	39.7		-10	55
19875		39.88	11.59	0	39.7		-10	55
19885		39.92	11.59	0	39.7		-10	55
19905		40.05	11.59	0	39.7		-10	55
19925		40.01	11.59	0	39.7		-10	55
19935		40.01	11.59	0	39.7		-10	55
19945		40.03	11.59	0	39.7		-10	55
19965		40.22	11.59	0	39.7		-10	55
19985		40.23	11.59	0	39.7		-10	55
20000		40.23	11.92	0	39.7		-10	55
20005		40.36	11.92	0	39.7		-10	55
20025		40.7	11.92	0	39.7		-10	55
20045		40.62	11.92	0	39.7		-10	55
20060		40.62	11.92	0	39.7		-10	55
20065		40.73	11.92	0	39.7		-10	55
20085		40.81	11.92	0	39.7		-10	55
20105		41.18	11.92	0	39.7		-10	55
20125		41.3	11.92	0	39.7		-10	55
20145		41.37	11.92	0	39.7		-10	55
20165		41.5	11.92	0	39.7		-10	55
20185		41.79	11.92	0	39.7		-10	55
20205		42.02	11.92	0	39.7		-10	55
20225		42.18	11.92	0	39.7		-10	55
20245		42.2	11.92	0	39.7		-10	55
20250		42.2	11.92	0	39.7		-10	55
20265		42.53	11.92	0	39.7		-10	55
20285		42.89	11.92	0	39.7		-10	55
20305		43	11.92	0	39.7		-10	55
20310		43	11.92	0	39.7		-10	55
20325		43.31	11.92	0	39.7		-10	55
20345		43.42	11.92	0	39.7		-10	55
20365		43.54	11.92	0	39.7		-10	55
20375		43.54	11.92	0	39.7		-10	55
20385		43.82	11.92	0	39.7		-10	55
20405		43.97	11.92	0	39.7		-10	55
20425		44.23	11.92	0	39.7		-10	55
20435		44.23	11.92	0	39.7		-10	55
20445		44.27	11.92	0	39.7		-10	55
20465		44.44	11.92	0	39.7		-10	55
20485		44.69	11.92	0	39.7		-10	55
20495		44.69	11.92	0	39.7		-10	55
20505		45.1	11.92	0	39.7		-10	55
20525		45.25	11.92	0	39.7		-10	55
20545		45.36	11.92	0	39.7		-10	55
20560		45.36	11.9	0	39.7		-10	55
20565		45.62	11.9	0	39.7		-10	55
20585		45.8	11.9	0	39.7		-10	55
20605		45.89	11.9	0	39.7		-10	55
20620		45.89	11.9	0	39.7		-10	55
20625		46.32	11.9	0	39.7		-10	55
20645		46.36	11.9	0	39.7		-10	55
20665		46.41	11.9	0	39.7		-10	55
20685		46.74	11.9	0	39.7		-10	55
20705		47.01	11.9	0	39.7		-10	55
20725		47.21	11.9	0	39.7		-10	55
20745		47.31	11.9	0	39.7		-10	55
20765		47.41	11.9	0	39.7		-10	55
20785		47.72	11.9	0	39.7		-10	55
20805		47.77	11.9	0	39.7		-10	55
20810		47.77	11.9	0	39.7		-10	55
20825		48.03	11.9	0	39.7		-10	55
20845		48.22	11.9	0	39.7		-10	55
20865		48.41	11.9	0	39.7		-10	55
20870		48.41	11.9	0	39.7		-10	55
20885		48.46	11.9	0	39.7		-10	55
20905		48.58	11.9	0	39.7		-10	55
20925		48.81	11.9	0	39.7		-10	55
20935		48.81	11.9	0	39.7		-10	55
20945		48.81	11.9	0	39.7		-10	55
20965		49.12	11.9	0	39.7		-10	55
20985		49.12	11.9	0	39.7		-10	55
20995		49.12	11.9	0	39.7		-10	55
21005		49.43	11.9	0	39.7		-10	55
21025		49.29	11.9	0	39.7		-10	55
21045		49.17	11.9	0	39.7		-10	55
21060		49.17	11.97	0	39.7		-10	55
21065		49.48	11.97	0	39.7		-10	55
21085		49.59	11.97	0	39.7		-10	55
21105		49.59	11.97	0	39.7		-10	55
21120		49.59	11.97	0	39.7		-10	55
21125		49.44	11.97	0	39.7		-10	55
21145		49.65	11.97	0	39.7		-10	55
21165		49.66	11.97	0	39.7		-10	55
21185		49.47	11.97	0	39.7		-10	55
21205		49.64	11.97	0	39.7		-10	55
21225		49.71	11.97	0	39.7		-10	55
21245		49.61	11.97	0	39.7		-10	55
21265		49.65	11.97	0	39.7		-10	55
21285		49.63	11.97	0	39.7		-10	55
21305		49.44	11.97	0	39.7		-10	55
21310		49.44	11.97	0	39.7		-10	55
21325		49.44	11.97	0	39.7		-10	55
21345		49.52	11.97	0	39.7		-10	55
21365		49.33	11.97	0	39.7		-10	55
21370		49.33	11.97	0	39.7		-10	55
21385		49.34	11.97	0	39.7		-10	55
21405		49.03	11.97	0	39.7		-10	55
21425		49.05	11.97	0	39.7		-10	55
21430		49.05	11.97	0	39.7		-10	55
21445		48.89	11.97	0	39.7		-10	55
21465		48.57	11.97	0	39.7		-10	55
21485		48.48	11.97	0	39.7		-10	55
21495		48.48	11.97	0	39.7		-10	55
21505		48.28	11.97	0	39.7		-10	55
21525		47.97	11.97	0	39.7		-10	55
21545		47.82	11.97	0	39.7		-10	55
21560		47.82	11.92	0	39.7		-10	55
21565		47.62	11.92	0	39.7		-10	55
21585		47.5	11.92	0	39.7		-10	55
21605		47.25	11.92	0	39.7		-10	55
21620		47.25	11.92	0	39.7		-10	55
21625		46.91	11.92	0	39.7		-10	55
21645		46.75	11.92	0	39.7		-10	55
21665		46.55	11.92	0	39.7		-10	55
21685		46.16	11.92	0	39.7		-10	55
21705		45.93	11.92	0	39.7		-10	55
21725		45.98	11.92	0	39.7		-10	55
21745		45.78	11.92	0	39.7		-10	55
21765		45.52	11.92	0	39.7		-10	55
21785		45.16	11.92	0	39.7		-10	55
21805		45.11	11.92	0	39.7		-10	55
21825		44.91	11.92	0	39.7		-10	55
21845		44.61	11.92	0	39.7		-10	55
21865		44.52	11.92	0	39.7		-10	55
21870		44.52	11.92	0	39.7		-10	55
21885		44.36	11.92	0	39.7		-10	55
21905		44.19	11.92	0	39.7		-10	55
21925		44.02	11.92	0	39.7		-10	55
21930		44.02	11.92	0	39.7		-10	55
21945		43.65	11.92	0	39.7		-10	55
21965		43.6	11.92	0	39.7		-10	55
21985		43.49	11.92	0	39.7		-10	55
21995		43.49	11.92	0	39.7		-10	55
22005		43.31	11.92	0	39.7		-10	55
22025		43.15	11.92	0	39.7		-10	55
22045		42.94	11.92	0	39.7		-10	55
22055		42.94	11.92	0	39.7		-10	55
22065		42.73	11.92	0	39.7		-10	55
22085		42.73	11.92	0	39.7		-10	55
22105		42.27	11.92	0	39.7		-10	55
22120		42.27	11.98	0	39.7		-10	55
22125		42.3	11.98	0	39.7		-10	55
22145		42.1	11.98	0	39.7		-10	55
22165		41.98	11.98	0	39.7		-10	55
22180		41.98	11.98	0	39.7		-10	55
22185		41.77	11.98	0	39.7		-10	55
22205		41.5	11.98	0	39.7		-10	55
22225		41.56	11.98	0	39.7		-10	55
22245		41.29	11.98	0	39.7		-10	55
22265		41.19	11.98	0	39.7		-10	55
22285		41	11.98	0	39.7		-10	55
22305		40.79	11.98	0	39.7		-10	55
22325		40.88	11.98	0	39.7		-10	55
22345		40.83	11.98	0	39.7		-10	55
22365		40.44	11.98	0	39.7		-10	55
22370		40.44	11.98	0	39.7		-10	55
22385		40.29	11.98	0	39.7		-10	55
22405		40.28	11.98	0	39.7		-10	55
22425		40.25	11.98	0	39.7		-10	55
22430		40.25	11.98	0	39.7		-10	55
22445		40.2	11.98	0	39.7		-10	55
22465		39.97	11.98	0	39.7		-10	55
22485		39.91	11.98	0	39.7		-10	55
22495		39.91	11.98	0	39.7		-10	55
22505		39.94	11.98	0	39.7		-10	55
22525		39.87	11.98	0	39.7		-10	55
22545		39.89	11.98	0	39.7		-10	55
22555		39.89	11.98	0	39.7		-10	55
22565		39.78	11.98	0	39.7		-10	55
22585		39.71	11.98	0	39.7		-10	55
22605		39.89	11.98	0	39.7		-10	55
22620		39.89	11.8	0	39.7		-10	55
22625		39.72	11.8	0	39.7		-10	55
22645		39.77	11.8	0	39.7		-10	55
22665		39.7	11.8	0	39.7		-10	55
22680		39.7	11.8	0	39.7		-10	55
22685		39.66	11.8	0	39.7		-10	55
22705		39.77	11.8	0	39.7		-10	55
22725		39.8	11.8	0	39.7		-10	55
22740		39.8	11.8	0	39.7		-10	55
22745		39.88	11.8	0	39.7		-10	55
22765		39.8	11.8	0	39.7		-10	55
22785		39.87	11.8	0	39.7		-10	55
22805		40.01	11.8	0	39.7		-10	55
22825		39.89	11.8	0	39.7		-10	55
22845		39.99	11.8	0	39.7		-10	55
22865		40.07	11.8	0	39.7		-10	55
22870		40.07	11.8	0	39.7		-10	55
22885		40.18	11.8	0	39.7		-10	55
22905		40.17	11.8	0	39.7		-10	55
22925		40.5	11.8	0	39.7		-10	55
22930		40.5	11.8	0	39.7		-10	55
22945		40.61	11.8	0	39.7		-10	55
22965		40.59	11.8	0	39.7		-10	55
22985		40.7	11.8	0	39.7		-10	55
22995		40.7	11.8	0	39.7		-10	55
23005		40.99	11.8	0	39.7		-10	55
23025		41.19	11.8	0	39.7		-10	55
23045		41.34	11.8	0	39.7		-10	55
23055		41.34	11.8	0	39.7		-10	55
23065		41.46	11.8	0	39.7		-10	55
23085		41.71	11.8	0	39.7		-10	55
23105		41.81	11.8	0	39.7		-10	55
23115		41.81	11.8	0	39.7		-10	55
23125		42.16	11.8	0	39.7		-10	55
23145		42.19	11.8	0	39.7		-10	55
23165		42.37	11.8	0	39.7		-10	55
23180		42.37	12.03	0	39.7		-10	55
23185		42.69	12.03	0	39.7		-10	55
23205		42.86	12.03	0	39.7		-10	55
23225		43.14	12.03	0	39.7		-10	55
23240		43.14	12.03	0	39.7		-10	55
23245		43.44	12.03	0	39.7		-10	55
23265		43.5	12.03	0	39.7		-10	55
23285		43.79	12.03	0	39.7		-10	55
23305		43.91	12.03	0	39.7		-10	55
23325		44.3	12.03	0	39.7		-10	55
23345		44.2	12.03	0	39.7		-10	55
23365		44.49	12.03	0	39.7		-10	55
23385		44.8	12.03	0	39.7		-10	55
23405		44.9	12.03	0	39.7		-10	55
23425		45.16	12.03	0	39.7		-10	55
23430		45.16	12.03	0	39.7		-10	55
23445		45.3	12.03	0	39.7		-10	55
23465		45.47	12.03	0	39.7		-10	55
23485		45.92	12.03	0	39.7		-10	55
23490		45.92	12.03	0	39.7		-10	55
23505		45.88	12.03	0	39.7		-10	55
23525		46.03	12.03	0	39.7		-10	55
23545		46.25	12.03	0	39.7		-10	55
23555		46.25	12.03	0	39.7		-10	55
23565		46.46	12.03	0	39.7		-10	55
23585		46.7	12.03	0	39.7		-10	55
23605		46.96	12.03	0	39.7		-10	55
23615		46.96	12.03	0	39.7		-10	55
23625		46.94	12.03	0	39.7		-10	55
23645		47.15	12.03	0	39.7		-10	55
23665		47.31	12.03	0	39.7		-10	55
23680		47.31	12.15	0	39.7		-10	55
23685		47.56	12.15	0	39.7		-10	55
23705		47.78	12.15	0	39.7		-10	55
23725		47.84	12.15	0	39.7		-10	55
23740		47.84	12.15	0	39.7		-10	55
23745		48.14	12.15	0	39.7		-10	55
23765		48.36	12.15	0	39.7		-10	55
23785		48.4	12.15	0	39.7		-10	55
23805		48.64	12.15	0	39.7		-10	55
23825		48.56	12.15	0	39.7		-10	55
23845		48.82	12.15	0	39.7		-10	55
23865		49.08	12.15	0	39.7		-10	55
23885		49.17	12.15	0	39.7		-10	55
23905		49.06	12.15	0	39.7		-10	55
23925		49.21	12.15	0	39.7		-10	55
23930		49.21	12.15	0	39.7		-10	55
23945		49.37	12.15	0	39.7		-10	55
23965		49.43	12.15	0	39.7		-10	55
23985		49.26	12.15	0	39.7		-10	55
23990		49.26	12.15	0	39.7		-10	55
24005		49.46	12.15	0	39.7		-10	55
24025		49.57	12.15	0	39.7		-10	55
24045		49.47	12.15	0	39.7		-10	55
24055		49.47	12.15	0	39.7		-10	55
24065		49.52	12.15	0	39.7		-10	55
24085		49.59	12.15	0	39.7		-10	55
24105		49.7	12.15	0	39.7		-10	55
24115		49.7	12.15	0	39.7		-10	55
24125		49.52	12.15	0	39.7		-10	55
24145		49.57	12.15	0	39.7		-10	55
24165		49.53	12.15	0	39.7		-10	55
24180		49.53	12	0	39.7		-10	55
24185		49.42	12	0	39.7		-10	55
24205		49.46	12	0	39.7		-10	55
24225		49.32	12	0	39.7		-10	55
24240		49.32	12	0	39.7		-10	55
24245		49.21	12	0	39.7		-10	55
24265		49.06	12	0	39.7		-10	55
24285		49.16	12	0	39.7		-10	55
24305		48.97	12	0	39.7		-10	55
24325		48.84	12	0	39.7		-10	55
24345		48.67	12	0	39.7		-10	55
24365		48.45	12	0	39.7		-10	55
24385		48.15	12	0	39.7		-10	55
24405		48.05	12	0	39.7		-10	55
24425		47.77	12	0	39.7		-10	55
24445		47.6	12	0	39.7		-10	55
24465		47.37	12	0	39.7		-10	55
24485		47.15	12	0	39.7		-10	55
24490		47.15	12	0	39.7		-10	55
24505		47.13	12	0	39.7		-10	55
24525		46.62	12	0	39.7		-10	55
24545		46.51	12	0	39.7		-10	55
24550		46.51	12	0	39.7		-10	55
24565		46.33	12	0	39.7		-10	55
24585		46.27	12	0	39.7		-10	55
24605		45.73	12	0	39.7		-10	55
24615		45.73	12	0	39.7		-10	55
24625		45.67	12	0	39.7		-10	55
24645		45.41	12	0	39.7		-10	55
24665		45.16	12	0	39.7		-10	55
24675		45.16	12	0	39.7		-10	55
24685		44.97	12	0	39.7		-10	55
24705		44.87	12	0	39.7		-10	55
24725		44.76	12	0	39.7		-10	55
24740		44.76	11.93	0	39.7		-10	55
24745		44.39	11.93	0	39.7		-10	55
24765		44.11	11.93	0	39.7		-10	55
24785		43.99	11.93	0	39.7		-10	55
24800		43.99	11.93	0	39.7		-10	55
24805		43.89	11.93	0	39.7		-10	55
24825		43.8	11.93	0	39.7		-10	55
24845		43.56	11.93	0	39.7		-10	55
24865		43.47	11.93	0	39.7		-10	55
24885		43.25	11.93	0	39.7		-10	55
24905		42.99	11.93	0	39.7		-10	55
24925		43.06	11.93	0	39.7		-10	55
24945		42.81	11.93	0	39.7		-10	55
24965		42.53	11.93	0	39.7		-10	55
24985		42.49	11.93	0	39.7		-10	55
24990		42.49	11.93	0	39.7		-10	55
25005		42.15	11.93	0	39.7		-10	55
25025		42.14	11.93	0	39.7		-10	55
25045		41.89	11.93	0	39.7		-10	55
25050		41.89	11.93	0	39.7		-10	55
25065		41.81	11.93	0	39.7		-10	55
25085		41.67	11.93	0	39.7		-10	55
25105		41.62	11.93	0	39.7		-10	55
25115		41.62	11.93	0	39.7		-10	55
25125		41.33	11.93	0	39.7		-10	55
25145		41.15	11.93	0	39.7		-10	55
25165		40.96	11.93	0	39.7		-10	55
25175		40.96	11.93	0	39.7		-10	55
25185		40.8	11.93	0	39.7		-10	55
25205		40.64	11.93	0	39.7		-10	55
25225		40.79	11.93	0	39.7		-10	55
25240		40.79	12.22	0	39.7		-10	55
25245		40.5	12.22	0	39.7		-10	55
25265		40.45	12.22	0	39.7		-10	55
25285		40.24	12.22	0	39.7		-10	55
25300		40.24	12.22	0	39.7		-10	55
25305		40.22	12.22	0	39.7		-10	55
25325		40.25	12.22	0	39.7		-10	55
25345		40.21	12.22	0	39.7		-10	55
25365		40.07	12.22	0	39.7		-10	55
25385		39.89	12.22	0	39.7		-10	55
25405		40.01	12.22	0	39.7		-10	55
25425		39.85	12.22	0	39.7		-10	55
25445		39.87	12.22	0	39.7		-10	55
25465		39.79	12.22	0	39.7		-10	55
25485		39.78	12.22	0	39.7		-10	55
25490		39.78	12.22	0	39.7		-10	55
25505		40.04	12.22	0	39.7		-10	55
25525		39.85	12.22	0	39.7		-10	55
25545		39.78	12.22	0	39.7		-10	55
25550		39.78	12.22	0	39.7		-10	55
25565		39.88	12.22	0	39.7		-10	55
25585		39.8	12.22	0	39.7		-10	55
25605		39.91	12.22	0	39.7		-10	55
25615		39.91	12.22	0	39.7		-10	55
25625		39.96	12.22	0	39.7		-10	55
25645		39.84	12.22	0	39.7		-10	55
25665		40.14	12.22	0	39.7		-10	55
25675		40.14	12.22	0	39.7		-10	55
25685		39.99	12.22	0	39.7		-10	55
25705		40.32	12.22	0	39.7		-10	55
25725		40.4	12.22	0	39.7		-10	55
25735		40.4	12.22	0	39.7		-10	55
25745		40.53	12.22	0	39.7		-10	55
25765		40.58	12.22	0	39.7		-10	55
25785		40.73	12.22	0	39.7		-10	55
25800		40.73	12.22	0	39.7		-10	55
25805		40.72	12.22	0	39.7		-10	55
25825		41.03	12.22	0	39.7		-10	55
25845		41.26	12.22	0	39.7		-10	55
25860		41.26	12.22	0	39.7		-10	55
25865		41.44	12.22	0	39.7		-10	55
25885		41.58	12.22	0	39.7		-10	55
25905		41.81	12.22	0	39.7		-10	55
25925		42	12.22	0	39.7		-10	55
25945		42.22	12.22	0	39.7		-10	55
25965		42.44	12.22	0	39.7		-10	55
25985		42.61	12.22	0	39.7		-10	55
26005		42.79	12.22	0	39.7		-10	55
26025		42.98	12.22	0	39.7		-10	55
26045		43.19	12.22	0	39.7		-10	55
26050		43.19	12.22	0	39.7		-10	55
26065		43.41	12.22	0	39.7		-10	55
26085		43.73	12.22	0	39.7		-10	55
26105		43.92	12.22	0	39.7		-10	55
26110		43.92	12.22	0	39.7		-10	55
26125		44	12.22	0	39.7		-10	55
26145		44.25	12.22	0	39.7		-10	55
26165		44.47	12.22	0	39.7		-10	55
26175		44.47	12.22	0	39.7		-10	55
26185		44.72	12.22	0	39.7		-10	55
26205		45.04	12.22	0	39.7		-10	55
26225		45.21	12.22	0	39.7		-10	55
26235		45.21	12.22	0	39.7		-10	55
26245		45.18	12.22	0	39.7		-10	55
26265		45.7	12.22	0	39.7		-10	55
26285		45.63	12.22	0	39.7		-10	55
26300		45.63	12.12	0	39.7		-10	55
26305		45.78	12.12	0	39.7		-10	55
26325		45.94	12.12	0	39.7		-10	55
26345		46.29	12.12	0	39.7		-10	55
26360		46.29	12.12	0	39.7		-10	55
26365		46.61	12.12	0	39.7		-10	55
26385		46.56	12.12	0	39.7		-10	55
26405		46.75	12.12	0	39.7		-10	55
26425		47.08	12.12	0	39.7		-10	55
26445		47.21	12.12	0	39.7		-10	55
26465		47.57	12.12	0	39.7		-10	55
26485		47.53	12.12	0	39.7		-10	55
26505		47.61	12.12	0	39.7		-10	55
26525		47.93	12.12	0	39.7		-10	55
26545		47.97	12.12	0	39.7		-10	55
26550		47.97	12.12	0	39.7		-10	55
26565		48.22	12.12	0	39.7		-10	55
26585		48.18	12.12	0	39.7		-10	55
26605		48.58	12.12	0	39.7		-10	55
26610		48.58	12.12	0	39.7		-10	55
26625		48.52	12.12	0	39.7		-10	55
26645		48.62	12.12	0	39.7		-10	55
26665		49.03	12.12	0	39.7		-10	55
26675		49.03	12.12	0	39.7		-10	55
26685		48.85	12.12	0	39.7		-10	55
26705		49.07	12.12	0	39.7		-10	55
26725		49.12	12.12	0	39.7		-10	55
26735		49.12	12.12	0	39.7		-10	55
26745		49.17	12.12	0	39.7		-10	55
26765		49.3	12.12	0	39.7		-10	55
26785		49.34	12.12	0	39.7		-10	55
26800		49.34	12.05	0	39.7		-10	55
26805		49.51	12.05	0	39.7		-10	55
26825		49.55	12.05	0	39.7		-10	55
26845		49.52	12.05	0	39.7		-10	55
26860		49.52	12.05	0	39.7		-10	55
26865		49.46	12.05	0	39.7		-10	55
26885		49.34	12.05	0	39.7		-10	55
26905		49.47	12.05	0	39.7		-10	55
26925		49.46	12.05	0	39.7		-10	55
26945		49.64	12.05	0	39.7		-10	55
26965		49.42	12.05	0	39.7		-10	55
26985		49.6	12.05	0	39.7		-10	55
27005		49.58	12.05	0	39.7		-10	55
27025		49.34	12.05	0	39.7		-10	55
27045		49.35	12.05	0	39.7		-10	55
27065		49.44	12.05	0	39.7		-10	55
27085		49.29	12.05	0	39.7		-10	55
27105		49.29	12.05	0	39.7		-10	55
27110		49.29	12.05	0	39.7		-10	55
27125		49.23	12.05	0	39.7		-10	55
27145		49	12.05	0	39.7		-10	55
27165		48.84	12.05	0	39.7		-10	55
27175		48.84	12.05	0	39.7		-10	55
27185		48.58	12.05	0	39.7		-10	55
27205		48.44	12.05	0	39.7		-10	55
27225		48.32	12.05	0	39.7		-10	55
27235		48.32	12.05	0	39.7		-10	55
27245		47.95	12.05	0	39.7		-10	55
27265		47.76	12.05	0	39.7		-10	55
27285		47.65	12.05	0	39.7		-10	55
27300		47.65	12.33	0	39.7		-10	55
27305		47.58	12.33	0	39.7		-10	55
27325		47.35	12.33	0	39.7		-10	55
27345		47.02	12.33	0	39.7		-10	55
27360		47.02	12.33	0	39.7		-10	55
27365		46.95	12.33	0	39.7		-10	55
27385		46.74	12.33	0	39.7		-10	55
27405		46.46	12.33	0	39.7		-10	55
27420		46.46	12.33	0	39.7		-10	55
27425		46.2	12.33	0	39.7		-10	55
27445		45.8	12.33	0	39.7		-10	55
27465		45.7	12.33	0	39.7		-10	55
27485		45.6	12.33	0	39.7		-10	55
27505		45.32	12.33	0	39.7		-10	55
27525		45.1	12.33	0	39.7		-10	55
27545		45.03	12.33	0	39.7		-10	55
27565		44.88	12.33	0	39.7		-10	55
27585		44.65	12.33	0	39.7		-10	55
27605		44.43	12.33	0	39.7		-10	55
27610		44.43	12.33	0	39.7		-10	55
27625		44.29	12.33	0	39.7		-10	55
27645		44.08	12.33	0	39.7		-10	55
27665		43.85	12.33	0	39.7		-10	55
27670		43.85	12.33	0	39.7		-10	55
27685		43.76	12.33	0	39.7		-10	55
27705		43.6	12.33	0	39.7		-10	55
27725		43.41	12.33	0	39.7		-10	55
27735		43.41	12.33	0	39.7		-10	55
27745		43.16	12.33	0	39.7		-10	55
27765		42.95	12.33	0	39.7		-10	55
27785		42.91	12.33	0	39.7		-10	55
27795		42.91	12.33	0	39.7		-10	55
27805		42.73	12.33	0	39.7		-10	55
27825		42.65	12.33	0	39.7		-10	55
27845		42.52	12.33	0	39.7		-10	55
27860		42.52	12.26	0	39.7		-10	55
27865		42.24	12.26	0	39.7		-10	55
27885		42	12.26	0	39.7		-10	55
27905		41.89	12.26	0	39.7		-10	55
27920		41.89	12.26	0	39.7		-10	55
27925		41.72	12.26	0	39.7		-10	55
27945		41.55	12.26	0	39.7		-10	55
27965		41.32	12.26	0	39.7		-10	55
27985		41.27	12.26	0	39.7		-10	55
28005		41.04	12.26	0	39.7		-10	55
28025		41.01	12.26	0	39.7		-10	55
28045		40.67	12.26	0	39.7		-10	55
28065		40.69	12.26	0	39.7		-10	55
28085		40.59	12.26	0	39.7		-10	55
28105		40.39	12.26	0	39.7		-10	55
28110		40.39	12.26	0	39.7		-10	55
28125		40.38	12.26	0	39.7		-10	55
28145		40.2	12.26	0	39.7		-10	55
28165		40.18	12.26	0	39.7		-10	55
28170		40.18	12.26	0	39.7		-10	55
28185		40.13	12.26	0	39.7		-10	55
28205		40	12.26	0	39.7		-10	55
28225		40.03	12.26	0	39.7		-10	55
28235		40.03	12.26	0	39.7		-10	55
28245		39.91	12.26	0	39.7		-10	55
28265		39.95	12.26	0	39.7		-10	55
28285		39.84	12.26	0	39.7		-10	55
28295		39.84	12.26	0	39.7		-10	55
28305		39.84	12.26	0	39.7		-10	55
28325		39.83	12.26	0	39.7		-10	55
28345		39.72	12.26	0	39.7		-10	55
28360		39.72	12.23	0	39.7		-10	55
28365		39.64	12.23	0	39.7		-10	55
28385		39.79	12.23	0	39.7		-10	55
28405		39.64	12.23	0	39.7		-10	55
28420		39.64	12.23	0	39.7		-10	55
28425		39.81	12.23	0	39.7		-10	55
28445		39.69	12.23	0	39.7		-10	55
28465		39.81	12.23	0	39.7		-10	55
28485		39.86	12.23	0	39.7		-10	55
28505		39.86	12.23	0	39.7		-10	55
28525		39.96	12.23	0	39.7		-10	55
28545		39.92	12.23	0	39.7		-10	55
28565		39.92	12.23	0	39.7		-10	55
28585		40.22	12.23	0	39.7		-10	55
28605		40.34	12.23	0	39.7		-10	55
28610		40.34	12.23	0	39.7		-10	55
28625		40.23	12.23	0	39.7		-10	55
28645		40.47	12.23	0	39.7		-10	55
28665		40.56	12.23	0	39.7		-10	55
28670		40.56	12.23	0	39.7		-10	55
28685		40.68	12.23	0	39.7		-10	55
28705		40.77	12.23	0	39.7		-10	55
28725		41.09	12.23	0	39.7		-10	55
28730		41.09	12.23	0	39.7		-10	55
28745		41.05	12.23	0	39.7		-10	55
28765		41.28	12.23	0	39.7		-10	55
28785		41.49	12.23	0	39.7		-10	55
28795		41.49	12.23	0	39.7		-10	55
28805		41.67	12.23	0	39.7		-10	55
28825		41.8	12.23	0	39.7		-10	55
28845		42.19	12.23	0	39.7		-10	55
28855		42.19	12.23	0	39.7		-10	55
28865		42.21	12.23	0	39.7		-10	55
28885		42.51	12.23	0	39.7		-10	55
28905		42.9	12.23	0	39.7		-10	55
28920		42.9	12.48	0	39.7		-10	55
28925		42.97	12.48	0	39.7		-10	55
28945		43.24	12.48	0	39.7		-10	55
28965		43.34	12.48	0	39.7		-10	55
28980		43.34	12.48	0	39.7		-10	55
28985		43.63	12.48	0	39.7		-10	55
29005		43.77	12.48	0	39.7		-10	55
29025		44	12.48	0	39.7		-10	55
29045		44.2	12.48	0	39.7		-10	55
29065		44.32	12.48	0	39.7		-10	55
29085		44.68	12.48	0	39.7		-10	55
29105		44.9	12.48	0	39.7		-10	55
29125		45.06	12.48	0	39.7		-10	55
29145		45.08	12.48	0	39.7		-10	55
29165		45.55	12.48	0	39.7		-10	55
29170		45.55	12.48	0	39.7		-10	55
29185		45.6	12.48	0	39.7		-10	55
29205		45.84	12.48	0	39.7		-10	55
29225		46.06	12.48	0	39.7		-10	55
29230		46.06	12.48	0	39.7		-10	55
29245		46.25	12.48	0	39.7		-10	55
29265		46.35	12.48	0	39.7		-10	55
29285		46.64	12.48	0	39.7		-10	55
29295		46.64	12.48	0	39.7		-10	55
29305		46.79	12.48	0	39.7		-10	55
29325		46.95	12.48	0	39.7		-10	55
29345		47.17	12.48	0	39.7		-10	55
29355		47.17	12.48	0	39.7		-10	55
29365		47.22	12.48	0	39.7		-10	55
29385		47.46	12.48	0	39.7		-10	55
29405		47.78	12.48	0	39.7		-10	55
29420		47.78	12.38	0	39.7		-10	55
29425		47.92	12.38	0	39.7		-10	55
29445		48.03	12.38	0	39.7		-10	55
29465		48.1	12.38	0	39.7		-10	55
29480		48.1	12.38	0	39.7		-10	55
29485		48.32	12.38	0	39.7		-10	55
29505		48.43	12.38	0	39.7		-10	55
29525		48.51	12.38	0	39.7		-10	55
29545		48.75	12.38	0	39.7		-10	55
29565		48.99	12.38	0	39.7		-10	55
29585		49.02	12.38	0	39.7		-10	55
29605		49.19	12.38	0	39.7		-10	55
29625		49.17	12.38	0	39.7		-10	55
29645		49.3	12.38	0	39.7		-10	55
29665		49.32	12.38	0	39.7		-10	55
29670		49.32	12.38	0	39.7		-10	55
29685		49.38	12.38	0	39.7		-10	55
29705		49.35	12.38	0	39.7		-10	55
29725		49.59	12.38	0	39.7		-10	55
29730		49.59	12.38	0	39.7		-10	55
29745		49.52	12.38	0	39.7		-10	55
29765		49.62	12.38	0	39.7		-10	55
29785		49.71	12.38	0	39.7		-10	55
29795		49.71	12.38	0	39.7		-10	55
29805		49.64	12.38	0	39.7		-10	55
29825		49.62	12.38	0	39.7		-10	55
29845		49.53	12.38	0	39.7		-10	55
29855		49.53	12.38	0	39.7		-10	55
29865		49.51	12.38	0	39.7		-10	55
29885		49.75	12.38	0	39.7		-10	55
29905		49.43	12.38	0	39.7		-10	55
29915		49.43	12.38	0	39.7		-10	55
29925		49.42	12.38	0	39.7		-10	55
29945		49.47	12.38	0	39.7		-10	55
29965		49.25	12.38	0	39.7		-10	55
29980		49.25	12.13	0	39.7		-10	55
29985		49.25	12.13	0	39.7		-10	55
30005		49.07	12.13	0	39.7		-10	55
30025		49.03	12.13	0	39.7		-10	55
30040		49.03	12.13	0	39.7		-10	55
30045		49.04	12.13	0	39.7		-10	55
30065		48.69	12.13	0	39.7		-10	55
30085		48.63	12.13	0	39.7		-10	55
30105		48.18	12.13	0	39.7		-10	55
30125		48.19	12.13	0	39.7		-10	55
30145		48.06	12.13	0	39.7		-10	55
30165		47.76	12.13	0	39.7		-10	55
30185		47.71	12.13	0	39.7		-10	55
30205		47.42	12.13	0	39.7		-10	55
30225		47.21	12.13	0	39.7		-10	55
30230		47.21	12.13	0	39.7		-10	55
30245		46.95	12.13	0	39.7		-10	55
30265		46.84	12.13	0	39.7		-10	55
30285		46.62	12.13	0	39.7		-10	55
30290		46.62	12.13	0	39.7		-10	55
30305		46.38	12.13	0	39.7		-10	55
30325		46.09	12.13	0	39.7		-10	55
30345		46.02	12.13	0	39.7		-10	55
30355		46.02	12.13	0	39.7		-10	55
30365		45.82	12.13	0	39.7		-10	55
30385		45.52	12.13	0	39.7		-10	55
30405		45.3	12.13	0	39.7		-10	55
30415		45.3	12.13	0	39.7		-10	55
30425		45.04	12.13	0	39.7		-10	55
30445		44.89	12.13	0	39.7		-10	55
30465		44.66	12.13	0	39.7		-10	55
30480		44.66	12.41	0	39.7		-10	55
30485		44.47	12.41	0	39.7		-10	55
30505		44.53	12.41	0	39.7		-10	55
30525		44.16	12.41	0	39.7		-10	55
30540		44.16	12.41	0	39.7		-10	55
30545		43.89	12.41	0	39.7		-10	55
30565		43.75	12.41	0	39.7		-10	55
30585		43.73	12.41	0	39.7		-10	55
30605		43.46	12.41	0	39.7		-10	55
30625		43.31	12.41	0	39.7		-10	55
30645		43.19	12.41	0	39.7		-10	55
30665		42.92	12.41	0	39.7		-10	55
30685		42.78	12.41	0	39.7		-10	55
30705		42.6	12.41	0	39.7		-10	55
30725		42.31	12.41	0	39.7		-10	55
30730		42.31	12.41	0	39.7		-10	55
30745		42.27	12.41	0	39.7		-10	55
30765		42.09	12.41	0	39.7		-10	55
30785		41.98	12.41	0	39.7		-10	55
30790		41.98	12.41	0	39.7		-10	55
30805		41.73	12.41	0	39.7		-10	55
30825		41.59	12.41	0	39.7		-10	55
30845		41.39	12.41	0	39.7		-10	55
30855		41.39	12.41	0	39.7		-10	55
30865		41.42	12.41	0	39.7		-10	55
30885		41.19	12.41	0	39.7		-10	55
30905		41.1	12.41	0	39.7		-10	55
30915		41.1	12.41	0	39.7		-10	55
30925		40.85	12.41	0	39.7		-10	55
30945		40.72	12.41	0	39.7		-10	55
30965		40.61	12.41	0	39.7		-10	55
30980		40.61	12.36	0	39.7		-10	55
30985		40.62	12.36	0	39.7		-10	55
31005		40.32	12.36	0	39.7		-10	55
31025		40.27	12.36	0	39.7		-10	55
31040		40.27	12.36	0	39.7		-10	55
31045		40.28	12.36	0	39.7		-10	55
31065		40.13	12.36	0	39.7		-10	55
31085		40.03	12.36	0	39.7		-10	55
31105		39.94	12.36	0	39.7		-10	55
31125		40.06	12.36	0	39.7		-10	55
31145		39.91	12.36	0	39.7		-10	55
31165		39.81	12.36	0	39.7		-10	55
31185		39.79	12.36	0	39.7		-10	55
31205		39.79	12.36	0	39.7		-10	55
31225		39.94	12.36	0	39.7		-10	55
31230		39.94	12.36	0	39.7		-10	55
31245		39.55	12.36	0	39.7		-10	55
31265		39.74	12.36	0	39.7		-10	55
31285		39.77	12.36	0	39.7		-10	55
31290		39.77	12.36	0	39.7		-10	55
31305		39.74	12.36	0	39.7		-10	55
31325		39.83	12.36	0	39.7		-10	55
31345		39.67	12.36	0	39.7		-10	55
31350		39.67	12.36	0	39.7		-10	55
31365		39.85	12.36	0	39.7		-10	55
31385		39.96	12.36	0	39.7		-10	55
31405		39.82	12.36	0	39.7		-10	55
31415		39.82	12.36	0	39.7		-10	55
31425		39.86	12.36	0	39.7		-10	55
31445		40.04	12.36	0	39.7		-10	55
31465		40.04	12.36	0	39.7		-10	55
31480		40.04	12.33	0	39.7		-10	55
31485		40.15	12.33	0	39.7		-10	55
31505		40.3	12.33	0	39.7		-10	55
31525		40.33	12.33	0	39.7		-10	55
31540		40.33	12.33	0	39.7		-10	55
31545		40.53	12.33	0	39.7		-10	55
31565		40.55	12.33	0	39.7		-10	55
31585		40.81	12.33	0	39.7		-10	55
31600		40.81	12.33	0	39.7		-10	55
31605		40.96	12.33	0	39.7		-10	55
31625		41.08	12.33	0	39.7		-10	55
31645		41.31	12.33	0	39.7		-10	55
31665		41.55	12.33	0	39.7		-10	55
31685		41.63	12.33	0	39.7		-10	55
31705		41.98	12.33	0	39.7		-10	55
31725		42.14	12.33	0	39.7		-10	55
31745		42.22	12.33	0	39.7		-10	55
31765		42.63	12.33	0	39.7		-10	55
31785		42.74	12.33	0	39.7		-10	55
31790		42.74	12.33	0	39.7		-10	55
31805		42.94	12.33	0	39.7		-10	55
31825		43.2	12.33	0	39.7		-10	55
31845		43.38	12.33	0	39.7		-10	55
31850		43.38	12.33	0	39.7		-10	55
31865		43.54	12.33	0	39.7		-10	55
31885		43.69	12.33	0	39.7		-10	55
31905		44.04	12.33	0	39.7		-10	55
31915		44.04	12.33	0	39.7		-10	55
31925		44.08	12.33	0	39.7		-10	55
31945		44.46	12.33	0	39.7		-10	55
31965		44.55	12.33	0	39.7		-10	55
31975		44.55	12.33	0	39.7		-10	55
31985		44.81	12.33	0	39.7		-10	55
32005		45.1	12.33	0	39.7		-10	55
32025		45.4	12.33	0	39.7		-10	55
32040		45.4	12.41	0	39.7		-10	55
32045		45.35	12.41	0	39.7		-10	55
32065		45.61	12.41	0	39.7		-10	55
32085		45.82	12.41	0	39.7		-10	55
32100		45.82	12.41	0	39.7		-10	55
32105		46.03	12.41	0	39.7		-10	55
32125		46.3	12.41	0	39.7		-10	55
32145		46.43	12.41	0	39.7		-10	55
32165		46.69	12.41	0	39.7		-10	55
[truncated: 307 more rows]
