# Supplementary material for: Clinical identification of the stimulus intensity to measure temporal summation of second pain
Source: Sci Rep. 2022 Jul 28;12:12915. doi: 10.1038/s41598-022-17171-6 (PMC9334644; doi:10.1038/s41598-022-17171-6)
Supplement: Supplementary file 1 — Supplementary Information 1. [file 41598_2022_17171_MOESM1_ESM.zip › 13 PT.xlsx]

## Sheet: Sheet1
Timestamp [msec]	Heater [C]	Tec [C]	Water [C]	COVAS	Baseline [C]	Events	LimiterMin [C]	LimiterMax [C]
45		37.06
65		37.16
85		37.17
95		37.17	11.36	0	37		-10	55
105		37.08	11.36	0	37		-10	55
125		37.1	11.36	0	37		-10	55
145		37.09	11.36	0	37		-10	55
160		37.09	11.36	0	37		-10	55
165		37.13	11.36	0	37		-10	55
185		37.11	11.36	0	37		-10	55
205		37.11	11.36	0	37		-10	55
220		37.11	11.36	0	37		-10	55
225		37.16	11.36	0	37		-10	55
245		37.16	11.36	0	37		-10	55
265		37.13	11.36	0	37		-10	55
285		37.05	11.36	0	37		-10	55
305		37.12	11.36	0	37		-10	55
325		37.04	11.36	0	37		-10	55
345		36.97	11.36	0	37		-10	55
365		37.05	11.36	0	37		-10	55
385		37.17	11.36	0	37		-10	55
405		37.12	11.36	0	37		-10	55
425		37	11.36	0	37		-10	55
445		36.95	11.36	0	37		-10	55
465		37.12	11.36	0	37		-10	55
470		37.12	11.36	0	37		-10	55
485		37.07	11.36	0	37		-10	55
505		37.03	11.36	0	37		-10	55
525		37.06	11.36	0	37		-10	55
535		37.06	11.36	0	37		-10	55
545		36.99	11.36	0	37		-10	55
565		37.07	11.36	0	37		-10	55
585		37.03	11.36	0	37		-10	55
595		37.03	11.47	0	37		-10	55
605		36.94	11.47	0	37		-10	55
625		37.05	11.47	0	37		-10	55
645		37.06	11.47	0	37		-10	55
660		37.06	11.47	0	37		-10	55
665		37.09	11.47	0	37		-10	55
685		36.93	11.47	0	37		-10	55
705		37.09	11.47	0	37		-10	55
720		37.09	11.47	0	37		-10	55
725		37.05	11.47	0	37		-10	55
745		36.95	11.47	0	37		-10	55
765		37.08	11.47	0	37		-10	55
780		37.08	11.47	0	37		-10	55
785		37.07	11.47	0	37		-10	55
805		36.99	11.47	0	37		-10	55
825		36.83	11.47	0	37		-10	55
845		36.94	11.47	0	37		-10	55
865		37.02	11.47	0	37		-10	55
885		37.09	11.47	0	37		-10	55
905		37.08	11.47	0	37		-10	55
925		36.88	11.47	0	37		-10	55
945		37.02	11.47	0	37		-10	55
965		36.97	11.47	0	37		-10	55
970		36.97	11.47	0	37		-10	55
985		37.01	11.47	0	37		-10	55
1005		37.02	11.47	0	37		-10	55
1025		36.98	11.47	0	37		-10	55
1030		36.98	11.47	0	37		-10	55
1045		36.91	11.47	0	37		-10	55
1065		37.06	11.47	0	37		-10	55
1085		36.96	11.47	0	37		-10	55
1095		36.96	11.32	0	37		-10	55
1105		37.01	11.32	0	37		-10	55
1125		36.97	11.32	0	37		-10	55
1145		36.99	11.32	0	37		-10	55
1155		36.99	11.32	0	37		-10	55
1165		37.01	11.32	0	37		-10	55
1185		36.91	11.32	0	37		-10	55
1205		37.1	11.32	0	37		-10	55
1220		37.1	11.32	0	37		-10	55
1225		36.98	11.32	0	37		-10	55
1245		37.12	11.32	0	37		-10	55
1265		36.96	11.32	0	37		-10	55
1280		36.96	11.32	0	37		-10	55
1285		37.2	11.32	0	37		-10	55
1305		37.05	11.32	0	37		-10	55
1325		37	11.32	0	37		-10	55
1345		36.98	11.32	0	37		-10	55
1365		37.14	11.32	0	37		-10	55
1385		37.12	11.32	0	37		-10	55
1405		37.06	11.32	0	37		-10	55
1425		37.04	11.32	0	37		-10	55
1445		36.84	11.32	0	37		-10	55
1465		37.06	11.32	0	37		-10	55
1470		37.06	11.32	0	37		-10	55
1485		36.97	11.32	0	37		-10	55
1505		36.96	11.32	0	37		-10	55
1525		37.06	11.32	0	37		-10	55
1530		37.06	11.32	0	37		-10	55
1545		37.09	11.32	0	37		-10	55
1565		36.95	11.32	0	37		-10	55
1585		37.03	11.32	0	37		-10	55
1595		37.03	11.41	0	37		-10	55
1605		37.18	11.41	0	37		-10	55
1625		37.04	11.41	0	37		-10	55
1645		36.97	11.41	0	37		-10	55
1655		36.97	11.41	0	37		-10	55
1665		36.92	11.41	0	37		-10	55
1685		37.09	11.41	0	37		-10	55
1705		37.05	11.41	0	37		-10	55
1720		37.05	11.41	0	37		-10	55
1725		37.07	11.41	0	37		-10	55
1745		37.02	11.41	0	37		-10	55
1765		37.08	11.41	0	37		-10	55
1780		37.08	11.41	0	37		-10	55
1785		37.01	11.41	0	37		-10	55
1805		37.07	11.41	0	37		-10	55
1825		36.91	11.41	0	37		-10	55
1845		36.91	11.41	0	37		-10	55
1865		36.9	11.41	0	37		-10	55
1885		37	11.41	0	37		-10	55
1905		37.13	11.41	0	37		-10	55
1925		36.94	11.41	0	37		-10	55
1945		37.11	11.41	0	37		-10	55
1965		37.05	11.41	0	37		-10	55
1970		37.05	11.41	0	37		-10	55
1985		37.15	11.41	0	37		-10	55
2005		36.94	11.41	0	37		-10	55
2025		37.04	11.41	0	37		-10	55
2030		37.04	11.41	0	37		-10	55
2045		37.16	11.41	0	37		-10	55
2065		37.02	11.41	0	37		-10	55
2085		37.16	11.41	0	37		-10	55
2090		37.16	11.41	0	37		-10	55
2105		36.92	11.41	0	37		-10	55
2125		37.07	11.41	0	37		-10	55
2145		37.04	11.41	0	37		-10	55
2155		37.04	11.64	0	37		-10	55
2165		36.92	11.64	0	37		-10	55
2185		36.99	11.64	0	37		-10	55
2205		37.01	11.64	0	37		-10	55
2215		37.01	11.64	0	37		-10	55
2225		36.95	11.64	0	37		-10	55
2245		37.07	11.64	0	37		-10	55
2265		36.83	11.64	0	37		-10	55
2280		36.83	11.64	0	37		-10	55
2285		36.98	11.64	0	37		-10	55
2305		37.06	11.64	0	37		-10	55
2325		36.97	11.64	0	37		-10	55
2340		36.97	11.64	0	37		-10	55
2345		36.95	11.64	0	37		-10	55
2365		36.93	11.64	0	37		-10	55
2385		37.09	11.64	0	37		-10	55
2405		37.06	11.64	0	37		-10	55
2425		36.97	11.64	0	37		-10	55
2445		36.82	11.64	0	37		-10	55
2465		36.82	11.64	0	37		-10	55
2485		37.11	11.64	0	37		-10	55
2505		36.9	11.64	0	37		-10	55
2525		37.07	11.64	0	37		-10	55
2530		37.07	11.64	0	37		-10	55
2545		37	11.64	0	37		-10	55
2565		36.98	11.64	0	37		-10	55
2585		37.1	11.64	0	37		-10	55
2590		37.1	11.64	0	37		-10	55
2605		37.03	11.64	0	37		-10	55
2625		36.98	11.64	0	37		-10	55
2645		37.01	11.64	0	37		-10	55
2655		37.01	11.26	0	37		-10	55
2665		37.05	11.26	0	37		-10	55
2685		37.1	11.26	0	37		-10	55
2705		37.05	11.26	0	37		-10	55
2715		37.05	11.26	0	37		-10	55
2725		37.01	11.26	0	37		-10	55
2745		36.95	11.26	0	37		-10	55
2765		36.95	11.26	0	37		-10	55
2780		36.95	11.26	0	37		-10	55
2785		37.14	11.26	0	37		-10	55
2805		37.1	11.26	0	37		-10	55
2825		37.03	11.26	0	37		-10	55
2840		37.03	11.26	0	37		-10	55
2845		37.14	11.26	0	37		-10	55
2865		36.88	11.26	0	37		-10	55
2885		37.17	11.26	0	37		-10	55
2905		37.05	11.26	0	37		-10	55
2925		37.05	11.26	0	37		-10	55
2945		37.01	11.26	0	37		-10	55
2965		36.96	11.26	0	37		-10	55
2985		37.09	11.26	0	37		-10	55
3005		36.95	11.26	0	37		-10	55
3025		36.99	11.26	0	37		-10	55
3030		36.99	11.26	0	37		-10	55
3045		36.86	11.26	0	37		-10	55
3065		37	11.26	0	37		-10	55
3085		37.13	11.26	0	37		-10	55
3090		37.13	11.26	0	37		-10	55
3105		37.01	11.26	0	37		-10	55
3125		36.89	11.26	0	37		-10	55
3145		36.86	11.26	0	37		-10	55
3155		36.86	11.52	0	37		-10	55
3165		36.99	11.52	0	37		-10	55
3185		37.13	11.52	0	37		-10	55
3205		37.06	11.52	0	37		-10	55
3215		37.06	11.52	0	37		-10	55
3225		37.13	11.52	0	37		-10	55
3245		37.02	11.52	0	37		-10	55
3265		37.01	11.52	0	37		-10	55
3275		37.01	11.52	0	37		-10	55
3285		37.06	11.52	0	37		-10	55
3305		37.17	11.52	0	37		-10	55
3325		36.88	11.52	0	37		-10	55
3340		36.88	11.52	0	37		-10	55
3345		37.01	11.52	0	37		-10	55
3365		36.94	11.52	0	37		-10	55
3385		37.06	11.52	0	37		-10	55
3400		37.06	11.52	0	37		-10	55
3405		37.01	11.52	0	37		-10	55
3425		36.98	11.52	0	37		-10	55
3445		36.94	11.52	0	37		-10	55
3465		37.05	11.52	0	37		-10	55
3485		36.98	11.52	0	37		-10	55
3505		37.02	11.52	0	37		-10	55
3525		37.09	11.52	0	37		-10	55
3545		36.98	11.52	0	37		-10	55
3565		37.08	11.52	0	37		-10	55
3585		36.9	11.52	0	37		-10	55
3590		36.9	11.52	0	37		-10	55
3605		36.99	11.52	0	37		-10	55
3625		37.03	11.52	0	37		-10	55
3645		36.97	11.52	0	37		-10	55
3650		36.97	11.52	0	37		-10	55
3665		36.89	11.52	0	37		-10	55
3685		37.02	11.52	0	37		-10	55
3705		36.95	11.52	0	37		-10	55
3715		36.95	11.41	0	37		-10	55
3725		37.04	11.41	0	37		-10	55
3745		37	11.41	0	37		-10	55
3765		37.09	11.41	0	37		-10	55
3775		37.09	11.41	0	37		-10	55
3785		36.97	11.41	0	37		-10	55
3805		36.98	11.41	0	37		-10	55
3825		37	11.41	0	37		-10	55
3840		37	11.41	0	37		-10	55
3845		37.03	11.41	0	37		-10	55
3865		36.95	11.41	0	37		-10	55
3885		36.97	11.41	0	37		-10	55
3900		36.97	11.41	0	37		-10	55
3905		37.08	11.41	0	37		-10	55
3925		36.94	11.41	0	37		-10	55
3945		36.99	11.41	0	37		-10	55
3965		37.01	11.41	0	37		-10	55
3985		37.05	11.41	0	37		-10	55
4005		37.14	11.41	0	37		-10	55
4025		36.99	11.41	0	37		-10	55
4045		37.08	11.41	0	37		-10	55
4065		37	11.41	0	37		-10	55
4085		37.06	11.41	0	37		-10	55
4090		37.06	11.41	0	37		-10	55
4105		37.09	11.41	0	37		-10	55
4125		37.12	11.41	0	37		-10	55
4145		36.96	11.41	0	37		-10	55
4150		36.96	11.41	0	37		-10	55
4165		37.18	11.41	0	37		-10	55
4185		36.96	11.41	0	37		-10	55
4205		36.97	11.41	0	37		-10	55
4215		36.97	11.47	0	37		-10	55
4225		37.03	11.47	0	37		-10	55
4245		37	11.47	0	37		-10	55
4265		37.07	11.47	0	37		-10	55
4275		37.07	11.47	0	37		-10	55
4285		37.14	11.47	0	37		-10	55
4305		36.97	11.47	0	37		-10	55
4325		37	11.47	0	37		-10	55
4340		37	11.47	0	37		-10	55
4345		37.08	11.47	0	37		-10	55
4365		37.03	11.47	0	37		-10	55
4385		37.03	11.47	0	37		-10	55
4400		37.03	11.47	0	37		-10	55
4405		36.92	11.47	0	37		-10	55
4425		37.08	11.47	0	37		-10	55
4445		37.06	11.47	0	37		-10	55
4465		36.84	11.47	0	37		-10	55
4485		36.94	11.47	0	37		-10	55
4505		36.96	11.47	0	37		-10	55
4525		36.99	11.47	0	37		-10	55
4545		37.09	11.47	0	37		-10	55
4565		36.87	11.47	0	37		-10	55
4585		36.97	11.47	0	37		-10	55
4590		36.97	11.47	0	37		-10	55
4605		37	11.47	0	37		-10	55
4625		37.03	11.47	0	37		-10	55
4645		37	11.47	0	37		-10	55
4650		37	11.47	0	37		-10	55
4665		36.99	11.47	0	37		-10	55
4685		36.99	11.47	0	37		-10	55
4705		36.99	11.47	0	37		-10	55
4710		36.99	11.47	0	37		-10	55
4725		36.95	11.47	0	37		-10	55
4745		36.93	11.47	0	37		-10	55
4765		36.97	11.47	0	37		-10	55
4775		36.97	11.44	0	37		-10	55
4785		36.97	11.44	0	37		-10	55
4805		36.94	11.44	0	37		-10	55
4825		36.98	11.44	0	37		-10	55
4840		36.98	11.44	0	37		-10	55
4845		37.02	11.44	0	37		-10	55
4865		37.01	11.44	0	37		-10	55
4885		37.02	11.44	0	37		-10	55
4900		37.02	11.44	0	37		-10	55
4905		36.91	11.44	0	37		-10	55
4925		36.96	11.44	0	37		-10	55
4945		37.11	11.44	0	37		-10	55
4960		37.11	11.44	0	37		-10	55
4965		37.05	11.44	0	37		-10	55
4985		37	11.44	0	37		-10	55
5005		37.14	11.44	0	37		-10	55
5025		36.99	11.44	0	37		-10	55
5045		36.94	11.44	0	37		-10	55
5065		37.02	11.44	0	37		-10	55
5085		37.17	11.44	0	37		-10	55
5105		37	11.44	0	37		-10	55
5125		36.98	11.44	0	37		-10	55
5145		36.92	11.44	0	37		-10	55
5150		36.92	11.44	0	37		-10	55
5165		37.1	11.44	0	37		-10	55
5185		37.17	11.44	0	37		-10	55
5205		37.22	11.44	0	37		-10	55
5210		37.22	11.44	0	37		-10	55
5225		37.05	11.44	0	37		-10	55
5245		37.2	11.44	0	37		-10	55
5265		37.36	11.44	0	37		-10	55
5275		37.36	11.31	0	37		-10	55
5285		37.32	11.31	0	37		-10	55
5305		37.45	11.31	0	37		-10	55
5325		37.49	11.31	0	37		-10	55
5335		37.49	11.31	0	37		-10	55
5345		37.59	11.31	0	37		-10	55
5365		37.81	11.31	0	37		-10	55
5385		37.69	11.31	0	37		-10	55
5400		37.69	11.31	0	37		-10	55
5405		37.92	11.31	0	37		-10	55
5425		38.01	11.31	0	37		-10	55
5445		38.19	11.31	0	37		-10	55
5460		38.19	11.31	0	37		-10	55
5465		38.42	11.31	0	37		-10	55
5485		38.54	11.31	0	37		-10	55
5505		38.73	11.31	0	37		-10	55
5525		38.87	11.31	0	37		-10	55
5545		39.04	11.31	0	37		-10	55
5565		39.29	11.31	0	37		-10	55
5585		39.47	11.31	0	37		-10	55
5605		39.59	11.31	0	37		-10	55
5625		39.79	11.31	0	37		-10	55
5645		40.09	11.31	0	37		-10	55
5650		40.09	11.31	0	37		-10	55
5665		40.29	11.31	0	37		-10	55
5685		40.37	11.31	0	37		-10	55
5705		40.66	11.31	0	37		-10	55
5710		40.66	11.31	0	37		-10	55
5725		40.8	11.31	0	37		-10	55
5745		40.82	11.31	0	37		-10	55
5765		41.16	11.31	0	37		-10	55
5775		41.16	11.26	0	37		-10	55
5785		41.46	11.26	0	37		-10	55
5805		41.4	11.26	0	37		-10	55
5825		41.59	11.26	0	37		-10	55
5835		41.59	11.26	0	37		-10	55
5845		41.9	11.26	0	37		-10	55
5865		41.95	11.26	0	37		-10	55
5885		42.2	11.26	0	37		-10	55
5900		42.2	11.26	0	37		-10	55
5905		42.3	11.26	0	37		-10	55
5925		42.71	11.26	0	37		-10	55
5945		42.58	11.26	0	37		-10	55
5960		42.58	11.26	0	37		-10	55
5965		42.75	11.26	0	37		-10	55
5985		43.17	11.26	0	37		-10	55
6005		43.14	11.26	0	37		-10	55
6020		43.14	11.26	0	37		-10	55
6025		43.49	11.26	0	37		-10	55
6045		43.46	11.26	0	37		-10	55
6065		43.62	11.26	0	37		-10	55
6085		43.84	11.26	0	37		-10	55
6105		43.98	11.26	0	37		-10	55
6125		44.13	11.26	0	37		-10	55
6145		44.4	11.26	0	37		-10	55
6150		44.4	11.26	0	37		-10	55
6165		44.51	11.26	0	37		-10	55
6185		44.66	11.26	0	37		-10	55
6205		44.74	11.26	0	37		-10	55
6210		44.74	11.26	0	37		-10	55
6225		44.95	11.26	0	37		-10	55
6245		44.98	11.26	0	37		-10	55
6265		45.27	11.26	0	37		-10	55
6275		45.27	11.27	0	37		-10	55
6285		45.56	11.27	0	37		-10	55
6305		45.49	11.27	0	37		-10	55
6325		45.72	11.27	0	37		-10	55
6335		45.72	11.27	0	37		-10	55
6345		45.79	11.27	0	37		-10	55
6365		45.84	11.27	0	37		-10	55
6385		45.81	11.27	0	37		-10	55
6395		45.81	11.27	0	37		-10	55
6405		46.13	11.27	0	37		-10	55
6425		46.43	11.27	0	37		-10	55
6445		46.39	11.27	0	37		-10	55
6460		46.39	11.27	0	37		-10	55
6465		46.4	11.27	0	37		-10	55
6485		46.49	11.27	0	37		-10	55
6505		46.74	11.27	0	37		-10	55
6520		46.74	11.27	0	37		-10	55
6525		46.59	11.27	0	37		-10	55
6545		46.65	11.27	0	37		-10	55
6565		46.83	11.27	0	37		-10	55
6585		46.65	11.27	0	37		-10	55
6605		46.92	11.27	0	37		-10	55
6625		47.03	11.27	0	37		-10	55
6645		47.08	11.27	0	37		-10	55
6665		47.12	11.27	0	37		-10	55
6685		47.07	11.27	0	37		-10	55
6705		46.92	11.27	0	37		-10	55
6710		46.92	11.27	0	37		-10	55
6725		47.07	11.27	0	37		-10	55
6745		46.92	11.27	0	37		-10	55
6765		46.89	11.27	0	37		-10	55
6770		46.89	11.27	0	37		-10	55
6785		46.8	11.27	0	37		-10	55
6805		46.96	11.27	0	37		-10	55
6825		46.7	11.27	0	37		-10	55
6835		46.7	11.17	0	37		-10	55
6845		46.61	11.17	0	37		-10	55
6865		46.53	11.17	0	37		-10	55
6885		46.48	11.17	0	37		-10	55
6895		46.48	11.17	0	37		-10	55
6905		46.1	11.17	0	37		-10	55
6925		46.02	11.17	0	37		-10	55
6945		45.83	11.17	0	37		-10	55
6960		45.83	11.17	0	37		-10	55
6965		45.61	11.17	0	37		-10	55
6985		45.51	11.17	0	37		-10	55
7005		45.38	11.17	0	37		-10	55
7020		45.38	11.17	0	37		-10	55
7025		45.07	11.17	0	37		-10	55
7045		44.82	11.17	0	37		-10	55
7065		44.69	11.17	0	37		-10	55
7085		44.41	11.17	0	37		-10	55
7105		44.2	11.17	0	37		-10	55
7125		43.9	11.17	0	37		-10	55
7145		43.74	11.17	0	37		-10	55
7165		43.56	11.17	0	37		-10	55
7185		43.53	11.17	0	37		-10	55
7205		43.12	11.17	0	37		-10	55
7210		43.12	11.17	0	37		-10	55
7225		42.84	11.17	0	37		-10	55
7245		42.59	11.17	0	37		-10	55
7265		42.43	11.17	0	37		-10	55
7270		42.43	11.17	0	37		-10	55
7285		42.34	11.17	0	37		-10	55
7305		42.2	11.17	0	37		-10	55
7325		41.91	11.17	0	37		-10	55
7335		41.91	11.17	0	37		-10	55
7345		41.72	11.17	0	37		-10	55
7365		41.62	11.17	0	37		-10	55
7385		41.39	11.17	0	37		-10	55
7395		41.39	11.17	0	37		-10	55
7405		41.15	11.17	0	37		-10	55
7425		40.82	11.17	0	37		-10	55
7445		40.88	11.17	0	37		-10	55
7460		40.88	11.17	0	37		-10	55
7465		40.6	11.17	0	37		-10	55
7485		40.32	11.17	0	37		-10	55
7505		40.44	11.17	0	37		-10	55
7520		40.44	11.17	0	37		-10	55
7525		40.25	11.17	0	37		-10	55
7545		40.04	11.17	0	37		-10	55
7565		39.84	11.17	0	37		-10	55
7585		39.68	11.17	0	37		-10	55
7605		39.55	11.17	0	37		-10	55
7625		39.49	11.17	0	37		-10	55
7645		39.25	11.17	0	37		-10	55
7665		39.07	11.17	0	37		-10	55
7685		38.81	11.17	0	37		-10	55
7705		38.56	11.17	0	37		-10	55
7725		38.61	11.17	0	37		-10	55
7745		38.43	11.17	0	37		-10	55
7765		38.15	11.17	0	37		-10	55
7770		38.15	11.17	0	37		-10	55
7785		38.11	11.17	0	37		-10	55
7805		37.87	11.17	0	37		-10	55
7825		37.87	11.17	0	37		-10	55
7830		37.87	11.17	6	37		-10	55
7845		37.74	11.17	6	37		-10	55
7865		37.71	11.17	6	37		-10	55
7885		37.64	11.17	6	37		-10	55
7895		37.64	11.34	6	37		-10	55
7905		37.51	11.34	6	37		-10	55
7925		37.44	11.34	6	37		-10	55
7945		37.48	11.34	6	37		-10	55
7955		37.48	11.34	15	37		-10	55
7965		37.42	11.34	15	37		-10	55
7985		37.32	11.34	15	37		-10	55
8005		37.4	11.34	15	37		-10	55
8020		37.4	11.34	15	37		-10	55
8025		37.46	11.34	15	37		-10	55
8045		37.23	11.34	15	37		-10	55
8065		37.17	11.34	15	37		-10	55
8080		37.17	11.34	22	37		-10	55
8085		37.18	11.34	22	37		-10	55
8105		37.17	11.34	22	37		-10	55
8125		37.17	11.34	22	37		-10	55
8145		37.14	11.34	22	37		-10	55
8165		37.13	11.34	22	37		-10	55
8185		37.25	11.34	22	37		-10	55
8205		37.31	11.34	23	37		-10	55
8225		37.24	11.34	23	37		-10	55
8245		37.27	11.34	23	37		-10	55
8265		37.17	11.34	23	37		-10	55
8270		37.17	11.34	23	37		-10	55
8285		37.27	11.34	23	37		-10	55
8305		37.3	11.34	23	37		-10	55
8325		37.15	11.34	23	37		-10	55
8330		37.15	11.34	23	37		-10	55
8345		37.24	11.34	23	37		-10	55
8365		37.4	11.34	23	37		-10	55
8385		37.46	11.34	23	37		-10	55
8395		37.46	11.21	23	37		-10	55
8405		37.52	11.21	23	37		-10	55
8425		37.5	11.21	23	37		-10	55
8445		37.61	11.21	23	37		-10	55
8455		37.61	11.21	23	37		-10	55
8465		37.74	11.21	23	37		-10	55
8485		37.74	11.21	23	37		-10	55
8505		37.89	11.21	23	37		-10	55
8520		37.89	11.21	23	37		-10	55
8525		38.03	11.21	23	37		-10	55
8545		38.06	11.21	23	37		-10	55
8565		38.25	11.21	23	37		-10	55
8580		38.25	11.21	23	37		-10	55
8585		38.54	11.21	23	37		-10	55
8605		38.62	11.21	23	37		-10	55
8625		38.71	11.21	23	37		-10	55
8645		38.84	11.21	23	37		-10	55
8665		39.13	11.21	23	37		-10	55
8685		39.31	11.21	23	37		-10	55
8705		39.38	11.21	23	37		-10	55
8725		39.71	11.21	23	37		-10	55
8745		39.87	11.21	23	37		-10	55
8765		40.13	11.21	23	37		-10	55
8770		40.13	11.21	23	37		-10	55
8785		40.47	11.21	23	37		-10	55
8805		40.43	11.21	23	37		-10	55
8825		40.75	11.21	23	37		-10	55
8830		40.75	11.21	22	37		-10	55
8845		40.83	11.21	22	37		-10	55
8865		41.08	11.21	22	37		-10	55
8885		41.22	11.21	22	37		-10	55
8895		41.22	11.29	22	37		-10	55
8905		41.54	11.29	22	37		-10	55
8925		41.62	11.29	22	37		-10	55
8945		41.85	11.29	22	37		-10	55
8955		41.85	11.29	13	37		-10	55
8965		42.06	11.29	13	37		-10	55
8985		42.3	11.29	13	37		-10	55
9005		42.69	11.29	13	37		-10	55
9015		42.69	11.29	13	37		-10	55
9025		42.69	11.29	13	37		-10	55
9045		42.88	11.29	13	37		-10	55
9065		42.99	11.29	13	37		-10	55
9080		42.99	11.29	0	37		-10	55
9085		43.35	11.29	0	37		-10	55
9105		43.54	11.29	0	37		-10	55
9125		43.59	11.29	0	37		-10	55
9145		43.82	11.29	0	37		-10	55
9165		43.87	11.29	0	37		-10	55
9185		44.17	11.29	0	37		-10	55
9205		44.43	11.29	0	37		-10	55
9225		44.44	11.29	0	37		-10	55
9245		44.62	11.29	0	37		-10	55
9265		44.68	11.29	0	37		-10	55
9285		44.86	11.29	0	37		-10	55
9305		45.04	11.29	0	37		-10	55
9325		45.39	11.29	0	37		-10	55
9330		45.39	11.29	0	37		-10	55
9345		45.31	11.29	0	37		-10	55
9365		45.64	11.29	0	37		-10	55
9385		45.98	11.29	0	37		-10	55
9390		45.98	11.29	0	37		-10	55
9405		45.98	11.29	0	37		-10	55
9425		46.06	11.29	0	37		-10	55
9445		46.3	11.29	0	37		-10	55
9455		46.3	11.22	0	37		-10	55
9465		46.22	11.22	0	37		-10	55
9485		46.3	11.22	0	37		-10	55
9505		46.51	11.22	0	37		-10	55
9515		46.51	11.22	0	37		-10	55
9525		46.56	11.22	0	37		-10	55
9545		46.7	11.22	0	37		-10	55
9565		46.81	11.22	0	37		-10	55
9580		46.81	11.22	0	37		-10	55
9585		46.92	11.22	0	37		-10	55
9605		47.07	11.22	0	37		-10	55
9625		46.95	11.22	0	37		-10	55
9640		46.95	11.22	0	37		-10	55
9645		47.02	11.22	0	37		-10	55
9665		46.86	11.22	0	37		-10	55
9685		47.12	11.22	0	37		-10	55
9705		47.17	11.22	0	37		-10	55
9725		47.16	11.22	0	37		-10	55
9745		47.24	11.22	0	37		-10	55
9765		47.07	11.22	0	37		-10	55
9785		46.95	11.22	0	37		-10	55
9805		46.89	11.22	0	37		-10	55
9825		46.66	11.22	0	37		-10	55
9830		46.66	11.22	0	37		-10	55
9845		46.5	11.22	0	37		-10	55
9865		46.58	11.22	0	37		-10	55
9885		46.29	11.22	0	37		-10	55
9890		46.29	11.22	0	37		-10	55
9905		46.19	11.22	0	37		-10	55
9925		46.05	11.22	0	37		-10	55
9945		45.95	11.22	0	37		-10	55
9955		45.95	11.42	0	37		-10	55
9965		45.69	11.42	0	37		-10	55
9985		45.16	11.42	0	37		-10	55
10005		44.95	11.42	0	37		-10	55
10015		44.95	11.42	0	37		-10	55
10025		44.78	11.42	0	37		-10	55
10045		44.85	11.42	0	37		-10	55
10065		44.38	11.42	0	37		-10	55
10080		44.38	11.42	0	37		-10	55
10085		44.21	11.42	0	37		-10	55
10105		43.93	11.42	0	37		-10	55
10125		43.83	11.42	0	37		-10	55
10140		43.83	11.42	0	37		-10	55
10145		43.73	11.42	0	37		-10	55
10165		43.4	11.42	0	37		-10	55
10185		43.14	11.42	0	37		-10	55
10205		42.9	11.42	0	37		-10	55
10225		42.69	11.42	0	37		-10	55
10245		42.46	11.42	0	37		-10	55
10265		42.38	11.42	0	37		-10	55
10285		42.19	11.42	0	37		-10	55
10305		41.93	11.42	0	37		-10	55
10325		41.82	11.42	8	37		-10	55
10345		41.65	11.42	8	37		-10	55
10365		41.31	11.42	8	37		-10	55
10385		41.27	11.42	8	37		-10	55
10390		41.27	11.42	8	37		-10	55
10405		41.07	11.42	8	37		-10	55
10425		40.77	11.42	8	37		-10	55
10445		40.78	11.42	8	37		-10	55
10455		40.78	11.27	15	37		-10	55
10465		40.6	11.27	15	37		-10	55
10485		40.51	11.27	15	37		-10	55
10505		40.04	11.27	15	37		-10	55
10515		40.04	11.27	15	37		-10	55
10525		40.08	11.27	15	37		-10	55
10545		39.87	11.27	15	37		-10	55
10565		39.69	11.27	15	37		-10	55
10575		39.69	11.27	16	37		-10	55
10585		39.48	11.27	16	37		-10	55
10605		39.38	11.27	16	37		-10	55
10625		39.09	11.27	16	37		-10	55
10640		39.09	11.27	16	37		-10	55
10645		39.07	11.27	16	37		-10	55
10665		38.79	11.27	16	37		-10	55
10685		38.67	11.27	16	37		-10	55
10700		38.67	11.27	16	37		-10	55
10705		38.85	11.27	16	37		-10	55
10725		38.35	11.27	16	37		-10	55
10745		38.35	11.27	16	37		-10	55
10765		38.21	11.27	16	37		-10	55
10785		38.06	11.27	16	37		-10	55
10805		37.92	11.27	16	37		-10	55
10825		37.9	11.27	17	37		-10	55
10845		37.79	11.27	17	37		-10	55
10865		37.69	11.27	17	37		-10	55
10885		37.5	11.27	17	37		-10	55
10890		37.5	11.27	17	37		-10	55
10905		37.46	11.27	17	37		-10	55
10925		37.38	11.27	17	37		-10	55
10945		37.42	11.27	17	37		-10	55
10950		37.42	11.27	16	37		-10	55
10965		37.31	11.27	16	37		-10	55
10985		37.24	11.27	16	37		-10	55
11005		37.2	11.27	16	37		-10	55
11015		37.2	11.47	16	37		-10	55
11025		37.29	11.47	16	37		-10	55
11045		37.17	11.47	16	37		-10	55
11065		37.2	11.47	16	37		-10	55
11075		37.2	11.47	16	37		-10	55
11085		37.22	11.47	16	37		-10	55
11105		37.25	11.47	16	37		-10	55
11125		37.23	11.47	16	37		-10	55
11140		37.23	11.47	16	37		-10	55
11145		37.19	11.47	16	37		-10	55
11165		37.24	11.47	16	37		-10	55
11185		37.26	11.47	16	37		-10	55
11200		37.26	11.47	16	37		-10	55
11205		37.2	11.47	16	37		-10	55
11225		37.22	11.47	16	37		-10	55
11245		37.3	11.47	16	37		-10	55
11265		37.22	11.47	16	37		-10	55
11285		37.13	11.47	16	37		-10	55
11305		37.13	11.47	16	37		-10	55
11325		37.18	11.47	8	37		-10	55
11345		37.17	11.47	8	37		-10	55
11365		37.23	11.47	8	37		-10	55
11385		37.17	11.47	8	37		-10	55
11390		37.17	11.47	8	37		-10	55
11405		37.21	11.47	8	37		-10	55
11425		37.31	11.47	8	37		-10	55
11445		37.3	11.47	8	37		-10	55
11450		37.3	11.47	0	37		-10	55
11465		37.35	11.47	0	37		-10	55
11485		37.39	11.47	0	37		-10	55
11505		37.51	11.47	0	37		-10	55
11515		37.51	11.39	0	37		-10	55
11525		37.61	11.39	0	37		-10	55
11545		37.79	11.39	0	37		-10	55
11565		37.6	11.39	0	37		-10	55
11575		37.6	11.39	0	37		-10	55
11585		37.88	11.39	0	37		-10	55
11605		37.95	11.39	0	37		-10	55
11625		38.15	11.39	0	37		-10	55
11640		38.15	11.39	0	37		-10	55
11645		38.21	11.39	0	37		-10	55
11665		38.36	11.39	0	37		-10	55
11685		38.39	11.39	0	37		-10	55
11700		38.39	11.39	0	37		-10	55
11705		38.46	11.39	0	37		-10	55
11725		38.89	11.39	0	37		-10	55
11745		38.96	11.39	0	37		-10	55
11765		39.15	11.39	0	37		-10	55
11785		39.36	11.39	0	37		-10	55
11805		39.76	11.39	0	37		-10	55
11825		39.78	11.39	0	37		-10	55
11845		40.01	11.39	0	37		-10	55
11865		40.12	11.39	0	37		-10	55
11885		40.29	11.39	0	37		-10	55
11905		40.56	11.39	0	37		-10	55
11925		40.73	11.39	0	37		-10	55
11945		40.87	11.39	0	37		-10	55
11950		40.87	11.39	0	37		-10	55
11965		41.1	11.39	0	37		-10	55
11985		41.54	11.39	0	37		-10	55
12005		41.62	11.39	0	37		-10	55
12010		41.62	11.39	0	37		-10	55
12025		41.8	11.39	0	37		-10	55
12045		42.01	11.39	0	37		-10	55
12065		42.18	11.39	0	37		-10	55
12075		42.18	11.37	0	37		-10	55
12085		42.48	11.37	0	37		-10	55
12105		42.5	11.37	0	37		-10	55
12125		42.8	11.37	0	37		-10	55
12135		42.8	11.37	0	37		-10	55
12145		43.13	11.37	0	37		-10	55
12165		43.06	11.37	0	37		-10	55
12185		43.39	11.37	0	37		-10	55
12200		43.39	11.37	0	37		-10	55
12205		43.59	11.37	0	37		-10	55
12225		43.56	11.37	0	37		-10	55
12245		43.8	11.37	0	37		-10	55
12260		43.8	11.37	0	37		-10	55
12265		44.05	11.37	0	37		-10	55
12285		44.27	11.37	0	37		-10	55
12305		44.51	11.37	0	37		-10	55
12325		44.6	11.37	0	37		-10	55
12345		44.57	11.37	0	37		-10	55
12365		44.97	11.37	0	37		-10	55
12385		45.12	11.37	0	37		-10	55
12405		45.42	11.37	0	37		-10	55
12425		45.4	11.37	0	37		-10	55
12445		45.62	11.37	0	37		-10	55
12450		45.62	11.37	0	37		-10	55
12465		45.75	11.37	0	37		-10	55
12485		45.8	11.37	0	37		-10	55
12505		46.03	11.37	0	37		-10	55
12510		46.03	11.37	0	37		-10	55
12525		46.11	11.37	0	37		-10	55
12545		46.39	11.37	0	37		-10	55
12565		46.14	11.37	0	37		-10	55
12575		46.14	11.39	0	37		-10	55
12585		46.58	11.39	0	37		-10	55
12605		46.49	11.39	0	37		-10	55
12625		46.77	11.39	0	37		-10	55
12635		46.77	11.39	0	37		-10	55
12645		46.71	11.39	0	37		-10	55
12665		46.74	11.39	0	37		-10	55
12685		46.96	11.39	0	37		-10	55
12700		46.96	11.39	0	37		-10	55
12705		46.88	11.39	0	37		-10	55
12725		46.8	11.39	0	37		-10	55
12745		47.01	11.39	0	37		-10	55
12760		47.01	11.39	0	37		-10	55
12765		46.97	11.39	0	37		-10	55
12785		46.94	11.39	0	37		-10	55
12805		47	11.39	0	37		-10	55
12825		46.91	11.39	0	37		-10	55
12845		47.02	11.39	0	37		-10	55
12865		46.84	11.39	0	37		-10	55
12885		46.86	11.39	0	37		-10	55
12905		46.74	11.39	0	37		-10	55
12925		46.51	11.39	0	37		-10	55
12945		46.4	11.39	0	37		-10	55
12950		46.4	11.39	0	37		-10	55
12965		46.22	11.39	0	37		-10	55
12985		46.03	11.39	0	37		-10	55
13005		45.91	11.39	0	37		-10	55
13010		45.91	11.39	0	37		-10	55
13025		45.59	11.39	0	37		-10	55
13045		45.51	11.39	0	37		-10	55
13065		45.35	11.39	0	37		-10	55
13075		45.35	11.44	0	37		-10	55
13085		45.1	11.44	0	37		-10	55
13105		44.84	11.44	0	37		-10	55
13125		44.6	11.44	0	37		-10	55
13135		44.6	11.44	0	37		-10	55
13145		44.3	11.44	0	37		-10	55
13165		44.3	11.44	0	37		-10	55
13185		44.04	11.44	0	37		-10	55
13195		44.04	11.44	0	37		-10	55
13205		43.73	11.44	0	37		-10	55
13225		43.61	11.44	0	37		-10	55
13245		43.38	11.44	0	37		-10	55
13260		43.38	11.44	0	37		-10	55
13265		43.13	11.44	0	37		-10	55
13285		43.07	11.44	0	37		-10	55
13305		42.77	11.44	0	37		-10	55
13320		42.77	11.44	0	37		-10	55
13325		42.45	11.44	0	37		-10	55
13345		42.31	11.44	0	37		-10	55
13365		42.14	11.44	0	37		-10	55
13385		41.87	11.44	0	37		-10	55
13405		41.7	11.44	0	37		-10	55
13425		41.55	11.44	0	37		-10	55
13445		41.28	11.44	0	37		-10	55
13465		41.2	11.44	0	37		-10	55
13485		40.98	11.44	0	37		-10	55
13505		40.82	11.44	0	37		-10	55
13510		40.82	11.44	0	37		-10	55
13525		40.57	11.44	0	37		-10	55
13545		40.48	11.44	0	37		-10	55
13565		40.38	11.44	0	37		-10	55
13570		40.38	11.44	0	37		-10	55
13585		40.15	11.44	0	37		-10	55
13605		39.97	11.44	0	37		-10	55
13625		39.95	11.44	0	37		-10	55
13635		39.95	11.45	0	37		-10	55
13645		39.66	11.45	0	37		-10	55
13665		39.3	11.45	0	37		-10	55
13685		39.42	11.45	0	37		-10	55
13695		39.42	11.45	0	37		-10	55
13705		39.05	11.45	0	37		-10	55
13725		39.19	11.45	0	37		-10	55
13745		38.84	11.45	0	37		-10	55
13760		38.84	11.45	0	37		-10	55
13765		38.73	11.45	0	37		-10	55
13785		38.54	11.45	0	37		-10	55
13805		38.52	11.45	0	37		-10	55
13820		38.52	11.45	0	37		-10	55
13825		38.43	11.45	0	37		-10	55
13845		38.13	11.45	0	37		-10	55
13865		37.94	11.45	0	37		-10	55
13885		38.05	11.45	0	37		-10	55
13905		37.83	11.45	0	37		-10	55
13925		37.62	11.45	0	37		-10	55
13945		37.73	11.45	0	37		-10	55
13965		37.47	11.45	0	37		-10	55
13985		37.26	11.45	0	37		-10	55
14005		37.49	11.45	0	37		-10	55
14010		37.49	11.45	0	37		-10	55
14025		37.33	11.45	0	37		-10	55
14045		37.29	11.45	0	37		-10	55
14065		37.33	11.45	0	37		-10	55
14070		37.33	11.45	0	37		-10	55
14085		37.26	11.45	0	37		-10	55
14105		37.1	11.45	0	37		-10	55
14125		37.25	11.45	0	37		-10	55
14135		37.25	11.79	0	37		-10	55
14145		37.15	11.79	0	37		-10	55
14165		37.22	11.79	0	37		-10	55
14185		36.98	11.79	0	37		-10	55
14195		36.98	11.79	0	37		-10	55
14205		36.96	11.79	0	37		-10	55
14225		37.23	11.79	0	37		-10	55
14245		37.21	11.79	0	37		-10	55
14260		37.21	11.79	0	37		-10	55
14265		37.25	11.79	0	37		-10	55
14285		37.13	11.79	0	37		-10	55
14305		37.18	11.79	0	37		-10	55
14320		37.18	11.79	0	37		-10	55
14325		37.14	11.79	0	37		-10	55
14345		37.12	11.79	0	37		-10	55
14365		37.22	11.79	0	37		-10	55
14385		37.47	11.79	0	37		-10	55
14405		37.41	11.79	0	37		-10	55
14425		37.44	11.79	0	37		-10	55
14445		37.69	11.79	0	37		-10	55
14465		37.72	11.79	0	37		-10	55
14485		37.85	11.79	0	37		-10	55
14505		38.07	11.79	0	37		-10	55
14510		38.07	11.79	0	37		-10	55
14525		38.22	11.79	0	37		-10	55
14545		38.31	11.79	0	37		-10	55
14565		38.48	11.79	0	37		-10	55
14570		38.48	11.79	0	37		-10	55
14585		38.6	11.79	0	37		-10	55
14605		38.86	11.79	0	37		-10	55
14625		39.12	11.79	0	37		-10	55
14630		39.12	11.79	0	37		-10	55
14645		39.17	11.79	0	37		-10	55
14665		39.41	11.79	0	37		-10	55
14685		39.59	11.79	0	37		-10	55
14695		39.59	11.55	0	37		-10	55
14705		39.8	11.55	0	37		-10	55
14725		39.91	11.55	0	37		-10	55
14745		40.4	11.55	0	37		-10	55
14760		40.4	11.55	0	37		-10	55
14765		40.49	11.55	0	37		-10	55
14785		40.92	11.55	0	37		-10	55
14805		40.78	11.55	0	37		-10	55
14820		40.78	11.55	0	37		-10	55
14825		40.84	11.55	0	37		-10	55
14845		41.29	11.55	0	37		-10	55
14865		41.5	11.55	0	37		-10	55
14880		41.5	11.55	0	37		-10	55
14885		41.64	11.55	0	37		-10	55
14905		42	11.55	0	37		-10	55
14925		41.89	11.55	0	37		-10	55
14945		42.29	11.55	0	37		-10	55
14965		42.41	11.55	0	37		-10	55
14985		42.77	11.55	0	37		-10	55
15005		42.96	11.55	0	37		-10	55
15025		43.16	11.55	0	37		-10	55
15045		43.36	11.55	0	37		-10	55
15065		43.48	11.55	0	37		-10	55
15070		43.48	11.55	0	37		-10	55
15085		43.73	11.55	0	37		-10	55
15105		43.9	11.55	0	37		-10	55
15125		43.98	11.55	0	37		-10	55
15130		43.98	11.55	0	37		-10	55
15145		44.22	11.55	0	37		-10	55
15165		44.45	11.55	0	37		-10	55
15185		44.44	11.55	0	37		-10	55
15195		44.44	11.59	0	37		-10	55
15205		44.84	11.59	0	37		-10	55
15225		44.95	11.59	0	37		-10	55
15245		45.16	11.59	0	37		-10	55
15255		45.16	11.59	0	37		-10	55
15265		45.25	11.59	0	37		-10	55
15285		45.41	11.59	0	37		-10	55
15305		45.77	11.59	0	37		-10	55
15320		45.77	11.59	0	37		-10	55
15325		45.73	11.59	0	37		-10	55
15345		45.82	11.59	0	37		-10	55
15365		46.04	11.59	0	37		-10	55
15380		46.04	11.59	0	37		-10	55
15385		46.1	11.59	0	37		-10	55
15405		46.4	11.59	0	37		-10	55
15425		46.26	11.59	0	37		-10	55
15445		46.43	11.59	0	37		-10	55
15465		46.71	11.59	0	37		-10	55
15485		46.4	11.59	0	37		-10	55
15505		46.69	11.59	0	37		-10	55
15525		46.81	11.59	0	37		-10	55
15545		46.86	11.59	0	37		-10	55
15565		46.76	11.59	0	37		-10	55
15570		46.76	11.59	0	37		-10	55
15585		46.88	11.59	0	37		-10	55
15605		46.99	11.59	0	37		-10	55
15625		46.89	11.59	0	37		-10	55
15630		46.89	11.59	0	37		-10	55
15645		46.85	11.59	0	37		-10	55
15665		46.89	11.59	0	37		-10	55
15685		46.9	11.59	0	37		-10	55
15695		46.9	11.67	0	37		-10	55
15705		46.81	11.67	0	37		-10	55
15725		46.88	11.67	0	37		-10	55
15745		46.69	11.67	0	37		-10	55
15755		46.69	11.67	0	37		-10	55
15765		46.55	11.67	0	37		-10	55
15785		46.63	11.67	0	37		-10	55
15805		46.5	11.67	0	37		-10	55
15820		46.5	11.67	0	37		-10	55
15825		46.24	11.67	0	37		-10	55
15845		46.04	11.67	0	37		-10	55
15865		46.08	11.67	0	37		-10	55
15880		46.08	11.67	0	37		-10	55
15885		45.92	11.67	0	37		-10	55
15905		45.82	11.67	0	37		-10	55
15925		45.65	11.67	0	37		-10	55
15940		45.65	11.67	0	37		-10	55
15945		45.4	11.67	0	37		-10	55
15965		45.13	11.67	0	37		-10	55
15985		45.04	11.67	0	37		-10	55
16005		44.7	11.67	0	37		-10	55
16025		44.47	11.67	0	37		-10	55
16045		44.36	11.67	0	37		-10	55
16065		44.12	11.67	0	37		-10	55
16070		44.12	11.67	0	37		-10	55
16085		43.99	11.67	0	37		-10	55
16105		43.62	11.67	0	37		-10	55
16125		43.41	11.67	0	37		-10	55
16130		43.41	11.67	0	37		-10	55
16145		43.32	11.67	0	37		-10	55
16165		43.11	11.67	0	37		-10	55
16185		42.85	11.67	0	37		-10	55
16190		42.85	11.67	0	37		-10	55
16205		42.56	11.67	0	37		-10	55
16225		42.53	11.67	0	37		-10	55
16245		42.17	11.67	0	37		-10	55
16255		42.17	11.77	0	37		-10	55
16265		42.07	11.77	0	37		-10	55
16285		41.81	11.77	0	37		-10	55
16305		41.63	11.77	0	37		-10	55
16315		41.63	11.77	0	37		-10	55
16325		41.54	11.77	0	37		-10	55
16345		41.44	11.77	0	37		-10	55
16365		41.23	11.77	0	37		-10	55
16380		41.23	11.77	0	37		-10	55
16385		40.98	11.77	0	37		-10	55
16405		40.84	11.77	0	37		-10	55
16425		40.65	11.77	0	37		-10	55
16440		40.65	11.77	0	37		-10	55
16445		40.56	11.77	0	37		-10	55
16465		40.3	11.77	0	37		-10	55
16485		40.24	11.77	0	37		-10	55
16505		39.88	11.77	0	37		-10	55
16525		39.8	11.77	0	37		-10	55
16545		39.68	11.77	0	37		-10	55
16565		39.61	11.77	0	37		-10	55
16585		39.23	11.77	0	37		-10	55
16605		39.18	11.77	0	37		-10	55
16625		39.05	11.77	0	37		-10	55
16630		39.05	11.77	0	37		-10	55
16645		38.72	11.77	0	37		-10	55
16665		38.72	11.77	0	37		-10	55
16685		38.52	11.77	0	37		-10	55
16690		38.52	11.77	0	37		-10	55
16705		38.3	11.77	0	37		-10	55
16725		38.25	11.77	0	37		-10	55
16745		38.12	11.77	0	37		-10	55
16755		38.12	11.84	0	37		-10	55
16765		37.95	11.84	0	37		-10	55
16785		37.85	11.84	0	37		-10	55
16805		37.86	11.84	0	37		-10	55
16815		37.86	11.84	0	37		-10	55
16825		37.71	11.84	0	37		-10	55
16845		37.59	11.84	0	37		-10	55
16865		37.53	11.84	0	37		-10	55
16880		37.53	11.84	0	37		-10	55
16885		37.41	11.84	0	37		-10	55
16905		37.39	11.84	0	37		-10	55
16925		37.28	11.84	0	37		-10	55
16940		37.28	11.84	0	37		-10	55
16945		37.35	11.84	0	37		-10	55
16965		37.2	11.84	0	37		-10	55
16985		37.28	11.84	0	37		-10	55
17005		37.24	11.84	0	37		-10	55
17025		37.18	11.84	0	37		-10	55
17045		37.11	11.84	0	37		-10	55
17065		37.09	11.84	0	37		-10	55
17085		37.05	11.84	0	37		-10	55
17105		37.17	11.84	0	37		-10	55
17125		37.16	11.84	0	37		-10	55
17130		37.16	11.84	0	37		-10	55
17145		37.08	11.84	0	37		-10	55
17165		37.2	11.84	0	37		-10	55
17185		37.17	11.84	0	37		-10	55
17190		37.17	11.84	0	37		-10	55
17205		37.1	11.84	0	37		-10	55
17225		37.46	11.84	0	37		-10	55
17245		37.23	11.84	0	37		-10	55
17255		37.23	11.88	0	37		-10	55
17265		37.33	11.88	0	37		-10	55
17285		37.43	11.88	0	37		-10	55
17305		37.35	11.88	0	37		-10	55
17315		37.35	11.88	0	37		-10	55
17325		37.75	11.88	0	37		-10	55
17345		37.66	11.88	0	37		-10	55
17365		37.89	11.88	0	37		-10	55
17380		37.89	11.88	0	37		-10	55
17385		38.05	11.88	0	37		-10	55
17405		38.24	11.88	0	37		-10	55
17425		38.27	11.88	0	37		-10	55
17440		38.27	11.88	0	37		-10	55
17445		38.35	11.88	0	37		-10	55
17465		38.6	11.88	0	37		-10	55
17485		38.77	11.88	0	37		-10	55
17500		38.77	11.88	0	37		-10	55
17505		38.9	11.88	0	37		-10	55
17525		39.19	11.88	0	37		-10	55
17545		39.21	11.88	0	37		-10	55
17565		39.5	11.88	0	37		-10	55
17585		39.73	11.88	0	37		-10	55
17605		39.92	11.88	0	37		-10	55
17625		40.12	11.88	0	37		-10	55
17645		40.36	11.88	0	37		-10	55
17665		40.55	11.88	0	37		-10	55
17685		40.79	11.88	0	37		-10	55
17690		40.79	11.88	0	37		-10	55
17705		40.84	11.88	0	37		-10	55
17725		41.22	11.88	0	37		-10	55
17745		41.34	11.88	0	37		-10	55
17750		41.34	11.88	0	37		-10	55
17765		41.71	11.88	0	37		-10	55
17785		41.83	11.88	0	37		-10	55
17805		41.96	11.88	0	37		-10	55
17815		41.96	11.85	0	37		-10	55
17825		42.27	11.85	0	37		-10	55
17845		42.54	11.85	0	37		-10	55
17865		42.66	11.85	0	37		-10	55
17875		42.66	11.85	0	37		-10	55
17885		42.79	11.85	0	37		-10	55
17905		43.08	11.85	0	37		-10	55
17925		43.26	11.85	0	37		-10	55
17940		43.26	11.85	0	37		-10	55
17945		43.4	11.85	0	37		-10	55
17965		43.46	11.85	0	37		-10	55
17985		43.84	11.85	0	37		-10	55
18000		43.84	11.85	0	37		-10	55
18005		43.96	11.85	0	37		-10	55
18025		44.19	11.85	0	37		-10	55
18045		44.34	11.85	0	37		-10	55
18065		44.51	11.85	0	37		-10	55
18085		44.83	11.85	0	37		-10	55
18105		45.02	11.85	0	37		-10	55
18125		45.12	11.85	0	37		-10	55
18145		45.25	11.85	0	37		-10	55
18165		45.48	11.85	0	37		-10	55
18185		45.61	11.85	0	37		-10	55
18190		45.61	11.85	0	37		-10	55
18205		45.69	11.85	0	37		-10	55
18225		45.78	11.85	0	37		-10	55
18245		45.82	11.85	0	37		-10	55
18250		45.82	11.85	0	37		-10	55
18265		46.34	11.85	0	37		-10	55
18285		46.18	11.85	0	37		-10	55
18305		46.32	11.85	0	37		-10	55
18315		46.32	11.85	0	37		-10	55
18325		46.42	11.85	0	37		-10	55
18345		46.38	11.85	0	37		-10	55
18365		46.7	11.85	0	37		-10	55
18375		46.7	11.85	0	37		-10	55
18385		46.69	11.85	0	37		-10	55
18405		46.68	11.85	0	37		-10	55
18425		46.86	11.85	0	37		-10	55
18435		46.86	11.85	0	37		-10	55
18445		46.83	11.85	0	37		-10	55
18465		46.99	11.85	0	37		-10	55
18485		47.04	11.85	0	37		-10	55
18500		47.04	11.85	0	37		-10	55
18505		47.02	11.85	0	37		-10	55
18525		46.94	11.85	0	37		-10	55
18545		46.68	11.85	0	37		-10	55
18565		46.94	11.85	0	37		-10	55
18585		46.71	11.85	0	37		-10	55
18605		46.94	11.85	0	37		-10	55
18625		46.72	11.85	0	37		-10	55
18645		46.65	11.85	0	37		-10	55
18665		46.64	11.85	0	37		-10	55
18685		46.57	11.85	0	37		-10	55
18690		46.57	11.85	0	37		-10	55
18705		46.11	11.85	0	37		-10	55
18725		46.18	11.85	0	37		-10	55
18745		45.84	11.85	0	37		-10	55
18750		45.84	11.85	0	37		-10	55
18765		45.74	11.85	0	37		-10	55
18785		45.73	11.85	0	37		-10	55
18805		45.5	11.85	0	37		-10	55
18810		45.5	11.85	0	37		-10	55
18825		45.31	11.85	0	37		-10	55
18845		45.07	11.85	0	37		-10	55
18865		44.97	11.85	0	37		-10	55
18875		44.97	12.1	0	37		-10	55
18885		44.66	12.1	0	37		-10	55
18905		44.49	12.1	0	37		-10	55
18925		44.13	12.1	0	37		-10	55
18935		44.13	12.1	0	37		-10	55
18945		44.1	12.1	0	37		-10	55
18965		43.83	12.1	0	37		-10	55
18985		43.65	12.1	0	37		-10	55
19000		43.65	12.1	0	37		-10	55
19005		43.37	12.1	0	37		-10	55
19025		43.19	12.1	0	37		-10	55
19045		42.94	12.1	0	37		-10	55
19065		42.9	12.1	0	37		-10	55
19085		42.64	12.1	0	37		-10	55
19105		42.41	12.1	0	37		-10	55
19125		42.06	12.1	0	37		-10	55
19145		41.97	12.1	0	37		-10	55
19165		41.99	12.1	0	37		-10	55
19185		41.67	12.1	0	37		-10	55
19205		41.5	12.1	0	37		-10	55
19225		41.08	12.1	0	37		-10	55
19245		41.15	12.1	0	37		-10	55
19250		41.15	12.1	0	37		-10	55
19265		40.9	12.1	0	37		-10	55
19285		40.87	12.1	0	37		-10	55
19305		40.54	12.1	0	37		-10	55
19310		40.54	12.1	0	37		-10	55
19325		40.53	12.1	0	37		-10	55
19345		40.39	12.1	0	37		-10	55
19365		40.11	12.1	0	37		-10	55
19375		40.11	12	0	37		-10	55
19385		39.98	12	0	37		-10	55
19405		39.79	12	0	37		-10	55
19425		39.53	12	0	37		-10	55
19435		39.53	12	0	37		-10	55
19445		39.47	12	0	37		-10	55
19465		39.24	12	0	37		-10	55
19485		39.12	12	0	37		-10	55
19500		39.12	12	0	37		-10	55
19505		38.94	12	0	37		-10	55
19525		38.74	12	0	37		-10	55
19545		38.61	12	0	37		-10	55
19560		38.61	12	0	37		-10	55
19565		38.53	12	0	37		-10	55
19585		38.25	12	0	37		-10	55
19605		38.33	12	0	37		-10	55
19625		38.03	12	0	37		-10	55
19645		37.95	12	0	37		-10	55
19665		37.89	12	0	37		-10	55
19685		37.78	12	0	37		-10	55
19705		37.65	12	0	37		-10	55
19725		37.45	12	0	37		-10	55
19745		37.46	12	0	37		-10	55
19750		37.46	12	0	37		-10	55
19765		37.46	12	0	37		-10	55
19785		37.35	12	0	37		-10	55
19805		37.34	12	0	37		-10	55
19810		37.34	12	0	37		-10	55
19825		37.28	12	0	37		-10	55
19845		37.12	12	0	37		-10	55
19865		37.25	12	0	37		-10	55
19875		37.25	12.02	0	37		-10	55
19885		37.35	12.02	0	37		-10	55
19905		37.13	12.02	0	37		-10	55
19925		37.13	12.02	0	37		-10	55
19935		37.13	12.02	0	37		-10	55
19945		37.09	12.02	0	37		-10	55
19965		37.16	12.02	0	37		-10	55
19985		37.11	12.02	0	37		-10	55
20000		37.11	12.02	0	37		-10	55
20005		37.15	12.02	0	37		-10	55
20025		37.17	12.02	0	37		-10	55
20045		37.13	12.02	0	37		-10	55
20060		37.13	12.02	0	37		-10	55
20065		37.2	12.02	0	37		-10	55
20085		37.2	12.02	0	37		-10	55
20105		37.33	12.02	0	37		-10	55
20120		37.33	12.02	0	37		-10	55
20125		37.31	12.02	0	37		-10	55
20145		37.4	12.02	0	37		-10	55
20165		37.49	12.02	0	37		-10	55
20185		37.57	12.02	0	37		-10	55
20205		37.69	12.02	0	37		-10	55
20225		37.79	12.02	0	37		-10	55
20245		37.88	12.02	0	37		-10	55
20265		38.22	12.02	0	37		-10	55
20285		38.1	12.02	0	37		-10	55
20305		38.22	12.02	0	37		-10	55
20310		38.22	12.02	0	37		-10	55
20325		38.46	12.02	0	37		-10	55
20345		38.79	12.02	0	37		-10	55
20365		38.89	12.02	0	37		-10	55
20370		38.89	12.02	0	37		-10	55
20385		39.05	12.02	0	37		-10	55
20405		39.33	12.02	0	37		-10	55
20425		39.53	12.02	0	37		-10	55
20435		39.53	12.25	0	37		-10	55
20445		39.59	12.25	0	37		-10	55
20465		39.96	12.25	0	37		-10	55
20485		40.1	12.25	0	37		-10	55
20495		40.1	12.25	0	37		-10	55
20505		40.28	12.25	0	37		-10	55
20525		40.37	12.25	0	37		-10	55
20545		40.65	12.25	0	37		-10	55
20560		40.65	12.25	0	37		-10	55
20565		40.96	12.25	0	37		-10	55
20585		41.1	12.25	0	37		-10	55
20605		41.23	12.25	0	37		-10	55
20620		41.23	12.25	0	37		-10	55
20625		41.53	12.25	0	37		-10	55
20645		41.69	12.25	0	37		-10	55
20665		42.01	12.25	0	37		-10	55
20685		42.03	12.25	0	37		-10	55
20705		42.51	12.25	0	37		-10	55
20725		42.49	12.25	0	37		-10	55
20745		42.58	12.25	0	37		-10	55
20765		42.97	12.25	0	37		-10	55
20785		43.1	12.25	0	37		-10	55
20805		43.39	12.25	0	37		-10	55
20810		43.39	12.25	0	37		-10	55
20825		43.58	12.25	0	37		-10	55
20845		43.7	12.25	0	37		-10	55
20865		43.99	12.25	0	37		-10	55
20870		43.99	12.25	0	37		-10	55
20885		43.98	12.25	0	37		-10	55
20905		44.33	12.25	0	37		-10	55
20925		44.51	12.25	0	37		-10	55
20935		44.51	12.17	0	37		-10	55
20945		44.62	12.17	0	37		-10	55
20965		45	12.17	0	37		-10	55
20985		45.18	12.17	0	37		-10	55
20995		45.18	12.17	0	37		-10	55
21005		45.25	12.17	0	37		-10	55
21025		45.31	12.17	0	37		-10	55
21045		45.45	12.17	0	37		-10	55
21060		45.45	12.17	0	37		-10	55
21065		45.61	12.17	0	37		-10	55
21085		45.88	12.17	0	37		-10	55
21105		45.84	12.17	0	37		-10	55
21120		45.84	12.17	0	37		-10	55
21125		46.03	12.17	0	37		-10	55
21145		46.15	12.17	0	37		-10	55
21165		46.33	12.17	0	37		-10	55
21185		46.41	12.17	0	37		-10	55
21205		46.56	12.17	0	37		-10	55
21225		46.59	12.17	0	37		-10	55
21245		46.66	12.17	0	37		-10	55
21265		46.83	12.17	0	37		-10	55
21285		46.76	12.17	0	37		-10	55
21305		46.86	12.17	0	37		-10	55
21310		46.86	12.17	0	37		-10	55
21325		46.77	12.17	0	37		-10	55
21345		47.03	12.17	0	37		-10	55
21365		46.92	12.17	0	37		-10	55
21370		46.92	12.17	0	37		-10	55
21385		46.99	12.17	0	37		-10	55
21405		46.98	12.17	0	37		-10	55
21425		46.81	12.17	0	37		-10	55
21430		46.81	12.17	0	37		-10	55
21445		46.9	12.17	0	37		-10	55
21465		46.9	12.17	0	37		-10	55
21485		47.04	12.17	0	37		-10	55
21495		47.04	12.18	0	37		-10	55
21505		46.92	12.18	0	37		-10	55
21525		46.88	12.18	0	37		-10	55
21545		46.56	12.18	0	37		-10	55
21560		46.56	12.18	0	37		-10	55
21565		46.62	12.18	0	37		-10	55
21585		46.41	12.18	0	37		-10	55
21605		46.3	12.18	0	37		-10	55
21620		46.3	12.18	0	37		-10	55
21625		46.13	12.18	0	37		-10	55
21645		46.02	12.18	0	37		-10	55
21665		46.2	12.18	0	37		-10	55
21685		45.81	12.18	0	37		-10	55
21705		45.52	12.18	0	37		-10	55
21725		45.45	12.18	0	37		-10	55
21745		45.22	12.18	0	37		-10	55
21765		45.13	12.18	0	37		-10	55
21785		44.95	12.18	0	37		-10	55
21805		44.68	12.18	0	37		-10	55
21825		44.47	12.18	0	37		-10	55
21845		44.26	12.18	0	37		-10	55
21865		43.98	12.18	0	37		-10	55
21870		43.98	12.18	0	37		-10	55
21885		43.65	12.18	0	37		-10	55
21905		43.59	12.18	0	37		-10	55
21925		43.44	12.18	0	37		-10	55
21930		43.44	12.18	0	37		-10	55
21945		43.17	12.18	0	37		-10	55
21965		43.33	12.18	0	37		-10	55
21985		42.84	12.18	0	37		-10	55
21995		42.84	12.38	0	37		-10	55
22005		42.46	12.38	0	37		-10	55
22025		42.48	12.38	0	37		-10	55
22045		42.19	12.38	0	37		-10	55
22055		42.19	12.38	0	37		-10	55
22065		42.1	12.38	0	37		-10	55
22085		41.99	12.38	0	37		-10	55
22105		41.78	12.38	0	37		-10	55
22120		41.78	12.38	0	37		-10	55
22125		41.39	12.38	0	37		-10	55
22145		41.29	12.38	0	37		-10	55
22165		41.07	12.38	0	37		-10	55
22180		41.07	12.38	0	37		-10	55
22185		40.92	12.38	0	37		-10	55
22205		40.75	12.38	0	37		-10	55
22225		40.53	12.38	0	37		-10	55
22245		40.37	12.38	0	37		-10	55
22265		40.31	12.38	0	37		-10	55
22285		40.09	12.38	0	37		-10	55
22305		40.13	12.38	0	37		-10	55
22325		39.78	12.38	0	37		-10	55
22345		39.81	12.38	0	37		-10	55
22365		39.46	12.38	0	37		-10	55
22370		39.46	12.38	0	37		-10	55
22385		39.22	12.38	0	37		-10	55
22405		39.16	12.38	0	37		-10	55
22425		38.89	12.38	0	37		-10	55
22430		38.89	12.38	0	37		-10	55
22445		38.85	12.38	0	37		-10	55
22465		38.56	12.38	0	37		-10	55
22485		38.58	12.38	0	37		-10	55
22495		38.58	12.3	0	37		-10	55
22505		38.27	12.3	0	37		-10	55
22525		38.24	12.3	0	37		-10	55
22545		38.09	12.3	0	37		-10	55
22555		38.09	12.3	0	37		-10	55
22565		38.01	12.3	0	37		-10	55
22585		37.88	12.3	0	37		-10	55
22605		37.79	12.3	0	37		-10	55
22620		37.79	12.3	0	37		-10	55
22625		37.74	12.3	0	37		-10	55
22645		37.57	12.3	0	37		-10	55
22665		37.74	12.3	0	37		-10	55
22680		37.74	12.3	0	37		-10	55
22685		37.47	12.3	0	37		-10	55
22705		37.42	12.3	0	37		-10	55
22725		37.37	12.3	0	37		-10	55
22740		37.37	12.3	0	37		-10	55
22745		37.28	12.3	0	37		-10	55
22765		37.2	12.3	0	37		-10	55
22785		37.15	12.3	0	37		-10	55
22805		37.2	12.3	0	37		-10	55
22825		37.21	12.3	0	37		-10	55
22845		37.21	12.3	0	37		-10	55
22865		37.2	12.3	0	37		-10	55
22870		37.2	12.3	0	37		-10	55
22885		37.19	12.3	0	37		-10	55
22905		37.11	12.3	0	37		-10	55
22925		37.11	12.3	0	37		-10	55
22930		37.11	12.3	0	37		-10	55
22945		37.18	12.3	0	37		-10	55
22965		37.2	12.3	0	37		-10	55
22985		37.14	12.3	0	37		-10	55
22995		37.14	12.33	0	37		-10	55
23005		37.16	12.33	0	37		-10	55
23025		37.18	12.33	0	37		-10	55
23045		37.34	12.33	0	37		-10	55
23055		37.34	12.33	0	37		-10	55
23065		37.36	12.33	0	37		-10	55
23085		37.3	12.33	0	37		-10	55
23105		37.45	12.33	0	37		-10	55
23115		37.45	12.33	0	37		-10	55
23125		37.5	12.33	0	37		-10	55
23145		37.76	12.33	0	37		-10	55
23165		37.86	12.33	0	37		-10	55
23180		37.86	12.33	0	37		-10	55
23185		37.87	12.33	0	37		-10	55
23205		38.03	12.33	0	37		-10	55
23225		38.17	12.33	0	37		-10	55
23240		38.17	12.33	0	37		-10	55
23245		38.09	12.33	0	37		-10	55
23265		38.42	12.33	0	37		-10	55
23285		38.53	12.33	0	37		-10	55
23305		38.83	12.33	0	37		-10	55
23325		38.91	12.33	0	37		-10	55
23345		39.18	12.33	0	37		-10	55
23365		39.36	12.33	0	37		-10	55
23385		39.65	12.33	0	37		-10	55
23405		39.77	12.33	0	37		-10	55
23425		39.9	12.33	0	37		-10	55
23430		39.9	12.33	0	37		-10	55
23445		40.19	12.33	0	37		-10	55
23465		40.34	12.33	0	37		-10	55
23485		40.6	12.33	0	37		-10	55
23490		40.6	12.33	0	37		-10	55
23505		40.74	12.33	0	37		-10	55
23525		41.02	12.33	0	37		-10	55
23545		41.32	12.33	0	37		-10	55
23555		41.32	12.18	0	37		-10	55
23565		41.38	12.18	0	37		-10	55
23585		41.66	12.18	0	37		-10	55
23605		41.84	12.18	0	37		-10	55
23615		41.84	12.18	0	37		-10	55
23625		42.11	12.18	0	37		-10	55
23645		42.21	12.18	0	37		-10	55
23665		42.49	12.18	0	37		-10	55
23680		42.49	12.18	0	37		-10	55
23685		42.65	12.18	0	37		-10	55
23705		43.09	12.18	0	37		-10	55
23725		43.17	12.18	0	37		-10	55
23740		43.17	12.18	0	37		-10	55
23745		43.43	12.18	0	37		-10	55
23765		43.48	12.18	0	37		-10	55
23785		43.61	12.18	0	37		-10	55
23805		44.02	12.18	0	37		-10	55
23825		44.03	12.18	0	37		-10	55
23845		44.13	12.18	0	37		-10	55
23865		44.57	12.18	0	37		-10	55
23885		44.65	12.18	0	37		-10	55
23905		44.89	12.18	0	37		-10	55
23925		45.03	12.18	0	37		-10	55
23930		45.03	12.18	0	37		-10	55
23945		45.12	12.18	0	37		-10	55
23965		45.3	12.18	0	37		-10	55
23985		45.5	12.18	0	37		-10	55
23990		45.5	12.18	0	37		-10	55
24005		45.78	12.18	0	37		-10	55
24025		45.81	12.18	0	37		-10	55
24045		45.97	12.18	0	37		-10	55
24055		45.97	12.43	0	37		-10	55
24065		45.93	12.43	0	37		-10	55
24085		46.27	12.43	0	37		-10	55
24105		46.24	12.43	0	37		-10	55
24115		46.24	12.43	0	37		-10	55
24125		46.32	12.43	0	37		-10	55
24145		46.54	12.43	0	37		-10	55
24165		46.59	12.43	0	37		-10	55
24180		46.59	12.43	0	37		-10	55
24185		46.6	12.43	0	37		-10	55
24205		46.57	12.43	0	37		-10	55
24225		46.69	12.43	0	37		-10	55
24240		46.69	12.43	0	37		-10	55
24245		46.92	12.43	0	37		-10	55
24265		46.75	12.43	0	37		-10	55
24285		46.82	12.43	0	37		-10	55
24305		46.86	12.43	0	37		-10	55
24325		46.97	12.43	0	37		-10	55
24345		46.99	12.43	0	37		-10	55
24365		46.96	12.43	0	37		-10	55
24385		46.84	12.43	0	37		-10	55
24405		46.74	12.43	0	37		-10	55
24425		46.84	12.43	0	37		-10	55
24445		46.7	12.43	0	37		-10	55
24465		46.74	12.43	0	37		-10	55
24485		46.6	12.43	0	37		-10	55
24490		46.6	12.43	0	37		-10	55
24505		46.66	12.43	0	37		-10	55
24525		46.46	12.43	0	37		-10	55
24545		46.12	12.43	0	37		-10	55
24550		46.12	12.43	0	37		-10	55
24565		46.08	12.43	0	37		-10	55
24585		45.94	12.43	0	37		-10	55
24605		45.82	12.43	0	37		-10	55
24615		45.82	12.36	0	37		-10	55
24625		45.56	12.36	0	37		-10	55
24645		45.51	12.36	0	37		-10	55
24665		45.1	12.36	0	37		-10	55
24675		45.1	12.36	0	37		-10	55
24685		44.88	12.36	0	37		-10	55
24705		44.76	12.36	0	37		-10	55
24725		44.61	12.36	0	37		-10	55
24740		44.61	12.36	0	37		-10	55
24745		44.29	12.36	0	37		-10	55
24765		44.03	12.36	0	37		-10	55
24785		43.88	12.36	0	37		-10	55
24800		43.88	12.36	0	37		-10	55
24805		43.73	12.36	0	37		-10	55
24825		43.64	12.36	0	37		-10	55
24845		43.44	12.36	0	37		-10	55
24865		43.05	12.36	0	37		-10	55
24885		43.02	12.36	0	37		-10	55
24905		42.72	12.36	0	37		-10	55
24925		42.45	12.36	0	37		-10	55
24945		42.32	12.36	0	37		-10	55
24965		42.1	12.36	0	37		-10	55
24985		41.99	12.36	0	37		-10	55
24990		41.99	12.36	0	37		-10	55
25005		41.71	12.36	0	37		-10	55
25025		41.57	12.36	0	37		-10	55
25045		41.56	12.36	0	37		-10	55
25050		41.56	12.36	0	37		-10	55
25065		41.3	12.36	0	37		-10	55
25085		40.96	12.36	0	37		-10	55
25105		41.04	12.36	0	37		-10	55
25115		41.04	12.4	0	37		-10	55
25125		40.7	12.4	0	37		-10	55
25145		40.66	12.4	0	37		-10	55
25165		40.36	12.4	0	37		-10	55
25175		40.36	12.4	0	37		-10	55
25185		40.12	12.4	0	37		-10	55
25205		40.06	12.4	0	37		-10	55
25225		39.97	12.4	0	37		-10	55
25240		39.97	12.4	0	37		-10	55
25245		39.79	12.4	0	37		-10	55
25265		39.57	12.4	0	37		-10	55
25285		39.49	12.4	0	37		-10	55
25300		39.49	12.4	0	37		-10	55
25305		39.28	12.4	0	37		-10	55
25325		39.1	12.4	0	37		-10	55
25345		38.85	12.4	0	37		-10	55
25365		38.78	12.4	0	37		-10	55
25385		38.62	12.4	0	37		-10	55
25405		38.37	12.4	0	37		-10	55
25425		38.23	12.4	0	37		-10	55
25445		38.13	12.4	0	37		-10	55
25465		38.07	12.4	0	37		-10	55
25485		37.95	12.4	0	37		-10	55
25490		37.95	12.4	0	37		-10	55
25505		37.91	12.4	0	37		-10	55
25525		37.78	12.4	0	37		-10	55
25545		37.8	12.4	0	37		-10	55
25550		37.8	12.4	0	37		-10	55
25565		37.62	12.4	0	37		-10	55
25585		37.32	12.4	0	37		-10	55
25605		37.45	12.4	0	37		-10	55
25615		37.45	12.4	0	37		-10	55
25625		37.34	12.4	0	37		-10	55
25645		37.4	12.4	0	37		-10	55
25665		37.18	12.4	0	37		-10	55
25685		37.32	12.4	0	37		-10	55
25695		37.32	12.4	0	37		-10	55
25705		37.15	12.4	0	37		-10	55
25725		37.2	12.4	0	37		-10	55
25745		37.12	12.4	0	37		-10	55
25755		37.12	12.4	0	37		-10	55
25765		37.24	12.4	0	37		-10	55
25785		37.12	12.4	0	37		-10	55
25805		37.05	12.4	0	37		-10	55
25815		37.05	12.4	0	37		-10	55
25825		37.1	12.4	0	37		-10	55
25845		37.06	12.4	0	37		-10	55
25865		37.08	12.4	0	37		-10	55
25880		37.08	12.4	0	37		-10	55
25885		37.11	12.4	0	37		-10	55
25905		37.08	12.4	0	37		-10	55
25925		37.09	12.4	0	37		-10	55
25940		37.09	12.4	0	37		-10	55
25945		37.1	12.4	0	37		-10	55
25965		37.08	12.4	0	37		-10	55
25985		37.23	12.4	0	37		-10	55
26005		37.19	12.4	0	37		-10	55
26025		37.2	12.4	0	37		-10	55
26045		37.29	12.4	0	37		-10	55
26065		37.46	12.4	0	37		-10	55
26085		37.46	12.4	0	37		-10	55
26105		37.62	12.4	0	37		-10	55
26125		37.75	12.4	0	37		-10	55
26130		37.75	12.51	0	37		-10	55
26145		37.92	12.51	0	37		-10	55
26165		37.94	12.51	0	37		-10	55
26185		38.13	12.51	0	37		-10	55
26190		38.13	12.51	0	37		-10	55
26205		38.17	12.51	0	37		-10	55
26225		38.43	12.51	0	37		-10	55
26245		38.52	12.51	0	37		-10	55
26250		38.52	12.51	0	37		-10	55
26265		38.9	12.51	0	37		-10	55
26285		38.94	12.51	0	37		-10	55
26305		39.02	12.51	0	37		-10	55
26315		39.02	12.51	0	37		-10	55
26325		39.31	12.51	0	37		-10	55
26345		39.46	12.51	0	37		-10	55
26365		39.76	12.51	0	37		-10	55
26375		39.76	12.51	0	37		-10	55
26385		39.82	12.51	0	37		-10	55
26405		40.03	12.51	0	37		-10	55
26425		40.25	12.51	0	37		-10	55
26440		40.25	12.51	0	37		-10	55
26445		40.47	12.51	0	37		-10	55
26465		40.79	12.51	0	37		-10	55
26485		41.01	12.51	0	37		-10	55
26500		41.01	12.51	0	37		-10	55
26505		41.1	12.51	0	37		-10	55
26525		41.44	12.51	0	37		-10	55
26545		41.64	12.51	0	37		-10	55
26565		41.92	12.51	0	37		-10	55
26585		41.98	12.51	0	37		-10	55
26605		42.15	12.51	0	37		-10	55
26625		42.36	12.51	0	37		-10	55
26645		42.64	12.51	0	37		-10	55
26665		42.97	12.51	0	37		-10	55
26685		43.13	12.51	0	37		-10	55
26690		43.13	12.58	0	37		-10	55
26705		43.17	12.58	0	37		-10	55
26725		43.51	12.58	0	37		-10	55
26745		43.61	12.58	0	37		-10	55
26750		43.61	12.58	0	37		-10	55
26765		43.73	12.58	0	37		-10	55
26785		43.89	12.58	0	37		-10	55
26805		44.23	12.58	0	37		-10	55
26815		44.23	12.58	0	37		-10	55
26825		44.33	12.58	0	37		-10	55
26845		44.6	12.58	0	37		-10	55
26865		44.82	12.58	0	37		-10	55
26875		44.82	12.58	0	37		-10	55
26885		44.87	12.58	0	37		-10	55
26905		44.97	12.58	0	37		-10	55
26925		45.22	12.58	0	37		-10	55
26940		45.22	12.58	0	37		-10	55
26945		45.44	12.58	0	37		-10	55
26965		45.58	12.58	0	37		-10	55
26985		45.79	12.58	0	37		-10	55
27000		45.79	12.58	0	37		-10	55
27005		45.79	12.58	0	37		-10	55
27025		45.99	12.58	0	37		-10	55
27045		46.18	12.58	0	37		-10	55
27065		46.26	12.58	0	37		-10	55
27085		46.17	12.58	0	37		-10	55
27105		46.33	12.58	0	37		-10	55
27125		46.59	12.58	0	37		-10	55
27145		46.6	12.58	0	37		-10	55
27165		46.56	12.58	0	37		-10	55
27185		46.62	12.58	0	37		-10	55
27190		46.62	12.56	0	37		-10	55
27205		46.68	12.56	0	37		-10	55
27225		46.77	12.56	0	37		-10	55
27245		46.8	12.56	0	37		-10	55
27250		46.8	12.56	0	37		-10	55
27265		46.8	12.56	0	37		-10	55
27285		46.77	12.56	0	37		-10	55
27305		46.83	12.56	0	37		-10	55
27315		46.83	12.56	0	37		-10	55
27325		46.81	12.56	0	37		-10	55
27345		46.85	12.56	0	37		-10	55
27365		46.76	12.56	0	37		-10	55
27375		46.76	12.56	0	37		-10	55
27385		46.8	12.56	0	37		-10	55
27405		46.7	12.56	0	37		-10	55
27425		46.65	12.56	0	37		-10	55
27435		46.65	12.56	0	37		-10	55
27445		46.65	12.56	0	37		-10	55
27465		46.41	12.56	0	37		-10	55
27485		46.4	12.56	0	37		-10	55
27500		46.4	12.56	0	37		-10	55
27505		46.45	12.56	0	37		-10	55
27525		46.22	12.56	0	37		-10	55
27545		46.1	12.56	0	37		-10	55
27560		46.1	12.56	0	37		-10	55
27565		46.01	12.56	0	37		-10	55
27585		45.78	12.56	0	37		-10	55
27605		45.72	12.56	0	37		-10	55
27625		45.38	12.56	0	37		-10	55
27645		45.25	12.56	0	37		-10	55
27665		45.06	12.56	0	37		-10	55
27685		44.83	12.56	0	37		-10	55
27705		44.74	12.56	0	37		-10	55
27725		44.58	12.56	0	37		-10	55
27745		44.21	12.56	0	37		-10	55
27750		44.21	12.53	0	37		-10	55
27765		43.97	12.53	0	37		-10	55
27785		43.82	12.53	0	37		-10	55
27805		43.75	12.53	0	37		-10	55
27810		43.75	12.53	0	37		-10	55
27825		43.43	12.53	0	37		-10	55
27845		43.32	12.53	0	37		-10	55
27865		42.91	12.53	0	37		-10	55
27875		42.91	12.53	0	37		-10	55
27885		42.8	12.53	0	37		-10	55
27905		42.7	12.53	0	37		-10	55
27925		42.48	12.53	0	37		-10	55
27935		42.48	12.53	0	37		-10	55
27945		42.34	12.53	0	37		-10	55
27965		42.05	12.53	0	37		-10	55
27985		41.72	12.53	0	37		-10	55
28000		41.72	12.53	0	37		-10	55
28005		41.61	12.53	0	37		-10	55
28025		41.5	12.53	0	37		-10	55
28045		41.4	12.53	0	37		-10	55
28060		41.4	12.53	0	37		-10	55
28065		41.23	12.53	0	37		-10	55
28085		40.91	12.53	0	37		-10	55
28105		40.78	12.53	0	37		-10	55
28125		40.61	12.53	0	37		-10	55
28145		40.39	12.53	0	37		-10	55
28165		40.36	12.53	0	37		-10	55
28185		40.23	12.53	0	37		-10	55
28205		39.81	12.53	0	37		-10	55
28225		39.87	12.53	0	37		-10	55
28245		39.61	12.53	0	37		-10	55
28250		39.61	12.69	0	37		-10	55
28265		39.52	12.69	0	37		-10	55
28285		39.33	12.69	0	37		-10	55
28305		39.17	12.69	0	37		-10	55
28310		39.17	12.69	0	37		-10	55
28325		38.87	12.69	0	37		-10	55
28345		38.79	12.69	0	37		-10	55
28365		38.62	12.69	0	37		-10	55
28375		38.62	12.69	0	37		-10	55
28385		38.81	12.69	0	37		-10	55
28405		38.36	12.69	0	37		-10	55
28425		38.25	12.69	0	37		-10	55
28435		38.25	12.69	0	37		-10	55
28445		38.24	12.69	0	37		-10	55
28465		37.98	12.69	0	37		-10	55
28485		37.92	12.69	0	37		-10	55
28500		37.92	12.69	0	37		-10	55
28505		37.79	12.69	0	37		-10	55
28525		37.54	12.69	0	37		-10	55
28545		37.67	12.69	0	37		-10	55
28560		37.67	12.69	0	37		-10	55
28565		37.4	12.69	0	37		-10	55
28585		37.47	12.69	0	37		-10	55
28605		37.3	12.69	0	37		-10	55
28625		37.45	12.69	0	37		-10	55
28645		37.28	12.69	0	37		-10	55
28665		37.25	12.69	0	37		-10	55
28685		37.09	12.69	0	37		-10	55
28705		37.07	12.69	0	37		-10	55
28725		37.17	12.69	0	37		-10	55
28745		36.98	12.69	0	37		-10	55
28750		36.98	12.68	0	37		-10	55
28765		37.15	12.68	0	37		-10	55
28785		37.22	12.68	0	37		-10	55
28805		36.98	12.68	0	37		-10	55
28810		36.98	12.68	0	37		-10	55
28825		37.12	12.68	0	37		-10	55
28845		37.14	12.68	0	37		-10	55
28865		37.11	12.68	0	37		-10	55
28870		37.11	12.68	0	37		-10	55
28885		37.09	12.68	0	37		-10	55
28905		37.18	12.68	0	37		-10	55
28925		37.25	12.68	0	37		-10	55
28935		37.25	12.68	0	37		-10	55
28945		37.34	12.68	0	37		-10	55
28965		37.52	12.68	0	37		-10	55
28985		37.62	12.68	0	37		-10	55
29000		37.62	12.68	0	37		-10	55
29005		37.6	12.68	0	37		-10	55
29025		37.77	12.68	0	37		-10	55
29045		37.96	12.68	0	37		-10	55
29060		37.96	12.68	0	37		-10	55
29065		37.94	12.68	0	37		-10	55
29085		38.22	12.68	0	37		-10	55
29105		38.32	12.68	0	37		-10	55
29120		38.32	12.68	0	37		-10	55
29125		38.59	12.68	0	37		-10	55
29145		38.84	12.68	0	37		-10	55
29165		38.79	12.68	0	37		-10	55
29185		39.13	12.68	0	37		-10	55
29205		39.17	12.68	0	37		-10	55
29225		39.38	12.68	0	37		-10	55
29245		39.6	12.68	0	37		-10	55
29265		39.95	12.68	0	37		-10	55
29285		40.1	12.68	0	37		-10	55
29305		40.37	12.68	0	37		-10	55
29310		40.37	12.6	0	37		-10	55
29325		40.63	12.6	0	37		-10	55
29345		40.7	12.6	0	37		-10	55
29365		40.89	12.6	0	37		-10	55
29370		40.89	12.6	0	37		-10	55
29385		41.29	12.6	0	37		-10	55
29405		41.39	12.6	0	37		-10	55
29425		41.72	12.6	0	37		-10	55
29435		41.72	12.6	0	37		-10	55
29445		41.94	12.6	0	37		-10	55
29465		41.92	12.6	0	37		-10	55
29485		42.31	12.6	0	37		-10	55
29495		42.31	12.6	0	37		-10	55
29505		42.46	12.6	0	37		-10	55
29525		42.79	12.6	0	37		-10	55
29545		42.93	12.6	0	37		-10	55
29560		42.93	12.6	0	37		-10	55
29565		43.07	12.6	0	37		-10	55
29585		43.24	12.6	0	37		-10	55
29605		43.43	12.6	0	37		-10	55
29620		43.43	12.6	0	37		-10	55
29625		43.63	12.6	0	37		-10	55
29645		43.86	12.6	0	37		-10	55
29665		44.15	12.6	0	37		-10	55
29685		44.25	12.6	0	37		-10	55
29705		44.48	12.6	0	37		-10	55
29725		44.46	12.6	0	37		-10	55
29745		44.9	12.6	0	37		-10	55
29765		44.98	12.6	0	37		-10	55
29785		45.16	12.6	0	37		-10	55
29805		45.22	12.6	0	37		-10	55
29810		45.22	12.69	0	37		-10	55
29825		45.61	12.69	0	37		-10	55
29845		45.51	12.69	0	37		-10	55
29865		46.02	12.69	0	37		-10	55
29870		46.02	12.69	0	37		-10	55
29885		45.99	12.69	0	37		-10	55
29905		45.98	12.69	0	37		-10	55
29925		46.07	12.69	0	37		-10	55
29935		46.07	12.69	0	37		-10	55
29945		46.29	12.69	0	37		-10	55
29965		46.22	12.69	0	37		-10	55
29985		46.35	12.69	0	37		-10	55
29995		46.35	12.69	0	37		-10	55
30005		46.35	12.69	0	37		-10	55
30025		46.64	12.69	0	37		-10	55
30045		46.7	12.69	0	37		-10	55
30060		46.7	12.69	0	37		-10	55
30065		46.74	12.69	0	37		-10	55
30085		46.76	12.69	0	37		-10	55
30105		46.7	12.69	0	37		-10	55
30120		46.7	12.69	0	37		-10	55
30125		46.72	12.69	0	37		-10	55
30145		46.82	12.69	0	37		-10	55
30165		46.75	12.69	0	37		-10	55
30180		46.75	12.69	0	37		-10	55
30185		46.89	12.69	0	37		-10	55
30205		46.75	12.69	0	37		-10	55
30225		46.91	12.69	0	37		-10	55
30245		46.79	12.69	0	37		-10	55
30265		46.69	12.69	0	37		-10	55
30285		46.71	12.69	0	37		-10	55
30305		46.6	12.69	0	37		-10	55
30310		46.6	12.99	0	37		-10	55
30325		46.57	12.99	0	37		-10	55
30345		46.6	12.99	0	37		-10	55
30365		46.34	12.99	0	37		-10	55
30370		46.34	12.99	0	37		-10	55
30385		46.21	12.99	0	37		-10	55
30405		46.09	12.99	0	37		-10	55
30425		46.21	12.99	0	37		-10	55
30430		46.21	12.99	0	37		-10	55
30445		46	12.99	0	37		-10	55
30465		45.92	12.99	0	37		-10	55
30485		45.63	12.99	0	37		-10	55
30495		45.63	12.99	0	37		-10	55
30505		45.36	12.99	0	37		-10	55
30525		45.3	12.99	0	37		-10	55
30545		45.1	12.99	0	37		-10	55
30555		45.1	12.99	0	37		-10	55
30565		44.92	12.99	0	37		-10	55
30585		44.68	12.99	0	37		-10	55
30605		44.52	12.99	0	37		-10	55
30620		44.52	12.99	0	37		-10	55
30625		44.39	12.99	0	37		-10	55
30645		44.24	12.99	0	37		-10	55
30665		43.84	12.99	0	37		-10	55
30680		43.84	12.99	0	37		-10	55
30685		43.56	12.99	0	37		-10	55
30705		43.45	12.99	0	37		-10	55
30725		43.34	12.99	0	37		-10	55
30745		43.23	12.99	0	37		-10	55
30765		42.93	12.99	0	37		-10	55
30785		42.67	12.99	0	37		-10	55
30805		42.53	12.99	0	37		-10	55
30825		42.27	12.99	0	37		-10	55
30845		42.21	12.99	0	37		-10	55
30865		41.93	12.99	0	37		-10	55
30870		41.93	12.6	0	37		-10	55
30885		41.77	12.6	0	37		-10	55
30905		41.55	12.6	0	37		-10	55
30925		41.47	12.6	0	37		-10	55
30930		41.47	12.6	4	37		-10	55
30945		41.28	12.6	4	37		-10	55
30965		41.09	12.6	4	37		-10	55
30985		40.92	12.6	4	37		-10	55
30995		40.92	12.6	4	37		-10	55
31005		40.71	12.6	4	37		-10	55
31025		40.56	12.6	4	37		-10	55
31045		40.37	12.6	4	37		-10	55
31055		40.37	12.6	10	37		-10	55
31065		40.26	12.6	10	37		-10	55
31085		40.04	12.6	10	37		-10	55
31105		39.79	12.6	10	37		-10	55
31120		39.79	12.6	10	37		-10	55
31125		39.76	12.6	10	37		-10	55
31145		39.6	12.6	10	37		-10	55
31165		39.36	12.6	10	37		-10	55
31180		39.36	12.6	14	37		-10	55
31185		39.29	12.6	14	37		-10	55
31205		39.08	12.6	14	37		-10	55
31225		38.83	12.6	14	37		-10	55
31245		38.73	12.6	14	37		-10	55
31265		38.53	12.6	14	37		-10	55
31285		38.4	12.6	14	37		-10	55
31305		38.23	12.6	14	37		-10	55
31325		38.12	12.6	14	37		-10	55
31345		38.08	12.6	14	37		-10	55
31365		37.96	12.6	14	37		-10	55
31370		37.96	12.66	14	37		-10	55
31385		37.77	12.66	14	37		-10	55
31405		37.72	12.66	14	37		-10	55
31425		37.58	12.66	14	37		-10	55
31430		37.58	12.66	15	37		-10	55
31445		37.66	12.66	15	37		-10	55
31465		37.43	12.66	15	37		-10	55
31485		37.36	12.66	15	37		-10	55
31495		37.36	12.66	15	37		-10	55
31505		37.37	12.66	15	37		-10	55
31525		37.29	12.66	15	37		-10	55
31545		37.17	12.66	15	37		-10	55
31555		37.17	12.66	14	37		-10	55
31565		37.18	12.66	14	37		-10	55
31585		36.97	12.66	14	37		-10	55
31605		37.03	12.66	14	37		-10	55
31620		37.03	12.66	14	37		-10	55
31625		36.98	12.66	14	37		-10	55
31645		37.04	12.66	14	37		-10	55
31665		37.06	12.66	14	37		-10	55
31680		37.06	12.66	11	37		-10	55
31685		37.04	12.66	11	37		-10	55
31705		36.92	12.66	11	37		-10	55
31725		37.11	12.66	11	37		-10	55
31740		37.11	12.66	11	37		-10	55
31745		37.06	12.66	11	37		-10	55
31765		37.13	12.66	11	37		-10	55
31785		37.08	12.66	11	37		-10	55
31805		37.24	12.66	0	37		-10	55
31825		37.19	12.66	0	37		-10	55
31845		37.34	12.66	0	37		-10	55
31865		37.42	12.66	0	37		-10	55
31885		37.54	12.66	0	37		-10	55
31905		37.6	12.66	0	37		-10	55
31925		37.64	12.66	0	37		-10	55
31930		37.64	12.89	0	37		-10	55
31945		37.82	12.89	0	37		-10	55
31965		37.9	12.89	0	37		-10	55
31985		37.99	12.89	0	37		-10	55
31990		37.99	12.89	0	37		-10	55
32005		38.07	12.89	0	37		-10	55
32025		38.44	12.89	0	37		-10	55
32045		38.61	12.89	0	37		-10	55
32055		38.61	12.89	0	37		-10	55
32065		38.72	12.89	0	37		-10	55
32085		38.99	12.89	0	37		-10	55
32105		39.04	12.89	0	37		-10	55
32115		39.04	12.89	0	37		-10	55
32125		39.31	12.89	0	37		-10	55
32145		39.59	12.89	0	37		-10	55
32165		39.76	12.89	0	37		-10	55
32180		39.76	12.89	0	37		-10	55
32185		39.98	12.89	0	37		-10	55
32205		40.19	12.89	0	37		-10	55
32225		40.61	12.89	0	37		-10	55
[truncated: 343 more rows]
