# Supplementary material for: Clinical identification of the stimulus intensity to measure temporal summation of second pain
Source: Sci Rep. 2022 Jul 28;12:12915. doi: 10.1038/s41598-022-17171-6 (PMC9334644; doi:10.1038/s41598-022-17171-6)
Supplement: Supplementary file 1 — Supplementary Information 1. [file 41598_2022_17171_MOESM1_ESM.zip › 13 PT1.xlsx]

## Sheet: Sheet1
Timestamp [msec]	Heater [C]	Tec [C]	Water [C]	COVAS	Baseline [C]	Events	LimiterMin [C]	LimiterMax [C]
45		38.15
65		38.25
85		38.14
95		38.14	11.93	0	38		-10	55
105		38.11	11.93	0	38		-10	55
125		38.19	11.93	0	38		-10	55
145		38.08	11.93	0	38		-10	55
155		38.08	11.93	0	38		-10	55
165		38.1	11.93	0	38		-10	55
185		38.11	11.93	0	38		-10	55
205		38.12	11.93	0	38		-10	55
220		38.12	11.93	0	38		-10	55
225		38.09	11.93	0	38		-10	55
245		38.08	11.93	0	38		-10	55
265		38.06	11.93	0	38		-10	55
280		38.06	11.93	0	38		-10	55
285		38.19	11.93	0	38		-10	55
305		38.07	11.93	0	38		-10	55
325		38.17	11.93	0	38		-10	55
345		38.02	11.93	0	38		-10	55
365		38.13	11.93	0	38		-10	55
385		37.99	11.93	0	38		-10	55
405		38.05	11.93	0	38		-10	55
425		37.99	11.93	0	38		-10	55
445		37.99	11.93	0	38		-10	55
465		38.11	11.93	0	38		-10	55
485		38.06	11.93	0	38		-10	55
505		37.98	11.93	0	38		-10	55
525		38.06	11.93	0	38		-10	55
530		38.06	11.93	0	38		-10	55
545		38.14	11.93	0	38		-10	55
565		37.97	11.93	0	38		-10	55
585		38.07	11.93	0	38		-10	55
590		38.07	11.93	0	38		-10	55
605		38.16	11.93	0	38		-10	55
625		37.94	11.93	0	38		-10	55
645		38.1	11.93	0	38		-10	55
655		38.1	11.72	0	38		-10	55
665		37.99	11.72	0	38		-10	55
685		37.96	11.72	0	38		-10	55
705		38.01	11.72	0	38		-10	55
720		38.01	11.72	0	38		-10	55
725		38.14	11.72	0	38		-10	55
745		38.06	11.72	0	38		-10	55
765		38.1	11.72	0	38		-10	55
780		38.1	11.72	0	38		-10	55
785		38.06	11.72	0	38		-10	55
805		38.08	11.72	0	38		-10	55
825		38.15	11.72	0	38		-10	55
840		38.15	11.72	0	38		-10	55
845		37.94	11.72	0	38		-10	55
865		38.07	11.72	0	38		-10	55
885		37.98	11.72	0	38		-10	55
905		38.07	11.72	0	38		-10	55
925		37.82	11.72	0	38		-10	55
945		37.99	11.72	0	38		-10	55
965		38.02	11.72	0	38		-10	55
985		37.9	11.72	0	38		-10	55
1005		37.98	11.72	0	38		-10	55
1025		38.16	11.72	0	38		-10	55
1030		38.16	11.72	0	38		-10	55
1045		37.93	11.72	0	38		-10	55
1065		38.05	11.72	0	38		-10	55
1085		37.96	11.72	0	38		-10	55
1090		37.96	11.72	0	38		-10	55
1105		38.02	11.72	0	38		-10	55
1125		37.93	11.72	0	38		-10	55
1145		38.06	11.72	0	38		-10	55
1155		38.06	11.88	0	38		-10	55
1165		38.01	11.88	0	38		-10	55
1185		38.06	11.88	0	38		-10	55
1205		38.04	11.88	0	38		-10	55
1215		38.04	11.88	0	38		-10	55
1225		37.97	11.88	0	38		-10	55
1245		38.17	11.88	0	38		-10	55
1265		38.07	11.88	0	38		-10	55
1280		38.07	11.88	0	38		-10	55
1285		37.98	11.88	0	38		-10	55
1305		38.04	11.88	0	38		-10	55
1325		38.16	11.88	0	38		-10	55
1340		38.16	11.88	0	38		-10	55
1345		38.03	11.88	0	38		-10	55
1365		37.95	11.88	0	38		-10	55
1385		37.89	11.88	0	38		-10	55
1405		38.09	11.88	0	38		-10	55
1425		38.1	11.88	0	38		-10	55
1445		38.02	11.88	0	38		-10	55
1465		38.08	11.88	0	38		-10	55
1485		38.08	11.88	0	38		-10	55
1505		37.98	11.88	0	38		-10	55
1525		38.11	11.88	0	38		-10	55
1530		38.11	11.88	0	38		-10	55
1545		37.96	11.88	0	38		-10	55
1565		37.93	11.88	0	38		-10	55
1585		38.1	11.88	0	38		-10	55
1590		38.1	11.88	0	38		-10	55
1605		37.98	11.88	0	38		-10	55
1625		38.17	11.88	0	38		-10	55
1645		38.03	11.88	0	38		-10	55
1655		38.03	11.67	0	38		-10	55
1665		38.06	11.67	0	38		-10	55
1685		38.04	11.67	0	38		-10	55
1705		38.01	11.67	0	38		-10	55
1715		38.01	11.67	0	38		-10	55
1725		37.91	11.67	0	38		-10	55
1745		37.96	11.67	0	38		-10	55
1765		38.03	11.67	0	38		-10	55
1775		38.03	11.67	0	38		-10	55
1785		38.04	11.67	0	38		-10	55
1805		38	11.67	0	38		-10	55
1825		38.05	11.67	0	38		-10	55
1840		38.05	11.67	0	38		-10	55
1845		38.05	11.67	0	38		-10	55
1865		38.03	11.67	0	38		-10	55
1885		38.12	11.67	0	38		-10	55
1905		38.06	11.67	0	38		-10	55
1925		37.98	11.67	0	38		-10	55
1945		37.97	11.67	0	38		-10	55
1965		38.07	11.67	0	38		-10	55
1985		38.07	11.67	0	38		-10	55
2005		37.96	11.67	0	38		-10	55
2025		38.08	11.67	0	38		-10	55
2030		38.08	11.67	0	38		-10	55
2045		37.92	11.67	0	38		-10	55
2065		37.95	11.67	0	38		-10	55
2085		38.01	11.67	0	38		-10	55
2090		38.01	11.67	0	38		-10	55
2105		38.08	11.67	0	38		-10	55
2125		38.06	11.67	0	38		-10	55
2145		37.95	11.67	0	38		-10	55
2150		37.95	11.67	0	38		-10	55
2165		37.94	11.67	0	38		-10	55
2185		38.15	11.67	0	38		-10	55
2205		38.08	11.67	0	38		-10	55
2215		38.08	11.85	0	38		-10	55
2225		38.03	11.85	0	38		-10	55
2245		37.94	11.85	0	38		-10	55
2265		37.95	11.85	0	38		-10	55
2275		37.95	11.85	0	38		-10	55
2285		37.97	11.85	0	38		-10	55
2305		38.03	11.85	0	38		-10	55
2325		37.93	11.85	0	38		-10	55
2340		37.93	11.85	0	38		-10	55
2345		38.02	11.85	0	38		-10	55
2365		38.07	11.85	0	38		-10	55
2385		37.95	11.85	0	38		-10	55
2400		37.95	11.85	0	38		-10	55
2405		38.06	11.85	0	38		-10	55
2425		38.06	11.85	0	38		-10	55
2445		38	11.85	0	38		-10	55
2465		38.01	11.85	0	38		-10	55
2485		38.03	11.85	0	38		-10	55
2505		37.96	11.85	0	38		-10	55
2525		38.1	11.85	0	38		-10	55
2545		38.01	11.85	0	38		-10	55
2565		38.07	11.85	0	38		-10	55
2585		38.02	11.85	0	38		-10	55
2590		38.02	11.85	0	38		-10	55
2605		38.1	11.85	0	38		-10	55
2625		38.03	11.85	0	38		-10	55
2645		38.04	11.85	0	38		-10	55
2650		38.04	11.85	0	38		-10	55
2665		38.02	11.85	0	38		-10	55
2685		37.94	11.85	0	38		-10	55
2705		38.05	11.85	0	38		-10	55
2715		38.05	11.75	0	38		-10	55
2725		37.98	11.75	0	38		-10	55
2745		38.04	11.75	0	38		-10	55
2765		38.06	11.75	0	38		-10	55
2775		38.06	11.75	0	38		-10	55
2785		38.15	11.75	0	38		-10	55
2805		37.99	11.75	0	38		-10	55
2825		37.99	11.75	0	38		-10	55
2840		37.99	11.75	0	38		-10	55
2845		38.05	11.75	0	38		-10	55
2865		38.03	11.75	0	38		-10	55
2885		38.03	11.75	0	38		-10	55
2900		38.03	11.75	0	38		-10	55
2905		38.09	11.75	0	38		-10	55
2925		38.16	11.75	0	38		-10	55
2945		38.12	11.75	0	38		-10	55
2965		38.07	11.75	0	38		-10	55
2985		38.08	11.75	0	38		-10	55
3005		37.94	11.75	0	38		-10	55
3025		38.13	11.75	0	38		-10	55
3045		37.99	11.75	0	38		-10	55
3065		37.82	11.75	0	38		-10	55
3085		38.13	11.75	0	38		-10	55
3105		38.06	11.75	0	38		-10	55
3125		38.2	11.75	0	38		-10	55
3145		37.92	11.75	0	38		-10	55
3150		37.92	11.75	0	38		-10	55
3165		37.99	11.75	0	38		-10	55
3185		38.1	11.75	0	38		-10	55
3205		38.01	11.75	0	38		-10	55
3215		38.01	11.6	0	38		-10	55
3225		38.04	11.6	0	38		-10	55
3245		37.98	11.6	0	38		-10	55
3265		37.99	11.6	0	38		-10	55
3275		37.99	11.6	0	38		-10	55
3285		37.96	11.6	0	38		-10	55
3305		38.05	11.6	0	38		-10	55
3325		37.96	11.6	0	38		-10	55
3340		37.96	11.6	0	38		-10	55
3345		37.96	11.6	0	38		-10	55
3365		37.94	11.6	0	38		-10	55
3385		38.02	11.6	0	38		-10	55
3400		38.02	11.6	0	38		-10	55
3405		37.93	11.6	0	38		-10	55
3425		38.04	11.6	0	38		-10	55
3445		38.05	11.6	0	38		-10	55
3460		38.05	11.6	0	38		-10	55
3465		38	11.6	0	38		-10	55
3485		38.07	11.6	0	38		-10	55
3505		38.15	11.6	0	38		-10	55
3525		37.98	11.6	0	38		-10	55
3545		37.86	11.6	0	38		-10	55
3565		37.97	11.6	0	38		-10	55
3585		37.97	11.6	0	38		-10	55
3605		38.03	11.6	0	38		-10	55
3625		37.9	11.6	0	38		-10	55
3645		37.98	11.6	0	38		-10	55
3650		37.98	11.6	0	38		-10	55
3665		37.92	11.6	0	38		-10	55
3685		38.06	11.6	0	38		-10	55
3705		37.98	11.6	0	38		-10	55
3710		37.98	11.6	0	38		-10	55
3725		37.84	11.6	0	38		-10	55
3745		37.93	11.6	0	38		-10	55
3765		38.08	11.6	0	38		-10	55
3775		38.08	11.57	0	38		-10	55
3785		38.06	11.57	0	38		-10	55
3805		37.82	11.57	0	38		-10	55
3825		37.95	11.57	0	38		-10	55
3835		37.95	11.57	0	38		-10	55
3845		37.98	11.57	0	38		-10	55
3865		37.95	11.57	0	38		-10	55
3885		38.02	11.57	0	38		-10	55
3900		38.02	11.57	0	38		-10	55
3905		38.03	11.57	0	38		-10	55
3925		37.95	11.57	0	38		-10	55
3945		38.01	11.57	0	38		-10	55
3960		38.01	11.57	0	38		-10	55
3965		38.2	11.57	0	38		-10	55
3985		38.08	11.57	0	38		-10	55
4005		38.09	11.57	0	38		-10	55
4025		37.97	11.57	0	38		-10	55
4045		37.91	11.57	0	38		-10	55
4065		38.03	11.57	0	38		-10	55
4085		37.99	11.57	0	38		-10	55
4105		37.92	11.57	0	38		-10	55
4125		38.1	11.57	0	38		-10	55
4145		38.1	11.57	0	38		-10	55
4150		38.1	11.57	0	38		-10	55
4165		37.9	11.57	0	38		-10	55
4185		38.1	11.57	0	38		-10	55
4205		38.02	11.57	0	38		-10	55
4210		38.02	11.57	0	38		-10	55
4225		37.95	11.57	0	38		-10	55
4245		37.99	11.57	0	38		-10	55
4265		38.13	11.57	0	38		-10	55
4275		38.13	11.69	0	38		-10	55
4285		38.14	11.69	0	38		-10	55
4305		38	11.69	0	38		-10	55
4325		37.99	11.69	0	38		-10	55
4335		37.99	11.69	0	38		-10	55
4345		38.07	11.69	0	38		-10	55
4365		37.92	11.69	0	38		-10	55
4385		37.96	11.69	0	38		-10	55
4400		37.96	11.69	0	38		-10	55
4405		37.96	11.69	0	38		-10	55
4425		38.1	11.69	0	38		-10	55
4445		38.04	11.69	0	38		-10	55
4460		38.04	11.69	0	38		-10	55
4465		38.09	11.69	0	38		-10	55
4485		37.9	11.69	0	38		-10	55
4505		38	11.69	0	38		-10	55
4525		37.96	11.69	0	38		-10	55
4545		38.05	11.69	0	38		-10	55
4565		38.02	11.69	0	38		-10	55
4585		38.08	11.69	0	38		-10	55
4605		38.09	11.69	0	38		-10	55
4625		38	11.69	0	38		-10	55
4645		37.96	11.69	0	38		-10	55
4650		37.96	11.69	0	38		-10	55
4665		37.95	11.69	0	38		-10	55
4685		38.05	11.69	0	38		-10	55
4705		38.07	11.69	0	38		-10	55
4710		38.07	11.69	0	38		-10	55
4725		37.98	11.69	0	38		-10	55
4745		37.99	11.69	0	38		-10	55
4765		38.02	11.69	0	38		-10	55
4770		38.02	11.69	0	38		-10	55
4785		38.16	11.69	0	38		-10	55
4805		38.03	11.69	0	38		-10	55
4825		38.11	11.69	0	38		-10	55
4835		38.11	11.57	0	38		-10	55
4845		37.95	11.57	0	38		-10	55
4865		37.9	11.57	0	38		-10	55
4885		37.93	11.57	0	38		-10	55
4895		37.93	11.57	0	38		-10	55
4905		38.04	11.57	0	38		-10	55
4925		37.97	11.57	0	38		-10	55
4945		38.03	11.57	0	38		-10	55
4960		38.03	11.57	0	38		-10	55
4965		38.11	11.57	0	38		-10	55
4985		38.15	11.57	0	38		-10	55
5005		38.15	11.57	0	38		-10	55
5020		38.15	11.57	0	38		-10	55
5025		38.11	11.57	0	38		-10	55
5045		38.07	11.57	0	38		-10	55
5065		37.97	11.57	0	38		-10	55
5085		37.97	11.57	0	38		-10	55
5105		37.96	11.57	0	38		-10	55
5125		38.06	11.57	0	38		-10	55
5145		37.93	11.57	0	38		-10	55
5165		37.95	11.57	0	38		-10	55
5185		38.17	11.57	0	38		-10	55
5205		38.03	11.57	0	38		-10	55
5210		38.03	11.57	0	38		-10	55
5225		38.05	11.57	0	38		-10	55
5245		38.22	11.57	0	38		-10	55
5265		38.3	11.57	0	38		-10	55
5270		38.3	11.57	0	38		-10	55
5285		38.27	11.57	0	38		-10	55
5305		38.31	11.57	0	38		-10	55
5325		38.52	11.57	0	38		-10	55
5335		38.52	11.52	0	38		-10	55
5345		38.42	11.52	0	38		-10	55
5365		38.59	11.52	0	38		-10	55
5385		38.71	11.52	0	38		-10	55
5395		38.71	11.52	0	38		-10	55
5405		38.98	11.52	0	38		-10	55
5425		39.11	11.52	0	38		-10	55
5445		39.22	11.52	0	38		-10	55
5460		39.22	11.52	0	38		-10	55
5465		39.48	11.52	0	38		-10	55
5485		39.62	11.52	0	38		-10	55
5505		39.75	11.52	0	38		-10	55
5520		39.75	11.52	0	38		-10	55
5525		39.99	11.52	0	38		-10	55
5545		40.07	11.52	0	38		-10	55
5565		40.31	11.52	0	38		-10	55
5585		40.43	11.52	0	38		-10	55
5605		40.62	11.52	0	38		-10	55
5625		41.03	11.52	0	38		-10	55
5645		41.06	11.52	0	38		-10	55
5665		41.21	11.52	0	38		-10	55
5685		41.37	11.52	0	38		-10	55
5705		41.63	11.52	0	38		-10	55
5710		41.63	11.52	0	38		-10	55
5725		41.74	11.52	0	38		-10	55
5745		42.07	11.52	0	38		-10	55
5765		42.09	11.52	0	38		-10	55
5770		42.09	11.52	0	38		-10	55
5785		42.3	11.52	0	38		-10	55
5805		42.32	11.52	0	38		-10	55
5825		42.65	11.52	0	38		-10	55
5835		42.65	11.6	0	38		-10	55
5845		42.73	11.6	0	38		-10	55
5865		42.95	11.6	0	38		-10	55
5885		43.23	11.6	0	38		-10	55
5895		43.23	11.6	0	38		-10	55
5905		43.14	11.6	0	38		-10	55
5925		43.44	11.6	0	38		-10	55
5945		43.66	11.6	0	38		-10	55
5960		43.66	11.6	0	38		-10	55
5965		43.78	11.6	0	38		-10	55
5985		44.03	11.6	0	38		-10	55
6005		44.18	11.6	0	38		-10	55
6020		44.18	11.6	0	38		-10	55
6025		44.31	11.6	0	38		-10	55
6045		44.31	11.6	0	38		-10	55
6065		44.63	11.6	0	38		-10	55
6080		44.63	11.6	0	38		-10	55
6085		44.69	11.6	0	38		-10	55
6105		44.78	11.6	0	38		-10	55
6125		45.2	11.6	0	38		-10	55
6145		45.14	11.6	0	38		-10	55
6165		45.46	11.6	0	38		-10	55
6185		45.61	11.6	0	38		-10	55
6205		45.89	11.6	0	38		-10	55
6225		45.82	11.6	0	38		-10	55
6245		46	11.6	0	38		-10	55
6265		46.3	11.6	0	38		-10	55
6270		46.3	11.6	0	38		-10	55
6285		46.18	11.6	0	38		-10	55
6305		46.51	11.6	0	38		-10	55
6325		46.58	11.6	0	38		-10	55
6335		46.58	11.84	0	38		-10	55
6345		46.62	11.84	0	38		-10	55
6365		46.9	11.84	0	38		-10	55
6385		47.11	11.84	0	38		-10	55
6395		47.11	11.84	0	38		-10	55
6405		47.01	11.84	0	38		-10	55
6425		47.21	11.84	0	38		-10	55
6445		47.34	11.84	0	38		-10	55
6455		47.34	11.84	0	38		-10	55
6465		47.53	11.84	0	38		-10	55
6485		47.56	11.84	0	38		-10	55
6505		47.56	11.84	0	38		-10	55
6520		47.56	11.84	0	38		-10	55
6525		47.45	11.84	0	38		-10	55
6545		47.67	11.84	0	38		-10	55
6565		47.9	11.84	0	38		-10	55
6580		47.9	11.84	0	38		-10	55
6585		48	11.84	0	38		-10	55
6605		47.87	11.84	0	38		-10	55
6625		48.06	11.84	0	38		-10	55
6645		47.92	11.84	0	38		-10	55
6665		48.03	11.84	0	38		-10	55
6685		48.12	11.84	0	38		-10	55
6705		48	11.84	0	38		-10	55
6725		48.05	11.84	0	38		-10	55
6745		48.12	11.84	0	38		-10	55
6765		48.04	11.84	0	38		-10	55
6770		48.04	11.84	0	38		-10	55
6785		47.87	11.84	0	38		-10	55
6805		47.94	11.84	0	38		-10	55
6825		47.73	11.84	0	38		-10	55
6830		47.73	11.84	0	38		-10	55
6845		47.58	11.84	0	38		-10	55
6865		47.72	11.84	0	38		-10	55
6885		47.3	11.84	0	38		-10	55
6895		47.3	11.65	0	38		-10	55
6905		47.18	11.65	0	38		-10	55
6925		47.16	11.65	0	38		-10	55
6945		46.9	11.65	0	38		-10	55
6955		46.9	11.65	0	38		-10	55
6965		46.86	11.65	0	38		-10	55
6985		46.4	11.65	0	38		-10	55
7005		46.16	11.65	0	38		-10	55
7020		46.16	11.65	0	38		-10	55
7025		45.8	11.65	0	38		-10	55
7045		45.68	11.65	0	38		-10	55
7065		45.44	11.65	0	38		-10	55
7080		45.44	11.65	0	38		-10	55
7085		45.31	11.65	0	38		-10	55
7105		45.01	11.65	0	38		-10	55
7125		44.78	11.65	0	38		-10	55
7145		44.7	11.65	0	38		-10	55
7165		44.36	11.65	0	38		-10	55
7185		44.09	11.65	0	38		-10	55
7205		43.92	11.65	0	38		-10	55
7225		43.83	11.65	0	38		-10	55
7245		43.54	11.65	0	38		-10	55
7265		43.47	11.65	0	38		-10	55
7270		43.47	11.65	0	38		-10	55
7285		43.19	11.65	0	38		-10	55
7305		43.01	11.65	0	38		-10	55
7325		42.91	11.65	0	38		-10	55
7330		42.91	11.65	0	38		-10	55
7345		42.43	11.65	0	38		-10	55
7365		42.58	11.65	0	38		-10	55
7385		42.34	11.65	0	38		-10	55
7395		42.34	11.41	0	38		-10	55
7405		42.09	11.41	0	38		-10	55
7425		41.84	11.41	0	38		-10	55
7445		41.64	11.41	0	38		-10	55
7455		41.64	11.41	0	38		-10	55
7465		41.47	11.41	0	38		-10	55
7485		41.38	11.41	0	38		-10	55
7505		41.24	11.41	0	38		-10	55
7520		41.24	11.41	0	38		-10	55
7525		41.22	11.41	0	38		-10	55
7545		40.74	11.41	0	38		-10	55
7565		40.71	11.41	0	38		-10	55
7580		40.71	11.41	0	38		-10	55
7585		40.62	11.41	0	38		-10	55
7605		40.33	11.41	0	38		-10	55
7625		40.17	11.41	0	38		-10	55
7645		39.91	11.41	0	38		-10	55
7665		39.86	11.41	0	38		-10	55
7685		39.74	11.41	0	38		-10	55
7705		39.55	11.41	0	38		-10	55
7725		39.37	11.41	0	38		-10	55
7745		39.23	11.41	0	38		-10	55
7765		39.13	11.41	0	38		-10	55
7785		38.92	11.41	0	38		-10	55
7805		38.92	11.41	0	38		-10	55
7825		39.01	11.41	0	38		-10	55
7830		39.01	11.41	0	38		-10	55
7845		38.73	11.41	0	38		-10	55
7865		38.61	11.41	0	38		-10	55
7885		38.63	11.41	0	38		-10	55
7890		38.63	11.41	0	38		-10	55
7905		38.38	11.41	0	38		-10	55
7925		38.44	11.41	0	38		-10	55
7945		38.37	11.41	0	38		-10	55
7955		38.37	11.54	0	38		-10	55
7965		38.32	11.54	0	38		-10	55
7985		38.28	11.54	0	38		-10	55
8005		38.25	11.54	0	38		-10	55
8015		38.25	11.54	0	38		-10	55
8025		38.31	11.54	0	38		-10	55
8045		38.15	11.54	0	38		-10	55
8065		38.18	11.54	0	38		-10	55
8080		38.18	11.54	0	38		-10	55
8085		38.12	11.54	0	38		-10	55
8105		38.17	11.54	0	38		-10	55
8125		38.2	11.54	0	38		-10	55
8140		38.2	11.54	0	38		-10	55
8145		38.18	11.54	0	38		-10	55
8165		38.23	11.54	0	38		-10	55
8185		38.12	11.54	0	38		-10	55
8205		38.28	11.54	0	38		-10	55
8225		38.34	11.54	0	38		-10	55
8245		38.2	11.54	0	38		-10	55
8265		38.31	11.54	0	38		-10	55
8285		38.45	11.54	0	38		-10	55
8305		38.36	11.54	0	38		-10	55
8325		38.66	11.54	0	38		-10	55
8335		38.66	11.54	0	38		-10	55
8345		38.62	11.54	0	38		-10	55
8365		38.87	11.54	0	38		-10	55
8385		38.88	11.54	0	38		-10	55
8390		38.88	11.54	0	38		-10	55
8405		39.06	11.54	0	38		-10	55
8425		39.13	11.54	0	38		-10	55
8445		39.38	11.54	0	38		-10	55
8455		39.38	11.52	0	38		-10	55
8465		39.36	11.52	0	38		-10	55
8485		39.58	11.52	0	38		-10	55
8505		39.87	11.52	0	38		-10	55
8515		39.87	11.52	0	38		-10	55
8525		40.04	11.52	0	38		-10	55
8545		40.29	11.52	0	38		-10	55
8565		40.42	11.52	0	38		-10	55
8580		40.42	11.52	0	38		-10	55
8585		40.7	11.52	0	38		-10	55
8605		40.99	11.52	0	38		-10	55
8625		41.02	11.52	0	38		-10	55
8640		41.02	11.52	0	38		-10	55
8645		41.12	11.52	0	38		-10	55
8665		41.39	11.52	0	38		-10	55
8685		41.72	11.52	0	38		-10	55
8705		41.84	11.52	0	38		-10	55
8725		41.96	11.52	0	38		-10	55
8745		42.13	11.52	0	38		-10	55
8765		42.35	11.52	0	38		-10	55
8785		42.73	11.52	0	38		-10	55
8805		42.82	11.52	0	38		-10	55
8825		42.97	11.52	0	38		-10	55
8830		42.97	11.52	0	38		-10	55
8845		43.19	11.52	0	38		-10	55
8865		43.43	11.52	0	38		-10	55
8885		43.61	11.52	0	38		-10	55
8890		43.61	11.52	0	38		-10	55
8905		43.72	11.52	0	38		-10	55
8925		43.84	11.52	0	38		-10	55
8945		44.07	11.52	0	38		-10	55
8955		44.07	11.44	0	38		-10	55
8965		44.28	11.44	0	38		-10	55
8985		44.42	11.44	0	38		-10	55
9005		44.6	11.44	0	38		-10	55
9015		44.6	11.44	0	38		-10	55
9025		44.82	11.44	0	38		-10	55
9045		45.14	11.44	0	38		-10	55
9065		45.05	11.44	0	38		-10	55
9075		45.05	11.44	0	38		-10	55
9085		45.36	11.44	0	38		-10	55
9105		45.62	11.44	0	38		-10	55
9125		45.87	11.44	0	38		-10	55
9140		45.87	11.44	0	38		-10	55
9145		45.85	11.44	0	38		-10	55
9165		46.16	11.44	0	38		-10	55
9185		46.18	11.44	0	38		-10	55
9200		46.18	11.44	0	38		-10	55
9205		46.57	11.44	0	38		-10	55
9225		46.61	11.44	0	38		-10	55
9245		46.65	11.44	0	38		-10	55
9265		46.98	11.44	0	38		-10	55
9285		47.13	11.44	0	38		-10	55
9305		47.14	11.44	0	38		-10	55
9325		47.05	11.44	0	38		-10	55
9345		47.33	11.44	0	38		-10	55
9365		47.57	11.44	0	38		-10	55
9385		47.67	11.44	0	38		-10	55
9390		47.67	11.44	0	38		-10	55
9405		47.63	11.44	0	38		-10	55
9425		47.87	11.44	0	38		-10	55
9445		47.93	11.44	0	38		-10	55
9450		47.93	11.44	0	38		-10	55
9465		47.72	11.44	0	38		-10	55
9485		47.87	11.44	0	38		-10	55
9505		48.02	11.44	0	38		-10	55
9515		48.02	11.64	0	38		-10	55
9525		48.06	11.64	0	38		-10	55
9545		47.99	11.64	0	38		-10	55
9565		48.18	11.64	0	38		-10	55
9575		48.18	11.64	0	38		-10	55
9585		48.07	11.64	0	38		-10	55
9605		48.17	11.64	0	38		-10	55
9625		47.99	11.64	0	38		-10	55
9640		47.99	11.64	0	38		-10	55
9645		48.03	11.64	0	38		-10	55
9665		47.91	11.64	0	38		-10	55
9685		47.97	11.64	0	38		-10	55
9700		47.97	11.64	0	38		-10	55
9705		47.58	11.64	0	38		-10	55
9725		47.68	11.64	0	38		-10	55
9745		47.53	11.64	0	38		-10	55
9765		47.33	11.64	0	38		-10	55
9785		47.38	11.64	0	38		-10	55
9805		47.06	11.64	0	38		-10	55
9825		47.04	11.64	0	38		-10	55
9845		46.71	11.64	0	38		-10	55
9865		46.5	11.64	0	38		-10	55
9885		46.24	11.64	0	38		-10	55
9890		46.24	11.64	0	38		-10	55
9905		46.08	11.64	0	38		-10	55
9925		45.94	11.64	0	38		-10	55
9945		45.61	11.64	0	38		-10	55
9950		45.61	11.64	0	38		-10	55
9965		45.4	11.64	0	38		-10	55
9985		45.15	11.64	0	38		-10	55
10005		44.96	11.64	0	38		-10	55
10015		44.96	11.54	0	38		-10	55
10025		44.69	11.54	0	38		-10	55
10045		44.42	11.54	0	38		-10	55
10065		44.3	11.54	0	38		-10	55
10075		44.3	11.54	0	38		-10	55
10085		43.95	11.54	0	38		-10	55
10105		43.81	11.54	0	38		-10	55
10125		43.5	11.54	0	38		-10	55
10140		43.5	11.54	0	38		-10	55
10145		43.28	11.54	0	38		-10	55
10165		43.22	11.54	0	38		-10	55
10185		43.07	11.54	0	38		-10	55
10200		43.07	11.54	0	38		-10	55
10205		42.94	11.54	0	38		-10	55
10225		42.61	11.54	0	38		-10	55
10245		42.75	11.54	0	38		-10	55
10265		42.31	11.54	0	38		-10	55
10285		42.18	11.54	0	38		-10	55
10305		42.04	11.54	0	38		-10	55
10325		41.73	11.54	0	38		-10	55
10345		41.77	11.54	0	38		-10	55
10365		41.53	11.54	0	38		-10	55
10385		41.41	11.54	0	38		-10	55
10405		41	11.54	0	38		-10	55
10425		40.99	11.54	0	38		-10	55
10445		40.72	11.54	0	38		-10	55
10450		40.72	11.54	0	38		-10	55
10465		40.63	11.54	0	38		-10	55
10485		40.4	11.54	0	38		-10	55
10505		40.32	11.54	0	38		-10	55
10510		40.32	11.54	0	38		-10	55
10525		40.07	11.54	0	38		-10	55
10545		39.95	11.54	0	38		-10	55
10565		39.73	11.54	0	38		-10	55
10575		39.73	11.47	0	38		-10	55
10585		39.69	11.47	0	38		-10	55
10605		39.58	11.47	0	38		-10	55
10625		39.29	11.47	0	38		-10	55
10640		39.29	11.47	0	38		-10	55
10645		39.28	11.47	0	38		-10	55
10665		38.98	11.47	0	38		-10	55
10685		39.11	11.47	0	38		-10	55
10700		39.11	11.47	0	38		-10	55
10705		38.91	11.47	0	38		-10	55
10725		38.57	11.47	0	38		-10	55
10745		38.59	11.47	0	38		-10	55
10760		38.59	11.47	0	38		-10	55
10765		38.48	11.47	0	38		-10	55
10785		38.48	11.47	0	38		-10	55
10805		38.38	11.47	0	38		-10	55
10825		38.41	11.47	0	38		-10	55
10845		38.56	11.47	0	38		-10	55
10865		38.26	11.47	0	38		-10	55
10885		38.18	11.47	0	38		-10	55
10905		38.29	11.47	0	38		-10	55
10925		38.24	11.47	0	38		-10	55
10945		38.25	11.47	0	38		-10	55
10950		38.25	11.47	0	38		-10	55
10965		38.18	11.47	0	38		-10	55
10985		38.31	11.47	0	38		-10	55
11005		38.13	11.47	0	38		-10	55
11010		38.13	11.47	0	38		-10	55
11025		38.06	11.47	0	38		-10	55
11045		38.23	11.47	0	38		-10	55
11065		38.25	11.47	0	38		-10	55
11075		38.25	11.69	0	38		-10	55
11085		38.14	11.69	0	38		-10	55
11105		38.15	11.69	0	38		-10	55
11125		38.08	11.69	0	38		-10	55
11135		38.08	11.69	0	38		-10	55
11145		38.26	11.69	0	38		-10	55
11165		38.18	11.69	0	38		-10	55
11185		38.28	11.69	0	38		-10	55
11200		38.28	11.69	0	38		-10	55
11205		38.25	11.69	0	38		-10	55
11225		38.35	11.69	0	38		-10	55
11245		38.38	11.69	0	38		-10	55
11260		38.38	11.69	0	38		-10	55
11265		38.69	11.69	0	38		-10	55
11285		38.68	11.69	0	38		-10	55
11305		38.84	11.69	0	38		-10	55
11325		38.83	11.69	0	38		-10	55
11345		38.9	11.69	0	38		-10	55
11365		38.96	11.69	0	38		-10	55
11385		39.25	11.69	0	38		-10	55
11405		39.39	11.69	0	38		-10	55
11425		39.59	11.69	0	38		-10	55
11445		39.59	11.69	0	38		-10	55
11450		39.59	11.69	0	38		-10	55
11465		39.89	11.69	0	38		-10	55
11485		40.14	11.69	0	38		-10	55
11505		40.29	11.69	0	38		-10	55
11510		40.29	11.69	0	38		-10	55
11525		40.36	11.69	0	38		-10	55
11545		40.69	11.69	0	38		-10	55
11565		40.68	11.69	0	38		-10	55
11575		40.68	11.49	0	38		-10	55
11585		41.12	11.49	0	38		-10	55
11605		41.12	11.49	0	38		-10	55
11625		41.45	11.49	0	38		-10	55
11635		41.45	11.49	0	38		-10	55
11645		41.72	11.49	0	38		-10	55
11665		41.77	11.49	0	38		-10	55
11685		41.99	11.49	0	38		-10	55
11695		41.99	11.49	0	38		-10	55
11705		42.08	11.49	0	38		-10	55
11725		42.33	11.49	0	38		-10	55
11745		42.45	11.49	0	38		-10	55
11760		42.45	11.49	0	38		-10	55
11765		42.83	11.49	0	38		-10	55
11785		42.91	11.49	0	38		-10	55
11805		43.28	11.49	0	38		-10	55
11825		43.53	11.49	0	38		-10	55
11845		43.64	11.49	0	38		-10	55
11865		43.75	11.49	0	38		-10	55
11885		43.94	11.49	0	38		-10	55
11905		44.2	11.49	0	38		-10	55
11925		44.28	11.49	0	38		-10	55
11945		44.58	11.49	0	38		-10	55
11950		44.58	11.49	0	38		-10	55
11965		44.74	11.49	0	38		-10	55
11985		44.83	11.49	0	38		-10	55
12005		45.22	11.49	0	38		-10	55
12010		45.22	11.49	0	38		-10	55
12025		45.14	11.49	0	38		-10	55
12045		45.2	11.49	0	38		-10	55
12065		45.5	11.49	0	38		-10	55
12070		45.5	11.49	0	38		-10	55
12085		45.85	11.49	0	38		-10	55
12105		45.97	11.49	0	38		-10	55
12125		46.04	11.49	0	38		-10	55
12135		46.04	11.6	0	38		-10	55
12145		46.22	11.6	0	38		-10	55
12165		46.42	11.6	0	38		-10	55
12185		46.71	11.6	0	38		-10	55
12195		46.71	11.6	0	38		-10	55
12205		46.76	11.6	0	38		-10	55
12225		47.07	11.6	0	38		-10	55
12245		47.05	11.6	0	38		-10	55
12260		47.05	11.6	0	38		-10	55
12265		47.29	11.6	0	38		-10	55
12285		47.32	11.6	0	38		-10	55
12305		47.36	11.6	0	38		-10	55
12320		47.36	11.6	0	38		-10	55
12325		47.76	11.6	0	38		-10	55
12345		47.79	11.6	0	38		-10	55
12365		47.8	11.6	0	38		-10	55
12385		47.79	11.6	0	38		-10	55
12405		47.86	11.6	0	38		-10	55
12425		47.88	11.6	0	38		-10	55
12445		47.89	11.6	0	38		-10	55
12465		48.09	11.6	0	38		-10	55
12485		47.97	11.6	0	38		-10	55
12505		48.1	11.6	0	38		-10	55
12510		48.1	11.6	0	38		-10	55
12525		48.06	11.6	0	38		-10	55
12545		48.03	11.6	0	38		-10	55
12565		48.04	11.6	0	38		-10	55
12570		48.04	11.6	0	38		-10	55
12585		48.03	11.6	0	38		-10	55
12605		48.1	11.6	0	38		-10	55
12625		47.92	11.6	0	38		-10	55
12635		47.92	11.57	0	38		-10	55
12645		47.76	11.57	0	38		-10	55
12665		47.62	11.57	0	38		-10	55
12685		47.46	11.57	0	38		-10	55
12695		47.46	11.57	0	38		-10	55
12705		47.46	11.57	0	38		-10	55
12725		47.19	11.57	0	38		-10	55
12745		47	11.57	0	38		-10	55
12760		47	11.57	0	38		-10	55
12765		46.73	11.57	0	38		-10	55
12785		46.63	11.57	0	38		-10	55
12805		46.32	11.57	0	38		-10	55
12820		46.32	11.57	0	38		-10	55
12825		46.26	11.57	0	38		-10	55
12845		45.82	11.57	0	38		-10	55
12865		45.93	11.57	0	38		-10	55
12885		45.25	11.57	0	38		-10	55
12905		45.46	11.57	0	38		-10	55
12925		45.24	11.57	0	38		-10	55
12945		45	11.57	0	38		-10	55
12965		44.76	11.57	0	38		-10	55
12985		44.28	11.57	0	38		-10	55
13005		44.33	11.57	0	38		-10	55
13025		44.05	11.57	0	38		-10	55
13045		43.84	11.57	0	38		-10	55
13065		43.57	11.57	0	38		-10	55
13070		43.57	11.57	0	38		-10	55
13085		43.53	11.57	0	38		-10	55
13105		43.29	11.57	0	38		-10	55
13125		43.2	11.57	0	38		-10	55
13135		43.2	11.8	0	38		-10	55
13145		42.98	11.8	0	38		-10	55
13165		42.67	11.8	0	38		-10	55
13185		42.45	11.8	0	38		-10	55
13195		42.45	11.8	0	38		-10	55
13205		42.36	11.8	0	38		-10	55
13225		42.1	11.8	0	38		-10	55
13245		41.82	11.8	0	38		-10	55
13255		41.82	11.8	0	38		-10	55
13265		41.96	11.8	0	38		-10	55
13285		41.65	11.8	0	38		-10	55
13305		41.39	11.8	0	38		-10	55
13320		41.39	11.8	0	38		-10	55
13325		41.6	11.8	0	38		-10	55
13345		41.06	11.8	0	38		-10	55
13365		40.92	11.8	0	38		-10	55
13380		40.92	11.8	0	38		-10	55
13385		40.75	11.8	0	38		-10	55
13405		40.69	11.8	0	38		-10	55
13425		40.53	11.8	0	38		-10	55
13445		40.33	11.8	0	38		-10	55
13465		39.99	11.8	0	38		-10	55
13485		39.97	11.8	0	38		-10	55
13505		39.91	11.8	0	38		-10	55
13525		39.7	11.8	0	38		-10	55
13545		39.5	11.8	0	38		-10	55
13565		39.39	11.8	0	38		-10	55
13570		39.39	11.8	0	38		-10	55
13585		39.19	11.8	0	38		-10	55
13605		39.16	11.8	0	38		-10	55
13625		39.03	11.8	0	38		-10	55
13630		39.03	11.8	0	38		-10	55
13645		38.86	11.8	0	38		-10	55
13665		38.63	11.8	0	38		-10	55
13685		38.59	11.8	0	38		-10	55
13695		38.59	11.85	0	38		-10	55
13705		38.54	11.85	0	38		-10	55
13725		38.58	11.85	0	38		-10	55
13745		38.51	11.85	0	38		-10	55
13755		38.51	11.85	0	38		-10	55
13765		38.43	11.85	0	38		-10	55
13785		38.29	11.85	0	38		-10	55
13805		38.31	11.85	0	38		-10	55
13820		38.31	11.85	0	38		-10	55
13825		38.26	11.85	0	38		-10	55
13845		38.27	11.85	0	38		-10	55
13865		38.07	11.85	0	38		-10	55
13880		38.07	11.85	0	38		-10	55
13885		38.21	11.85	0	38		-10	55
13905		38.14	11.85	0	38		-10	55
13925		38.14	11.85	0	38		-10	55
13945		38.07	11.85	0	38		-10	55
13965		38.16	11.85	0	38		-10	55
13985		38.12	11.85	0	38		-10	55
14005		38.2	11.85	0	38		-10	55
14025		38.24	11.85	0	38		-10	55
14045		38.18	11.85	0	38		-10	55
14065		38.23	11.85	0	38		-10	55
14070		38.23	11.85	0	38		-10	55
14085		38.27	11.85	0	38		-10	55
14105		38.29	11.85	0	38		-10	55
14125		38.45	11.85	0	38		-10	55
14130		38.45	11.85	0	38		-10	55
14145		38.45	11.85	0	38		-10	55
14165		38.39	11.85	0	38		-10	55
14185		38.64	11.85	0	38		-10	55
14195		38.64	11.9	0	38		-10	55
14205		38.83	11.9	0	38		-10	55
14225		38.9	11.9	0	38		-10	55
14245		38.99	11.9	0	38		-10	55
14255		38.99	11.9	0	38		-10	55
14265		39.28	11.9	0	38		-10	55
14285		39.2	11.9	0	38		-10	55
14305		39.32	11.9	0	38		-10	55
14320		39.32	11.9	0	38		-10	55
14325		39.72	11.9	0	38		-10	55
14345		39.91	11.9	0	38		-10	55
14365		39.95	11.9	0	38		-10	55
14380		39.95	11.9	0	38		-10	55
14385		40.07	11.9	0	38		-10	55
14405		40.5	11.9	0	38		-10	55
14425		40.52	11.9	0	38		-10	55
14445		40.68	11.9	0	38		-10	55
14465		40.8	11.9	0	38		-10	55
14485		41.09	11.9	0	38		-10	55
14505		41.35	11.9	0	38		-10	55
14525		41.55	11.9	0	38		-10	55
14545		41.66	11.9	0	38		-10	55
14565		41.98	11.9	0	38		-10	55
14570		41.98	11.9	0	38		-10	55
14585		42.04	11.9	0	38		-10	55
14605		42.26	11.9	0	38		-10	55
14625		42.53	11.9	0	38		-10	55
14630		42.53	11.9	0	38		-10	55
14645		42.86	11.9	0	38		-10	55
14665		43.09	11.9	0	38		-10	55
14685		43.22	11.9	0	38		-10	55
14690		43.22	11.9	0	38		-10	55
14705		43.37	11.9	0	38		-10	55
14725		43.62	11.9	0	38		-10	55
14745		43.85	11.9	0	38		-10	55
14755		43.85	11.95	0	38		-10	55
14765		43.83	11.95	0	38		-10	55
14785		44.05	11.95	0	38		-10	55
14805		44.34	11.95	0	38		-10	55
14815		44.34	11.95	0	38		-10	55
14825		44.47	11.95	0	38		-10	55
14845		44.67	11.95	0	38		-10	55
14865		44.94	11.95	0	38		-10	55
14880		44.94	11.95	0	38		-10	55
14885		44.99	11.95	0	38		-10	55
14905		45.06	11.95	0	38		-10	55
14925		45.43	11.95	0	38		-10	55
14940		45.43	11.95	0	38		-10	55
14945		45.6	11.95	0	38		-10	55
14965		45.88	11.95	0	38		-10	55
14985		45.89	11.95	0	38		-10	55
15005		46.07	11.95	0	38		-10	55
15025		46.24	11.95	0	38		-10	55
15045		46.56	11.95	0	38		-10	55
15065		46.69	11.95	0	38		-10	55
15085		46.9	11.95	0	38		-10	55
15105		47.13	11.95	0	38		-10	55
15125		47.13	11.95	0	38		-10	55
15130		47.13	11.95	0	38		-10	55
15145		47.29	11.95	0	38		-10	55
15165		47.4	11.95	0	38		-10	55
15185		47.18	11.95	0	38		-10	55
15190		47.18	11.95	0	38		-10	55
15205		47.58	11.95	0	38		-10	55
15225		47.57	11.95	0	38		-10	55
15245		47.64	11.95	0	38		-10	55
15255		47.64	11.85	0	38		-10	55
15265		47.74	11.85	0	38		-10	55
15285		47.77	11.85	0	38		-10	55
15305		47.79	11.85	0	38		-10	55
15315		47.79	11.85	0	38		-10	55
15325		48.16	11.85	0	38		-10	55
15345		47.94	11.85	0	38		-10	55
15365		48.01	11.85	0	38		-10	55
15380		48.01	11.85	0	38		-10	55
15385		47.99	11.85	0	38		-10	55
15405		48.19	11.85	0	38		-10	55
15425		47.9	11.85	0	38		-10	55
15440		47.9	11.85	0	38		-10	55
15445		47.87	11.85	0	38		-10	55
15465		47.82	11.85	0	38		-10	55
15485		47.97	11.85	0	38		-10	55
15505		47.85	11.85	0	38		-10	55
15525		47.73	11.85	0	38		-10	55
15545		47.76	11.85	0	38		-10	55
15565		47.66	11.85	0	38		-10	55
15570		47.66	11.85	0	38		-10	55
15585		47.53	11.85	0	38		-10	55
15605		47.26	11.85	0	38		-10	55
15625		47.26	11.85	0	38		-10	55
15630		47.26	11.85	0	38		-10	55
15645		46.95	11.85	0	38		-10	55
15665		46.79	11.85	0	38		-10	55
15685		46.61	11.85	0	38		-10	55
15690		46.61	11.85	0	38		-10	55
15705		46.42	11.85	0	38		-10	55
15725		46.27	11.85	0	38		-10	55
15745		45.97	11.85	0	38		-10	55
15755		45.97	12.08	0	38		-10	55
15765		45.86	12.08	0	38		-10	55
15785		45.41	12.08	0	38		-10	55
15805		45.3	12.08	0	38		-10	55
15815		45.3	12.08	0	38		-10	55
15825		45.2	12.08	0	38		-10	55
15845		45	12.08	0	38		-10	55
15865		44.68	12.08	0	38		-10	55
15880		44.68	12.08	0	38		-10	55
15885		44.69	12.08	0	38		-10	55
15905		44.45	12.08	0	38		-10	55
15925		44.12	12.08	0	38		-10	55
15940		44.12	12.08	0	38		-10	55
15945		44.07	12.08	0	38		-10	55
15965		43.75	12.08	0	38		-10	55
15985		43.65	12.08	0	38		-10	55
16000		43.65	12.08	0	38		-10	55
16005		43.62	12.08	0	38		-10	55
16025		43.28	12.08	0	38		-10	55
16045		43.13	12.08	0	38		-10	55
16065		42.81	12.08	0	38		-10	55
16085		42.51	12.08	0	38		-10	55
16105		42.59	12.08	0	38		-10	55
16125		42.28	12.08	0	38		-10	55
16145		42.11	12.08	0	38		-10	55
16165		42.06	12.08	0	38		-10	55
16185		41.89	12.08	0	38		-10	55
16190		41.89	12.08	0	38		-10	55
16205		41.6	12.08	0	38		-10	55
16225		41.5	12.08	0	38		-10	55
16245		41.25	12.08	0	38		-10	55
16250		41.25	12.08	0	38		-10	55
16265		41.07	12.08	0	38		-10	55
16285		41	12.08	0	38		-10	55
16305		40.64	12.08	0	38		-10	55
16315		40.64	11.92	0	38		-10	55
16325		40.69	11.92	0	38		-10	55
16345		40.48	11.92	0	38		-10	55
16365		40.27	11.92	0	38		-10	55
16375		40.27	11.92	0	38		-10	55
16385		40.09	11.92	0	38		-10	55
16405		40.12	11.92	0	38		-10	55
16425		39.84	11.92	0	38		-10	55
16440		39.84	11.92	0	38		-10	55
16445		39.71	11.92	0	38		-10	55
16465		39.61	11.92	0	38		-10	55
16485		39.4	11.92	0	38		-10	55
16500		39.4	11.92	0	38		-10	55
16505		39.14	11.92	0	38		-10	55
16525		39.1	11.92	0	38		-10	55
16545		38.94	11.92	0	38		-10	55
16565		38.83	11.92	0	38		-10	55
16585		38.64	11.92	0	38		-10	55
16605		38.6	11.92	0	38		-10	55
16625		38.55	11.92	0	38		-10	55
16645		38.49	11.92	0	38		-10	55
16665		38.5	11.92	0	38		-10	55
16685		38.34	11.92	0	38		-10	55
16690		38.34	11.92	0	38		-10	55
16705		38.5	11.92	0	38		-10	55
16725		38.3	11.92	0	38		-10	55
16745		38.08	11.92	0	38		-10	55
16750		38.08	11.92	0	38		-10	55
16765		38.18	11.92	0	38		-10	55
16785		38.15	11.92	0	38		-10	55
16805		38.49	11.92	0	38		-10	55
16815		38.49	12.02	0	38		-10	55
16825		38.26	12.02	0	38		-10	55
16845		38.14	12.02	0	38		-10	55
16865		38.04	12.02	0	38		-10	55
16875		38.04	12.02	0	38		-10	55
16885		38.2	12.02	0	38		-10	55
16905		38.2	12.02	0	38		-10	55
16925		38.26	12.02	0	38		-10	55
16940		38.26	12.02	0	38		-10	55
16945		38.11	12.02	0	38		-10	55
16965		38.36	12.02	0	38		-10	55
16985		38.25	12.02	0	38		-10	55
17000		38.25	12.02	0	38		-10	55
17005		38.39	12.02	0	38		-10	55
17025		38.43	12.02	0	38		-10	55
17045		38.5	12.02	0	38		-10	55
17065		38.61	12.02	0	38		-10	55
17085		38.8	12.02	0	38		-10	55
17105		38.96	12.02	0	38		-10	55
17125		39.03	12.02	0	38		-10	55
17145		39.05	12.02	0	38		-10	55
17165		39.24	12.02	0	38		-10	55
17185		39.47	12.02	0	38		-10	55
17190		39.47	12.02	0	38		-10	55
17205		39.6	12.02	0	38		-10	55
17225		39.78	12.02	0	38		-10	55
17245		39.99	12.02	0	38		-10	55
17250		39.99	12.02	0	38		-10	55
17265		40.19	12.02	0	38		-10	55
17285		40.26	12.02	0	38		-10	55
17305		40.58	12.02	0	38		-10	55
17310		40.58	12.02	0	38		-10	55
17325		40.77	12.02	0	38		-10	55
17345		40.91	12.02	0	38		-10	55
17365		41.02	12.02	0	38		-10	55
17375		41.02	12.2	0	38		-10	55
17385		41.35	12.2	0	38		-10	55
17405		41.63	12.2	0	38		-10	55
17425		41.81	12.2	0	38		-10	55
17440		41.81	12.2	0	38		-10	55
17445		42.02	12.2	0	38		-10	55
17465		42.16	12.2	0	38		-10	55
17485		42.38	12.2	0	38		-10	55
17500		42.38	12.2	0	38		-10	55
17505		42.75	12.2	0	38		-10	55
17525		42.9	12.2	0	38		-10	55
17545		42.97	12.2	0	38		-10	55
17560		42.97	12.2	0	38		-10	55
17565		43.29	12.2	0	38		-10	55
17585		43.33	12.2	0	38		-10	55
17605		43.78	12.2	0	38		-10	55
17625		43.97	12.2	0	38		-10	55
17645		44.03	12.2	0	38		-10	55
17665		44.21	12.2	0	38		-10	55
17685		44.24	12.2	0	38		-10	55
17705		44.66	12.2	0	38		-10	55
17725		44.78	12.2	0	38		-10	55
17745		45.01	12.2	0	38		-10	55
17750		45.01	12.2	0	38		-10	55
17765		45.07	12.2	0	38		-10	55
17785		45.28	12.2	0	38		-10	55
17805		45.46	12.2	0	38		-10	55
17810		45.46	12.2	0	38		-10	55
17825		45.67	12.2	0	38		-10	55
17845		45.93	12.2	0	38		-10	55
17865		46.18	12.2	0	38		-10	55
17875		46.18	12.02	0	38		-10	55
17885		46.17	12.02	0	38		-10	55
17905		46.41	12.02	0	38		-10	55
17925		46.74	12.02	0	38		-10	55
17935		46.74	12.02	0	38		-10	55
17945		46.82	12.02	0	38		-10	55
17965		46.91	12.02	0	38		-10	55
17985		47.17	12.02	0	38		-10	55
18000		47.17	12.02	0	38		-10	55
18005		47.22	12.02	0	38		-10	55
18025		47.23	12.02	0	38		-10	55
18045		47.56	12.02	0	38		-10	55
18060		47.56	12.02	0	38		-10	55
18065		47.44	12.02	0	38		-10	55
18085		47.51	12.02	0	38		-10	55
18105		47.87	12.02	0	38		-10	55
18125		47.76	12.02	0	38		-10	55
18145		47.95	12.02	0	38		-10	55
18165		47.92	12.02	0	38		-10	55
18185		47.93	12.02	0	38		-10	55
18205		47.81	12.02	0	38		-10	55
18225		48.01	12.02	0	38		-10	55
18245		47.95	12.02	0	38		-10	55
18250		47.95	12.02	0	38		-10	55
18265		47.93	12.02	0	38		-10	55
18285		47.99	12.02	0	38		-10	55
18305		48	12.02	0	38		-10	55
18310		48	12.02	0	38		-10	55
18325		47.86	12.02	0	38		-10	55
18345		47.96	12.02	0	38		-10	55
18365		47.78	12.02	0	38		-10	55
18375		47.78	12.2	0	38		-10	55
18385		47.57	12.2	0	38		-10	55
18405		47.61	12.2	0	38		-10	55
18425		47.51	12.2	0	38		-10	55
18435		47.51	12.2	0	38		-10	55
18445		47.32	12.2	0	38		-10	55
18465		47.21	12.2	0	38		-10	55
18485		47.08	12.2	0	38		-10	55
18500		47.08	12.2	0	38		-10	55
18505		46.76	12.2	0	38		-10	55
18525		46.74	12.2	0	38		-10	55
18545		46.49	12.2	0	38		-10	55
18560		46.49	12.2	0	38		-10	55
18565		46.17	12.2	0	38		-10	55
18585		46.19	12.2	0	38		-10	55
18605		45.74	12.2	0	38		-10	55
18625		45.68	12.2	0	38		-10	55
18645		45.53	12.2	0	38		-10	55
18665		45.12	12.2	0	38		-10	55
18685		45.1	12.2	0	38		-10	55
18705		44.83	12.2	0	38		-10	55
18725		44.58	12.2	0	38		-10	55
18745		44.33	12.2	0	38		-10	55
18750		44.33	12.2	0	38		-10	55
18765		44.11	12.2	0	38		-10	55
18785		43.89	12.2	0	38		-10	55
18805		43.74	12.2	0	38		-10	55
18810		43.74	12.2	0	38		-10	55
18825		43.53	12.2	0	38		-10	55
18845		43.57	12.2	0	38		-10	55
18865		43.19	12.2	0	38		-10	55
18870		43.19	12.2	0	38		-10	55
18885		42.98	12.2	0	38		-10	55
18905		42.73	12.2	0	38		-10	55
18925		42.6	12.2	0	38		-10	55
18935		42.6	12.13	0	38		-10	55
18945		42.53	12.13	0	38		-10	55
18965		42.19	12.13	0	38		-10	55
18985		42.09	12.13	0	38		-10	55
18995		42.09	12.13	0	38		-10	55
19005		41.96	12.13	0	38		-10	55
19025		41.83	12.13	0	38		-10	55
19045		41.6	12.13	0	38		-10	55
19060		41.6	12.13	0	38		-10	55
19065		41.43	12.13	0	38		-10	55
19085		41.19	12.13	0	38		-10	55
19105		41.09	12.13	0	38		-10	55
19120		41.09	12.13	0	38		-10	55
19125		41.03	12.13	0	38		-10	55
19145		40.81	12.13	0	38		-10	55
19165		40.54	12.13	0	38		-10	55
19185		40.33	12.13	0	38		-10	55
19205		40.18	12.13	0	38		-10	55
19225		40.21	12.13	0	38		-10	55
19245		40.01	12.13	0	38		-10	55
19265		39.72	12.13	0	38		-10	55
19285		39.66	12.13	0	38		-10	55
19305		39.51	12.13	0	38		-10	55
19310		39.51	12.13	0	38		-10	55
19325		39.27	12.13	0	38		-10	55
19345		39.31	12.13	0	38		-10	55
19365		39.19	12.13	0	38		-10	55
19370		39.19	12.13	0	38		-10	55
19385		38.86	12.13	0	38		-10	55
19405		38.78	12.13	0	38		-10	55
19425		38.76	12.13	0	38		-10	55
19435		38.76	12.25	0	38		-10	55
19445		38.67	12.25	0	38		-10	55
19465		38.58	12.25	0	38		-10	55
19485		38.34	12.25	0	38		-10	55
19495		38.34	12.25	0	38		-10	55
19505		38.33	12.25	0	38		-10	55
19525		38.43	12.25	0	38		-10	55
19545		38.41	12.25	0	38		-10	55
19560		38.41	12.25	0	38		-10	55
19565		38.27	12.25	0	38		-10	55
19585		38.13	12.25	0	38		-10	55
19605		38.12	12.25	0	38		-10	55
19620		38.12	12.25	0	38		-10	55
19625		38.13	12.25	0	38		-10	55
19645		38.22	12.25	0	38		-10	55
19665		38.07	12.25	0	38		-10	55
19685		38.18	12.25	0	38		-10	55
19705		38.02	12.25	0	38		-10	55
19725		38.04	12.25	0	38		-10	55
19745		38.33	12.25	0	38		-10	55
19765		38.1	12.25	0	38		-10	55
19785		38.02	12.25	0	38		-10	55
19805		38.21	12.25	0	38		-10	55
19810		38.21	12.25	0	38		-10	55
19825		38.29	12.25	0	38		-10	55
19845		38.38	12.25	0	38		-10	55
19865		38.36	12.25	0	38		-10	55
19870		38.36	12.25	0	38		-10	55
19885		38.42	12.25	0	38		-10	55
19905		38.39	12.25	0	38		-10	55
19925		38.57	12.25	0	38		-10	55
19935		38.57	12.31	0	38		-10	55
19945		38.88	12.31	0	38		-10	55
19965		38.9	12.31	0	38		-10	55
19985		39.03	12.31	0	38		-10	55
19995		39.03	12.31	0	38		-10	55
20005		38.99	12.31	0	38		-10	55
20025		39.31	12.31	0	38		-10	55
20045		39.46	12.31	0	38		-10	55
20060		39.46	12.31	0	38		-10	55
20065		39.43	12.31	0	38		-10	55
20085		39.58	12.31	0	38		-10	55
20105		40	12.31	0	38		-10	55
20120		40	12.31	0	38		-10	55
20125		40.18	12.31	0	38		-10	55
20145		40.29	12.31	0	38		-10	55
20165		40.61	12.31	0	38		-10	55
20180		40.61	12.31	0	38		-10	55
20185		40.7	12.31	0	38		-10	55
20205		40.85	12.31	0	38		-10	55
20225		41.2	12.31	0	38		-10	55
20245		41.32	12.31	0	38		-10	55
20265		41.59	12.31	0	38		-10	55
20285		41.88	12.31	0	38		-10	55
20305		42	12.31	0	38		-10	55
20325		42.32	12.31	0	38		-10	55
20345		42.46	12.31	0	38		-10	55
20365		42.65	12.31	0	38		-10	55
20370		42.65	12.31	0	38		-10	55
20385		42.8	12.31	0	38		-10	55
20405		42.98	12.31	0	38		-10	55
20425		43.02	12.31	0	38		-10	55
20430		43.02	12.31	0	38		-10	55
20445		43.43	12.31	0	38		-10	55
20465		43.61	12.31	0	38		-10	55
20485		43.75	12.31	0	38		-10	55
20495		43.75	12.35	0	38		-10	55
20505		43.85	12.35	0	38		-10	55
20525		44.14	12.35	0	38		-10	55
20545		44.43	12.35	0	38		-10	55
20560		44.43	12.35	0	38		-10	55
20565		44.4	12.35	0	38		-10	55
20585		44.69	12.35	0	38		-10	55
20605		44.78	12.35	0	38		-10	55
20620		44.78	12.35	0	38		-10	55
20625		45.08	12.35	0	38		-10	55
20645		45.52	12.35	0	38		-10	55
20665		45.36	12.35	0	38		-10	55
20680		45.36	12.35	0	38		-10	55
20685		45.73	12.35	0	38		-10	55
20705		45.9	12.35	0	38		-10	55
20725		46.03	12.35	0	38		-10	55
20745		46.2	12.35	0	38		-10	55
20765		46.39	12.35	0	38		-10	55
20785		46.57	12.35	0	38		-10	55
20805		46.7	12.35	0	38		-10	55
20820		46.7	12.35	0	38		-10	55
20825		47	12.35	0	38		-10	55
20845		47.12	12.35	0	38		-10	55
20865		47.22	12.35	0	38		-10	55
20870		47.22	12.35	0	38		-10	55
20885		47.22	12.35	0	38		-10	55
20905		47.37	12.35	0	38		-10	55
20925		47.47	12.35	0	38		-10	55
20930		47.47	12.35	0	38		-10	55
20945		47.54	12.35	0	38		-10	55
20965		47.63	12.35	0	38		-10	55
20985		47.73	12.35	0	38		-10	55
20995		47.73	12.4	0	38		-10	55
21005		47.91	12.4	0	38		-10	55
21025		47.86	12.4	0	38		-10	55
21045		47.72	12.4	0	38		-10	55
21055		47.72	12.4	0	38		-10	55
21065		47.84	12.4	0	38		-10	55
21085		47.85	12.4	0	38		-10	55
21105		48.01	12.4	0	38		-10	55
21120		48.01	12.4	0	38		-10	55
21125		47.81	12.4	0	38		-10	55
21145		47.95	12.4	0	38		-10	55
21165		47.82	12.4	0	38		-10	55
21180		47.82	12.4	0	38		-10	55
21185		47.96	12.4	0	38		-10	55
21205		47.78	12.4	0	38		-10	55
21225		47.82	12.4	0	38		-10	55
21245		47.7	12.4	0	38		-10	55
21265		47.68	12.4	0	38		-10	55
21285		47.62	12.4	0	38		-10	55
21305		47.41	12.4	0	38		-10	55
21325		47.01	12.4	0	38		-10	55
21345		47.13	12.4	0	38		-10	55
21365		46.92	12.4	0	38		-10	55
21370		46.92	12.4	0	38		-10	55
21385		46.74	12.4	0	38		-10	55
21405		46.4	12.4	0	38		-10	55
21425		46.22	12.4	0	38		-10	55
21430		46.22	12.4	0	38		-10	55
21445		46.16	12.4	0	38		-10	55
21465		45.88	12.4	0	38		-10	55
21485		45.63	12.4	0	38		-10	55
21490		45.63	12.4	0	38		-10	55
21505		45.4	12.4	0	38		-10	55
21525		45.12	12.4	0	38		-10	55
21545		44.88	12.4	0	38		-10	55
21555		44.88	12.31	0	38		-10	55
21565		44.78	12.31	0	38		-10	55
21585		44.54	12.31	0	38		-10	55
21605		44.33	12.31	0	38		-10	55
21615		44.33	12.31	0	38		-10	55
21625		44.13	12.31	0	38		-10	55
21645		43.87	12.31	0	38		-10	55
21665		43.74	12.31	0	38		-10	55
21680		43.74	12.31	0	38		-10	55
21685		43.43	12.31	0	38		-10	55
21705		43.26	12.31	0	38		-10	55
21725		43.19	12.31	0	38		-10	55
21740		43.19	12.31	0	38		-10	55
21745		42.94	12.31	0	38		-10	55
21765		42.71	12.31	0	38		-10	55
21785		42.56	12.31	0	38		-10	55
21805		42.33	12.31	0	38		-10	55
21825		42.39	12.31	0	38		-10	55
21845		42.16	12.31	0	38		-10	55
21865		42.04	12.31	0	38		-10	55
21885		41.81	12.31	0	38		-10	55
21905		41.46	12.31	0	38		-10	55
21925		41.44	12.31	0	38		-10	55
21930		41.44	12.31	8	38		-10	55
21945		41.16	12.31	8	38		-10	55
21965		41.01	12.31	8	38		-10	55
21985		40.96	12.31	8	38		-10	55
21990		40.96	12.31	8	38		-10	55
22005		40.81	12.31	8	38		-10	55
22025		40.62	12.31	8	38		-10	55
22045		40.35	12.31	8	38		-10	55
22055		40.35	12.46	20	38		-10	55
22065		40.29	12.46	20	38		-10	55
22085		40.11	12.46	20	38		-10	55
22105		39.82	12.46	20	38		-10	55
22115		39.82	12.46	20	38		-10	55
22125		39.65	12.46	20	38		-10	55
22145		39.6	12.46	20	38		-10	55
22165		39.48	12.46	20	38		-10	55
22180		39.48	12.46	23	38		-10	55
22185		39.27	12.46	23	38		-10	55
22205		39.24	12.46	23	38		-10	55
22225		39.09	12.46	23	38		-10	55
22240		39.09	12.46	23	38		-10	55
22245		38.93	12.46	23	38		-10	55
22265		38.91	12.46	23	38		-10	55
22285		38.73	12.46	23	38		-10	55
22305		38.53	12.46	23	38		-10	55
22325		38.52	12.46	23	38		-10	55
22345		38.48	12.46	23	38		-10	55
22365		38.42	12.46	23	38		-10	55
22385		38.27	12.46	23	38		-10	55
22405		38.31	12.46	23	38		-10	55
22425		38.18	12.46	23	38		-10	55
22430		38.18	12.46	23	38		-10	55
22445		38.1	12.46	23	38		-10	55
22465		38.08	12.46	23	38		-10	55
22485		38.22	12.46	23	38		-10	55
22490		38.22	12.46	23	38		-10	55
22505		38.18	12.46	23	38		-10	55
22525		38.12	12.46	23	38		-10	55
22545		38.08	12.46	23	38		-10	55
22555		38.08	12.33	23	38		-10	55
22565		38.06	12.33	23	38		-10	55
22585		38.08	12.33	23	38		-10	55
22605		38.05	12.33	23	38		-10	55
22615		38.05	12.33	23	38		-10	55
22625		37.97	12.33	23	38		-10	55
22645		38.04	12.33	23	38		-10	55
22665		38.1	12.33	23	38		-10	55
22680		38.1	12.33	20	38		-10	55
22685		38.18	12.33	20	38		-10	55
22705		38.23	12.33	20	38		-10	55
22725		38.46	12.33	20	38		-10	55
22740		38.46	12.33	20	38		-10	55
22745		38.46	12.33	20	38		-10	55
22765		38.58	12.33	20	38		-10	55
22785		38.61	12.33	20	38		-10	55
22805		38.69	12.33	7	38		-10	55
22825		38.69	12.33	7	38		-10	55
22845		39.15	12.33	7	38		-10	55
22865		39.13	12.33	7	38		-10	55
22885		39.29	12.33	7	38		-10	55
22905		39.37	12.33	7	38		-10	55
22925		39.65	12.33	0	38		-10	55
22945		39.86	12.33	0	38		-10	55
22965		40.08	12.33	0	38		-10	55
22985		40.22	12.33	0	38		-10	55
22990		40.22	12.33	0	38		-10	55
23005		40.4	12.33	0	38		-10	55
23025		40.53	12.33	0	38		-10	55
23045		40.8	12.33	0	38		-10	55
23055		40.8	12.51	0	38		-10	55
23065		40.96	12.51	0	38		-10	55
23085		41.31	12.51	0	38		-10	55
23105		41.45	12.51	0	38		-10	55
23115		41.45	12.51	0	38		-10	55
23125		41.76	12.51	0	38		-10	55
23145		41.97	12.51	0	38		-10	55
23165		42.2	12.51	0	38		-10	55
23175		42.2	12.51	0	38		-10	55
23185		42.21	12.51	0	38		-10	55
23205		42.53	12.51	0	38		-10	55
23225		42.67	12.51	0	38		-10	55
23240		42.67	12.51	0	38		-10	55
23245		43.1	12.51	0	38		-10	55
23265		43.05	12.51	0	38		-10	55
23285		43.45	12.51	0	38		-10	55
23300		43.45	12.51	0	38		-10	55
23305		43.43	12.51	0	38		-10	55
23325		43.74	12.51	0	38		-10	55
23345		43.95	12.51	0	38		-10	55
23365		44.27	12.51	0	38		-10	55
23385		44.33	12.51	0	38		-10	55
23405		44.37	12.51	0	38		-10	55
23425		44.81	12.51	0	38		-10	55
23445		44.86	12.51	0	38		-10	55
23465		45.23	12.51	0	38		-10	55
23485		45.36	12.51	0	38		-10	55
23490		45.36	12.51	0	38		-10	55
23505		45.37	12.51	0	38		-10	55
23525		45.56	12.51	0	38		-10	55
23545		45.82	12.51	0	38		-10	55
23550		45.82	12.51	0	38		-10	55
23565		46.15	12.51	0	38		-10	55
23585		46.17	12.51	0	38		-10	55
23605		46.47	12.51	0	38		-10	55
23615		46.47	12.66	0	38		-10	55
23625		46.43	12.66	0	38		-10	55
23645		46.65	12.66	0	38		-10	55
23665		47	12.66	0	38		-10	55
23675		47	12.66	0	38		-10	55
23685		46.84	12.66	0	38		-10	55
23705		47.07	12.66	0	38		-10	55
23725		47.34	12.66	0	38		-10	55
23740		47.34	12.66	0	38		-10	55
23745		47.18	12.66	0	38		-10	55
23765		47.47	12.66	0	38		-10	55
23785		47.51	12.66	0	38		-10	55
23800		47.51	12.66	0	38		-10	55
23805		47.57	12.66	0	38		-10	55
23825		47.5	12.66	0	38		-10	55
23845		47.65	12.66	0	38		-10	55
23865		47.71	12.66	0	38		-10	55
23885		47.77	12.66	0	38		-10	55
23905		47.68	12.66	0	38		-10	55
23925		47.71	12.66	0	38		-10	55
23945		47.95	12.66	0	38		-10	55
23965		47.86	12.66	0	38		-10	55
23985		47.77	12.66	0	38		-10	55
23990		47.77	12.66	0	38		-10	55
24005		47.86	12.66	0	38		-10	55
24025		47.61	12.66	0	38		-10	55
24045		47.62	12.66	0	38		-10	55
24050		47.62	12.66	0	38		-10	55
24065		47.66	12.66	0	38		-10	55
24085		47.65	12.66	0	38		-10	55
24105		47.58	12.66	0	38		-10	55
24115		47.58	12.58	0	38		-10	55
24125		47.39	12.58	0	38		-10	55
24145		47.37	12.58	0	38		-10	55
24165		47.32	12.58	0	38		-10	55
24175		47.32	12.58	0	38		-10	55
24185		47.16	12.58	0	38		-10	55
24205		47.05	12.58	0	38		-10	55
24225		46.65	12.58	0	38		-10	55
24240		46.65	12.58	0	38		-10	55
24245		46.55	12.58	0	38		-10	55
24265		46.56	12.58	0	38		-10	55
24285		46.16	12.58	0	38		-10	55
24300		46.16	12.58	0	38		-10	55
24305		46.22	12.58	0	38		-10	55
24325		45.68	12.58	0	38		-10	55
24345		45.53	12.58	0	38		-10	55
24365		45.27	12.58	0	38		-10	55
24385		45.03	12.58	0	38		-10	55
24405		44.84	12.58	0	38		-10	55
24425		44.59	12.58	0	38		-10	55
24445		44.49	12.58	0	38		-10	55
24465		44.08	12.58	0	38		-10	55
24485		44.07	12.58	0	38		-10	55
24505		43.81	12.58	0	38		-10	55
24525		43.52	12.58	0	38		-10	55
24545		43.38	12.58	0	38		-10	55
24550		43.38	12.58	0	38		-10	55
24565		43.23	12.58	0	38		-10	55
24585		43.02	12.58	0	38		-10	55
24605		42.96	12.58	0	38		-10	55
24610		42.96	12.58	0	38		-10	55
24625		42.78	12.58	0	38		-10	55
24645		42.51	12.58	0	38		-10	55
24665		42.24	12.58	0	38		-10	55
24675		42.24	12.56	0	38		-10	55
24685		42.15	12.56	0	38		-10	55
24705		41.91	12.56	0	38		-10	55
24725		41.69	12.56	0	38		-10	55
24735		41.69	12.56	0	38		-10	55
24745		41.62	12.56	0	38		-10	55
24765		41.5	12.56	0	38		-10	55
24785		41.32	12.56	0	38		-10	55
24800		41.32	12.56	0	38		-10	55
24805		41.24	12.56	0	38		-10	55
24825		40.9	12.56	0	38		-10	55
24845		40.91	12.56	0	38		-10	55
24860		40.91	12.56	0	38		-10	55
24865		40.66	12.56	0	38		-10	55
24885		40.53	12.56	0	38		-10	55
24905		40.28	12.56	0	38		-10	55
24925		40.25	12.56	0	38		-10	55
24945		40.11	12.56	0	38		-10	55
24965		39.83	12.56	0	38		-10	55
24985		39.61	12.56	0	38		-10	55
25005		39.51	12.56	0	38		-10	55
25025		39.18	12.56	0	38		-10	55
25045		39.26	12.56	0	38		-10	55
25050		39.26	12.56	0	38		-10	55
25065		39.17	12.56	0	38		-10	55
25085		38.95	12.56	0	38		-10	55
25105		38.74	12.56	0	38		-10	55
25110		38.74	12.56	0	38		-10	55
25125		38.57	12.56	0	38		-10	55
25145		38.7	12.56	0	38		-10	55
25165		38.65	12.56	0	38		-10	55
25175		38.65	12.55	0	38		-10	55
25185		38.5	12.55	0	38		-10	55
25205		38.3	12.55	0	38		-10	55
25225		38.32	12.55	0	38		-10	55
25235		38.32	12.55	0	38		-10	55
25245		38.37	12.55	0	38		-10	55
25265		38.19	12.55	0	38		-10	55
25285		38.19	12.55	0	38		-10	55
25300		38.19	12.55	0	38		-10	55
25305		38.08	12.55	0	38		-10	55
25325		38.12	12.55	0	38		-10	55
25345		38.11	12.55	0	38		-10	55
25360		38.11	12.55	0	38		-10	55
25365		38.15	12.55	0	38		-10	55
25385		38.09	12.55	0	38		-10	55
25405		38.15	12.55	0	38		-10	55
25425		38	12.55	0	38		-10	55
25445		38.06	12.55	0	38		-10	55
25465		38.05	12.55	0	38		-10	55
25485		38.18	12.55	0	38		-10	55
25505		38.14	12.55	0	38		-10	55
25525		38.14	12.55	0	38		-10	55
25545		38.28	12.55	0	38		-10	55
25550		38.28	12.55	0	38		-10	55
25565		38.24	12.55	0	38		-10	55
25585		38.33	12.55	0	38		-10	55
25605		38.47	12.55	0	38		-10	55
25610		38.47	12.55	0	38		-10	55
25625		38.46	12.55	0	38		-10	55
25645		38.68	12.55	0	38		-10	55
25665		38.89	12.55	0	38		-10	55
25675		38.89	12.71	0	38		-10	55
25685		39	12.71	0	38		-10	55
25705		39.12	12.71	0	38		-10	55
25725		39.16	12.71	0	38		-10	55
25735		39.16	12.71	0	38		-10	55
25745		39.44	12.71	0	38		-10	55
25765		39.46	12.71	0	38		-10	55
25785		39.78	12.71	0	38		-10	55
25795		39.78	12.71	0	38		-10	55
25805		39.92	12.71	0	38		-10	55
25825		40.16	12.71	0	38		-10	55
25845		40.32	12.71	0	38		-10	55
25860		40.32	12.71	0	38		-10	55
25865		40.54	12.71	0	38		-10	55
25885		40.94	12.71	0	38		-10	55
25905		41.05	12.71	0	38		-10	55
25920		41.05	12.71	0	38		-10	55
25925		41.17	12.71	0	38		-10	55
25945		41.25	12.71	0	38		-10	55
25965		41.54	12.71	0	38		-10	55
25985		41.79	12.71	0	38		-10	55
26005		41.94	12.71	0	38		-10	55
26025		42.22	12.71	0	38		-10	55
26045		42.35	12.71	0	38		-10	55
26065		42.74	12.71	0	38		-10	55
26085		42.97	12.71	0	38		-10	55
26105		43.05	12.71	0	38		-10	55
26110		43.05	12.71	0	38		-10	55
26125		43.15	12.71	0	38		-10	55
26145		43.37	12.71	0	38		-10	55
26165		43.54	12.71	0	38		-10	55
26170		43.54	12.71	0	38		-10	55
26185		43.76	12.71	0	38		-10	55
26205		44.07	12.71	0	38		-10	55
26225		44.16	12.71	0	38		-10	55
26235		44.16	12.81	0	38		-10	55
26245		44.37	12.81	0	38		-10	55
26265		44.75	12.81	0	38		-10	55
26285		44.88	12.81	0	38		-10	55
26295		44.88	12.81	0	38		-10	55
26305		45.01	12.81	0	38		-10	55
26325		45.12	12.81	0	38		-10	55
26345		45.36	12.81	0	38		-10	55
26360		45.36	12.81	0	38		-10	55
26365		45.67	12.81	0	38		-10	55
26385		45.93	12.81	0	38		-10	55
26405		45.87	12.81	0	38		-10	55
26420		45.87	12.81	0	38		-10	55
26425		46.04	12.81	0	38		-10	55
26445		46.49	12.81	0	38		-10	55
26465		46.45	12.81	0	38		-10	55
26485		46.73	12.81	0	38		-10	55
26505		46.75	12.81	0	38		-10	55
26525		46.76	12.81	0	38		-10	55
26545		47.02	12.81	0	38		-10	55
26565		47.18	12.81	0	38		-10	55
26585		47.34	12.81	0	38		-10	55
26605		47.38	12.81	0	38		-10	55
26610		47.38	12.81	0	38		-10	55
26625		47.42	12.81	0	38		-10	55
26645		47.58	12.81	0	38		-10	55
26665		47.54	12.81	0	38		-10	55
26670		47.54	12.81	0	38		-10	55
26685		47.58	12.81	0	38		-10	55
26705		47.73	12.81	0	38		-10	55
26725		47.76	12.81	0	38		-10	55
26735		47.76	12.69	0	38		-10	55
26745		47.75	12.69	0	38		-10	55
26765		47.72	12.69	0	38		-10	55
26785		47.7	12.69	0	38		-10	55
26795		47.7	12.69	0	38		-10	55
26805		47.79	12.69	0	38		-10	55
26825		47.83	12.69	0	38		-10	55
26845		47.82	12.69	0	38		-10	55
26860		47.82	12.69	0	38		-10	55
26865		47.89	12.69	0	38		-10	55
26885		47.67	12.69	0	38		-10	55
26905		47.71	12.69	0	38		-10	55
26920		47.71	12.69	0	38		-10	55
26925		47.64	12.69	0	38		-10	55
26945		47.81	12.69	0	38		-10	55
26965		47.73	12.69	0	38		-10	55
26985		47.77	12.69	0	38		-10	55
27005		47.66	12.69	0	38		-10	55
27025		47.56	12.69	0	38		-10	55
27045		47.52	12.69	0	38		-10	55
27065		47.46	12.69	0	38		-10	55
27085		47.48	12.69	0	38		-10	55
27105		47.23	12.69	0	38		-10	55
27125		47.19	12.69	0	38		-10	55
27145		46.99	12.69	0	38		-10	55
27165		46.66	12.69	0	38		-10	55
27170		46.66	12.69	0	38		-10	55
27185		46.57	12.69	0	38		-10	55
27205		46.33	12.69	0	38		-10	55
27225		46.1	12.69	0	38		-10	55
27230		46.1	12.69	0	38		-10	55
27245		46.09	12.69	0	38		-10	55
27265		46	12.69	0	38		-10	55
27285		45.63	12.69	0	38		-10	55
27295		45.63	12.74	0	38		-10	55
27305		45.47	12.74	0	38		-10	55
27325		45.2	12.74	0	38		-10	55
27345		45.02	12.74	0	38		-10	55
27360		45.02	12.74	0	38		-10	55
27365		44.82	12.74	0	38		-10	55
27385		44.69	12.74	0	38		-10	55
27405		44.46	12.74	0	38		-10	55
27420		44.46	12.74	0	38		-10	55
27425		44.26	12.74	0	38		-10	55
27445		44.1	12.74	0	38		-10	55
27465		43.82	12.74	0	38		-10	55
27480		43.82	12.74	0	38		-10	55
27485		43.6	12.74	0	38		-10	55
27505		43.43	12.74	0	38		-10	55
27525		43.58	12.74	0	38		-10	55
27545		43	12.74	0	38		-10	55
27565		43.06	12.74	0	38		-10	55
27585		42.76	12.74	0	38		-10	55
27605		42.63	12.74	0	38		-10	55
27625		42.46	12.74	0	38		-10	55
27645		42.16	12.74	0	38		-10	55
27665		42.06	12.74	0	38		-10	55
27670		42.06	12.74	0	38		-10	55
27685		41.81	12.74	0	38		-10	55
27705		41.62	12.74	0	38		-10	55
27725		41.48	12.74	0	38		-10	55
27730		41.48	12.74	0	38		-10	55
27745		41.44	12.74	0	38		-10	55
27765		41.27	12.74	0	38		-10	55
27785		41.04	12.74	0	38		-10	55
27795		41.04	12.69	0	38		-10	55
27805		40.87	12.69	0	38		-10	55
27825		40.67	12.69	0	38		-10	55
27845		40.65	12.69	0	38		-10	55
27855		40.65	12.69	0	38		-10	55
27865		40.48	12.69	0	38		-10	55
27885		40.02	12.69	0	38		-10	55
27905		40.15	12.69	0	38		-10	55
27920		40.15	12.69	0	38		-10	55
27925		39.88	12.69	0	38		-10	55
27945		39.58	12.69	0	38		-10	55
27965		39.54	12.69	0	38		-10	55
27980		39.54	12.69	0	38		-10	55
27985		39.22	12.69	0	38		-10	55
28005		39.29	12.69	0	38		-10	55
28025		39.06	12.69	0	38		-10	55
28045		39.01	12.69	0	38		-10	55
28065		38.87	12.69	0	38		-10	55
28085		38.73	12.69	0	38		-10	55
28105		38.64	12.69	0	38		-10	55
28125		38.47	12.69	0	38		-10	55
28145		38.46	12.69	0	38		-10	55
28165		38.38	12.69	0	38		-10	55
28170		38.38	12.69	0	38		-10	55
28185		38.47	12.69	0	38		-10	55
28205		38.41	12.69	0	38		-10	55
28225		38.3	12.69	0	38		-10	55
28230		38.3	12.69	0	38		-10	55
28245		38.21	12.69	0	38		-10	55
28265		38.23	12.69	0	38		-10	55
28285		38.24	12.69	0	38		-10	55
28295		38.24	12.81	0	38		-10	55
28305		38.13	12.81	0	38		-10	55
28325		38.06	12.81	0	38		-10	55
28345		38.13	12.81	0	38		-10	55
28355		38.13	12.81	0	38		-10	55
28365		38.2	12.81	0	38		-10	55
28385		38.17	12.81	0	38		-10	55
28405		38.1	12.81	0	38		-10	55
28415		38.1	12.81	0	38		-10	55
28425		38.12	12.81	0	38		-10	55
28445		38.16	12.81	0	38		-10	55
28465		38.09	12.81	0	38		-10	55
28480		38.09	12.81	0	38		-10	55
28485		38.21	12.81	0	38		-10	55
28505		38.24	12.81	0	38		-10	55
28525		38.18	12.81	0	38		-10	55
28545		38.33	12.81	0	38		-10	55
28565		38.32	12.81	0	38		-10	55
28585		38.44	12.81	0	38		-10	55
28605		38.7	12.81	0	38		-10	55
28625		38.73	12.81	0	38		-10	55
28645		38.87	12.81	0	38		-10	55
28665		39.02	12.81	0	38		-10	55
28670		39.02	12.81	0	38		-10	55
28685		39.14	12.81	0	38		-10	55
28705		39.21	12.81	0	38		-10	55
28725		39.43	12.81	0	38		-10	55
28730		39.43	12.81	0	38		-10	55
28745		39.6	12.81	0	38		-10	55
28765		40.02	12.81	0	38		-10	55
28785		40.05	12.81	0	38		-10	55
28790		40.05	12.81	0	38		-10	55
28805		40.4	12.81	0	38		-10	55
28825		40.55	12.81	0	38		-10	55
28845		40.61	12.81	0	38		-10	55
28855		40.61	12.63	0	38		-10	55
28865		40.93	12.63	0	38		-10	55
28885		41.11	12.63	0	38		-10	55
28905		41.42	12.63	0	38		-10	55
28915		41.42	12.63	0	38		-10	55
28925		41.52	12.63	0	38		-10	55
28945		41.7	12.63	0	38		-10	55
28965		41.96	12.63	0	38		-10	55
28980		41.96	12.63	0	38		-10	55
28985		42.21	12.63	0	38		-10	55
29005		42.34	12.63	0	38		-10	55
29025		42.63	12.63	0	38		-10	55
29040		42.63	12.63	0	38		-10	55
29045		42.83	12.63	0	38		-10	55
29065		42.93	12.63	0	38		-10	55
29085		43.28	12.63	0	38		-10	55
29105		43.47	12.63	0	38		-10	55
29125		43.63	12.63	0	38		-10	55
29145		43.83	12.63	0	38		-10	55
29165		44.08	12.63	0	38		-10	55
29185		44.36	12.63	0	38		-10	55
29205		44.4	12.63	0	38		-10	55
29225		44.59	12.63	0	38		-10	55
29230		44.59	12.63	0	38		-10	55
29245		44.78	12.63	0	38		-10	55
29265		44.92	12.63	0	38		-10	55
29285		45.16	12.63	0	38		-10	55
29290		45.16	12.63	0	38		-10	55
29305		45.25	12.63	0	38		-10	55
29325		45.54	12.63	0	38		-10	55
29345		45.6	12.63	0	38		-10	55
29355		45.6	12.73	0	38		-10	55
29365		45.73	12.73	0	38		-10	55
29385		45.97	12.73	0	38		-10	55
29405		46.3	12.73	0	38		-10	55
29415		46.3	12.73	0	38		-10	55
29425		46.42	12.73	0	38		-10	55
29445		46.56	12.73	0	38		-10	55
29465		46.69	12.73	0	38		-10	55
29480		46.69	12.73	0	38		-10	55
29485		46.94	12.73	0	38		-10	55
29505		47.1	12.73	0	38		-10	55
29525		47.28	12.73	0	38		-10	55
29540		47.28	12.73	0	38		-10	55
29545		47.23	12.73	0	38		-10	55
29565		47.53	12.73	0	38		-10	55
29585		47.57	12.73	0	38		-10	55
29605		47.63	12.73	0	38		-10	55
29625		47.62	12.73	0	38		-10	55
29645		47.7	12.73	0	38		-10	55
29665		47.84	12.73	0	38		-10	55
29685		47.62	12.73	0	38		-10	55
29705		47.86	12.73	0	38		-10	55
29725		47.77	12.73	0	38		-10	55
29745		47.72	12.73	0	38		-10	55
29765		47.73	12.73	0	38		-10	55
29785		47.78	12.73	0	38		-10	55
29790		47.78	12.73	0	38		-10	55
29805		47.86	12.73	0	38		-10	55
29825		47.8	12.73	0	38		-10	55
29845		47.67	12.73	0	38		-10	55
29855		47.67	12.98	0	38		-10	55
29865		47.82	12.98	0	38		-10	55
29885		47.74	12.98	0	38		-10	55
29905		47.78	12.98	0	38		-10	55
29915		47.78	12.98	0	38		-10	55
29925		47.76	12.98	0	38		-10	55
29945		47.55	12.98	0	38		-10	55
29965		47.76	12.98	0	38		-10	55
29980		47.76	12.98	0	38		-10	55
29985		47.57	12.98	0	38		-10	55
30005		47.38	12.98	0	38		-10	55
30025		47.4	12.98	0	38		-10	55
30040		47.4	12.98	0	38		-10	55
30045		47.31	12.98	0	38		-10	55
30065		47.1	12.98	0	38		-10	55
30085		46.94	12.98	0	38		-10	55
30100		46.94	12.98	0	38		-10	55
30105		46.8	12.98	0	38		-10	55
30125		46.64	12.98	0	38		-10	55
30145		46.51	12.98	0	38		-10	55
30165		46.24	12.98	0	38		-10	55
30185		46.19	12.98	0	38		-10	55
30205		46.02	12.98	0	38		-10	55
30225		45.53	12.98	0	38		-10	55
30245		45.41	12.98	0	38		-10	55
30265		45.37	12.98	0	38		-10	55
30285		45.12	12.98	0	38		-10	55
30290		45.12	12.98	0	38		-10	55
30305		44.97	12.98	0	38		-10	55
30325		44.58	12.98	0	38		-10	55
30345		44.39	12.98	0	38		-10	55
30350		44.39	12.98	0	38		-10	55
30365		44.24	12.98	0	38		-10	55
30385		44.13	12.98	0	38		-10	55
30405		43.85	12.98	0	38		-10	55
30415		43.85	12.94	0	38		-10	55
30425		43.76	12.94	0	38		-10	55
30445		43.57	12.94	0	38		-10	55
30465		43.37	12.94	0	38		-10	55
30475		43.37	12.94	0	38		-10	55
30485		43.11	12.94	0	38		-10	55
30505		43.07	12.94	0	38		-10	55
30525		42.75	12.94	0	38		-10	55
30540		42.75	12.94	0	38		-10	55
30545		42.57	12.94	0	38		-10	55
30565		42.49	12.94	0	38		-10	55
30585		42.21	12.94	0	38		-10	55
30600		42.21	12.94	0	38		-10	55
30605		42.04	12.94	0	38		-10	55
30625		41.77	12.94	0	38		-10	55
30645		41.82	12.94	0	38		-10	55
30665		41.65	12.94	0	38		-10	55
30685		41.58	12.94	0	38		-10	55
30705		41.35	12.94	0	38		-10	55
30725		40.98	12.94	0	38		-10	55
30745		41.03	12.94	0	38		-10	55
30765		40.81	12.94	0	38		-10	55
30785		40.66	12.94	0	38		-10	55
30790		40.66	12.94	0	38		-10	55
30805		40.43	12.94	0	38		-10	55
30825		40.25	12.94	0	38		-10	55
30845		40.12	12.94	0	38		-10	55
30850		40.12	12.94	0	38		-10	55
30865		39.93	12.94	0	38		-10	55
30885		39.53	12.94	0	38		-10	55
30905		39.56	12.94	0	38		-10	55
30915		39.56	13.11	0	38		-10	55
30925		39.35	13.11	0	38		-10	55
30945		39.37	13.11	0	38		-10	55
30965		39.2	13.11	0	38		-10	55
30975		39.2	13.11	0	38		-10	55
30985		39.15	13.11	0	38		-10	55
31005		38.82	13.11	0	38		-10	55
31025		38.87	13.11	0	38		-10	55
31040		38.87	13.11	0	38		-10	55
31045		38.72	13.11	0	38		-10	55
31065		38.53	13.11	0	38		-10	55
31085		38.48	13.11	0	38		-10	55
31100		38.48	13.11	0	38		-10	55
31105		38.4	13.11	0	38		-10	55
31125		38.35	13.11	0	38		-10	55
31145		38.17	13.11	0	38		-10	55
31165		38.39	13.11	0	38		-10	55
31185		38.18	13.11	0	38		-10	55
31205		38.42	13.11	0	38		-10	55
31225		38.29	13.11	0	38		-10	55
31245		38.03	13.11	0	38		-10	55
31265		38.12	13.11	0	38		-10	55
31285		38.07	13.11	0	38		-10	55
31290		38.07	13.11	0	38		-10	55
31305		38.14	13.11	0	38		-10	55
31325		38.04	13.11	0	38		-10	55
31345		37.99	13.11	0	38		-10	55
31350		37.99	13.11	0	38		-10	55
31365		38.12	13.11	0	38		-10	55
31385		38.09	13.11	0	38		-10	55
31405		37.85	13.11	0	38		-10	55
31410		37.85	13.11	0	38		-10	55
31425		38.06	13.11	0	38		-10	55
31445		38.18	13.11	0	38		-10	55
31465		38.2	13.11	0	38		-10	55
31475		38.2	13.03	0	38		-10	55
31485		38.38	13.03	0	38		-10	55
31505		38.33	13.03	0	38		-10	55
31525		38.22	13.03	0	38		-10	55
31535		38.22	13.03	0	38		-10	55
31545		38.4	13.03	0	38		-10	55
31565		38.64	13.03	0	38		-10	55
31585		38.67	13.03	0	38		-10	55
31600		38.67	13.03	0	38		-10	55
31605		38.77	13.03	0	38		-10	55
31625		38.89	13.03	0	38		-10	55
31645		39.07	13.03	0	38		-10	55
31660		39.07	13.03	0	38		-10	55
31665		39.17	13.03	0	38		-10	55
31685		39.4	13.03	0	38		-10	55
31705		39.5	13.03	0	38		-10	55
31725		39.64	13.03	0	38		-10	55
31745		40	13.03	0	38		-10	55
31765		40.08	13.03	0	38		-10	55
31785		40.38	13.03	0	38		-10	55
31805		40.62	13.03	0	38		-10	55
31825		40.65	13.03	0	38		-10	55
31845		40.76	13.03	0	38		-10	55
31850		40.76	13.03	0	38		-10	55
31865		41.1	13.03	0	38		-10	55
31885		41.38	13.03	0	38		-10	55
31905		41.61	13.03	0	38		-10	55
31910		41.61	13.03	0	38		-10	55
31925		41.75	13.03	0	38		-10	55
31945		42.08	13.03	0	38		-10	55
31965		42.16	13.03	0	38		-10	55
31975		42.16	12.91	0	38		-10	55
31985		42.52	12.91	0	38		-10	55
32005		42.62	12.91	0	38		-10	55
32025		42.94	12.91	0	38		-10	55
32035		42.94	12.91	0	38		-10	55
32045		42.97	12.91	0	38		-10	55
32065		43.24	12.91	0	38		-10	55
32085		43.51	12.91	0	38		-10	55
32100		43.51	12.91	0	38		-10	55
32105		43.62	12.91	0	38		-10	55
32125		43.88	12.91	0	38		-10	55
32145		44.09	12.91	0	38		-10	55
32160		44.09	12.91	0	38		-10	55
32165		44.18	12.91	0	38		-10	55
32185		44.37	12.91	0	38		-10	55
32205		44.51	12.91	0	38		-10	55
32225		44.87	12.91	0	38		-10	55
32245		45	12.91	0	38		-10	55
32265		45.21	12.91	0	38		-10	55
32285		45.4	12.91	0	38		-10	55
[truncated: 324 more rows]
