# Supplementary material for: Clinical identification of the stimulus intensity to measure temporal summation of second pain
Source: Sci Rep. 2022 Jul 28;12:12915. doi: 10.1038/s41598-022-17171-6 (PMC9334644; doi:10.1038/s41598-022-17171-6)
Supplement: Supplementary file 1 — Supplementary Information 1. [file 41598_2022_17171_MOESM1_ESM.zip › 13 PT2.xlsx]

## Sheet: Sheet1
Timestamp [msec]	Heater [C]	Tec [C]	Water [C]	COVAS	Baseline [C]	Events	LimiterMin [C]	LimiterMax [C]
30		38.97
50		38.98
65		38.98	12.02	0	39		-10	55
70		39.01	12.02	0	39		-10	55
90		39.06	12.02	0	39		-10	55
110		39.12	12.02	0	39		-10	55
125		39.12	12.02	0	39		-10	55
130		39.09	12.02	0	39		-10	55
150		39.03	12.02	0	39		-10	55
170		38.94	12.02	0	39		-10	55
190		39	12.02	0	39		-10	55
210		39.04	12.02	0	39		-10	55
230		39.07	12.02	0	39		-10	55
250		39.05	12.02	0	39		-10	55
270		38.99	12.02	0	39		-10	55
290		38.97	12.02	0	39		-10	55
310		39.01	12.02	0	39		-10	55
315		39.01	12.02	0	39		-10	55
330		38.99	12.02	0	39		-10	55
350		38.78	12.02	0	39		-10	55
370		39.07	12.02	0	39		-10	55
375		39.07	12.02	0	39		-10	55
390		39.08	12.02	0	39		-10	55
410		39.01	12.02	0	39		-10	55
430		39.01	12.02	0	39		-10	55
440		39.01	12.02	0	39		-10	55
450		38.97	12.02	0	39		-10	55
470		39.08	12.02	0	39		-10	55
490		38.98	12.02	0	39		-10	55
500		38.98	12.02	0	39		-10	55
510		39.03	12.02	0	39		-10	55
530		38.89	12.02	0	39		-10	55
550		39.1	12.02	0	39		-10	55
565		39.1	12.18	0	39		-10	55
570		38.98	12.18	0	39		-10	55
590		39.12	12.18	0	39		-10	55
610		39.02	12.18	0	39		-10	55
625		39.02	12.18	0	39		-10	55
630		39.05	12.18	0	39		-10	55
650		39.06	12.18	0	39		-10	55
670		38.85	12.18	0	39		-10	55
685		38.85	12.18	0	39		-10	55
690		39.13	12.18	0	39		-10	55
710		39.07	12.18	0	39		-10	55
730		39.12	12.18	0	39		-10	55
750		38.95	12.18	0	39		-10	55
770		39.04	12.18	0	39		-10	55
790		38.93	12.18	0	39		-10	55
810		39.01	12.18	0	39		-10	55
830		39.17	12.18	0	39		-10	55
850		39.11	12.18	0	39		-10	55
870		38.93	12.18	0	39		-10	55
875		38.93	12.18	0	39		-10	55
890		39.08	12.18	0	39		-10	55
910		39.07	12.18	0	39		-10	55
930		39.1	12.18	0	39		-10	55
935		39.1	12.18	0	39		-10	55
950		38.95	12.18	0	39		-10	55
970		39.16	12.18	0	39		-10	55
990		39.08	12.18	0	39		-10	55
1000		39.08	12.18	0	39		-10	55
1010		39.09	12.18	0	39		-10	55
1030		39.09	12.18	0	39		-10	55
1050		39.09	12.18	0	39		-10	55
1060		39.09	12.18	0	39		-10	55
1070		38.99	12.18	0	39		-10	55
1090		38.99	12.18	0	39		-10	55
1110		38.99	12.18	0	39		-10	55
1125		38.99	11.9	0	39		-10	55
1130		38.95	11.9	0	39		-10	55
1150		39.23	11.9	0	39		-10	55
1170		39.02	11.9	0	39		-10	55
1185		39.02	11.9	0	39		-10	55
1190		39.02	11.9	0	39		-10	55
1210		39.12	11.9	0	39		-10	55
1230		39.05	11.9	0	39		-10	55
1250		39.13	11.9	0	39		-10	55
1270		39.11	11.9	0	39		-10	55
1290		39.08	11.9	0	39		-10	55
1310		39.04	11.9	0	39		-10	55
1330		38.98	11.9	0	39		-10	55
1350		39.02	11.9	0	39		-10	55
1370		39.11	11.9	0	39		-10	55
1375		39.11	11.9	0	39		-10	55
1390		38.99	11.9	0	39		-10	55
1410		39.08	11.9	0	39		-10	55
1430		39.13	11.9	0	39		-10	55
1435		39.13	11.9	0	39		-10	55
1450		39.02	11.9	0	39		-10	55
1470		38.94	11.9	0	39		-10	55
1490		39.18	11.9	0	39		-10	55
1500		39.18	11.9	0	39		-10	55
1510		39.12	11.9	0	39		-10	55
1530		39.08	11.9	0	39		-10	55
1550		38.98	11.9	0	39		-10	55
1560		38.98	11.9	0	39		-10	55
1570		38.98	11.9	0	39		-10	55
1590		39.02	11.9	0	39		-10	55
1610		38.97	11.9	0	39		-10	55
1625		38.97	11.93	0	39		-10	55
1630		38.97	11.93	0	39		-10	55
1650		39.05	11.93	0	39		-10	55
1670		39.02	11.93	0	39		-10	55
1685		39.02	11.93	0	39		-10	55
1690		39.07	11.93	0	39		-10	55
1710		39.26	11.93	0	39		-10	55
1730		38.88	11.93	0	39		-10	55
1750		39.06	11.93	0	39		-10	55
1770		38.92	11.93	0	39		-10	55
1790		38.99	11.93	0	39		-10	55
1810		39.17	11.93	0	39		-10	55
1830		38.9	11.93	0	39		-10	55
1850		38.9	11.93	0	39		-10	55
1870		38.99	11.93	0	39		-10	55
1875		38.99	11.93	0	39		-10	55
1890		39.04	11.93	0	39		-10	55
1910		39.08	11.93	0	39		-10	55
1930		38.97	11.93	0	39		-10	55
1935		38.97	11.93	0	39		-10	55
1950		39.03	11.93	0	39		-10	55
1970		39.07	11.93	0	39		-10	55
1990		38.92	11.93	0	39		-10	55
1995		38.92	11.93	0	39		-10	55
2010		39.06	11.93	0	39		-10	55
2030		39.04	11.93	0	39		-10	55
2050		38.97	11.93	0	39		-10	55
2060		38.97	11.93	0	39		-10	55
2070		39.03	11.93	0	39		-10	55
2090		39.05	11.93	0	39		-10	55
2110		39.08	11.93	0	39		-10	55
2120		39.08	11.93	0	39		-10	55
2130		39.08	11.93	0	39		-10	55
2150		38.95	11.93	0	39		-10	55
2170		39.09	11.93	0	39		-10	55
2185		39.09	11.9	0	39		-10	55
2190		38.95	11.9	0	39		-10	55
2210		39	11.9	0	39		-10	55
2230		39.05	11.9	0	39		-10	55
2245		39.05	11.9	0	39		-10	55
2250		38.92	11.9	0	39		-10	55
2270		39.05	11.9	0	39		-10	55
2290		39.03	11.9	0	39		-10	55
2310		39.02	11.9	0	39		-10	55
2330		39.11	11.9	0	39		-10	55
2350		39.03	11.9	0	39		-10	55
2370		38.86	11.9	0	39		-10	55
2390		39.12	11.9	0	39		-10	55
2410		39.08	11.9	0	39		-10	55
2430		39.08	11.9	0	39		-10	55
2435		39.08	11.9	0	39		-10	55
2450		39.11	11.9	0	39		-10	55
2470		39.02	11.9	0	39		-10	55
2490		39.01	11.9	0	39		-10	55
2500		39.01	11.9	0	39		-10	55
2510		38.99	11.9	0	39		-10	55
2530		38.97	11.9	0	39		-10	55
2550		39.1	11.9	0	39		-10	55
2560		39.1	11.9	0	39		-10	55
2570		39.07	11.9	0	39		-10	55
2590		39.11	11.9	0	39		-10	55
2610		39.06	11.9	0	39		-10	55
2620		39.06	11.9	0	39		-10	55
2630		39.07	11.9	0	39		-10	55
2650		39.11	11.9	0	39		-10	55
2670		39.01	11.9	0	39		-10	55
2685		39.01	11.93	0	39		-10	55
2690		39.03	11.93	0	39		-10	55
2710		38.79	11.93	0	39		-10	55
2730		39.02	11.93	0	39		-10	55
2745		39.02	11.93	0	39		-10	55
2750		39.06	11.93	0	39		-10	55
2770		38.98	11.93	0	39		-10	55
2790		39.06	11.93	0	39		-10	55
2810		39.05	11.93	0	39		-10	55
2830		39.03	11.93	0	39		-10	55
2850		39.05	11.93	0	39		-10	55
2870		38.96	11.93	0	39		-10	55
2890		38.96	11.93	0	39		-10	55
2910		38.99	11.93	0	39		-10	55
2930		39.08	11.93	0	39		-10	55
2935		39.08	11.93	0	39		-10	55
2950		39.04	11.93	0	39		-10	55
2970		38.88	11.93	0	39		-10	55
2990		38.96	11.93	0	39		-10	55
2995		38.96	11.93	0	39		-10	55
3010		38.97	11.93	0	39		-10	55
3030		38.94	11.93	0	39		-10	55
3050		38.92	11.93	0	39		-10	55
3060		38.92	11.93	0	39		-10	55
3070		39.08	11.93	0	39		-10	55
3090		39.03	11.93	0	39		-10	55
3110		38.99	11.93	0	39		-10	55
3120		38.99	11.93	0	39		-10	55
3130		39.11	11.93	0	39		-10	55
3150		39.07	11.93	0	39		-10	55
3170		38.91	11.93	0	39		-10	55
3185		38.91	11.69	0	39		-10	55
3190		39.06	11.69	0	39		-10	55
3210		39.05	11.69	0	39		-10	55
3230		39.03	11.69	0	39		-10	55
3245		39.03	11.69	0	39		-10	55
3250		39.01	11.69	0	39		-10	55
3270		38.99	11.69	0	39		-10	55
3290		39.05	11.69	0	39		-10	55
3310		39.12	11.69	0	39		-10	55
3330		38.98	11.69	0	39		-10	55
3350		39.08	11.69	0	39		-10	55
3370		39.04	11.69	0	39		-10	55
3390		39.01	11.69	0	39		-10	55
3410		39.03	11.69	0	39		-10	55
3430		39.01	11.69	0	39		-10	55
3450		39.2	11.69	0	39		-10	55
3470		38.93	11.69	0	39		-10	55
3490		38.92	11.69	0	39		-10	55
3495		38.92	11.69	0	39		-10	55
3510		39.1	11.69	0	39		-10	55
3530		39.1	11.69	0	39		-10	55
3550		39.11	11.69	0	39		-10	55
3560		39.11	11.69	0	39		-10	55
3570		39.16	11.69	0	39		-10	55
3590		39.02	11.69	0	39		-10	55
3610		39.08	11.69	0	39		-10	55
3620		39.08	11.69	0	39		-10	55
3630		38.96	11.69	0	39		-10	55
3650		39	11.69	0	39		-10	55
3670		38.92	11.69	0	39		-10	55
3680		38.92	11.69	0	39		-10	55
3690		39.15	11.69	0	39		-10	55
3710		39.03	11.69	0	39		-10	55
3730		39.02	11.69	0	39		-10	55
3745		39.02	11.92	0	39		-10	55
3750		39.02	11.92	0	39		-10	55
3770		38.98	11.92	0	39		-10	55
3790		38.87	11.92	0	39		-10	55
3805		38.87	11.92	0	39		-10	55
3810		38.96	11.92	0	39		-10	55
3830		38.96	11.92	0	39		-10	55
3850		38.94	11.92	0	39		-10	55
3870		39.05	11.92	0	39		-10	55
3890		38.95	11.92	0	39		-10	55
3910		38.97	11.92	0	39		-10	55
3930		38.93	11.92	0	39		-10	55
3950		39.08	11.92	0	39		-10	55
3970		38.88	11.92	0	39		-10	55
3990		38.97	11.92	0	39		-10	55
3995		38.97	11.92	0	39		-10	55
4010		39.06	11.92	0	39		-10	55
4030		38.95	11.92	0	39		-10	55
4050		39.03	11.92	0	39		-10	55
4055		39.03	11.92	0	39		-10	55
4070		39.08	11.92	0	39		-10	55
4090		38.97	11.92	0	39		-10	55
4110		39.16	11.92	0	39		-10	55
4120		39.16	11.92	0	39		-10	55
4130		38.9	11.92	0	39		-10	55
4150		39.05	11.92	0	39		-10	55
4170		38.96	11.92	0	39		-10	55
4180		38.96	11.92	0	39		-10	55
4190		38.92	11.92	0	39		-10	55
4210		39.16	11.92	0	39		-10	55
4230		38.85	11.92	0	39		-10	55
4245		38.85	11.98	0	39		-10	55
4250		39	11.98	0	39		-10	55
4270		39.02	11.98	0	39		-10	55
4290		39.27	11.98	0	39		-10	55
4305		39.27	11.98	0	39		-10	55
4310		39.04	11.98	0	39		-10	55
4330		38.99	11.98	0	39		-10	55
4350		39	11.98	0	39		-10	55
4370		39.14	11.98	0	39		-10	55
4380		39.14	11.98	0	39		-10	55
4390		39.11	11.98	0	39		-10	55
4410		38.96	11.98	0	39		-10	55
4430		39.08	11.98	0	39		-10	55
4450		39.07	11.98	0	39		-10	55
4470		39.03	11.98	0	39		-10	55
4490		38.95	11.98	0	39		-10	55
4495		38.95	11.98	0	39		-10	55
4510		38.93	11.98	0	39		-10	55
4530		39.06	11.98	0	39		-10	55
4550		39.04	11.98	0	39		-10	55
4555		39.04	11.98	0	39		-10	55
4570		39.11	11.98	0	39		-10	55
4590		39.06	11.98	0	39		-10	55
4610		38.93	11.98	0	39		-10	55
4620		38.93	11.98	0	39		-10	55
4630		39.08	11.98	0	39		-10	55
4650		38.9	11.98	0	39		-10	55
4670		39.06	11.98	0	39		-10	55
4680		39.06	11.98	0	39		-10	55
4690		39.06	11.98	0	39		-10	55
4710		38.95	11.98	0	39		-10	55
4730		39.08	11.98	0	39		-10	55
4745		39.08	11.7	0	39		-10	55
4750		38.84	11.7	0	39		-10	55
4770		38.96	11.7	0	39		-10	55
4790		38.91	11.7	0	39		-10	55
4805		38.91	11.7	0	39		-10	55
4810		38.91	11.7	0	39		-10	55
4830		39.03	11.7	0	39		-10	55
4850		38.91	11.7	0	39		-10	55
4870		38.97	11.7	0	39		-10	55
4890		39	11.7	0	39		-10	55
4910		38.83	11.7	0	39		-10	55
4930		39.03	11.7	0	39		-10	55
4950		39.04	11.7	0	39		-10	55
4970		39.07	11.7	0	39		-10	55
4990		39.05	11.7	0	39		-10	55
5010		39.05	11.7	0	39		-10	55
5030		38.92	11.7	0	39		-10	55
5050		38.9	11.7	0	39		-10	55
5055		38.9	11.7	0	39		-10	55
5070		39.11	11.7	0	39		-10	55
5090		38.89	11.7	0	39		-10	55
5110		38.97	11.7	0	39		-10	55
5115		38.97	11.7	0	39		-10	55
5130		39.05	11.7	0	39		-10	55
5150		39.06	11.7	0	39		-10	55
5170		39.18	11.7	0	39		-10	55
5180		39.18	11.7	0	39		-10	55
5190		39.19	11.7	0	39		-10	55
5210		39.03	11.7	0	39		-10	55
5230		39.12	11.7	0	39		-10	55
5240		39.12	11.7	0	39		-10	55
5250		39.1	11.7	0	39		-10	55
5270		39.39	11.7	0	39		-10	55
5290		39.5	11.7	0	39		-10	55
5305		39.5	12.03	0	39		-10	55
5310		39.47	12.03	0	39		-10	55
5330		39.58	12.03	0	39		-10	55
5350		39.6	12.03	0	39		-10	55
5365		39.6	12.03	0	39		-10	55
5370		39.78	12.03	0	39		-10	55
5390		39.81	12.03	0	39		-10	55
5410		40.12	12.03	0	39		-10	55
5430		40.35	12.03	0	39		-10	55
5450		40.42	12.03	0	39		-10	55
5470		40.54	12.03	0	39		-10	55
5490		40.62	12.03	0	39		-10	55
5510		40.91	12.03	0	39		-10	55
5530		40.92	12.03	0	39		-10	55
5550		41.18	12.03	0	39		-10	55
5555		41.18	12.03	0	39		-10	55
5570		41.27	12.03	0	39		-10	55
5590		41.57	12.03	0	39		-10	55
5610		41.65	12.03	0	39		-10	55
5615		41.65	12.03	0	39		-10	55
5630		41.92	12.03	0	39		-10	55
5650		42.05	12.03	0	39		-10	55
5670		42.22	12.03	0	39		-10	55
5680		42.22	12.03	0	39		-10	55
5690		42.58	12.03	0	39		-10	55
5710		42.48	12.03	0	39		-10	55
5730		42.82	12.03	0	39		-10	55
5740		42.82	12.03	0	39		-10	55
5750		42.99	12.03	0	39		-10	55
5770		43.35	12.03	0	39		-10	55
5790		43.36	12.03	0	39		-10	55
5805		43.36	11.82	0	39		-10	55
5810		43.6	11.82	0	39		-10	55
5830		43.71	11.82	0	39		-10	55
5850		43.8	11.82	0	39		-10	55
5865		43.8	11.82	0	39		-10	55
5870		43.97	11.82	0	39		-10	55
5890		44.12	11.82	0	39		-10	55
5910		44.47	11.82	0	39		-10	55
5930		44.42	11.82	0	39		-10	55
5950		44.75	11.82	0	39		-10	55
5970		44.75	11.82	0	39		-10	55
5990		45	11.82	0	39		-10	55
6010		45.16	11.82	0	39		-10	55
6030		45.21	11.82	0	39		-10	55
6050		45.52	11.82	0	39		-10	55
6055		45.52	11.82	0	39		-10	55
6070		45.67	11.82	0	39		-10	55
6090		45.76	11.82	0	39		-10	55
6110		46.08	11.82	0	39		-10	55
6115		46.08	11.82	0	39		-10	55
6130		46.07	11.82	0	39		-10	55
6150		46.2	11.82	0	39		-10	55
6170		46.44	11.82	0	39		-10	55
6180		46.44	11.82	0	39		-10	55
6190		46.59	11.82	0	39		-10	55
6210		46.68	11.82	0	39		-10	55
6230		46.83	11.82	0	39		-10	55
6240		46.83	11.82	0	39		-10	55
6250		46.94	11.82	0	39		-10	55
6270		47.11	11.82	0	39		-10	55
6290		47.18	11.82	0	39		-10	55
6300		47.18	11.82	0	39		-10	55
6310		47.47	11.82	0	39		-10	55
6330		47.49	11.82	0	39		-10	55
6350		47.77	11.82	0	39		-10	55
6365		47.77	11.62	0	39		-10	55
6370		47.91	11.62	0	39		-10	55
6390		47.85	11.62	0	39		-10	55
6410		48.01	11.62	0	39		-10	55
6425		48.01	11.62	0	39		-10	55
6430		48.15	11.62	0	39		-10	55
6450		48.35	11.62	0	39		-10	55
6470		48.37	11.62	0	39		-10	55
6490		48.59	11.62	0	39		-10	55
6510		48.52	11.62	0	39		-10	55
6530		48.58	11.62	0	39		-10	55
6550		48.55	11.62	0	39		-10	55
6570		48.85	11.62	0	39		-10	55
6590		48.97	11.62	0	39		-10	55
6610		48.96	11.62	0	39		-10	55
6615		48.96	11.62	0	39		-10	55
6630		48.99	11.62	0	39		-10	55
6650		49.15	11.62	0	39		-10	55
6670		48.95	11.62	0	39		-10	55
6675		48.95	11.62	0	39		-10	55
6690		49.31	11.62	0	39		-10	55
6710		49.04	11.62	0	39		-10	55
6730		49.02	11.62	0	39		-10	55
6740		49.02	11.62	0	39		-10	55
6750		49.03	11.62	0	39		-10	55
6770		48.97	11.62	0	39		-10	55
6790		48.89	11.62	0	39		-10	55
6800		48.89	11.62	0	39		-10	55
6810		48.91	11.62	0	39		-10	55
6830		48.67	11.62	0	39		-10	55
6850		48.64	11.62	0	39		-10	55
6865		48.64	11.64	0	39		-10	55
6870		48.32	11.64	0	39		-10	55
6890		48.31	11.64	0	39		-10	55
6910		48.2	11.64	0	39		-10	55
6925		48.2	11.64	0	39		-10	55
6930		47.87	11.64	0	39		-10	55
6950		47.71	11.64	0	39		-10	55
6970		47.57	11.64	0	39		-10	55
6990		47.36	11.64	0	39		-10	55
7010		46.94	11.64	0	39		-10	55
7030		46.73	11.64	0	39		-10	55
7050		46.54	11.64	0	39		-10	55
7070		46.15	11.64	0	39		-10	55
7090		46.18	11.64	0	39		-10	55
7110		45.73	11.64	0	39		-10	55
7115		45.73	11.64	0	39		-10	55
7130		45.45	11.64	0	39		-10	55
7150		45.22	11.64	0	39		-10	55
7170		45.21	11.64	0	39		-10	55
7175		45.21	11.64	0	39		-10	55
7190		44.92	11.64	0	39		-10	55
7210		44.82	11.64	0	39		-10	55
7230		44.49	11.64	0	39		-10	55
7240		44.49	11.64	0	39		-10	55
7250		44.36	11.64	0	39		-10	55
7270		44.02	11.64	0	39		-10	55
7290		43.87	11.64	0	39		-10	55
7300		43.87	11.64	0	39		-10	55
7310		43.76	11.64	0	39		-10	55
7330		43.68	11.64	0	39		-10	55
7350		43.42	11.64	0	39		-10	55
7365		43.42	11.55	0	39		-10	55
7370		43.14	11.55	0	39		-10	55
7390		43.02	11.55	0	39		-10	55
7410		42.85	11.55	0	39		-10	55
7425		42.85	11.55	0	39		-10	55
7430		42.83	11.55	0	39		-10	55
7450		42.52	11.55	0	39		-10	55
7470		42.4	11.55	0	39		-10	55
7490		42.09	11.55	0	39		-10	55
7510		42.06	11.55	0	39		-10	55
7530		41.83	11.55	0	39		-10	55
7550		41.6	11.55	0	39		-10	55
7570		41.58	11.55	0	39		-10	55
7590		41.44	11.55	0	39		-10	55
7610		41.18	11.55	0	39		-10	55
7630		40.86	11.55	0	39		-10	55
7650		40.84	11.55	0	39		-10	55
7670		40.63	11.55	0	39		-10	55
7675		40.63	11.55	0	39		-10	55
7690		40.54	11.55	0	39		-10	55
7710		40.42	11.55	0	39		-10	55
7730		40.19	11.55	0	39		-10	55
7735		40.19	11.55	0	39		-10	55
7750		39.99	11.55	0	39		-10	55
7770		40.1	11.55	0	39		-10	55
7790		39.92	11.55	0	39		-10	55
7800		39.92	11.55	0	39		-10	55
7810		39.85	11.55	0	39		-10	55
7830		39.71	11.55	0	39		-10	55
7850		39.39	11.55	0	39		-10	55
7865		39.39	11.64	0	39		-10	55
7870		39.65	11.64	0	39		-10	55
7890		39.52	11.64	0	39		-10	55
7910		39.24	11.64	0	39		-10	55
7925		39.24	11.64	0	39		-10	55
7930		39.37	11.64	0	39		-10	55
7950		39.33	11.64	0	39		-10	55
7970		39.34	11.64	0	39		-10	55
7985		39.34	11.64	0	39		-10	55
7990		39.22	11.64	0	39		-10	55
8010		39.28	11.64	0	39		-10	55
8030		39.15	11.64	0	39		-10	55
8050		39.25	11.64	0	39		-10	55
8070		39.16	11.64	0	39		-10	55
8090		39.18	11.64	0	39		-10	55
8110		39.18	11.64	0	39		-10	55
8130		39.35	11.64	0	39		-10	55
8150		39.11	11.64	0	39		-10	55
8170		39.17	11.64	0	39		-10	55
8175		39.17	11.64	0	39		-10	55
8190		39.25	11.64	0	39		-10	55
8210		39.19	11.64	0	39		-10	55
8230		39.19	11.64	0	39		-10	55
8235		39.19	11.64	0	39		-10	55
8250		39.17	11.64	0	39		-10	55
8270		39.18	11.64	0	39		-10	55
8290		39.3	11.64	0	39		-10	55
8300		39.3	11.64	0	39		-10	55
8310		39.36	11.64	0	39		-10	55
8330		39.39	11.64	0	39		-10	55
8350		39.5	11.64	0	39		-10	55
8360		39.5	11.64	0	39		-10	55
8370		39.4	11.64	0	39		-10	55
8390		39.81	11.64	0	39		-10	55
8410		39.8	11.64	0	39		-10	55
8425		39.8	11.87	0	39		-10	55
8430		39.88	11.87	0	39		-10	55
8450		39.88	11.87	0	39		-10	55
8470		40	11.87	0	39		-10	55
8485		40	11.87	0	39		-10	55
8490		40.06	11.87	0	39		-10	55
8510		40.35	11.87	0	39		-10	55
8530		40.55	11.87	0	39		-10	55
8550		40.74	11.87	0	39		-10	55
8570		40.89	11.87	0	39		-10	55
8590		41.07	11.87	0	39		-10	55
8610		41.11	11.87	0	39		-10	55
8630		41.28	11.87	0	39		-10	55
8650		41.52	11.87	0	39		-10	55
8670		41.79	11.87	0	39		-10	55
8675		41.79	11.87	0	39		-10	55
8690		42.01	11.87	0	39		-10	55
8710		42.14	11.87	0	39		-10	55
8730		42.36	11.87	0	39		-10	55
8735		42.36	11.87	0	39		-10	55
8750		42.42	11.87	0	39		-10	55
8770		42.83	11.87	0	39		-10	55
8790		43.01	11.87	0	39		-10	55
8800		43.01	11.87	0	39		-10	55
8810		43.22	11.87	0	39		-10	55
8830		43.39	11.87	0	39		-10	55
8850		43.46	11.87	0	39		-10	55
8860		43.46	11.87	0	39		-10	55
8870		43.71	11.87	0	39		-10	55
8890		44.01	11.87	0	39		-10	55
8910		44.11	11.87	0	39		-10	55
8920		44.11	11.87	0	39		-10	55
8930		44.4	11.87	0	39		-10	55
8950		44.53	11.87	0	39		-10	55
8970		44.58	11.87	0	39		-10	55
8985		44.58	11.64	0	39		-10	55
8990		44.85	11.64	0	39		-10	55
9010		44.98	11.64	0	39		-10	55
9030		45.22	11.64	0	39		-10	55
9045		45.22	11.64	0	39		-10	55
9050		45.34	11.64	0	39		-10	55
9070		45.42	11.64	0	39		-10	55
9090		45.63	11.64	0	39		-10	55
9110		45.97	11.64	0	39		-10	55
9130		46	11.64	0	39		-10	55
9150		46.23	11.64	0	39		-10	55
9170		46.33	11.64	0	39		-10	55
9175		46.33	11.64	0	39		-10	55
9190		46.75	11.64	0	39		-10	55
9210		46.7	11.64	0	39		-10	55
9230		46.99	11.64	0	39		-10	55
9235		46.99	11.64	0	39		-10	55
9250		47.07	11.64	0	39		-10	55
9270		47.32	11.64	0	39		-10	55
9290		47.43	11.64	0	39		-10	55
9295		47.43	11.64	0	39		-10	55
9310		47.68	11.64	0	39		-10	55
9330		47.68	11.64	0	39		-10	55
9350		47.95	11.64	0	39		-10	55
9360		47.95	11.64	0	39		-10	55
9370		47.95	11.64	0	39		-10	55
9390		48.26	11.64	0	39		-10	55
9410		48.44	11.64	0	39		-10	55
9420		48.44	11.64	0	39		-10	55
9430		48.29	11.64	0	39		-10	55
9450		48.45	11.64	0	39		-10	55
9470		48.75	11.64	0	39		-10	55
9485		48.75	11.72	0	39		-10	55
9490		48.89	11.72	0	39		-10	55
9510		48.86	11.72	0	39		-10	55
9530		48.85	11.72	0	39		-10	55
9545		48.85	11.72	0	39		-10	55
9550		48.99	11.72	0	39		-10	55
9570		49.2	11.72	0	39		-10	55
9590		48.84	11.72	0	39		-10	55
9610		49.23	11.72	0	39		-10	55
9630		49.13	11.72	0	39		-10	55
9650		49.1	11.72	0	39		-10	55
9670		49.19	11.72	0	39		-10	55
9690		49.25	11.72	0	39		-10	55
9710		49.08	11.72	0	39		-10	55
9730		49.06	11.72	0	39		-10	55
9735		49.06	11.72	0	39		-10	55
9750		49.13	11.72	0	39		-10	55
9770		48.86	11.72	0	39		-10	55
9790		48.75	11.72	0	39		-10	55
9795		48.75	11.72	0	39		-10	55
9810		48.75	11.72	0	39		-10	55
9830		48.75	11.72	0	39		-10	55
9850		48.41	11.72	0	39		-10	55
9860		48.41	11.72	0	39		-10	55
9870		48.39	11.72	0	39		-10	55
9890		48.18	11.72	0	39		-10	55
9910		48.08	11.72	0	39		-10	55
9920		48.08	11.72	0	39		-10	55
9930		47.85	11.72	0	39		-10	55
9950		47.61	11.72	0	39		-10	55
9970		47.3	11.72	0	39		-10	55
9985		47.3	11.7	0	39		-10	55
9990		47.2	11.7	0	39		-10	55
10010		46.9	11.7	0	39		-10	55
10030		46.73	11.7	0	39		-10	55
10045		46.73	11.7	0	39		-10	55
10050		46.5	11.7	0	39		-10	55
10070		46.2	11.7	0	39		-10	55
10090		46.06	11.7	0	39		-10	55
10110		45.7	11.7	0	39		-10	55
10130		45.46	11.7	0	39		-10	55
10150		45.26	11.7	0	39		-10	55
10170		44.95	11.7	0	39		-10	55
10190		45.02	11.7	0	39		-10	55
10210		44.81	11.7	0	39		-10	55
10230		44.53	11.7	0	39		-10	55
10250		44.33	11.7	0	39		-10	55
10270		44.21	11.7	0	39		-10	55
10290		43.92	11.7	0	39		-10	55
10295		43.92	11.7	0	39		-10	55
10310		43.82	11.7	0	39		-10	55
10330		43.53	11.7	0	39		-10	55
10350		43.5	11.7	0	39		-10	55
10360		43.5	11.7	0	39		-10	55
10370		43.2	11.7	0	39		-10	55
10390		42.86	11.7	0	39		-10	55
10410		42.91	11.7	0	39		-10	55
10420		42.91	11.7	0	39		-10	55
10430		42.65	11.7	0	39		-10	55
10450		42.55	11.7	0	39		-10	55
10470		42.35	11.7	0	39		-10	55
10485		42.35	11.67	0	39		-10	55
10490		42.27	11.67	0	39		-10	55
10510		42.15	11.67	0	39		-10	55
10530		41.98	11.67	0	39		-10	55
10545		41.98	11.67	0	39		-10	55
10550		41.77	11.67	0	39		-10	55
10570		41.6	11.67	0	39		-10	55
10590		41.52	11.67	0	39		-10	55
10605		41.52	11.67	0	39		-10	55
10610		41.27	11.67	0	39		-10	55
10630		40.99	11.67	0	39		-10	55
10650		40.86	11.67	0	39		-10	55
10670		40.86	11.67	0	39		-10	55
10690		40.62	11.67	0	39		-10	55
10710		40.55	11.67	0	39		-10	55
10730		40.28	11.67	0	39		-10	55
10750		40.11	11.67	0	39		-10	55
10770		40.04	11.67	0	39		-10	55
10790		40	11.67	0	39		-10	55
10795		40	11.67	0	39		-10	55
10810		39.89	11.67	0	39		-10	55
10830		39.7	11.67	0	39		-10	55
10850		39.76	11.67	0	39		-10	55
10855		39.76	11.67	0	39		-10	55
10870		39.52	11.67	0	39		-10	55
10890		39.53	11.67	0	39		-10	55
10910		39.42	11.67	0	39		-10	55
10920		39.42	11.67	0	39		-10	55
10930		39.4	11.67	0	39		-10	55
10950		39.43	11.67	0	39		-10	55
10970		39.29	11.67	0	39		-10	55
10980		39.29	11.67	0	39		-10	55
10990		39.25	11.67	0	39		-10	55
11010		39.31	11.67	0	39		-10	55
11030		39.2	11.67	0	39		-10	55
11045		39.2	11.95	0	39		-10	55
11050		39.33	11.95	0	39		-10	55
11070		39.18	11.95	0	39		-10	55
11090		39.17	11.95	0	39		-10	55
11105		39.17	11.95	0	39		-10	55
11110		39.21	11.95	0	39		-10	55
11130		39.24	11.95	0	39		-10	55
11150		39.13	11.95	0	39		-10	55
11170		39.31	11.95	0	39		-10	55
11185		39.31	11.95	0	39		-10	55
11190		39.37	11.95	0	39		-10	55
11210		39.16	11.95	0	39		-10	55
11230		39.3	11.95	0	39		-10	55
11250		39.45	11.95	0	39		-10	55
11270		39.43	11.95	0	39		-10	55
11290		39.63	11.95	0	39		-10	55
11295		39.63	11.95	0	39		-10	55
11310		39.66	11.95	0	39		-10	55
11330		39.59	11.95	0	39		-10	55
11350		39.78	11.95	0	39		-10	55
11355		39.78	11.95	0	39		-10	55
11370		39.87	11.95	0	39		-10	55
11390		40.14	11.95	0	39		-10	55
11410		40.31	11.95	0	39		-10	55
11420		40.31	11.95	0	39		-10	55
11430		40.36	11.95	0	39		-10	55
11450		40.52	11.95	0	39		-10	55
11470		40.78	11.95	0	39		-10	55
11480		40.78	11.95	0	39		-10	55
11490		40.92	11.95	0	39		-10	55
11510		40.99	11.95	0	39		-10	55
11530		41	11.95	0	39		-10	55
11545		41	11.67	0	39		-10	55
11550		41.33	11.67	0	39		-10	55
11570		41.65	11.67	0	39		-10	55
11590		41.9	11.67	0	39		-10	55
11605		41.9	11.67	0	39		-10	55
11610		41.98	11.67	0	39		-10	55
11630		42.22	11.67	0	39		-10	55
11650		42.24	11.67	0	39		-10	55
11670		42.51	11.67	0	39		-10	55
11690		42.89	11.67	0	39		-10	55
11710		43.07	11.67	0	39		-10	55
11730		43.28	11.67	0	39		-10	55
11750		43.39	11.67	0	39		-10	55
11770		43.74	11.67	0	39		-10	55
11790		43.75	11.67	0	39		-10	55
11795		43.75	11.67	0	39		-10	55
11810		43.98	11.67	0	39		-10	55
11830		44.1	11.67	0	39		-10	55
11850		44.38	11.67	0	39		-10	55
11855		44.38	11.67	0	39		-10	55
11870		44.48	11.67	0	39		-10	55
11890		45.12	11.67	0	39		-10	55
11910		45.03	11.67	0	39		-10	55
11915		45.03	11.67	0	39		-10	55
11930		45.3	11.67	0	39		-10	55
11950		45.34	11.67	0	39		-10	55
11970		45.33	11.67	0	39		-10	55
11980		45.33	11.67	0	39		-10	55
11990		45.77	11.67	0	39		-10	55
12010		45.98	11.67	0	39		-10	55
12030		46.03	11.67	0	39		-10	55
12040		46.03	11.67	0	39		-10	55
12050		46.15	11.67	0	39		-10	55
12070		46.41	11.67	0	39		-10	55
12090		46.76	11.67	0	39		-10	55
12105		46.76	11.72	0	39		-10	55
12110		46.95	11.72	0	39		-10	55
12130		46.98	11.72	0	39		-10	55
12150		47.19	11.72	0	39		-10	55
12165		47.19	11.72	0	39		-10	55
12170		47.14	11.72	0	39		-10	55
12190		47.38	11.72	0	39		-10	55
12210		47.78	11.72	0	39		-10	55
12230		47.72	11.72	0	39		-10	55
12250		47.92	11.72	0	39		-10	55
12270		48.05	11.72	0	39		-10	55
12290		48.17	11.72	0	39		-10	55
12310		48.39	11.72	0	39		-10	55
12330		48.47	11.72	0	39		-10	55
12350		48.61	11.72	0	39		-10	55
12355		48.61	11.72	0	39		-10	55
12370		48.63	11.72	0	39		-10	55
12390		48.8	11.72	0	39		-10	55
12410		48.75	11.72	0	39		-10	55
12415		48.75	11.72	0	39		-10	55
12430		48.94	11.72	0	39		-10	55
12450		48.96	11.72	0	39		-10	55
12470		49.12	11.72	0	39		-10	55
12480		49.12	11.72	0	39		-10	55
12490		49.24	11.72	0	39		-10	55
12510		49.22	11.72	0	39		-10	55
12530		49.1	11.72	0	39		-10	55
12540		49.1	11.72	0	39		-10	55
12550		49.12	11.72	0	39		-10	55
12570		49.38	11.72	0	39		-10	55
12590		49.02	11.72	0	39		-10	55
12605		49.02	12	0	39		-10	55
12610		48.98	12	0	39		-10	55
12630		48.88	12	0	39		-10	55
12650		48.79	12	0	39		-10	55
12665		48.79	12	0	39		-10	55
12670		48.52	12	0	39		-10	55
12690		48.5	12	0	39		-10	55
12710		48.42	12	0	39		-10	55
12730		48.28	12	0	39		-10	55
12750		48.24	12	0	39		-10	55
12770		47.85	12	0	39		-10	55
12790		47.67	12	13	39		-10	55
12810		47.48	12	13	39		-10	55
12830		47.31	12	13	39		-10	55
12850		47.12	12	13	39		-10	55
12855		47.12	12	13	39		-10	55
12870		46.66	12	13	39		-10	55
12890		46.48	12	13	39		-10	55
12910		46.29	12	13	39		-10	55
12915		46.29	12	23	39		-10	55
12930		46.18	12	23	39		-10	55
12950		45.78	12	23	39		-10	55
12970		45.58	12	23	39		-10	55
12980		45.58	12	23	39		-10	55
12990		45.36	12	23	39		-10	55
13010		45.25	12	23	39		-10	55
13030		44.91	12	23	39		-10	55
13040		44.91	12	26	39		-10	55
13050		44.73	12	26	39		-10	55
13070		44.51	12	26	39		-10	55
13090		44.47	12	26	39		-10	55
13105		44.47	11.87	26	39		-10	55
13110		44.26	11.87	26	39		-10	55
13130		44.01	11.87	26	39		-10	55
13150		43.69	11.87	26	39		-10	55
13165		43.69	11.87	27	39		-10	55
13170		43.66	11.87	27	39		-10	55
13190		43.54	11.87	27	39		-10	55
13210		43.21	11.87	27	39		-10	55
13225		43.21	11.87	27	39		-10	55
13230		43.06	11.87	27	39		-10	55
13250		42.97	11.87	27	39		-10	55
13270		42.75	11.87	27	39		-10	55
13290		42.64	11.87	28	39		-10	55
13310		42.32	11.87	28	39		-10	55
13330		42.21	11.87	28	39		-10	55
13350		42.04	11.87	28	39		-10	55
13370		41.9	11.87	28	39		-10	55
13390		41.81	11.87	28	39		-10	55
13410		41.61	11.87	28	39		-10	55
13415		41.61	11.87	28	39		-10	55
13430		41.55	11.87	28	39		-10	55
13450		41.29	11.87	28	39		-10	55
13470		41.06	11.87	28	39		-10	55
13475		41.06	11.87	28	39		-10	55
13490		40.94	11.87	28	39		-10	55
13510		40.8	11.87	28	39		-10	55
13530		40.55	11.87	28	39		-10	55
13540		40.55	11.87	28	39		-10	55
13550		40.47	11.87	28	39		-10	55
13570		40.36	11.87	28	39		-10	55
13590		40.21	11.87	28	39		-10	55
13600		40.21	11.87	28	39		-10	55
13610		40.12	11.87	28	39		-10	55
13630		39.87	11.87	28	39		-10	55
13650		39.8	11.87	28	39		-10	55
13665		39.8	12	29	39		-10	55
13670		39.75	12	29	39		-10	55
13690		39.75	12	29	39		-10	55
13710		39.51	12	29	39		-10	55
13725		39.51	12	29	39		-10	55
13730		39.56	12	29	39		-10	55
13750		39.29	12	29	39		-10	55
13770		39.31	12	29	39		-10	55
13790		39.35	12	30	39		-10	55
13810		39.31	12	30	39		-10	55
13830		39.17	12	30	39		-10	55
13850		39.18	12	30	39		-10	55
13870		39.2	12	30	39		-10	55
13890		39.25	12	30	39		-10	55
13910		39.12	12	30	39		-10	55
13915		39.12	12	30	39		-10	55
13930		39.16	12	30	39		-10	55
13950		39.09	12	30	39		-10	55
13970		39.24	12	30	39		-10	55
13975		39.24	12	30	39		-10	55
13990		39.19	12	30	39		-10	55
14010		39.1	12	30	39		-10	55
14030		39.1	12	30	39		-10	55
14040		39.1	12	30	39		-10	55
14050		39.1	12	30	39		-10	55
14070		39.16	12	30	39		-10	55
14090		39.14	12	30	39		-10	55
14100		39.14	12	30	39		-10	55
14110		39.17	12	30	39		-10	55
14130		39.2	12	30	39		-10	55
14150		39.27	12	30	39		-10	55
14165		39.27	12.1	30	39		-10	55
14170		39.42	12.1	30	39		-10	55
14190		39.37	12.1	30	39		-10	55
14210		39.52	12.1	30	39		-10	55
14225		39.52	12.1	30	39		-10	55
14230		39.69	12.1	30	39		-10	55
14250		39.71	12.1	30	39		-10	55
14270		39.87	12.1	30	39		-10	55
14290		39.89	12.1	30	39		-10	55
14310		40.1	12.1	30	39		-10	55
14330		40.31	12.1	30	39		-10	55
14350		40.38	12.1	30	39		-10	55
14370		40.56	12.1	30	39		-10	55
14390		40.82	12.1	30	39		-10	55
14410		40.88	12.1	30	39		-10	55
14415		40.88	12.1	30	39		-10	55
14430		41.1	12.1	30	39		-10	55
14450		41.27	12.1	30	39		-10	55
14470		41.48	12.1	30	39		-10	55
14475		41.48	12.1	30	39		-10	55
14490		41.66	12.1	30	39		-10	55
14510		41.87	12.1	30	39		-10	55
14530		41.97	12.1	30	39		-10	55
14535		41.97	12.1	30	39		-10	55
14550		42.18	12.1	30	39		-10	55
14570		42.29	12.1	30	39		-10	55
14590		42.69	12.1	30	39		-10	55
14600		42.69	12.1	30	39		-10	55
14610		42.99	12.1	30	39		-10	55
14630		43.22	12.1	30	39		-10	55
14650		43.24	12.1	30	39		-10	55
14660		43.24	12.1	29	39		-10	55
14670		43.47	12.1	29	39		-10	55
14690		43.76	12.1	29	39		-10	55
14710		43.81	12.1	29	39		-10	55
14725		43.81	12	29	39		-10	55
14730		44.02	12	29	39		-10	55
14750		44.23	12	29	39		-10	55
14770		44.42	12	29	39		-10	55
14790		44.63	12	30	39		-10	55
14810		44.91	12	30	39		-10	55
14830		45.05	12	30	39		-10	55
14850		45.21	12	30	39		-10	55
14870		45.38	12	30	39		-10	55
14890		45.57	12	30	39		-10	55
14910		45.82	12	30	39		-10	55
14930		45.9	12	30	39		-10	55
14950		46.15	12	30	39		-10	55
14970		46.41	12	30	39		-10	55
14975		46.41	12	30	39		-10	55
14990		46.51	12	30	39		-10	55
15010		46.77	12	30	39		-10	55
15030		46.8	12	30	39		-10	55
15035		46.8	12	30	39		-10	55
15050		47.07	12	30	39		-10	55
15070		47.12	12	30	39		-10	55
15090		47.38	12	30	39		-10	55
15100		47.38	12	30	39		-10	55
15110		47.41	12	30	39		-10	55
15130		47.63	12	30	39		-10	55
15150		47.75	12	30	39		-10	55
15160		47.75	12	18	39		-10	55
15170		47.99	12	18	39		-10	55
15190		48.21	12	18	39		-10	55
15210		48.29	12	18	39		-10	55
15225		48.29	12.18	18	39		-10	55
15230		48.37	12.18	18	39		-10	55
15250		48.52	12.18	18	39		-10	55
15270		48.47	12.18	18	39		-10	55
15285		48.47	12.18	0	39		-10	55
15290		48.52	12.18	0	39		-10	55
15310		48.79	12.18	0	39		-10	55
15330		48.82	12.18	0	39		-10	55
15350		48.87	12.18	0	39		-10	55
15370		48.93	12.18	0	39		-10	55
15390		48.79	12.18	0	39		-10	55
15410		49.08	12.18	0	39		-10	55
15430		48.94	12.18	0	39		-10	55
15450		49.05	12.18	0	39		-10	55
15470		49.21	12.18	0	39		-10	55
15475		49.21	12.18	0	39		-10	55
15490		49.08	12.18	0	39		-10	55
15510		49.07	12.18	0	39		-10	55
15530		48.94	12.18	0	39		-10	55
15535		48.94	12.18	0	39		-10	55
15550		48.99	12.18	0	39		-10	55
15570		48.8	12.18	0	39		-10	55
15590		48.77	12.18	0	39		-10	55
15600		48.77	12.18	0	39		-10	55
15610		48.67	12.18	0	39		-10	55
15630		48.5	12.18	0	39		-10	55
15650		48.43	12.18	0	39		-10	55
15660		48.43	12.18	0	39		-10	55
15670		48.14	12.18	0	39		-10	55
15690		48.16	12.18	0	39		-10	55
15710		47.8	12.18	0	39		-10	55
15725		47.8	12.08	0	39		-10	55
15730		47.71	12.08	0	39		-10	55
15750		47.5	12.08	0	39		-10	55
15770		47.4	12.08	0	39		-10	55
15785		47.4	12.08	13	39		-10	55
15790		47.18	12.08	13	39		-10	55
15810		46.93	12.08	13	39		-10	55
15830		46.61	12.08	13	39		-10	55
15845		46.61	12.08	13	39		-10	55
15850		46.46	12.08	13	39		-10	55
15870		46.29	12.08	13	39		-10	55
15890		45.86	12.08	13	39		-10	55
15910		45.74	12.08	34	39		-10	55
15930		45.5	12.08	34	39		-10	55
15950		45.25	12.08	34	39		-10	55
15970		45.1	12.08	34	39		-10	55
15975		45.1	12.08	34	39		-10	55
15990		44.95	12.08	34	39		-10	55
16010		44.7	12.08	34	39		-10	55
16030		44.41	12.08	34	39		-10	55
16035		44.41	12.08	43	39		-10	55
16050		44.14	12.08	43	39		-10	55
16070		44.08	12.08	43	39		-10	55
16090		43.97	12.08	43	39		-10	55
16100		43.97	12.08	43	39		-10	55
16110		43.7	12.08	43	39		-10	55
16130		43.58	12.08	43	39		-10	55
16150		43.46	12.08	43	39		-10	55
16160		43.46	12.08	42	39		-10	55
16170		43.22	12.08	42	39		-10	55
16190		42.99	12.08	42	39		-10	55
16210		43	12.08	42	39		-10	55
16220		43	12.08	42	39		-10	55
16230		42.71	12.08	42	39		-10	55
16250		42.63	12.08	42	39		-10	55
16270		42.32	12.08	42	39		-10	55
16285		42.32	12.2	42	39		-10	55
16290		42.2	12.2	42	39		-10	55
16310		42.13	12.2	42	39		-10	55
16330		41.87	12.2	42	39		-10	55
16345		41.87	12.2	42	39		-10	55
16350		41.64	12.2	42	39		-10	55
16370		41.44	12.2	42	39		-10	55
16390		41.36	12.2	42	39		-10	55
16410		41.2	12.2	43	39		-10	55
16430		41.07	12.2	43	39		-10	55
16450		40.8	12.2	43	39		-10	55
16470		40.78	12.2	43	39		-10	55
16490		40.64	12.2	43	39		-10	55
16510		40.39	12.2	43	39		-10	55
16530		40.35	12.2	43	39		-10	55
16535		40.35	12.2	42	39		-10	55
16550		40.15	12.2	42	39		-10	55
16570		40.02	12.2	42	39		-10	55
16590		40.01	12.2	42	39		-10	55
16595		40.01	12.2	42	39		-10	55
16610		39.76	12.2	42	39		-10	55
16630		39.6	12.2	42	39		-10	55
16650		39.5	12.2	42	39		-10	55
16660		39.5	12.2	43	39		-10	55
16670		39.53	12.2	43	39		-10	55
16690		39.43	12.2	43	39		-10	55
16710		39.37	12.2	43	39		-10	55
16720		39.37	12.2	43	39		-10	55
16730		39.39	12.2	43	39		-10	55
16750		39.26	12.2	43	39		-10	55
16770		39.36	12.2	43	39		-10	55
16785		39.36	12.22	42	39		-10	55
16790		39.31	12.22	42	39		-10	55
16810		39.19	12.22	42	39		-10	55
16830		39.14	12.22	42	39		-10	55
16845		39.14	12.22	42	39		-10	55
16850		39.08	12.22	42	39		-10	55
16870		39.13	12.22	42	39		-10	55
16890		39.2	12.22	42	39		-10	55
16910		39.1	12.22	42	39		-10	55
16930		39.26	12.22	42	39		-10	55
16950		39.18	12.22	42	39		-10	55
16970		39.06	12.22	42	39		-10	55
16990		39.19	12.22	42	39		-10	55
17010		39.15	12.22	42	39		-10	55
17030		39.24	12.22	42	39		-10	55
17035		39.24	12.22	37	39		-10	55
17050		39.16	12.22	37	39		-10	55
17070		39.46	12.22	37	39		-10	55
17090		39.41	12.22	37	39		-10	55
17095		39.41	12.22	37	39		-10	55
17110		39.51	12.22	37	39		-10	55
17130		39.57	12.22	37	39		-10	55
17150		39.67	12.22	37	39		-10	55
17155		39.67	12.22	27	39		-10	55
17170		39.74	12.22	27	39		-10	55
17190		39.82	12.22	27	39		-10	55
17210		40.03	12.22	27	39		-10	55
17220		40.03	12.22	27	39		-10	55
17230		40.11	12.22	27	39		-10	55
17250		40.36	12.22	27	39		-10	55
17270		40.53	12.22	27	39		-10	55
17285		40.53	12.31	12	39		-10	55
17290		40.75	12.31	12	39		-10	55
17310		40.96	12.31	12	39		-10	55
17330		41	12.31	12	39		-10	55
17345		41	12.31	12	39		-10	55
17350		41.26	12.31	12	39		-10	55
17370		41.35	12.31	12	39		-10	55
17390		41.61	12.31	12	39		-10	55
17410		41.97	12.31	0	39		-10	55
17430		41.99	12.31	0	39		-10	55
17450		42.26	12.31	0	39		-10	55
17470		42.46	12.31	0	39		-10	55
17490		42.66	12.31	0	39		-10	55
17510		42.93	12.31	0	39		-10	55
17530		43.01	12.31	0	39		-10	55
17535		43.01	12.31	0	39		-10	55
17550		43.33	12.31	0	39		-10	55
17570		43.53	12.31	0	39		-10	55
17590		43.7	12.31	0	39		-10	55
17595		43.7	12.31	0	39		-10	55
17610		43.71	12.31	0	39		-10	55
17630		44.03	12.31	0	39		-10	55
17650		44.43	12.31	0	39		-10	55
17655		44.43	12.31	0	39		-10	55
17670		44.51	12.31	0	39		-10	55
17690		44.57	12.31	0	39		-10	55
17710		44.96	12.31	0	39		-10	55
17720		44.96	12.31	0	39		-10	55
17730		44.93	12.31	0	39		-10	55
17750		45.28	12.31	0	39		-10	55
17770		45.48	12.31	0	39		-10	55
17780		45.48	12.31	0	39		-10	55
17790		45.54	12.31	0	39		-10	55
17810		45.85	12.31	0	39		-10	55
17830		45.99	12.31	0	39		-10	55
17845		45.99	12.31	0	39		-10	55
17850		46.18	12.31	0	39		-10	55
17870		46.37	12.31	0	39		-10	55
17890		46.55	12.31	0	39		-10	55
17905		46.55	12.31	0	39		-10	55
17910		46.57	12.31	0	39		-10	55
17930		46.9	12.31	0	39		-10	55
17950		47.18	12.31	0	39		-10	55
17970		47.26	12.31	0	39		-10	55
17990		47.47	12.31	0	39		-10	55
18010		47.57	12.31	0	39		-10	55
18030		47.63	12.31	0	39		-10	55
18050		47.73	12.31	0	39		-10	55
18070		48.01	12.31	0	39		-10	55
18090		48.19	12.31	0	39		-10	55
18095		48.19	12.31	0	39		-10	55
18110		48.36	12.31	0	39		-10	55
18130		48.35	12.31	0	39		-10	55
18150		48.43	12.31	0	39		-10	55
18155		48.43	12.31	0	39		-10	55
18170		48.37	12.31	0	39		-10	55
18190		48.58	12.31	0	39		-10	55
18210		48.66	12.31	0	39		-10	55
18220		48.66	12.31	0	39		-10	55
18230		48.64	12.31	0	39		-10	55
18250		48.67	12.31	0	39		-10	55
18270		48.8	12.31	0	39		-10	55
18280		48.8	12.31	0	39		-10	55
18290		48.91	12.31	0	39		-10	55
18310		48.95	12.31	0	39		-10	55
18330		48.72	12.31	0	39		-10	55
18345		48.72	12.35	0	39		-10	55
18350		48.78	12.35	0	39		-10	55
18370		49.03	12.35	0	39		-10	55
18390		49.18	12.35	0	39		-10	55
18405		49.18	12.35	0	39		-10	55
18410		48.86	12.35	0	39		-10	55
18430		48.93	12.35	0	39		-10	55
18450		48.8	12.35	0	39		-10	55
18470		48.72	12.35	0	39		-10	55
18490		48.76	12.35	0	39		-10	55
18510		48.62	12.35	0	39		-10	55
18530		48.4	12.35	0	39		-10	55
18550		48.28	12.35	0	39		-10	55
18570		48.23	12.35	0	39		-10	55
18590		48.2	12.35	0	39		-10	55
18595		48.2	12.35	0	39		-10	55
18610		47.89	12.35	0	39		-10	55
18630		47.77	12.35	0	39		-10	55
18650		47.46	12.35	0	39		-10	55
18655		47.46	12.35	10	39		-10	55
18670		47.27	12.35	10	39		-10	55
18690		47.15	12.35	10	39		-10	55
18710		47	12.35	10	39		-10	55
18720		47	12.35	10	39		-10	55
18730		46.75	12.35	10	39		-10	55
18750		46.4	12.35	10	39		-10	55
18770		46.35	12.35	10	39		-10	55
18780		46.35	12.35	22	39		-10	55
18790		46.1	12.35	22	39		-10	55
18810		45.9	12.35	22	39		-10	55
18830		45.56	12.35	22	39		-10	55
18840		45.56	12.35	22	39		-10	55
18850		45.39	12.35	22	39		-10	55
18870		45.19	12.35	22	39		-10	55
18890		44.88	12.35	22	39		-10	55
18905		44.88	12.43	29	39		-10	55
18910		44.82	12.43	29	39		-10	55
18930		44.6	12.43	29	39		-10	55
18950		44.37	12.43	29	39		-10	55
18965		44.37	12.43	29	39		-10	55
18970		44.19	12.43	29	39		-10	55
18990		43.92	12.43	29	39		-10	55
19010		43.98	12.43	29	39		-10	55
19030		43.68	12.43	30	39		-10	55
19050		43.45	12.43	30	39		-10	55
19070		43.24	12.43	30	39		-10	55
19090		43.14	12.43	30	39		-10	55
19110		42.98	12.43	30	39		-10	55
19130		42.76	12.43	30	39		-10	55
19150		42.53	12.43	30	39		-10	55
19155		42.53	12.43	30	39		-10	55
19170		42.31	12.43	30	39		-10	55
19190		42.22	12.43	30	39		-10	55
19210		42.13	12.43	30	39		-10	55
19215		42.13	12.43	30	39		-10	55
19230		41.97	12.43	30	39		-10	55
19250		41.8	12.43	30	39		-10	55
19270		41.53	12.43	30	39		-10	55
19280		41.53	12.43	30	39		-10	55
19290		41.49	12.43	30	39		-10	55
19310		41.31	12.43	30	39		-10	55
19330		41.06	12.43	30	39		-10	55
19340		41.06	12.43	30	39		-10	55
19350		40.89	12.43	30	39		-10	55
19370		40.77	12.43	30	39		-10	55
19390		40.67	12.43	30	39		-10	55
19405		40.67	12.31	30	39		-10	55
19410		40.47	12.31	30	39		-10	55
19430		40.26	12.31	30	39		-10	55
19450		40.07	12.31	30	39		-10	55
19465		40.07	12.31	30	39		-10	55
19470		40.02	12.31	30	39		-10	55
19490		40.01	12.31	30	39		-10	55
19510		39.89	12.31	30	39		-10	55
19530		39.64	12.31	30	39		-10	55
19550		39.72	12.31	30	39		-10	55
19570		39.45	12.31	30	39		-10	55
19590		39.43	12.31	30	39		-10	55
19610		39.46	12.31	30	39		-10	55
19630		39.39	12.31	30	39		-10	55
19650		39.22	12.31	30	39		-10	55
19655		39.22	12.31	30	39		-10	55
19670		39.19	12.31	30	39		-10	55
19690		39.27	12.31	30	39		-10	55
19710		39.27	12.31	30	39		-10	55
19715		39.27	12.31	30	39		-10	55
19730		39	12.31	30	39		-10	55
19750		39.08	12.31	30	39		-10	55
19770		39.14	12.31	30	39		-10	55
19780		39.14	12.31	30	39		-10	55
19790		39.05	12.31	30	39		-10	55
19810		39.1	12.31	30	39		-10	55
19830		39.03	12.31	30	39		-10	55
19840		39.03	12.31	30	39		-10	55
19850		39.08	12.31	30	39		-10	55
19870		39.05	12.31	30	39		-10	55
19890		39.19	12.31	30	39		-10	55
19905		39.19	12.45	27	39		-10	55
19910		39.15	12.45	27	39		-10	55
19930		39.21	12.45	27	39		-10	55
19950		39.2	12.45	27	39		-10	55
19965		39.2	12.45	27	39		-10	55
19970		39.33	12.45	27	39		-10	55
19990		39.31	12.45	27	39		-10	55
20010		39.44	12.45	27	39		-10	55
20030		39.66	12.45	17	39		-10	55
20050		39.65	12.45	17	39		-10	55
20070		39.76	12.45	17	39		-10	55
20090		39.99	12.45	17	39		-10	55
20110		40.36	12.45	17	39		-10	55
20130		40.21	12.45	17	39		-10	55
20150		40.41	12.45	2	39		-10	55
20170		40.5	12.45	2	39		-10	55
20190		40.8	12.45	2	39		-10	55
20210		40.91	12.45	2	39		-10	55
20215		40.91	12.45	2	39		-10	55
20230		41.28	12.45	2	39		-10	55
20250		41.31	12.45	2	39		-10	55
20270		41.52	12.45	2	39		-10	55
20280		41.52	12.45	0	39		-10	55
20290		41.86	12.45	0	39		-10	55
20310		41.86	12.45	0	39		-10	55
20330		42.13	12.45	0	39		-10	55
20340		42.13	12.45	0	39		-10	55
20350		42.49	12.45	0	39		-10	55
20370		42.69	12.45	0	39		-10	55
20390		42.89	12.45	0	39		-10	55
20400		42.89	12.45	0	39		-10	55
20410		43.07	12.45	0	39		-10	55
20430		43.39	12.45	0	39		-10	55
20450		43.37	12.45	0	39		-10	55
20465		43.37	12.55	0	39		-10	55
20470		43.74	12.55	0	39		-10	55
20490		43.67	12.55	0	39		-10	55
20510		43.94	12.55	0	39		-10	55
20525		43.94	12.55	0	39		-10	55
20530		44.39	12.55	0	39		-10	55
20550		44.47	12.55	0	39		-10	55
20570		44.64	12.55	0	39		-10	55
20590		44.74	12.55	0	39		-10	55
20610		44.97	12.55	0	39		-10	55
20630		45.21	12.55	0	39		-10	55
20650		45.28	12.55	0	39		-10	55
20670		45.68	12.55	0	39		-10	55
20690		45.89	12.55	0	39		-10	55
20710		45.96	12.55	0	39		-10	55
20715		45.96	12.55	0	39		-10	55
20730		46.26	12.55	0	39		-10	55
20750		46.34	12.55	0	39		-10	55
20770		46.33	12.55	0	39		-10	55
20775		46.33	12.55	0	39		-10	55
20790		46.78	12.55	0	39		-10	55
20810		47.06	12.55	0	39		-10	55
20830		47.02	12.55	0	39		-10	55
20840		47.02	12.55	0	39		-10	55
20850		47.11	12.55	0	39		-10	55
20870		47.56	12.55	0	39		-10	55
20890		47.67	12.55	0	39		-10	55
20905		47.67	12.55	0	39		-10	55
20910		47.67	12.55	0	39		-10	55
20930		47.66	12.55	0	39		-10	55
20950		47.92	12.55	0	39		-10	55
20965		47.92	12.73	0	39		-10	55
20970		48.2	12.73	0	39		-10	55
20990		48.23	12.73	0	39		-10	55
21010		48.12	12.73	0	39		-10	55
21025		48.12	12.73	0	39		-10	55
21030		48.39	12.73	0	39		-10	55
21050		48.63	12.73	0	39		-10	55
21070		48.61	12.73	0	39		-10	55
21090		48.62	12.73	0	39		-10	55
21110		48.6	12.73	0	39		-10	55
21130		48.81	12.73	0	39		-10	55
21150		48.72	12.73	0	39		-10	55
21170		48.81	12.73	0	39		-10	55
21190		48.85	12.73	0	39		-10	55
21210		48.89	12.73	0	39		-10	55
21215		48.89	12.73	0	39		-10	55
21230		48.99	12.73	0	39		-10	55
21250		48.95	12.73	0	39		-10	55
21270		48.93	12.73	0	39		-10	55
21275		48.93	12.73	0	39		-10	55
21290		48.85	12.73	0	39		-10	55
21310		48.89	12.73	0	39		-10	55
21330		48.94	12.73	0	39		-10	55
21340		48.94	12.73	0	39		-10	55
21350		48.79	12.73	0	39		-10	55
21370		48.73	12.73	0	39		-10	55
21390		48.63	12.73	0	39		-10	55
21400		48.63	12.73	0	39		-10	55
21410		48.52	12.73	0	39		-10	55
21430		48.35	12.73	0	39		-10	55
21450		48.28	12.73	0	39		-10	55
21460		48.28	12.73	0	39		-10	55
21470		48.13	12.73	0	39		-10	55
21490		48.2	12.73	0	39		-10	55
21510		47.97	12.73	0	39		-10	55
21525		47.97	12.53	0	39		-10	55
21530		47.73	12.53	0	39		-10	55
21550		47.52	12.53	0	39		-10	55
21570		47.43	12.53	0	39		-10	55
21590		47.26	12.53	0	39		-10	55
21610		46.9	12.53	0	39		-10	55
21630		46.79	12.53	0	39		-10	55
21650		46.45	12.53	0	39		-10	55
21670		46.45	12.53	0	39		-10	55
21690		45.95	12.53	0	39		-10	55
21710		45.83	12.53	0	39		-10	55
21715		45.83	12.53	0	39		-10	55
21730		45.57	12.53	0	39		-10	55
21750		45.32	12.53	0	39		-10	55
21770		45.21	12.53	0	39		-10	55
21775		45.21	12.53	9	39		-10	55
21790		45.06	12.53	9	39		-10	55
21810		44.88	12.53	9	39		-10	55
21830		44.5	12.53	9	39		-10	55
21835		44.5	12.53	9	39		-10	55
21850		44.31	12.53	9	39		-10	55
21870		44.24	12.53	9	39		-10	55
21890		44.02	12.53	9	39		-10	55
21900		44.02	12.53	20	39		-10	55
21910		43.8	12.53	20	39		-10	55
21930		43.67	12.53	20	39		-10	55
21950		43.47	12.53	20	39		-10	55
21960		43.47	12.53	20	39		-10	55
21970		43.32	12.53	20	39		-10	55
21990		43.17	12.53	20	39		-10	55
22010		43.04	12.53	20	39		-10	55
22025		43.04	12.63	27	39		-10	55
22030		42.81	12.63	27	39		-10	55
22050		42.63	12.63	27	39		-10	55
22070		42.38	12.63	27	39		-10	55
22085		42.38	12.63	27	39		-10	55
22090		42.38	12.63	27	39		-10	55
22110		42.12	12.63	27	39		-10	55
22130		41.93	12.63	27	39		-10	55
22150		41.8	12.63	27	39		-10	55
22170		41.54	12.63	27	39		-10	55
22190		41.52	12.63	27	39		-10	55
22210		41.44	12.63	27	39		-10	55
22230		40.99	12.63	27	39		-10	55
22250		40.82	12.63	27	39		-10	55
22270		40.77	12.63	27	39		-10	55
22275		40.77	12.63	28	39		-10	55
22290		40.69	12.63	28	39		-10	55
22310		40.4	12.63	28	39		-10	55
22330		40.38	12.63	28	39		-10	55
22335		40.38	12.63	28	39		-10	55
22350		40.23	12.63	28	39		-10	55
22370		40.05	12.63	28	39		-10	55
22390		40.11	12.63	28	39		-10	55
22400		40.11	12.63	27	39		-10	55
22410		39.81	12.63	27	39		-10	55
22430		39.67	12.63	27	39		-10	55
22450		39.53	12.63	27	39		-10	55
22460		39.53	12.63	27	39		-10	55
22470		39.55	12.63	27	39		-10	55
22490		39.56	12.63	27	39		-10	55
22510		39.4	12.63	27	39		-10	55
22525		39.4	12.55	27	39		-10	55
22530		39.22	12.55	27	39		-10	55
22550		39.26	12.55	27	39		-10	55
22570		39.19	12.55	27	39		-10	55
22585		39.19	12.55	27	39		-10	55
22590		39.27	12.55	27	39		-10	55
22610		39.17	12.55	27	39		-10	55
22630		39.12	12.55	27	39		-10	55
22650		39.09	12.55	28	39		-10	55
22670		39.05	12.55	28	39		-10	55
22690		39	12.55	28	39		-10	55
22710		39.16	12.55	28	39		-10	55
22730		38.97	12.55	28	39		-10	55
22750		39.08	12.55	28	39		-10	55
22770		39.09	12.55	28	39		-10	55
22775		39.09	12.55	28	39		-10	55
22790		39.05	12.55	28	39		-10	55
22810		39.2	12.55	28	39		-10	55
22830		39.26	12.55	28	39		-10	55
22835		39.26	12.55	28	39		-10	55
22850		39.19	12.55	28	39		-10	55
22870		39.13	12.55	28	39		-10	55
22890		39.24	12.55	28	39		-10	55
22900		39.24	12.55	28	39		-10	55
22910		39.27	12.55	28	39		-10	55
22930		39.48	12.55	28	39		-10	55
22950		39.63	12.55	28	39		-10	55
22960		39.63	12.55	28	39		-10	55
22970		39.54	12.55	28	39		-10	55
22990		39.81	12.55	28	39		-10	55
23010		39.88	12.55	28	39		-10	55
23025		39.88	12.68	22	39		-10	55
23030		40.14	12.68	22	39		-10	55
23050		40.17	12.68	22	39		-10	55
23070		40.44	12.68	22	39		-10	55
23085		40.44	12.68	22	39		-10	55
23090		40.61	12.68	22	39		-10	55
23110		40.79	12.68	22	39		-10	55
23130		40.87	12.68	22	39		-10	55
23145		40.87	12.68	7	39		-10	55
23150		41.15	12.68	7	39		-10	55
23170		41.27	12.68	7	39		-10	55
23190		41.52	12.68	7	39		-10	55
23210		41.83	12.68	7	39		-10	55
23230		42.01	12.68	7	39		-10	55
23250		42.01	12.68	7	39		-10	55
23270		42.43	12.68	0	39		-10	55
23290		42.65	12.68	0	39		-10	55
23310		42.76	12.68	0	39		-10	55
23330		42.96	12.68	0	39		-10	55
23335		42.96	12.68	0	39		-10	55
23350		43.12	12.68	0	39		-10	55
23370		43.41	12.68	0	39		-10	55
23390		43.6	12.68	0	39		-10	55
23395		43.6	12.68	0	39		-10	55
23410		43.82	12.68	0	39		-10	55
23430		43.97	12.68	0	39		-10	55
23450		44.24	12.68	0	39		-10	55
23460		44.24	12.68	0	39		-10	55
23470		44.35	12.68	0	39		-10	55
23490		44.58	12.68	0	39		-10	55
23510		44.79	12.68	0	39		-10	55
23520		44.79	12.68	0	39		-10	55
23530		44.9	12.68	0	39		-10	55
23550		45.1	12.68	0	39		-10	55
23570		45.26	12.68	0	39		-10	55
23585		45.26	12.55	0	39		-10	55
23590		45.56	12.55	0	39		-10	55
23610		45.84	12.55	0	39		-10	55
23630		45.96	12.55	0	39		-10	55
23645		45.96	12.55	0	39		-10	55
23650		46.14	12.55	0	39		-10	55
23670		46.21	12.55	0	39		-10	55
23690		46.7	12.55	0	39		-10	55
23710		46.56	12.55	0	39		-10	55
23730		46.84	12.55	0	39		-10	55
23750		46.97	12.55	0	39		-10	55
23770		47.26	12.55	0	39		-10	55
23790		47.35	12.55	0	39		-10	55
23810		47.66	12.55	0	39		-10	55
23830		47.71	12.55	0	39		-10	55
23835		47.71	12.55	0	39		-10	55
23850		47.54	12.55	0	39		-10	55
23870		48.05	12.55	0	39		-10	55
23890		48.14	12.55	0	39		-10	55
23895		48.14	12.55	0	39		-10	55
23910		48.22	12.55	0	39		-10	55
23930		48.37	12.55	0	39		-10	55
23950		48.31	12.55	0	39		-10	55
23960		48.31	12.55	0	39		-10	55
23970		48.59	12.55	0	39		-10	55
23990		48.75	12.55	0	39		-10	55
24010		48.72	12.55	0	39		-10	55
24020		48.72	12.55	0	39		-10	55
24030		48.52	12.55	0	39		-10	55
24050		48.64	12.55	0	39		-10	55
24070		48.72	12.55	0	39		-10	55
24085		48.72	12.65	0	39		-10	55
24090		49.01	12.65	0	39		-10	55
24110		48.79	12.65	0	39		-10	55
24130		48.72	12.65	0	39		-10	55
24145		48.72	12.65	0	39		-10	55
24150		48.71	12.65	0	39		-10	55
24170		48.71	12.65	0	39		-10	55
24190		48.83	12.65	0	39		-10	55
24210		48.82	12.65	0	39		-10	55
24230		48.75	12.65	0	39		-10	55
24250		48.67	12.65	0	39		-10	55
24270		48.77	12.65	0	39		-10	55
24290		48.46	12.65	0	39		-10	55
24310		48.31	12.65	0	39		-10	55
24330		48.21	12.65	0	39		-10	55
24335		48.21	12.65	0	39		-10	55
24350		48.33	12.65	0	39		-10	55
24370		48.16	12.65	0	39		-10	55
24390		48.12	12.65	0	39		-10	55
24395		48.12	12.65	5	39		-10	55
24410		47.77	12.65	5	39		-10	55
24430		47.67	12.65	5	39		-10	55
24450		47.47	12.65	5	39		-10	55
24455		47.47	12.65	5	39		-10	55
24470		47.21	12.65	5	39		-10	55
24490		47.11	12.65	5	39		-10	55
24510		46.83	12.65	5	39		-10	55
24520		46.83	12.65	10	39		-10	55
24530		46.72	12.65	10	39		-10	55
24550		46.37	12.65	10	39		-10	55
24570		46.18	12.65	10	39		-10	55
24580		46.18	12.65	10	39		-10	55
24590		46.11	12.65	10	39		-10	55
24610		45.79	12.65	10	39		-10	55
24630		45.65	12.65	10	39		-10	55
24645		45.65	12.65	11	39		-10	55
24650		45.32	12.65	11	39		-10	55
24670		45.12	12.65	11	39		-10	55
24690		45.1	12.65	11	39		-10	55
24705		45.1	12.65	11	39		-10	55
24710		44.92	12.65	11	39		-10	55
24730		44.8	12.65	11	39		-10	55
24750		44.31	12.65	11	39		-10	55
24770		44.23	12.65	10	39		-10	55
24790		43.91	12.65	10	39		-10	55
24810		43.85	12.65	10	39		-10	55
24830		43.66	12.65	10	39		-10	55
24835		43.66	12.65	10	39		-10	55
24850		43.44	12.65	10	39		-10	55
24870		43.23	12.65	10	39		-10	55
24890		43.1	12.65	10	39		-10	55
24895		43.1	12.65	11	39		-10	55
24910		42.87	12.65	11	39		-10	55
24930		42.8	12.65	11	39		-10	55
24950		42.51	12.65	11	39		-10	55
24955		42.51	12.65	11	39		-10	55
24970		42.39	12.65	11	39		-10	55
24990		42.31	12.65	11	39		-10	55
25010		42.1	12.65	11	39		-10	55
25020		42.1	12.65	11	39		-10	55
25030		41.98	12.65	11	39		-10	55
25050		41.77	12.65	11	39		-10	55
25070		41.48	12.65	11	39		-10	55
25080		41.48	12.65	11	39		-10	55
25090		41.47	12.65	11	39		-10	55
25110		41.23	12.65	11	39		-10	55
25130		41.09	12.65	11	39		-10	55
25145		41.09	12.96	11	39		-10	55
25150		40.85	12.96	11	39		-10	55
25170		40.75	12.96	11	39		-10	55
25190		40.63	12.96	11	39		-10	55
25205		40.63	12.96	11	39		-10	55
25210		40.37	12.96	11	39		-10	55
25230		40.21	12.96	11	39		-10	55
25250		40.09	12.96	11	39		-10	55
25270		40.02	12.96	12	39		-10	55
25290		39.97	12.96	12	39		-10	55
25310		39.87	12.96	12	39		-10	55
25330		39.61	12.96	12	39		-10	55
25350		39.57	12.96	12	39		-10	55
25370		39.43	12.96	12	39		-10	55
25390		39.37	12.96	12	39		-10	55
25395		39.37	12.96	12	39		-10	55
25410		39.42	12.96	12	39		-10	55
25430		39.39	12.96	12	39		-10	55
25450		39.06	12.96	12	39		-10	55
25455		39.06	12.96	12	39		-10	55
25470		39.19	12.96	12	39		-10	55
25490		39.18	12.96	12	39		-10	55
25510		39.21	12.96	12	39		-10	55
25520		39.21	12.96	11	39		-10	55
25530		39.18	12.96	11	39		-10	55
25550		38.97	12.96	11	39		-10	55
25570		39.09	12.96	11	39		-10	55
25580		39.09	12.96	11	39		-10	55
25590		39.08	12.96	11	39		-10	55
25610		39.09	12.96	11	39		-10	55
25630		39.18	12.96	11	39		-10	55
25645		39.18	12.83	11	39		-10	55
25650		39.16	12.83	11	39		-10	55
25670		39.07	12.83	11	39		-10	55
25690		39.29	12.83	11	39		-10	55
25705		39.29	12.83	11	39		-10	55
25710		39.29	12.83	11	39		-10	55
25730		39.37	12.83	11	39		-10	55
25750		39.43	12.83	11	39		-10	55
25765		39.43	12.83	11	39		-10	55
25770		39.52	12.83	11	39		-10	55
25790		39.53	12.83	11	39		-10	55
25810		39.69	12.83	11	39		-10	55
25830		39.98	12.83	11	39		-10	55
25850		40.01	12.83	11	39		-10	55
25870		40.16	12.83	11	39		-10	55
25890		40.36	12.83	11	39		-10	55
25895		40.36	12.83	6	39		-10	55
25910		40.57	12.83	6	39		-10	55
25930		40.55	12.83	6	39		-10	55
25950		40.73	12.83	6	39		-10	55
25955		40.73	12.83	6	39		-10	55
25970		40.95	12.83	6	39		-10	55
25990		41.15	12.83	6	39		-10	55
26010		41.43	12.83	6	39		-10	55
26015		41.43	12.83	0	39		-10	55
26030		41.46	12.83	0	39		-10	55
26050		41.89	12.83	0	39		-10	55
26070		42.02	12.83	0	39		-10	55
26080		42.02	12.83	0	39		-10	55
26090		42.14	12.83	0	39		-10	55
26110		42.48	12.83	0	39		-10	55
26130		42.71	12.83	0	39		-10	55
26140		42.71	12.83	0	39		-10	55
26150		42.97	12.83	0	39		-10	55
26170		42.98	12.83	0	39		-10	55
26190		43.39	12.83	0	39		-10	55
26205		43.39	12.86	0	39		-10	55
26210		43.43	12.86	0	39		-10	55
26230		43.7	12.86	0	39		-10	55
26250		43.65	12.86	0	39		-10	55
26265		43.65	12.86	0	39		-10	55
26270		43.95	12.86	0	39		-10	55
26290		44.34	12.86	0	39		-10	55
26310		44.61	12.86	0	39		-10	55
26330		44.68	12.86	0	39		-10	55
26350		44.73	12.86	0	39		-10	55
26370		45.11	12.86	0	39		-10	55
26390		45.27	12.86	0	39		-10	55
26410		45.27	12.86	0	39		-10	55
26430		45.52	12.86	0	39		-10	55
26450		45.86	12.86	0	39		-10	55
26455		45.86	12.86	0	39		-10	55
26470		46.17	12.86	0	39		-10	55
26490		46.07	12.86	0	39		-10	55
26510		46.51	12.86	0	39		-10	55
26515		46.51	12.86	0	39		-10	55
26530		46.71	12.86	0	39		-10	55
26550		46.79	12.86	0	39		-10	55
26570		47.03	12.86	0	39		-10	55
26580		47.03	12.86	0	39		-10	55
26590		47.33	12.86	0	39		-10	55
26610		47.36	12.86	0	39		-10	55
26630		47.41	12.86	0	39		-10	55
26640		47.41	12.86	0	39		-10	55
26650		47.61	12.86	0	39		-10	55
26670		47.66	12.86	0	39		-10	55
26690		47.85	12.86	0	39		-10	55
26705		47.85	12.61	0	39		-10	55
26710		48.03	12.61	0	39		-10	55
26730		48.21	12.61	0	39		-10	55
26750		48.32	12.61	0	39		-10	55
26765		48.32	12.61	0	39		-10	55
26770		48.22	12.61	0	39		-10	55
26790		48.46	12.61	0	39		-10	55
26810		48.54	12.61	0	39		-10	55
26830		48.62	12.61	0	39		-10	55
26850		48.72	12.61	0	39		-10	55
26870		48.66	12.61	0	39		-10	55
26890		48.79	12.61	0	39		-10	55
26910		48.75	12.61	0	39		-10	55
26930		48.81	12.61	0	39		-10	55
26950		48.84	12.61	0	39		-10	55
26955		48.84	12.61	0	39		-10	55
26970		48.75	12.61	0	39		-10	55
26990		49.06	12.61	0	39		-10	55
27010		48.94	12.61	0	39		-10	55
27015		48.94	12.61	0	39		-10	55
27030		48.71	12.61	0	39		-10	55
27050		48.8	12.61	0	39		-10	55
27070		48.8	12.61	0	39		-10	55
27080		48.8	12.61	0	39		-10	55
27090		48.8	12.61	0	39		-10	55
27110		48.94	12.61	0	39		-10	55
27130		48.77	12.61	0	39		-10	55
27140		48.77	12.61	0	39		-10	55
27150		48.52	12.61	0	39		-10	55
27170		48.5	12.61	0	39		-10	55
27190		48.54	12.61	0	39		-10	55
27205		48.54	12.91	0	39		-10	55
27210		48.23	12.91	0	39		-10	55
27230		48.33	12.91	0	39		-10	55
27250		48.02	12.91	0	39		-10	55
27265		48.02	12.91	0	39		-10	55
27270		47.88	12.91	0	39		-10	55
27290		47.92	12.91	0	39		-10	55
27310		47.63	12.91	0	39		-10	55
27325		47.63	12.91	0	39		-10	55
27330		47.52	12.91	0	39		-10	55
27350		47.12	12.91	0	39		-10	55
27370		46.99	12.91	0	39		-10	55
27390		46.98	12.91	0	39		-10	55
27410		46.74	12.91	0	39		-10	55
27430		46.42	12.91	0	39		-10	55
27450		46.14	12.91	0	39		-10	55
27470		45.94	12.91	0	39		-10	55
27490		45.8	12.91	0	39		-10	55
27510		45.56	12.91	0	39		-10	55
27515		45.56	12.91	0	39		-10	55
27530		45.3	12.91	0	39		-10	55
27550		45.1	12.91	0	39		-10	55
27570		44.91	12.91	0	39		-10	55
27575		44.91	12.91	0	39		-10	55
27590		44.52	12.91	0	39		-10	55
27610		44.69	12.91	0	39		-10	55
27630		44.24	12.91	0	39		-10	55
27640		44.24	12.91	0	39		-10	55
27650		44.13	12.91	0	39		-10	55
27670		43.89	12.91	0	39		-10	55
27690		43.73	12.91	0	39		-10	55
27700		43.73	12.91	0	39		-10	55
27710		43.55	12.91	0	39		-10	55
27730		43.58	12.91	0	39		-10	55
27750		43.36	12.91	0	39		-10	55
27765		43.36	12.83	2	39		-10	55
27770		43.11	12.83	2	39		-10	55
27790		43.04	12.83	2	39		-10	55
27810		42.81	12.83	2	39		-10	55
27825		42.81	12.83	2	39		-10	55
27830		42.48	12.83	2	39		-10	55
27850		42.48	12.83	2	39		-10	55
27870		42.35	12.83	2	39		-10	55
27890		42.07	12.83	4	39		-10	55
27910		41.9	12.83	4	39		-10	55
27930		41.83	12.83	4	39		-10	55
27950		41.68	12.83	4	39		-10	55
27970		41.38	12.83	4	39		-10	55
27990		41.31	12.83	4	39		-10	55
28010		41.03	12.83	4	39		-10	55
28015		41.03	12.83	5	39		-10	55
28030		40.95	12.83	5	39		-10	55
28050		40.78	12.83	5	39		-10	55
28070		40.51	12.83	5	39		-10	55
28075		40.51	12.83	5	39		-10	55
28090		40.55	12.83	5	39		-10	55
28110		40.5	12.83	5	39		-10	55
28130		40.18	12.83	5	39		-10	55
28140		40.18	12.83	6	39		-10	55
28150		40.11	12.83	6	39		-10	55
28170		39.93	12.83	6	39		-10	55
28190		39.84	12.83	6	39		-10	55
28200		39.84	12.83	6	39		-10	55
28210		39.71	12.83	6	39		-10	55
28230		39.71	12.83	6	39		-10	55
28250		39.46	12.83	6	39		-10	55
28265		39.46	12.89	8	39		-10	55
28270		39.38	12.89	8	39		-10	55
28290		39.36	12.89	8	39		-10	55
28310		39.36	12.89	8	39		-10	55
28325		39.36	12.89	8	39		-10	55
28330		39.24	12.89	8	39		-10	55
28350		39.21	12.89	8	39		-10	55
28370		39.17	12.89	8	39		-10	55
28390		39.14	12.89	9	39		-10	55
28410		39.17	12.89	9	39		-10	55
28430		39.06	12.89	9	39		-10	55
28450		39.02	12.89	9	39		-10	55
28470		38.97	12.89	9	39		-10	55
28490		39.12	12.89	9	39		-10	55
28510		39.12	12.89	9	39		-10	55
28515		39.12	12.89	11	39		-10	55
28530		39.07	12.89	11	39		-10	55
28550		39.07	12.89	11	39		-10	55
28570		39	12.89	11	39		-10	55
28575		39	12.89	11	39		-10	55
28590		39.17	12.89	11	39		-10	55
28610		39.22	12.89	11	39		-10	55
28630		39.15	12.89	11	39		-10	55
28635		39.15	12.89	12	39		-10	55
28650		39.25	12.89	12	39		-10	55
28670		39.36	12.89	12	39		-10	55
28690		39.43	12.89	12	39		-10	55
28700		39.43	12.89	12	39		-10	55
28710		39.5	12.89	12	39		-10	55
28730		39.65	12.89	12	39		-10	55
28750		39.9	12.89	12	39		-10	55
28760		39.9	12.89	12	39		-10	55
28770		39.86	12.89	12	39		-10	55
28790		40.09	12.89	12	39		-10	55
28810		40.28	12.89	12	39		-10	55
28825		40.28	12.93	12	39		-10	55
28830		40.42	12.93	12	39		-10	55
28850		40.57	12.93	12	39		-10	55
28870		40.71	12.93	12	39		-10	55
28885		40.71	12.93	12	39		-10	55
28890		41	12.93	12	39		-10	55
28910		41.07	12.93	12	39		-10	55
28930		41.37	12.93	12	39		-10	55
28950		41.63	12.93	12	39		-10	55
28970		41.73	12.93	12	39		-10	55
28990		42.12	12.93	12	39		-10	55
29010		42.12	12.93	11	39		-10	55
29030		42.32	12.93	11	39		-10	55
29050		42.5	12.93	11	39		-10	55
29070		42.71	12.93	11	39		-10	55
29075		42.71	12.93	11	39		-10	55
29090		43.15	12.93	11	39		-10	55
29110		43.16	12.93	11	39		-10	55
29130		43.43	12.93	11	39		-10	55
29135		43.43	12.93	1	39		-10	55
29150		43.54	12.93	1	39		-10	55
29170		43.92	12.93	1	39		-10	55
29190		44.06	12.93	1	39		-10	55
29200		44.06	12.93	1	39		-10	55
29210		44.27	12.93	1	39		-10	55
29230		44.4	12.93	1	39		-10	55
29250		44.68	12.93	1	39		-10	55
29260		44.68	12.93	0	39		-10	55
29270		44.73	12.93	0	39		-10	55
29290		44.95	12.93	0	39		-10	55
29310		45.32	12.93	0	39		-10	55
29325		45.32	12.96	0	39		-10	55
29330		45.37	12.96	0	39		-10	55
29350		45.53	12.96	0	39		-10	55
29370		45.6	12.96	0	39		-10	55
29385		45.6	12.96	0	39		-10	55
29390		46.08	12.96	0	39		-10	55
29410		46.18	12.96	0	39		-10	55
29430		46.5	12.96	0	39		-10	55
29450		46.46	12.96	0	39		-10	55
29470		46.84	12.96	0	39		-10	55
29490		47.03	12.96	0	39		-10	55
29510		47.22	12.96	0	39		-10	55
29530		47.43	12.96	0	39		-10	55
29550		47.24	12.96	0	39		-10	55
29570		47.47	12.96	0	39		-10	55
29575		47.47	12.96	0	39		-10	55
29590		47.7	12.96	0	39		-10	55
29610		48	12.96	0	39		-10	55
29630		47.91	12.96	0	39		-10	55
29635		47.91	12.96	0	39		-10	55
29650		48.06	12.96	0	39		-10	55
29670		48.1	12.96	0	39		-10	55
29690		48.44	12.96	0	39		-10	55
29700		48.44	12.96	0	39		-10	55
29710		48.42	12.96	0	39		-10	55
29730		48.5	12.96	0	39		-10	55
29750		48.54	12.96	0	39		-10	55
29760		48.54	12.96	0	39		-10	55
29770		48.62	12.96	0	39		-10	55
29790		48.54	12.96	0	39		-10	55
29810		48.73	12.96	0	39		-10	55
29825		48.73	12.96	0	39		-10	55
29830		48.84	12.96	0	39		-10	55
29850		48.76	12.96	0	39		-10	55
29870		48.73	12.96	0	39		-10	55
29885		48.73	12.96	0	39		-10	55
29890		48.72	12.96	0	39		-10	55
29910		48.89	12.96	0	39		-10	55
29930		49.02	12.96	0	39		-10	55
29945		49.02	12.96	0	39		-10	55
29950		48.84	12.96	0	39		-10	55
29970		48.72	12.96	0	39		-10	55
29990		48.87	12.96	0	39		-10	55
30010		48.82	12.96	0	39		-10	55
30030		48.66	12.96	0	39		-10	55
30050		48.66	12.96	0	39		-10	55
30070		48.59	12.96	0	39		-10	55
30090		48.66	12.96	0	39		-10	55
30110		48.6	12.96	0	39		-10	55
30130		48.36	12.96	0	39		-10	55
30135		48.36	12.96	0	39		-10	55
30150		48.39	12.96	0	39		-10	55
30170		48.17	12.96	0	39		-10	55
30190		47.96	12.96	0	39		-10	55
30195		47.96	12.96	0	39		-10	55
30210		47.78	12.96	0	39		-10	55
30230		47.68	12.96	0	39		-10	55
30250		47.62	12.96	0	39		-10	55
30260		47.62	12.96	0	39		-10	55
30270		47.51	12.96	0	39		-10	55
30290		47.28	12.96	0	39		-10	55
30310		47.1	12.96	0	39		-10	55
30320		47.1	12.96	0	39		-10	55
30330		46.86	12.96	0	39		-10	55
30350		46.64	12.96	0	39		-10	55
30370		46.41	12.96	0	39		-10	55
30385		46.41	12.83	0	39		-10	55
30390		46.12	12.83	0	39		-10	55
30410		46.03	12.83	0	39		-10	55
30430		45.76	12.83	0	39		-10	55
30445		45.76	12.83	0	39		-10	55
30450		45.5	12.83	0	39		-10	55
30470		45.36	12.83	0	39		-10	55
30490		45.27	12.83	0	39		-10	55
30510		45.05	12.83	0	39		-10	55
30530		44.72	12.83	0	39		-10	55
30550		44.38	12.83	0	39		-10	55
30570		44.32	12.83	0	39		-10	55
30590		44.04	12.83	0	39		-10	55
30610		44.11	12.83	0	39		-10	55
30630		43.76	12.83	0	39		-10	55
30635		43.76	12.83	0	39		-10	55
30650		43.58	12.83	0	39		-10	55
30670		43.51	12.83	0	39		-10	55
30690		43.3	12.83	0	39		-10	55
30695		43.3	12.83	0	39		-10	55
30710		43.06	12.83	0	39		-10	55
30730		42.8	12.83	0	39		-10	55
30750		42.75	12.83	0	39		-10	55
30760		42.75	12.83	0	39		-10	55
30770		42.53	12.83	0	39		-10	55
30790		42.25	12.83	0	39		-10	55
30810		42.31	12.83	0	39		-10	55
30820		42.31	12.83	0	39		-10	55
30830		42.02	12.83	0	39		-10	55
30850		41.9	12.83	0	39		-10	55
30870		41.61	12.83	0	39		-10	55
30885		41.61	12.88	0	39		-10	55
30890		41.53	12.88	0	39		-10	55
30910		41.4	12.88	0	39		-10	55
30930		41.23	12.88	0	39		-10	55
30945		41.23	12.88	0	39		-10	55
30950		41.14	12.88	0	39		-10	55
30970		40.82	12.88	0	39		-10	55
30990		40.69	12.88	0	39		-10	55
31010		40.64	12.88	0	39		-10	55
31030		40.59	12.88	0	39		-10	55
31050		40.25	12.88	0	39		-10	55
31070		40.1	12.88	0	39		-10	55
31090		40.12	12.88	0	39		-10	55
31110		39.96	12.88	0	39		-10	55
31130		39.78	12.88	0	39		-10	55
31135		39.78	12.88	0	39		-10	55
31150		39.69	12.88	0	39		-10	55
31170		39.56	12.88	0	39		-10	55
31190		39.47	12.88	0	39		-10	55
31195		39.47	12.88	0	39		-10	55
31210		39.45	12.88	0	39		-10	55
31230		39.43	12.88	0	39		-10	55
31250		39.26	12.88	0	39		-10	55
31260		39.26	12.88	0	39		-10	55
31270		39.19	12.88	0	39		-10	55
31290		39.26	12.88	0	39		-10	55
31310		39.19	12.88	0	39		-10	55
31320		39.19	12.88	0	39		-10	55
31330		39.22	12.88	0	39		-10	55
31350		39.13	12.88	0	39		-10	55
31370		39.2	12.88	0	39		-10	55
31380		39.2	12.88	0	39		-10	55
31390		39.03	12.88	0	39		-10	55
31410		39.16	12.88	0	39		-10	55
31430		39.04	12.88	0	39		-10	55
31445		39.04	12.93	0	39		-10	55
31450		38.97	12.93	0	39		-10	55
31470		39.09	12.93	0	39		-10	55
31490		39.02	12.93	0	39		-10	55
31510		39.14	12.93	0	39		-10	55
31530		39.25	12.93	0	39		-10	55
31550		39.31	12.93	0	39		-10	55
31570		39.28	12.93	0	39		-10	55
31590		39.38	12.93	0	39		-10	55
31610		39.45	12.93	0	39		-10	55
31630		39.51	12.93	0	39		-10	55
31650		39.77	12.93	0	39		-10	55
31670		39.73	12.93	0	39		-10	55
31690		39.97	12.93	0	39		-10	55
31695		39.97	12.93	0	39		-10	55
31710		40.1	12.93	0	39		-10	55
31730		40.33	12.93	0	39		-10	55
31750		40.36	12.93	0	39		-10	55
31755		40.36	12.93	0	39		-10	55
31770		40.63	12.93	0	39		-10	55
31790		40.7	12.93	0	39		-10	55
31810		41	12.93	0	39		-10	55
31820		41	12.93	0	39		-10	55
31830		41.05	12.93	0	39		-10	55
31850		41.27	12.93	0	39		-10	55
31870		41.48	12.93	0	39		-10	55
31880		41.48	12.93	0	39		-10	55
31890		41.86	12.93	0	39		-10	55
31910		42.03	12.93	0	39		-10	55
31930		42.1	12.93	0	39		-10	55
31945		42.1	13.19	0	39		-10	55
31950		42.31	13.19	0	39		-10	55
31970		42.6	13.19	0	39		-10	55
31990		42.79	13.19	0	39		-10	55
32005		42.79	13.19	0	39		-10	55
32010		43.03	13.19	0	39		-10	55
32030		43.31	13.19	0	39		-10	55
32050		43.4	13.19	0	39		-10	55
32070		43.72	13.19	0	39		-10	55
32090		43.77	13.19	0	39		-10	55
32110		44.06	13.19	0	39		-10	55
32130		44.13	13.19	0	39		-10	55
32150		44.39	13.19	0	39		-10	55
32170		44.61	13.19	0	39		-10	55
32190		45.01	13.19	0	39		-10	55
[truncated: 439 more rows]
