# Supplementary material for: Clinical identification of the stimulus intensity to measure temporal summation of second pain
Source: Sci Rep. 2022 Jul 28;12:12915. doi: 10.1038/s41598-022-17171-6 (PMC9334644; doi:10.1038/s41598-022-17171-6)
Supplement: Supplementary file 1 — Supplementary Information 1. [file 41598_2022_17171_MOESM1_ESM.zip › 14 PT.xlsx]

## Sheet: Sheet1
Timestamp [msec]	Heater [C]	Tec [C]	Water [C]	COVAS	Baseline [C]	Events	LimiterMin [C]	LimiterMax [C]
40		37.75
60		37.7
70		37.7	12.26	0	37.6		-10	55
80		37.75	12.26	0	37.6		-10	55
100		37.79	12.26	0	37.6		-10	55
120		37.66	12.26	0	37.6		-10	55
135		37.66	12.26	0	37.6		-10	55
140		37.92	12.26	0	37.6		-10	55
160		37.75	12.26	0	37.6		-10	55
180		37.79	12.26	0	37.6		-10	55
195		37.79	12.26	0	37.6		-10	55
200		37.69	12.26	0	37.6		-10	55
220		37.77	12.26	0	37.6		-10	55
240		37.74	12.26	0	37.6		-10	55
260		37.82	12.26	0	37.6		-10	55
280		37.78	12.26	0	37.6		-10	55
300		37.63	12.26	0	37.6		-10	55
320		37.81	12.26	0	37.6		-10	55
340		37.83	12.26	0	37.6		-10	55
360		37.7	12.26	0	37.6		-10	55
380		37.74	12.26	0	37.6		-10	55
400		37.8	12.26	0	37.6		-10	55
420		37.76	12.26	0	37.6		-10	55
440		37.59	12.26	0	37.6		-10	55
445		37.59	12.26	0	37.6		-10	55
460		37.62	12.26	0	37.6		-10	55
480		37.68	12.26	0	37.6		-10	55
500		37.49	12.26	0	37.6		-10	55
505		37.49	12.26	0	37.6		-10	55
520		37.59	12.26	0	37.6		-10	55
540		37.67	12.26	0	37.6		-10	55
560		37.64	12.26	0	37.6		-10	55
570		37.64	12.31	0	37.6		-10	55
580		37.58	12.31	0	37.6		-10	55
600		37.51	12.31	0	37.6		-10	55
620		37.57	12.31	0	37.6		-10	55
630		37.57	12.31	0	37.6		-10	55
640		37.7	12.31	0	37.6		-10	55
660		37.63	12.31	0	37.6		-10	55
680		37.65	12.31	0	37.6		-10	55
695		37.65	12.31	0	37.6		-10	55
700		37.47	12.31	0	37.6		-10	55
720		37.49	12.31	0	37.6		-10	55
740		37.63	12.31	0	37.6		-10	55
755		37.63	12.31	0	37.6		-10	55
760		37.56	12.31	0	37.6		-10	55
780		37.66	12.31	0	37.6		-10	55
800		37.55	12.31	0	37.6		-10	55
820		37.57	12.31	0	37.6		-10	55
840		37.73	12.31	0	37.6		-10	55
860		37.66	12.31	0	37.6		-10	55
880		37.69	12.31	0	37.6		-10	55
900		37.53	12.31	0	37.6		-10	55
920		37.58	12.31	0	37.6		-10	55
940		37.72	12.31	0	37.6		-10	55
945		37.72	12.31	0	37.6		-10	55
960		37.75	12.31	0	37.6		-10	55
980		37.65	12.31	0	37.6		-10	55
1000		37.63	12.31	0	37.6		-10	55
1005		37.63	12.31	0	37.6		-10	55
1020		37.46	12.31	0	37.6		-10	55
1040		37.58	12.31	0	37.6		-10	55
1060		37.75	12.31	0	37.6		-10	55
1070		37.75	12.23	0	37.6		-10	55
1080		37.76	12.23	0	37.6		-10	55
1100		37.75	12.23	0	37.6		-10	55
1120		37.52	12.23	0	37.6		-10	55
1130		37.52	12.23	0	37.6		-10	55
1140		37.6	12.23	0	37.6		-10	55
1160		37.57	12.23	0	37.6		-10	55
1180		37.62	12.23	0	37.6		-10	55
1195		37.62	12.23	0	37.6		-10	55
1200		37.58	12.23	0	37.6		-10	55
1220		37.64	12.23	0	37.6		-10	55
1240		37.68	12.23	0	37.6		-10	55
1255		37.68	12.23	0	37.6		-10	55
1260		37.66	12.23	0	37.6		-10	55
1280		37.67	12.23	0	37.6		-10	55
1300		37.61	12.23	0	37.6		-10	55
1320		37.59	12.23	0	37.6		-10	55
1340		37.52	12.23	0	37.6		-10	55
1360		37.63	12.23	0	37.6		-10	55
1380		37.74	12.23	0	37.6		-10	55
1400		37.63	12.23	0	37.6		-10	55
1420		37.64	12.23	0	37.6		-10	55
1440		37.63	12.23	0	37.6		-10	55
1445		37.63	12.23	0	37.6		-10	55
1460		37.65	12.23	0	37.6		-10	55
1480		37.72	12.23	0	37.6		-10	55
1500		37.63	12.23	0	37.6		-10	55
1505		37.63	12.23	0	37.6		-10	55
1520		37.4	12.23	0	37.6		-10	55
1540		37.76	12.23	0	37.6		-10	55
1560		37.59	12.23	0	37.6		-10	55
1570		37.59	12	0	37.6		-10	55
1580		37.7	12	0	37.6		-10	55
1600		37.73	12	0	37.6		-10	55
1620		37.6	12	0	37.6		-10	55
1630		37.6	12	0	37.6		-10	55
1640		37.53	12	0	37.6		-10	55
1660		37.72	12	0	37.6		-10	55
1680		37.64	12	0	37.6		-10	55
1690		37.64	12	0	37.6		-10	55
1700		37.77	12	0	37.6		-10	55
1720		37.59	12	0	37.6		-10	55
1740		37.67	12	0	37.6		-10	55
1755		37.67	12	0	37.6		-10	55
1760		37.66	12	0	37.6		-10	55
1780		37.74	12	0	37.6		-10	55
1800		37.6	12	0	37.6		-10	55
1815		37.6	12	0	37.6		-10	55
1820		37.76	12	0	37.6		-10	55
1840		37.62	12	0	37.6		-10	55
1860		37.7	12	0	37.6		-10	55
1880		37.49	12	0	37.6		-10	55
1900		37.67	12	0	37.6		-10	55
1920		37.73	12	0	37.6		-10	55
1940		37.5	12	0	37.6		-10	55
1960		37.57	12	0	37.6		-10	55
1980		37.57	12	0	37.6		-10	55
2000		37.67	12	0	37.6		-10	55
2005		37.67	12	0	37.6		-10	55
2020		37.52	12	0	37.6		-10	55
2040		37.64	12	0	37.6		-10	55
2060		37.65	12	0	37.6		-10	55
2065		37.65	12	0	37.6		-10	55
2080		37.72	12	0	37.6		-10	55
2100		37.55	12	0	37.6		-10	55
2120		37.6	12	0	37.6		-10	55
2130		37.6	12.17	0	37.6		-10	55
2140		37.75	12.17	0	37.6		-10	55
2160		37.58	12.17	0	37.6		-10	55
2180		37.59	12.17	0	37.6		-10	55
2190		37.59	12.17	0	37.6		-10	55
2200		37.61	12.17	0	37.6		-10	55
2220		37.66	12.17	0	37.6		-10	55
2240		37.59	12.17	0	37.6		-10	55
2255		37.59	12.17	0	37.6		-10	55
2260		37.64	12.17	0	37.6		-10	55
2280		37.54	12.17	0	37.6		-10	55
2300		37.69	12.17	0	37.6		-10	55
2315		37.69	12.17	0	37.6		-10	55
2320		37.64	12.17	0	37.6		-10	55
2340		37.63	12.17	0	37.6		-10	55
2360		37.75	12.17	0	37.6		-10	55
2380		37.66	12.17	0	37.6		-10	55
2400		37.58	12.17	0	37.6		-10	55
2420		37.57	12.17	0	37.6		-10	55
2440		37.54	12.17	0	37.6		-10	55
2460		37.63	12.17	0	37.6		-10	55
2480		37.68	12.17	0	37.6		-10	55
2500		37.53	12.17	0	37.6		-10	55
2505		37.53	12.17	0	37.6		-10	55
2520		37.6	12.17	0	37.6		-10	55
2540		37.49	12.17	0	37.6		-10	55
2560		37.6	12.17	0	37.6		-10	55
2565		37.6	12.17	0	37.6		-10	55
2580		37.6	12.17	0	37.6		-10	55
2600		37.57	12.17	0	37.6		-10	55
2620		37.64	12.17	0	37.6		-10	55
2630		37.64	12.28	0	37.6		-10	55
2640		37.63	12.28	0	37.6		-10	55
2660		37.61	12.28	0	37.6		-10	55
2680		37.59	12.28	0	37.6		-10	55
2690		37.59	12.28	0	37.6		-10	55
2700		37.62	12.28	0	37.6		-10	55
2720		37.66	12.28	0	37.6		-10	55
2740		37.58	12.28	0	37.6		-10	55
2755		37.58	12.28	0	37.6		-10	55
2760		37.63	12.28	0	37.6		-10	55
2780		37.66	12.28	0	37.6		-10	55
2800		37.63	12.28	0	37.6		-10	55
2815		37.63	12.28	0	37.6		-10	55
2820		37.62	12.28	0	37.6		-10	55
2840		37.55	12.28	0	37.6		-10	55
2860		37.61	12.28	0	37.6		-10	55
2880		37.75	12.28	0	37.6		-10	55
2900		37.58	12.28	0	37.6		-10	55
2920		37.64	12.28	0	37.6		-10	55
2940		37.62	12.28	0	37.6		-10	55
2960		37.59	12.28	0	37.6		-10	55
2980		37.62	12.28	0	37.6		-10	55
3000		37.56	12.28	0	37.6		-10	55
3020		37.62	12.28	0	37.6		-10	55
3040		37.38	12.28	0	37.6		-10	55
3060		37.6	12.28	0	37.6		-10	55
3065		37.6	12.28	0	37.6		-10	55
3080		37.65	12.28	0	37.6		-10	55
3100		37.67	12.28	0	37.6		-10	55
3120		37.58	12.28	0	37.6		-10	55
3130		37.58	12.03	0	37.6		-10	55
3140		37.54	12.03	0	37.6		-10	55
3160		37.6	12.03	0	37.6		-10	55
3180		37.66	12.03	0	37.6		-10	55
3190		37.66	12.03	0	37.6		-10	55
3200		37.7	12.03	0	37.6		-10	55
3220		37.76	12.03	0	37.6		-10	55
3240		37.61	12.03	0	37.6		-10	55
3250		37.61	12.03	0	37.6		-10	55
3260		37.59	12.03	0	37.6		-10	55
3280		37.58	12.03	0	37.6		-10	55
3300		37.7	12.03	0	37.6		-10	55
3315		37.7	12.03	0	37.6		-10	55
3320		37.54	12.03	0	37.6		-10	55
3340		37.66	12.03	0	37.6		-10	55
3360		37.64	12.03	0	37.6		-10	55
3375		37.64	12.03	0	37.6		-10	55
3380		37.65	12.03	0	37.6		-10	55
3400		37.67	12.03	0	37.6		-10	55
3420		37.63	12.03	0	37.6		-10	55
3440		37.5	12.03	0	37.6		-10	55
3460		37.69	12.03	0	37.6		-10	55
3480		37.63	12.03	0	37.6		-10	55
3500		37.72	12.03	0	37.6		-10	55
3520		37.49	12.03	0	37.6		-10	55
3540		37.48	12.03	0	37.6		-10	55
3560		37.64	12.03	0	37.6		-10	55
3565		37.64	12.03	0	37.6		-10	55
3580		37.57	12.03	0	37.6		-10	55
3600		37.65	12.03	0	37.6		-10	55
3620		37.62	12.03	0	37.6		-10	55
3625		37.62	12.03	0	37.6		-10	55
3640		37.6	12.03	0	37.6		-10	55
3660		37.6	12.03	0	37.6		-10	55
3680		37.52	12.03	0	37.6		-10	55
3690		37.52	12	0	37.6		-10	55
3700		37.61	12	0	37.6		-10	55
3720		37.68	12	0	37.6		-10	55
3740		37.56	12	0	37.6		-10	55
3750		37.56	12	0	37.6		-10	55
3760		37.61	12	0	37.6		-10	55
3780		37.63	12	0	37.6		-10	55
3800		37.57	12	0	37.6		-10	55
3815		37.57	12	0	37.6		-10	55
3820		37.51	12	0	37.6		-10	55
3840		37.54	12	0	37.6		-10	55
3860		37.7	12	0	37.6		-10	55
3875		37.7	12	0	37.6		-10	55
3880		37.48	12	0	37.6		-10	55
3900		37.8	12	0	37.6		-10	55
3920		37.57	12	0	37.6		-10	55
3940		37.62	12	0	37.6		-10	55
3960		37.54	12	0	37.6		-10	55
3980		37.68	12	0	37.6		-10	55
4000		37.61	12	0	37.6		-10	55
4020		37.59	12	0	37.6		-10	55
4040		37.79	12	0	37.6		-10	55
4060		37.5	12	0	37.6		-10	55
4065		37.5	12	0	37.6		-10	55
4080		37.62	12	0	37.6		-10	55
4100		37.54	12	0	37.6		-10	55
4120		37.47	12	0	37.6		-10	55
4125		37.47	12	0	37.6		-10	55
4140		37.62	12	0	37.6		-10	55
4160		37.57	12	0	37.6		-10	55
4180		37.63	12	0	37.6		-10	55
4190		37.63	11.95	0	37.6		-10	55
4200		37.62	11.95	0	37.6		-10	55
4220		37.54	11.95	0	37.6		-10	55
4240		37.5	11.95	0	37.6		-10	55
4250		37.5	11.95	0	37.6		-10	55
4260		37.58	11.95	0	37.6		-10	55
4280		37.59	11.95	0	37.6		-10	55
4300		37.77	11.95	0	37.6		-10	55
4315		37.77	11.95	0	37.6		-10	55
4320		37.45	11.95	0	37.6		-10	55
4340		37.57	11.95	0	37.6		-10	55
4360		37.63	11.95	0	37.6		-10	55
4375		37.63	11.95	0	37.6		-10	55
4380		37.57	11.95	0	37.6		-10	55
4400		37.58	11.95	0	37.6		-10	55
4420		37.54	11.95	0	37.6		-10	55
4440		37.51	11.95	0	37.6		-10	55
4460		37.56	11.95	0	37.6		-10	55
4480		37.66	11.95	0	37.6		-10	55
4500		37.73	11.95	0	37.6		-10	55
4520		37.54	11.95	0	37.6		-10	55
4540		37.51	11.95	0	37.6		-10	55
4560		37.58	11.95	0	37.6		-10	55
4580		37.58	11.95	0	37.6		-10	55
4600		37.58	11.95	0	37.6		-10	55
4620		37.51	11.95	0	37.6		-10	55
4625		37.51	11.95	0	37.6		-10	55
4640		37.44	11.95	0	37.6		-10	55
4660		37.65	11.95	0	37.6		-10	55
4680		37.52	11.95	0	37.6		-10	55
4685		37.52	11.95	0	37.6		-10	55
4700		37.6	11.95	0	37.6		-10	55
4720		37.61	11.95	0	37.6		-10	55
4740		37.58	11.95	0	37.6		-10	55
4750		37.58	12.2	0	37.6		-10	55
4760		37.65	12.2	0	37.6		-10	55
4780		37.72	12.2	0	37.6		-10	55
4800		37.58	12.2	0	37.6		-10	55
4810		37.58	12.2	0	37.6		-10	55
4820		37.64	12.2	0	37.6		-10	55
4840		37.53	12.2	0	37.6		-10	55
4860		37.8	12.2	0	37.6		-10	55
4875		37.8	12.2	0	37.6		-10	55
4880		37.54	12.2	0	37.6		-10	55
4900		37.57	12.2	0	37.6		-10	55
4920		37.67	12.2	0	37.6		-10	55
4935		37.67	12.2	0	37.6		-10	55
4940		37.52	12.2	0	37.6		-10	55
4960		37.73	12.2	0	37.6		-10	55
4980		37.72	12.2	0	37.6		-10	55
5000		37.62	12.2	0	37.6		-10	55
5020		37.55	12.2	0	37.6		-10	55
5040		37.71	12.2	0	37.6		-10	55
5060		37.69	12.2	0	37.6		-10	55
5080		37.71	12.2	0	37.6		-10	55
5100		37.65	12.2	0	37.6		-10	55
5120		37.67	12.2	0	37.6		-10	55
5125		37.67	12.2	0	37.6		-10	55
5140		37.5	12.2	0	37.6		-10	55
5160		37.64	12.2	0	37.6		-10	55
5180		37.66	12.2	0	37.6		-10	55
5185		37.66	12.2	0	37.6		-10	55
5200		37.59	12.2	0	37.6		-10	55
5220		37.7	12.2	0	37.6		-10	55
5240		37.85	12.2	0	37.6		-10	55
5250		37.85	11.98	0	37.6		-10	55
5260		37.88	11.98	0	37.6		-10	55
5280		37.77	11.98	0	37.6		-10	55
5300		37.87	11.98	0	37.6		-10	55
5310		37.87	11.98	0	37.6		-10	55
5320		38.04	11.98	0	37.6		-10	55
5340		37.94	11.98	0	37.6		-10	55
5360		38.18	11.98	0	37.6		-10	55
5375		38.18	11.98	0	37.6		-10	55
5380		38.33	11.98	0	37.6		-10	55
5400		38.49	11.98	0	37.6		-10	55
5420		38.55	11.98	0	37.6		-10	55
5435		38.55	11.98	0	37.6		-10	55
5440		38.87	11.98	0	37.6		-10	55
5460		39.15	11.98	0	37.6		-10	55
5480		39.19	11.98	0	37.6		-10	55
5500		39.41	11.98	0	37.6		-10	55
5520		39.47	11.98	0	37.6		-10	55
5540		39.54	11.98	0	37.6		-10	55
5560		39.91	11.98	0	37.6		-10	55
5580		40.11	11.98	0	37.6		-10	55
5600		40.3	11.98	0	37.6		-10	55
5620		40.42	11.98	0	37.6		-10	55
5625		40.42	11.98	0	37.6		-10	55
5640		40.65	11.98	0	37.6		-10	55
5660		40.76	11.98	0	37.6		-10	55
5680		41.09	11.98	0	37.6		-10	55
5685		41.09	11.98	0	37.6		-10	55
5700		41.25	11.98	0	37.6		-10	55
5720		41.47	11.98	0	37.6		-10	55
5740		41.49	11.98	0	37.6		-10	55
5750		41.49	12.03	0	37.6		-10	55
5760		41.75	12.03	0	37.6		-10	55
5780		41.94	12.03	0	37.6		-10	55
5800		42.05	12.03	0	37.6		-10	55
5810		42.05	12.03	0	37.6		-10	55
5820		42.23	12.03	0	37.6		-10	55
5840		42.54	12.03	0	37.6		-10	55
5860		42.57	12.03	0	37.6		-10	55
5870		42.57	12.03	0	37.6		-10	55
5880		42.85	12.03	0	37.6		-10	55
5900		43.11	12.03	0	37.6		-10	55
5920		42.98	12.03	0	37.6		-10	55
5935		42.98	12.03	0	37.6		-10	55
5940		43.43	12.03	0	37.6		-10	55
5960		43.52	12.03	0	37.6		-10	55
5980		43.63	12.03	0	37.6		-10	55
5995		43.63	12.03	0	37.6		-10	55
6000		43.75	12.03	0	37.6		-10	55
6020		44.03	12.03	0	37.6		-10	55
6040		44.11	12.03	0	37.6		-10	55
6060		44.32	12.03	0	37.6		-10	55
6080		44.6	12.03	0	37.6		-10	55
6100		44.68	12.03	0	37.6		-10	55
6120		44.84	12.03	0	37.6		-10	55
6140		45.05	12.03	0	37.6		-10	55
6160		45.15	12.03	0	37.6		-10	55
6180		45.2	12.03	0	37.6		-10	55
6185		45.2	12.03	0	37.6		-10	55
6200		45.39	12.03	0	37.6		-10	55
6220		45.66	12.03	0	37.6		-10	55
6240		45.58	12.03	0	37.6		-10	55
6245		45.58	12.03	0	37.6		-10	55
6260		45.78	12.03	0	37.6		-10	55
6280		45.97	12.03	0	37.6		-10	55
6300		46.28	12.03	0	37.6		-10	55
6310		46.28	11.85	0	37.6		-10	55
6320		46.19	11.85	0	37.6		-10	55
6340		46.45	11.85	0	37.6		-10	55
6360		46.45	11.85	0	37.6		-10	55
6370		46.45	11.85	0	37.6		-10	55
6380		46.8	11.85	0	37.6		-10	55
6400		46.86	11.85	0	37.6		-10	55
6420		46.99	11.85	0	37.6		-10	55
6435		46.99	11.85	0	37.6		-10	55
6440		47.02	11.85	0	37.6		-10	55
6460		47.07	11.85	0	37.6		-10	55
6480		47.52	11.85	0	37.6		-10	55
6495		47.52	11.85	0	37.6		-10	55
6500		47.41	11.85	0	37.6		-10	55
6520		47.45	11.85	0	37.6		-10	55
6540		47.42	11.85	0	37.6		-10	55
6560		47.55	11.85	0	37.6		-10	55
6580		47.61	11.85	0	37.6		-10	55
6600		47.64	11.85	0	37.6		-10	55
6620		47.63	11.85	0	37.6		-10	55
6640		47.62	11.85	0	37.6		-10	55
6660		47.53	11.85	0	37.6		-10	55
6680		47.85	11.85	0	37.6		-10	55
6685		47.85	11.85	0	37.6		-10	55
6700		47.55	11.85	0	37.6		-10	55
6720		47.52	11.85	0	37.6		-10	55
6740		47.45	11.85	0	37.6		-10	55
6745		47.45	11.85	0	37.6		-10	55
6760		47.37	11.85	0	37.6		-10	55
6780		47.27	11.85	0	37.6		-10	55
6800		47.04	11.85	0	37.6		-10	55
6810		47.04	11.7	0	37.6		-10	55
6820		46.79	11.7	0	37.6		-10	55
6840		46.66	11.7	0	37.6		-10	55
6860		46.45	11.7	0	37.6		-10	55
6870		46.45	11.7	0	37.6		-10	55
6880		46.25	11.7	0	37.6		-10	55
6900		46.09	11.7	0	37.6		-10	55
6920		45.83	11.7	0	37.6		-10	55
6935		45.83	11.7	0	37.6		-10	55
6940		45.57	11.7	0	37.6		-10	55
6960		45.47	11.7	0	37.6		-10	55
6980		45.11	11.7	0	37.6		-10	55
6995		45.11	11.7	0	37.6		-10	55
7000		45.13	11.7	0	37.6		-10	55
7020		44.76	11.7	0	37.6		-10	55
7040		44.58	11.7	0	37.6		-10	55
7060		44.21	11.7	0	37.6		-10	55
7080		44.15	11.7	0	37.6		-10	55
7100		43.91	11.7	0	37.6		-10	55
7120		43.57	11.7	0	37.6		-10	55
7140		43.42	11.7	0	37.6		-10	55
7160		43.29	11.7	0	37.6		-10	55
7180		42.85	11.7	0	37.6		-10	55
7200		42.93	11.7	0	37.6		-10	55
7220		42.43	11.7	0	37.6		-10	55
7240		42.43	11.7	0	37.6		-10	55
7245		42.43	11.7	0	37.6		-10	55
7260		42.19	11.7	0	37.6		-10	55
7280		42.13	11.7	0	37.6		-10	55
7300		42.03	11.7	0	37.6		-10	55
7305		42.03	11.7	0	37.6		-10	55
7320		41.69	11.7	0	37.6		-10	55
7340		41.52	11.7	0	37.6		-10	55
7360		41.24	11.7	0	37.6		-10	55
7370		41.24	11.8	0	37.6		-10	55
7380		41.2	11.8	0	37.6		-10	55
7400		40.96	11.8	0	37.6		-10	55
7420		40.75	11.8	0	37.6		-10	55
7435		40.75	11.8	0	37.6		-10	55
7440		40.55	11.8	0	37.6		-10	55
7460		40.54	11.8	0	37.6		-10	55
7480		40.41	11.8	0	37.6		-10	55
7495		40.41	11.8	0	37.6		-10	55
7500		40.12	11.8	0	37.6		-10	55
7520		40.03	11.8	0	37.6		-10	55
7540		39.89	11.8	0	37.6		-10	55
7555		39.89	11.8	0	37.6		-10	55
7560		39.7	11.8	0	37.6		-10	55
7580		39.37	11.8	0	37.6		-10	55
7600		39.26	11.8	0	37.6		-10	55
7620		39.15	11.8	0	37.6		-10	55
7640		38.95	11.8	0	37.6		-10	55
7660		38.79	11.8	0	37.6		-10	55
7680		38.81	11.8	0	37.6		-10	55
7700		38.57	11.8	0	37.6		-10	55
7720		38.51	11.8	0	37.6		-10	55
7740		38.34	11.8	0	37.6		-10	55
7745		38.34	11.8	0	37.6		-10	55
7760		38.41	11.8	0	37.6		-10	55
7780		38.12	11.8	0	37.6		-10	55
7800		38.2	11.8	0	37.6		-10	55
7805		38.2	11.8	0	37.6		-10	55
7820		38.01	11.8	0	37.6		-10	55
7840		37.92	11.8	0	37.6		-10	55
7860		37.93	11.8	0	37.6		-10	55
7870		37.93	11.88	0	37.6		-10	55
7880		37.95	11.88	0	37.6		-10	55
7900		37.85	11.88	0	37.6		-10	55
7920		37.9	11.88	0	37.6		-10	55
7930		37.9	11.88	0	37.6		-10	55
7940		37.75	11.88	0	37.6		-10	55
7960		37.79	11.88	0	37.6		-10	55
7980		37.87	11.88	0	37.6		-10	55
7995		37.87	11.88	0	37.6		-10	55
8000		37.77	11.88	0	37.6		-10	55
8020		37.78	11.88	0	37.6		-10	55
8040		37.8	11.88	0	37.6		-10	55
8055		37.8	11.88	0	37.6		-10	55
8060		37.62	11.88	0	37.6		-10	55
8080		37.75	11.88	0	37.6		-10	55
8100		37.74	11.88	0	37.6		-10	55
8120		37.73	11.88	0	37.6		-10	55
8140		37.78	11.88	0	37.6		-10	55
8160		37.78	11.88	0	37.6		-10	55
8180		37.97	11.88	0	37.6		-10	55
8200		37.77	11.88	0	37.6		-10	55
8220		37.87	11.88	0	37.6		-10	55
8240		37.82	11.88	0	37.6		-10	55
8245		37.82	11.88	0	37.6		-10	55
8260		37.87	11.88	0	37.6		-10	55
8280		37.91	11.88	0	37.6		-10	55
8300		37.98	11.88	0	37.6		-10	55
8305		37.98	11.88	0	37.6		-10	55
8320		37.99	11.88	0	37.6		-10	55
8340		38.13	11.88	0	37.6		-10	55
8360		38.31	11.88	0	37.6		-10	55
8370		38.31	11.79	0	37.6		-10	55
8380		38.33	11.79	0	37.6		-10	55
8400		38.64	11.79	0	37.6		-10	55
8420		38.64	11.79	0	37.6		-10	55
8430		38.64	11.79	0	37.6		-10	55
8440		38.59	11.79	0	37.6		-10	55
8460		38.95	11.79	0	37.6		-10	55
8480		39.09	11.79	0	37.6		-10	55
8490		39.09	11.79	0	37.6		-10	55
8500		39.12	11.79	0	37.6		-10	55
8520		39.45	11.79	0	37.6		-10	55
8540		39.54	11.79	0	37.6		-10	55
8555		39.54	11.79	0	37.6		-10	55
8560		40.02	11.79	0	37.6		-10	55
8580		40.21	11.79	0	37.6		-10	55
8600		40.21	11.79	0	37.6		-10	55
8615		40.21	11.79	0	37.6		-10	55
8620		40.3	11.79	0	37.6		-10	55
8640		40.64	11.79	0	37.6		-10	55
8660		40.8	11.79	0	37.6		-10	55
8680		41.05	11.79	0	37.6		-10	55
8700		41.29	11.79	0	37.6		-10	55
8720		41.41	11.79	0	37.6		-10	55
8740		41.62	11.79	0	37.6		-10	55
8745		41.62	11.79	0	37.6		-10	55
8760		41.96	11.79	0	37.6		-10	55
8780		42.02	11.79	0	37.6		-10	55
8800		42.3	11.79	0	37.6		-10	55
8805		42.3	11.79	0	37.6		-10	55
8820		42.41	11.79	0	37.6		-10	55
8840		42.57	11.79	0	37.6		-10	55
8860		42.99	11.79	0	37.6		-10	55
8865		42.99	11.79	0	37.6		-10	55
8880		43.1	11.79	0	37.6		-10	55
8900		43.07	11.79	0	37.6		-10	55
8920		43.35	11.79	0	37.6		-10	55
8930		43.35	11.87	0	37.6		-10	55
8940		43.62	11.87	0	37.6		-10	55
8960		43.79	11.87	0	37.6		-10	55
8980		43.88	11.87	0	37.6		-10	55
8990		43.88	11.87	0	37.6		-10	55
9000		43.99	11.87	0	37.6		-10	55
9020		44.16	11.87	0	37.6		-10	55
9040		44.47	11.87	0	37.6		-10	55
9055		44.47	11.87	0	37.6		-10	55
9060		44.78	11.87	0	37.6		-10	55
9080		44.8	11.87	0	37.6		-10	55
9100		45.08	11.87	0	37.6		-10	55
9115		45.08	11.87	0	37.6		-10	55
9120		45.12	11.87	0	37.6		-10	55
9140		45.26	11.87	0	37.6		-10	55
9160		45.46	11.87	0	37.6		-10	55
9180		45.69	11.87	0	37.6		-10	55
9200		46.02	11.87	0	37.6		-10	55
9220		45.99	11.87	0	37.6		-10	55
9240		46.04	11.87	0	37.6		-10	55
9260		46.39	11.87	0	37.6		-10	55
9280		46.59	11.87	0	37.6		-10	55
9300		46.51	11.87	0	37.6		-10	55
9305		46.51	11.87	0	37.6		-10	55
9320		46.75	11.87	0	37.6		-10	55
9340		46.96	11.87	0	37.6		-10	55
9360		47	11.87	0	37.6		-10	55
9365		47	11.87	0	37.6		-10	55
9380		47.05	11.87	0	37.6		-10	55
9400		47.27	11.87	0	37.6		-10	55
9420		47.44	11.87	0	37.6		-10	55
9430		47.44	11.84	0	37.6		-10	55
9440		47.47	11.84	0	37.6		-10	55
9460		47.44	11.84	0	37.6		-10	55
9480		47.52	11.84	0	37.6		-10	55
9490		47.52	11.84	0	37.6		-10	55
9500		47.64	11.84	0	37.6		-10	55
9520		47.85	11.84	0	37.6		-10	55
9540		47.81	11.84	0	37.6		-10	55
9555		47.81	11.84	0	37.6		-10	55
9560		47.64	11.84	0	37.6		-10	55
9580		47.72	11.84	0	37.6		-10	55
9600		47.51	11.84	0	37.6		-10	55
9615		47.51	11.84	0	37.6		-10	55
9620		47.7	11.84	0	37.6		-10	55
9640		47.52	11.84	0	37.6		-10	55
9660		47.38	11.84	0	37.6		-10	55
9680		47.33	11.84	0	37.6		-10	55
9700		47.41	11.84	0	37.6		-10	55
9720		47.18	11.84	0	37.6		-10	55
9740		47.01	11.84	0	37.6		-10	55
9760		46.97	11.84	0	37.6		-10	55
9780		46.71	11.84	0	37.6		-10	55
9800		46.59	11.84	0	37.6		-10	55
9805		46.59	11.84	0	37.6		-10	55
9820		46.29	11.84	0	37.6		-10	55
9840		45.9	11.84	0	37.6		-10	55
9860		45.87	11.84	0	37.6		-10	55
9865		45.87	11.84	0	37.6		-10	55
9880		45.78	11.84	0	37.6		-10	55
9900		45.4	11.84	0	37.6		-10	55
9920		45.2	11.84	0	37.6		-10	55
9930		45.2	12.1	0	37.6		-10	55
9940		45.05	12.1	0	37.6		-10	55
9960		44.75	12.1	0	37.6		-10	55
9980		44.54	12.1	0	37.6		-10	55
9990		44.54	12.1	0	37.6		-10	55
10000		44.36	12.1	0	37.6		-10	55
10020		44.21	12.1	0	37.6		-10	55
10040		43.79	12.1	0	37.6		-10	55
10055		43.79	12.1	0	37.6		-10	55
10060		43.61	12.1	0	37.6		-10	55
10080		43.51	12.1	0	37.6		-10	55
10100		43.21	12.1	0	37.6		-10	55
10115		43.21	12.1	0	37.6		-10	55
10120		43.01	12.1	0	37.6		-10	55
10140		42.82	12.1	0	37.6		-10	55
10160		42.64	12.1	0	37.6		-10	55
10175		42.64	12.1	0	37.6		-10	55
10180		42.6	12.1	0	37.6		-10	55
10200		42.31	12.1	0	37.6		-10	55
10220		42.15	12.1	0	37.6		-10	55
10240		41.98	12.1	0	37.6		-10	55
10260		41.79	12.1	0	37.6		-10	55
10280		41.67	12.1	0	37.6		-10	55
10300		41.35	12.1	0	37.6		-10	55
10320		41.2	12.1	0	37.6		-10	55
10340		41.02	12.1	0	37.6		-10	55
10360		40.93	12.1	0	37.6		-10	55
10365		40.93	12.1	0	37.6		-10	55
10380		40.66	12.1	0	37.6		-10	55
10400		40.67	12.1	0	37.6		-10	55
10420		40.43	12.1	0	37.6		-10	55
10425		40.43	12.1	0	37.6		-10	55
10440		40.2	12.1	0	37.6		-10	55
10460		40.14	12.1	0	37.6		-10	55
10480		39.78	12.1	0	37.6		-10	55
10490		39.78	11.9	0	37.6		-10	55
10500		39.8	11.9	0	37.6		-10	55
10520		39.52	11.9	0	37.6		-10	55
10540		39.38	11.9	0	37.6		-10	55
10550		39.38	11.9	0	37.6		-10	55
10560		39.1	11.9	0	37.6		-10	55
10580		39.13	11.9	0	37.6		-10	55
10600		38.99	11.9	0	37.6		-10	55
10615		38.99	11.9	0	37.6		-10	55
10620		38.74	11.9	0	37.6		-10	55
10640		38.75	11.9	0	37.6		-10	55
10660		38.54	11.9	0	37.6		-10	55
10675		38.54	11.9	0	37.6		-10	55
10680		38.56	11.9	0	37.6		-10	55
10700		38.24	11.9	0	37.6		-10	55
10720		38.25	11.9	0	37.6		-10	55
10740		38.09	11.9	0	37.6		-10	55
10760		38.03	11.9	0	37.6		-10	55
10780		38.19	11.9	0	37.6		-10	55
10800		38.1	11.9	0	37.6		-10	55
10820		37.84	11.9	0	37.6		-10	55
10840		37.89	11.9	0	37.6		-10	55
10860		38.03	11.9	0	37.6		-10	55
10865		38.03	11.9	0	37.6		-10	55
10880		37.88	11.9	0	37.6		-10	55
10900		37.71	11.9	0	37.6		-10	55
10920		37.8	11.9	0	37.6		-10	55
10925		37.8	11.9	0	37.6		-10	55
10940		37.81	11.9	0	37.6		-10	55
10960		37.68	11.9	0	37.6		-10	55
10980		37.91	11.9	0	37.6		-10	55
10990		37.91	11.79	0	37.6		-10	55
11000		37.64	11.79	0	37.6		-10	55
11020		37.87	11.79	0	37.6		-10	55
11040		37.9	11.79	0	37.6		-10	55
11050		37.9	11.79	0	37.6		-10	55
11060		37.67	11.79	0	37.6		-10	55
11080		37.77	11.79	0	37.6		-10	55
11100		37.74	11.79	0	37.6		-10	55
11115		37.74	11.79	0	37.6		-10	55
11120		37.87	11.79	0	37.6		-10	55
11140		37.85	11.79	0	37.6		-10	55
11160		37.98	11.79	0	37.6		-10	55
11175		37.98	11.79	0	37.6		-10	55
11180		38.1	11.79	0	37.6		-10	55
11200		38.03	11.79	0	37.6		-10	55
11220		38.07	11.79	0	37.6		-10	55
11240		38.17	11.79	0	37.6		-10	55
11260		38.4	11.79	0	37.6		-10	55
11280		38.58	11.79	0	37.6		-10	55
11300		38.7	11.79	0	37.6		-10	55
11320		38.8	11.79	0	37.6		-10	55
11340		38.85	11.79	0	37.6		-10	55
11360		39.1	11.79	0	37.6		-10	55
11365		39.1	11.79	0	37.6		-10	55
11380		39.29	11.79	0	37.6		-10	55
11400		39.43	11.79	0	37.6		-10	55
11420		39.51	11.79	0	37.6		-10	55
11425		39.51	11.79	0	37.6		-10	55
11440		39.82	11.79	0	37.6		-10	55
11460		40.05	11.79	0	37.6		-10	55
11480		40.18	11.79	0	37.6		-10	55
11485		40.18	11.79	0	37.6		-10	55
11500		40.39	11.79	0	37.6		-10	55
11520		40.76	11.79	0	37.6		-10	55
11540		41.03	11.79	0	37.6		-10	55
11550		41.03	12.02	0	37.6		-10	55
11560		41.07	12.02	0	37.6		-10	55
11580		41.17	12.02	0	37.6		-10	55
11600		41.44	12.02	0	37.6		-10	55
11610		41.44	12.02	0	37.6		-10	55
11620		41.66	12.02	0	37.6		-10	55
11640		42.01	12.02	0	37.6		-10	55
11660		42.15	12.02	0	37.6		-10	55
11675		42.15	12.02	0	37.6		-10	55
11680		42.45	12.02	0	37.6		-10	55
11700		42.53	12.02	0	37.6		-10	55
11720		42.69	12.02	0	37.6		-10	55
11735		42.69	12.02	0	37.6		-10	55
11740		42.98	12.02	0	37.6		-10	55
11760		43.05	12.02	0	37.6		-10	55
11780		43.41	12.02	0	37.6		-10	55
11800		43.46	12.02	0	37.6		-10	55
11820		43.74	12.02	0	37.6		-10	55
11840		43.73	12.02	0	37.6		-10	55
11860		44.02	12.02	0	37.6		-10	55
11880		44.24	12.02	0	37.6		-10	55
11900		44.47	12.02	0	37.6		-10	55
11920		44.6	12.02	0	37.6		-10	55
11925		44.6	12.02	0	37.6		-10	55
11940		44.55	12.02	0	37.6		-10	55
11960		44.9	12.02	0	37.6		-10	55
11980		45.01	12.02	0	37.6		-10	55
11985		45.01	12.02	0	37.6		-10	55
12000		45.27	12.02	0	37.6		-10	55
12020		45.64	12.02	0	37.6		-10	55
12040		45.66	12.02	0	37.6		-10	55
12050		45.66	12.1	0	37.6		-10	55
12060		45.83	12.1	0	37.6		-10	55
12080		46.23	12.1	0	37.6		-10	55
12100		46.23	12.1	0	37.6		-10	55
12110		46.23	12.1	0	37.6		-10	55
12120		46.22	12.1	0	37.6		-10	55
12140		46.68	12.1	0	37.6		-10	55
12160		46.6	12.1	0	37.6		-10	55
12175		46.6	12.1	0	37.6		-10	55
12180		46.96	12.1	0	37.6		-10	55
12200		46.96	12.1	0	37.6		-10	55
12220		47.16	12.1	0	37.6		-10	55
12235		47.16	12.1	0	37.6		-10	55
12240		47.11	12.1	0	37.6		-10	55
12260		47.36	12.1	0	37.6		-10	55
12280		47.42	12.1	0	37.6		-10	55
12300		47.47	12.1	0	37.6		-10	55
12320		47.36	12.1	0	37.6		-10	55
12340		47.56	12.1	0	37.6		-10	55
12360		47.6	12.1	0	37.6		-10	55
12380		47.59	12.1	0	37.6		-10	55
12400		47.57	12.1	0	37.6		-10	55
12420		47.72	12.1	0	37.6		-10	55
12425		47.72	12.1	0	37.6		-10	55
12440		47.58	12.1	0	37.6		-10	55
12460		47.62	12.1	0	37.6		-10	55
12480		47.56	12.1	0	37.6		-10	55
12485		47.56	12.1	0	37.6		-10	55
12500		47.68	12.1	0	37.6		-10	55
12520		47.66	12.1	0	37.6		-10	55
12540		47.43	12.1	0	37.6		-10	55
12550		47.43	12.05	0	37.6		-10	55
12560		47.41	12.05	0	37.6		-10	55
12580		47.37	12.05	0	37.6		-10	55
12600		47.1	12.05	0	37.6		-10	55
12610		47.1	12.05	0	37.6		-10	55
12620		47.1	12.05	0	37.6		-10	55
12640		46.84	12.05	0	37.6		-10	55
12660		46.7	12.05	0	37.6		-10	55
12675		46.7	12.05	0	37.6		-10	55
12680		46.5	12.05	0	37.6		-10	55
12700		46.31	12.05	0	37.6		-10	55
12720		45.89	12.05	0	37.6		-10	55
12735		45.89	12.05	0	37.6		-10	55
12740		45.76	12.05	0	37.6		-10	55
12760		45.53	12.05	0	37.6		-10	55
12780		45.45	12.05	0	37.6		-10	55
12795		45.45	12.05	0	37.6		-10	55
12800		45.29	12.05	0	37.6		-10	55
12820		45.04	12.05	0	37.6		-10	55
12840		44.67	12.05	0	37.6		-10	55
12860		44.43	12.05	0	37.6		-10	55
12880		44.28	12.05	0	37.6		-10	55
12900		44.13	12.05	0	37.6		-10	55
12920		43.76	12.05	0	37.6		-10	55
12940		43.7	12.05	0	37.6		-10	55
12960		43.6	12.05	0	37.6		-10	55
12980		43.19	12.05	0	37.6		-10	55
12985		43.19	12.05	0	37.6		-10	55
13000		43.07	12.05	0	37.6		-10	55
13020		42.87	12.05	0	37.6		-10	55
13040		42.59	12.05	0	37.6		-10	55
13050		42.59	12.12	0	37.6		-10	55
13060		42.37	12.12	0	37.6		-10	55
13080		42.38	12.12	0	37.6		-10	55
13100		42.2	12.12	0	37.6		-10	55
13110		42.2	12.12	0	37.6		-10	55
13120		41.88	12.12	0	37.6		-10	55
13140		41.8	12.12	0	37.6		-10	55
13160		41.48	12.12	0	37.6		-10	55
13170		41.48	12.12	0	37.6		-10	55
13180		41.53	12.12	0	37.6		-10	55
13200		41.28	12.12	0	37.6		-10	55
13220		41.14	12.12	0	37.6		-10	55
13235		41.14	12.12	0	37.6		-10	55
13240		40.95	12.12	0	37.6		-10	55
13260		40.74	12.12	0	37.6		-10	55
13280		40.68	12.12	0	37.6		-10	55
13295		40.68	12.12	0	37.6		-10	55
13300		40.41	12.12	0	37.6		-10	55
13320		40.16	12.12	0	37.6		-10	55
13340		40.27	12.12	0	37.6		-10	55
13360		39.88	12.12	0	37.6		-10	55
13380		39.7	12.12	0	37.6		-10	55
13400		39.69	12.12	0	37.6		-10	55
13420		39.51	12.12	0	37.6		-10	55
13440		39.14	12.12	0	37.6		-10	55
13460		39.05	12.12	0	37.6		-10	55
13480		38.94	12.12	0	37.6		-10	55
13485		38.94	12.12	0	37.6		-10	55
13500		38.85	12.12	0	37.6		-10	55
13520		38.75	12.12	0	37.6		-10	55
13540		38.65	12.12	0	37.6		-10	55
13545		38.65	12.12	0	37.6		-10	55
13560		38.42	12.12	0	37.6		-10	55
13580		38.42	12.12	0	37.6		-10	55
13600		38.32	12.12	0	37.6		-10	55
13610		38.32	12.03	0	37.6		-10	55
13620		38.24	12.03	0	37.6		-10	55
13640		38.13	12.03	0	37.6		-10	55
13660		37.89	12.03	0	37.6		-10	55
13670		37.89	12.03	0	37.6		-10	55
13680		38.12	12.03	0	37.6		-10	55
13700		37.97	12.03	0	37.6		-10	55
13720		37.92	12.03	0	37.6		-10	55
13735		37.92	12.03	0	37.6		-10	55
13740		37.78	12.03	0	37.6		-10	55
13760		37.87	12.03	0	37.6		-10	55
13780		37.8	12.03	0	37.6		-10	55
13795		37.8	12.03	0	37.6		-10	55
13800		37.67	12.03	0	37.6		-10	55
13820		37.81	12.03	0	37.6		-10	55
13840		37.88	12.03	0	37.6		-10	55
13860		37.91	12.03	0	37.6		-10	55
13880		37.81	12.03	0	37.6		-10	55
13900		37.7	12.03	0	37.6		-10	55
13920		37.69	12.03	0	37.6		-10	55
13940		37.65	12.03	0	37.6		-10	55
13960		37.76	12.03	0	37.6		-10	55
13980		37.68	12.03	0	37.6		-10	55
13985		37.68	12.03	0	37.6		-10	55
14000		37.82	12.03	0	37.6		-10	55
14020		37.82	12.03	0	37.6		-10	55
14040		37.94	12.03	0	37.6		-10	55
14045		37.94	12.03	0	37.6		-10	55
14060		37.82	12.03	0	37.6		-10	55
14080		38.07	12.03	0	37.6		-10	55
14100		38.14	12.03	0	37.6		-10	55
14105		38.14	12.03	0	37.6		-10	55
14120		38.12	12.03	0	37.6		-10	55
14140		38.25	12.03	0	37.6		-10	55
14160		38.28	12.03	0	37.6		-10	55
14170		38.28	12.13	0	37.6		-10	55
14180		38.54	12.13	0	37.6		-10	55
14200		38.76	12.13	0	37.6		-10	55
14220		38.81	12.13	0	37.6		-10	55
14230		38.81	12.13	0	37.6		-10	55
14240		39.02	12.13	0	37.6		-10	55
14260		39.16	12.13	0	37.6		-10	55
14280		39.23	12.13	0	37.6		-10	55
14295		39.23	12.13	0	37.6		-10	55
14300		39.5	12.13	0	37.6		-10	55
14320		39.72	12.13	0	37.6		-10	55
14340		39.93	12.13	0	37.6		-10	55
14360		39.91	12.13	0	37.6		-10	55
14380		40.24	12.13	0	37.6		-10	55
14400		40.55	12.13	0	37.6		-10	55
14420		40.7	12.13	0	37.6		-10	55
14440		40.77	12.13	0	37.6		-10	55
14460		41	12.13	0	37.6		-10	55
14480		41.3	12.13	0	37.6		-10	55
14500		41.59	12.13	0	37.6		-10	55
14520		41.66	12.13	0	37.6		-10	55
14540		41.99	12.13	0	37.6		-10	55
14545		41.99	12.13	0	37.6		-10	55
14560		42.11	12.13	0	37.6		-10	55
14580		42.35	12.13	0	37.6		-10	55
14600		42.59	12.13	0	37.6		-10	55
14605		42.59	12.13	0	37.6		-10	55
14620		42.92	12.13	0	37.6		-10	55
14640		42.92	12.13	0	37.6		-10	55
14660		43.03	12.13	0	37.6		-10	55
14670		43.03	12.25	0	37.6		-10	55
14680		43.43	12.25	0	37.6		-10	55
14700		43.63	12.25	0	37.6		-10	55
14720		43.73	12.25	0	37.6		-10	55
14730		43.73	12.25	0	37.6		-10	55
14740		43.9	12.25	0	37.6		-10	55
14760		44.17	12.25	0	37.6		-10	55
14780		44.4	12.25	0	37.6		-10	55
14795		44.4	12.25	0	37.6		-10	55
14800		44.52	12.25	0	37.6		-10	55
14820		44.85	12.25	0	37.6		-10	55
14840		44.86	12.25	0	37.6		-10	55
14855		44.86	12.25	0	37.6		-10	55
14860		45.02	12.25	0	37.6		-10	55
14880		45.29	12.25	0	37.6		-10	55
14900		45.51	12.25	0	37.6		-10	55
14920		45.58	12.25	0	37.6		-10	55
14940		45.88	12.25	0	37.6		-10	55
14960		45.99	12.25	0	37.6		-10	55
14980		46.14	12.25	0	37.6		-10	55
15000		46.35	12.25	0	37.6		-10	55
15020		46.45	12.25	0	37.6		-10	55
15040		46.55	12.25	0	37.6		-10	55
15045		46.55	12.25	0	37.6		-10	55
15060		46.74	12.25	0	37.6		-10	55
15080		46.69	12.25	0	37.6		-10	55
15100		47.05	12.25	0	37.6		-10	55
15105		47.05	12.25	0	37.6		-10	55
15120		47.24	12.25	0	37.6		-10	55
15140		46.97	12.25	0	37.6		-10	55
15160		47.37	12.25	0	37.6		-10	55
15170		47.37	12.26	0	37.6		-10	55
15180		47.46	12.26	0	37.6		-10	55
15200		47.5	12.26	0	37.6		-10	55
15220		47.78	12.26	0	37.6		-10	55
15230		47.78	12.26	0	37.6		-10	55
15240		47.46	12.26	0	37.6		-10	55
15260		47.47	12.26	0	37.6		-10	55
15280		47.46	12.26	0	37.6		-10	55
15295		47.46	12.26	0	37.6		-10	55
15300		47.65	12.26	0	37.6		-10	55
15320		47.63	12.26	0	37.6		-10	55
15340		47.53	12.26	0	37.6		-10	55
15355		47.53	12.26	0	37.6		-10	55
15360		47.53	12.26	0	37.6		-10	55
15380		47.42	12.26	0	37.6		-10	55
15400		47.6	12.26	0	37.6		-10	55
15415		47.6	12.26	0	37.6		-10	55
15420		47.55	12.26	0	37.6		-10	55
15440		47.25	12.26	0	37.6		-10	55
15460		47.19	12.26	0	37.6		-10	55
15480		47.08	12.26	0	37.6		-10	55
15500		46.84	12.26	0	37.6		-10	55
15520		46.81	12.26	0	37.6		-10	55
15540		46.51	12.26	0	37.6		-10	55
15545		46.51	12.26	0	37.6		-10	55
15560		46.46	12.26	0	37.6		-10	55
15580		46.13	12.26	0	37.6		-10	55
15600		45.94	12.26	0	37.6		-10	55
15605		45.94	12.26	0	37.6		-10	55
15620		45.9	12.26	0	37.6		-10	55
15640		45.56	12.26	0	37.6		-10	55
15660		45.17	12.26	0	37.6		-10	55
15670		45.17	12.5	0	37.6		-10	55
15680		45.15	12.5	0	37.6		-10	55
15700		45.01	12.5	0	37.6		-10	55
15720		44.89	12.5	0	37.6		-10	55
15730		44.89	12.5	0	37.6		-10	55
15740		44.65	12.5	0	37.6		-10	55
15760		44.37	12.5	0	37.6		-10	55
15780		44.13	12.5	0	37.6		-10	55
15790		44.13	12.5	0	37.6		-10	55
15800		43.86	12.5	0	37.6		-10	55
15820		43.68	12.5	0	37.6		-10	55
15840		43.54	12.5	0	37.6		-10	55
15855		43.54	12.5	0	37.6		-10	55
15860		43.29	12.5	0	37.6		-10	55
15880		42.95	12.5	0	37.6		-10	55
15900		42.93	12.5	0	37.6		-10	55
15915		42.93	12.5	0	37.6		-10	55
15920		42.61	12.5	0	37.6		-10	55
15940		42.6	12.5	0	37.6		-10	55
15960		42.35	12.5	0	37.6		-10	55
15980		42.15	12.5	0	37.6		-10	55
16000		42.11	12.5	0	37.6		-10	55
16020		41.82	12.5	0	37.6		-10	55
16040		41.65	12.5	0	37.6		-10	55
16060		41.25	12.5	0	37.6		-10	55
16080		41.48	12.5	0	37.6		-10	55
16100		41.04	12.5	0	37.6		-10	55
16105		41.04	12.5	0	37.6		-10	55
16120		40.99	12.5	0	37.6		-10	55
16140		40.68	12.5	0	37.6		-10	55
16160		40.49	12.5	0	37.6		-10	55
16165		40.49	12.5	0	37.6		-10	55
16180		40.46	12.5	0	37.6		-10	55
16200		40.4	12.5	0	37.6		-10	55
16220		40.27	12.5	0	37.6		-10	55
16230		40.27	12.25	0	37.6		-10	55
16240		39.9	12.25	0	37.6		-10	55
16260		39.71	12.25	0	37.6		-10	55
16280		39.54	12.25	0	37.6		-10	55
16290		39.54	12.25	0	37.6		-10	55
16300		39.4	12.25	0	37.6		-10	55
16320		39.39	12.25	0	37.6		-10	55
16340		39.29	12.25	0	37.6		-10	55
16355		39.29	12.25	0	37.6		-10	55
16360		38.94	12.25	0	37.6		-10	55
16380		38.84	12.25	0	37.6		-10	55
16400		38.73	12.25	0	37.6		-10	55
16415		38.73	12.25	0	37.6		-10	55
16420		38.55	12.25	0	37.6		-10	55
16440		38.56	12.25	0	37.6		-10	55
16460		38.31	12.25	0	37.6		-10	55
16480		38.31	12.25	0	37.6		-10	55
16500		38.22	12.25	0	37.6		-10	55
16520		38.21	12.25	0	37.6		-10	55
16540		38.06	12.25	0	37.6		-10	55
16560		37.82	12.25	0	37.6		-10	55
16580		37.9	12.25	0	37.6		-10	55
16600		37.9	12.25	0	37.6		-10	55
16605		37.9	12.25	0	37.6		-10	55
16620		37.89	12.25	0	37.6		-10	55
16640		37.9	12.25	0	37.6		-10	55
16660		37.76	12.25	0	37.6		-10	55
16665		37.76	12.25	0	37.6		-10	55
16680		37.78	12.25	0	37.6		-10	55
16700		37.85	12.25	0	37.6		-10	55
16720		37.7	12.25	0	37.6		-10	55
16730		37.7	12.48	0	37.6		-10	55
16740		37.77	12.48	0	37.6		-10	55
16760		37.71	12.48	0	37.6		-10	55
16780		37.64	12.48	0	37.6		-10	55
16790		37.64	12.48	0	37.6		-10	55
16800		37.7	12.48	0	37.6		-10	55
16820		37.57	12.48	0	37.6		-10	55
16840		37.76	12.48	0	37.6		-10	55
16855		37.76	12.48	0	37.6		-10	55
16860		37.6	12.48	0	37.6		-10	55
16880		37.75	12.48	0	37.6		-10	55
16900		37.78	12.48	0	37.6		-10	55
16915		37.78	12.48	0	37.6		-10	55
16920		37.97	12.48	0	37.6		-10	55
16940		37.95	12.48	0	37.6		-10	55
16960		37.96	12.48	0	37.6		-10	55
16980		38.02	12.48	0	37.6		-10	55
17000		38.05	12.48	0	37.6		-10	55
17020		38.14	12.48	0	37.6		-10	55
17040		38.39	12.48	0	37.6		-10	55
17060		38.32	12.48	0	37.6		-10	55
17080		38.52	12.48	0	37.6		-10	55
17100		38.55	12.48	0	37.6		-10	55
17120		38.78	12.48	0	37.6		-10	55
17140		39	12.48	0	37.6		-10	55
17160		39.13	12.48	0	37.6		-10	55
17165		39.13	12.48	0	37.6		-10	55
17180		39.23	12.48	0	37.6		-10	55
17200		39.31	12.48	0	37.6		-10	55
17220		39.82	12.48	0	37.6		-10	55
17225		39.82	12.48	0	37.6		-10	55
17240		40.01	12.48	0	37.6		-10	55
17260		39.99	12.48	0	37.6		-10	55
17280		40.21	12.48	0	37.6		-10	55
17290		40.21	12.53	0	37.6		-10	55
17300		40.56	12.53	0	37.6		-10	55
17320		40.71	12.53	0	37.6		-10	55
17340		40.93	12.53	0	37.6		-10	55
17350		40.93	12.53	0	37.6		-10	55
17360		41.07	12.53	0	37.6		-10	55
17380		41.35	12.53	0	37.6		-10	55
17400		41.61	12.53	0	37.6		-10	55
17415		41.61	12.53	0	37.6		-10	55
17420		41.83	12.53	0	37.6		-10	55
17440		41.94	12.53	0	37.6		-10	55
17460		42.13	12.53	0	37.6		-10	55
17475		42.13	12.53	0	37.6		-10	55
17480		42.46	12.53	0	37.6		-10	55
17500		42.65	12.53	0	37.6		-10	55
17520		42.76	12.53	0	37.6		-10	55
17540		42.98	12.53	0	37.6		-10	55
17560		43.21	12.53	0	37.6		-10	55
17580		43.41	12.53	0	37.6		-10	55
17600		43.68	12.53	0	37.6		-10	55
17620		43.73	12.53	0	37.6		-10	55
17640		43.92	12.53	0	37.6		-10	55
17660		44.2	12.53	0	37.6		-10	55
17665		44.2	12.53	0	37.6		-10	55
17680		44.16	12.53	0	37.6		-10	55
17700		44.55	12.53	0	37.6		-10	55
17720		44.76	12.53	0	37.6		-10	55
17725		44.76	12.53	0	37.6		-10	55
17740		44.9	12.53	0	37.6		-10	55
17760		45.11	12.53	0	37.6		-10	55
17780		45.21	12.53	0	37.6		-10	55
17790		45.21	12.51	0	37.6		-10	55
17800		45.53	12.51	0	37.6		-10	55
17820		45.68	12.51	0	37.6		-10	55
17840		46.13	12.51	0	37.6		-10	55
17850		46.13	12.51	0	37.6		-10	55
17860		45.94	12.51	0	37.6		-10	55
17880		46.12	12.51	0	37.6		-10	55
17900		46.46	12.51	0	37.6		-10	55
17915		46.46	12.51	0	37.6		-10	55
17920		46.6	12.51	0	37.6		-10	55
17940		46.62	12.51	0	37.6		-10	55
17960		46.81	12.51	0	37.6		-10	55
17975		46.81	12.51	0	37.6		-10	55
17980		47.01	12.51	0	37.6		-10	55
18000		46.9	12.51	0	37.6		-10	55
18020		47.2	12.51	0	37.6		-10	55
18040		47.21	12.51	0	37.6		-10	55
18060		47.18	12.51	0	37.6		-10	55
18080		47.26	12.51	0	37.6		-10	55
18100		47.44	12.51	0	37.6		-10	55
18120		47.41	12.51	0	37.6		-10	55
18140		47.58	12.51	0	37.6		-10	55
18160		47.3	12.51	0	37.6		-10	55
18165		47.3	12.51	0	37.6		-10	55
18180		47.58	12.51	0	37.6		-10	55
18200		47.58	12.51	0	37.6		-10	55
18220		47.37	12.51	0	37.6		-10	55
18225		47.37	12.51	0	37.6		-10	55
18240		47.43	12.51	0	37.6		-10	55
18260		47.42	12.51	0	37.6		-10	55
18280		47.36	12.51	0	37.6		-10	55
18290		47.36	12.56	0	37.6		-10	55
18300		47.38	12.56	0	37.6		-10	55
18320		47.52	12.56	0	37.6		-10	55
18340		47.12	12.56	0	37.6		-10	55
18350		47.12	12.56	0	37.6		-10	55
18360		47.12	12.56	0	37.6		-10	55
18380		46.94	12.56	0	37.6		-10	55
18400		46.8	12.56	0	37.6		-10	55
18410		46.8	12.56	0	37.6		-10	55
18420		46.65	12.56	0	37.6		-10	55
18440		46.38	12.56	0	37.6		-10	55
18460		46.32	12.56	0	37.6		-10	55
18475		46.32	12.56	0	37.6		-10	55
18480		46.07	12.56	0	37.6		-10	55
18500		45.99	12.56	0	37.6		-10	55
18520		45.75	12.56	0	37.6		-10	55
18535		45.75	12.56	0	37.6		-10	55
18540		45.56	12.56	0	37.6		-10	55
18560		45.26	12.56	0	37.6		-10	55
18580		45.06	12.56	0	37.6		-10	55
18600		44.87	12.56	0	37.6		-10	55
18620		44.61	12.56	0	37.6		-10	55
18640		44.44	12.56	0	37.6		-10	55
18660		44.15	12.56	0	37.6		-10	55
18665		44.15	12.56	0	37.6		-10	55
18680		43.97	12.56	0	37.6		-10	55
18700		43.78	12.56	0	37.6		-10	55
18720		43.56	12.56	0	37.6		-10	55
18725		43.56	12.56	0	37.6		-10	55
18740		43.56	12.56	0	37.6		-10	55
18760		43.16	12.56	0	37.6		-10	55
18780		42.96	12.56	0	37.6		-10	55
18785		42.96	12.56	0	37.6		-10	55
18800		42.75	12.56	0	37.6		-10	55
18820		42.68	12.56	0	37.6		-10	55
18840		42.5	12.56	0	37.6		-10	55
18850		42.5	12.73	0	37.6		-10	55
18860		42.39	12.73	0	37.6		-10	55
18880		42.04	12.73	0	37.6		-10	55
18900		41.88	12.73	0	37.6		-10	55
18910		41.88	12.73	0	37.6		-10	55
18920		41.75	12.73	0	37.6		-10	55
18940		41.54	12.73	0	37.6		-10	55
18960		41.44	12.73	0	37.6		-10	55
18975		41.44	12.73	0	37.6		-10	55
18980		41.09	12.73	0	37.6		-10	55
19000		40.92	12.73	0	37.6		-10	55
19020		40.91	12.73	0	37.6		-10	55
19035		40.91	12.73	0	37.6		-10	55
19040		40.67	12.73	0	37.6		-10	55
19060		40.59	12.73	0	37.6		-10	55
19080		40.3	12.73	0	37.6		-10	55
19100		40.19	12.73	0	37.6		-10	55
19120		39.96	12.73	0	37.6		-10	55
19140		39.76	12.73	0	37.6		-10	55
19160		39.58	12.73	0	37.6		-10	55
19180		39.43	12.73	0	37.6		-10	55
19200		39.38	12.73	0	37.6		-10	55
19220		39.22	12.73	0	37.6		-10	55
19225		39.22	12.73	0	37.6		-10	55
19240		38.95	12.73	0	37.6		-10	55
19260		39	12.73	0	37.6		-10	55
19280		38.67	12.73	0	37.6		-10	55
19285		38.67	12.73	0	37.6		-10	55
19300		38.7	12.73	0	37.6		-10	55
19320		38.49	12.73	0	37.6		-10	55
19340		38.38	12.73	0	37.6		-10	55
19350		38.38	12.5	0	37.6		-10	55
19360		38.2	12.5	0	37.6		-10	55
19380		38.18	12.5	0	37.6		-10	55
19400		38.04	12.5	0	37.6		-10	55
19410		38.04	12.5	0	37.6		-10	55
19420		38.1	12.5	0	37.6		-10	55
19440		38.02	12.5	0	37.6		-10	55
19460		37.84	12.5	0	37.6		-10	55
19475		37.84	12.5	0	37.6		-10	55
19480		37.85	12.5	0	37.6		-10	55
19500		37.82	12.5	0	37.6		-10	55
19520		37.83	12.5	0	37.6		-10	55
19535		37.83	12.5	0	37.6		-10	55
19540		37.72	12.5	0	37.6		-10	55
19560		37.75	12.5	0	37.6		-10	55
19580		37.63	12.5	0	37.6		-10	55
19600		37.69	12.5	0	37.6		-10	55
19620		37.75	12.5	0	37.6		-10	55
19640		37.69	12.5	0	37.6		-10	55
19660		37.53	12.5	0	37.6		-10	55
19680		37.68	12.5	0	37.6		-10	55
19700		37.79	12.5	0	37.6		-10	55
19720		37.7	12.5	0	37.6		-10	55
19740		37.91	12.5	0	37.6		-10	55
19760		37.73	12.5	0	37.6		-10	55
19780		37.9	12.5	0	37.6		-10	55
19785		37.9	12.5	0	37.6		-10	55
19800		37.91	12.5	0	37.6		-10	55
19820		38.15	12.5	0	37.6		-10	55
19840		38.17	12.5	0	37.6		-10	55
19850		38.17	12.66	0	37.6		-10	55
19860		38.36	12.66	0	37.6		-10	55
19880		38.4	12.66	0	37.6		-10	55
19900		38.53	12.66	0	37.6		-10	55
19910		38.53	12.66	0	37.6		-10	55
19920		38.78	12.66	0	37.6		-10	55
19940		38.96	12.66	0	37.6		-10	55
19960		39.09	12.66	0	37.6		-10	55
19975		39.09	12.66	0	37.6		-10	55
19980		39.16	12.66	0	37.6		-10	55
20000		39.46	12.66	0	37.6		-10	55
20020		39.58	12.66	0	37.6		-10	55
20035		39.58	12.66	0	37.6		-10	55
20040		39.9	12.66	0	37.6		-10	55
20060		40	12.66	0	37.6		-10	55
20080		40.32	12.66	0	37.6		-10	55
20095		40.32	12.66	0	37.6		-10	55
20100		40.53	12.66	0	37.6		-10	55
20120		40.66	12.66	0	37.6		-10	55
20140		41.2	12.66	0	37.6		-10	55
20160		41.18	12.66	0	37.6		-10	55
20180		41.12	12.66	0	37.6		-10	55
20200		41.48	12.66	0	37.6		-10	55
20220		41.81	12.66	0	37.6		-10	55
20240		41.97	12.66	0	37.6		-10	55
20260		42.17	12.66	0	37.6		-10	55
20280		42.33	12.66	0	37.6		-10	55
20285		42.33	12.66	0	37.6		-10	55
20300		42.52	12.66	0	37.6		-10	55
20320		42.76	12.66	0	37.6		-10	55
20340		42.98	12.66	0	37.6		-10	55
20345		42.98	12.66	0	37.6		-10	55
20360		43.35	12.66	0	37.6		-10	55
20380		43.23	12.66	0	37.6		-10	55
20400		43.76	12.66	0	37.6		-10	55
20410		43.76	12.68	0	37.6		-10	55
20420		43.68	12.68	0	37.6		-10	55
20440		43.91	12.68	0	37.6		-10	55
20460		44.21	12.68	0	37.6		-10	55
20470		44.21	12.68	0	37.6		-10	55
20480		44.35	12.68	0	37.6		-10	55
20500		44.78	12.68	0	37.6		-10	55
20520		44.85	12.68	0	37.6		-10	55
20535		44.85	12.68	0	37.6		-10	55
20540		44.95	12.68	0	37.6		-10	55
20560		45.17	12.68	0	37.6		-10	55
20580		45.16	12.68	0	37.6		-10	55
20595		45.16	12.68	0	37.6		-10	55
20600		45.63	12.68	0	37.6		-10	55
20620		45.72	12.68	0	37.6		-10	55
20640		45.72	12.68	0	37.6		-10	55
20660		45.91	12.68	0	37.6		-10	55
20680		46.18	12.68	0	37.6		-10	55
20700		46.44	12.68	0	37.6		-10	55
20720		46.46	12.68	0	37.6		-10	55
20740		46.63	12.68	0	37.6		-10	55
20760		46.83	12.68	0	37.6		-10	55
20780		47.07	12.68	0	37.6		-10	55
20785		47.07	12.68	0	37.6		-10	55
20800		47	12.68	0	37.6		-10	55
20820		47.12	12.68	0	37.6		-10	55
20840		47.18	12.68	0	37.6		-10	55
20845		47.18	12.68	0	37.6		-10	55
20860		47.44	12.68	0	37.6		-10	55
20880		47.27	12.68	0	37.6		-10	55
20900		47.52	12.68	0	37.6		-10	55
20910		47.52	12.69	0	37.6		-10	55
20920		47.47	12.69	0	37.6		-10	55
20940		47.44	12.69	0	37.6		-10	55
20960		47.52	12.69	0	37.6		-10	55
20970		47.52	12.69	0	37.6		-10	55
20980		47.85	12.69	0	37.6		-10	55
21000		47.48	12.69	0	37.6		-10	55
21020		47.36	12.69	0	37.6		-10	55
21030		47.36	12.69	0	37.6		-10	55
21040		47.44	12.69	0	37.6		-10	55
21060		47.49	12.69	0	37.6		-10	55
21080		47.47	12.69	0	37.6		-10	55
21095		47.47	12.69	0	37.6		-10	55
21100		47.42	12.69	0	37.6		-10	55
21120		47.4	12.69	0	37.6		-10	55
21140		47.25	12.69	0	37.6		-10	55
21160		47.01	12.69	0	37.6		-10	55
21180		46.84	12.69	0	37.6		-10	55
21200		46.78	12.69	0	37.6		-10	55
21220		46.59	12.69	0	37.6		-10	55
21240		46.5	12.69	0	37.6		-10	55
21260		46.32	12.69	0	37.6		-10	55
21280		46.02	12.69	0	37.6		-10	55
21300		45.82	12.69	0	37.6		-10	55
21320		45.63	12.69	0	37.6		-10	55
21340		45.56	12.69	0	37.6		-10	55
21345		45.56	12.69	0	37.6		-10	55
21360		45.3	12.69	0	37.6		-10	55
21380		44.93	12.69	0	37.6		-10	55
21400		44.98	12.69	0	37.6		-10	55
21405		44.98	12.69	0	37.6		-10	55
21420		44.62	12.69	0	37.6		-10	55
21440		44.44	12.69	0	37.6		-10	55
21460		44.32	12.69	0	37.6		-10	55
21470		44.32	12.73	0	37.6		-10	55
21480		43.99	12.73	0	37.6		-10	55
21500		43.86	12.73	0	37.6		-10	55
21520		43.77	12.73	0	37.6		-10	55
21530		43.77	12.73	0	37.6		-10	55
21540		43.5	12.73	0	37.6		-10	55
21560		43.19	12.73	0	37.6		-10	55
21580		43	12.73	0	37.6		-10	55
21595		43	12.73	0	37.6		-10	55
21600		42.84	12.73	0	37.6		-10	55
21620		42.74	12.73	0	37.6		-10	55
21640		42.57	12.73	0	37.6		-10	55
21655		42.57	12.73	0	37.6		-10	55
21660		42.38	12.73	0	37.6		-10	55
21680		42.18	12.73	0	37.6		-10	55
21700		42.07	12.73	0	37.6		-10	55
21720		41.95	12.73	0	37.6		-10	55
21740		41.68	12.73	0	37.6		-10	55
21760		41.43	12.73	0	37.6		-10	55
21780		41.35	12.73	0	37.6		-10	55
21800		41.11	12.73	0	37.6		-10	55
21820		41.04	12.73	0	37.6		-10	55
21840		40.66	12.73	0	37.6		-10	55
21845		40.66	12.73	0	37.6		-10	55
21860		40.7	12.73	0	37.6		-10	55
21880		40.52	12.73	0	37.6		-10	55
21900		40.2	12.73	0	37.6		-10	55
21905		40.2	12.73	0	37.6		-10	55
21920		40.12	12.73	0	37.6		-10	55
21940		39.97	12.73	0	37.6		-10	55
21960		39.75	12.73	0	37.6		-10	55
21970		39.75	12.81	0	37.6		-10	55
21980		39.64	12.81	0	37.6		-10	55
22000		39.34	12.81	0	37.6		-10	55
22020		39.29	12.81	0	37.6		-10	55
22030		39.29	12.81	0	37.6		-10	55
22040		39.01	12.81	0	37.6		-10	55
22060		38.97	12.81	0	37.6		-10	55
22080		38.84	12.81	0	37.6		-10	55
22095		38.84	12.81	0	37.6		-10	55
22100		38.75	12.81	0	37.6		-10	55
22120		38.49	12.81	0	37.6		-10	55
22140		38.37	12.81	0	37.6		-10	55
22155		38.37	12.81	0	37.6		-10	55
22160		38.33	12.81	0	37.6		-10	55
22180		38.28	12.81	0	37.6		-10	55
22200		38.15	12.81	0	37.6		-10	55
22220		37.98	12.81	0	37.6		-10	55
22240		37.94	12.81	0	37.6		-10	55
22260		38	12.81	0	37.6		-10	55
22280		37.93	12.81	0	37.6		-10	55
22300		37.96	12.81	0	37.6		-10	55
22320		37.72	12.81	0	37.6		-10	55
22340		37.88	12.81	0	37.6		-10	55
22345		37.88	12.81	0	37.6		-10	55
22360		37.62	12.81	0	37.6		-10	55
22380		37.65	12.81	0	37.6		-10	55
22400		37.75	12.81	0	37.6		-10	55
22405		37.75	12.81	0	37.6		-10	55
22420		37.84	12.81	0	37.6		-10	55
22440		37.8	12.81	0	37.6		-10	55
22460		37.69	12.81	0	37.6		-10	55
22470		37.69	12.69	0	37.6		-10	55
22480		37.73	12.69	0	37.6		-10	55
22500		37.74	12.69	0	37.6		-10	55
22520		37.72	12.69	0	37.6		-10	55
22530		37.72	12.69	0	37.6		-10	55
22540		37.64	12.69	0	37.6		-10	55
22560		37.79	12.69	0	37.6		-10	55
22580		37.88	12.69	0	37.6		-10	55
22595		37.88	12.69	0	37.6		-10	55
22600		38.12	12.69	0	37.6		-10	55
22620		38.19	12.69	0	37.6		-10	55
22640		38.14	12.69	0	37.6		-10	55
22655		38.14	12.69	0	37.6		-10	55
22660		38.18	12.69	0	37.6		-10	55
22680		38.24	12.69	0	37.6		-10	55
22700		38.43	12.69	0	37.6		-10	55
22715		38.43	12.69	0	37.6		-10	55
22720		38.62	12.69	0	37.6		-10	55
22740		38.76	12.69	0	37.6		-10	55
22760		38.82	12.69	0	37.6		-10	55
22780		39.11	12.69	0	37.6		-10	55
22800		39.28	12.69	0	37.6		-10	55
22820		39.49	12.69	0	37.6		-10	55
22840		39.6	12.69	0	37.6		-10	55
22860		40.04	12.69	0	37.6		-10	55
22880		40.03	12.69	0	37.6		-10	55
22900		40.19	12.69	0	37.6		-10	55
22905		40.19	12.69	0	37.6		-10	55
22920		40.49	12.69	0	37.6		-10	55
22940		40.74	12.69	0	37.6		-10	55
22960		40.88	12.69	0	37.6		-10	55
22965		40.88	12.69	0	37.6		-10	55
22980		41	12.69	0	37.6		-10	55
23000		41.31	12.69	0	37.6		-10	55
23020		41.65	12.69	0	37.6		-10	55
23030		41.65	12.96	0	37.6		-10	55
23040		41.9	12.96	0	37.6		-10	55
23060		41.98	12.96	0	37.6		-10	55
23080		42.16	12.96	0	37.6		-10	55
23090		42.16	12.96	0	37.6		-10	55
23100		42.29	12.96	0	37.6		-10	55
23120		42.78	12.96	0	37.6		-10	55
23140		42.85	12.96	0	37.6		-10	55
23155		42.85	12.96	0	37.6		-10	55
23160		43.08	12.96	0	37.6		-10	55
23180		43.3	12.96	0	37.6		-10	55
23200		43.46	12.96	0	37.6		-10	55
23215		43.46	12.96	0	37.6		-10	55
23220		43.6	12.96	0	37.6		-10	55
23240		43.85	12.96	0	37.6		-10	55
23260		44.25	12.96	0	37.6		-10	55
23280		44.09	12.96	0	37.6		-10	55
23300		44.43	12.96	0	37.6		-10	55
23320		44.75	12.96	0	37.6		-10	55
23340		44.73	12.96	0	37.6		-10	55
23360		44.93	12.96	0	37.6		-10	55
23380		45.25	12.96	0	37.6		-10	55
23400		45.33	12.96	0	37.6		-10	55
23405		45.33	12.96	0	37.6		-10	55
23420		45.52	12.96	0	37.6		-10	55
23440		45.82	12.96	0	37.6		-10	55
23460		45.94	12.96	0	37.6		-10	55
23465		45.94	12.96	0	37.6		-10	55
23480		46.1	12.96	0	37.6		-10	55
23500		46.33	12.96	0	37.6		-10	55
23520		46.42	12.96	0	37.6		-10	55
23530		46.42	12.74	0	37.6		-10	55
23540		46.56	12.74	0	37.6		-10	55
23560		46.81	12.74	0	37.6		-10	55
23580		46.67	12.74	0	37.6		-10	55
23590		46.67	12.74	0	37.6		-10	55
23600		46.93	12.74	0	37.6		-10	55
23620		47.08	12.74	0	37.6		-10	55
23640		47.22	12.74	0	37.6		-10	55
23655		47.22	12.74	0	37.6		-10	55
23660		47.24	12.74	0	37.6		-10	55
23680		47.38	12.74	0	37.6		-10	55
23700		47.34	12.74	0	37.6		-10	55
23715		47.34	12.74	0	37.6		-10	55
23720		47.43	12.74	0	37.6		-10	55
23740		47.41	12.74	0	37.6		-10	55
23760		47.38	12.74	0	37.6		-10	55
23780		47.47	12.74	0	37.6		-10	55
23800		47.41	12.74	0	37.6		-10	55
23820		47.41	12.74	0	37.6		-10	55
23840		47.43	12.74	0	37.6		-10	55
23860		47.41	12.74	0	37.6		-10	55
23880		47.16	12.74	0	37.6		-10	55
23900		47.24	12.74	0	37.6		-10	55
23905		47.24	12.74	0	37.6		-10	55
23920		47.23	12.74	0	37.6		-10	55
23940		47.22	12.74	0	37.6		-10	55
23960		47.3	12.74	0	37.6		-10	55
23965		47.3	12.74	0	37.6		-10	55
23980		46.85	12.74	0	37.6		-10	55
24000		46.92	12.74	0	37.6		-10	55
24020		46.86	12.74	0	37.6		-10	55
24025		46.86	12.74	0	37.6		-10	55
24040		46.81	12.74	0	37.6		-10	55
24060		46.69	12.74	0	37.6		-10	55
24080		46.43	12.74	0	37.6		-10	55
24090		46.43	12.86	0	37.6		-10	55
24100		46.38	12.86	0	37.6		-10	55
24120		46.11	12.86	0	37.6		-10	55
24140		45.92	12.86	0	37.6		-10	55
24150		45.92	12.86	0	37.6		-10	55
24160		45.73	12.86	0	37.6		-10	55
24180		45.48	12.86	0	37.6		-10	55
24200		45.3	12.86	0	37.6		-10	55
24215		45.3	12.86	0	37.6		-10	55
24220		45.13	12.86	0	37.6		-10	55
24240		44.83	12.86	0	37.6		-10	55
24260		44.67	12.86	0	37.6		-10	55
24275		44.67	12.86	0	37.6		-10	55
24280		44.34	12.86	0	37.6		-10	55
24300		44.2	12.86	0	37.6		-10	55
24320		44.29	12.86	0	37.6		-10	55
24340		43.76	12.86	0	37.6		-10	55
24360		43.65	12.86	0	37.6		-10	55
24380		43.39	12.86	0	37.6		-10	55
24400		43.37	12.86	0	37.6		-10	55
24420		43.2	12.86	0	37.6		-10	55
24440		42.71	12.86	0	37.6		-10	55
24460		42.7	12.86	0	37.6		-10	55
24465		42.7	12.86	0	37.6		-10	55
24480		42.45	12.86	0	37.6		-10	55
24500		42.31	12.86	0	37.6		-10	55
24520		42.22	12.86	0	37.6		-10	55
24525		42.22	12.86	0	37.6		-10	55
24540		42	12.86	0	37.6		-10	55
24560		41.8	12.86	0	37.6		-10	55
24580		41.56	12.86	0	37.6		-10	55
24590		41.56	12.98	0	37.6		-10	55
24600		41.29	12.98	0	37.6		-10	55
24620		41.36	12.98	0	37.6		-10	55
24640		41.08	12.98	0	37.6		-10	55
24650		41.08	12.98	0	37.6		-10	55
24660		40.91	12.98	0	37.6		-10	55
24680		40.68	12.98	0	37.6		-10	55
24700		40.54	12.98	0	37.6		-10	55
24715		40.54	12.98	0	37.6		-10	55
24720		40.45	12.98	0	37.6		-10	55
24740		40.24	12.98	0	37.6		-10	55
24760		40.09	12.98	0	37.6		-10	55
24775		40.09	12.98	0	37.6		-10	55
24780		39.92	12.98	0	37.6		-10	55
24800		39.7	12.98	0	37.6		-10	55
24820		39.5	12.98	0	37.6		-10	55
24840		39.3	12.98	0	37.6		-10	55
24860		39.31	12.98	0	37.6		-10	55
24880		39.15	12.98	0	37.6		-10	55
24900		38.93	12.98	0	37.6		-10	55
24920		38.86	12.98	0	37.6		-10	55
24940		38.8	12.98	0	37.6		-10	55
24960		38.6	12.98	0	37.6		-10	55
24965		38.6	12.98	0	37.6		-10	55
24980		38.48	12.98	0	37.6		-10	55
25000		38.44	12.98	0	37.6		-10	55
25020		38.11	12.98	0	37.6		-10	55
25025		38.11	12.98	0	37.6		-10	55
25040		38.08	12.98	0	37.6		-10	55
25060		38	12.98	0	37.6		-10	55
25080		37.97	12.98	0	37.6		-10	55
25090		37.97	12.68	0	37.6		-10	55
25100		37.99	12.68	0	37.6		-10	55
25120		37.88	12.68	0	37.6		-10	55
25140		37.67	12.68	0	37.6		-10	55
25150		37.67	12.68	0	37.6		-10	55
25160		37.71	12.68	0	37.6		-10	55
25180		37.61	12.68	0	37.6		-10	55
25200		37.67	12.68	0	37.6		-10	55
25215		37.67	12.68	0	37.6		-10	55
25220		37.67	12.68	0	37.6		-10	55
25240		37.74	12.68	0	37.6		-10	55
25260		37.71	12.68	0	37.6		-10	55
25275		37.71	12.68	0	37.6		-10	55
25280		37.65	12.68	0	37.6		-10	55
25300		37.66	12.68	0	37.6		-10	55
25320		37.66	12.68	0	37.6		-10	55
25335		37.66	12.68	0	37.6		-10	55
25340		37.72	12.68	0	37.6		-10	55
25360		37.71	12.68	0	37.6		-10	55
25380		37.7	12.68	0	37.6		-10	55
25400		37.82	12.68	0	37.6		-10	55
25420		37.92	12.68	0	37.6		-10	55
25440		37.97	12.68	0	37.6		-10	55
25460		38.04	12.68	0	37.6		-10	55
25465		38.04	12.68	0	37.6		-10	55
25480		38.11	12.68	0	37.6		-10	55
25500		38.21	12.68	0	37.6		-10	55
25520		38.21	12.68	0	37.6		-10	55
25525		38.21	12.68	0	37.6		-10	55
25540		38.33	12.68	0	37.6		-10	55
25560		38.48	12.68	0	37.6		-10	55
25580		38.83	12.68	0	37.6		-10	55
25585		38.83	12.68	0	37.6		-10	55
25600		38.9	12.68	0	37.6		-10	55
25620		39.2	12.68	0	37.6		-10	55
25640		39.22	12.68	0	37.6		-10	55
25650		39.22	12.79	0	37.6		-10	55
25660		39.47	12.79	0	37.6		-10	55
25680		39.61	12.79	0	37.6		-10	55
25700		39.79	12.79	0	37.6		-10	55
25710		39.79	12.79	0	37.6		-10	55
25720		40.2	12.79	0	37.6		-10	55
25740		40.3	12.79	0	37.6		-10	55
25760		40.56	12.79	0	37.6		-10	55
25775		40.56	12.79	0	37.6		-10	55
25780		40.61	12.79	0	37.6		-10	55
25800		40.86	12.79	0	37.6		-10	55
25820		41.27	12.79	0	37.6		-10	55
25835		41.27	12.79	0	37.6		-10	55
25840		41.37	12.79	0	37.6		-10	55
25860		41.59	12.79	0	37.6		-10	55
25880		41.86	12.79	0	37.6		-10	55
25900		41.99	12.79	0	37.6		-10	55
25920		42.29	12.79	0	37.6		-10	55
25940		42.43	12.79	0	37.6		-10	55
25960		42.74	12.79	0	37.6		-10	55
25980		42.9	12.79	0	37.6		-10	55
26000		43.08	12.79	0	37.6		-10	55
26020		43.28	12.79	0	37.6		-10	55
26025		43.28	12.79	0	37.6		-10	55
26040		43.47	12.79	0	37.6		-10	55
26060		43.71	12.79	0	37.6		-10	55
26080		43.75	12.79	0	37.6		-10	55
26085		43.75	12.79	0	37.6		-10	55
26100		44.02	12.79	0	37.6		-10	55
26120		44.31	12.79	0	37.6		-10	55
26140		44.44	12.79	0	37.6		-10	55
26150		44.44	12.73	0	37.6		-10	55
26160		44.59	12.73	0	37.6		-10	55
26180		44.93	12.73	0	37.6		-10	55
26200		45.06	12.73	0	37.6		-10	55
26210		45.06	12.73	0	37.6		-10	55
26220		45.28	12.73	0	37.6		-10	55
26240		45.48	12.73	0	37.6		-10	55
26260		45.53	12.73	0	37.6		-10	55
26275		45.53	12.73	0	37.6		-10	55
26280		45.88	12.73	0	37.6		-10	55
26300		45.95	12.73	0	37.6		-10	55
26320		46.07	12.73	0	37.6		-10	55
26335		46.07	12.73	0	37.6		-10	55
26340		46.3	12.73	0	37.6		-10	55
26360		46.45	12.73	0	37.6		-10	55
26380		46.44	12.73	0	37.6		-10	55
26400		46.65	12.73	0	37.6		-10	55
26420		46.72	12.73	0	37.6		-10	55
26440		46.99	12.73	0	37.6		-10	55
26460		46.94	12.73	0	37.6		-10	55
26480		47.09	12.73	0	37.6		-10	55
26500		47.2	12.73	0	37.6		-10	55
26520		47.02	12.73	0	37.6		-10	55
26525		47.02	12.73	0	37.6		-10	55
26540		47.4	12.73	0	37.6		-10	55
26560		47.26	12.73	0	37.6		-10	55
26580		47.16	12.73	0	37.6		-10	55
26585		47.16	12.73	0	37.6		-10	55
26600		47.37	12.73	0	37.6		-10	55
26620		47.5	12.73	0	37.6		-10	55
26640		47.48	12.73	0	37.6		-10	55
26645		47.48	12.73	0	37.6		-10	55
26660		47.37	12.73	0	37.6		-10	55
26680		47.16	12.73	0	37.6		-10	55
26700		47.32	12.73	0	37.6		-10	55
26710		47.32	13.01	0	37.6		-10	55
26720		47.33	13.01	0	37.6		-10	55
26740		47.41	13.01	0	37.6		-10	55
26760		47.22	13.01	0	37.6		-10	55
26775		47.22	13.01	0	37.6		-10	55
26780		47.05	13.01	0	37.6		-10	55
26800		47.21	13.01	0	37.6		-10	55
26820		47.22	13.01	0	37.6		-10	55
26835		47.22	13.01	0	37.6		-10	55
26840		47.07	13.01	0	37.6		-10	55
26860		46.87	13.01	0	37.6		-10	55
26880		46.86	13.01	0	37.6		-10	55
26895		46.86	13.01	0	37.6		-10	55
26900		46.76	13.01	0	37.6		-10	55
26920		46.66	13.01	0	37.6		-10	55
26940		46.46	13.01	0	37.6		-10	55
26960		46.18	13.01	0	37.6		-10	55
26980		46	13.01	0	37.6		-10	55
27000		45.96	13.01	0	37.6		-10	55
27020		45.8	13.01	0	37.6		-10	55
27040		45.58	13.01	0	37.6		-10	55
27060		45.32	13.01	0	37.6		-10	55
27080		45.16	13.01	0	37.6		-10	55
27085		45.16	13.01	0	37.6		-10	55
27100		44.96	13.01	0	37.6		-10	55
27120		44.76	13.01	0	37.6		-10	55
27140		44.62	13.01	0	37.6		-10	55
27145		44.62	13.01	0	37.6		-10	55
27160		44.21	13.01	0	37.6		-10	55
27180		44.15	13.01	0	37.6		-10	55
27200		44.02	13.01	0	37.6		-10	55
27210		44.02	13.04	0	37.6		-10	55
27220		43.63	13.04	0	37.6		-10	55
27240		43.52	13.04	0	37.6		-10	55
27260		43.43	13.04	0	37.6		-10	55
27270		43.43	13.04	0	37.6		-10	55
27280		43.26	13.04	0	37.6		-10	55
27300		43.18	13.04	0	37.6		-10	55
27320		42.97	13.04	0	37.6		-10	55
27335		42.97	13.04	0	37.6		-10	55
27340		42.77	13.04	0	37.6		-10	55
27360		42.4	13.04	0	37.6		-10	55
27380		42.22	13.04	0	37.6		-10	55
27395		42.22	13.04	0	37.6		-10	55
27400		41.97	13.04	0	37.6		-10	55
27420		41.78	13.04	0	37.6		-10	55
27440		41.73	13.04	0	37.6		-10	55
27460		41.65	13.04	0	37.6		-10	55
27480		41.43	13.04	0	37.6		-10	55
27500		41.16	13.04	0	37.6		-10	55
27520		41.04	13.04	0	37.6		-10	55
27540		40.83	13.04	0	37.6		-10	55
27560		40.68	13.04	0	37.6		-10	55
27580		40.5	13.04	0	37.6		-10	55
27585		40.5	13.04	0	37.6		-10	55
27600		40.52	13.04	0	37.6		-10	55
27620		40.16	13.04	0	37.6		-10	55
27640		40.12	13.04	0	37.6		-10	55
27645		40.12	13.04	0	37.6		-10	55
27660		39.87	13.04	0	37.6		-10	55
27680		39.67	13.04	0	37.6		-10	55
27700		39.53	13.04	0	37.6		-10	55
27710		39.53	13.08	0	37.6		-10	55
27720		39.3	13.08	0	37.6		-10	55
27740		39.29	13.08	0	37.6		-10	55
27760		39.2	13.08	0	37.6		-10	55
27770		39.2	13.08	0	37.6		-10	55
27780		38.82	13.08	0	37.6		-10	55
27800		38.77	13.08	0	37.6		-10	55
27820		38.75	13.08	0	37.6		-10	55
27835		38.75	13.08	0	37.6		-10	55
27840		38.42	13.08	0	37.6		-10	55
27860		38.38	13.08	0	37.6		-10	55
27880		38.21	13.08	0	37.6		-10	55
27895		38.21	13.08	0	37.6		-10	55
27900		38.14	13.08	0	37.6		-10	55
27920		38.04	13.08	0	37.6		-10	55
27940		37.99	13.08	0	37.6		-10	55
27960		37.93	13.08	0	37.6		-10	55
27980		37.92	13.08	0	37.6		-10	55
28000		37.76	13.08	0	37.6		-10	55
28020		37.86	13.08	0	37.6		-10	55
28040		37.79	13.08	0	37.6		-10	55
28060		37.71	13.08	0	37.6		-10	55
28080		37.66	13.08	0	37.6		-10	55
28085		37.66	13.08	0	37.6		-10	55
28100		37.63	13.08	0	37.6		-10	55
28120		37.68	13.08	0	37.6		-10	55
28140		37.58	13.08	0	37.6		-10	55
28145		37.58	13.08	0	37.6		-10	55
28160		37.6	13.08	0	37.6		-10	55
28180		37.39	13.08	0	37.6		-10	55
28200		37.54	13.08	0	37.6		-10	55
28210		37.54	13.04	0	37.6		-10	55
28220		37.63	13.04	0	37.6		-10	55
28240		37.63	13.04	0	37.6		-10	55
28260		37.66	13.04	0	37.6		-10	55
28270		37.66	13.04	0	37.6		-10	55
28280		37.73	13.04	0	37.6		-10	55
28300		37.82	13.04	0	37.6		-10	55
28320		37.81	13.04	0	37.6		-10	55
28330		37.81	13.04	0	37.6		-10	55
28340		37.99	13.04	0	37.6		-10	55
28360		37.98	13.04	0	37.6		-10	55
28380		38.16	13.04	0	37.6		-10	55
28395		38.16	13.04	0	37.6		-10	55
28400		38.2	13.04	0	37.6		-10	55
28420		38.32	13.04	0	37.6		-10	55
28440		38.28	13.04	0	37.6		-10	55
28455		38.28	13.04	0	37.6		-10	55
28460		38.56	13.04	0	37.6		-10	55
28480		38.69	13.04	0	37.6		-10	55
28500		38.86	13.04	0	37.6		-10	55
28520		39.16	13.04	0	37.6		-10	55
28540		39.3	13.04	0	37.6		-10	55
28560		39.49	13.04	0	37.6		-10	55
28580		39.68	13.04	0	37.6		-10	55
28600		39.87	13.04	0	37.6		-10	55
28620		40.19	13.04	0	37.6		-10	55
28640		40.36	13.04	0	37.6		-10	55
28645		40.36	13.04	0	37.6		-10	55
28660		40.4	13.04	0	37.6		-10	55
28680		40.83	13.04	0	37.6		-10	55
28700		41.03	13.04	0	37.6		-10	55
28705		41.03	13.04	0	37.6		-10	55
28720		41.18	13.04	0	37.6		-10	55
28740		41.46	13.04	0	37.6		-10	55
28760		41.53	13.04	0	37.6		-10	55
28770		41.53	12.91	0	37.6		-10	55
28780		41.68	12.91	0	37.6		-10	55
28800		42.18	12.91	0	37.6		-10	55
28820		42.21	12.91	0	37.6		-10	55
28830		42.21	12.91	0	37.6		-10	55
28840		42.43	12.91	0	37.6		-10	55
28860		42.64	12.91	0	37.6		-10	55
28880		42.93	12.91	0	37.6		-10	55
28895		42.93	12.91	0	37.6		-10	55
28900		43.32	12.91	0	37.6		-10	55
28920		43.41	12.91	0	37.6		-10	55
28940		43.48	12.91	0	37.6		-10	55
28955		43.48	12.91	0	37.6		-10	55
28960		43.78	12.91	0	37.6		-10	55
28980		43.83	12.91	0	37.6		-10	55
29000		43.99	12.91	0	37.6		-10	55
29020		44.45	12.91	0	37.6		-10	55
29040		44.4	12.91	0	37.6		-10	55
29060		44.73	12.91	0	37.6		-10	55
29080		44.79	12.91	0	37.6		-10	55
29100		45.11	12.91	0	37.6		-10	55
29120		45.1	12.91	0	37.6		-10	55
29140		45.46	12.91	0	37.6		-10	55
29145		45.46	12.91	0	37.6		-10	55
29160		45.56	12.91	0	37.6		-10	55
29180		45.61	12.91	0	37.6		-10	55
29200		46.04	12.91	0	37.6		-10	55
29205		46.04	12.91	0	37.6		-10	55
29220		46.2	12.91	0	37.6		-10	55
29240		46.19	12.91	0	37.6		-10	55
29260		46.45	12.91	0	37.6		-10	55
29270		46.45	13.08	0	37.6		-10	55
29280		46.59	13.08	0	37.6		-10	55
29300		46.56	13.08	0	37.6		-10	55
29320		46.78	13.08	0	37.6		-10	55
29330		46.78	13.08	0	37.6		-10	55
29340		46.94	13.08	0	37.6		-10	55
29360		46.98	13.08	0	37.6		-10	55
29380		46.81	13.08	0	37.6		-10	55
29395		46.81	13.08	0	37.6		-10	55
29400		47.18	13.08	0	37.6		-10	55
29420		47.21	13.08	0	37.6		-10	55
29440		47.38	13.08	0	37.6		-10	55
29455		47.38	13.08	0	37.6		-10	55
29460		47.21	13.08	0	37.6		-10	55
29480		47.41	13.08	0	37.6		-10	55
29500		47.37	13.08	0	37.6		-10	55
29520		47.42	13.08	0	37.6		-10	55
29540		47.41	13.08	0	37.6		-10	55
29560		47.3	13.08	0	37.6		-10	55
29580		47.37	13.08	0	37.6		-10	55
29600		47.16	13.08	0	37.6		-10	55
29620		47.32	13.08	0	37.6		-10	55
29640		47.3	13.08	0	37.6		-10	55
29660		47.29	13.08	0	37.6		-10	55
29680		47.12	13.08	0	37.6		-10	55
29700		47.23	13.08	0	37.6		-10	55
29705		47.23	13.08	0	37.6		-10	55
29720		47.16	13.08	0	37.6		-10	55
29740		47.23	13.08	0	37.6		-10	55
29760		47.18	13.08	0	37.6		-10	55
29770		47.18	13.09	0	37.6		-10	55
29780		46.97	13.09	0	37.6		-10	55
29800		47.17	13.09	0	37.6		-10	55
29820		47.18	13.09	0	37.6		-10	55
29830		47.18	13.09	0	37.6		-10	55
29840		47.04	13.09	0	37.6		-10	55
29860		47.2	13.09	0	37.6		-10	55
29880		47.01	13.09	0	37.6		-10	55
29890		47.01	13.09	0	37.6		-10	55
29900		47	13.09	0	37.6		-10	55
29920		46.85	13.09	0	37.6		-10	55
29940		46.99	13.09	0	37.6		-10	55
29955		46.99	13.09	0	37.6		-10	55
29960		46.94	13.09	0	37.6		-10	55
29980		46.84	13.09	0	37.6		-10	55
30000		46.92	13.09	0	37.6		-10	55
30015		46.92	13.09	0	37.6		-10	55
30020		47.13	13.09	0	37.6		-10	55
30040		46.99	13.09	0	37.6		-10	55
30060		47.11	13.09	0	37.6		-10	55
30080		47.07	13.09	0	37.6		-10	55
30100		46.97	13.09	0	37.6		-10	55
30120		47.1	13.09	0	37.6		-10	55
30140		46.96	13.09	0	37.6		-10	55
30160		47.11	13.09	0	37.6		-10	55
30180		47.1	13.09	0	37.6		-10	55
30200		47.15	13.09	0	37.6		-10	55
30205		47.15	13.09	0	37.6		-10	55
30220		47.21	13.09	0	37.6		-10	55
30240		47.36	13.09	0	37.6		-10	55
30260		47.36	13.09	0	37.6		-10	55
30265		47.36	13.09	0	37.6		-10	55
30280		47.36	13.09	0	37.6		-10	55
30300		47.33	13.09	0	37.6		-10	55
30320		47.46	13.09	0	37.6		-10	55
30330		47.46	13.13	0	37.6		-10	55
30340		47.53	13.13	0	37.6		-10	55
30360		47.53	13.13	0	37.6		-10	55
30380		47.43	13.13	0	37.6		-10	55
30390		47.43	13.13	0	37.6		-10	55
30400		47.44	13.13	0	37.6		-10	55
30420		47.47	13.13	0	37.6		-10	55
30440		47.51	13.13	0	37.6		-10	55
30455		47.51	13.13	0	37.6		-10	55
30460		47.66	13.13	0	37.6		-10	55
30480		47.53	13.13	0	37.6		-10	55
30500		47.62	13.13	0	37.6		-10	55
30515		47.62	13.13	0	37.6		-10	55
30520		47.37	13.13	0	37.6		-10	55
30540		47.5	13.13	0	37.6		-10	55
30560		47.52	13.13	0	37.6		-10	55
30580		47.49	13.13	0	37.6		-10	55
30600		47.31	13.13	0	37.6		-10	55
30620		47.3	13.13	0	37.6		-10	55
30640		47.1	13.13	0	37.6		-10	55
30660		47.01	13.13	0	37.6		-10	55
30680		47.04	13.13	0	37.6		-10	55
30700		46.76	13.13	0	37.6		-10	55
30705		46.76	13.13	0	37.6		-10	55
30720		46.79	13.13	0	37.6		-10	55
30740		46.35	13.13	0	37.6		-10	55
30760		46.44	13.13	0	37.6		-10	55
30765		46.44	13.13	0	37.6		-10	55
30780		46.08	13.13	0	37.6		-10	55
30800		45.83	13.13	0	37.6		-10	55
30820		45.54	13.13	0	37.6		-10	55
30830		45.54	12.96	0	37.6		-10	55
30840		45.28	12.96	0	37.6		-10	55
30860		45.24	12.96	0	37.6		-10	55
30880		44.99	12.96	0	37.6		-10	55
30890		44.99	12.96	0	37.6		-10	55
30900		44.67	12.96	0	37.6		-10	55
30920		44.49	12.96	0	37.6		-10	55
30940		44.3	12.96	0	37.6		-10	55
30950		44.3	12.96	0	37.6		-10	55
30960		44.1	12.96	0	37.6		-10	55
30980		43.93	12.96	0	37.6		-10	55
31000		43.6	12.96	0	37.6		-10	55
31015		43.6	12.96	0	37.6		-10	55
31020		43.61	12.96	0	37.6		-10	55
31040		43.39	12.96	0	37.6		-10	55
31060		43.23	12.96	0	37.6		-10	55
31080		43	12.96	0	37.6		-10	55
31100		42.75	12.96	0	37.6		-10	55
31120		42.64	12.96	0	37.6		-10	55
31140		42.32	12.96	0	37.6		-10	55
31160		42.31	12.96	0	37.6		-10	55
31180		42.04	12.96	0	37.6		-10	55
31200		41.99	12.96	0	37.6		-10	55
31220		41.82	12.96	0	37.6		-10	55
31240		41.51	12.96	0	37.6		-10	55
31260		41.35	12.96	0	37.6		-10	55
31265		41.35	12.96	0	37.6		-10	55
31280		41.04	12.96	0	37.6		-10	55
31300		40.88	12.96	0	37.6		-10	55
31320		40.88	12.96	0	37.6		-10	55
31325		40.88	12.96	0	37.6		-10	55
31340		40.68	12.96	0	37.6		-10	55
31360		40.59	12.96	0	37.6		-10	55
31380		40.34	12.96	0	37.6		-10	55
31390		40.34	13.33	0	37.6		-10	55
31400		40.16	13.33	0	37.6		-10	55
31420		39.98	13.33	0	37.6		-10	55
31440		40.01	13.33	0	37.6		-10	55
31450		40.01	13.33	0	37.6		-10	55
31460		39.82	13.33	0	37.6		-10	55
31480		39.52	13.33	0	37.6		-10	55
31500		39.34	13.33	0	37.6		-10	55
31515		39.34	13.33	0	37.6		-10	55
31520		39.23	13.33	0	37.6		-10	55
31540		39.22	13.33	0	37.6		-10	55
31560		39.09	13.33	0	37.6		-10	55
31575		39.09	13.33	0	37.6		-10	55
31580		38.91	13.33	0	37.6		-10	55
31600		38.67	13.33	0	37.6		-10	55
31620		38.85	13.33	0	37.6		-10	55
31640		38.72	13.33	0	37.6		-10	55
31660		38.61	13.33	0	37.6		-10	55
31680		38.52	13.33	0	37.6		-10	55
31700		38.43	13.33	0	37.6		-10	55
31720		38.48	13.33	0	37.6		-10	55
31740		38.44	13.33	0	37.6		-10	55
31760		38.39	13.33	0	37.6		-10	55
31765		38.39	13.33	0	37.6		-10	55
31780		38.26	13.33	0	37.6		-10	55
31800		38.09	13.33	0	37.6		-10	55
31820		38.23	13.33	0	37.6		-10	55
31825		38.23	13.33	0	37.6		-10	55
31840		38.32	13.33	0	37.6		-10	55
31860		38.24	13.33	0	37.6		-10	55
31880		38.27	13.33	0	37.6		-10	55
31890		38.27	13.06	0	37.6		-10	55
31900		38.16	13.06	0	37.6		-10	55
31920		38.27	13.06	0	37.6		-10	55
31940		38.16	13.06	0	37.6		-10	55
31950		38.16	13.06	0	37.6		-10	55
31960		38.11	13.06	0	37.6		-10	55
31980		38.09	13.06	0	37.6		-10	55
32000		38.13	13.06	0	37.6		-10	55
32015		38.13	13.06	0	37.6		-10	55
32020		38.03	13.06	0	37.6		-10	55
32040		38.13	13.06	0	37.6		-10	55
32060		37.93	13.06	0	37.6		-10	55
32075		37.93	13.06	0	37.6		-10	55
32080		37.94	13.06	0	37.6		-10	55
32100		37.91	13.06	0	37.6		-10	55
32120		37.91	13.06	0	37.6		-10	55
32140		38.02	13.06	0	37.6		-10	55
32160		38.06	13.06	0	37.6		-10	55
32180		38	13.06	0	37.6		-10	55
32200		37.93	13.06	0	37.6		-10	55
32220		37.84	13.06	0	37.6		-10	55
32240		37.91	13.06	0	37.6		-10	55
32260		37.92	13.06	0	37.6		-10	55
32265		37.92	13.06	0	37.6		-10	55
[truncated: 296 more rows]
