# Supplementary material for: Clinical identification of the stimulus intensity to measure temporal summation of second pain
Source: Sci Rep. 2022 Jul 28;12:12915. doi: 10.1038/s41598-022-17171-6 (PMC9334644; doi:10.1038/s41598-022-17171-6)
Supplement: Supplementary file 1 — Supplementary Information 1. [file 41598_2022_17171_MOESM1_ESM.zip › 14 PT1.xlsx]

## Sheet: Sheet1
Timestamp [msec]	Heater [C]	Tec [C]	Water [C]	COVAS	Baseline [C]	Events	LimiterMin [C]	LimiterMax [C]
40		38.87
60		38.8
65		38.8	12.22	0	38.6		-10	55
80		38.69	12.22	0	38.6		-10	55
95		38.69	12.22	0	38.6		-10	55
100		38.73	12.22	0	38.6		-10	55
120		38.86	12.22	0	38.6		-10	55
140		38.78	12.22	0	38.6		-10	55
150		38.78	12.22	0	38.6		-10	55
160		38.65	12.22	0	38.6		-10	55
180		38.64	12.22	0	38.6		-10	55
200		38.75	12.22	0	38.6		-10	55
215		38.75	12.22	0	38.6		-10	55
220		38.68	12.22	0	38.6		-10	55
240		38.67	12.22	0	38.6		-10	55
260		38.86	12.22	0	38.6		-10	55
275		38.86	12.22	0	38.6		-10	55
280		38.51	12.22	0	38.6		-10	55
300		38.66	12.22	0	38.6		-10	55
320		38.69	12.22	0	38.6		-10	55
340		38.83	12.22	0	38.6		-10	55
360		38.74	12.22	0	38.6		-10	55
380		38.61	12.22	0	38.6		-10	55
400		38.62	12.22	0	38.6		-10	55
420		38.77	12.22	0	38.6		-10	55
440		38.82	12.22	0	38.6		-10	55
460		38.67	12.22	0	38.6		-10	55
465		38.67	12.22	0	38.6		-10	55
480		38.54	12.22	0	38.6		-10	55
500		38.56	12.22	0	38.6		-10	55
520		38.61	12.22	0	38.6		-10	55
525		38.61	12.22	0	38.6		-10	55
540		38.59	12.22	0	38.6		-10	55
560		38.66	12.22	0	38.6		-10	55
580		38.59	12.22	0	38.6		-10	55
590		38.59	12.18	0	38.6		-10	55
600		38.63	12.18	0	38.6		-10	55
620		38.63	12.18	0	38.6		-10	55
640		38.47	12.18	0	38.6		-10	55
650		38.47	12.18	0	38.6		-10	55
660		38.65	12.18	0	38.6		-10	55
680		38.55	12.18	0	38.6		-10	55
700		38.57	12.18	0	38.6		-10	55
715		38.57	12.18	0	38.6		-10	55
720		38.76	12.18	0	38.6		-10	55
740		38.6	12.18	0	38.6		-10	55
760		38.63	12.18	0	38.6		-10	55
775		38.63	12.18	0	38.6		-10	55
780		38.47	12.18	0	38.6		-10	55
800		38.59	12.18	0	38.6		-10	55
820		38.79	12.18	0	38.6		-10	55
840		38.64	12.18	0	38.6		-10	55
860		38.59	12.18	0	38.6		-10	55
880		38.63	12.18	0	38.6		-10	55
900		38.71	12.18	0	38.6		-10	55
920		38.63	12.18	0	38.6		-10	55
940		38.7	12.18	0	38.6		-10	55
960		38.57	12.18	0	38.6		-10	55
980		38.67	12.18	0	38.6		-10	55
1000		38.66	12.18	0	38.6		-10	55
1020		38.58	12.18	0	38.6		-10	55
1025		38.58	12.18	0	38.6		-10	55
1040		38.68	12.18	0	38.6		-10	55
1060		38.69	12.18	0	38.6		-10	55
1080		38.72	12.18	0	38.6		-10	55
1090		38.72	12.22	0	38.6		-10	55
1100		38.7	12.22	0	38.6		-10	55
1120		38.65	12.22	0	38.6		-10	55
1140		38.65	12.22	0	38.6		-10	55
1150		38.65	12.22	0	38.6		-10	55
1160		38.57	12.22	0	38.6		-10	55
1180		38.71	12.22	0	38.6		-10	55
1200		38.68	12.22	0	38.6		-10	55
1215		38.68	12.22	0	38.6		-10	55
1220		38.65	12.22	0	38.6		-10	55
1240		38.67	12.22	0	38.6		-10	55
1260		38.65	12.22	0	38.6		-10	55
1275		38.65	12.22	0	38.6		-10	55
1280		38.66	12.22	0	38.6		-10	55
1300		38.6	12.22	0	38.6		-10	55
1320		38.68	12.22	0	38.6		-10	55
1335		38.68	12.22	0	38.6		-10	55
1340		38.75	12.22	0	38.6		-10	55
1360		38.62	12.22	0	38.6		-10	55
1380		38.74	12.22	0	38.6		-10	55
1400		38.53	12.22	0	38.6		-10	55
1420		38.71	12.22	0	38.6		-10	55
1440		38.64	12.22	0	38.6		-10	55
1460		38.74	12.22	0	38.6		-10	55
1480		38.7	12.22	0	38.6		-10	55
1500		38.62	12.22	0	38.6		-10	55
1520		38.7	12.22	0	38.6		-10	55
1525		38.7	12.22	0	38.6		-10	55
1540		38.77	12.22	0	38.6		-10	55
1560		38.68	12.22	0	38.6		-10	55
1580		38.62	12.22	0	38.6		-10	55
1585		38.62	12.22	0	38.6		-10	55
1600		38.63	12.22	0	38.6		-10	55
1620		38.65	12.22	0	38.6		-10	55
1640		38.71	12.22	0	38.6		-10	55
1650		38.71	12.05	0	38.6		-10	55
1660		38.48	12.05	0	38.6		-10	55
1680		38.83	12.05	0	38.6		-10	55
1700		38.61	12.05	0	38.6		-10	55
1710		38.61	12.05	0	38.6		-10	55
1720		38.7	12.05	0	38.6		-10	55
1740		38.58	12.05	0	38.6		-10	55
1760		38.55	12.05	0	38.6		-10	55
1775		38.55	12.05	0	38.6		-10	55
1780		38.58	12.05	0	38.6		-10	55
1800		38.54	12.05	0	38.6		-10	55
1820		38.57	12.05	0	38.6		-10	55
1835		38.57	12.05	0	38.6		-10	55
1840		38.66	12.05	0	38.6		-10	55
1860		38.64	12.05	0	38.6		-10	55
1880		38.62	12.05	0	38.6		-10	55
1900		38.56	12.05	0	38.6		-10	55
1920		38.61	12.05	0	38.6		-10	55
1940		38.76	12.05	0	38.6		-10	55
1960		38.61	12.05	0	38.6		-10	55
1980		38.6	12.05	0	38.6		-10	55
2000		38.6	12.05	0	38.6		-10	55
2020		38.67	12.05	0	38.6		-10	55
2025		38.67	12.05	0	38.6		-10	55
2040		38.75	12.05	0	38.6		-10	55
2060		38.75	12.05	0	38.6		-10	55
2080		38.65	12.05	0	38.6		-10	55
2085		38.65	12.05	0	38.6		-10	55
2100		38.35	12.05	0	38.6		-10	55
2120		38.56	12.05	0	38.6		-10	55
2140		38.69	12.05	0	38.6		-10	55
2150		38.69	12.2	0	38.6		-10	55
2160		38.57	12.2	0	38.6		-10	55
2180		38.73	12.2	0	38.6		-10	55
2200		38.73	12.2	0	38.6		-10	55
2210		38.73	12.2	0	38.6		-10	55
2220		38.71	12.2	0	38.6		-10	55
2240		38.59	12.2	0	38.6		-10	55
2260		38.63	12.2	0	38.6		-10	55
2275		38.63	12.2	0	38.6		-10	55
2280		38.55	12.2	0	38.6		-10	55
2300		38.66	12.2	0	38.6		-10	55
2320		38.62	12.2	0	38.6		-10	55
2335		38.62	12.2	0	38.6		-10	55
2340		38.61	12.2	0	38.6		-10	55
2360		38.71	12.2	0	38.6		-10	55
2380		38.76	12.2	0	38.6		-10	55
2400		38.44	12.2	0	38.6		-10	55
2420		38.51	12.2	0	38.6		-10	55
2440		38.6	12.2	0	38.6		-10	55
2460		38.68	12.2	0	38.6		-10	55
2480		38.51	12.2	0	38.6		-10	55
2500		38.62	12.2	0	38.6		-10	55
2520		38.66	12.2	0	38.6		-10	55
2525		38.66	12.2	0	38.6		-10	55
2540		38.54	12.2	0	38.6		-10	55
2560		38.65	12.2	0	38.6		-10	55
2580		38.54	12.2	0	38.6		-10	55
2585		38.54	12.2	0	38.6		-10	55
2600		38.56	12.2	0	38.6		-10	55
2620		38.48	12.2	0	38.6		-10	55
2640		38.55	12.2	0	38.6		-10	55
2645		38.55	12.2	0	38.6		-10	55
2660		38.6	12.2	0	38.6		-10	55
2680		38.51	12.2	0	38.6		-10	55
2700		38.56	12.2	0	38.6		-10	55
2710		38.56	12.08	0	38.6		-10	55
2720		38.64	12.08	0	38.6		-10	55
2740		38.55	12.08	0	38.6		-10	55
2760		38.64	12.08	0	38.6		-10	55
2770		38.64	12.08	0	38.6		-10	55
2780		38.56	12.08	0	38.6		-10	55
2800		38.51	12.08	0	38.6		-10	55
2820		38.61	12.08	0	38.6		-10	55
2835		38.61	12.08	0	38.6		-10	55
2840		38.7	12.08	0	38.6		-10	55
2860		38.62	12.08	0	38.6		-10	55
2880		38.68	12.08	0	38.6		-10	55
2900		38.58	12.08	0	38.6		-10	55
2920		38.61	12.08	0	38.6		-10	55
2940		38.57	12.08	0	38.6		-10	55
2960		38.72	12.08	0	38.6		-10	55
2980		38.73	12.08	0	38.6		-10	55
3000		38.65	12.08	0	38.6		-10	55
3020		38.57	12.08	0	38.6		-10	55
3040		38.58	12.08	0	38.6		-10	55
3060		38.73	12.08	0	38.6		-10	55
3080		38.62	12.08	0	38.6		-10	55
3085		38.62	12.08	0	38.6		-10	55
3100		38.55	12.08	0	38.6		-10	55
3120		38.57	12.08	0	38.6		-10	55
3140		38.54	12.08	0	38.6		-10	55
3145		38.54	12.08	0	38.6		-10	55
3160		38.53	12.08	0	38.6		-10	55
3180		38.63	12.08	0	38.6		-10	55
3200		38.63	12.08	0	38.6		-10	55
3210		38.63	12	0	38.6		-10	55
3220		38.51	12	0	38.6		-10	55
3240		38.59	12	0	38.6		-10	55
3260		38.55	12	0	38.6		-10	55
3270		38.55	12	0	38.6		-10	55
3280		38.58	12	0	38.6		-10	55
3300		38.51	12	0	38.6		-10	55
3320		38.54	12	0	38.6		-10	55
3335		38.54	12	0	38.6		-10	55
3340		38.62	12	0	38.6		-10	55
3360		38.66	12	0	38.6		-10	55
3380		38.66	12	0	38.6		-10	55
3395		38.66	12	0	38.6		-10	55
3400		38.65	12	0	38.6		-10	55
3420		38.47	12	0	38.6		-10	55
3440		38.73	12	0	38.6		-10	55
3460		38.64	12	0	38.6		-10	55
3480		38.58	12	0	38.6		-10	55
3500		38.76	12	0	38.6		-10	55
3520		38.61	12	0	38.6		-10	55
3540		38.63	12	0	38.6		-10	55
3560		38.58	12	0	38.6		-10	55
3580		38.43	12	0	38.6		-10	55
3585		38.43	12	0	38.6		-10	55
3600		38.55	12	0	38.6		-10	55
3620		38.47	12	0	38.6		-10	55
3640		38.73	12	0	38.6		-10	55
3645		38.73	12	0	38.6		-10	55
3660		38.67	12	0	38.6		-10	55
3680		38.56	12	0	38.6		-10	55
3700		38.6	12	0	38.6		-10	55
3710		38.6	11.97	0	38.6		-10	55
3720		38.58	11.97	0	38.6		-10	55
3740		38.66	11.97	0	38.6		-10	55
3760		38.65	11.97	0	38.6		-10	55
3770		38.65	11.97	0	38.6		-10	55
3780		38.56	11.97	0	38.6		-10	55
3800		38.48	11.97	0	38.6		-10	55
3820		38.72	11.97	0	38.6		-10	55
3835		38.72	11.97	0	38.6		-10	55
3840		38.67	11.97	0	38.6		-10	55
3860		38.53	11.97	0	38.6		-10	55
3880		38.52	11.97	0	38.6		-10	55
3895		38.52	11.97	0	38.6		-10	55
3900		38.63	11.97	0	38.6		-10	55
3920		38.66	11.97	0	38.6		-10	55
3940		38.71	11.97	0	38.6		-10	55
3955		38.71	11.97	0	38.6		-10	55
3960		38.59	11.97	0	38.6		-10	55
3980		38.69	11.97	0	38.6		-10	55
4000		38.62	11.97	0	38.6		-10	55
4020		38.6	11.97	0	38.6		-10	55
4040		38.69	11.97	0	38.6		-10	55
4060		38.64	11.97	0	38.6		-10	55
4080		38.59	11.97	0	38.6		-10	55
4100		38.77	11.97	0	38.6		-10	55
4120		38.56	11.97	0	38.6		-10	55
4140		38.6	11.97	0	38.6		-10	55
4145		38.6	11.97	0	38.6		-10	55
4160		38.67	11.97	0	38.6		-10	55
4180		38.64	11.97	0	38.6		-10	55
4200		38.6	11.97	0	38.6		-10	55
4210		38.6	11.97	0	38.6		-10	55
4220		38.58	11.97	0	38.6		-10	55
4240		38.72	11.97	0	38.6		-10	55
4260		38.54	11.97	0	38.6		-10	55
4270		38.54	11.97	0	38.6		-10	55
4280		38.62	11.97	0	38.6		-10	55
4300		38.73	11.97	0	38.6		-10	55
4320		38.63	11.97	0	38.6		-10	55
4330		38.63	11.97	0	38.6		-10	55
4340		38.56	11.97	0	38.6		-10	55
4360		38.79	11.97	0	38.6		-10	55
4380		38.52	11.97	0	38.6		-10	55
4395		38.52	11.97	0	38.6		-10	55
4400		38.6	11.97	0	38.6		-10	55
4420		38.59	11.97	0	38.6		-10	55
4440		38.65	11.97	0	38.6		-10	55
4455		38.65	11.97	0	38.6		-10	55
4460		38.69	11.97	0	38.6		-10	55
4480		38.57	11.97	0	38.6		-10	55
4500		38.5	11.97	0	38.6		-10	55
4520		38.63	11.97	0	38.6		-10	55
4540		38.54	11.97	0	38.6		-10	55
4560		38.51	11.97	0	38.6		-10	55
4580		38.67	11.97	0	38.6		-10	55
4600		38.58	11.97	0	38.6		-10	55
4620		38.74	11.97	0	38.6		-10	55
4640		38.6	11.97	0	38.6		-10	55
4645		38.6	11.97	0	38.6		-10	55
4660		38.53	11.97	0	38.6		-10	55
4680		38.68	11.97	0	38.6		-10	55
4700		38.52	11.97	0	38.6		-10	55
4705		38.52	11.97	0	38.6		-10	55
4720		38.65	11.97	0	38.6		-10	55
4740		38.55	11.97	0	38.6		-10	55
4760		38.6	11.97	0	38.6		-10	55
4770		38.6	11.88	0	38.6		-10	55
4780		38.62	11.88	0	38.6		-10	55
4800		38.5	11.88	0	38.6		-10	55
4820		38.47	11.88	0	38.6		-10	55
4830		38.47	11.88	0	38.6		-10	55
4840		38.45	11.88	0	38.6		-10	55
4860		38.57	11.88	0	38.6		-10	55
4880		38.57	11.88	0	38.6		-10	55
4895		38.57	11.88	0	38.6		-10	55
4900		38.46	11.88	0	38.6		-10	55
4920		38.6	11.88	0	38.6		-10	55
4940		38.66	11.88	0	38.6		-10	55
4955		38.66	11.88	0	38.6		-10	55
4960		38.66	11.88	0	38.6		-10	55
4980		38.59	11.88	0	38.6		-10	55
5000		38.5	11.88	0	38.6		-10	55
5020		38.43	11.88	0	38.6		-10	55
5040		38.67	11.88	0	38.6		-10	55
5060		38.48	11.88	0	38.6		-10	55
5080		38.61	11.88	0	38.6		-10	55
5100		38.7	11.88	0	38.6		-10	55
5120		38.75	11.88	0	38.6		-10	55
5140		38.54	11.88	0	38.6		-10	55
5145		38.54	11.88	0	38.6		-10	55
5160		38.8	11.88	0	38.6		-10	55
5180		38.84	11.88	0	38.6		-10	55
5200		38.63	11.88	0	38.6		-10	55
5205		38.63	11.88	0	38.6		-10	55
5220		38.75	11.88	0	38.6		-10	55
5240		38.78	11.88	0	38.6		-10	55
5260		38.78	11.88	0	38.6		-10	55
5265		38.78	11.88	0	38.6		-10	55
5280		39.01	11.88	0	38.6		-10	55
5300		39.12	11.88	0	38.6		-10	55
5320		39.1	11.88	0	38.6		-10	55
5330		39.1	11.84	0	38.6		-10	55
5340		39.28	11.84	0	38.6		-10	55
5360		39.31	11.84	0	38.6		-10	55
5380		39.44	11.84	0	38.6		-10	55
5395		39.44	11.84	0	38.6		-10	55
5400		39.56	11.84	0	38.6		-10	55
5420		39.67	11.84	0	38.6		-10	55
5440		39.97	11.84	0	38.6		-10	55
5455		39.97	11.84	0	38.6		-10	55
5460		40.02	11.84	0	38.6		-10	55
5480		40.36	11.84	0	38.6		-10	55
5500		40.26	11.84	0	38.6		-10	55
5520		40.43	11.84	0	38.6		-10	55
5540		40.63	11.84	0	38.6		-10	55
5560		41.03	11.84	0	38.6		-10	55
5580		41.04	11.84	0	38.6		-10	55
5600		41.15	11.84	0	38.6		-10	55
5620		41.39	11.84	0	38.6		-10	55
5640		41.59	11.84	0	38.6		-10	55
5660		41.82	11.84	0	38.6		-10	55
5680		41.94	11.84	0	38.6		-10	55
5700		42.04	11.84	0	38.6		-10	55
5705		42.04	11.84	0	38.6		-10	55
5720		42.35	11.84	0	38.6		-10	55
5740		42.55	11.84	0	38.6		-10	55
5760		42.79	11.84	0	38.6		-10	55
5765		42.79	11.84	0	38.6		-10	55
5780		42.93	11.84	0	38.6		-10	55
5800		43.06	11.84	0	38.6		-10	55
5820		43.28	11.84	0	38.6		-10	55
5830		43.28	11.92	0	38.6		-10	55
5840		43.4	11.92	0	38.6		-10	55
5860		43.6	11.92	0	38.6		-10	55
5880		43.89	11.92	0	38.6		-10	55
5890		43.89	11.92	0	38.6		-10	55
5900		43.87	11.92	0	38.6		-10	55
5920		44.02	11.92	0	38.6		-10	55
5940		44.05	11.92	0	38.6		-10	55
5955		44.05	11.92	0	38.6		-10	55
5960		44.46	11.92	0	38.6		-10	55
5980		44.61	11.92	0	38.6		-10	55
6000		44.99	11.92	0	38.6		-10	55
6015		44.99	11.92	0	38.6		-10	55
6020		44.84	11.92	0	38.6		-10	55
6040		45.15	11.92	0	38.6		-10	55
6060		45.29	11.92	0	38.6		-10	55
6080		45.41	11.92	0	38.6		-10	55
6100		45.59	11.92	0	38.6		-10	55
6120		45.66	11.92	0	38.6		-10	55
6140		45.82	11.92	0	38.6		-10	55
6160		46.07	11.92	0	38.6		-10	55
6180		46.13	11.92	0	38.6		-10	55
6200		46.3	11.92	0	38.6		-10	55
6205		46.3	11.92	0	38.6		-10	55
6220		46.62	11.92	0	38.6		-10	55
6240		46.62	11.92	0	38.6		-10	55
6260		46.9	11.92	0	38.6		-10	55
6265		46.9	11.92	0	38.6		-10	55
6280		47.02	11.92	0	38.6		-10	55
6300		47.07	11.92	0	38.6		-10	55
6320		47.32	11.92	0	38.6		-10	55
6330		47.32	11.84	0	38.6		-10	55
6340		47.33	11.84	0	38.6		-10	55
6360		47.42	11.84	0	38.6		-10	55
6380		47.68	11.84	0	38.6		-10	55
6390		47.68	11.84	0	38.6		-10	55
6400		47.79	11.84	0	38.6		-10	55
6420		47.92	11.84	0	38.6		-10	55
6440		47.96	11.84	0	38.6		-10	55
6455		47.96	11.84	0	38.6		-10	55
6460		48.11	11.84	0	38.6		-10	55
6480		48.27	11.84	0	38.6		-10	55
6500		48.2	11.84	0	38.6		-10	55
6515		48.2	11.84	0	38.6		-10	55
6520		48.3	11.84	0	38.6		-10	55
6540		48.4	11.84	0	38.6		-10	55
6560		48.49	11.84	0	38.6		-10	55
6575		48.49	11.84	0	38.6		-10	55
6580		48.46	11.84	0	38.6		-10	55
6600		48.62	11.84	0	38.6		-10	55
6620		48.69	11.84	0	38.6		-10	55
6640		48.67	11.84	0	38.6		-10	55
6660		48.7	11.84	0	38.6		-10	55
6680		48.67	11.84	0	38.6		-10	55
6700		48.55	11.84	0	38.6		-10	55
6705		48.55	11.84	0	38.6		-10	55
6720		48.84	11.84	0	38.6		-10	55
6740		48.68	11.84	0	38.6		-10	55
6760		48.59	11.84	0	38.6		-10	55
6765		48.59	11.84	0	38.6		-10	55
6780		48.66	11.84	0	38.6		-10	55
6800		48.34	11.84	0	38.6		-10	55
6820		48.28	11.84	0	38.6		-10	55
6830		48.28	11.92	0	38.6		-10	55
6840		48.08	11.92	0	38.6		-10	55
6860		48.08	11.92	0	38.6		-10	55
6880		48	11.92	0	38.6		-10	55
6890		48	11.92	0	38.6		-10	55
6900		47.62	11.92	0	38.6		-10	55
6920		47.53	11.92	0	38.6		-10	55
6940		47.33	11.92	0	38.6		-10	55
6950		47.33	11.92	0	38.6		-10	55
6960		47.13	11.92	0	38.6		-10	55
6980		46.96	11.92	0	38.6		-10	55
7000		46.53	11.92	0	38.6		-10	55
7015		46.53	11.92	0	38.6		-10	55
7020		46.23	11.92	0	38.6		-10	55
7040		46.08	11.92	0	38.6		-10	55
7060		45.97	11.92	0	38.6		-10	55
7075		45.97	11.92	0	38.6		-10	55
7080		45.64	11.92	0	38.6		-10	55
7100		45.52	11.92	0	38.6		-10	55
7120		45.22	11.92	0	38.6		-10	55
7140		45.13	11.92	0	38.6		-10	55
7160		44.78	11.92	0	38.6		-10	55
7180		44.62	11.92	0	38.6		-10	55
7200		44.29	11.92	0	38.6		-10	55
7220		44.05	11.92	0	38.6		-10	55
7240		44.01	11.92	0	38.6		-10	55
7260		43.77	11.92	0	38.6		-10	55
7265		43.77	11.92	0	38.6		-10	55
7280		43.53	11.92	0	38.6		-10	55
7300		43.45	11.92	0	38.6		-10	55
7320		43.21	11.92	0	38.6		-10	55
7325		43.21	11.92	0	38.6		-10	55
7340		43.05	11.92	0	38.6		-10	55
7360		42.75	11.92	0	38.6		-10	55
7380		42.51	11.92	0	38.6		-10	55
7390		42.51	11.67	0	38.6		-10	55
7400		42.46	11.67	0	38.6		-10	55
7420		42.22	11.67	0	38.6		-10	55
7440		42.01	11.67	0	38.6		-10	55
7450		42.01	11.67	0	38.6		-10	55
7460		41.93	11.67	0	38.6		-10	55
7480		41.8	11.67	0	38.6		-10	55
7500		41.67	11.67	0	38.6		-10	55
7515		41.67	11.67	0	38.6		-10	55
7520		41.52	11.67	0	38.6		-10	55
7540		41.39	11.67	0	38.6		-10	55
7560		41.13	11.67	0	38.6		-10	55
7575		41.13	11.67	0	38.6		-10	55
7580		40.91	11.67	0	38.6		-10	55
7600		40.92	11.67	0	38.6		-10	55
7620		40.69	11.67	0	38.6		-10	55
7640		40.52	11.67	0	38.6		-10	55
7660		40.34	11.67	0	38.6		-10	55
7680		40.04	11.67	0	38.6		-10	55
7700		40.08	11.67	0	38.6		-10	55
7720		39.95	11.67	0	38.6		-10	55
7740		39.76	11.67	0	38.6		-10	55
7760		39.67	11.67	0	38.6		-10	55
7765		39.67	11.67	0	38.6		-10	55
7780		39.38	11.67	0	38.6		-10	55
7800		39.31	11.67	0	38.6		-10	55
7820		39.38	11.67	0	38.6		-10	55
7825		39.38	11.67	0	38.6		-10	55
7840		39.31	11.67	0	38.6		-10	55
7860		39.11	11.67	0	38.6		-10	55
7880		39.12	11.67	0	38.6		-10	55
7890		39.12	11.84	0	38.6		-10	55
7900		39.05	11.84	0	38.6		-10	55
7920		38.97	11.84	0	38.6		-10	55
7940		38.95	11.84	0	38.6		-10	55
7950		38.95	11.84	0	38.6		-10	55
7960		39.02	11.84	0	38.6		-10	55
7980		38.85	11.84	0	38.6		-10	55
8000		38.8	11.84	0	38.6		-10	55
8015		38.8	11.84	0	38.6		-10	55
8020		38.78	11.84	0	38.6		-10	55
8040		38.78	11.84	0	38.6		-10	55
8060		38.81	11.84	0	38.6		-10	55
8075		38.81	11.84	0	38.6		-10	55
8080		38.72	11.84	0	38.6		-10	55
8100		38.95	11.84	0	38.6		-10	55
8120		38.77	11.84	0	38.6		-10	55
8140		38.77	11.84	0	38.6		-10	55
8160		38.82	11.84	0	38.6		-10	55
8180		38.86	11.84	0	38.6		-10	55
8200		38.8	11.84	0	38.6		-10	55
8220		38.78	11.84	0	38.6		-10	55
8240		38.82	11.84	0	38.6		-10	55
8260		38.73	11.84	0	38.6		-10	55
8280		38.9	11.84	0	38.6		-10	55
8300		38.77	11.84	0	38.6		-10	55
8320		38.77	11.84	0	38.6		-10	55
8325		38.77	11.84	0	38.6		-10	55
8340		38.91	11.84	0	38.6		-10	55
8360		38.93	11.84	0	38.6		-10	55
8380		38.85	11.84	0	38.6		-10	55
8385		38.85	11.84	0	38.6		-10	55
8400		38.82	11.84	0	38.6		-10	55
8420		38.91	11.84	0	38.6		-10	55
8440		38.8	11.84	0	38.6		-10	55
8450		38.8	11.82	0	38.6		-10	55
8460		38.84	11.82	0	38.6		-10	55
8480		38.78	11.82	0	38.6		-10	55
8500		38.77	11.82	0	38.6		-10	55
8510		38.77	11.82	0	38.6		-10	55
8520		38.65	11.82	0	38.6		-10	55
8540		38.8	11.82	0	38.6		-10	55
8560		38.73	11.82	0	38.6		-10	55
8575		38.73	11.82	0	38.6		-10	55
8580		38.91	11.82	0	38.6		-10	55
8600		38.89	11.82	0	38.6		-10	55
8620		38.66	11.82	0	38.6		-10	55
8635		38.66	11.82	0	38.6		-10	55
8640		38.79	11.82	0	38.6		-10	55
8660		38.89	11.82	0	38.6		-10	55
8680		38.98	11.82	0	38.6		-10	55
8700		38.86	11.82	0	38.6		-10	55
8720		38.83	11.82	0	38.6		-10	55
8740		38.83	11.82	0	38.6		-10	55
8760		38.85	11.82	0	38.6		-10	55
8780		39.02	11.82	0	38.6		-10	55
8800		38.96	11.82	0	38.6		-10	55
8820		39.07	11.82	0	38.6		-10	55
8825		39.07	11.82	0	38.6		-10	55
8840		39.2	11.82	0	38.6		-10	55
8860		39.17	11.82	0	38.6		-10	55
8880		39.22	11.82	0	38.6		-10	55
8885		39.22	11.82	0	38.6		-10	55
8900		39.46	11.82	0	38.6		-10	55
8920		39.59	11.82	0	38.6		-10	55
8940		39.8	11.82	0	38.6		-10	55
8950		39.8	11.8	0	38.6		-10	55
8960		39.93	11.8	0	38.6		-10	55
8980		40.26	11.8	0	38.6		-10	55
9000		40.17	11.8	0	38.6		-10	55
9010		40.17	11.8	0	38.6		-10	55
9020		40.4	11.8	0	38.6		-10	55
9040		40.63	11.8	0	38.6		-10	55
9060		40.75	11.8	0	38.6		-10	55
9075		40.75	11.8	0	38.6		-10	55
9080		40.89	11.8	0	38.6		-10	55
9100		41.04	11.8	0	38.6		-10	55
9120		41.24	11.8	0	38.6		-10	55
9135		41.24	11.8	0	38.6		-10	55
9140		41.49	11.8	0	38.6		-10	55
9160		41.72	11.8	0	38.6		-10	55
9180		41.89	11.8	0	38.6		-10	55
9200		42.08	11.8	0	38.6		-10	55
9220		42.22	11.8	0	38.6		-10	55
9240		42.46	11.8	0	38.6		-10	55
9260		42.91	11.8	0	38.6		-10	55
9280		42.85	11.8	0	38.6		-10	55
9300		43.03	11.8	0	38.6		-10	55
9320		43.26	11.8	0	38.6		-10	55
9325		43.26	11.8	0	38.6		-10	55
9340		43.45	11.8	0	38.6		-10	55
9360		43.65	11.8	0	38.6		-10	55
9380		43.86	11.8	0	38.6		-10	55
9385		43.86	11.8	0	38.6		-10	55
9400		43.75	11.8	0	38.6		-10	55
9420		44.14	11.8	0	38.6		-10	55
9440		44.45	11.8	0	38.6		-10	55
9450		44.45	11.62	0	38.6		-10	55
9460		44.67	11.62	0	38.6		-10	55
9480		44.75	11.62	0	38.6		-10	55
9500		44.95	11.62	0	38.6		-10	55
9510		44.95	11.62	0	38.6		-10	55
9520		45.14	11.62	0	38.6		-10	55
9540		45.17	11.62	0	38.6		-10	55
9560		45.62	11.62	0	38.6		-10	55
9570		45.62	11.62	0	38.6		-10	55
9580		45.68	11.62	0	38.6		-10	55
9600		45.72	11.62	0	38.6		-10	55
9620		45.98	11.62	0	38.6		-10	55
9635		45.98	11.62	0	38.6		-10	55
9640		46.14	11.62	0	38.6		-10	55
9660		46.29	11.62	0	38.6		-10	55
9680		46.45	11.62	0	38.6		-10	55
9695		46.45	11.62	0	38.6		-10	55
9700		46.79	11.62	0	38.6		-10	55
9720		46.8	11.62	0	38.6		-10	55
9740		46.95	11.62	0	38.6		-10	55
9760		47.22	11.62	0	38.6		-10	55
9780		47.44	11.62	0	38.6		-10	55
9800		47.41	11.62	0	38.6		-10	55
9820		47.47	11.62	0	38.6		-10	55
9840		47.79	11.62	0	38.6		-10	55
9860		47.87	11.62	0	38.6		-10	55
9880		48.04	11.62	0	38.6		-10	55
9885		48.04	11.62	0	38.6		-10	55
9900		47.96	11.62	0	38.6		-10	55
9920		48.13	11.62	0	38.6		-10	55
9940		48.13	11.62	0	38.6		-10	55
9945		48.13	11.62	0	38.6		-10	55
9960		48.22	11.62	0	38.6		-10	55
9980		48.41	11.62	0	38.6		-10	55
10000		48.32	11.62	0	38.6		-10	55
10010		48.32	11.84	0	38.6		-10	55
10020		48.29	11.84	0	38.6		-10	55
10040		48.4	11.84	0	38.6		-10	55
10060		48.53	11.84	0	38.6		-10	55
10070		48.53	11.84	0	38.6		-10	55
10080		48.45	11.84	0	38.6		-10	55
10100		48.57	11.84	0	38.6		-10	55
10120		48.73	11.84	0	38.6		-10	55
10135		48.73	11.84	0	38.6		-10	55
10140		48.44	11.84	0	38.6		-10	55
10160		48.63	11.84	0	38.6		-10	55
10180		48.45	11.84	0	38.6		-10	55
10195		48.45	11.84	0	38.6		-10	55
10200		48.45	11.84	0	38.6		-10	55
10220		48.35	11.84	0	38.6		-10	55
10240		48.38	11.84	0	38.6		-10	55
10260		48.35	11.84	0	38.6		-10	55
10280		48.45	11.84	0	38.6		-10	55
10300		48.28	11.84	0	38.6		-10	55
10320		48.27	11.84	0	38.6		-10	55
10340		48.23	11.84	0	38.6		-10	55
10360		47.96	11.84	0	38.6		-10	55
10380		47.78	11.84	0	38.6		-10	55
10385		47.78	11.84	0	38.6		-10	55
10400		47.5	11.84	0	38.6		-10	55
10420		47.6	11.84	0	38.6		-10	55
10440		47.21	11.84	0	38.6		-10	55
10445		47.21	11.84	0	38.6		-10	55
10460		46.96	11.84	0	38.6		-10	55
10480		47	11.84	0	38.6		-10	55
10500		46.63	11.84	0	38.6		-10	55
10510		46.63	11.8	0	38.6		-10	55
10520		46.33	11.8	0	38.6		-10	55
10540		46.09	11.8	0	38.6		-10	55
10560		46	11.8	0	38.6		-10	55
10570		46	11.8	0	38.6		-10	55
10580		45.8	11.8	0	38.6		-10	55
10600		45.77	11.8	0	38.6		-10	55
10620		45.23	11.8	0	38.6		-10	55
10635		45.23	11.8	0	38.6		-10	55
10640		45.22	11.8	0	38.6		-10	55
10660		44.91	11.8	0	38.6		-10	55
10680		44.64	11.8	0	38.6		-10	55
10695		44.64	11.8	0	38.6		-10	55
10700		44.46	11.8	0	38.6		-10	55
10720		44.17	11.8	0	38.6		-10	55
10740		44.04	11.8	0	38.6		-10	55
10760		43.82	11.8	0	38.6		-10	55
10780		43.71	11.8	0	38.6		-10	55
10800		43.57	11.8	0	38.6		-10	55
10820		43.27	11.8	0	38.6		-10	55
10840		43.15	11.8	0	38.6		-10	55
10860		43	11.8	0	38.6		-10	55
10880		42.9	11.8	0	38.6		-10	55
10900		42.59	11.8	0	38.6		-10	55
10920		42.44	11.8	0	38.6		-10	55
10940		42.22	11.8	0	38.6		-10	55
10945		42.22	11.8	0	38.6		-10	55
10960		42.18	11.8	0	38.6		-10	55
10980		42.04	11.8	0	38.6		-10	55
11000		41.78	11.8	0	38.6		-10	55
11010		41.78	11.87	0	38.6		-10	55
11020		41.65	11.87	0	38.6		-10	55
11040		41.27	11.87	0	38.6		-10	55
11060		41.31	11.87	0	38.6		-10	55
11070		41.31	11.87	0	38.6		-10	55
11080		41.08	11.87	0	38.6		-10	55
11100		40.94	11.87	0	38.6		-10	55
11120		40.82	11.87	0	38.6		-10	55
11130		40.82	11.87	0	38.6		-10	55
11140		40.66	11.87	0	38.6		-10	55
11160		40.59	11.87	0	38.6		-10	55
11180		40.3	11.87	0	38.6		-10	55
11195		40.3	11.87	0	38.6		-10	55
11200		40.2	11.87	0	38.6		-10	55
11220		39.87	11.87	0	38.6		-10	55
11240		39.78	11.87	0	38.6		-10	55
11255		39.78	11.87	0	38.6		-10	55
11260		39.7	11.87	0	38.6		-10	55
11280		39.51	11.87	0	38.6		-10	55
11300		39.35	11.87	0	38.6		-10	55
11320		39.35	11.87	0	38.6		-10	55
11340		39.29	11.87	0	38.6		-10	55
11360		39.23	11.87	0	38.6		-10	55
11380		39.12	11.87	0	38.6		-10	55
11400		39.05	11.87	0	38.6		-10	55
11420		38.91	11.87	0	38.6		-10	55
11440		38.79	11.87	0	38.6		-10	55
11445		38.79	11.87	0	38.6		-10	55
11460		39.03	11.87	0	38.6		-10	55
11480		38.94	11.87	0	38.6		-10	55
11500		38.78	11.87	0	38.6		-10	55
11505		38.78	11.87	0	38.6		-10	55
11520		38.73	11.87	0	38.6		-10	55
11540		38.76	11.87	0	38.6		-10	55
11560		38.74	11.87	0	38.6		-10	55
11570		38.74	11.9	0	38.6		-10	55
11580		38.58	11.9	0	38.6		-10	55
11600		38.73	11.9	0	38.6		-10	55
11620		38.82	11.9	0	38.6		-10	55
11630		38.82	11.9	0	38.6		-10	55
11640		38.69	11.9	0	38.6		-10	55
11660		38.71	11.9	0	38.6		-10	55
11680		38.77	11.9	0	38.6		-10	55
11695		38.77	11.9	0	38.6		-10	55
11700		38.7	11.9	0	38.6		-10	55
11720		38.76	11.9	0	38.6		-10	55
11740		38.94	11.9	0	38.6		-10	55
11755		38.94	11.9	0	38.6		-10	55
11760		38.97	11.9	0	38.6		-10	55
11780		38.98	11.9	0	38.6		-10	55
11800		39.11	11.9	0	38.6		-10	55
11820		39.24	11.9	0	38.6		-10	55
11840		39.16	11.9	0	38.6		-10	55
11860		39.4	11.9	0	38.6		-10	55
11880		39.48	11.9	0	38.6		-10	55
11900		39.74	11.9	0	38.6		-10	55
11920		39.83	11.9	0	38.6		-10	55
11940		39.97	11.9	0	38.6		-10	55
11945		39.97	11.9	0	38.6		-10	55
11960		40.16	11.9	0	38.6		-10	55
11980		40.36	11.9	0	38.6		-10	55
12000		40.45	11.9	0	38.6		-10	55
12005		40.45	11.9	0	38.6		-10	55
12020		40.58	11.9	0	38.6		-10	55
12040		40.81	11.9	0	38.6		-10	55
12060		41.11	11.9	0	38.6		-10	55
12070		41.11	11.98	0	38.6		-10	55
12080		41.3	11.98	0	38.6		-10	55
12100		41.49	11.98	0	38.6		-10	55
12120		41.7	11.98	0	38.6		-10	55
12130		41.7	11.98	0	38.6		-10	55
12140		41.92	11.98	0	38.6		-10	55
12160		42.06	11.98	0	38.6		-10	55
12180		42.26	11.98	0	38.6		-10	55
12195		42.26	11.98	0	38.6		-10	55
12200		42.5	11.98	0	38.6		-10	55
12220		42.79	11.98	0	38.6		-10	55
12240		42.89	11.98	0	38.6		-10	55
12255		42.89	11.98	0	38.6		-10	55
12260		42.98	11.98	0	38.6		-10	55
12280		43.2	11.98	0	38.6		-10	55
12300		43.63	11.98	0	38.6		-10	55
12320		43.93	11.98	0	38.6		-10	55
12340		43.9	11.98	0	38.6		-10	55
12360		43.99	11.98	0	38.6		-10	55
12380		44.29	11.98	0	38.6		-10	55
12400		44.41	11.98	0	38.6		-10	55
12420		44.84	11.98	0	38.6		-10	55
12440		44.77	11.98	0	38.6		-10	55
12460		45.02	11.98	0	38.6		-10	55
12480		45.24	11.98	0	38.6		-10	55
12500		45.31	11.98	0	38.6		-10	55
12505		45.31	11.98	0	38.6		-10	55
12520		45.58	11.98	0	38.6		-10	55
12540		45.72	11.98	0	38.6		-10	55
12560		46.08	11.98	0	38.6		-10	55
12565		46.08	11.98	0	38.6		-10	55
12580		46.22	11.98	0	38.6		-10	55
12600		46.35	11.98	0	38.6		-10	55
12620		46.53	11.98	0	38.6		-10	55
12630		46.53	12.1	0	38.6		-10	55
12640		46.7	12.1	0	38.6		-10	55
12660		46.9	12.1	0	38.6		-10	55
12680		47.06	12.1	0	38.6		-10	55
12690		47.06	12.1	0	38.6		-10	55
12700		47.11	12.1	0	38.6		-10	55
12720		47.38	12.1	0	38.6		-10	55
12740		47.47	12.1	0	38.6		-10	55
12760		47.56	12.1	0	38.6		-10	55
12765		47.56	12.1	0	38.6		-10	55
12780		47.95	12.1	0	38.6		-10	55
12800		47.91	12.1	0	38.6		-10	55
12815		47.91	12.1	0	38.6		-10	55
12820		48.13	12.1	0	38.6		-10	55
12840		47.92	12.1	0	38.6		-10	55
12860		48.29	12.1	0	38.6		-10	55
12880		48.26	12.1	0	38.6		-10	55
12900		48.32	12.1	0	38.6		-10	55
12920		48.49	12.1	0	38.6		-10	55
12940		48.32	12.1	0	38.6		-10	55
12960		48.53	12.1	0	38.6		-10	55
12980		48.66	12.1	0	38.6		-10	55
13000		48.6	12.1	0	38.6		-10	55
13005		48.6	12.1	0	38.6		-10	55
13020		48.67	12.1	0	38.6		-10	55
13040		48.51	12.1	0	38.6		-10	55
13060		48.46	12.1	0	38.6		-10	55
13065		48.46	12.1	0	38.6		-10	55
13080		48.54	12.1	0	38.6		-10	55
13100		48.52	12.1	0	38.6		-10	55
13120		48.61	12.1	0	38.6		-10	55
13130		48.61	11.98	0	38.6		-10	55
13140		48.44	11.98	0	38.6		-10	55
13160		48.21	11.98	0	38.6		-10	55
13180		48.26	11.98	0	38.6		-10	55
13190		48.26	11.98	0	38.6		-10	55
13200		48.11	11.98	0	38.6		-10	55
13220		48.21	11.98	0	38.6		-10	55
13240		47.97	11.98	0	38.6		-10	55
13255		47.97	11.98	0	38.6		-10	55
13260		47.68	11.98	0	38.6		-10	55
13280		47.72	11.98	0	38.6		-10	55
13300		47.46	11.98	0	38.6		-10	55
13315		47.46	11.98	0	38.6		-10	55
13320		47.46	11.98	0	38.6		-10	55
13340		47.02	11.98	0	38.6		-10	55
13360		46.79	11.98	0	38.6		-10	55
13380		46.65	11.98	0	38.6		-10	55
13400		46.3	11.98	0	38.6		-10	55
13420		46.2	11.98	0	38.6		-10	55
13440		45.99	11.98	0	38.6		-10	55
13460		45.73	11.98	0	38.6		-10	55
13480		45.41	11.98	0	38.6		-10	55
13500		45.27	11.98	0	38.6		-10	55
13505		45.27	11.98	0	38.6		-10	55
13520		45.15	11.98	0	38.6		-10	55
13540		44.82	11.98	0	38.6		-10	55
13560		44.69	11.98	0	38.6		-10	55
13565		44.69	11.98	0	38.6		-10	55
13580		44.33	11.98	0	38.6		-10	55
13600		44.17	11.98	0	38.6		-10	55
13620		44.08	11.98	0	38.6		-10	55
13630		44.08	12.05	0	38.6		-10	55
13640		43.87	12.05	0	38.6		-10	55
13660		43.57	12.05	0	38.6		-10	55
13680		43.31	12.05	0	38.6		-10	55
13690		43.31	12.05	0	38.6		-10	55
13700		43.27	12.05	0	38.6		-10	55
13720		43.06	12.05	0	38.6		-10	55
13740		42.86	12.05	0	38.6		-10	55
13755		42.86	12.05	0	38.6		-10	55
13760		42.81	12.05	0	38.6		-10	55
13780		42.59	12.05	0	38.6		-10	55
13800		42.32	12.05	0	38.6		-10	55
13815		42.32	12.05	0	38.6		-10	55
13820		42.27	12.05	0	38.6		-10	55
13840		42.01	12.05	0	38.6		-10	55
13860		41.83	12.05	0	38.6		-10	55
13875		41.83	12.05	0	38.6		-10	55
13880		41.79	12.05	0	38.6		-10	55
13900		41.61	12.05	0	38.6		-10	55
13920		41.42	12.05	0	38.6		-10	55
13940		41.23	12.05	0	38.6		-10	55
13960		41.1	12.05	0	38.6		-10	55
13980		40.86	12.05	0	38.6		-10	55
14000		40.77	12.05	0	38.6		-10	55
14020		40.63	12.05	0	38.6		-10	55
14040		40.43	12.05	0	38.6		-10	55
14060		40.19	12.05	0	38.6		-10	55
14065		40.19	12.05	0	38.6		-10	55
14080		40.04	12.05	0	38.6		-10	55
14100		39.86	12.05	0	38.6		-10	55
14120		39.79	12.05	0	38.6		-10	55
14125		39.79	12.05	0	38.6		-10	55
14140		39.59	12.05	0	38.6		-10	55
14160		39.55	12.05	0	38.6		-10	55
14180		39.32	12.05	0	38.6		-10	55
14190		39.32	12.26	0	38.6		-10	55
14200		39.42	12.26	0	38.6		-10	55
14220		39.27	12.26	0	38.6		-10	55
14240		39.06	12.26	0	38.6		-10	55
14250		39.06	12.26	0	38.6		-10	55
14260		39.03	12.26	0	38.6		-10	55
14280		39.16	12.26	0	38.6		-10	55
14300		39.14	12.26	0	38.6		-10	55
14315		39.14	12.26	0	38.6		-10	55
14320		38.87	12.26	0	38.6		-10	55
14340		38.84	12.26	0	38.6		-10	55
14360		38.82	12.26	0	38.6		-10	55
14375		38.82	12.26	0	38.6		-10	55
14380		38.85	12.26	0	38.6		-10	55
14400		38.78	12.26	0	38.6		-10	55
14420		38.82	12.26	0	38.6		-10	55
14440		38.76	12.26	0	38.6		-10	55
14460		38.64	12.26	0	38.6		-10	55
14480		38.77	12.26	0	38.6		-10	55
14500		38.66	12.26	0	38.6		-10	55
14520		38.72	12.26	0	38.6		-10	55
14540		38.83	12.26	0	38.6		-10	55
14560		38.89	12.26	0	38.6		-10	55
14565		38.89	12.26	0	38.6		-10	55
14580		38.85	12.26	0	38.6		-10	55
14600		38.83	12.26	0	38.6		-10	55
14620		38.95	12.26	0	38.6		-10	55
14625		38.95	12.26	0	38.6		-10	55
14640		39.01	12.26	0	38.6		-10	55
14660		39.13	12.26	0	38.6		-10	55
14680		39.19	12.26	0	38.6		-10	55
14690		39.19	12.38	0	38.6		-10	55
14700		39.28	12.38	0	38.6		-10	55
14720		39.34	12.38	0	38.6		-10	55
14740		39.38	12.38	0	38.6		-10	55
14750		39.38	12.38	0	38.6		-10	55
14760		39.67	12.38	0	38.6		-10	55
14780		39.78	12.38	0	38.6		-10	55
14800		39.99	12.38	0	38.6		-10	55
14815		39.99	12.38	0	38.6		-10	55
14820		40.31	12.38	0	38.6		-10	55
14840		40.18	12.38	0	38.6		-10	55
14860		40.39	12.38	0	38.6		-10	55
14875		40.39	12.38	0	38.6		-10	55
14880		40.69	12.38	0	38.6		-10	55
14900		40.83	12.38	0	38.6		-10	55
14920		41.06	12.38	0	38.6		-10	55
14940		41.36	12.38	0	38.6		-10	55
14960		41.39	12.38	0	38.6		-10	55
14980		41.66	12.38	0	38.6		-10	55
15000		41.91	12.38	0	38.6		-10	55
15020		42.06	12.38	0	38.6		-10	55
15040		42.25	12.38	0	38.6		-10	55
15060		42.54	12.38	0	38.6		-10	55
15065		42.54	12.38	0	38.6		-10	55
15080		42.75	12.38	0	38.6		-10	55
15100		42.95	12.38	0	38.6		-10	55
15120		43.01	12.38	0	38.6		-10	55
15125		43.01	12.38	0	38.6		-10	55
15140		43.4	12.38	0	38.6		-10	55
15160		43.52	12.38	0	38.6		-10	55
15180		43.76	12.38	0	38.6		-10	55
15185		43.76	12.38	0	38.6		-10	55
15200		43.8	12.38	0	38.6		-10	55
15220		44.07	12.38	0	38.6		-10	55
15240		44.23	12.38	0	38.6		-10	55
15250		44.23	12.15	0	38.6		-10	55
15260		44.4	12.15	0	38.6		-10	55
15280		44.55	12.15	0	38.6		-10	55
15300		45.04	12.15	0	38.6		-10	55
15315		45.04	12.15	0	38.6		-10	55
15320		45.01	12.15	0	38.6		-10	55
15340		45.22	12.15	0	38.6		-10	55
15360		45.57	12.15	0	38.6		-10	55
15375		45.57	12.15	0	38.6		-10	55
15380		45.53	12.15	0	38.6		-10	55
15400		45.91	12.15	0	38.6		-10	55
15420		45.97	12.15	0	38.6		-10	55
15435		45.97	12.15	0	38.6		-10	55
15440		46.27	12.15	0	38.6		-10	55
15460		46.37	12.15	0	38.6		-10	55
15480		46.56	12.15	0	38.6		-10	55
15500		46.74	12.15	0	38.6		-10	55
15520		46.87	12.15	0	38.6		-10	55
15540		47.14	12.15	0	38.6		-10	55
15560		47.26	12.15	0	38.6		-10	55
15580		47.45	12.15	0	38.6		-10	55
15600		47.56	12.15	0	38.6		-10	55
15620		47.58	12.15	0	38.6		-10	55
15625		47.58	12.15	0	38.6		-10	55
15640		47.89	12.15	0	38.6		-10	55
15660		47.86	12.15	0	38.6		-10	55
15680		48.05	12.15	0	38.6		-10	55
15685		48.05	12.15	0	38.6		-10	55
15700		48.22	12.15	0	38.6		-10	55
15720		48.16	12.15	0	38.6		-10	55
15740		48.3	12.15	0	38.6		-10	55
15750		48.3	12.26	0	38.6		-10	55
15760		48.27	12.26	0	38.6		-10	55
15780		48.29	12.26	0	38.6		-10	55
15800		48.51	12.26	0	38.6		-10	55
15810		48.51	12.26	0	38.6		-10	55
15820		48.44	12.26	0	38.6		-10	55
15840		48.57	12.26	0	38.6		-10	55
15860		48.45	12.26	0	38.6		-10	55
15875		48.45	12.26	0	38.6		-10	55
15880		48.62	12.26	0	38.6		-10	55
15900		48.58	12.26	0	38.6		-10	55
15920		48.55	12.26	0	38.6		-10	55
15935		48.55	12.26	0	38.6		-10	55
15940		48.5	12.26	0	38.6		-10	55
15960		48.32	12.26	0	38.6		-10	55
15980		48.57	12.26	0	38.6		-10	55
16000		48.35	12.26	0	38.6		-10	55
16020		48.36	12.26	0	38.6		-10	55
16040		48.29	12.26	0	38.6		-10	55
16060		48.09	12.26	0	38.6		-10	55
16080		48.01	12.26	0	38.6		-10	55
16100		47.9	12.26	0	38.6		-10	55
16120		47.58	12.26	0	38.6		-10	55
16125		47.58	12.26	0	38.6		-10	55
16140		47.46	12.26	0	38.6		-10	55
16160		47.37	12.26	0	38.6		-10	55
16180		47.15	12.26	0	38.6		-10	55
16185		47.15	12.26	0	38.6		-10	55
16200		46.87	12.26	0	38.6		-10	55
16220		46.45	12.26	0	38.6		-10	55
16240		46.42	12.26	0	38.6		-10	55
16250		46.42	12.43	0	38.6		-10	55
16260		46.2	12.43	0	38.6		-10	55
16280		45.98	12.43	0	38.6		-10	55
16300		45.83	12.43	0	38.6		-10	55
16310		45.83	12.43	0	38.6		-10	55
16320		45.71	12.43	0	38.6		-10	55
16340		45.15	12.43	0	38.6		-10	55
16360		45.17	12.43	0	38.6		-10	55
16375		45.17	12.43	0	38.6		-10	55
16380		44.91	12.43	0	38.6		-10	55
16400		44.74	12.43	0	38.6		-10	55
16420		44.49	12.43	0	38.6		-10	55
16435		44.49	12.43	0	38.6		-10	55
16440		44.19	12.43	0	38.6		-10	55
16460		43.91	12.43	0	38.6		-10	55
16480		43.88	12.43	0	38.6		-10	55
16495		43.88	12.43	0	38.6		-10	55
16500		43.68	12.43	0	38.6		-10	55
16520		43.34	12.43	0	38.6		-10	55
16540		43.36	12.43	0	38.6		-10	55
16560		43.06	12.43	0	38.6		-10	55
16580		42.92	12.43	0	38.6		-10	55
16600		42.77	12.43	0	38.6		-10	55
16620		42.55	12.43	0	38.6		-10	55
16625		42.55	12.43	0	38.6		-10	55
16640		42.6	12.43	0	38.6		-10	55
16660		42.2	12.43	0	38.6		-10	55
16680		42.1	12.43	0	38.6		-10	55
16685		42.1	12.43	0	38.6		-10	55
16700		42.06	12.43	0	38.6		-10	55
16720		41.71	12.43	0	38.6		-10	55
16740		41.63	12.43	0	38.6		-10	55
16745		41.63	12.43	0	38.6		-10	55
16760		41.34	12.43	0	38.6		-10	55
16780		41.17	12.43	0	38.6		-10	55
16800		41.1	12.43	0	38.6		-10	55
16810		41.1	12.28	0	38.6		-10	55
16820		40.88	12.28	0	38.6		-10	55
16840		40.65	12.28	0	38.6		-10	55
16860		40.5	12.28	0	38.6		-10	55
16870		40.5	12.28	0	38.6		-10	55
16880		40.32	12.28	0	38.6		-10	55
16900		40.25	12.28	0	38.6		-10	55
16920		40.18	12.28	0	38.6		-10	55
16935		40.18	12.28	0	38.6		-10	55
16940		39.96	12.28	0	38.6		-10	55
16960		39.7	12.28	0	38.6		-10	55
16980		39.54	12.28	0	38.6		-10	55
16995		39.54	12.28	0	38.6		-10	55
17000		39.55	12.28	0	38.6		-10	55
17020		39.41	12.28	0	38.6		-10	55
17040		39.32	12.28	0	38.6		-10	55
17060		39.18	12.28	0	38.6		-10	55
17080		39.26	12.28	0	38.6		-10	55
17100		39.13	12.28	0	38.6		-10	55
17120		39.08	12.28	0	38.6		-10	55
17140		39.01	12.28	0	38.6		-10	55
17160		38.9	12.28	0	38.6		-10	55
17180		38.8	12.28	0	38.6		-10	55
17185		38.8	12.28	0	38.6		-10	55
17200		38.81	12.28	0	38.6		-10	55
17220		38.71	12.28	0	38.6		-10	55
17240		38.8	12.28	0	38.6		-10	55
17245		38.8	12.28	0	38.6		-10	55
17260		38.72	12.28	0	38.6		-10	55
17280		38.62	12.28	0	38.6		-10	55
17300		38.64	12.28	0	38.6		-10	55
17310		38.64	12.2	0	38.6		-10	55
17320		38.77	12.2	0	38.6		-10	55
17340		38.71	12.2	0	38.6		-10	55
17360		38.64	12.2	0	38.6		-10	55
17370		38.64	12.2	0	38.6		-10	55
17380		38.67	12.2	0	38.6		-10	55
17400		38.61	12.2	0	38.6		-10	55
17420		38.86	12.2	0	38.6		-10	55
17435		38.86	12.2	0	38.6		-10	55
17440		38.74	12.2	0	38.6		-10	55
17460		38.59	12.2	0	38.6		-10	55
17480		38.79	12.2	0	38.6		-10	55
17495		38.79	12.2	0	38.6		-10	55
17500		38.94	12.2	0	38.6		-10	55
17520		38.98	12.2	0	38.6		-10	55
17540		39.06	12.2	0	38.6		-10	55
17560		39.16	12.2	0	38.6		-10	55
17580		39.16	12.2	0	38.6		-10	55
17600		39.34	12.2	0	38.6		-10	55
17620		39.39	12.2	0	38.6		-10	55
17640		39.65	12.2	0	38.6		-10	55
17660		39.78	12.2	0	38.6		-10	55
17680		39.86	12.2	0	38.6		-10	55
17685		39.86	12.2	0	38.6		-10	55
17700		40.1	12.2	0	38.6		-10	55
17720		40.28	12.2	0	38.6		-10	55
17740		40.41	12.2	0	38.6		-10	55
17745		40.41	12.2	0	38.6		-10	55
17760		40.61	12.2	0	38.6		-10	55
17780		40.81	12.2	0	38.6		-10	55
17800		41.02	12.2	0	38.6		-10	55
17810		41.02	12.41	0	38.6		-10	55
17820		41.3	12.41	0	38.6		-10	55
17840		41.42	12.41	0	38.6		-10	55
17860		41.61	12.41	0	38.6		-10	55
17870		41.61	12.41	0	38.6		-10	55
17880		41.89	12.41	0	38.6		-10	55
17900		42.16	12.41	0	38.6		-10	55
17920		42.12	12.41	0	38.6		-10	55
17935		42.12	12.41	0	38.6		-10	55
17940		42.49	12.41	0	38.6		-10	55
17960		42.51	12.41	0	38.6		-10	55
17980		42.79	12.41	0	38.6		-10	55
17995		42.79	12.41	0	38.6		-10	55
18000		43	12.41	0	38.6		-10	55
18020		43.3	12.41	0	38.6		-10	55
18040		43.54	12.41	0	38.6		-10	55
18055		43.54	12.41	0	38.6		-10	55
18060		43.68	12.41	0	38.6		-10	55
18080		43.97	12.41	0	38.6		-10	55
18100		44.17	12.41	0	38.6		-10	55
18120		44.24	12.41	0	38.6		-10	55
18140		44.54	12.41	0	38.6		-10	55
18160		44.56	12.41	0	38.6		-10	55
18180		44.72	12.41	0	38.6		-10	55
18200		45.12	12.41	0	38.6		-10	55
18220		45.19	12.41	0	38.6		-10	55
18240		45.41	12.41	0	38.6		-10	55
18245		45.41	12.41	0	38.6		-10	55
18260		45.68	12.41	0	38.6		-10	55
18280		45.76	12.41	0	38.6		-10	55
18300		46.01	12.41	0	38.6		-10	55
18305		46.01	12.41	0	38.6		-10	55
18320		46.33	12.41	0	38.6		-10	55
18340		46.38	12.41	0	38.6		-10	55
18360		46.62	12.41	0	38.6		-10	55
18370		46.62	12.65	0	38.6		-10	55
18380		46.85	12.65	0	38.6		-10	55
18400		46.93	12.65	0	38.6		-10	55
18420		47.22	12.65	0	38.6		-10	55
18430		47.22	12.65	0	38.6		-10	55
18440		47.32	12.65	0	38.6		-10	55
18460		47.39	12.65	0	38.6		-10	55
18480		47.48	12.65	0	38.6		-10	55
18495		47.48	12.65	0	38.6		-10	55
18500		47.63	12.65	0	38.6		-10	55
18520		47.97	12.65	0	38.6		-10	55
18540		47.78	12.65	0	38.6		-10	55
18555		47.78	12.65	0	38.6		-10	55
18560		47.94	12.65	0	38.6		-10	55
18580		48.08	12.65	0	38.6		-10	55
18600		48.27	12.65	0	38.6		-10	55
18620		48.13	12.65	0	38.6		-10	55
18640		48.4	12.65	0	38.6		-10	55
18660		48.44	12.65	0	38.6		-10	55
18680		48.48	12.65	0	38.6		-10	55
18700		48.33	12.65	0	38.6		-10	55
18720		48.56	12.65	0	38.6		-10	55
18740		48.49	12.65	0	38.6		-10	55
18745		48.49	12.65	0	38.6		-10	55
18760		48.48	12.65	0	38.6		-10	55
18780		48.46	12.65	0	38.6		-10	55
18800		48.45	12.65	0	38.6		-10	55
18805		48.45	12.65	0	38.6		-10	55
18820		48.48	12.65	0	38.6		-10	55
18840		48.44	12.65	0	38.6		-10	55
18860		48.36	12.65	0	38.6		-10	55
18870		48.36	12.73	0	38.6		-10	55
18880		48.32	12.73	0	38.6		-10	55
18900		48.24	12.73	0	38.6		-10	55
18920		48.41	12.73	0	38.6		-10	55
18930		48.41	12.73	0	38.6		-10	55
18940		48.17	12.73	0	38.6		-10	55
18960		48.03	12.73	0	38.6		-10	55
18980		47.72	12.73	0	38.6		-10	55
18995		47.72	12.73	0	38.6		-10	55
19000		47.54	12.73	0	38.6		-10	55
19020		47.56	12.73	0	38.6		-10	55
19040		47.4	12.73	0	38.6		-10	55
19055		47.4	12.73	0	38.6		-10	55
19060		47.22	12.73	0	38.6		-10	55
19080		47.11	12.73	0	38.6		-10	55
19100		46.54	12.73	0	38.6		-10	55
19120		46.5	12.73	0	38.6		-10	55
19140		46.48	12.73	0	38.6		-10	55
19160		45.94	12.73	0	38.6		-10	55
19180		45.88	12.73	0	38.6		-10	55
19200		45.68	12.73	0	38.6		-10	55
19220		45.28	12.73	0	38.6		-10	55
19240		44.99	12.73	0	38.6		-10	55
19245		44.99	12.73	0	38.6		-10	55
19260		45.05	12.73	0	38.6		-10	55
19280		44.73	12.73	0	38.6		-10	55
19300		44.55	12.73	0	38.6		-10	55
19305		44.55	12.73	0	38.6		-10	55
19320		44.4	12.73	0	38.6		-10	55
19340		44.25	12.73	0	38.6		-10	55
19360		43.98	12.73	0	38.6		-10	55
19365		43.98	12.73	0	38.6		-10	55
19380		43.66	12.73	0	38.6		-10	55
19400		43.67	12.73	0	38.6		-10	55
19420		43.34	12.73	0	38.6		-10	55
19430		43.34	12.66	0	38.6		-10	55
19440		43.27	12.66	0	38.6		-10	55
19460		43.01	12.66	0	38.6		-10	55
19480		42.79	12.66	0	38.6		-10	55
19490		42.79	12.66	0	38.6		-10	55
19500		42.56	12.66	0	38.6		-10	55
19520		42.61	12.66	0	38.6		-10	55
19540		42.3	12.66	0	38.6		-10	55
19555		42.3	12.66	0	38.6		-10	55
19560		42.2	12.66	0	38.6		-10	55
19580		41.97	12.66	0	38.6		-10	55
19600		41.86	12.66	0	38.6		-10	55
19620		41.75	12.66	0	38.6		-10	55
19640		41.6	12.66	0	38.6		-10	55
19660		41.22	12.66	0	38.6		-10	55
19680		41.09	12.66	0	38.6		-10	55
19700		41.1	12.66	0	38.6		-10	55
19720		40.97	12.66	0	38.6		-10	55
19740		40.7	12.66	0	38.6		-10	55
19760		40.53	12.66	0	38.6		-10	55
19780		40.41	12.66	0	38.6		-10	55
19800		40.18	12.66	0	38.6		-10	55
19805		40.18	12.66	0	38.6		-10	55
19820		40.1	12.66	0	38.6		-10	55
19840		39.97	12.66	0	38.6		-10	55
19860		39.78	12.66	0	38.6		-10	55
19865		39.78	12.66	0	38.6		-10	55
19880		39.61	12.66	0	38.6		-10	55
19900		39.39	12.66	0	38.6		-10	55
19920		39.31	12.66	0	38.6		-10	55
19930		39.31	12.55	0	38.6		-10	55
19940		39.21	12.55	0	38.6		-10	55
19960		39.14	12.55	0	38.6		-10	55
19980		39.03	12.55	0	38.6		-10	55
19990		39.03	12.55	0	38.6		-10	55
20000		38.88	12.55	0	38.6		-10	55
20020		38.96	12.55	0	38.6		-10	55
20040		38.85	12.55	0	38.6		-10	55
20055		38.85	12.55	0	38.6		-10	55
20060		38.86	12.55	0	38.6		-10	55
20080		38.78	12.55	0	38.6		-10	55
20100		38.72	12.55	0	38.6		-10	55
20115		38.72	12.55	0	38.6		-10	55
20120		38.65	12.55	0	38.6		-10	55
20140		38.71	12.55	0	38.6		-10	55
20160		38.88	12.55	0	38.6		-10	55
20180		38.61	12.55	0	38.6		-10	55
20200		38.73	12.55	0	38.6		-10	55
20220		38.73	12.55	0	38.6		-10	55
20240		38.74	12.55	0	38.6		-10	55
20260		38.66	12.55	0	38.6		-10	55
20280		38.78	12.55	0	38.6		-10	55
20300		38.71	12.55	0	38.6		-10	55
20305		38.71	12.55	0	38.6		-10	55
20320		38.72	12.55	0	38.6		-10	55
20340		38.93	12.55	0	38.6		-10	55
20360		38.98	12.55	0	38.6		-10	55
20365		38.98	12.55	0	38.6		-10	55
20380		38.95	12.55	0	38.6		-10	55
20400		39.05	12.55	0	38.6		-10	55
20420		38.96	12.55	0	38.6		-10	55
20430		38.96	12.43	0	38.6		-10	55
20440		39.1	12.43	0	38.6		-10	55
20460		39.28	12.43	0	38.6		-10	55
20480		39.34	12.43	0	38.6		-10	55
20490		39.34	12.43	0	38.6		-10	55
20500		39.46	12.43	0	38.6		-10	55
20520		39.76	12.43	0	38.6		-10	55
20540		39.98	12.43	0	38.6		-10	55
20555		39.98	12.43	0	38.6		-10	55
20560		39.91	12.43	0	38.6		-10	55
20580		40.24	12.43	0	38.6		-10	55
20600		40.27	12.43	0	38.6		-10	55
20615		40.27	12.43	0	38.6		-10	55
20620		40.59	12.43	0	38.6		-10	55
20640		40.78	12.43	0	38.6		-10	55
20660		40.88	12.43	0	38.6		-10	55
20675		40.88	12.43	0	38.6		-10	55
20680		41.11	12.43	0	38.6		-10	55
20700		41.26	12.43	0	38.6		-10	55
20720		41.48	12.43	0	38.6		-10	55
20740		41.79	12.43	0	38.6		-10	55
20760		41.9	12.43	0	38.6		-10	55
20780		42.14	12.43	0	38.6		-10	55
20800		42.29	12.43	0	38.6		-10	55
20820		42.59	12.43	0	38.6		-10	55
20840		42.84	12.43	0	38.6		-10	55
20860		43.07	12.43	0	38.6		-10	55
20865		43.07	12.43	0	38.6		-10	55
20880		43.3	12.43	0	38.6		-10	55
20900		43.39	12.43	0	38.6		-10	55
20920		43.62	12.43	0	38.6		-10	55
20930		43.62	12.43	0	38.6		-10	55
20940		43.88	12.43	0	38.6		-10	55
20960		44.03	12.43	0	38.6		-10	55
20980		44.15	12.43	0	38.6		-10	55
20990		44.15	12.43	0	38.6		-10	55
21000		44.33	12.43	0	38.6		-10	55
21020		44.6	12.43	0	38.6		-10	55
21040		45.03	12.43	0	38.6		-10	55
21050		45.03	12.43	0	38.6		-10	55
21060		45.08	12.43	0	38.6		-10	55
21080		45.13	12.43	0	38.6		-10	55
21100		45.46	12.43	0	38.6		-10	55
21115		45.46	12.43	0	38.6		-10	55
21120		45.62	12.43	0	38.6		-10	55
21140		46.05	12.43	0	38.6		-10	55
21160		45.97	12.43	0	38.6		-10	55
21175		45.97	12.43	0	38.6		-10	55
21180		46.26	12.43	0	38.6		-10	55
21200		46.31	12.43	0	38.6		-10	55
21220		46.49	12.43	0	38.6		-10	55
21240		46.91	12.43	0	38.6		-10	55
21260		46.9	12.43	0	38.6		-10	55
21280		47.02	12.43	0	38.6		-10	55
21300		47.29	12.43	0	38.6		-10	55
21320		47.37	12.43	0	38.6		-10	55
21340		47.47	12.43	0	38.6		-10	55
21360		47.66	12.43	0	38.6		-10	55
21365		47.66	12.43	0	38.6		-10	55
21380		47.75	12.43	0	38.6		-10	55
21400		47.84	12.43	0	38.6		-10	55
21420		48.11	12.43	0	38.6		-10	55
21425		48.11	12.43	0	38.6		-10	55
21440		48.15	12.43	0	38.6		-10	55
21460		48.08	12.43	0	38.6		-10	55
21480		48.17	12.43	0	38.6		-10	55
21490		48.17	12.53	0	38.6		-10	55
21500		48.3	12.53	0	38.6		-10	55
21520		48.36	12.53	0	38.6		-10	55
21540		48.44	12.53	0	38.6		-10	55
21550		48.44	12.53	0	38.6		-10	55
21560		48.55	12.53	0	38.6		-10	55
21580		48.38	12.53	0	38.6		-10	55
21600		48.66	12.53	0	38.6		-10	55
21615		48.66	12.53	0	38.6		-10	55
21620		48.44	12.53	0	38.6		-10	55
21640		48.39	12.53	0	38.6		-10	55
21660		48.54	12.53	0	38.6		-10	55
21675		48.54	12.53	0	38.6		-10	55
21680		48.14	12.53	0	38.6		-10	55
21700		48.37	12.53	0	38.6		-10	55
21720		48.48	12.53	0	38.6		-10	55
21740		48.31	12.53	0	38.6		-10	55
21760		48.13	12.53	0	38.6		-10	55
21780		48.22	12.53	0	38.6		-10	55
21800		48.15	12.53	0	38.6		-10	55
21820		47.85	12.53	0	38.6		-10	55
21840		47.72	12.53	0	38.6		-10	55
21860		47.84	12.53	0	38.6		-10	55
21865		47.84	12.53	0	38.6		-10	55
21880		47.66	12.53	0	38.6		-10	55
21900		47.3	12.53	0	38.6		-10	55
21920		47.28	12.53	0	38.6		-10	55
21925		47.28	12.53	0	38.6		-10	55
21940		47.01	12.53	0	38.6		-10	55
21960		46.65	12.53	0	38.6		-10	55
21980		46.48	12.53	0	38.6		-10	55
21990		46.48	12.53	0	38.6		-10	55
22000		46.31	12.53	0	38.6		-10	55
22020		46.33	12.53	0	38.6		-10	55
22040		45.9	12.53	0	38.6		-10	55
22050		45.9	12.53	0	38.6		-10	55
22060		45.56	12.53	0	38.6		-10	55
22080		45.47	12.53	0	38.6		-10	55
22100		45.31	12.53	0	38.6		-10	55
22115		45.31	12.53	0	38.6		-10	55
22120		44.9	12.53	0	38.6		-10	55
22140		44.82	12.53	0	38.6		-10	55
22160		44.6	12.53	0	38.6		-10	55
22175		44.6	12.53	0	38.6		-10	55
22180		44.28	12.53	0	38.6		-10	55
22200		44.22	12.53	0	38.6		-10	55
22220		43.93	12.53	0	38.6		-10	55
22240		43.62	12.53	0	38.6		-10	55
22260		43.62	12.53	0	38.6		-10	55
22280		43.37	12.53	0	38.6		-10	55
22300		43.39	12.53	0	38.6		-10	55
22320		43.04	12.53	0	38.6		-10	55
22340		42.88	12.53	0	38.6		-10	55
22360		42.76	12.53	0	38.6		-10	55
22380		42.32	12.53	0	38.6		-10	55
22400		42.39	12.53	0	38.6		-10	55
22420		42.23	12.53	0	38.6		-10	55
22425		42.23	12.53	0	38.6		-10	55
22440		42.07	12.53	0	38.6		-10	55
22460		41.9	12.53	0	38.6		-10	55
22480		41.63	12.53	0	38.6		-10	55
22485		41.63	12.53	0	38.6		-10	55
22500		41.5	12.53	0	38.6		-10	55
22520		41.27	12.53	0	38.6		-10	55
22540		41.25	12.53	0	38.6		-10	55
22550		41.25	12.69	0	38.6		-10	55
22560		41.02	12.69	0	38.6		-10	55
22580		40.91	12.69	0	38.6		-10	55
22600		40.73	12.69	0	38.6		-10	55
22610		40.73	12.69	0	38.6		-10	55
22620		40.69	12.69	0	38.6		-10	55
22640		40.52	12.69	0	38.6		-10	55
22660		40.33	12.69	0	38.6		-10	55
22675		40.33	12.69	0	38.6		-10	55
22680		39.97	12.69	0	38.6		-10	55
22700		39.84	12.69	0	38.6		-10	55
22720		39.88	12.69	0	38.6		-10	55
22735		39.88	12.69	0	38.6		-10	55
22740		39.59	12.69	0	38.6		-10	55
22760		39.44	12.69	0	38.6		-10	55
22780		39.42	12.69	0	38.6		-10	55
22800		39.22	12.69	0	38.6		-10	55
22820		39.19	12.69	0	38.6		-10	55
22840		39.01	12.69	0	38.6		-10	55
22860		39.03	12.69	0	38.6		-10	55
22880		38.93	12.69	0	38.6		-10	55
22900		39.04	12.69	0	38.6		-10	55
22920		38.81	12.69	0	38.6		-10	55
22925		38.81	12.69	0	38.6		-10	55
22940		38.8	12.69	0	38.6		-10	55
22960		38.66	12.69	0	38.6		-10	55
22980		38.81	12.69	0	38.6		-10	55
22985		38.81	12.69	0	38.6		-10	55
23000		38.64	12.69	0	38.6		-10	55
23020		38.63	12.69	0	38.6		-10	55
23040		38.64	12.69	0	38.6		-10	55
23050		38.64	12.58	0	38.6		-10	55
23060		38.78	12.58	0	38.6		-10	55
23080		38.57	12.58	0	38.6		-10	55
23100		38.74	12.58	0	38.6		-10	55
23110		38.74	12.58	0	38.6		-10	55
23120		38.79	12.58	0	38.6		-10	55
23140		38.64	12.58	0	38.6		-10	55
23160		38.75	12.58	0	38.6		-10	55
23175		38.75	12.58	0	38.6		-10	55
23180		38.83	12.58	0	38.6		-10	55
23200		38.95	12.58	0	38.6		-10	55
23220		38.88	12.58	0	38.6		-10	55
23235		38.88	12.58	0	38.6		-10	55
23240		39.08	12.58	0	38.6		-10	55
23260		39.05	12.58	0	38.6		-10	55
23280		39.22	12.58	0	38.6		-10	55
23300		39.39	12.58	0	38.6		-10	55
23320		39.42	12.58	0	38.6		-10	55
23340		39.59	12.58	0	38.6		-10	55
23360		39.83	12.58	0	38.6		-10	55
23380		40.03	12.58	0	38.6		-10	55
23400		40.3	12.58	0	38.6		-10	55
23420		40.36	12.58	0	38.6		-10	55
23425		40.36	12.58	0	38.6		-10	55
23440		40.39	12.58	0	38.6		-10	55
23460		40.7	12.58	0	38.6		-10	55
23480		40.74	12.58	0	38.6		-10	55
23485		40.74	12.58	0	38.6		-10	55
23500		41.21	12.58	0	38.6		-10	55
23520		41.29	12.58	0	38.6		-10	55
23540		41.58	12.58	0	38.6		-10	55
23550		41.58	12.63	0	38.6		-10	55
23560		41.79	12.63	0	38.6		-10	55
23580		41.98	12.63	0	38.6		-10	55
23600		42.3	12.63	0	38.6		-10	55
23610		42.3	12.63	0	38.6		-10	55
23620		42.31	12.63	0	38.6		-10	55
23640		42.75	12.63	0	38.6		-10	55
23660		42.83	12.63	0	38.6		-10	55
23670		42.83	12.63	0	38.6		-10	55
23680		42.98	12.63	0	38.6		-10	55
23700		43.32	12.63	0	38.6		-10	55
23720		43.46	12.63	0	38.6		-10	55
23735		43.46	12.63	0	38.6		-10	55
23740		43.73	12.63	0	38.6		-10	55
23760		43.99	12.63	0	38.6		-10	55
23780		44.07	12.63	0	38.6		-10	55
23795		44.07	12.63	0	38.6		-10	55
23800		44.21	12.63	0	38.6		-10	55
23820		44.47	12.63	0	38.6		-10	55
23840		44.7	12.63	0	38.6		-10	55
23860		44.85	12.63	0	38.6		-10	55
23880		45.1	12.63	0	38.6		-10	55
23900		45.22	12.63	0	38.6		-10	55
23920		45.42	12.63	0	38.6		-10	55
23940		45.72	12.63	0	38.6		-10	55
23960		45.79	12.63	0	38.6		-10	55
23980		46.04	12.63	0	38.6		-10	55
23985		46.04	12.63	0	38.6		-10	55
24000		46.19	12.63	0	38.6		-10	55
24020		46.44	12.63	0	38.6		-10	55
24040		46.54	12.63	0	38.6		-10	55
24045		46.54	12.63	0	38.6		-10	55
24060		46.74	12.63	0	38.6		-10	55
24080		46.91	12.63	0	38.6		-10	55
24100		47.03	12.63	0	38.6		-10	55
24110		47.03	12.6	0	38.6		-10	55
24120		47.18	12.6	0	38.6		-10	55
24140		47.48	12.6	0	38.6		-10	55
24160		47.54	12.6	0	38.6		-10	55
24170		47.54	12.6	0	38.6		-10	55
24180		47.53	12.6	0	38.6		-10	55
24200		47.76	12.6	0	38.6		-10	55
24220		47.88	12.6	0	38.6		-10	55
24235		47.88	12.6	0	38.6		-10	55
24240		47.78	12.6	0	38.6		-10	55
24260		48.15	12.6	0	38.6		-10	55
24280		48.19	12.6	0	38.6		-10	55
24295		48.19	12.6	0	38.6		-10	55
24300		48.32	12.6	0	38.6		-10	55
24320		48.13	12.6	0	38.6		-10	55
24340		48.3	12.6	0	38.6		-10	55
24360		48.43	12.6	0	38.6		-10	55
24380		48.44	12.6	0	38.6		-10	55
24400		48.42	12.6	0	38.6		-10	55
24420		48.45	12.6	0	38.6		-10	55
24440		48.43	12.6	0	38.6		-10	55
24460		48.6	12.6	0	38.6		-10	55
24480		48.39	12.6	0	38.6		-10	55
24485		48.39	12.6	0	38.6		-10	55
24500		48.36	12.6	0	38.6		-10	55
24520		48.41	12.6	0	38.6		-10	55
24540		48.21	12.6	0	38.6		-10	55
24545		48.21	12.6	0	38.6		-10	55
24560		48.44	12.6	0	38.6		-10	55
24580		48.35	12.6	0	38.6		-10	55
24600		48.35	12.6	0	38.6		-10	55
24610		48.35	12.93	0	38.6		-10	55
24620		48.08	12.93	0	38.6		-10	55
24640		48.16	12.93	0	38.6		-10	55
24660		47.98	12.93	0	38.6		-10	55
24670		47.98	12.93	0	38.6		-10	55
24680		47.83	12.93	0	38.6		-10	55
24700		47.58	12.93	0	38.6		-10	55
24720		47.52	12.93	0	38.6		-10	55
24735		47.52	12.93	0	38.6		-10	55
24740		47.21	12.93	0	38.6		-10	55
24760		47.17	12.93	0	38.6		-10	55
24780		46.75	12.93	0	38.6		-10	55
24795		46.75	12.93	0	38.6		-10	55
24800		46.54	12.93	0	38.6		-10	55
24820		46.5	12.93	0	38.6		-10	55
24840		46.14	12.93	0	38.6		-10	55
24860		46.22	12.93	0	38.6		-10	55
24880		46.01	12.93	0	38.6		-10	55
24900		45.63	12.93	0	38.6		-10	55
24920		45.35	12.93	0	38.6		-10	55
24940		45.27	12.93	0	38.6		-10	55
24960		45.02	12.93	0	38.6		-10	55
24980		44.63	12.93	0	38.6		-10	55
25000		44.68	12.93	0	38.6		-10	55
25020		44.45	12.93	0	38.6		-10	55
25040		44.24	12.93	0	38.6		-10	55
25045		44.24	12.93	0	38.6		-10	55
25060		44.07	12.93	0	38.6		-10	55
25080		43.92	12.93	0	38.6		-10	55
25100		43.45	12.93	0	38.6		-10	55
25105		43.45	12.93	0	38.6		-10	55
25120		43.6	12.93	0	38.6		-10	55
25140		43.36	12.93	0	38.6		-10	55
25160		43.08	12.93	0	38.6		-10	55
25170		43.08	13.06	0	38.6		-10	55
25180		43.04	13.06	0	38.6		-10	55
25200		42.73	13.06	0	38.6		-10	55
25220		42.42	13.06	0	38.6		-10	55
25235		42.42	13.06	0	38.6		-10	55
25240		42.37	13.06	0	38.6		-10	55
25260		42.19	13.06	0	38.6		-10	55
25280		42.15	13.06	0	38.6		-10	55
25295		42.15	13.06	0	38.6		-10	55
25300		41.86	13.06	0	38.6		-10	55
25320		41.8	13.06	0	38.6		-10	55
25340		41.63	13.06	0	38.6		-10	55
25355		41.63	13.06	0	38.6		-10	55
25360		41.31	13.06	0	38.6		-10	55
25380		41.23	13.06	0	38.6		-10	55
25400		41.05	13.06	0	38.6		-10	55
25420		40.86	13.06	0	38.6		-10	55
25440		40.71	13.06	0	38.6		-10	55
25460		40.64	13.06	0	38.6		-10	55
25480		40.46	13.06	0	38.6		-10	55
25500		40.19	13.06	0	38.6		-10	55
25520		40.02	13.06	0	38.6		-10	55
25540		40.17	13.06	0	38.6		-10	55
25545		40.17	13.06	0	38.6		-10	55
25560		40.03	13.06	0	38.6		-10	55
25580		39.58	13.06	0	38.6		-10	55
25600		39.52	13.06	0	38.6		-10	55
25605		39.52	13.06	0	38.6		-10	55
25620		39.45	13.06	0	38.6		-10	55
25640		39.38	13.06	0	38.6		-10	55
25660		39.35	13.06	0	38.6		-10	55
25670		39.35	12.88	0	38.6		-10	55
25680		39.07	12.88	0	38.6		-10	55
25700		39.02	12.88	0	38.6		-10	55
25720		38.9	12.88	0	38.6		-10	55
25730		38.9	12.88	0	38.6		-10	55
25740		38.88	12.88	0	38.6		-10	55
25760		38.9	12.88	0	38.6		-10	55
25780		38.73	12.88	0	38.6		-10	55
25795		38.73	12.88	0	38.6		-10	55
25800		38.71	12.88	0	38.6		-10	55
25820		38.78	12.88	0	38.6		-10	55
25840		38.7	12.88	0	38.6		-10	55
25855		38.7	12.88	0	38.6		-10	55
25860		38.57	12.88	0	38.6		-10	55
25880		38.61	12.88	0	38.6		-10	55
25900		38.5	12.88	0	38.6		-10	55
25920		38.56	12.88	0	38.6		-10	55
25940		38.65	12.88	0	38.6		-10	55
25960		38.77	12.88	0	38.6		-10	55
25980		38.61	12.88	0	38.6		-10	55
26000		38.63	12.88	0	38.6		-10	55
26020		38.75	12.88	0	38.6		-10	55
26040		38.76	12.88	0	38.6		-10	55
26045		38.76	12.88	0	38.6		-10	55
26060		38.87	12.88	0	38.6		-10	55
26080		38.96	12.88	0	38.6		-10	55
26100		38.91	12.88	0	38.6		-10	55
26105		38.91	12.88	0	38.6		-10	55
26120		39.08	12.88	0	38.6		-10	55
26140		39.18	12.88	0	38.6		-10	55
26160		39.42	12.88	0	38.6		-10	55
26170		39.42	12.83	0	38.6		-10	55
26180		39.46	12.83	0	38.6		-10	55
26200		39.49	12.83	0	38.6		-10	55
26220		39.76	12.83	0	38.6		-10	55
26230		39.76	12.83	0	38.6		-10	55
26240		39.73	12.83	0	38.6		-10	55
26260		40.01	12.83	0	38.6		-10	55
26280		40.18	12.83	0	38.6		-10	55
26290		40.18	12.83	0	38.6		-10	55
26300		40.26	12.83	0	38.6		-10	55
26320		40.57	12.83	0	38.6		-10	55
26340		40.83	12.83	0	38.6		-10	55
26355		40.83	12.83	0	38.6		-10	55
26360		41	12.83	0	38.6		-10	55
26380		41.07	12.83	0	38.6		-10	55
26400		41.31	12.83	0	38.6		-10	55
26415		41.31	12.83	0	38.6		-10	55
26420		41.56	12.83	0	38.6		-10	55
26440		41.66	12.83	0	38.6		-10	55
26460		42.02	12.83	0	38.6		-10	55
26480		42.16	12.83	0	38.6		-10	55
26500		42.42	12.83	0	38.6		-10	55
26520		42.7	12.83	0	38.6		-10	55
26540		42.89	12.83	0	38.6		-10	55
26545		42.89	12.83	0	38.6		-10	55
26560		43.05	12.83	0	38.6		-10	55
26580		43.26	12.83	0	38.6		-10	55
26600		43.46	12.83	0	38.6		-10	55
26605		43.46	12.83	0	38.6		-10	55
26620		43.76	12.83	0	38.6		-10	55
26640		43.81	12.83	0	38.6		-10	55
26660		44.04	12.83	0	38.6		-10	55
26665		44.04	12.83	0	38.6		-10	55
26680		44.19	12.83	0	38.6		-10	55
26700		44.4	12.83	0	38.6		-10	55
26720		44.71	12.83	0	38.6		-10	55
26730		44.71	12.91	0	38.6		-10	55
26740		44.99	12.91	0	38.6		-10	55
26760		45.24	12.91	0	38.6		-10	55
26780		45.21	12.91	0	38.6		-10	55
26790		45.21	12.91	0	38.6		-10	55
26800		45.51	12.91	0	38.6		-10	55
26820		45.68	12.91	0	38.6		-10	55
26840		45.78	12.91	0	38.6		-10	55
26855		45.78	12.91	0	38.6		-10	55
26860		46.15	12.91	0	38.6		-10	55
26880		46.44	12.91	0	38.6		-10	55
26900		46.4	12.91	0	38.6		-10	55
26915		46.4	12.91	0	38.6		-10	55
26920		46.67	12.91	0	38.6		-10	55
26940		46.85	12.91	0	38.6		-10	55
26960		47.08	12.91	0	38.6		-10	55
26980		47.16	12.91	0	38.6		-10	55
27000		47.27	12.91	0	38.6		-10	55
27020		47.42	12.91	0	38.6		-10	55
27040		47.71	12.91	0	38.6		-10	55
27060		47.74	12.91	0	38.6		-10	55
27080		48	12.91	0	38.6		-10	55
27100		47.83	12.91	0	38.6		-10	55
27105		47.83	12.91	0	38.6		-10	55
27120		48.14	12.91	0	38.6		-10	55
27140		48.11	12.91	0	38.6		-10	55
27160		48.32	12.91	0	38.6		-10	55
27165		48.32	12.91	0	38.6		-10	55
27180		48.14	12.91	0	38.6		-10	55
27200		48.05	12.91	0	38.6		-10	55
27220		48.32	12.91	0	38.6		-10	55
27230		48.32	12.91	0	38.6		-10	55
27240		48.38	12.91	0	38.6		-10	55
27260		48.36	12.91	0	38.6		-10	55
27280		48.49	12.91	0	38.6		-10	55
27290		48.49	12.91	0	38.6		-10	55
27300		48.29	12.91	0	38.6		-10	55
27320		48.48	12.91	0	38.6		-10	55
27340		48.53	12.91	0	38.6		-10	55
27355		48.53	12.91	0	38.6		-10	55
27360		48.44	12.91	0	38.6		-10	55
27380		48.41	12.91	0	38.6		-10	55
27400		48.45	12.91	0	38.6		-10	55
27415		48.45	12.91	0	38.6		-10	55
27420		48.49	12.91	0	38.6		-10	55
27440		48.3	12.91	0	38.6		-10	55
27460		48.17	12.91	0	38.6		-10	55
27480		48.33	12.91	0	38.6		-10	55
27500		48.28	12.91	0	38.6		-10	55
27520		48.09	12.91	0	38.6		-10	55
27540		47.96	12.91	0	38.6		-10	55
27560		47.66	12.91	0	38.6		-10	55
27580		47.69	12.91	0	38.6		-10	55
27600		47.46	12.91	0	38.6		-10	55
27620		47.47	12.91	0	38.6		-10	55
27640		47.21	12.91	0	38.6		-10	55
27660		47	12.91	0	38.6		-10	55
27665		47	12.91	0	38.6		-10	55
27680		46.76	12.91	0	38.6		-10	55
27700		46.65	12.91	0	38.6		-10	55
27720		46.27	12.91	0	38.6		-10	55
27730		46.27	12.86	0	38.6		-10	55
27740		46.07	12.86	0	38.6		-10	55
27760		46.04	12.86	0	38.6		-10	55
27780		45.47	12.86	0	38.6		-10	55
27790		45.47	12.86	0	38.6		-10	55
27800		45.26	12.86	0	38.6		-10	55
27820		45.25	12.86	0	38.6		-10	55
27840		45.09	12.86	0	38.6		-10	55
27855		45.09	12.86	0	38.6		-10	55
27860		44.84	12.86	0	38.6		-10	55
27880		44.58	12.86	0	38.6		-10	55
27900		44.54	12.86	0	38.6		-10	55
27915		44.54	12.86	0	38.6		-10	55
27920		44.2	12.86	0	38.6		-10	55
27940		44.07	12.86	0	38.6		-10	55
27960		43.96	12.86	0	38.6		-10	55
27975		43.96	12.86	0	38.6		-10	55
27980		43.76	12.86	0	38.6		-10	55
28000		43.42	12.86	0	38.6		-10	55
28020		43.28	12.86	0	38.6		-10	55
28040		43.2	12.86	0	38.6		-10	55
28060		42.8	12.86	0	38.6		-10	55
28080		42.61	12.86	0	38.6		-10	55
28100		42.48	12.86	0	38.6		-10	55
28120		42.39	12.86	0	38.6		-10	55
28140		42.28	12.86	0	38.6		-10	55
28160		42.12	12.86	0	38.6		-10	55
28165		42.12	12.86	0	38.6		-10	55
28180		41.82	12.86	0	38.6		-10	55
28200		41.64	12.86	0	38.6		-10	55
28220		41.55	12.86	0	38.6		-10	55
28225		41.55	12.86	0	38.6		-10	55
28240		41.49	12.86	0	38.6		-10	55
28260		41.25	12.86	0	38.6		-10	55
28280		41.19	12.86	0	38.6		-10	55
28290		41.19	13.11	0	38.6		-10	55
28300		40.79	13.11	0	38.6		-10	55
28320		40.65	13.11	0	38.6		-10	55
28340		40.71	13.11	0	38.6		-10	55
28350		40.71	13.11	0	38.6		-10	55
28360		40.49	13.11	0	38.6		-10	55
28380		40.34	13.11	0	38.6		-10	55
28400		39.96	13.11	0	38.6		-10	55
28415		39.96	13.11	0	38.6		-10	55
28420		39.95	13.11	0	38.6		-10	55
28440		39.82	13.11	0	38.6		-10	55
28460		39.69	13.11	0	38.6		-10	55
28475		39.69	13.11	0	38.6		-10	55
28480		39.53	13.11	0	38.6		-10	55
28500		39.41	13.11	0	38.6		-10	55
28520		39.35	13.11	0	38.6		-10	55
28540		39.28	13.11	0	38.6		-10	55
28560		39.2	13.11	0	38.6		-10	55
28580		39.05	13.11	0	38.6		-10	55
28600		38.88	13.11	0	38.6		-10	55
28620		38.89	13.11	0	38.6		-10	55
28640		38.98	13.11	0	38.6		-10	55
28660		38.86	13.11	0	38.6		-10	55
28665		38.86	13.11	0	38.6		-10	55
28680		38.85	13.11	0	38.6		-10	55
28700		38.7	13.11	0	38.6		-10	55
28720		38.68	13.11	0	38.6		-10	55
28725		38.68	13.11	0	38.6		-10	55
28740		38.7	13.11	0	38.6		-10	55
28760		38.74	13.11	0	38.6		-10	55
28780		38.66	13.11	0	38.6		-10	55
28790		38.66	13.08	0	38.6		-10	55
28800		38.59	13.08	0	38.6		-10	55
28820		38.58	13.08	0	38.6		-10	55
28840		38.62	13.08	0	38.6		-10	55
28850		38.62	13.08	0	38.6		-10	55
28860		38.63	13.08	0	38.6		-10	55
28880		38.83	13.08	0	38.6		-10	55
28900		38.83	13.08	0	38.6		-10	55
28910		38.83	13.08	0	38.6		-10	55
28920		38.84	13.08	0	38.6		-10	55
28940		38.92	13.08	0	38.6		-10	55
28960		38.91	13.08	0	38.6		-10	55
28975		38.91	13.08	0	38.6		-10	55
28980		39.05	13.08	0	38.6		-10	55
29000		39.14	13.08	0	38.6		-10	55
29020		39.23	13.08	0	38.6		-10	55
29040		39.28	13.08	0	38.6		-10	55
29060		39.47	13.08	0	38.6		-10	55
29080		39.6	13.08	0	38.6		-10	55
29100		39.81	13.08	0	38.6		-10	55
29120		40.01	13.08	0	38.6		-10	55
29140		40.11	13.08	0	38.6		-10	55
29160		40.34	13.08	0	38.6		-10	55
29165		40.34	13.08	0	38.6		-10	55
29180		40.55	13.08	0	38.6		-10	55
29200		40.71	13.08	0	38.6		-10	55
29220		40.93	13.08	0	38.6		-10	55
29225		40.93	13.08	0	38.6		-10	55
29240		41.18	13.08	0	38.6		-10	55
29260		41.18	13.08	0	38.6		-10	55
29280		41.58	13.08	0	38.6		-10	55
29285		41.58	13.08	0	38.6		-10	55
29300		41.82	13.08	0	38.6		-10	55
29320		41.93	13.08	0	38.6		-10	55
29340		42.26	13.08	0	38.6		-10	55
29350		42.26	12.89	0	38.6		-10	55
29360		42.31	12.89	0	38.6		-10	55
29380		42.48	12.89	0	38.6		-10	55
29400		42.91	12.89	0	38.6		-10	55
29410		42.91	12.89	0	38.6		-10	55
29420		43	12.89	0	38.6		-10	55
29440		43.19	12.89	0	38.6		-10	55
29460		43.39	12.89	0	38.6		-10	55
29475		43.39	12.89	0	38.6		-10	55
29480		43.68	12.89	0	38.6		-10	55
29500		43.83	12.89	0	38.6		-10	55
29520		44.02	12.89	0	38.6		-10	55
29535		44.02	12.89	0	38.6		-10	55
29540		44.29	12.89	0	38.6		-10	55
29560		44.58	12.89	0	38.6		-10	55
29580		44.68	12.89	0	38.6		-10	55
29600		44.78	12.89	0	38.6		-10	55
29620		45.02	12.89	0	38.6		-10	55
29640		45.2	12.89	0	38.6		-10	55
29660		45.52	12.89	0	38.6		-10	55
29680		45.83	12.89	0	38.6		-10	55
29700		45.8	12.89	0	38.6		-10	55
29720		46.15	12.89	0	38.6		-10	55
29725		46.15	12.89	0	38.6		-10	55
29740		46.34	12.89	0	38.6		-10	55
29760		46.38	12.89	0	38.6		-10	55
29780		46.85	12.89	0	38.6		-10	55
29785		46.85	12.89	0	38.6		-10	55
29800		46.83	12.89	0	38.6		-10	55
29820		46.85	12.89	0	38.6		-10	55
29840		47.18	12.89	0	38.6		-10	55
29850		47.18	13.09	0	38.6		-10	55
29860		47.33	13.09	0	38.6		-10	55
29880		47.55	13.09	0	38.6		-10	55
29900		47.61	13.09	0	38.6		-10	55
29910		47.61	13.09	0	38.6		-10	55
29920		47.63	13.09	0	38.6		-10	55
29940		47.73	13.09	0	38.6		-10	55
29960		47.86	13.09	0	38.6		-10	55
29975		47.86	13.09	0	38.6		-10	55
29980		47.95	13.09	0	38.6		-10	55
30000		48.18	13.09	0	38.6		-10	55
30020		48.31	13.09	0	38.6		-10	55
30035		48.31	13.09	0	38.6		-10	55
30040		48.4	13.09	0	38.6		-10	55
30060		48.54	13.09	0	38.6		-10	55
30080		48.42	13.09	0	38.6		-10	55
30100		48.27	13.09	0	38.6		-10	55
30120		48.29	13.09	0	38.6		-10	55
30140		48.42	13.09	0	38.6		-10	55
30160		48.41	13.09	0	38.6		-10	55
30180		48.53	13.09	0	38.6		-10	55
30200		48.47	13.09	0	38.6		-10	55
30220		48.44	13.09	0	38.6		-10	55
30225		48.44	13.09	0	38.6		-10	55
30240		48.53	13.09	0	38.6		-10	55
30260		48.35	13.09	0	38.6		-10	55
30280		48.27	13.09	0	38.6		-10	55
30285		48.27	13.09	0	38.6		-10	55
30300		48.18	13.09	0	38.6		-10	55
30320		48.13	13.09	0	38.6		-10	55
30340		48.13	13.09	0	38.6		-10	55
30350		48.13	13.11	0	38.6		-10	55
30360		47.86	13.11	0	38.6		-10	55
30380		47.78	13.11	0	38.6		-10	55
30400		47.57	13.11	0	38.6		-10	55
30410		47.57	13.11	0	38.6		-10	55
30420		47.43	13.11	0	38.6		-10	55
30440		47.19	13.11	0	38.6		-10	55
30460		47.11	13.11	0	38.6		-10	55
30475		47.11	13.11	0	38.6		-10	55
30480		46.84	13.11	0	38.6		-10	55
30500		46.4	13.11	0	38.6		-10	55
30520		46.28	13.11	0	38.6		-10	55
30540		46.1	13.11	0	38.6		-10	55
30560		45.97	13.11	0	38.6		-10	55
30580		45.68	13.11	0	38.6		-10	55
30595		45.68	13.11	0	38.6		-10	55
30600		45.62	13.11	0	38.6		-10	55
30620		45.33	13.11	0	38.6		-10	55
30640		45.06	13.11	0	38.6		-10	55
30660		44.88	13.11	0	38.6		-10	55
30680		44.85	13.11	0	38.6		-10	55
30700		44.47	13.11	0	38.6		-10	55
30720		44.25	13.11	0	38.6		-10	55
30740		44.07	13.11	0	38.6		-10	55
30760		43.8	13.11	0	38.6		-10	55
30780		43.69	13.11	0	38.6		-10	55
30785		43.69	13.11	0	38.6		-10	55
30800		43.45	13.11	0	38.6		-10	55
30820		43.23	13.11	0	38.6		-10	55
30840		43.13	13.11	0	38.6		-10	55
30850		43.13	13.03	0	38.6		-10	55
30860		42.89	13.03	0	38.6		-10	55
30880		42.83	13.03	0	38.6		-10	55
30900		42.54	13.03	0	38.6		-10	55
30910		42.54	13.03	0	38.6		-10	55
30920		42.45	13.03	0	38.6		-10	55
30940		42.23	13.03	0	38.6		-10	55
30960		42.09	13.03	0	38.6		-10	55
30970		42.09	13.03	0	38.6		-10	55
30980		41.99	13.03	0	38.6		-10	55
31000		41.78	13.03	0	38.6		-10	55
31020		41.56	13.03	0	38.6		-10	55
31035		41.56	13.03	0	38.6		-10	55
31040		41.55	13.03	0	38.6		-10	55
31060		41.3	13.03	0	38.6		-10	55
31080		41.13	13.03	0	38.6		-10	55
31095		41.13	13.03	0	38.6		-10	55
31100		40.83	13.03	0	38.6		-10	55
31120		40.71	13.03	0	38.6		-10	55
31140		40.57	13.03	0	38.6		-10	55
31160		40.5	13.03	0	38.6		-10	55
31180		40.28	13.03	0	38.6		-10	55
31200		40.17	13.03	0	38.6		-10	55
31220		40.01	13.03	0	38.6		-10	55
31240		39.8	13.03	0	38.6		-10	55
31260		39.87	13.03	0	38.6		-10	55
31280		39.56	13.03	0	38.6		-10	55
31285		39.56	13.03	0	38.6		-10	55
31300		39.33	13.03	0	38.6		-10	55
31320		39.3	13.03	0	38.6		-10	55
31340		39.29	13.03	0	38.6		-10	55
31345		39.29	13.03	0	38.6		-10	55
31360		39.14	13.03	0	38.6		-10	55
31380		39.17	13.03	0	38.6		-10	55
31400		38.92	13.03	0	38.6		-10	55
31410		38.92	13.03	0	38.6		-10	55
31420		38.96	13.03	0	38.6		-10	55
31440		38.9	13.03	0	38.6		-10	55
31460		38.79	13.03	0	38.6		-10	55
31470		38.79	13.03	0	38.6		-10	55
31480		38.72	13.03	0	38.6		-10	55
31500		38.69	13.03	0	38.6		-10	55
31520		38.51	13.03	0	38.6		-10	55
31535		38.51	13.03	0	38.6		-10	55
31540		38.87	13.03	0	38.6		-10	55
31560		38.75	13.03	0	38.6		-10	55
31580		38.68	13.03	0	38.6		-10	55
31595		38.68	13.03	0	38.6		-10	55
31600		38.68	13.03	0	38.6		-10	55
31620		38.71	13.03	0	38.6		-10	55
31640		38.5	13.03	0	38.6		-10	55
31660		38.57	13.03	0	38.6		-10	55
31680		38.85	13.03	0	38.6		-10	55
31700		38.69	13.03	0	38.6		-10	55
31720		38.76	13.03	0	38.6		-10	55
31740		38.79	13.03	0	38.6		-10	55
31760		38.99	13.03	0	38.6		-10	55
31780		38.99	13.03	0	38.6		-10	55
31785		38.99	13.03	0	38.6		-10	55
31800		39.16	13.03	0	38.6		-10	55
31820		39.32	13.03	0	38.6		-10	55
31840		39.33	13.03	0	38.6		-10	55
31845		39.33	13.03	0	38.6		-10	55
31860		39.36	13.03	0	38.6		-10	55
31880		39.58	13.03	0	38.6		-10	55
31900		39.68	13.03	0	38.6		-10	55
31905		39.68	13.03	0	38.6		-10	55
31920		39.94	13.03	0	38.6		-10	55
31940		40.15	13.03	0	38.6		-10	55
31960		40.29	13.03	0	38.6		-10	55
31970		40.29	13.08	0	38.6		-10	55
31980		40.52	13.08	0	38.6		-10	55
32000		40.78	13.08	0	38.6		-10	55
32020		40.84	13.08	0	38.6		-10	55
32035		40.84	13.08	0	38.6		-10	55
32040		40.95	13.08	0	38.6		-10	55
32060		41.3	13.08	0	38.6		-10	55
32080		41.5	13.08	0	38.6		-10	55
32095		41.5	13.08	0	38.6		-10	55
32100		41.61	13.08	0	38.6		-10	55
32120		41.84	13.08	0	38.6		-10	55
32140		42.12	13.08	0	38.6		-10	55
32155		42.12	13.08	0	38.6		-10	55
32160		42.29	13.08	0	38.6		-10	55
32180		42.5	13.08	0	38.6		-10	55
32200		42.62	13.08	0	38.6		-10	55
32220		43.05	13.08	0	38.6		-10	55
32240		43.23	13.08	0	38.6		-10	55
32260		43.35	13.08	0	38.6		-10	55
32280		43.62	13.08	0	38.6		-10	55
[truncated: 275 more rows]
