# Supplementary material for: Clinical identification of the stimulus intensity to measure temporal summation of second pain
Source: Sci Rep. 2022 Jul 28;12:12915. doi: 10.1038/s41598-022-17171-6 (PMC9334644; doi:10.1038/s41598-022-17171-6)
Supplement: Supplementary file 1 — Supplementary Information 1. [file 41598_2022_17171_MOESM1_ESM.zip › 14 PT2.xlsx]

## Sheet: Sheet1
Timestamp [msec]	Heater [C]	Tec [C]	Water [C]	COVAS	Baseline [C]	Events	LimiterMin [C]	LimiterMax [C]
35		39.89
50		39.89	13.11	0	39.6		-10	55
55		39.62	13.11	0	39.6		-10	55
75		39.69	13.11	0	39.6		-10	55
95		39.65	13.11	0	39.6		-10	55
110		39.65	13.11	0	39.6		-10	55
115		39.61	13.11	0	39.6		-10	55
135		39.6	13.11	0	39.6		-10	55
155		39.67	13.11	0	39.6		-10	55
170		39.67	13.11	0	39.6		-10	55
175		39.51	13.11	0	39.6		-10	55
195		39.62	13.11	0	39.6		-10	55
215		39.62	13.11	0	39.6		-10	55
235		39.59	13.11	0	39.6		-10	55
255		39.46	13.11	0	39.6		-10	55
275		39.75	13.11	0	39.6		-10	55
295		39.58	13.11	0	39.6		-10	55
315		39.59	13.11	0	39.6		-10	55
335		39.6	13.11	0	39.6		-10	55
355		39.72	13.11	0	39.6		-10	55
375		39.62	13.11	0	39.6		-10	55
395		39.62	13.11	0	39.6		-10	55
415		39.6	13.11	0	39.6		-10	55
420		39.6	13.11	0	39.6		-10	55
435		39.53	13.11	0	39.6		-10	55
455		39.66	13.11	0	39.6		-10	55
475		39.62	13.11	0	39.6		-10	55
480		39.62	13.11	0	39.6		-10	55
495		39.52	13.11	0	39.6		-10	55
515		39.65	13.11	0	39.6		-10	55
535		39.68	13.11	0	39.6		-10	55
545		39.68	13.11	0	39.6		-10	55
555		39.69	13.11	0	39.6		-10	55
575		39.6	13.11	0	39.6		-10	55
595		39.72	13.11	0	39.6		-10	55
605		39.72	12.86	0	39.6		-10	55
615		39.57	12.86	0	39.6		-10	55
635		39.5	12.86	0	39.6		-10	55
655		39.64	12.86	0	39.6		-10	55
670		39.64	12.86	0	39.6		-10	55
675		39.61	12.86	0	39.6		-10	55
695		39.68	12.86	0	39.6		-10	55
715		39.61	12.86	0	39.6		-10	55
730		39.61	12.86	0	39.6		-10	55
735		39.61	12.86	0	39.6		-10	55
755		39.52	12.86	0	39.6		-10	55
775		39.5	12.86	0	39.6		-10	55
795		39.77	12.86	0	39.6		-10	55
815		39.57	12.86	0	39.6		-10	55
835		39.52	12.86	0	39.6		-10	55
855		39.59	12.86	0	39.6		-10	55
875		39.63	12.86	0	39.6		-10	55
895		39.55	12.86	0	39.6		-10	55
915		39.45	12.86	0	39.6		-10	55
920		39.45	12.86	0	39.6		-10	55
935		39.51	12.86	0	39.6		-10	55
955		39.7	12.86	0	39.6		-10	55
975		39.58	12.86	0	39.6		-10	55
980		39.58	12.86	0	39.6		-10	55
995		39.64	12.86	0	39.6		-10	55
1015		39.64	12.86	0	39.6		-10	55
1035		39.72	12.86	0	39.6		-10	55
1045		39.72	12.86	0	39.6		-10	55
1055		39.71	12.86	0	39.6		-10	55
1075		39.65	12.86	0	39.6		-10	55
1095		39.62	12.86	0	39.6		-10	55
1105		39.62	13.01	0	39.6		-10	55
1115		39.66	13.01	0	39.6		-10	55
1135		39.74	13.01	0	39.6		-10	55
1155		39.69	13.01	0	39.6		-10	55
1170		39.69	13.01	0	39.6		-10	55
1175		39.7	13.01	0	39.6		-10	55
1195		39.67	13.01	0	39.6		-10	55
1215		39.67	13.01	0	39.6		-10	55
1230		39.67	13.01	0	39.6		-10	55
1235		39.69	13.01	0	39.6		-10	55
1255		39.69	13.01	0	39.6		-10	55
1275		39.7	13.01	0	39.6		-10	55
1295		39.69	13.01	0	39.6		-10	55
1315		39.6	13.01	0	39.6		-10	55
1335		39.73	13.01	0	39.6		-10	55
1355		39.7	13.01	0	39.6		-10	55
1375		39.64	13.01	0	39.6		-10	55
1395		39.61	13.01	0	39.6		-10	55
1415		39.56	13.01	0	39.6		-10	55
1420		39.56	13.01	0	39.6		-10	55
1435		39.84	13.01	0	39.6		-10	55
1455		39.8	13.01	0	39.6		-10	55
1475		39.65	13.01	0	39.6		-10	55
1480		39.65	13.01	0	39.6		-10	55
1495		39.5	13.01	0	39.6		-10	55
1515		39.68	13.01	0	39.6		-10	55
1535		39.8	13.01	0	39.6		-10	55
1545		39.8	13.01	0	39.6		-10	55
1555		39.57	13.01	0	39.6		-10	55
1575		39.69	13.01	0	39.6		-10	55
1595		39.57	13.01	0	39.6		-10	55
1605		39.57	13.14	0	39.6		-10	55
1615		39.57	13.14	0	39.6		-10	55
1635		39.85	13.14	0	39.6		-10	55
1655		39.58	13.14	0	39.6		-10	55
1670		39.58	13.14	0	39.6		-10	55
1675		39.56	13.14	0	39.6		-10	55
1695		39.6	13.14	0	39.6		-10	55
1715		39.6	13.14	0	39.6		-10	55
1730		39.6	13.14	0	39.6		-10	55
1735		39.57	13.14	0	39.6		-10	55
1755		39.58	13.14	0	39.6		-10	55
1775		39.7	13.14	0	39.6		-10	55
1790		39.7	13.14	0	39.6		-10	55
1795		39.66	13.14	0	39.6		-10	55
1815		39.75	13.14	0	39.6		-10	55
1835		39.65	13.14	0	39.6		-10	55
1855		39.7	13.14	0	39.6		-10	55
1875		39.62	13.14	0	39.6		-10	55
1895		39.68	13.14	0	39.6		-10	55
1915		39.61	13.14	0	39.6		-10	55
1920		39.61	13.14	0	39.6		-10	55
1935		39.76	13.14	0	39.6		-10	55
1955		39.65	13.14	0	39.6		-10	55
1975		39.68	13.14	0	39.6		-10	55
1980		39.68	13.14	0	39.6		-10	55
1995		39.58	13.14	0	39.6		-10	55
2015		39.63	13.14	0	39.6		-10	55
2035		39.64	13.14	0	39.6		-10	55
2040		39.64	13.14	0	39.6		-10	55
2055		39.64	13.14	0	39.6		-10	55
2075		39.64	13.14	0	39.6		-10	55
2095		39.67	13.14	0	39.6		-10	55
2105		39.67	12.86	0	39.6		-10	55
2115		39.68	12.86	0	39.6		-10	55
2135		39.68	12.86	0	39.6		-10	55
2155		39.66	12.86	0	39.6		-10	55
2170		39.66	12.86	0	39.6		-10	55
2175		39.61	12.86	0	39.6		-10	55
2195		39.61	12.86	0	39.6		-10	55
2215		39.78	12.86	0	39.6		-10	55
2230		39.78	12.86	0	39.6		-10	55
2235		39.61	12.86	0	39.6		-10	55
2255		39.67	12.86	0	39.6		-10	55
2275		39.56	12.86	0	39.6		-10	55
2290		39.56	12.86	0	39.6		-10	55
2295		39.61	12.86	0	39.6		-10	55
2315		39.5	12.86	0	39.6		-10	55
2335		39.59	12.86	0	39.6		-10	55
2355		39.62	12.86	0	39.6		-10	55
2375		39.65	12.86	0	39.6		-10	55
2395		39.55	12.86	0	39.6		-10	55
2415		39.59	12.86	0	39.6		-10	55
2435		39.55	12.86	0	39.6		-10	55
2455		39.6	12.86	0	39.6		-10	55
2475		39.52	12.86	0	39.6		-10	55
2480		39.52	12.86	0	39.6		-10	55
2495		39.77	12.86	0	39.6		-10	55
2515		39.56	12.86	0	39.6		-10	55
2535		39.61	12.86	0	39.6		-10	55
2540		39.61	12.86	0	39.6		-10	55
2555		39.73	12.86	0	39.6		-10	55
2575		39.7	12.86	0	39.6		-10	55
2595		39.58	12.86	0	39.6		-10	55
2605		39.58	12.81	0	39.6		-10	55
2615		39.6	12.81	0	39.6		-10	55
2635		39.65	12.81	0	39.6		-10	55
2655		39.59	12.81	0	39.6		-10	55
2665		39.59	12.81	0	39.6		-10	55
2675		39.5	12.81	0	39.6		-10	55
2695		39.73	12.81	0	39.6		-10	55
2715		39.54	12.81	0	39.6		-10	55
2730		39.54	12.81	0	39.6		-10	55
2735		39.51	12.81	0	39.6		-10	55
2755		39.53	12.81	0	39.6		-10	55
2775		39.62	12.81	0	39.6		-10	55
2790		39.62	12.81	0	39.6		-10	55
2795		39.7	12.81	0	39.6		-10	55
2815		39.46	12.81	0	39.6		-10	55
2835		39.71	12.81	0	39.6		-10	55
2855		39.59	12.81	0	39.6		-10	55
2875		39.63	12.81	0	39.6		-10	55
2895		39.54	12.81	0	39.6		-10	55
2915		39.55	12.81	0	39.6		-10	55
2935		39.55	12.81	0	39.6		-10	55
2955		39.54	12.81	0	39.6		-10	55
2975		39.71	12.81	0	39.6		-10	55
2980		39.71	12.81	0	39.6		-10	55
2995		39.72	12.81	0	39.6		-10	55
3015		39.49	12.81	0	39.6		-10	55
3035		39.65	12.81	0	39.6		-10	55
3040		39.65	12.81	0	39.6		-10	55
3055		39.79	12.81	0	39.6		-10	55
3075		39.57	12.81	0	39.6		-10	55
3095		39.71	12.81	0	39.6		-10	55
3100		39.71	12.81	0	39.6		-10	55
3115		39.4	12.81	0	39.6		-10	55
3135		39.6	12.81	0	39.6		-10	55
3155		39.73	12.81	0	39.6		-10	55
3165		39.73	12.53	0	39.6		-10	55
3175		39.68	12.53	0	39.6		-10	55
3195		39.65	12.53	0	39.6		-10	55
3215		39.71	12.53	0	39.6		-10	55
3230		39.71	12.53	0	39.6		-10	55
3235		39.7	12.53	0	39.6		-10	55
3255		39.74	12.53	0	39.6		-10	55
3275		39.63	12.53	0	39.6		-10	55
3290		39.63	12.53	0	39.6		-10	55
3295		39.66	12.53	0	39.6		-10	55
3315		39.65	12.53	0	39.6		-10	55
3335		39.58	12.53	0	39.6		-10	55
3350		39.58	12.53	0	39.6		-10	55
3355		39.76	12.53	0	39.6		-10	55
3375		39.67	12.53	0	39.6		-10	55
3395		39.69	12.53	0	39.6		-10	55
3415		39.65	12.53	0	39.6		-10	55
3435		39.51	12.53	0	39.6		-10	55
3455		39.56	12.53	0	39.6		-10	55
3475		39.74	12.53	0	39.6		-10	55
3495		39.66	12.53	0	39.6		-10	55
3515		39.51	12.53	0	39.6		-10	55
3535		39.67	12.53	0	39.6		-10	55
3540		39.67	12.53	0	39.6		-10	55
3555		39.57	12.53	0	39.6		-10	55
3575		39.7	12.53	0	39.6		-10	55
3595		39.62	12.53	0	39.6		-10	55
3600		39.62	12.53	0	39.6		-10	55
3615		39.65	12.53	0	39.6		-10	55
3635		39.67	12.53	0	39.6		-10	55
3655		39.72	12.53	0	39.6		-10	55
3665		39.72	12.58	0	39.6		-10	55
3675		39.57	12.58	0	39.6		-10	55
3695		39.41	12.58	0	39.6		-10	55
3715		39.66	12.58	0	39.6		-10	55
3725		39.66	12.58	0	39.6		-10	55
3735		39.69	12.58	0	39.6		-10	55
3755		39.61	12.58	0	39.6		-10	55
3775		39.62	12.58	0	39.6		-10	55
3790		39.62	12.58	0	39.6		-10	55
3795		39.6	12.58	0	39.6		-10	55
3815		39.59	12.58	0	39.6		-10	55
3835		39.57	12.58	0	39.6		-10	55
3850		39.57	12.58	0	39.6		-10	55
3855		39.55	12.58	0	39.6		-10	55
3875		39.76	12.58	0	39.6		-10	55
3895		39.86	12.58	0	39.6		-10	55
3915		39.6	12.58	0	39.6		-10	55
3935		39.66	12.58	0	39.6		-10	55
3955		39.68	12.58	0	39.6		-10	55
3975		39.53	12.58	0	39.6		-10	55
3995		39.63	12.58	0	39.6		-10	55
4015		39.54	12.58	0	39.6		-10	55
4035		39.79	12.58	0	39.6		-10	55
4040		39.79	12.58	0	39.6		-10	55
4055		39.57	12.58	0	39.6		-10	55
4075		39.65	12.58	0	39.6		-10	55
4095		39.6	12.58	0	39.6		-10	55
4100		39.6	12.58	0	39.6		-10	55
4115		39.47	12.58	0	39.6		-10	55
4135		39.62	12.58	0	39.6		-10	55
4155		39.6	12.58	0	39.6		-10	55
4165		39.6	12.51	0	39.6		-10	55
4175		39.64	12.51	0	39.6		-10	55
4195		39.46	12.51	0	39.6		-10	55
4215		39.76	12.51	0	39.6		-10	55
4225		39.76	12.51	0	39.6		-10	55
4235		39.58	12.51	0	39.6		-10	55
4255		39.64	12.51	0	39.6		-10	55
4275		39.69	12.51	0	39.6		-10	55
4290		39.69	12.51	0	39.6		-10	55
4295		39.57	12.51	0	39.6		-10	55
4315		39.52	12.51	0	39.6		-10	55
4335		39.6	12.51	0	39.6		-10	55
4350		39.6	12.51	0	39.6		-10	55
4355		39.65	12.51	0	39.6		-10	55
4375		39.71	12.51	0	39.6		-10	55
4395		39.53	12.51	0	39.6		-10	55
4415		39.4	12.51	0	39.6		-10	55
4435		39.67	12.51	0	39.6		-10	55
4455		39.57	12.51	0	39.6		-10	55
4475		39.77	12.51	0	39.6		-10	55
4495		39.73	12.51	0	39.6		-10	55
4515		39.67	12.51	0	39.6		-10	55
4535		39.64	12.51	0	39.6		-10	55
4540		39.64	12.51	0	39.6		-10	55
4555		39.67	12.51	0	39.6		-10	55
4575		39.62	12.51	0	39.6		-10	55
4595		39.5	12.51	0	39.6		-10	55
4600		39.5	12.51	0	39.6		-10	55
4615		39.51	12.51	0	39.6		-10	55
4635		39.5	12.51	0	39.6		-10	55
4655		39.66	12.51	0	39.6		-10	55
4660		39.66	12.51	0	39.6		-10	55
4675		39.61	12.51	0	39.6		-10	55
4695		39.7	12.51	0	39.6		-10	55
4715		39.49	12.51	0	39.6		-10	55
4725		39.49	12.66	0	39.6		-10	55
4735		39.48	12.66	0	39.6		-10	55
4755		39.58	12.66	0	39.6		-10	55
4775		39.57	12.66	0	39.6		-10	55
4785		39.57	12.66	0	39.6		-10	55
4795		39.8	12.66	0	39.6		-10	55
4815		39.57	12.66	0	39.6		-10	55
4835		39.65	12.66	0	39.6		-10	55
4850		39.65	12.66	0	39.6		-10	55
4855		39.57	12.66	0	39.6		-10	55
4875		39.55	12.66	0	39.6		-10	55
4895		39.57	12.66	0	39.6		-10	55
4910		39.57	12.66	0	39.6		-10	55
4915		39.63	12.66	0	39.6		-10	55
4935		39.67	12.66	0	39.6		-10	55
4955		39.6	12.66	0	39.6		-10	55
4975		39.54	12.66	0	39.6		-10	55
4995		39.68	12.66	0	39.6		-10	55
5015		39.71	12.66	0	39.6		-10	55
5035		39.72	12.66	0	39.6		-10	55
5055		39.59	12.66	0	39.6		-10	55
5075		39.6	12.66	0	39.6		-10	55
5095		39.59	12.66	0	39.6		-10	55
5100		39.59	12.66	0	39.6		-10	55
5115		39.53	12.66	0	39.6		-10	55
5135		39.61	12.66	0	39.6		-10	55
5155		39.67	12.66	0	39.6		-10	55
5160		39.67	12.66	0	39.6		-10	55
5175		39.69	12.66	0	39.6		-10	55
5195		39.49	12.66	0	39.6		-10	55
5215		39.87	12.66	0	39.6		-10	55
5225		39.87	12.45	0	39.6		-10	55
5235		39.76	12.45	0	39.6		-10	55
5255		39.77	12.45	0	39.6		-10	55
5275		39.77	12.45	0	39.6		-10	55
5285		39.77	12.45	0	39.6		-10	55
5295		39.95	12.45	0	39.6		-10	55
5315		40.27	12.45	0	39.6		-10	55
5335		40.22	12.45	0	39.6		-10	55
5350		40.22	12.45	0	39.6		-10	55
5355		40.19	12.45	0	39.6		-10	55
5375		40.28	12.45	0	39.6		-10	55
5395		40.71	12.45	0	39.6		-10	55
5410		40.71	12.45	0	39.6		-10	55
5415		40.58	12.45	0	39.6		-10	55
5435		40.88	12.45	0	39.6		-10	55
5455		41.01	12.45	0	39.6		-10	55
5475		41.07	12.45	0	39.6		-10	55
5495		41.4	12.45	0	39.6		-10	55
5515		41.38	12.45	0	39.6		-10	55
5535		41.83	12.45	0	39.6		-10	55
5555		41.9	12.45	0	39.6		-10	55
5575		42.05	12.45	0	39.6		-10	55
5595		42.23	12.45	0	39.6		-10	55
5600		42.23	12.45	0	39.6		-10	55
5615		42.29	12.45	0	39.6		-10	55
5635		42.45	12.45	0	39.6		-10	55
5655		42.96	12.45	0	39.6		-10	55
5660		42.96	12.45	0	39.6		-10	55
5675		43.04	12.45	0	39.6		-10	55
5695		43.18	12.45	0	39.6		-10	55
5715		43.12	12.45	0	39.6		-10	55
5725		43.12	12.28	0	39.6		-10	55
5735		43.48	12.28	0	39.6		-10	55
5755		43.56	12.28	0	39.6		-10	55
5775		43.52	12.28	0	39.6		-10	55
5785		43.52	12.28	0	39.6		-10	55
5795		43.88	12.28	0	39.6		-10	55
5815		44.18	12.28	0	39.6		-10	55
5835		44.4	12.28	0	39.6		-10	55
5850		44.4	12.28	0	39.6		-10	55
5855		44.7	12.28	0	39.6		-10	55
5875		44.71	12.28	0	39.6		-10	55
5895		44.77	12.28	0	39.6		-10	55
5910		44.77	12.28	0	39.6		-10	55
5915		44.99	12.28	0	39.6		-10	55
5935		45.26	12.28	0	39.6		-10	55
5955		45.33	12.28	0	39.6		-10	55
5970		45.33	12.28	0	39.6		-10	55
5975		45.57	12.28	0	39.6		-10	55
5995		45.67	12.28	0	39.6		-10	55
6015		45.63	12.28	0	39.6		-10	55
6035		45.94	12.28	0	39.6		-10	55
6055		46.18	12.28	0	39.6		-10	55
6075		46.41	12.28	0	39.6		-10	55
6095		46.54	12.28	0	39.6		-10	55
6115		46.64	12.28	0	39.6		-10	55
6135		46.91	12.28	0	39.6		-10	55
6155		46.84	12.28	0	39.6		-10	55
6160		46.84	12.28	0	39.6		-10	55
6175		47.12	12.28	0	39.6		-10	55
6195		47.3	12.28	0	39.6		-10	55
6215		47.43	12.28	0	39.6		-10	55
6220		47.43	12.28	0	39.6		-10	55
6235		47.69	12.28	0	39.6		-10	55
6255		47.7	12.28	0	39.6		-10	55
6275		47.76	12.28	0	39.6		-10	55
6285		47.76	12.38	0	39.6		-10	55
6295		48.05	12.38	0	39.6		-10	55
6315		48.23	12.38	0	39.6		-10	55
6335		48.42	12.38	0	39.6		-10	55
6345		48.42	12.38	0	39.6		-10	55
6355		48.4	12.38	0	39.6		-10	55
6375		48.63	12.38	0	39.6		-10	55
6395		48.72	12.38	0	39.6		-10	55
6410		48.72	12.38	0	39.6		-10	55
6415		48.85	12.38	0	39.6		-10	55
6435		49.11	12.38	0	39.6		-10	55
6455		49.1	12.38	0	39.6		-10	55
6470		49.1	12.38	0	39.6		-10	55
6475		49.3	12.38	0	39.6		-10	55
6495		49.24	12.38	0	39.6		-10	55
6515		49.16	12.38	0	39.6		-10	55
6535		49.55	12.38	0	39.6		-10	55
6555		49.56	12.38	0	39.6		-10	55
6575		49.61	12.38	0	39.6		-10	55
6595		49.56	12.38	0	39.6		-10	55
6615		49.7	12.38	0	39.6		-10	55
6635		49.69	12.38	0	39.6		-10	55
6655		49.88	12.38	0	39.6		-10	55
6660		49.88	12.38	0	39.6		-10	55
6675		49.66	12.38	0	39.6		-10	55
6695		49.8	12.38	0	39.6		-10	55
6715		49.68	12.38	0	39.6		-10	55
6720		49.68	12.38	0	39.6		-10	55
6735		49.51	12.38	0	39.6		-10	55
6755		49.55	12.38	0	39.6		-10	55
6775		49.56	12.38	0	39.6		-10	55
6785		49.56	12.31	0	39.6		-10	55
6795		49.23	12.31	0	39.6		-10	55
6815		49.28	12.31	0	39.6		-10	55
6835		49.26	12.31	0	39.6		-10	55
6845		49.26	12.31	0	39.6		-10	55
6855		48.89	12.31	0	39.6		-10	55
6875		48.64	12.31	0	39.6		-10	55
6895		48.72	12.31	0	39.6		-10	55
6910		48.72	12.31	0	39.6		-10	55
6915		48.52	12.31	0	39.6		-10	55
6935		48.34	12.31	0	39.6		-10	55
6955		48.05	12.31	0	39.6		-10	55
6970		48.05	12.31	0	39.6		-10	55
6975		47.88	12.31	0	39.6		-10	55
6995		47.57	12.31	0	39.6		-10	55
7015		47.31	12.31	0	39.6		-10	55
7035		47.33	12.31	0	39.6		-10	55
7055		46.88	12.31	0	39.6		-10	55
7075		46.76	12.31	0	39.6		-10	55
7095		46.35	12.31	0	39.6		-10	55
7115		46.23	12.31	0	39.6		-10	55
7135		45.99	12.31	0	39.6		-10	55
7155		45.69	12.31	0	39.6		-10	55
7160		45.69	12.31	0	39.6		-10	55
7175		45.61	12.31	0	39.6		-10	55
7195		45.32	12.31	0	39.6		-10	55
7215		45.06	12.31	0	39.6		-10	55
7220		45.06	12.31	0	39.6		-10	55
7235		45	12.31	0	39.6		-10	55
7255		44.62	12.31	0	39.6		-10	55
7275		44.57	12.31	0	39.6		-10	55
7280		44.57	12.31	0	39.6		-10	55
7295		44.39	12.31	0	39.6		-10	55
7315		44.02	12.31	0	39.6		-10	55
7335		43.9	12.31	0	39.6		-10	55
7345		43.9	12.46	0	39.6		-10	55
7355		43.74	12.46	0	39.6		-10	55
7375		43.47	12.46	0	39.6		-10	55
7395		43.51	12.46	0	39.6		-10	55
7405		43.51	12.46	0	39.6		-10	55
7415		43.3	12.46	0	39.6		-10	55
7435		43.1	12.46	0	39.6		-10	55
7455		43.05	12.46	0	39.6		-10	55
7470		43.05	12.46	0	39.6		-10	55
7475		42.93	12.46	0	39.6		-10	55
7495		42.52	12.46	0	39.6		-10	55
7515		42.48	12.46	0	39.6		-10	55
7535		42.28	12.46	0	39.6		-10	55
7555		41.99	12.46	0	39.6		-10	55
7575		41.9	12.46	0	39.6		-10	55
7595		41.82	12.46	0	39.6		-10	55
7615		41.58	12.46	0	39.6		-10	55
7635		41.52	12.46	0	39.6		-10	55
7655		41.3	12.46	0	39.6		-10	55
7675		41.25	12.46	0	39.6		-10	55
7695		40.96	12.46	0	39.6		-10	55
7715		40.78	12.46	0	39.6		-10	55
7720		40.78	12.46	0	39.6		-10	55
7735		40.78	12.46	0	39.6		-10	55
7755		40.74	12.46	0	39.6		-10	55
7775		40.59	12.46	0	39.6		-10	55
7780		40.59	12.46	0	39.6		-10	55
7795		40.4	12.46	0	39.6		-10	55
7815		40.37	12.46	0	39.6		-10	55
7835		40.2	12.46	0	39.6		-10	55
7845		40.2	12.36	0	39.6		-10	55
7855		40.08	12.36	0	39.6		-10	55
7875		40.17	12.36	0	39.6		-10	55
7895		39.9	12.36	0	39.6		-10	55
7905		39.9	12.36	0	39.6		-10	55
7915		39.95	12.36	0	39.6		-10	55
7935		39.82	12.36	0	39.6		-10	55
7955		39.8	12.36	0	39.6		-10	55
7970		39.8	12.36	0	39.6		-10	55
7975		39.97	12.36	0	39.6		-10	55
7995		39.81	12.36	0	39.6		-10	55
8015		39.84	12.36	0	39.6		-10	55
8030		39.84	12.36	0	39.6		-10	55
8035		39.93	12.36	0	39.6		-10	55
8055		39.88	12.36	0	39.6		-10	55
8075		39.81	12.36	0	39.6		-10	55
8095		39.71	12.36	0	39.6		-10	55
8115		39.72	12.36	0	39.6		-10	55
8135		39.83	12.36	0	39.6		-10	55
8155		39.82	12.36	0	39.6		-10	55
8175		39.7	12.36	0	39.6		-10	55
8195		39.71	12.36	0	39.6		-10	55
8215		39.72	12.36	0	39.6		-10	55
8220		39.72	12.36	0	39.6		-10	55
8235		39.72	12.36	0	39.6		-10	55
8255		39.88	12.36	0	39.6		-10	55
8275		40	12.36	0	39.6		-10	55
8280		40	12.36	0	39.6		-10	55
8295		39.98	12.36	0	39.6		-10	55
8315		39.98	12.36	0	39.6		-10	55
8335		39.95	12.36	0	39.6		-10	55
8345		39.95	12.28	0	39.6		-10	55
8355		40.2	12.28	0	39.6		-10	55
8375		40.28	12.28	0	39.6		-10	55
8395		40.21	12.28	0	39.6		-10	55
8405		40.21	12.28	0	39.6		-10	55
8415		40.39	12.28	0	39.6		-10	55
8435		40.49	12.28	0	39.6		-10	55
8455		40.61	12.28	0	39.6		-10	55
8470		40.61	12.28	0	39.6		-10	55
8475		40.78	12.28	0	39.6		-10	55
8495		40.74	12.28	0	39.6		-10	55
8515		41.02	12.28	0	39.6		-10	55
8530		41.02	12.28	0	39.6		-10	55
8535		41.46	12.28	0	39.6		-10	55
8555		41.39	12.28	0	39.6		-10	55
8575		41.63	12.28	0	39.6		-10	55
8590		41.63	12.28	0	39.6		-10	55
8595		41.68	12.28	0	39.6		-10	55
8615		41.89	12.28	0	39.6		-10	55
8635		42	12.28	0	39.6		-10	55
8655		42.2	12.28	0	39.6		-10	55
8675		42.43	12.28	0	39.6		-10	55
8695		42.54	12.28	0	39.6		-10	55
8715		42.98	12.28	0	39.6		-10	55
8735		43.14	12.28	0	39.6		-10	55
8755		43.29	12.28	0	39.6		-10	55
8775		43.36	12.28	0	39.6		-10	55
8780		43.36	12.28	0	39.6		-10	55
8795		43.73	12.28	0	39.6		-10	55
8815		43.75	12.28	0	39.6		-10	55
8835		44	12.28	0	39.6		-10	55
8845		44	12.17	0	39.6		-10	55
8855		44.17	12.17	0	39.6		-10	55
8875		44.45	12.17	0	39.6		-10	55
8895		44.56	12.17	0	39.6		-10	55
8905		44.56	12.17	0	39.6		-10	55
8915		44.95	12.17	0	39.6		-10	55
8935		44.98	12.17	0	39.6		-10	55
8955		45.14	12.17	0	39.6		-10	55
8965		45.14	12.17	0	39.6		-10	55
8975		45.27	12.17	0	39.6		-10	55
8995		45.56	12.17	0	39.6		-10	55
9015		45.84	12.17	0	39.6		-10	55
9030		45.84	12.17	0	39.6		-10	55
9035		46.04	12.17	0	39.6		-10	55
9055		46.19	12.17	0	39.6		-10	55
9075		46.32	12.17	0	39.6		-10	55
9090		46.32	12.17	0	39.6		-10	55
9095		46.4	12.17	0	39.6		-10	55
9115		46.7	12.17	0	39.6		-10	55
9135		46.89	12.17	0	39.6		-10	55
9155		47.08	12.17	0	39.6		-10	55
9175		47.17	12.17	0	39.6		-10	55
9195		47.46	12.17	0	39.6		-10	55
9215		47.46	12.17	0	39.6		-10	55
9235		47.62	12.17	0	39.6		-10	55
9255		48.01	12.17	0	39.6		-10	55
9275		48	12.17	0	39.6		-10	55
9280		48	12.17	0	39.6		-10	55
9295		48.19	12.17	0	39.6		-10	55
9315		48.21	12.17	0	39.6		-10	55
9335		48.44	12.17	0	39.6		-10	55
9340		48.44	12.17	0	39.6		-10	55
9355		48.77	12.17	0	39.6		-10	55
9375		48.62	12.17	0	39.6		-10	55
9395		48.91	12.17	0	39.6		-10	55
9405		48.91	12.26	0	39.6		-10	55
9415		49.08	12.26	0	39.6		-10	55
9435		49.29	12.26	0	39.6		-10	55
9455		49.24	12.26	0	39.6		-10	55
9465		49.24	12.26	0	39.6		-10	55
9475		49.48	12.26	0	39.6		-10	55
9495		49.4	12.26	0	39.6		-10	55
9515		49.32	12.26	0	39.6		-10	55
9530		49.32	12.26	0	39.6		-10	55
9535		49.7	12.26	0	39.6		-10	55
9555		49.68	12.26	0	39.6		-10	55
9575		49.61	12.26	0	39.6		-10	55
9590		49.61	12.26	0	39.6		-10	55
9595		49.64	12.26	0	39.6		-10	55
9615		49.72	12.26	0	39.6		-10	55
9635		49.73	12.26	0	39.6		-10	55
9655		49.85	12.26	0	39.6		-10	55
9675		49.91	12.26	0	39.6		-10	55
9695		49.69	12.26	0	39.6		-10	55
9715		49.69	12.26	0	39.6		-10	55
9735		49.61	12.26	0	39.6		-10	55
9755		49.64	12.26	0	39.6		-10	55
9775		49.51	12.26	0	39.6		-10	55
9780		49.51	12.26	0	39.6		-10	55
9795		49.32	12.26	0	39.6		-10	55
9815		49.2	12.26	0	39.6		-10	55
9835		49.11	12.26	0	39.6		-10	55
9840		49.11	12.26	0	39.6		-10	55
9855		48.96	12.26	0	39.6		-10	55
9875		48.81	12.26	0	39.6		-10	55
9895		48.52	12.26	0	39.6		-10	55
9900		48.52	12.26	0	39.6		-10	55
9915		48.39	12.26	0	39.6		-10	55
9935		48.11	12.26	0	39.6		-10	55
9955		47.89	12.26	0	39.6		-10	55
9965		47.89	12.31	0	39.6		-10	55
9975		47.74	12.31	0	39.6		-10	55
9995		47.42	12.31	0	39.6		-10	55
10015		47.26	12.31	0	39.6		-10	55
10030		47.26	12.31	0	39.6		-10	55
10035		47.19	12.31	0	39.6		-10	55
10055		46.85	12.31	0	39.6		-10	55
10075		46.45	12.31	0	39.6		-10	55
10090		46.45	12.31	0	39.6		-10	55
10095		46.46	12.31	0	39.6		-10	55
10115		46.11	12.31	0	39.6		-10	55
10135		45.95	12.31	0	39.6		-10	55
10155		45.55	12.31	0	39.6		-10	55
10175		45.42	12.31	0	39.6		-10	55
10195		45.22	12.31	0	39.6		-10	55
10215		44.81	12.31	0	39.6		-10	55
10235		44.87	12.31	0	39.6		-10	55
10255		44.59	12.31	0	39.6		-10	55
10275		44.44	12.31	0	39.6		-10	55
10295		44.13	12.31	0	39.6		-10	55
10315		44.18	12.31	0	39.6		-10	55
10335		44.03	12.31	0	39.6		-10	55
10340		44.03	12.31	0	39.6		-10	55
10355		43.98	12.31	0	39.6		-10	55
10375		43.59	12.31	0	39.6		-10	55
10395		43.37	12.31	0	39.6		-10	55
10400		43.37	12.31	0	39.6		-10	55
10415		43.27	12.31	0	39.6		-10	55
10435		43.18	12.31	0	39.6		-10	55
10455		42.97	12.31	0	39.6		-10	55
10465		42.97	12.31	0	39.6		-10	55
10475		42.85	12.31	0	39.6		-10	55
10495		42.59	12.31	0	39.6		-10	55
10515		42.45	12.31	0	39.6		-10	55
10525		42.45	12.31	0	39.6		-10	55
10535		42.17	12.31	0	39.6		-10	55
10555		42.31	12.31	0	39.6		-10	55
10575		41.97	12.31	0	39.6		-10	55
10590		41.97	12.31	0	39.6		-10	55
10595		41.8	12.31	0	39.6		-10	55
10615		41.64	12.31	0	39.6		-10	55
10635		41.42	12.31	0	39.6		-10	55
10650		41.42	12.31	0	39.6		-10	55
10655		41.24	12.31	0	39.6		-10	55
10675		41.18	12.31	0	39.6		-10	55
10695		40.89	12.31	0	39.6		-10	55
10715		40.75	12.31	0	39.6		-10	55
10735		40.67	12.31	0	39.6		-10	55
10755		40.63	12.31	0	39.6		-10	55
10775		40.41	12.31	0	39.6		-10	55
10795		40.38	12.31	0	39.6		-10	55
10815		40.37	12.31	0	39.6		-10	55
10835		40.26	12.31	0	39.6		-10	55
10840		40.26	12.31	0	39.6		-10	55
10855		40.44	12.31	0	39.6		-10	55
10875		40.23	12.31	0	39.6		-10	55
10895		40.13	12.31	0	39.6		-10	55
10900		40.13	12.31	0	39.6		-10	55
10915		39.91	12.31	0	39.6		-10	55
10935		40.07	12.31	0	39.6		-10	55
10955		40.03	12.31	0	39.6		-10	55
10965		40.03	12.26	0	39.6		-10	55
10975		39.97	12.26	0	39.6		-10	55
10995		39.85	12.26	0	39.6		-10	55
11015		39.79	12.26	0	39.6		-10	55
11025		39.79	12.26	0	39.6		-10	55
11035		39.78	12.26	0	39.6		-10	55
11055		39.9	12.26	0	39.6		-10	55
11075		39.88	12.26	0	39.6		-10	55
11090		39.88	12.26	0	39.6		-10	55
11095		39.77	12.26	0	39.6		-10	55
11115		39.74	12.26	0	39.6		-10	55
11135		39.97	12.26	0	39.6		-10	55
11150		39.97	12.26	0	39.6		-10	55
11155		40.02	12.26	0	39.6		-10	55
11175		39.93	12.26	0	39.6		-10	55
11195		39.87	12.26	0	39.6		-10	55
11215		40.16	12.26	0	39.6		-10	55
11235		40.09	12.26	0	39.6		-10	55
11255		40.22	12.26	0	39.6		-10	55
11275		40.29	12.26	0	39.6		-10	55
11295		40.39	12.26	0	39.6		-10	55
11315		40.4	12.26	0	39.6		-10	55
11335		40.66	12.26	0	39.6		-10	55
11340		40.66	12.26	0	39.6		-10	55
11355		40.91	12.26	0	39.6		-10	55
11375		40.88	12.26	0	39.6		-10	55
11395		41.08	12.26	0	39.6		-10	55
11400		41.08	12.26	0	39.6		-10	55
11415		41.38	12.26	0	39.6		-10	55
11435		41.45	12.26	0	39.6		-10	55
11455		41.73	12.26	0	39.6		-10	55
11465		41.73	12.35	0	39.6		-10	55
11475		41.86	12.35	0	39.6		-10	55
11495		42	12.35	0	39.6		-10	55
11515		42.08	12.35	0	39.6		-10	55
11525		42.08	12.35	0	39.6		-10	55
11535		42.28	12.35	0	39.6		-10	55
11555		42.53	12.35	0	39.6		-10	55
11575		42.78	12.35	0	39.6		-10	55
11585		42.78	12.35	0	39.6		-10	55
11595		43.13	12.35	0	39.6		-10	55
11615		43.29	12.35	0	39.6		-10	55
11635		43.44	12.35	0	39.6		-10	55
11650		43.44	12.35	0	39.6		-10	55
11655		43.75	12.35	0	39.6		-10	55
11675		43.77	12.35	0	39.6		-10	55
11695		43.94	12.35	0	39.6		-10	55
11710		43.94	12.35	0	39.6		-10	55
11715		44.23	12.35	0	39.6		-10	55
11735		44.42	12.35	0	39.6		-10	55
11755		44.61	12.35	0	39.6		-10	55
11775		44.75	12.35	0	39.6		-10	55
11795		45.18	12.35	0	39.6		-10	55
11815		45.24	12.35	0	39.6		-10	55
11835		45.55	12.35	0	39.6		-10	55
11855		45.65	12.35	0	39.6		-10	55
11875		45.77	12.35	0	39.6		-10	55
11895		45.99	12.35	0	39.6		-10	55
11900		45.99	12.35	0	39.6		-10	55
11915		46.19	12.35	0	39.6		-10	55
11935		46.5	12.35	0	39.6		-10	55
11955		46.65	12.35	0	39.6		-10	55
11960		46.65	12.35	0	39.6		-10	55
11975		46.88	12.35	0	39.6		-10	55
11995		47.07	12.35	0	39.6		-10	55
12015		47.17	12.35	0	39.6		-10	55
12025		47.17	12.28	0	39.6		-10	55
12035		47.33	12.28	0	39.6		-10	55
12055		47.71	12.28	0	39.6		-10	55
12075		47.65	12.28	0	39.6		-10	55
12085		47.65	12.28	0	39.6		-10	55
12095		47.88	12.28	0	39.6		-10	55
12115		47.99	12.28	0	39.6		-10	55
12135		48.33	12.28	0	39.6		-10	55
12150		48.33	12.28	0	39.6		-10	55
12155		48.34	12.28	0	39.6		-10	55
12175		48.26	12.28	0	39.6		-10	55
12195		48.67	12.28	0	39.6		-10	55
12210		48.67	12.28	0	39.6		-10	55
12215		48.75	12.28	0	39.6		-10	55
12235		49.1	12.28	0	39.6		-10	55
12255		48.89	12.28	0	39.6		-10	55
12275		49.14	12.28	0	39.6		-10	55
12295		49.31	12.28	0	39.6		-10	55
12315		49.24	12.28	0	39.6		-10	55
12335		49.34	12.28	0	39.6		-10	55
12355		49.45	12.28	0	39.6		-10	55
12375		49.62	12.28	0	39.6		-10	55
12395		49.74	12.28	0	39.6		-10	55
12400		49.74	12.28	0	39.6		-10	55
12415		49.67	12.28	0	39.6		-10	55
12435		49.74	12.28	0	39.6		-10	55
12455		49.82	12.28	0	39.6		-10	55
12460		49.82	12.28	0	39.6		-10	55
12475		49.84	12.28	0	39.6		-10	55
12495		49.83	12.28	0	39.6		-10	55
12515		49.78	12.28	0	39.6		-10	55
12525		49.78	12.23	0	39.6		-10	55
12535		49.77	12.23	0	39.6		-10	55
12555		49.69	12.23	0	39.6		-10	55
12575		49.43	12.23	0	39.6		-10	55
12585		49.43	12.23	0	39.6		-10	55
12595		49.59	12.23	0	39.6		-10	55
12615		49.43	12.23	0	39.6		-10	55
12635		49.41	12.23	0	39.6		-10	55
12650		49.41	12.23	0	39.6		-10	55
12655		49.15	12.23	0	39.6		-10	55
12675		49.04	12.23	0	39.6		-10	55
12695		48.86	12.23	0	39.6		-10	55
12710		48.86	12.23	0	39.6		-10	55
12715		48.61	12.23	0	39.6		-10	55
12735		48.56	12.23	0	39.6		-10	55
12755		48.35	12.23	0	39.6		-10	55
12775		48.03	12.23	0	39.6		-10	55
12795		47.73	12.23	0	39.6		-10	55
12815		47.63	12.23	0	39.6		-10	55
12835		47.61	12.23	0	39.6		-10	55
12855		47.28	12.23	0	39.6		-10	55
12875		46.95	12.23	0	39.6		-10	55
12895		46.62	12.23	0	39.6		-10	55
12915		46.56	12.23	0	39.6		-10	55
12935		46.14	12.23	0	39.6		-10	55
12955		45.91	12.23	0	39.6		-10	55
12960		45.91	12.23	0	39.6		-10	55
12975		45.68	12.23	0	39.6		-10	55
12995		45.58	12.23	0	39.6		-10	55
13015		45.3	12.23	0	39.6		-10	55
13020		45.3	12.23	0	39.6		-10	55
13035		45.3	12.23	0	39.6		-10	55
13055		44.75	12.23	0	39.6		-10	55
13075		44.77	12.23	0	39.6		-10	55
13085		44.77	12.33	0	39.6		-10	55
13095		44.7	12.33	0	39.6		-10	55
13115		44.45	12.33	0	39.6		-10	55
13135		44.25	12.33	0	39.6		-10	55
13145		44.25	12.33	0	39.6		-10	55
13155		44.09	12.33	0	39.6		-10	55
13175		43.78	12.33	0	39.6		-10	55
13195		43.68	12.33	0	39.6		-10	55
13210		43.68	12.33	0	39.6		-10	55
13215		43.57	12.33	0	39.6		-10	55
13235		43.46	12.33	0	39.6		-10	55
13255		43.14	12.33	0	39.6		-10	55
13275		42.92	12.33	0	39.6		-10	55
13295		42.98	12.33	0	39.6		-10	55
13315		42.77	12.33	0	39.6		-10	55
13335		42.53	12.33	0	39.6		-10	55
13355		42.26	12.33	0	39.6		-10	55
13375		42.2	12.33	0	39.6		-10	55
13395		42.13	12.33	0	39.6		-10	55
13415		41.99	12.33	0	39.6		-10	55
13435		41.74	12.33	0	39.6		-10	55
13455		41.41	12.33	0	39.6		-10	55
13460		41.41	12.33	0	39.6		-10	55
13475		41.49	12.33	0	39.6		-10	55
13495		41.1	12.33	0	39.6		-10	55
13515		41.04	12.33	0	39.6		-10	55
13520		41.04	12.33	0	39.6		-10	55
13535		41.01	12.33	0	39.6		-10	55
13555		40.81	12.33	0	39.6		-10	55
13575		40.61	12.33	0	39.6		-10	55
13585		40.61	12.41	0	39.6		-10	55
13595		40.59	12.41	0	39.6		-10	55
13615		40.48	12.41	0	39.6		-10	55
13635		40.31	12.41	0	39.6		-10	55
13645		40.31	12.41	0	39.6		-10	55
13655		40.22	12.41	0	39.6		-10	55
13675		40.26	12.41	0	39.6		-10	55
13695		40.08	12.41	0	39.6		-10	55
13710		40.08	12.41	0	39.6		-10	55
13715		40.1	12.41	0	39.6		-10	55
13735		40.07	12.41	0	39.6		-10	55
13755		40.05	12.41	0	39.6		-10	55
13770		40.05	12.41	0	39.6		-10	55
13775		39.9	12.41	0	39.6		-10	55
13795		40.02	12.41	0	39.6		-10	55
13815		39.82	12.41	0	39.6		-10	55
13835		39.83	12.41	0	39.6		-10	55
13855		39.95	12.41	0	39.6		-10	55
13875		39.83	12.41	0	39.6		-10	55
13895		39.91	12.41	0	39.6		-10	55
13915		39.82	12.41	0	39.6		-10	55
13935		39.89	12.41	0	39.6		-10	55
13955		39.81	12.41	0	39.6		-10	55
13960		39.81	12.41	0	39.6		-10	55
13975		39.81	12.41	0	39.6		-10	55
13995		39.87	12.41	0	39.6		-10	55
14015		39.75	12.41	0	39.6		-10	55
14020		39.75	12.41	0	39.6		-10	55
14035		39.87	12.41	0	39.6		-10	55
14055		39.76	12.41	0	39.6		-10	55
14075		39.85	12.41	0	39.6		-10	55
14085		39.85	12.43	0	39.6		-10	55
14095		39.79	12.43	0	39.6		-10	55
14115		39.99	12.43	0	39.6		-10	55
14135		39.89	12.43	0	39.6		-10	55
14145		39.89	12.43	0	39.6		-10	55
14155		40.02	12.43	0	39.6		-10	55
14175		40.17	12.43	0	39.6		-10	55
14195		40.22	12.43	0	39.6		-10	55
14205		40.22	12.43	0	39.6		-10	55
14215		40.39	12.43	0	39.6		-10	55
14235		40.6	12.43	0	39.6		-10	55
14255		40.7	12.43	0	39.6		-10	55
14270		40.7	12.43	0	39.6		-10	55
14275		40.76	12.43	0	39.6		-10	55
14295		40.86	12.43	0	39.6		-10	55
14315		41.07	12.43	0	39.6		-10	55
14335		41.29	12.43	0	39.6		-10	55
14355		41.4	12.43	0	39.6		-10	55
14375		41.62	12.43	0	39.6		-10	55
14395		41.95	12.43	0	39.6		-10	55
14415		42.06	12.43	0	39.6		-10	55
14435		42.27	12.43	0	39.6		-10	55
14455		42.27	12.43	0	39.6		-10	55
14460		42.27	12.43	0	39.6		-10	55
14475		42.55	12.43	0	39.6		-10	55
14495		43.03	12.43	0	39.6		-10	55
14515		43.19	12.43	0	39.6		-10	55
14520		43.19	12.43	0	39.6		-10	55
14535		43.43	12.43	0	39.6		-10	55
14555		43.41	12.43	0	39.6		-10	55
14575		43.7	12.43	0	39.6		-10	55
14580		43.7	12.43	0	39.6		-10	55
14595		43.87	12.43	0	39.6		-10	55
14615		44.06	12.43	0	39.6		-10	55
14635		44.23	12.43	0	39.6		-10	55
14645		44.23	12.35	0	39.6		-10	55
14655		44.37	12.35	0	39.6		-10	55
14675		44.7	12.35	0	39.6		-10	55
14695		44.82	12.35	0	39.6		-10	55
14705		44.82	12.35	0	39.6		-10	55
14715		44.86	12.35	0	39.6		-10	55
14735		45.27	12.35	0	39.6		-10	55
14755		45.46	12.35	0	39.6		-10	55
14770		45.46	12.35	0	39.6		-10	55
14775		45.64	12.35	0	39.6		-10	55
14795		45.67	12.35	0	39.6		-10	55
14815		45.99	12.35	0	39.6		-10	55
14830		45.99	12.35	0	39.6		-10	55
14835		46.29	12.35	0	39.6		-10	55
14855		46.34	12.35	0	39.6		-10	55
14875		46.63	12.35	0	39.6		-10	55
14895		46.96	12.35	0	39.6		-10	55
14915		47.12	12.35	0	39.6		-10	55
14935		47.14	12.35	0	39.6		-10	55
14955		47.29	12.35	0	39.6		-10	55
14975		47.41	12.35	0	39.6		-10	55
14995		47.73	12.35	0	39.6		-10	55
15015		47.89	12.35	0	39.6		-10	55
15020		47.89	12.35	0	39.6		-10	55
15035		47.87	12.35	0	39.6		-10	55
15055		48.21	12.35	0	39.6		-10	55
15075		48.25	12.35	0	39.6		-10	55
15080		48.25	12.35	0	39.6		-10	55
15095		48.56	12.35	0	39.6		-10	55
15115		48.62	12.35	0	39.6		-10	55
15135		48.79	12.35	0	39.6		-10	55
15145		48.79	12.43	0	39.6		-10	55
15155		48.93	12.43	0	39.6		-10	55
15175		49.16	12.43	0	39.6		-10	55
15195		49.02	12.43	0	39.6		-10	55
15205		49.02	12.43	0	39.6		-10	55
15215		49.13	12.43	0	39.6		-10	55
15235		49.3	12.43	0	39.6		-10	55
15255		49.33	12.43	0	39.6		-10	55
15270		49.33	12.43	0	39.6		-10	55
15275		49.21	12.43	0	39.6		-10	55
15295		49.58	12.43	0	39.6		-10	55
15315		49.74	12.43	0	39.6		-10	55
15330		49.74	12.43	0	39.6		-10	55
15335		49.53	12.43	0	39.6		-10	55
15355		49.66	12.43	0	39.6		-10	55
15375		49.53	12.43	0	39.6		-10	55
15395		49.6	12.43	1	39.6		-10	55
15415		49.69	12.43	1	39.6		-10	55
15435		49.7	12.43	1	39.6		-10	55
15455		49.72	12.43	1	39.6		-10	55
15475		49.51	12.43	1	39.6		-10	55
15495		49.56	12.43	1	39.6		-10	55
15515		49.51	12.43	4	39.6		-10	55
15535		49.35	12.43	4	39.6		-10	55
15555		49.26	12.43	4	39.6		-10	55
15575		49.2	12.43	4	39.6		-10	55
15580		49.2	12.43	4	39.6		-10	55
15595		48.89	12.43	4	39.6		-10	55
15615		48.84	12.43	4	39.6		-10	55
15635		48.72	12.43	4	39.6		-10	55
15645		48.72	12.61	9	39.6		-10	55
15655		48.32	12.61	9	39.6		-10	55
15675		48.13	12.61	9	39.6		-10	55
15695		48.03	12.61	9	39.6		-10	55
15705		48.03	12.61	9	39.6		-10	55
15715		47.69	12.61	9	39.6		-10	55
15735		47.62	12.61	9	39.6		-10	55
15755		47.34	12.61	9	39.6		-10	55
15770		47.34	12.61	11	39.6		-10	55
15775		47.28	12.61	11	39.6		-10	55
15795		46.91	12.61	11	39.6		-10	55
15815		46.73	12.61	11	39.6		-10	55
15830		46.73	12.61	11	39.6		-10	55
15835		46.41	12.61	11	39.6		-10	55
15855		46.23	12.61	11	39.6		-10	55
15875		45.99	12.61	11	39.6		-10	55
15890		45.99	12.61	15	39.6		-10	55
15895		45.78	12.61	15	39.6		-10	55
15915		45.58	12.61	15	39.6		-10	55
15935		45.23	12.61	15	39.6		-10	55
15955		45.18	12.61	15	39.6		-10	55
15975		44.91	12.61	15	39.6		-10	55
15995		44.81	12.61	15	39.6		-10	55
16015		44.54	12.61	19	39.6		-10	55
16035		44.3	12.61	19	39.6		-10	55
16055		44.16	12.61	19	39.6		-10	55
16075		44.01	12.61	19	39.6		-10	55
16080		44.01	12.61	19	39.6		-10	55
16095		43.84	12.61	19	39.6		-10	55
16115		43.77	12.61	19	39.6		-10	55
16135		43.62	12.61	19	39.6		-10	55
16140		43.62	12.61	22	39.6		-10	55
16155		43.46	12.61	22	39.6		-10	55
16175		43.21	12.61	22	39.6		-10	55
16195		42.99	12.61	22	39.6		-10	55
16205		42.99	12.56	22	39.6		-10	55
16215		42.9	12.56	22	39.6		-10	55
16235		42.85	12.56	22	39.6		-10	55
16255		42.56	12.56	22	39.6		-10	55
16265		42.56	12.56	22	39.6		-10	55
16275		42.44	12.56	22	39.6		-10	55
16295		42.2	12.56	22	39.6		-10	55
16315		42.04	12.56	22	39.6		-10	55
16330		42.04	12.56	22	39.6		-10	55
16335		41.89	12.56	22	39.6		-10	55
16355		41.79	12.56	22	39.6		-10	55
16375		41.62	12.56	22	39.6		-10	55
16390		41.62	12.56	22	39.6		-10	55
16395		41.36	12.56	22	39.6		-10	55
16415		41.18	12.56	22	39.6		-10	55
16435		41.07	12.56	22	39.6		-10	55
16455		40.93	12.56	22	39.6		-10	55
16475		40.77	12.56	22	39.6		-10	55
16495		40.8	12.56	22	39.6		-10	55
16515		40.61	12.56	22	39.6		-10	55
16535		40.57	12.56	22	39.6		-10	55
16555		40.48	12.56	22	39.6		-10	55
16575		40.43	12.56	22	39.6		-10	55
16580		40.43	12.56	22	39.6		-10	55
16595		40.04	12.56	22	39.6		-10	55
16615		40.2	12.56	22	39.6		-10	55
16635		39.94	12.56	22	39.6		-10	55
16640		39.94	12.56	22	39.6		-10	55
16655		40.02	12.56	22	39.6		-10	55
16675		39.88	12.56	22	39.6		-10	55
16695		39.98	12.56	22	39.6		-10	55
16705		39.98	12.4	22	39.6		-10	55
16715		39.88	12.4	22	39.6		-10	55
16735		39.81	12.4	22	39.6		-10	55
16755		39.72	12.4	22	39.6		-10	55
16765		39.72	12.4	22	39.6		-10	55
16775		39.74	12.4	22	39.6		-10	55
16795		39.71	12.4	22	39.6		-10	55
16815		39.83	12.4	22	39.6		-10	55
16830		39.83	12.4	22	39.6		-10	55
16835		39.76	12.4	22	39.6		-10	55
16855		39.77	12.4	22	39.6		-10	55
16875		39.88	12.4	22	39.6		-10	55
16890		39.88	12.4	20	39.6		-10	55
16895		39.79	12.4	20	39.6		-10	55
16915		39.73	12.4	20	39.6		-10	55
16935		39.74	12.4	20	39.6		-10	55
16955		39.74	12.4	20	39.6		-10	55
16975		39.82	12.4	20	39.6		-10	55
16995		40.01	12.4	20	39.6		-10	55
17015		40.24	12.4	15	39.6		-10	55
17035		40.1	12.4	15	39.6		-10	55
17055		40.2	12.4	15	39.6		-10	55
17075		40.28	12.4	15	39.6		-10	55
17080		40.28	12.4	15	39.6		-10	55
17095		40.4	12.4	15	39.6		-10	55
17115		40.55	12.4	15	39.6		-10	55
17135		40.52	12.4	15	39.6		-10	55
17140		40.52	12.4	5	39.6		-10	55
17155		40.69	12.4	5	39.6		-10	55
17175		40.9	12.4	5	39.6		-10	55
17195		41.11	12.4	5	39.6		-10	55
17200		41.11	12.4	5	39.6		-10	55
17215		41.3	12.4	5	39.6		-10	55
17235		41.53	12.4	5	39.6		-10	55
17255		41.82	12.4	5	39.6		-10	55
17265		41.82	12.69	1	39.6		-10	55
17275		41.86	12.69	1	39.6		-10	55
17295		42.09	12.69	1	39.6		-10	55
17315		42.11	12.69	1	39.6		-10	55
17325		42.11	12.69	1	39.6		-10	55
17335		42.6	12.69	1	39.6		-10	55
17355		42.73	12.69	1	39.6		-10	55
17375		42.9	12.69	1	39.6		-10	55
17390		42.9	12.69	0	39.6		-10	55
17395		43.13	12.69	0	39.6		-10	55
17415		43.33	12.69	0	39.6		-10	55
17435		43.48	12.69	0	39.6		-10	55
17450		43.48	12.69	0	39.6		-10	55
17455		43.74	12.69	0	39.6		-10	55
17475		43.74	12.69	0	39.6		-10	55
17495		44.05	12.69	0	39.6		-10	55
17515		44.37	12.69	0	39.6		-10	55
17535		44.44	12.69	0	39.6		-10	55
17555		44.69	12.69	0	39.6		-10	55
17575		45.04	12.69	0	39.6		-10	55
17595		45.1	12.69	0	39.6		-10	55
17615		45.35	12.69	0	39.6		-10	55
17635		45.6	12.69	0	39.6		-10	55
17640		45.6	12.69	0	39.6		-10	55
17655		45.74	12.69	0	39.6		-10	55
17675		45.94	12.69	0	39.6		-10	55
17695		46.04	12.69	0	39.6		-10	55
17700		46.04	12.69	0	39.6		-10	55
17715		46.46	12.69	0	39.6		-10	55
17735		46.75	12.69	0	39.6		-10	55
17755		46.67	12.69	0	39.6		-10	55
17765		46.67	12.69	0	39.6		-10	55
17775		46.77	12.69	0	39.6		-10	55
17795		47.16	12.69	0	39.6		-10	55
17815		47.29	12.69	0	39.6		-10	55
17825		47.29	12.69	0	39.6		-10	55
17835		47.47	12.69	0	39.6		-10	55
17855		47.68	12.69	0	39.6		-10	55
17875		47.84	12.69	0	39.6		-10	55
17890		47.84	12.69	0	39.6		-10	55
17895		48.07	12.69	0	39.6		-10	55
17915		48.05	12.69	0	39.6		-10	55
17935		48.22	12.69	0	39.6		-10	55
17950		48.22	12.69	0	39.6		-10	55
17955		48.46	12.69	0	39.6		-10	55
17975		48.7	12.69	0	39.6		-10	55
17995		48.56	12.69	0	39.6		-10	55
18015		48.89	12.69	0	39.6		-10	55
18035		49.15	12.69	0	39.6		-10	55
18055		48.98	12.69	0	39.6		-10	55
18075		48.94	12.69	0	39.6		-10	55
18095		49.37	12.69	0	39.6		-10	55
18115		49.46	12.69	0	39.6		-10	55
18135		49.26	12.69	0	39.6		-10	55
18140		49.26	12.69	0	39.6		-10	55
18155		49.48	12.69	0	39.6		-10	55
18175		49.43	12.69	0	39.6		-10	55
18195		49.57	12.69	0	39.6		-10	55
18200		49.57	12.69	0	39.6		-10	55
18215		49.65	12.69	0	39.6		-10	55
18235		49.71	12.69	0	39.6		-10	55
18255		49.56	12.69	0	39.6		-10	55
18265		49.56	12.74	0	39.6		-10	55
18275		49.6	12.74	0	39.6		-10	55
18295		49.68	12.74	0	39.6		-10	55
18315		49.59	12.74	0	39.6		-10	55
18325		49.59	12.74	0	39.6		-10	55
18335		49.69	12.74	0	39.6		-10	55
18355		49.46	12.74	0	39.6		-10	55
18375		49.44	12.74	0	39.6		-10	55
18390		49.44	12.74	0	39.6		-10	55
18395		49.39	12.74	0	39.6		-10	55
18415		49.39	12.74	0	39.6		-10	55
18435		49.19	12.74	0	39.6		-10	55
18450		49.19	12.74	0	39.6		-10	55
18455		49.11	12.74	0	39.6		-10	55
18475		48.95	12.74	0	39.6		-10	55
18495		48.75	12.74	0	39.6		-10	55
18510		48.75	12.74	0	39.6		-10	55
18515		48.66	12.74	0	39.6		-10	55
18535		48.32	12.74	0	39.6		-10	55
18555		48.09	12.74	0	39.6		-10	55
18575		47.91	12.74	0	39.6		-10	55
18595		47.77	12.74	0	39.6		-10	55
18615		47.7	12.74	0	39.6		-10	55
18635		47.42	12.74	0	39.6		-10	55
18655		47.34	12.74	0	39.6		-10	55
18675		46.93	12.74	0	39.6		-10	55
18695		46.59	12.74	0	39.6		-10	55
18700		46.59	12.74	0	39.6		-10	55
18715		46.47	12.74	0	39.6		-10	55
18735		46.19	12.74	0	39.6		-10	55
18755		45.87	12.74	0	39.6		-10	55
18760		45.87	12.74	0	39.6		-10	55
18775		45.8	12.74	0	39.6		-10	55
18795		45.55	12.74	0	39.6		-10	55
18815		45.35	12.74	0	39.6		-10	55
18825		45.35	12.73	0	39.6		-10	55
18835		45.22	12.73	0	39.6		-10	55
18855		44.9	12.73	0	39.6		-10	55
18875		44.77	12.73	0	39.6		-10	55
18885		44.77	12.73	3	39.6		-10	55
18895		44.44	12.73	3	39.6		-10	55
18915		44.56	12.73	3	39.6		-10	55
18935		44.21	12.73	3	39.6		-10	55
18950		44.21	12.73	3	39.6		-10	55
18955		44.08	12.73	3	39.6		-10	55
18975		43.79	12.73	3	39.6		-10	55
18995		43.57	12.73	3	39.6		-10	55
19010		43.57	12.73	9	39.6		-10	55
19015		43.46	12.73	9	39.6		-10	55
19035		43.45	12.73	9	39.6		-10	55
19055		43.43	12.73	9	39.6		-10	55
19075		43.01	12.73	9	39.6		-10	55
19095		42.85	12.73	9	39.6		-10	55
19115		42.7	12.73	9	39.6		-10	55
19135		42.62	12.73	15	39.6		-10	55
19155		42.25	12.73	15	39.6		-10	55
19175		42.23	12.73	15	39.6		-10	55
19195		42.06	12.73	15	39.6		-10	55
19200		42.06	12.73	15	39.6		-10	55
19215		41.97	12.73	15	39.6		-10	55
19235		41.76	12.73	15	39.6		-10	55
19255		41.6	12.73	15	39.6		-10	55
19260		41.6	12.73	19	39.6		-10	55
19275		41.39	12.73	19	39.6		-10	55
19295		41.31	12.73	19	39.6		-10	55
19315		41.18	12.73	19	39.6		-10	55
19325		41.18	12.68	19	39.6		-10	55
19335		41.1	12.68	19	39.6		-10	55
19355		40.88	12.68	19	39.6		-10	55
19375		40.73	12.68	19	39.6		-10	55
19385		40.73	12.68	22	39.6		-10	55
19395		40.55	12.68	22	39.6		-10	55
19415		40.38	12.68	22	39.6		-10	55
19435		40.37	12.68	22	39.6		-10	55
19450		40.37	12.68	22	39.6		-10	55
19455		40.2	12.68	22	39.6		-10	55
19475		40.12	12.68	22	39.6		-10	55
19495		40.04	12.68	22	39.6		-10	55
19510		40.04	12.68	25	39.6		-10	55
19515		40.03	12.68	25	39.6		-10	55
19535		39.99	12.68	25	39.6		-10	55
19555		39.88	12.68	25	39.6		-10	55
19575		39.74	12.68	25	39.6		-10	55
19595		39.93	12.68	25	39.6		-10	55
19615		39.89	12.68	25	39.6		-10	55
19635		39.75	12.68	28	39.6		-10	55
19655		39.69	12.68	28	39.6		-10	55
19675		39.73	12.68	28	39.6		-10	55
19695		39.68	12.68	28	39.6		-10	55
19700		39.68	12.68	28	39.6		-10	55
19715		39.64	12.68	28	39.6		-10	55
19735		39.78	12.68	28	39.6		-10	55
19755		39.71	12.68	28	39.6		-10	55
19760		39.71	12.68	28	39.6		-10	55
19775		39.82	12.68	28	39.6		-10	55
19795		39.75	12.68	28	39.6		-10	55
19815		39.71	12.68	28	39.6		-10	55
19820		39.71	12.68	28	39.6		-10	55
19835		39.9	12.68	28	39.6		-10	55
19855		39.78	12.68	28	39.6		-10	55
19875		40	12.68	28	39.6		-10	55
19885		40	12.78	28	39.6		-10	55
19895		40.03	12.78	28	39.6		-10	55
19915		40.17	12.78	28	39.6		-10	55
19935		40.33	12.78	28	39.6		-10	55
19950		40.33	12.78	28	39.6		-10	55
19955		40.22	12.78	28	39.6		-10	55
19975		40.42	12.78	28	39.6		-10	55
19995		40.56	12.78	28	39.6		-10	55
20010		40.56	12.78	28	39.6		-10	55
20015		40.8	12.78	28	39.6		-10	55
20035		40.89	12.78	28	39.6		-10	55
20055		41.13	12.78	28	39.6		-10	55
20070		41.13	12.78	28	39.6		-10	55
20075		41.3	12.78	28	39.6		-10	55
20095		41.32	12.78	28	39.6		-10	55
20115		41.54	12.78	28	39.6		-10	55
20135		41.86	12.78	23	39.6		-10	55
20155		41.98	12.78	23	39.6		-10	55
20175		42.29	12.78	23	39.6		-10	55
20195		42.44	12.78	23	39.6		-10	55
20215		42.66	12.78	23	39.6		-10	55
20235		42.85	12.78	23	39.6		-10	55
20255		42.92	12.78	23	39.6		-10	55
20260		42.92	12.78	12	39.6		-10	55
20275		43.24	12.78	12	39.6		-10	55
20295		43.45	12.78	12	39.6		-10	55
20315		43.52	12.78	12	39.6		-10	55
20320		43.52	12.78	12	39.6		-10	55
20335		43.81	12.78	12	39.6		-10	55
20355		44.12	12.78	12	39.6		-10	55
20375		44.22	12.78	12	39.6		-10	55
20385		44.22	12.76	2	39.6		-10	55
20395		44.31	12.76	2	39.6		-10	55
20415		44.68	12.76	2	39.6		-10	55
20435		44.97	12.76	2	39.6		-10	55
20445		44.97	12.76	2	39.6		-10	55
20455		45.12	12.76	2	39.6		-10	55
20475		45.22	12.76	2	39.6		-10	55
20495		45.48	12.76	2	39.6		-10	55
20510		45.48	12.76	0	39.6		-10	55
20515		45.69	12.76	0	39.6		-10	55
20535		45.92	12.76	0	39.6		-10	55
20555		46.07	12.76	0	39.6		-10	55
20570		46.07	12.76	0	39.6		-10	55
20575		46.24	12.76	0	39.6		-10	55
20595		46.35	12.76	0	39.6		-10	55
20615		46.7	12.76	0	39.6		-10	55
20635		46.81	12.76	0	39.6		-10	55
20655		47.04	12.76	0	39.6		-10	55
20675		47.12	12.76	0	39.6		-10	55
20695		47.32	12.76	0	39.6		-10	55
20715		47.62	12.76	0	39.6		-10	55
20735		47.83	12.76	0	39.6		-10	55
20755		47.98	12.76	0	39.6		-10	55
20760		47.98	12.76	0	39.6		-10	55
20775		48.18	12.76	0	39.6		-10	55
20795		48.21	12.76	0	39.6		-10	55
20815		48.44	12.76	0	39.6		-10	55
20820		48.44	12.76	0	39.6		-10	55
20835		48.51	12.76	0	39.6		-10	55
20855		48.61	12.76	0	39.6		-10	55
20875		48.92	12.76	0	39.6		-10	55
20885		48.92	12.91	0	39.6		-10	55
20895		48.86	12.91	0	39.6		-10	55
20915		49.03	12.91	0	39.6		-10	55
20935		49.1	12.91	0	39.6		-10	55
20945		49.1	12.91	0	39.6		-10	55
20955		49.23	12.91	0	39.6		-10	55
20975		49.11	12.91	0	39.6		-10	55
20995		49.33	12.91	0	39.6		-10	55
21010		49.33	12.91	0	39.6		-10	55
21015		49.42	12.91	0	39.6		-10	55
21035		49.34	12.91	0	39.6		-10	55
21055		49.42	12.91	0	39.6		-10	55
21070		49.42	12.91	0	39.6		-10	55
21075		49.55	12.91	0	39.6		-10	55
21095		49.47	12.91	0	39.6		-10	55
21115		49.47	12.91	0	39.6		-10	55
21130		49.47	12.91	0	39.6		-10	55
21135		49.69	12.91	0	39.6		-10	55
21155		49.47	12.91	0	39.6		-10	55
21175		49.59	12.91	0	39.6		-10	55
21195		49.42	12.91	0	39.6		-10	55
21215		49.52	12.91	0	39.6		-10	55
21235		49.32	12.91	0	39.6		-10	55
21255		49.24	12.91	0	39.6		-10	55
21260		49.24	12.91	0	39.6		-10	55
21275		49.06	12.91	0	39.6		-10	55
21295		49.08	12.91	0	39.6		-10	55
21315		49.04	12.91	0	39.6		-10	55
21320		49.04	12.91	0	39.6		-10	55
21335		48.71	12.91	0	39.6		-10	55
21355		48.61	12.91	0	39.6		-10	55
21375		48.32	12.91	0	39.6		-10	55
21380		48.32	12.91	0	39.6		-10	55
21395		48.21	12.91	0	39.6		-10	55
21415		47.95	12.91	0	39.6		-10	55
21435		47.74	12.91	0	39.6		-10	55
21445		47.74	12.91	0	39.6		-10	55
21455		47.63	12.91	0	39.6		-10	55
21475		47.33	12.91	0	39.6		-10	55
21495		47.25	12.91	0	39.6		-10	55
21505		47.25	12.91	0	39.6		-10	55
21515		47.02	12.91	0	39.6		-10	55
21535		46.8	12.91	0	39.6		-10	55
21555		46.38	12.91	0	39.6		-10	55
21570		46.38	12.91	0	39.6		-10	55
21575		46.19	12.91	0	39.6		-10	55
21595		45.95	12.91	0	39.6		-10	55
21615		45.85	12.91	0	39.6		-10	55
21630		45.85	12.91	0	39.6		-10	55
21635		45.61	12.91	0	39.6		-10	55
21655		45.26	12.91	0	39.6		-10	55
21675		45.07	12.91	0	39.6		-10	55
21695		45.04	12.91	0	39.6		-10	55
21715		44.93	12.91	0	39.6		-10	55
21735		44.55	12.91	0	39.6		-10	55
21755		44.41	12.91	0	39.6		-10	55
21775		44.08	12.91	0	39.6		-10	55
21795		44.09	12.91	0	39.6		-10	55
21815		44.07	12.91	0	39.6		-10	55
21820		44.07	12.91	0	39.6		-10	55
21835		43.84	12.91	0	39.6		-10	55
21855		43.52	12.91	0	39.6		-10	55
21875		43.3	12.91	0	39.6		-10	55
21880		43.3	12.91	0	39.6		-10	55
21895		43.23	12.91	0	39.6		-10	55
21915		43.18	12.91	0	39.6		-10	55
21935		43.03	12.91	0	39.6		-10	55
21945		43.03	12.79	0	39.6		-10	55
21955		42.74	12.79	0	39.6		-10	55
21975		42.53	12.79	0	39.6		-10	55
21995		42.36	12.79	0	39.6		-10	55
22005		42.36	12.79	0	39.6		-10	55
22015		42.51	12.79	0	39.6		-10	55
22035		42.01	12.79	0	39.6		-10	55
22055		42.03	12.79	0	39.6		-10	55
22070		42.03	12.79	0	39.6		-10	55
22075		41.71	12.79	0	39.6		-10	55
22095		41.52	12.79	0	39.6		-10	55
22115		41.43	12.79	0	39.6		-10	55
22130		41.43	12.79	0	39.6		-10	55
22135		41.18	12.79	0	39.6		-10	55
22155		41.1	12.79	0	39.6		-10	55
22175		41.02	12.79	0	39.6		-10	55
22195		40.85	12.79	0	39.6		-10	55
22215		40.77	12.79	0	39.6		-10	55
22235		40.51	12.79	0	39.6		-10	55
22255		40.47	12.79	0	39.6		-10	55
22275		40.36	12.79	0	39.6		-10	55
22295		40.18	12.79	0	39.6		-10	55
22315		40.2	12.79	0	39.6		-10	55
22320		40.2	12.79	0	39.6		-10	55
22335		40.12	12.79	0	39.6		-10	55
22355		40	12.79	0	39.6		-10	55
22375		39.88	12.79	0	39.6		-10	55
22380		39.88	12.79	0	39.6		-10	55
22395		39.85	12.79	0	39.6		-10	55
22415		39.8	12.79	0	39.6		-10	55
22435		39.86	12.79	0	39.6		-10	55
22445		39.86	12.89	0	39.6		-10	55
22455		39.66	12.89	0	39.6		-10	55
22475		39.65	12.89	0	39.6		-10	55
22495		39.7	12.89	0	39.6		-10	55
22505		39.7	12.89	0	39.6		-10	55
22515		39.71	12.89	0	39.6		-10	55
22535		39.59	12.89	0	39.6		-10	55
22555		39.63	12.89	0	39.6		-10	55
22570		39.63	12.89	0	39.6		-10	55
22575		39.59	12.89	0	39.6		-10	55
22595		39.68	12.89	0	39.6		-10	55
22615		39.77	12.89	0	39.6		-10	55
22630		39.77	12.89	0	39.6		-10	55
22635		39.77	12.89	0	39.6		-10	55
22655		39.76	12.89	0	39.6		-10	55
22675		39.71	12.89	0	39.6		-10	55
22695		39.91	12.89	0	39.6		-10	55
22715		39.95	12.89	0	39.6		-10	55
22735		39.96	12.89	0	39.6		-10	55
22755		40.17	12.89	0	39.6		-10	55
22775		40.13	12.89	0	39.6		-10	55
22795		40.27	12.89	0	39.6		-10	55
22815		40.54	12.89	0	39.6		-10	55
22835		40.54	12.89	0	39.6		-10	55
22855		40.79	12.89	0	39.6		-10	55
22875		40.84	12.89	0	39.6		-10	55
22880		40.84	12.89	0	39.6		-10	55
22895		41.17	12.89	0	39.6		-10	55
22915		41.42	12.89	0	39.6		-10	55
22935		41.58	12.89	0	39.6		-10	55
22940		41.58	12.89	0	39.6		-10	55
22955		41.69	12.89	0	39.6		-10	55
22975		41.82	12.89	0	39.6		-10	55
22995		42.04	12.89	0	39.6		-10	55
23005		42.04	12.79	0	39.6		-10	55
23015		42.31	12.79	0	39.6		-10	55
23035		42.48	12.79	0	39.6		-10	55
23055		42.6	12.79	0	39.6		-10	55
23065		42.6	12.79	0	39.6		-10	55
23075		42.89	12.79	0	39.6		-10	55
23095		43.14	12.79	0	39.6		-10	55
23115		43.32	12.79	0	39.6		-10	55
23130		43.32	12.79	0	39.6		-10	55
23135		43.56	12.79	0	39.6		-10	55
23155		43.76	12.79	0	39.6		-10	55
23175		43.89	12.79	0	39.6		-10	55
23190		43.89	12.79	0	39.6		-10	55
23195		44.3	12.79	0	39.6		-10	55
23215		44.31	12.79	0	39.6		-10	55
23235		44.56	12.79	0	39.6		-10	55
23255		44.75	12.79	0	39.6		-10	55
23275		45.16	12.79	0	39.6		-10	55
23295		45.21	12.79	0	39.6		-10	55
23315		45.35	12.79	0	39.6		-10	55
23335		45.57	12.79	0	39.6		-10	55
23355		45.64	12.79	0	39.6		-10	55
23375		45.93	12.79	0	39.6		-10	55
23380		45.93	12.79	0	39.6		-10	55
23395		46.07	12.79	0	39.6		-10	55
23415		46.27	12.79	0	39.6		-10	55
23435		46.55	12.79	0	39.6		-10	55
23440		46.55	12.79	0	39.6		-10	55
23455		46.84	12.79	0	39.6		-10	55
23475		46.96	12.79	0	39.6		-10	55
23495		47.11	12.79	0	39.6		-10	55
23505		47.11	12.86	0	39.6		-10	55
23515		47.24	12.86	0	39.6		-10	55
23535		47.54	12.86	0	39.6		-10	55
23555		47.83	12.86	0	39.6		-10	55
23565		47.83	12.86	0	39.6		-10	55
23575		47.92	12.86	0	39.6		-10	55
23595		48.09	12.86	0	39.6		-10	55
23615		48.26	12.86	0	39.6		-10	55
23630		48.26	12.86	0	39.6		-10	55
23635		48.28	12.86	0	39.6		-10	55
23655		48.43	12.86	0	39.6		-10	55
23675		48.51	12.86	0	39.6		-10	55
23690		48.51	12.86	0	39.6		-10	55
23695		48.67	12.86	0	39.6		-10	55
23715		48.88	12.86	0	39.6		-10	55
23735		49.07	12.86	0	39.6		-10	55
23755		49.14	12.86	0	39.6		-10	55
23775		49.08	12.86	0	39.6		-10	55
23795		49.24	12.86	0	39.6		-10	55
23815		49.39	12.86	0	39.6		-10	55
23835		49.34	12.86	0	39.6		-10	55
23855		49.33	12.86	0	39.6		-10	55
23875		49.3	12.86	0	39.6		-10	55
23880		49.3	12.86	0	39.6		-10	55
23895		49.47	12.86	0	39.6		-10	55
23915		49.46	12.86	0	39.6		-10	55
23935		49.48	12.86	0	39.6		-10	55
23940		49.48	12.86	0	39.6		-10	55
23955		49.63	12.86	0	39.6		-10	55
23975		49.51	12.86	0	39.6		-10	55
23995		49.64	12.86	0	39.6		-10	55
24005		49.64	12.91	1	39.6		-10	55
24015		49.48	12.91	1	39.6		-10	55
24035		49.54	12.91	1	39.6		-10	55
24055		49.51	12.91	1	39.6		-10	55
24065		49.51	12.91	1	39.6		-10	55
24075		49.56	12.91	1	39.6		-10	55
24095		49.49	12.91	1	39.6		-10	55
24115		49.31	12.91	1	39.6		-10	55
24125		49.31	12.91	4	39.6		-10	55
24135		49.22	12.91	4	39.6		-10	55
24155		49.24	12.91	4	39.6		-10	55
24175		48.9	12.91	4	39.6		-10	55
24190		48.9	12.91	4	39.6		-10	55
24195		48.99	12.91	4	39.6		-10	55
24215		48.87	12.91	4	39.6		-10	55
24235		48.5	12.91	4	39.6		-10	55
24250		48.5	12.91	8	39.6		-10	55
24255		48.5	12.91	8	39.6		-10	55
24275		48.36	12.91	8	39.6		-10	55
24295		47.96	12.91	8	39.6		-10	55
24315		47.97	12.91	8	39.6		-10	55
24335		47.64	12.91	8	39.6		-10	55
24355		47.44	12.91	8	39.6		-10	55
24375		47.37	12.91	13	39.6		-10	55
24395		47.05	12.91	13	39.6		-10	55
24415		46.84	12.91	13	39.6		-10	55
24435		46.69	12.91	13	39.6		-10	55
24440		46.69	12.91	13	39.6		-10	55
24455		46.19	12.91	13	39.6		-10	55
24475		46.08	12.91	13	39.6		-10	55
24495		46.11	12.91	13	39.6		-10	55
24500		46.11	12.91	17	39.6		-10	55
24515		45.72	12.91	17	39.6		-10	55
24535		45.58	12.91	17	39.6		-10	55
24555		45.36	12.91	17	39.6		-10	55
24565		45.36	13.04	17	39.6		-10	55
24575		45.07	13.04	17	39.6		-10	55
24595		44.89	13.04	17	39.6		-10	55
24615		44.71	13.04	17	39.6		-10	55
24625		44.71	13.04	21	39.6		-10	55
24635		44.62	13.04	21	39.6		-10	55
24655		44.23	13.04	21	39.6		-10	55
24675		44.17	13.04	21	39.6		-10	55
24690		44.17	13.04	21	39.6		-10	55
24695		44.18	13.04	21	39.6		-10	55
24715		43.9	13.04	21	39.6		-10	55
24735		43.59	13.04	21	39.6		-10	55
24750		43.59	13.04	21	39.6		-10	55
24755		43.54	13.04	21	39.6		-10	55
24775		43.31	13.04	21	39.6		-10	55
24795		43.17	13.04	21	39.6		-10	55
24815		43.01	13.04	21	39.6		-10	55
24835		42.85	13.04	21	39.6		-10	55
24855		42.5	13.04	21	39.6		-10	55
24875		42.46	13.04	22	39.6		-10	55
24895		42.29	13.04	22	39.6		-10	55
24915		42.15	13.04	22	39.6		-10	55
24935		41.95	13.04	22	39.6		-10	55
24940		41.95	13.04	22	39.6		-10	55
24955		41.79	13.04	22	39.6		-10	55
24975		41.78	13.04	22	39.6		-10	55
24995		41.54	13.04	22	39.6		-10	55
25000		41.54	13.04	22	39.6		-10	55
25015		41.34	13.04	22	39.6		-10	55
25035		41.23	13.04	22	39.6		-10	55
25055		41.02	13.04	22	39.6		-10	55
25065		41.02	12.93	22	39.6		-10	55
25075		40.89	12.93	22	39.6		-10	55
25095		40.75	12.93	22	39.6		-10	55
25115		40.78	12.93	22	39.6		-10	55
25125		40.78	12.93	21	39.6		-10	55
25135		40.49	12.93	21	39.6		-10	55
25155		40.43	12.93	21	39.6		-10	55
25175		40.32	12.93	21	39.6		-10	55
25190		40.32	12.93	21	39.6		-10	55
25195		40.16	12.93	21	39.6		-10	55
25215		40.27	12.93	21	39.6		-10	55
25235		40.12	12.93	21	39.6		-10	55
25250		40.12	12.93	16	39.6		-10	55
25255		39.9	12.93	16	39.6		-10	55
25275		39.92	12.93	16	39.6		-10	55
25295		40	12.93	16	39.6		-10	55
25315		39.87	12.93	16	39.6		-10	55
25335		39.66	12.93	16	39.6		-10	55
25355		39.68	12.93	16	39.6		-10	55
25375		39.7	12.93	8	39.6		-10	55
25395		39.77	12.93	8	39.6		-10	55
25415		39.67	12.93	8	39.6		-10	55
25435		39.59	12.93	8	39.6		-10	55
25455		39.61	12.93	8	39.6		-10	55
25475		39.55	12.93	8	39.6		-10	55
25495		39.71	12.93	8	39.6		-10	55
25500		39.71	12.93	2	39.6		-10	55
25515		39.73	12.93	2	39.6		-10	55
25535		39.63	12.93	2	39.6		-10	55
25555		39.77	12.93	2	39.6		-10	55
25565		39.77	12.99	2	39.6		-10	55
25575		39.92	12.99	2	39.6		-10	55
25595		39.93	12.99	2	39.6		-10	55
25615		40.07	12.99	2	39.6		-10	55
25625		40.07	12.99	0	39.6		-10	55
25635		40.06	12.99	0	39.6		-10	55
25655		40.29	12.99	0	39.6		-10	55
25675		40.32	12.99	0	39.6		-10	55
25685		40.32	12.99	0	39.6		-10	55
25695		40.67	12.99	0	39.6		-10	55
25715		40.69	12.99	0	39.6		-10	55
25735		40.86	12.99	0	39.6		-10	55
25750		40.86	12.99	0	39.6		-10	55
25755		40.98	12.99	0	39.6		-10	55
25775		41.29	12.99	0	39.6		-10	55
25795		41.27	12.99	0	39.6		-10	55
25810		41.27	12.99	0	39.6		-10	55
25815		41.58	12.99	0	39.6		-10	55
25835		41.79	12.99	0	39.6		-10	55
25855		41.74	12.99	0	39.6		-10	55
25875		42.03	12.99	0	39.6		-10	55
25895		42.44	12.99	0	39.6		-10	55
25915		42.43	12.99	0	39.6		-10	55
25935		42.75	12.99	0	39.6		-10	55
25955		42.91	12.99	0	39.6		-10	55
25975		43.21	12.99	0	39.6		-10	55
25995		43.4	12.99	0	39.6		-10	55
26000		43.4	12.99	0	39.6		-10	55
26015		43.57	12.99	0	39.6		-10	55
26035		43.75	12.99	0	39.6		-10	55
26055		44	12.99	0	39.6		-10	55
26060		44	12.99	0	39.6		-10	55
26075		44.1	12.99	0	39.6		-10	55
26095		44.42	12.99	0	39.6		-10	55
26115		44.72	12.99	0	39.6		-10	55
26125		44.72	13.11	0	39.6		-10	55
26135		44.83	13.11	0	39.6		-10	55
26155		44.94	13.11	0	39.6		-10	55
26175		45.25	13.11	0	39.6		-10	55
26185		45.25	13.11	0	39.6		-10	55
26195		45.41	13.11	0	39.6		-10	55
26215		45.43	13.11	0	39.6		-10	55
26235		45.94	13.11	0	39.6		-10	55
26250		45.94	13.11	0	39.6		-10	55
26255		46.04	13.11	0	39.6		-10	55
26275		46.12	13.11	0	39.6		-10	55
26295		46.63	13.11	0	39.6		-10	55
26310		46.63	13.11	0	39.6		-10	55
26315		46.75	13.11	0	39.6		-10	55
26335		46.96	13.11	0	39.6		-10	55
26355		46.89	13.11	0	39.6		-10	55
26375		47.05	13.11	0	39.6		-10	55
26395		47.43	13.11	0	39.6		-10	55
26415		47.38	13.11	0	39.6		-10	55
26435		47.74	13.11	0	39.6		-10	55
26455		47.85	13.11	0	39.6		-10	55
26475		48.1	13.11	0	39.6		-10	55
26495		48.17	13.11	0	39.6		-10	55
26500		48.17	13.11	0	39.6		-10	55
26515		48.45	13.11	0	39.6		-10	55
26535		48.39	13.11	0	39.6		-10	55
26555		48.64	13.11	0	39.6		-10	55
26560		48.64	13.11	0	39.6		-10	55
26575		48.82	13.11	0	39.6		-10	55
26595		48.93	13.11	0	39.6		-10	55
26615		49.2	13.11	0	39.6		-10	55
26625		49.2	12.88	0	39.6		-10	55
26635		49.11	12.88	0	39.6		-10	55
26655		49.13	12.88	0	39.6		-10	55
26675		49.39	12.88	0	39.6		-10	55
26685		49.39	12.88	0	39.6		-10	55
26695		49.2	12.88	0	39.6		-10	55
26715		49.38	12.88	0	39.6		-10	55
26735		49.38	12.88	0	39.6		-10	55
26745		49.38	12.88	0	39.6		-10	55
26755		49.46	12.88	0	39.6		-10	55
26775		49.48	12.88	0	39.6		-10	55
26795		49.55	12.88	0	39.6		-10	55
26810		49.55	12.88	0	39.6		-10	55
26815		49.46	12.88	0	39.6		-10	55
26835		49.6	12.88	0	39.6		-10	55
26855		49.27	12.88	0	39.6		-10	55
26875		49.39	12.88	0	39.6		-10	55
26895		49.56	12.88	0	39.6		-10	55
26915		49.52	12.88	0	39.6		-10	55
26935		49.42	12.88	0	39.6		-10	55
26955		49.18	12.88	0	39.6		-10	55
26975		49.25	12.88	0	39.6		-10	55
26995		49.26	12.88	0	39.6		-10	55
27015		49.14	12.88	0	39.6		-10	55
27035		48.9	12.88	0	39.6		-10	55
27055		48.72	12.88	0	39.6		-10	55
27060		48.72	12.88	0	39.6		-10	55
27075		48.53	12.88	0	39.6		-10	55
27095		48.58	12.88	0	39.6		-10	55
27115		48.26	12.88	0	39.6		-10	55
27120		48.26	12.88	7	39.6		-10	55
27135		48.22	12.88	7	39.6		-10	55
27155		47.85	12.88	7	39.6		-10	55
27175		47.67	12.88	7	39.6		-10	55
27185		47.67	13.18	7	39.6		-10	55
27195		47.36	13.18	7	39.6		-10	55
27215		47.35	13.18	7	39.6		-10	55
27235		47.11	13.18	7	39.6		-10	55
27245		47.11	13.18	14	39.6		-10	55
27255		46.84	13.18	14	39.6		-10	55
27275		46.6	13.18	14	39.6		-10	55
27295		46.33	13.18	14	39.6		-10	55
27310		46.33	13.18	14	39.6		-10	55
27315		46.21	13.18	14	39.6		-10	55
27335		45.93	13.18	14	39.6		-10	55
27355		45.69	13.18	14	39.6		-10	55
27370		45.69	13.18	20	39.6		-10	55
27375		45.56	13.18	20	39.6		-10	55
27395		45.41	13.18	20	39.6		-10	55
27415		45.16	13.18	20	39.6		-10	55
27435		45	13.18	20	39.6		-10	55
27455		44.83	13.18	20	39.6		-10	55
27475		44.57	13.18	20	39.6		-10	55
27495		44.47	13.18	23	39.6		-10	55
27515		44.17	13.18	23	39.6		-10	55
27535		43.97	13.18	23	39.6		-10	55
27555		43.83	13.18	23	39.6		-10	55
27560		43.83	13.18	23	39.6		-10	55
27575		43.74	13.18	23	39.6		-10	55
27595		43.65	13.18	23	39.6		-10	55
27615		43.38	13.18	23	39.6		-10	55
27620		43.38	13.18	25	39.6		-10	55
27635		43.08	13.18	25	39.6		-10	55
27655		43.01	13.18	25	39.6		-10	55
27675		42.96	13.18	25	39.6		-10	55
27685		42.96	13.08	25	39.6		-10	55
27695		42.83	13.08	25	39.6		-10	55
27715		42.52	13.08	25	39.6		-10	55
27735		42.24	13.08	25	39.6		-10	55
27745		42.24	13.08	26	39.6		-10	55
27755		42.1	13.08	26	39.6		-10	55
27775		42.15	13.08	26	39.6		-10	55
27795		41.87	13.08	26	39.6		-10	55
27810		41.87	13.08	26	39.6		-10	55
27815		41.68	13.08	26	39.6		-10	55
27835		41.47	13.08	26	39.6		-10	55
27855		41.47	13.08	26	39.6		-10	55
27870		41.47	13.08	20	39.6		-10	55
27875		41.38	13.08	20	39.6		-10	55
27895		41.09	13.08	20	39.6		-10	55
27915		40.94	13.08	20	39.6		-10	55
27935		40.86	13.08	20	39.6		-10	55
27955		40.76	13.08	20	39.6		-10	55
27975		40.49	13.08	20	39.6		-10	55
27995		40.47	13.08	6	39.6		-10	55
28015		40.28	13.08	6	39.6		-10	55
28035		40.19	13.08	6	39.6		-10	55
28055		40.31	13.08	6	39.6		-10	55
28060		40.31	13.08	6	39.6		-10	55
28075		40.12	13.08	6	39.6		-10	55
28095		40.08	13.08	6	39.6		-10	55
28115		39.99	13.08	6	39.6		-10	55
28120		39.99	13.08	0	39.6		-10	55
28135		39.82	13.08	0	39.6		-10	55
28155		39.79	13.08	0	39.6		-10	55
28175		39.81	13.08	0	39.6		-10	55
28185		39.81	12.98	0	39.6		-10	55
28195		39.77	12.98	0	39.6		-10	55
28215		39.76	12.98	0	39.6		-10	55
28235		39.58	12.98	0	39.6		-10	55
28245		39.58	12.98	0	39.6		-10	55
28255		39.59	12.98	0	39.6		-10	55
28275		39.72	12.98	0	39.6		-10	55
28295		39.69	12.98	0	39.6		-10	55
28305		39.69	12.98	0	39.6		-10	55
28315		39.58	12.98	0	39.6		-10	55
28335		39.6	12.98	0	39.6		-10	55
28355		39.67	12.98	0	39.6		-10	55
28370		39.67	12.98	0	39.6		-10	55
28375		39.61	12.98	0	39.6		-10	55
28395		39.66	12.98	0	39.6		-10	55
28415		39.8	12.98	0	39.6		-10	55
28430		39.8	12.98	0	39.6		-10	55
28435		39.74	12.98	0	39.6		-10	55
28455		39.85	12.98	0	39.6		-10	55
28475		39.7	12.98	0	39.6		-10	55
28495		40.01	12.98	0	39.6		-10	55
28515		40.11	12.98	0	39.6		-10	55
28535		40.15	12.98	0	39.6		-10	55
28555		40.27	12.98	0	39.6		-10	55
28575		40.48	12.98	0	39.6		-10	55
28595		40.49	12.98	0	39.6		-10	55
28615		40.62	12.98	0	39.6		-10	55
28620		40.62	12.98	0	39.6		-10	55
28635		40.81	12.98	0	39.6		-10	55
28655		40.97	12.98	0	39.6		-10	55
28675		41.13	12.98	0	39.6		-10	55
28680		41.13	12.98	0	39.6		-10	55
28695		41.43	12.98	0	39.6		-10	55
28715		41.42	12.98	0	39.6		-10	55
28735		41.61	12.98	0	39.6		-10	55
28745		41.61	13.16	0	39.6		-10	55
28755		42.01	13.16	0	39.6		-10	55
28775		42.07	13.16	0	39.6		-10	55
28795		42.44	13.16	0	39.6		-10	55
28805		42.44	13.16	0	39.6		-10	55
28815		42.62	13.16	0	39.6		-10	55
28835		42.66	13.16	0	39.6		-10	55
28855		42.97	13.16	0	39.6		-10	55
28870		42.97	13.16	0	39.6		-10	55
28875		43.18	13.16	0	39.6		-10	55
28895		43.38	13.16	0	39.6		-10	55
28915		43.54	13.16	0	39.6		-10	55
28930		43.54	13.16	0	39.6		-10	55
28935		43.65	13.16	0	39.6		-10	55
28955		44.06	13.16	0	39.6		-10	55
28975		44.23	13.16	0	39.6		-10	55
28995		44.47	13.16	0	39.6		-10	55
29015		44.51	13.16	0	39.6		-10	55
29035		44.84	13.16	0	39.6		-10	55
29055		45.19	13.16	0	39.6		-10	55
29075		45.11	13.16	0	39.6		-10	55
29095		45.34	13.16	0	39.6		-10	55
29115		45.75	13.16	0	39.6		-10	55
29120		45.75	13.16	0	39.6		-10	55
29135		45.67	13.16	0	39.6		-10	55
29155		45.97	13.16	0	39.6		-10	55
29175		46.25	13.16	0	39.6		-10	55
29180		46.25	13.16	0	39.6		-10	55
29195		46.4	13.16	0	39.6		-10	55
29215		46.59	13.16	0	39.6		-10	55
29235		46.73	13.16	0	39.6		-10	55
29245		46.73	13.06	0	39.6		-10	55
29255		47.07	13.06	0	39.6		-10	55
29275		47.12	13.06	0	39.6		-10	55
29295		47.48	13.06	0	39.6		-10	55
29305		47.48	13.06	0	39.6		-10	55
29315		47.65	13.06	0	39.6		-10	55
29335		47.84	13.06	0	39.6		-10	55
29355		47.92	13.06	0	39.6		-10	55
29370		47.92	13.06	0	39.6		-10	55
29375		47.98	13.06	0	39.6		-10	55
29395		48.32	13.06	0	39.6		-10	55
29415		48.31	13.06	0	39.6		-10	55
29430		48.31	13.06	0	39.6		-10	55
29435		48.58	13.06	0	39.6		-10	55
29455		48.44	13.06	0	39.6		-10	55
29475		48.63	13.06	0	39.6		-10	55
29495		48.86	13.06	0	39.6		-10	55
29515		48.88	13.06	0	39.6		-10	55
29535		48.93	13.06	0	39.6		-10	55
29555		49.33	13.06	0	39.6		-10	55
29575		49.28	13.06	0	39.6		-10	55
29595		49.3	13.06	0	39.6		-10	55
29615		49.21	13.06	0	39.6		-10	55
29635		49.26	13.06	0	39.6		-10	55
29655		49.33	13.06	0	39.6		-10	55
29675		49.33	13.06	0	39.6		-10	55
29680		49.33	13.06	0	39.6		-10	55
29695		49.61	13.06	0	39.6		-10	55
29715		49.35	13.06	0	39.6		-10	55
29735		49.47	13.06	0	39.6		-10	55
29740		49.47	13.06	0	39.6		-10	55
29755		49.3	13.06	0	39.6		-10	55
29775		49.46	13.06	0	39.6		-10	55
29795		49.43	13.06	0	39.6		-10	55
29805		49.43	13.09	0	39.6		-10	55
29815		49.45	13.09	0	39.6		-10	55
29835		49.24	13.09	0	39.6		-10	55
29855		49.36	13.09	0	39.6		-10	55
29870		49.36	13.09	0	39.6		-10	55
29875		49.5	13.09	0	39.6		-10	55
29895		49.33	13.09	0	39.6		-10	55
29915		49.12	13.09	0	39.6		-10	55
29930		49.12	13.09	0	39.6		-10	55
29935		48.99	13.09	0	39.6		-10	55
29955		48.91	13.09	0	39.6		-10	55
29975		48.86	13.09	0	39.6		-10	55
29990		48.86	13.09	0	39.6		-10	55
29995		48.77	13.09	0	39.6		-10	55
30015		48.54	13.09	0	39.6		-10	55
30035		48.48	13.09	0	39.6		-10	55
30055		48.31	13.09	0	39.6		-10	55
30075		48.18	13.09	0	39.6		-10	55
30095		47.88	13.09	0	39.6		-10	55
30115		47.68	13.09	4	39.6		-10	55
30135		47.43	13.09	4	39.6		-10	55
30155		47.21	13.09	4	39.6		-10	55
30175		47.04	13.09	4	39.6		-10	55
30180		47.04	13.09	4	39.6		-10	55
30195		46.91	13.09	4	39.6		-10	55
30215		46.63	13.09	4	39.6		-10	55
30235		46.29	13.09	4	39.6		-10	55
30240		46.29	13.09	11	39.6		-10	55
30255		46.08	13.09	11	39.6		-10	55
30275		46.01	13.09	11	39.6		-10	55
30295		45.83	13.09	11	39.6		-10	55
30305		45.83	13.14	11	39.6		-10	55
30315		45.58	13.14	11	39.6		-10	55
30335		45.15	13.14	11	39.6		-10	55
30355		45.15	13.14	11	39.6		-10	55
30365		45.15	13.14	20	39.6		-10	55
30375		44.9	13.14	20	39.6		-10	55
30395		44.73	13.14	20	39.6		-10	55
30415		44.54	13.14	20	39.6		-10	55
30430		44.54	13.14	20	39.6		-10	55
30435		44.34	13.14	20	39.6		-10	55
30455		44.13	13.14	20	39.6		-10	55
30475		43.99	13.14	20	39.6		-10	55
30490		43.99	13.14	26	39.6		-10	55
30495		43.83	13.14	26	39.6		-10	55
30515		43.69	13.14	26	39.6		-10	55
30535		43.55	13.14	26	39.6		-10	55
30555		43.23	13.14	26	39.6		-10	55
30575		43.17	13.14	26	39.6		-10	55
30595		42.93	13.14	26	39.6		-10	55
30615		42.87	13.14	32	39.6		-10	55
30635		42.44	13.14	32	39.6		-10	55
30655		42.52	13.14	32	39.6		-10	55
30675		42.27	13.14	32	39.6		-10	55
30680		42.27	13.14	32	39.6		-10	55
30695		42.21	13.14	32	39.6		-10	55
30715		42.07	13.14	32	39.6		-10	55
30735		41.8	13.14	32	39.6		-10	55
30740		41.8	13.14	35	39.6		-10	55
30755		41.61	13.14	35	39.6		-10	55
30775		41.54	13.14	35	39.6		-10	55
30795		41.35	13.14	35	39.6		-10	55
30805		41.35	13.03	35	39.6		-10	55
30815		41.1	13.03	35	39.6		-10	55
30835		41.03	13.03	35	39.6		-10	55
30855		41	13.03	35	39.6		-10	55
30865		41	13.03	35	39.6		-10	55
30875		40.87	13.03	35	39.6		-10	55
30895		40.57	13.03	35	39.6		-10	55
30915		40.58	13.03	35	39.6		-10	55
30925		40.58	13.03	35	39.6		-10	55
30935		40.32	13.03	35	39.6		-10	55
30955		40.4	13.03	35	39.6		-10	55
30975		40.16	13.03	35	39.6		-10	55
30990		40.16	13.03	26	39.6		-10	55
30995		40.08	13.03	26	39.6		-10	55
31015		40.02	13.03	26	39.6		-10	55
31035		39.98	13.03	26	39.6		-10	55
31050		39.98	13.03	26	39.6		-10	55
31055		39.89	13.03	26	39.6		-10	55
31075		39.81	13.03	26	39.6		-10	55
31095		39.81	13.03	26	39.6		-10	55
31115		39.69	13.03	16	39.6		-10	55
31135		39.71	13.03	16	39.6		-10	55
31155		39.67	13.03	16	39.6		-10	55
31175		39.7	13.03	16	39.6		-10	55
31180		39.7	13.03	16	39.6		-10	55
31195		39.74	13.03	16	39.6		-10	55
31215		39.61	13.03	16	39.6		-10	55
31235		39.66	13.03	16	39.6		-10	55
31240		39.66	13.03	4	39.6		-10	55
31255		39.63	13.03	4	39.6		-10	55
31275		39.55	13.03	4	39.6		-10	55
31295		39.68	13.03	4	39.6		-10	55
31300		39.68	13.03	4	39.6		-10	55
31315		39.78	13.03	4	39.6		-10	55
31335		39.86	13.03	4	39.6		-10	55
31355		39.86	13.03	4	39.6		-10	55
31365		39.86	13.44	0	39.6		-10	55
31375		39.98	13.44	0	39.6		-10	55
31395		39.81	13.44	0	39.6		-10	55
31415		40.14	13.44	0	39.6		-10	55
31425		40.14	13.44	0	39.6		-10	55
31435		40.27	13.44	0	39.6		-10	55
31455		40.22	13.44	0	39.6		-10	55
31475		40.34	13.44	0	39.6		-10	55
31490		40.34	13.44	0	39.6		-10	55
31495		40.59	13.44	0	39.6		-10	55
31515		40.7	13.44	0	39.6		-10	55
31535		40.98	13.44	0	39.6		-10	55
31550		40.98	13.44	0	39.6		-10	55
31555		40.89	13.44	0	39.6		-10	55
31575		41.1	13.44	0	39.6		-10	55
31595		41.4	13.44	0	39.6		-10	55
31615		41.51	13.44	0	39.6		-10	55
31635		41.54	13.44	0	39.6		-10	55
31655		42.03	13.44	0	39.6		-10	55
31675		42.18	13.44	0	39.6		-10	55
31695		42.52	13.44	0	39.6		-10	55
31715		42.66	13.44	0	39.6		-10	55
31735		42.81	13.44	0	39.6		-10	55
31740		42.81	13.44	0	39.6		-10	55
31755		43	13.44	0	39.6		-10	55
31775		43.25	13.44	0	39.6		-10	55
31795		43.51	13.44	0	39.6		-10	55
31800		43.51	13.44	0	39.6		-10	55
31815		43.56	13.44	0	39.6		-10	55
31835		43.77	13.44	0	39.6		-10	55
31855		44.01	13.44	0	39.6		-10	55
31865		44.01	13.33	0	39.6		-10	55
31875		44.25	13.33	0	39.6		-10	55
31895		44.4	13.33	0	39.6		-10	55
31915		44.55	13.33	0	39.6		-10	55
31925		44.55	13.33	0	39.6		-10	55
31935		44.85	13.33	0	39.6		-10	55
31955		45.01	13.33	0	39.6		-10	55
31975		45.24	13.33	0	39.6		-10	55
31990		45.24	13.33	0	39.6		-10	55
31995		45.47	13.33	0	39.6		-10	55
32015		45.56	13.33	0	39.6		-10	55
32035		45.85	13.33	0	39.6		-10	55
32050		45.85	13.33	0	39.6		-10	55
32055		46.08	13.33	0	39.6		-10	55
32075		46.34	13.33	0	39.6		-10	55
32095		46.51	13.33	0	39.6		-10	55
32115		46.61	13.33	0	39.6		-10	55
32135		46.76	13.33	0	39.6		-10	55
32155		47.16	13.33	0	39.6		-10	55
32175		47.26	13.33	0	39.6		-10	55
32195		47.33	13.33	0	39.6		-10	55
32215		47.47	13.33	0	39.6		-10	55
32235		47.73	13.33	0	39.6		-10	55
32240		47.73	13.33	0	39.6		-10	55
32255		47.67	13.33	0	39.6		-10	55
32275		48.13	13.33	0	39.6		-10	55
[truncated: 268 more rows]
