# Supplementary material for: Clinical identification of the stimulus intensity to measure temporal summation of second pain
Source: Sci Rep. 2022 Jul 28;12:12915. doi: 10.1038/s41598-022-17171-6 (PMC9334644; doi:10.1038/s41598-022-17171-6)
Supplement: Supplementary file 1 — Supplementary Information 1. [file 41598_2022_17171_MOESM1_ESM.zip › 15 PT.xlsx]

## Sheet: Sheet1
Timestamp [msec]	Heater [C]	Tec [C]	Water [C]	COVAS	Baseline [C]	Events	LimiterMin [C]	LimiterMax [C]
30		38.15	11.84	0	38		-10	55
50		38.1	11.84	0	38		-10	55
60		38.1	11.84	0	38		-10	55
70		38.13	11.84	0	38		-10	55
90		38.18	11.84	0	38		-10	55
95		38.18	11.84	0	38		-10	55
110		38.2	11.84	0	38		-10	55
130		38.26	11.84	0	38		-10	55
150		38.16	11.84	0	38		-10	55
170		38.2	11.84	0	38		-10	55
190		38.1	11.84	0	38		-10	55
210		38.17	11.84	0	38		-10	55
230		38.17	11.84	0	38		-10	55
250		38.25	11.84	0	38		-10	55
270		38.07	11.84	0	38		-10	55
275		38.07	11.84	0	38		-10	55
290		38.02	11.84	0	38		-10	55
310		38.21	11.84	0	38		-10	55
330		38.1	11.84	0	38		-10	55
335		38.1	11.84	0	38		-10	55
350		38.19	11.84	0	38		-10	55
370		38.13	11.84	0	38		-10	55
390		38.04	11.84	0	38		-10	55
400		38.04	11.84	0	38		-10	55
410		38.09	11.84	0	38		-10	55
430		37.97	11.84	0	38		-10	55
450		38.13	11.84	0	38		-10	55
460		38.13	11.84	0	38		-10	55
470		38.14	11.84	0	38		-10	55
490		37.96	11.84	0	38		-10	55
510		38	11.84	0	38		-10	55
525		38	11.84	0	38		-10	55
530		37.99	11.84	0	38		-10	55
550		38.05	11.84	0	38		-10	55
570		38.1	11.84	0	38		-10	55
585		38.1	11.64	0	38		-10	55
590		37.99	11.64	0	38		-10	55
610		38.07	11.64	0	38		-10	55
630		38.14	11.64	0	38		-10	55
650		38.08	11.64	0	38		-10	55
670		37.9	11.64	0	38		-10	55
690		37.99	11.64	0	38		-10	55
710		38.11	11.64	0	38		-10	55
730		38.08	11.64	0	38		-10	55
750		38.08	11.64	0	38		-10	55
770		37.87	11.64	0	38		-10	55
790		38.12	11.64	0	38		-10	55
810		38.03	11.64	0	38		-10	55
830		38.09	11.64	0	38		-10	55
835		38.09	11.64	0	38		-10	55
850		38.12	11.64	0	38		-10	55
870		38.01	11.64	0	38		-10	55
890		37.99	11.64	0	38		-10	55
895		37.99	11.64	0	38		-10	55
910		38.04	11.64	0	38		-10	55
930		38.05	11.64	0	38		-10	55
950		38.06	11.64	0	38		-10	55
960		38.06	11.64	0	38		-10	55
970		38.02	11.64	0	38		-10	55
990		38.08	11.64	0	38		-10	55
1010		38.03	11.64	0	38		-10	55
1020		38.03	11.64	0	38		-10	55
1030		38.08	11.64	0	38		-10	55
1050		37.94	11.64	0	38		-10	55
1070		37.96	11.64	0	38		-10	55
1085		37.96	11.95	0	38		-10	55
1090		37.97	11.95	0	38		-10	55
1110		38.04	11.95	0	38		-10	55
1130		38.13	11.95	0	38		-10	55
1145		38.13	11.95	0	38		-10	55
1150		37.98	11.95	0	38		-10	55
1170		38.07	11.95	0	38		-10	55
1190		37.95	11.95	0	38		-10	55
1210		38.01	11.95	0	38		-10	55
1230		37.98	11.95	0	38		-10	55
1250		37.96	11.95	0	38		-10	55
1270		38.06	11.95	0	38		-10	55
1290		37.99	11.95	0	38		-10	55
1310		38.01	11.95	0	38		-10	55
1330		38.06	11.95	0	38		-10	55
1335		38.06	11.95	0	38		-10	55
1350		38.1	11.95	0	38		-10	55
1370		38.1	11.95	0	38		-10	55
1390		38.11	11.95	0	38		-10	55
1395		38.11	11.95	0	38		-10	55
1410		38.04	11.95	0	38		-10	55
1430		38.01	11.95	0	38		-10	55
1450		38.07	11.95	0	38		-10	55
1460		38.07	11.95	0	38		-10	55
1470		38.07	11.95	0	38		-10	55
1490		37.95	11.95	0	38		-10	55
1510		38.1	11.95	0	38		-10	55
1520		38.1	11.95	0	38		-10	55
1530		38.1	11.95	0	38		-10	55
1550		38.24	11.95	0	38		-10	55
1570		37.96	11.95	0	38		-10	55
1585		37.96	11.5	0	38		-10	55
1590		37.95	11.5	0	38		-10	55
1610		38.05	11.5	0	38		-10	55
1630		37.99	11.5	0	38		-10	55
1645		37.99	11.5	0	38		-10	55
1650		37.96	11.5	0	38		-10	55
1670		38.08	11.5	0	38		-10	55
1690		37.95	11.5	0	38		-10	55
1710		37.93	11.5	0	38		-10	55
1730		37.94	11.5	0	38		-10	55
1750		38.03	11.5	0	38		-10	55
1770		38.1	11.5	0	38		-10	55
1790		38.02	11.5	0	38		-10	55
1810		37.96	11.5	0	38		-10	55
1830		37.92	11.5	0	38		-10	55
1835		37.92	11.5	0	38		-10	55
1850		38.02	11.5	0	38		-10	55
1870		38	11.5	0	38		-10	55
1890		38.02	11.5	0	38		-10	55
1895		38.02	11.5	0	38		-10	55
1910		38.1	11.5	0	38		-10	55
1930		38.06	11.5	0	38		-10	55
1950		38.05	11.5	0	38		-10	55
1960		38.05	11.5	0	38		-10	55
1970		38.08	11.5	0	38		-10	55
1990		37.95	11.5	0	38		-10	55
2010		38.05	11.5	0	38		-10	55
2020		38.05	11.5	0	38		-10	55
2030		38.09	11.5	0	38		-10	55
2050		38	11.5	0	38		-10	55
2070		38.01	11.5	0	38		-10	55
2080		38.01	11.5	0	38		-10	55
2090		37.93	11.5	0	38		-10	55
2110		37.92	11.5	0	38		-10	55
2130		38.05	11.5	0	38		-10	55
2145		38.05	11.6	0	38		-10	55
2150		38.02	11.6	0	38		-10	55
2170		38.01	11.6	0	38		-10	55
2190		38.13	11.6	0	38		-10	55
2205		38.13	11.6	0	38		-10	55
2210		38.08	11.6	0	38		-10	55
2230		37.95	11.6	0	38		-10	55
2250		38.03	11.6	0	38		-10	55
2270		37.99	11.6	0	38		-10	55
2290		38.21	11.6	0	38		-10	55
2310		37.97	11.6	0	38		-10	55
2330		38.04	11.6	0	38		-10	55
2335		38.04	11.6	0	38		-10	55
2350		37.99	11.6	0	38		-10	55
2370		38.05	11.6	0	38		-10	55
2390		38.25	11.6	0	38		-10	55
2395		38.25	11.6	0	38		-10	55
2410		37.93	11.6	0	38		-10	55
2430		38.02	11.6	0	38		-10	55
2450		38.1	11.6	0	38		-10	55
2455		38.1	11.6	0	38		-10	55
2470		38.02	11.6	0	38		-10	55
2490		38.12	11.6	0	38		-10	55
2510		37.93	11.6	0	38		-10	55
2520		37.93	11.6	0	38		-10	55
2530		38.13	11.6	0	38		-10	55
2550		38.04	11.6	0	38		-10	55
2570		37.98	11.6	0	38		-10	55
2580		37.98	11.6	0	38		-10	55
2590		38.03	11.6	0	38		-10	55
2610		38.07	11.6	0	38		-10	55
2630		38.07	11.6	0	38		-10	55
2645		38.07	11.45	0	38		-10	55
2650		38.17	11.45	0	38		-10	55
2670		38.11	11.45	0	38		-10	55
2690		37.98	11.45	0	38		-10	55
2705		37.98	11.45	0	38		-10	55
2710		38	11.45	0	38		-10	55
2730		37.95	11.45	0	38		-10	55
2750		38.1	11.45	0	38		-10	55
2770		38.02	11.45	0	38		-10	55
2790		38.01	11.45	0	38		-10	55
2810		37.98	11.45	0	38		-10	55
2830		37.98	11.45	0	38		-10	55
2850		38.13	11.45	0	38		-10	55
2870		38.03	11.45	0	38		-10	55
2890		38.05	11.45	0	38		-10	55
2895		38.05	11.45	0	38		-10	55
2910		37.95	11.45	0	38		-10	55
2930		38.01	11.45	0	38		-10	55
2950		38.07	11.45	0	38		-10	55
2955		38.07	11.45	0	38		-10	55
2970		38	11.45	0	38		-10	55
2990		38.06	11.45	0	38		-10	55
3010		38.02	11.45	0	38		-10	55
3020		38.02	11.45	0	38		-10	55
3030		38.08	11.45	0	38		-10	55
3050		38.15	11.45	0	38		-10	55
3070		38.05	11.45	0	38		-10	55
3090		38.05	11.45	0	38		-10	55
3095		38.05	11.45	0	38		-10	55
3110		38.01	11.45	0	38		-10	55
3130		37.97	11.45	0	38		-10	55
3145		37.97	11.41	0	38		-10	55
3150		38.07	11.41	0	38		-10	55
3170		38	11.41	0	38		-10	55
3190		37.96	11.41	0	38		-10	55
3205		37.96	11.41	0	38		-10	55
3210		37.95	11.41	0	38		-10	55
3230		37.99	11.41	0	38		-10	55
3250		38	11.41	0	38		-10	55
3270		38.05	11.41	0	38		-10	55
3290		37.86	11.41	0	38		-10	55
3310		38.19	11.41	0	38		-10	55
3330		38.06	11.41	0	38		-10	55
3350		38.1	11.41	0	38		-10	55
3370		38.05	11.41	0	38		-10	55
3390		37.91	11.41	0	38		-10	55
3410		37.97	11.41	0	38		-10	55
3430		37.99	11.41	0	38		-10	55
3450		38.04	11.41	0	38		-10	55
3455		38.04	11.41	0	38		-10	55
3470		38.21	11.41	0	38		-10	55
3490		37.98	11.41	0	38		-10	55
3510		38.02	11.41	0	38		-10	55
3520		38.02	11.41	0	38		-10	55
3530		38.09	11.41	0	38		-10	55
3550		38	11.41	0	38		-10	55
3570		38.01	11.41	0	38		-10	55
3580		38.01	11.41	0	38		-10	55
3590		38.12	11.41	0	38		-10	55
3610		38.03	11.41	0	38		-10	55
3630		38.04	11.41	0	38		-10	55
3645		38.04	11.37	0	38		-10	55
3650		38.07	11.37	0	38		-10	55
3670		38.2	11.37	0	38		-10	55
3690		37.95	11.37	0	38		-10	55
3705		37.95	11.37	0	38		-10	55
3710		37.87	11.37	0	38		-10	55
3730		37.97	11.37	0	38		-10	55
3750		37.97	11.37	0	38		-10	55
3765		37.97	11.37	0	38		-10	55
3770		38	11.37	0	38		-10	55
3790		38	11.37	0	38		-10	55
3810		38.14	11.37	0	38		-10	55
3830		38.02	11.37	0	38		-10	55
3850		38.04	11.37	0	38		-10	55
3870		38	11.37	0	38		-10	55
3890		38.05	11.37	0	38		-10	55
3910		37.89	11.37	0	38		-10	55
3930		37.97	11.37	0	38		-10	55
3950		37.88	11.37	0	38		-10	55
3955		37.88	11.37	0	38		-10	55
3970		38.06	11.37	0	38		-10	55
3990		37.89	11.37	0	38		-10	55
4010		38.07	11.37	0	38		-10	55
4015		38.07	11.37	0	38		-10	55
4030		38	11.37	0	38		-10	55
4050		37.98	11.37	0	38		-10	55
4070		37.89	11.37	0	38		-10	55
4080		37.89	11.37	0	38		-10	55
4090		37.98	11.37	0	38		-10	55
4110		38.06	11.37	0	38		-10	55
4130		38.04	11.37	0	38		-10	55
4140		38.04	11.37	0	38		-10	55
4150		37.96	11.37	0	38		-10	55
4170		37.92	11.37	0	38		-10	55
4190		37.97	11.37	0	38		-10	55
4205		37.97	11.41	0	38		-10	55
4210		37.96	11.41	0	38		-10	55
4230		38.08	11.41	0	38		-10	55
4250		38.06	11.41	0	38		-10	55
4265		38.06	11.41	0	38		-10	55
4270		37.99	11.41	0	38		-10	55
4290		37.96	11.41	0	38		-10	55
4310		38.02	11.41	0	38		-10	55
4330		38.05	11.41	0	38		-10	55
4350		37.97	11.41	0	38		-10	55
4370		38	11.41	0	38		-10	55
4390		37.91	11.41	0	38		-10	55
4410		37.94	11.41	0	38		-10	55
4430		38.01	11.41	0	38		-10	55
4450		38	11.41	0	38		-10	55
4455		38	11.41	0	38		-10	55
4470		37.91	11.41	0	38		-10	55
4490		37.97	11.41	0	38		-10	55
4510		38.02	11.41	0	38		-10	55
4515		38.02	11.41	0	38		-10	55
4530		38.05	11.41	0	38		-10	55
4550		38.05	11.41	0	38		-10	55
4570		38.11	11.41	0	38		-10	55
4580		38.11	11.41	0	38		-10	55
4590		38.05	11.41	0	38		-10	55
4610		37.96	11.41	0	38		-10	55
4630		37.97	11.41	0	38		-10	55
4640		37.97	11.41	0	38		-10	55
4650		38	11.41	0	38		-10	55
4670		38	11.41	0	38		-10	55
4690		38.1	11.41	0	38		-10	55
4705		38.1	11.37	0	38		-10	55
4710		38.04	11.37	0	38		-10	55
4730		38.05	11.37	0	38		-10	55
4750		38.03	11.37	0	38		-10	55
4765		38.03	11.37	0	38		-10	55
4770		38.05	11.37	0	38		-10	55
4790		37.95	11.37	0	38		-10	55
4810		38.09	11.37	0	38		-10	55
4830		37.97	11.37	0	38		-10	55
4850		38.07	11.37	0	38		-10	55
4870		38.04	11.37	0	38		-10	55
4890		37.86	11.37	0	38		-10	55
4910		37.95	11.37	0	38		-10	55
4930		38.1	11.37	0	38		-10	55
4950		37.97	11.37	0	38		-10	55
4970		37.95	11.37	0	38		-10	55
4990		37.91	11.37	0	38		-10	55
5010		38.15	11.37	0	38		-10	55
5015		38.15	11.37	0	38		-10	55
5030		37.96	11.37	0	38		-10	55
5050		37.96	11.37	0	38		-10	55
5070		37.94	11.37	0	38		-10	55
5075		37.94	11.37	0	38		-10	55
5090		37.96	11.37	0	38		-10	55
5110		38.06	11.37	0	38		-10	55
5130		38.02	11.37	0	38		-10	55
5140		38.02	11.37	0	38		-10	55
5150		38.11	11.37	0	38		-10	55
5170		37.85	11.37	0	38		-10	55
5190		38.08	11.37	0	38		-10	55
5200		38.08	11.37	0	38		-10	55
5210		38.16	11.37	0	38		-10	55
5230		38.19	11.37	0	38		-10	55
5250		38.09	11.37	0	38		-10	55
5265		38.09	11.54	0	38		-10	55
5270		38.16	11.54	0	38		-10	55
5290		38.32	11.54	0	38		-10	55
5310		38.36	11.54	0	38		-10	55
5325		38.36	11.54	0	38		-10	55
5330		38.44	11.54	0	38		-10	55
5350		38.68	11.54	0	38		-10	55
5370		38.62	11.54	0	38		-10	55
5390		38.78	11.54	0	38		-10	55
5410		39.09	11.54	0	38		-10	55
5430		39.18	11.54	0	38		-10	55
5450		39.48	11.54	0	38		-10	55
5470		39.49	11.54	0	38		-10	55
5490		39.64	11.54	0	38		-10	55
5510		39.88	11.54	0	38		-10	55
5515		39.88	11.54	0	38		-10	55
5530		40	11.54	0	38		-10	55
5550		40.23	11.54	0	38		-10	55
5570		40.56	11.54	0	38		-10	55
5575		40.56	11.54	0	38		-10	55
5590		40.64	11.54	0	38		-10	55
5610		40.81	11.54	0	38		-10	55
5630		40.88	11.54	0	38		-10	55
5640		40.88	11.54	0	38		-10	55
5650		41	11.54	0	38		-10	55
5670		41.29	11.54	0	38		-10	55
5690		41.39	11.54	0	38		-10	55
5700		41.39	11.54	0	38		-10	55
5710		41.71	11.54	0	38		-10	55
5730		41.82	11.54	0	38		-10	55
5750		42.05	11.54	0	38		-10	55
5765		42.05	11.47	0	38		-10	55
5770		42.3	11.47	0	38		-10	55
5790		42.45	11.47	0	38		-10	55
5810		42.45	11.47	0	38		-10	55
5825		42.45	11.47	0	38		-10	55
5830		42.86	11.47	0	38		-10	55
5850		42.93	11.47	0	38		-10	55
5870		42.92	11.47	0	38		-10	55
5890		43.3	11.47	0	38		-10	55
5910		43.36	11.47	0	38		-10	55
5930		43.62	11.47	0	38		-10	55
5950		43.64	11.47	0	38		-10	55
5970		43.89	11.47	0	38		-10	55
5990		44.04	11.47	0	38		-10	55
6010		44.14	11.47	0	38		-10	55
6015		44.14	11.47	0	38		-10	55
6030		44.5	11.47	0	38		-10	55
6050		44.4	11.47	0	38		-10	55
6070		44.76	11.47	0	38		-10	55
6075		44.76	11.47	0	38		-10	55
6090		44.82	11.47	0	38		-10	55
6110		44.87	11.47	0	38		-10	55
6130		45.11	11.47	0	38		-10	55
6140		45.11	11.47	0	38		-10	55
6150		45.2	11.47	0	38		-10	55
6170		45.47	11.47	0	38		-10	55
6190		45.58	11.47	0	38		-10	55
6200		45.58	11.47	0	38		-10	55
6210		45.65	11.47	0	38		-10	55
6230		45.98	11.47	0	38		-10	55
6250		45.89	11.47	0	38		-10	55
6265		45.89	11.5	0	38		-10	55
6270		46.17	11.5	0	38		-10	55
6290		46.35	11.5	0	38		-10	55
6310		46.33	11.5	0	38		-10	55
6325		46.33	11.5	0	38		-10	55
6330		46.6	11.5	0	38		-10	55
6350		46.76	11.5	0	38		-10	55
6370		47.1	11.5	0	38		-10	55
6385		47.1	11.5	0	38		-10	55
6390		47.17	11.5	0	38		-10	55
6410		47.17	11.5	0	38		-10	55
6430		47.38	11.5	0	38		-10	55
6450		47.37	11.5	0	38		-10	55
6470		47.61	11.5	0	38		-10	55
6490		47.39	11.5	0	38		-10	55
6510		47.72	11.5	0	38		-10	55
6530		47.66	11.5	0	38		-10	55
6550		47.97	11.5	0	38		-10	55
6570		47.92	11.5	0	38		-10	55
6575		47.92	11.5	0	38		-10	55
6590		48.05	11.5	0	38		-10	55
6610		47.98	11.5	0	38		-10	55
6630		47.98	11.5	0	38		-10	55
6635		47.98	11.5	0	38		-10	55
6650		48.03	11.5	0	38		-10	55
6670		48.17	11.5	0	38		-10	55
6690		48.17	11.5	0	38		-10	55
6700		48.17	11.5	0	38		-10	55
6710		48.05	11.5	0	38		-10	55
6730		48.16	11.5	0	38		-10	55
6750		47.99	11.5	0	38		-10	55
6760		47.99	11.5	0	38		-10	55
6770		47.91	11.5	0	38		-10	55
6790		47.67	11.5	0	38		-10	55
6810		47.68	11.5	0	38		-10	55
6825		47.68	11.22	0	38		-10	55
6830		47.69	11.22	0	38		-10	55
6850		47.47	11.22	0	38		-10	55
6870		47.41	11.22	0	38		-10	55
6885		47.41	11.22	0	38		-10	55
6890		47.27	11.22	0	38		-10	55
6910		47.05	11.22	0	38		-10	55
6930		46.98	11.22	0	38		-10	55
6950		46.71	11.22	0	38		-10	55
6970		46.44	11.22	0	38		-10	55
6990		46.14	11.22	0	38		-10	55
7010		45.85	11.22	0	38		-10	55
7030		45.74	11.22	0	38		-10	55
7050		45.41	11.22	0	38		-10	55
7070		45.37	11.22	0	38		-10	55
7075		45.37	11.22	0	38		-10	55
7090		44.96	11.22	0	38		-10	55
7110		44.83	11.22	0	38		-10	55
7130		44.57	11.22	0	38		-10	55
7135		44.57	11.22	0	38		-10	55
7150		44.47	11.22	0	38		-10	55
7170		44.04	11.22	0	38		-10	55
7190		43.84	11.22	0	38		-10	55
7200		43.84	11.22	0	38		-10	55
7210		43.7	11.22	0	38		-10	55
7230		43.63	11.22	0	38		-10	55
7250		43.31	11.22	0	38		-10	55
7260		43.31	11.22	0	38		-10	55
7270		43.15	11.22	0	38		-10	55
7290		42.89	11.22	0	38		-10	55
7310		42.6	11.22	0	38		-10	55
7325		42.6	11.31	0	38		-10	55
7330		42.66	11.31	0	38		-10	55
7350		42.34	11.31	0	38		-10	55
7370		42.23	11.31	0	38		-10	55
7385		42.23	11.31	0	38		-10	55
7390		42.06	11.31	0	38		-10	55
7410		41.82	11.31	0	38		-10	55
7430		41.79	11.31	0	38		-10	55
7450		41.4	11.31	0	38		-10	55
7470		41.39	11.31	0	38		-10	55
7490		41.19	11.31	0	38		-10	55
7510		40.96	11.31	0	38		-10	55
7530		40.87	11.31	0	38		-10	55
7550		40.63	11.31	0	38		-10	55
7570		40.58	11.31	0	38		-10	55
7575		40.58	11.31	0	38		-10	55
7590		40.4	11.31	0	38		-10	55
7610		40.21	11.31	0	38		-10	55
7630		40.11	11.31	0	38		-10	55
7635		40.11	11.31	0	38		-10	55
7650		39.95	11.31	0	38		-10	55
7670		39.77	11.31	0	38		-10	55
7690		39.55	11.31	0	38		-10	55
7695		39.55	11.31	0	38		-10	55
7710		39.4	11.31	0	38		-10	55
7730		39.23	11.31	0	38		-10	55
7750		39.06	11.31	0	38		-10	55
7760		39.06	11.31	0	38		-10	55
7770		39.04	11.31	0	38		-10	55
7790		38.96	11.31	0	38		-10	55
7810		38.69	11.31	0	38		-10	55
7820		38.69	11.31	0	38		-10	55
7830		38.69	11.31	0	38		-10	55
7850		38.53	11.31	0	38		-10	55
7870		38.52	11.31	0	38		-10	55
7885		38.52	11.31	0	38		-10	55
7890		38.65	11.31	0	38		-10	55
7910		38.41	11.31	0	38		-10	55
7930		38.43	11.31	0	38		-10	55
7945		38.43	11.31	0	38		-10	55
7950		38.4	11.31	0	38		-10	55
7970		38.39	11.31	0	38		-10	55
7990		38.31	11.31	0	38		-10	55
8010		38.24	11.31	0	38		-10	55
8030		38.24	11.31	0	38		-10	55
8050		38.21	11.31	0	38		-10	55
8070		38.27	11.31	0	38		-10	55
8090		38.24	11.31	0	38		-10	55
8110		38.26	11.31	0	38		-10	55
8130		38.13	11.31	0	38		-10	55
8135		38.13	11.31	0	38		-10	55
8150		38.24	11.31	0	38		-10	55
8170		38.16	11.31	0	38		-10	55
8190		38.28	11.31	0	38		-10	55
8195		38.28	11.31	0	38		-10	55
8210		38.28	11.31	0	38		-10	55
8230		38.48	11.31	0	38		-10	55
8250		38.41	11.31	0	38		-10	55
8260		38.41	11.31	0	38		-10	55
8270		38.45	11.31	0	38		-10	55
8290		38.45	11.31	0	38		-10	55
8310		38.5	11.31	0	38		-10	55
8320		38.5	11.31	0	38		-10	55
8330		38.53	11.31	0	38		-10	55
8350		38.78	11.31	0	38		-10	55
8370		38.7	11.31	0	38		-10	55
8385		38.7	11.47	0	38		-10	55
8390		38.94	11.47	0	38		-10	55
8410		38.83	11.47	0	38		-10	55
8430		39.09	11.47	0	38		-10	55
8445		39.09	11.47	0	38		-10	55
8450		39.24	11.47	0	38		-10	55
8470		39.38	11.47	0	38		-10	55
8490		39.51	11.47	0	38		-10	55
8510		39.5	11.47	0	38		-10	55
8530		39.9	11.47	0	38		-10	55
8550		40.05	11.47	0	38		-10	55
8570		40.14	11.47	0	38		-10	55
8590		40.37	11.47	0	38		-10	55
8610		40.52	11.47	0	38		-10	55
8630		40.66	11.47	0	38		-10	55
8635		40.66	11.47	0	38		-10	55
8650		40.98	11.47	0	38		-10	55
8670		41.14	11.47	0	38		-10	55
8690		41.41	11.47	0	38		-10	55
8695		41.41	11.47	0	38		-10	55
8710		41.45	11.47	0	38		-10	55
8730		41.79	11.47	0	38		-10	55
8750		41.96	11.47	0	38		-10	55
8760		41.96	11.47	0	38		-10	55
8770		41.95	11.47	0	38		-10	55
8790		42.29	11.47	0	38		-10	55
8810		42.49	11.47	0	38		-10	55
8820		42.49	11.47	0	38		-10	55
8830		42.63	11.47	0	38		-10	55
8850		43.06	11.47	0	38		-10	55
8870		43.13	11.47	0	38		-10	55
8885		43.13	11.31	0	38		-10	55
8890		43.23	11.31	0	38		-10	55
8910		43.6	11.31	0	38		-10	55
8930		43.78	11.31	0	38		-10	55
8945		43.78	11.31	0	38		-10	55
8950		43.78	11.31	0	38		-10	55
8970		43.89	11.31	0	38		-10	55
8990		44.16	11.31	0	38		-10	55
9005		44.16	11.31	0	38		-10	55
9010		44.28	11.31	0	38		-10	55
9030		44.59	11.31	0	38		-10	55
9050		44.64	11.31	0	38		-10	55
9070		44.78	11.31	0	38		-10	55
9090		45.17	11.31	0	38		-10	55
9110		45.11	11.31	0	38		-10	55
9130		45.51	11.31	0	38		-10	55
9135		45.51	11.31	0	38		-10	55
9150		45.63	11.31	0	38		-10	55
9170		45.86	11.31	0	38		-10	55
9190		46.15	11.31	0	38		-10	55
9195		46.15	11.31	0	38		-10	55
9210		45.97	11.31	0	38		-10	55
9230		46.2	11.31	0	38		-10	55
9250		46.43	11.31	0	38		-10	55
9255		46.43	11.31	0	38		-10	55
9270		46.49	11.31	0	38		-10	55
9290		46.74	11.31	0	38		-10	55
9310		46.8	11.31	0	38		-10	55
9320		46.8	11.31	0	38		-10	55
9330		47.11	11.31	0	38		-10	55
9350		47.19	11.31	0	38		-10	55
9370		47.43	11.31	0	38		-10	55
9380		47.43	11.31	0	38		-10	55
9390		47.47	11.31	0	38		-10	55
9410		47.56	11.31	0	38		-10	55
9430		47.78	11.31	0	38		-10	55
9445		47.78	11.26	0	38		-10	55
9450		47.68	11.26	0	38		-10	55
9470		47.96	11.26	0	38		-10	55
9490		48.14	11.26	0	38		-10	55
9505		48.14	11.26	0	38		-10	55
9510		47.95	11.26	0	38		-10	55
9530		48.05	11.26	0	38		-10	55
9550		48.03	11.26	0	38		-10	55
9570		48.1	11.26	0	38		-10	55
9590		48.14	11.26	0	38		-10	55
9610		48.19	11.26	0	38		-10	55
9630		48.15	11.26	0	38		-10	55
9650		47.94	11.26	0	38		-10	55
9670		48.22	11.26	0	38		-10	55
9690		47.87	11.26	0	38		-10	55
9710		48.04	11.26	0	38		-10	55
9730		47.86	11.26	0	38		-10	55
9750		47.72	11.26	0	38		-10	55
9770		47.85	11.26	0	38		-10	55
9775		47.85	11.26	0	38		-10	55
9790		47.53	11.26	0	38		-10	55
9810		47.33	11.26	0	38		-10	55
9830		47.05	11.26	0	38		-10	55
9835		47.05	11.26	0	38		-10	55
9850		47.01	11.26	0	38		-10	55
9870		46.65	11.26	0	38		-10	55
9890		46.64	11.26	0	38		-10	55
9895		46.64	11.26	0	38		-10	55
9910		46.13	11.26	0	38		-10	55
9930		46.16	11.26	0	38		-10	55
9950		45.83	11.26	0	38		-10	55
9960		45.83	11.37	0	38		-10	55
9970		45.78	11.37	0	38		-10	55
9990		45.41	11.37	0	38		-10	55
10010		45	11.37	0	38		-10	55
10020		45	11.37	0	38		-10	55
10030		44.88	11.37	0	38		-10	55
10050		44.52	11.37	0	38		-10	55
10070		44.57	11.37	0	38		-10	55
10085		44.57	11.37	0	38		-10	55
10090		44.22	11.37	0	38		-10	55
10110		43.95	11.37	0	38		-10	55
10130		43.78	11.37	0	38		-10	55
10145		43.78	11.37	0	38		-10	55
10150		43.67	11.37	0	38		-10	55
10170		43.4	11.37	0	38		-10	55
10190		43.34	11.37	0	38		-10	55
10210		43.27	11.37	0	38		-10	55
10230		42.81	11.37	0	38		-10	55
10250		42.77	11.37	0	38		-10	55
10270		42.55	11.37	0	38		-10	55
10290		42.16	11.37	0	38		-10	55
10310		42.16	11.37	0	38		-10	55
10330		42.14	11.37	0	38		-10	55
10335		42.14	11.37	0	38		-10	55
10350		41.85	11.37	0	38		-10	55
10370		41.69	11.37	0	38		-10	55
10390		41.54	11.37	0	38		-10	55
10395		41.54	11.37	0	38		-10	55
10410		41.27	11.37	0	38		-10	55
10430		41.1	11.37	0	38		-10	55
10450		40.91	11.37	0	38		-10	55
10460		40.91	11.39	0	38		-10	55
10470		40.73	11.39	0	38		-10	55
10490		40.58	11.39	0	38		-10	55
10510		40.44	11.39	0	38		-10	55
10520		40.44	11.39	0	38		-10	55
10530		40.48	11.39	0	38		-10	55
10550		40.22	11.39	0	38		-10	55
10570		40	11.39	0	38		-10	55
10585		40	11.39	0	38		-10	55
10590		39.77	11.39	0	38		-10	55
10610		39.72	11.39	0	38		-10	55
10630		39.44	11.39	0	38		-10	55
10645		39.44	11.39	0	38		-10	55
10650		39.39	11.39	0	38		-10	55
10670		39.2	11.39	0	38		-10	55
10690		39.03	11.39	0	38		-10	55
10710		39.2	11.39	0	38		-10	55
10730		38.88	11.39	0	38		-10	55
10750		38.73	11.39	0	38		-10	55
10770		38.71	11.39	0	38		-10	55
10790		38.7	11.39	0	38		-10	55
10810		38.71	11.39	0	38		-10	55
10830		38.5	11.39	0	38		-10	55
10850		38.31	11.39	0	38		-10	55
10870		38.31	11.39	0	38		-10	55
10890		38.27	11.39	0	38		-10	55
10895		38.27	11.39	0	38		-10	55
10910		38.28	11.39	0	38		-10	55
10930		38.38	11.39	0	38		-10	55
10950		38.37	11.39	0	38		-10	55
10960		38.37	11.5	0	38		-10	55
10970		38.21	11.5	0	38		-10	55
10990		38.2	11.5	0	38		-10	55
11010		38.22	11.5	0	38		-10	55
11020		38.22	11.5	0	38		-10	55
11030		38.28	11.5	0	38		-10	55
11050		38.17	11.5	0	38		-10	55
11070		38.33	11.5	0	38		-10	55
11085		38.33	11.5	0	38		-10	55
11090		38.16	11.5	0	38		-10	55
11110		38.22	11.5	0	38		-10	55
11130		38.18	11.5	0	38		-10	55
11145		38.18	11.5	0	38		-10	55
11150		38.22	11.5	0	38		-10	55
11170		38.4	11.5	0	38		-10	55
11190		38.23	11.5	0	38		-10	55
11205		38.23	11.5	0	38		-10	55
11210		38.28	11.5	0	38		-10	55
11230		38.29	11.5	0	38		-10	55
11250		38.32	11.5	0	38		-10	55
11270		38.37	11.5	0	38		-10	55
11290		38.18	11.5	0	38		-10	55
11310		38.09	11.5	0	38		-10	55
11330		38.17	11.5	0	38		-10	55
11350		38.31	11.5	0	38		-10	55
11370		38.34	11.5	0	38		-10	55
11390		38.17	11.5	0	38		-10	55
11395		38.17	11.5	0	38		-10	55
11410		38.13	11.5	0	38		-10	55
11430		38.3	11.5	0	38		-10	55
11450		38.36	11.5	0	38		-10	55
11455		38.36	11.5	0	38		-10	55
11470		38.26	11.5	0	38		-10	55
11490		38.11	11.5	0	38		-10	55
11510		38.13	11.5	0	38		-10	55
11520		38.13	11.27	0	38		-10	55
11530		38.26	11.27	0	38		-10	55
11550		38.35	11.27	0	38		-10	55
11570		38.35	11.27	0	38		-10	55
11580		38.35	11.27	0	38		-10	55
11590		38.38	11.27	0	38		-10	55
11610		38.41	11.27	0	38		-10	55
11630		38.61	11.27	0	38		-10	55
11645		38.61	11.27	0	38		-10	55
11650		38.65	11.27	0	38		-10	55
11670		38.89	11.27	0	38		-10	55
11690		38.81	11.27	0	38		-10	55
11705		38.81	11.27	0	38		-10	55
11710		39.1	11.27	0	38		-10	55
11730		39.08	11.27	0	38		-10	55
11750		39.31	11.27	0	38		-10	55
11770		39.46	11.27	0	38		-10	55
11790		39.57	11.27	0	38		-10	55
11810		39.7	11.27	0	38		-10	55
11830		39.99	11.27	0	38		-10	55
11850		40.24	11.27	0	38		-10	55
11870		40.38	11.27	0	38		-10	55
11890		40.5	11.27	0	38		-10	55
11895		40.5	11.27	0	38		-10	55
11910		40.76	11.27	0	38		-10	55
11930		40.98	11.27	0	38		-10	55
11950		41.18	11.27	0	38		-10	55
11955		41.18	11.27	0	38		-10	55
11970		41.46	11.27	0	38		-10	55
11990		41.49	11.27	0	38		-10	55
12010		41.65	11.27	0	38		-10	55
12020		41.65	11.55	0	38		-10	55
12030		42.03	11.55	0	38		-10	55
12050		42.17	11.55	0	38		-10	55
12070		42.22	11.55	0	38		-10	55
12080		42.22	11.55	0	38		-10	55
12090		42.6	11.55	0	38		-10	55
12110		42.77	11.55	0	38		-10	55
12130		43.02	11.55	0	38		-10	55
12140		43.02	11.55	0	38		-10	55
12150		42.99	11.55	0	38		-10	55
12170		43.36	11.55	0	38		-10	55
12190		43.61	11.55	0	38		-10	55
12205		43.61	11.55	0	38		-10	55
12210		43.72	11.55	0	38		-10	55
12230		43.76	11.55	0	38		-10	55
12250		43.99	11.55	0	38		-10	55
12270		44.31	11.55	0	38		-10	55
12290		44.42	11.55	0	38		-10	55
12310		44.53	11.55	0	38		-10	55
12330		44.86	11.55	0	38		-10	55
12350		45.01	11.55	0	38		-10	55
12370		45.08	11.55	0	38		-10	55
12390		45.2	11.55	0	38		-10	55
12410		45.54	11.55	0	38		-10	55
12430		45.68	11.55	0	38		-10	55
12450		45.83	11.55	0	38		-10	55
12455		45.83	11.55	0	38		-10	55
12470		45.88	11.55	0	38		-10	55
12490		46.04	11.55	0	38		-10	55
12510		46.25	11.55	0	38		-10	55
12515		46.25	11.55	0	38		-10	55
12530		46.52	11.55	0	38		-10	55
12550		46.62	11.55	0	38		-10	55
12570		46.81	11.55	0	38		-10	55
12580		46.81	11.39	0	38		-10	55
12590		46.81	11.39	0	38		-10	55
12610		46.96	11.39	0	38		-10	55
12630		47.35	11.39	0	38		-10	55
12640		47.35	11.39	0	38		-10	55
12650		47.21	11.39	0	38		-10	55
12670		47.5	11.39	0	38		-10	55
12690		47.54	11.39	0	38		-10	55
12705		47.54	11.39	0	38		-10	55
12710		47.55	11.39	0	38		-10	55
12730		47.62	11.39	0	38		-10	55
12750		47.67	11.39	0	38		-10	55
12765		47.67	11.39	0	38		-10	55
12770		47.78	11.39	0	38		-10	55
12790		47.77	11.39	0	38		-10	55
12810		47.85	11.39	0	38		-10	55
12830		47.87	11.39	0	38		-10	55
12850		47.77	11.39	0	38		-10	55
12870		47.76	11.39	0	38		-10	55
12890		47.99	11.39	0	38		-10	55
12910		47.83	11.39	0	38		-10	55
12930		47.85	11.39	0	38		-10	55
12950		47.92	11.39	0	38		-10	55
12955		47.92	11.39	0	38		-10	55
12970		47.87	11.39	0	38		-10	55
12990		47.79	11.39	0	38		-10	55
13010		47.72	11.39	0	38		-10	55
13030		47.69	11.39	0	38		-10	55
13050		47.64	11.39	0	38		-10	55
13070		47.55	11.39	0	38		-10	55
13080		47.55	11.62	0	38		-10	55
13090		47.39	11.62	0	38		-10	55
13110		47.41	11.62	0	38		-10	55
13130		47.11	11.62	0	38		-10	55
13140		47.11	11.62	0	38		-10	55
13150		47.01	11.62	0	38		-10	55
13170		46.84	11.62	0	38		-10	55
13190		46.62	11.62	0	38		-10	55
13205		46.62	11.62	0	38		-10	55
13210		46.55	11.62	0	38		-10	55
13230		46.27	11.62	0	38		-10	55
13250		46.13	11.62	0	38		-10	55
13265		46.13	11.62	0	38		-10	55
13270		46.01	11.62	0	38		-10	55
13290		45.63	11.62	0	38		-10	55
13310		45.66	11.62	0	38		-10	55
13330		45.21	11.62	0	38		-10	55
13350		45.06	11.62	0	38		-10	55
13370		44.75	11.62	0	38		-10	55
13390		44.53	11.62	0	38		-10	55
13410		44.56	11.62	0	38		-10	55
13430		44.23	11.62	0	38		-10	55
13450		43.82	11.62	0	38		-10	55
13470		43.78	11.62	0	38		-10	55
13490		43.56	11.62	0	38		-10	55
13510		43.36	11.62	0	38		-10	55
13515		43.36	11.62	0	38		-10	55
13530		43.24	11.62	0	38		-10	55
13550		43.04	11.62	0	38		-10	55
13570		42.84	11.62	0	38		-10	55
13580		42.84	11.49	0	38		-10	55
13590		42.47	11.49	0	38		-10	55
13610		42.51	11.49	0	38		-10	55
13630		42.38	11.49	0	38		-10	55
13640		42.38	11.49	0	38		-10	55
13650		42.2	11.49	0	38		-10	55
13670		41.97	11.49	0	38		-10	55
13690		41.81	11.49	0	38		-10	55
13705		41.81	11.49	0	38		-10	55
13710		41.6	11.49	0	38		-10	55
13730		41.45	11.49	0	38		-10	55
13750		41.35	11.49	0	38		-10	55
13765		41.35	11.49	0	38		-10	55
13770		41.32	11.49	0	38		-10	55
13790		40.98	11.49	0	38		-10	55
13810		40.87	11.49	0	38		-10	55
13825		40.87	11.49	0	38		-10	55
13830		40.49	11.49	0	38		-10	55
13850		40.45	11.49	0	38		-10	55
13870		40.33	11.49	0	38		-10	55
13890		40.22	11.49	0	38		-10	55
13910		39.88	11.49	0	38		-10	55
13930		39.84	11.49	0	38		-10	55
13950		39.58	11.49	0	38		-10	55
13970		39.44	11.49	0	38		-10	55
13990		39.37	11.49	0	38		-10	55
14010		39.3	11.49	0	38		-10	55
14015		39.3	11.49	0	38		-10	55
14030		39.1	11.49	0	38		-10	55
14050		38.92	11.49	0	38		-10	55
14070		38.97	11.49	0	38		-10	55
14075		38.97	11.49	0	38		-10	55
14090		38.74	11.49	0	38		-10	55
14110		38.66	11.49	0	38		-10	55
14130		38.74	11.49	0	38		-10	55
14140		38.74	11.75	0	38		-10	55
14150		38.5	11.75	0	38		-10	55
14170		38.3	11.75	0	38		-10	55
14190		38.32	11.75	0	38		-10	55
14200		38.32	11.75	0	38		-10	55
14210		38.27	11.75	0	38		-10	55
14230		38.35	11.75	0	38		-10	55
14250		38.18	11.75	0	38		-10	55
14265		38.18	11.75	0	38		-10	55
14270		38.2	11.75	0	38		-10	55
14290		38.11	11.75	0	38		-10	55
14310		38.21	11.75	0	38		-10	55
14325		38.21	11.75	0	38		-10	55
14330		38.09	11.75	0	38		-10	55
14350		38.25	11.75	0	38		-10	55
14370		37.99	11.75	0	38		-10	55
14390		38.04	11.75	0	38		-10	55
14410		38.16	11.75	0	38		-10	55
14430		38.17	11.75	0	38		-10	55
14450		38.29	11.75	0	38		-10	55
14470		38.29	11.75	0	38		-10	55
14490		38.31	11.75	0	38		-10	55
14510		38.41	11.75	0	38		-10	55
14515		38.41	11.75	0	38		-10	55
14530		38.48	11.75	0	38		-10	55
14550		38.62	11.75	0	38		-10	55
14570		38.71	11.75	0	38		-10	55
14575		38.71	11.75	0	38		-10	55
14590		38.79	11.75	0	38		-10	55
14610		38.96	11.75	0	38		-10	55
14630		39.18	11.75	0	38		-10	55
14640		39.18	11.88	0	38		-10	55
14650		39.2	11.88	0	38		-10	55
14670		39.4	11.88	0	38		-10	55
14690		39.59	11.88	0	38		-10	55
14700		39.59	11.88	0	38		-10	55
14710		39.47	11.88	0	38		-10	55
14730		39.99	11.88	0	38		-10	55
14750		40.07	11.88	0	38		-10	55
14765		40.07	11.88	0	38		-10	55
14770		40.33	11.88	0	38		-10	55
14790		40.33	11.88	0	38		-10	55
14810		40.62	11.88	0	38		-10	55
14825		40.62	11.88	0	38		-10	55
14830		40.96	11.88	0	38		-10	55
14850		41.07	11.88	0	38		-10	55
14870		41.27	11.88	0	38		-10	55
14890		41.35	11.88	0	38		-10	55
14910		41.64	11.88	0	38		-10	55
14930		41.96	11.88	0	38		-10	55
14950		42.13	11.88	0	38		-10	55
14970		42.41	11.88	0	38		-10	55
14990		42.58	11.88	0	38		-10	55
15010		42.66	11.88	0	38		-10	55
15015		42.66	11.88	0	38		-10	55
15030		42.95	11.88	0	38		-10	55
15050		43.37	11.88	0	38		-10	55
15070		43.15	11.88	0	38		-10	55
15075		43.15	11.88	0	38		-10	55
15090		43.48	11.88	0	38		-10	55
15110		43.65	11.88	0	38		-10	55
15130		43.76	11.88	0	38		-10	55
15135		43.76	11.88	0	38		-10	55
15150		44.09	11.88	0	38		-10	55
15170		44.11	11.88	0	38		-10	55
15190		44.53	11.88	0	38		-10	55
15200		44.53	11.65	0	38		-10	55
15210		44.69	11.65	0	38		-10	55
15230		44.8	11.65	0	38		-10	55
15250		45.03	11.65	0	38		-10	55
15260		45.03	11.65	0	38		-10	55
15270		45.37	11.65	0	38		-10	55
15290		45.21	11.65	0	38		-10	55
15310		45.56	11.65	0	38		-10	55
15325		45.56	11.65	0	38		-10	55
15330		45.77	11.65	0	38		-10	55
15350		45.9	11.65	0	38		-10	55
15370		46.07	11.65	0	38		-10	55
15385		46.07	11.65	0	38		-10	55
15390		46.25	11.65	0	38		-10	55
15410		46.29	11.65	0	38		-10	55
15430		46.57	11.65	0	38		-10	55
15450		46.71	11.65	0	38		-10	55
15470		46.92	11.65	0	38		-10	55
15490		47.21	11.65	0	38		-10	55
15510		47.16	11.65	0	38		-10	55
15530		47.36	11.65	0	38		-10	55
15550		47.37	11.65	0	38		-10	55
15570		47.42	11.65	0	38		-10	55
15575		47.42	11.65	0	38		-10	55
15590		47.63	11.65	0	38		-10	55
15610		47.65	11.65	0	38		-10	55
15630		47.54	11.65	0	38		-10	55
15635		47.54	11.65	0	38		-10	55
15650		47.83	11.65	0	38		-10	55
15670		47.8	11.65	0	38		-10	55
15690		47.92	11.65	0	38		-10	55
15700		47.92	11.98	0	38		-10	55
15710		47.92	11.98	0	38		-10	55
15730		47.94	11.98	0	38		-10	55
15750		47.86	11.98	0	38		-10	55
15760		47.86	11.98	0	38		-10	55
15770		48.14	11.98	0	38		-10	55
15790		48.01	11.98	0	38		-10	55
15810		47.92	11.98	0	38		-10	55
15825		47.92	11.98	0	38		-10	55
15830		47.84	11.98	0	38		-10	55
15850		47.96	11.98	0	38		-10	55
15870		47.71	11.98	0	38		-10	55
15885		47.71	11.98	0	38		-10	55
15890		47.79	11.98	0	38		-10	55
15910		47.58	11.98	0	38		-10	55
15930		47.53	11.98	0	38		-10	55
15950		47.29	11.98	0	38		-10	55
15970		47.11	11.98	0	38		-10	55
15990		46.97	11.98	0	38		-10	55
16010		46.74	11.98	0	38		-10	55
16030		46.52	11.98	0	38		-10	55
16050		46.31	11.98	0	38		-10	55
16070		46.12	11.98	0	38		-10	55
16075		46.12	11.98	0	38		-10	55
16090		45.83	11.98	0	38		-10	55
16110		45.75	11.98	0	38		-10	55
16130		45.38	11.98	0	38		-10	55
16135		45.38	11.98	0	38		-10	55
16150		45.42	11.98	0	38		-10	55
16170		45.06	11.98	0	38		-10	55
16190		44.78	11.98	0	38		-10	55
16200		44.78	11.79	0	38		-10	55
16210		44.5	11.79	0	38		-10	55
16230		44.53	11.79	0	38		-10	55
16250		44.18	11.79	0	38		-10	55
16260		44.18	11.79	0	38		-10	55
16270		43.93	11.79	0	38		-10	55
16290		43.7	11.79	0	38		-10	55
16310		43.6	11.79	0	38		-10	55
16325		43.6	11.79	0	38		-10	55
16330		43.44	11.79	0	38		-10	55
16350		43.35	11.79	0	38		-10	55
16370		43.01	11.79	0	38		-10	55
16385		43.01	11.79	0	38		-10	55
16390		42.82	11.79	0	38		-10	55
16410		42.54	11.79	0	38		-10	55
16430		42.46	11.79	0	38		-10	55
16445		42.46	11.79	0	38		-10	55
16450		42.24	11.79	0	38		-10	55
16470		42.04	11.79	0	38		-10	55
16490		41.99	11.79	0	38		-10	55
16510		41.7	11.79	0	38		-10	55
16530		41.66	11.79	0	38		-10	55
16550		41.52	11.79	0	38		-10	55
16570		41.28	11.79	0	38		-10	55
16575		41.28	11.79	0	38		-10	55
16590		41.12	11.79	0	38		-10	55
16610		41.01	11.79	0	38		-10	55
16630		40.78	11.79	0	38		-10	55
16635		40.78	11.79	0	38		-10	55
16650		40.57	11.79	0	38		-10	55
16670		40.55	11.79	0	38		-10	55
16690		40.3	11.79	0	38		-10	55
16695		40.3	11.79	0	38		-10	55
16710		40.26	11.79	0	38		-10	55
16730		39.98	11.79	0	38		-10	55
16750		39.73	11.79	0	38		-10	55
16760		39.73	11.9	0	38		-10	55
16770		39.61	11.9	0	38		-10	55
16790		39.34	11.9	0	38		-10	55
16810		39.34	11.9	0	38		-10	55
16820		39.34	11.9	0	38		-10	55
16830		39.22	11.9	0	38		-10	55
16850		39.23	11.9	0	38		-10	55
16870		38.87	11.9	0	38		-10	55
16885		38.87	11.9	0	38		-10	55
16890		38.81	11.9	0	38		-10	55
16910		38.73	11.9	0	38		-10	55
16930		38.63	11.9	0	38		-10	55
16945		38.63	11.9	0	38		-10	55
16950		38.52	11.9	0	38		-10	55
16970		38.46	11.9	0	38		-10	55
16990		38.38	11.9	0	38		-10	55
17010		38.41	11.9	0	38		-10	55
17030		38.37	11.9	0	38		-10	55
17050		38.28	11.9	0	38		-10	55
17070		38.19	11.9	0	38		-10	55
17090		38.24	11.9	0	38		-10	55
17110		38.18	11.9	0	38		-10	55
17130		38.1	11.9	0	38		-10	55
17135		38.1	11.9	0	38		-10	55
17150		38.14	11.9	0	38		-10	55
17170		38.08	11.9	0	38		-10	55
17190		38.14	11.9	0	38		-10	55
17195		38.14	11.9	0	38		-10	55
17210		38.07	11.9	0	38		-10	55
17230		38	11.9	0	38		-10	55
17250		38.05	11.9	0	38		-10	55
17260		38.05	11.92	0	38		-10	55
17270		38.19	11.92	0	38		-10	55
17290		38.16	11.92	0	38		-10	55
17310		38.23	11.92	0	38		-10	55
17320		38.23	11.92	0	38		-10	55
17330		38.21	11.92	0	38		-10	55
17350		38.26	11.92	0	38		-10	55
17370		38.53	11.92	0	38		-10	55
17385		38.53	11.92	0	38		-10	55
17390		38.46	11.92	0	38		-10	55
17410		38.68	11.92	0	38		-10	55
17430		38.75	11.92	0	38		-10	55
17445		38.75	11.92	0	38		-10	55
17450		38.95	11.92	0	38		-10	55
17470		39.09	11.92	0	38		-10	55
17490		39.13	11.92	0	38		-10	55
17510		39.09	11.92	0	38		-10	55
17530		39.38	11.92	0	38		-10	55
17550		39.54	11.92	0	38		-10	55
17570		39.75	11.92	0	38		-10	55
17590		40.01	11.92	0	38		-10	55
17610		40.15	11.92	0	38		-10	55
17630		40.24	11.92	0	38		-10	55
17635		40.24	11.92	0	38		-10	55
17650		40.47	11.92	0	38		-10	55
17670		40.87	11.92	0	38		-10	55
17690		41.08	11.92	0	38		-10	55
17695		41.08	11.92	0	38		-10	55
17710		41.12	11.92	0	38		-10	55
17730		41.3	11.92	0	38		-10	55
17750		41.67	11.92	0	38		-10	55
17755		41.67	11.92	0	38		-10	55
17770		41.91	11.92	0	38		-10	55
17790		42.03	11.92	0	38		-10	55
17810		42.24	11.92	0	38		-10	55
17820		42.24	11.85	0	38		-10	55
17830		42.43	11.85	0	38		-10	55
17850		42.75	11.85	0	38		-10	55
17870		42.89	11.85	0	38		-10	55
17885		42.89	11.85	0	38		-10	55
17890		42.97	11.85	0	38		-10	55
17910		43.14	11.85	0	38		-10	55
17930		43.52	11.85	0	38		-10	55
17945		43.52	11.85	0	38		-10	55
17950		43.72	11.85	0	38		-10	55
17970		43.81	11.85	0	38		-10	55
17990		44.08	11.85	0	38		-10	55
18010		44.17	11.85	0	38		-10	55
18030		44.48	11.85	0	38		-10	55
18050		44.63	11.85	0	38		-10	55
18070		44.74	11.85	0	38		-10	55
18090		44.94	11.85	0	38		-10	55
18110		45.13	11.85	0	38		-10	55
18130		45.56	11.85	0	38		-10	55
18150		45.46	11.85	0	38		-10	55
18170		45.61	11.85	0	38		-10	55
18190		45.99	11.85	0	38		-10	55
18195		45.99	11.85	0	38		-10	55
18210		46.02	11.85	0	38		-10	55
18230		46.18	11.85	0	38		-10	55
18250		46.4	11.85	0	38		-10	55
18255		46.4	11.85	0	38		-10	55
18270		46.39	11.85	0	38		-10	55
18290		46.79	11.85	0	38		-10	55
18310		46.88	11.85	0	38		-10	55
18320		46.88	12.08	0	38		-10	55
18330		47.09	12.08	0	38		-10	55
18350		47.08	12.08	0	38		-10	55
18370		47.18	12.08	0	38		-10	55
18380		47.18	12.08	0	38		-10	55
18390		47.32	12.08	0	38		-10	55
18410		47.44	12.08	0	38		-10	55
18430		47.71	12.08	0	38		-10	55
18445		47.71	12.08	0	38		-10	55
18450		47.54	12.08	0	38		-10	55
18470		47.68	12.08	0	38		-10	55
18490		47.62	12.08	0	38		-10	55
18505		47.62	12.08	0	38		-10	55
18510		47.65	12.08	0	38		-10	55
18530		47.94	12.08	0	38		-10	55
18550		47.86	12.08	0	38		-10	55
18570		47.9	12.08	0	38		-10	55
18590		47.91	12.08	0	38		-10	55
18610		47.87	12.08	0	38		-10	55
18630		47.96	12.08	0	38		-10	55
18650		48.1	12.08	0	38		-10	55
18670		47.9	12.08	0	38		-10	55
18690		47.92	12.08	0	38		-10	55
18695		47.92	12.08	0	38		-10	55
18710		47.76	12.08	0	38		-10	55
18730		47.7	12.08	0	38		-10	55
18750		47.87	12.08	0	38		-10	55
18755		47.87	12.08	0	38		-10	55
18770		47.59	12.08	0	38		-10	55
18790		47.48	12.08	0	38		-10	55
18810		47.45	12.08	0	38		-10	55
18820		47.45	12.23	0	38		-10	55
18830		47.41	12.23	0	38		-10	55
18850		47.22	12.23	0	38		-10	55
18870		46.95	12.23	0	38		-10	55
18880		46.95	12.23	0	38		-10	55
18890		46.85	12.23	0	38		-10	55
18910		46.55	12.23	0	38		-10	55
18930		46.4	12.23	0	38		-10	55
18945		46.4	12.23	0	38		-10	55
18950		46.45	12.23	0	38		-10	55
18970		45.87	12.23	0	38		-10	55
18990		45.89	12.23	0	38		-10	55
19005		45.89	12.23	0	38		-10	55
19010		45.64	12.23	0	38		-10	55
19030		45.44	12.23	0	38		-10	55
19050		45.33	12.23	0	38		-10	55
19070		44.84	12.23	0	38		-10	55
19090		44.79	12.23	0	38		-10	55
19110		44.4	12.23	0	38		-10	55
19130		44.24	12.23	0	38		-10	55
19150		44.16	12.23	0	38		-10	55
19170		44.13	12.23	0	38		-10	55
19190		43.69	12.23	0	38		-10	55
19195		43.69	12.23	0	38		-10	55
19210		43.68	12.23	0	38		-10	55
19230		43.28	12.23	0	38		-10	55
19250		43.33	12.23	0	38		-10	55
19255		43.33	12.23	0	38		-10	55
19270		42.88	12.23	0	38		-10	55
19290		43.01	12.23	0	38		-10	55
19310		42.6	12.23	0	38		-10	55
19315		42.6	12.23	0	38		-10	55
19330		42.38	12.23	0	38		-10	55
19350		42.26	12.23	0	38		-10	55
19370		41.98	12.23	0	38		-10	55
19380		41.98	12.12	0	38		-10	55
19390		41.95	12.12	0	38		-10	55
19410		41.7	12.12	0	38		-10	55
19430		41.5	12.12	0	38		-10	55
19440		41.5	12.12	0	38		-10	55
19450		41.42	12.12	0	38		-10	55
19470		41.15	12.12	0	38		-10	55
19490		40.91	12.12	0	38		-10	55
19505		40.91	12.12	0	38		-10	55
19510		40.78	12.12	0	38		-10	55
19530		40.72	12.12	0	38		-10	55
19550		40.62	12.12	0	38		-10	55
19565		40.62	12.12	0	38		-10	55
19570		40.42	12.12	0	38		-10	55
19590		40.31	12.12	0	38		-10	55
19610		40.04	12.12	0	38		-10	55
19630		39.9	12.12	0	38		-10	55
19650		39.87	12.12	0	38		-10	55
19670		39.61	12.12	0	38		-10	55
19690		39.52	12.12	0	38		-10	55
19710		39.29	12.12	0	38		-10	55
19730		39.21	12.12	0	38		-10	55
19750		39.13	12.12	0	38		-10	55
19755		39.13	12.12	0	38		-10	55
19770		38.99	12.12	0	38		-10	55
19790		38.76	12.12	0	38		-10	55
19810		38.62	12.12	0	38		-10	55
19815		38.62	12.12	0	38		-10	55
19830		38.5	12.12	0	38		-10	55
19850		38.63	12.12	0	38		-10	55
19870		38.44	12.12	0	38		-10	55
19880		38.44	12.1	0	38		-10	55
19890		38.48	12.1	0	38		-10	55
19910		38.37	12.1	0	38		-10	55
19930		38.25	12.1	0	38		-10	55
19940		38.25	12.1	0	38		-10	55
19950		38.34	12.1	0	38		-10	55
19970		38.18	12.1	0	38		-10	55
19990		38.26	12.1	0	38		-10	55
20005		38.26	12.1	0	38		-10	55
20010		38.09	12.1	0	38		-10	55
20030		38.1	12.1	0	38		-10	55
20050		38.04	12.1	0	38		-10	55
20065		38.04	12.1	0	38		-10	55
20070		37.98	12.1	0	38		-10	55
20090		38.26	12.1	0	38		-10	55
20110		38.15	12.1	0	38		-10	55
20130		38.05	12.1	0	38		-10	55
20150		38.16	12.1	0	38		-10	55
20170		37.99	12.1	0	38		-10	55
20190		38	12.1	0	38		-10	55
20210		38.05	12.1	0	38		-10	55
20230		38.16	12.1	0	38		-10	55
20250		38.33	12.1	0	38		-10	55
20255		38.33	12.1	0	38		-10	55
20270		38.31	12.1	0	38		-10	55
20290		38.38	12.1	0	38		-10	55
20310		38.61	12.1	0	38		-10	55
20315		38.61	12.1	0	38		-10	55
20330		38.46	12.1	0	38		-10	55
20350		38.69	12.1	0	38		-10	55
20370		38.79	12.1	0	38		-10	55
20380		38.79	11.95	0	38		-10	55
20390		38.84	11.95	0	38		-10	55
20410		39	11.95	0	38		-10	55
20430		39.19	11.95	0	38		-10	55
20440		39.19	11.95	0	38		-10	55
20450		39.34	11.95	0	38		-10	55
20470		39.64	11.95	0	38		-10	55
20490		39.66	11.95	0	38		-10	55
20505		39.66	11.95	0	38		-10	55
20510		39.85	11.95	0	38		-10	55
20530		40.12	11.95	0	38		-10	55
20550		40.21	11.95	0	38		-10	55
20565		40.21	11.95	0	38		-10	55
20570		40.54	11.95	0	38		-10	55
20590		40.71	11.95	0	38		-10	55
20610		40.81	11.95	0	38		-10	55
20625		40.81	11.95	0	38		-10	55
20630		40.98	11.95	0	38		-10	55
20650		41.18	11.95	0	38		-10	55
20670		41.4	11.95	0	38		-10	55
20690		41.5	11.95	0	38		-10	55
20710		41.86	11.95	0	38		-10	55
20730		42.21	11.95	0	38		-10	55
20750		42.36	11.95	0	38		-10	55
20755		42.36	11.95	0	38		-10	55
20770		42.5	11.95	0	38		-10	55
20790		42.84	11.95	0	38		-10	55
20810		43	11.95	0	38		-10	55
20815		43	11.95	0	38		-10	55
20830		43.16	11.95	0	38		-10	55
20850		43.43	11.95	0	38		-10	55
20870		43.48	11.95	0	38		-10	55
20875		43.48	11.95	0	38		-10	55
20890		43.59	11.95	0	38		-10	55
20910		44.08	11.95	0	38		-10	55
20930		44.08	11.95	0	38		-10	55
20940		44.08	12.2	0	38		-10	55
20950		44.42	12.2	0	38		-10	55
20970		44.54	12.2	0	38		-10	55
20990		44.77	12.2	0	38		-10	55
21000		44.77	12.2	0	38		-10	55
21010		44.82	12.2	0	38		-10	55
21030		45.2	12.2	0	38		-10	55
21050		45.29	12.2	0	38		-10	55
21065		45.29	12.2	0	38		-10	55
21070		45.28	12.2	0	38		-10	55
21090		45.45	12.2	0	38		-10	55
21110		45.99	12.2	0	38		-10	55
21125		45.99	12.2	0	38		-10	55
21130		46.02	12.2	0	38		-10	55
21150		46.15	12.2	0	38		-10	55
21170		46.19	12.2	0	38		-10	55
21190		46.56	12.2	0	38		-10	55
21210		46.74	12.2	0	38		-10	55
21230		46.92	12.2	0	38		-10	55
21250		46.89	12.2	0	38		-10	55
21270		47.1	12.2	0	38		-10	55
21290		47.11	12.2	0	38		-10	55
21310		47.29	12.2	0	38		-10	55
21315		47.29	12.2	0	38		-10	55
21330		47.29	12.2	0	38		-10	55
21350		47.46	12.2	0	38		-10	55
21370		47.57	12.2	0	38		-10	55
21375		47.57	12.2	0	38		-10	55
21390		47.69	12.2	0	38		-10	55
21410		47.71	12.2	0	38		-10	55
21430		47.86	12.2	0	38		-10	55
21440		47.86	12.1	0	38		-10	55
21450		47.77	12.1	0	38		-10	55
21470		47.9	12.1	0	38		-10	55
21490		47.72	12.1	0	38		-10	55
21500		47.72	12.1	0	38		-10	55
21510		47.91	12.1	0	38		-10	55
21530		47.99	12.1	0	38		-10	55
21550		47.86	12.1	0	38		-10	55
21565		47.86	12.1	0	38		-10	55
21570		47.81	12.1	0	38		-10	55
21590		47.94	12.1	0	38		-10	55
21610		47.86	12.1	0	38		-10	55
21625		47.86	12.1	0	38		-10	55
21630		47.81	12.1	0	38		-10	55
21650		47.72	12.1	0	38		-10	55
21670		47.72	12.1	0	38		-10	55
21690		47.63	12.1	0	38		-10	55
21710		47.62	12.1	0	38		-10	55
21730		47.51	12.1	0	38		-10	55
21750		47.41	12.1	0	38		-10	55
21770		47.2	12.1	0	38		-10	55
21790		47.11	12.1	0	38		-10	55
21810		46.97	12.1	0	38		-10	55
21815		46.97	12.1	0	38		-10	55
21830		46.79	12.1	0	38		-10	55
21850		46.64	12.1	0	38		-10	55
21870		46.4	12.1	0	38		-10	55
21875		46.4	12.1	0	38		-10	55
21890		45.85	12.1	0	38		-10	55
21910		46.01	12.1	0	38		-10	55
21930		45.87	12.1	0	38		-10	55
21935		45.87	12.1	0	38		-10	55
21950		45.58	12.1	0	38		-10	55
21970		45.27	12.1	0	38		-10	55
21990		45.11	12.1	0	38		-10	55
22000		45.11	12.46	0	38		-10	55
22010		44.83	12.46	0	38		-10	55
22030		44.78	12.46	0	38		-10	55
22050		44.43	12.46	0	38		-10	55
22060		44.43	12.46	0	38		-10	55
22070		44.4	12.46	0	38		-10	55
22090		43.96	12.46	0	38		-10	55
22110		43.9	12.46	0	38		-10	55
22125		43.9	12.46	0	38		-10	55
22130		43.69	12.46	0	38		-10	55
22150		43.43	12.46	0	38		-10	55
22170		43.41	12.46	0	38		-10	55
22190		43.06	12.46	0	38		-10	55
22210		42.89	12.46	0	38		-10	55
22230		42.81	12.46	0	38		-10	55
22250		42.65	12.46	0	38		-10	55
22270		42.25	12.46	0	38		-10	55
22290		42.08	12.46	0	38		-10	55
22310		42.1	12.46	0	38		-10	55
22330		41.93	12.46	0	38		-10	55
22350		41.54	12.46	0	38		-10	55
22370		41.59	12.46	0	38		-10	55
22375		41.59	12.46	0	38		-10	55
22390		41.44	12.46	0	38		-10	55
22410		41.24	12.46	0	38		-10	55
22430		41.02	12.46	0	38		-10	55
22435		41.02	12.46	0	38		-10	55
22450		40.82	12.46	0	38		-10	55
22470		40.63	12.46	0	38		-10	55
22490		40.46	12.46	0	38		-10	55
22500		40.46	12.41	0	38		-10	55
22510		40.39	12.41	0	38		-10	55
22530		40.37	12.41	0	38		-10	55
22550		40.01	12.41	0	38		-10	55
22560		40.01	12.41	0	38		-10	55
22570		39.87	12.41	0	38		-10	55
22590		39.74	12.41	0	38		-10	55
22610		39.52	12.41	0	38		-10	55
22625		39.52	12.41	0	38		-10	55
22630		39.49	12.41	0	38		-10	55
22650		39.35	12.41	0	38		-10	55
22670		39.09	12.41	0	38		-10	55
22685		39.09	12.41	0	38		-10	55
22690		38.92	12.41	0	38		-10	55
22710		38.82	12.41	0	38		-10	55
22730		38.68	12.41	0	38		-10	55
22750		38.77	12.41	0	38		-10	55
22770		38.61	12.41	0	38		-10	55
22790		38.63	12.41	0	38		-10	55
22810		38.3	12.41	0	38		-10	55
22830		38.48	12.41	0	38		-10	55
22850		38.31	12.41	0	38		-10	55
22870		38.28	12.41	0	38		-10	55
22875		38.28	12.41	0	38		-10	55
22890		38.27	12.41	0	38		-10	55
22910		38.17	12.41	0	38		-10	55
22930		38.09	12.41	0	38		-10	55
22935		38.09	12.41	0	38		-10	55
22950		38.06	12.41	0	38		-10	55
22970		38.07	12.41	0	38		-10	55
22990		38.09	12.41	0	38		-10	55
23000		38.09	12.33	0	38		-10	55
23010		38.14	12.33	0	38		-10	55
23030		38.19	12.33	0	38		-10	55
23050		38.16	12.33	0	38		-10	55
23060		38.16	12.33	0	38		-10	55
23070		38.16	12.33	0	38		-10	55
23090		38.01	12.33	0	38		-10	55
23110		38.1	12.33	0	38		-10	55
23125		38.1	12.33	0	38		-10	55
23130		38.22	12.33	0	38		-10	55
23150		38.14	12.33	0	38		-10	55
23170		38.41	12.33	0	38		-10	55
23185		38.41	12.33	0	38		-10	55
23190		38.4	12.33	0	38		-10	55
23210		38.44	12.33	0	38		-10	55
23230		38.4	12.33	0	38		-10	55
23250		38.51	12.33	0	38		-10	55
23270		38.79	12.33	0	38		-10	55
23290		38.8	12.33	0	38		-10	55
23310		38.84	12.33	0	38		-10	55
23330		39.16	12.33	0	38		-10	55
23350		39.14	12.33	0	38		-10	55
23370		39.39	12.33	0	38		-10	55
23375		39.39	12.33	0	38		-10	55
23390		39.4	12.33	0	38		-10	55
23410		39.47	12.33	0	38		-10	55
23430		39.75	12.33	0	38		-10	55
23435		39.75	12.33	0	38		-10	55
23450		40.06	12.33	0	38		-10	55
23470		40.24	12.33	0	38		-10	55
23490		40.37	12.33	0	38		-10	55
23500		40.37	12.18	0	38		-10	55
23510		40.69	12.18	0	38		-10	55
23530		40.87	12.18	0	38		-10	55
23550		40.97	12.18	0	38		-10	55
23560		40.97	12.18	0	38		-10	55
23570		41.36	12.18	0	38		-10	55
23590		41.36	12.18	0	38		-10	55
23610		41.69	12.18	0	38		-10	55
23620		41.69	12.18	0	38		-10	55
23630		41.95	12.18	0	38		-10	55
23650		42.02	12.18	0	38		-10	55
23670		42.15	12.18	0	38		-10	55
23685		42.15	12.18	0	38		-10	55
23690		42.51	12.18	0	38		-10	55
23710		42.71	12.18	0	38		-10	55
23730		42.92	12.18	0	38		-10	55
23745		42.92	12.18	0	38		-10	55
23750		42.98	12.18	0	38		-10	55
23770		43.42	12.18	0	38		-10	55
23790		43.51	12.18	0	38		-10	55
23810		43.7	12.18	0	38		-10	55
23830		43.8	12.18	0	38		-10	55
23850		44.04	12.18	0	38		-10	55
23870		44.27	12.18	0	38		-10	55
23890		44.49	12.18	0	38		-10	55
23910		44.79	12.18	0	38		-10	55
23930		44.82	12.18	0	38		-10	55
23935		44.82	12.18	0	38		-10	55
23950		45.25	12.18	0	38		-10	55
23970		45.41	12.18	0	38		-10	55
23990		45.23	12.18	0	38		-10	55
23995		45.23	12.18	0	38		-10	55
24010		45.6	12.18	0	38		-10	55
24030		45.67	12.18	0	38		-10	55
24050		45.97	12.18	0	38		-10	55
24060		45.97	12.28	0	38		-10	55
24070		46.21	12.28	0	38		-10	55
24090		46.34	12.28	0	38		-10	55
24110		46.41	12.28	0	38		-10	55
24120		46.41	12.28	0	38		-10	55
24130		46.74	12.28	0	38		-10	55
24150		46.81	12.28	0	38		-10	55
24170		46.94	12.28	0	38		-10	55
24185		46.94	12.28	0	38		-10	55
24190		46.98	12.28	0	38		-10	55
24210		47.07	12.28	0	38		-10	55
24230		47.26	12.28	0	38		-10	55
24245		47.26	12.28	0	38		-10	55
24250		47.6	12.28	0	38		-10	55
24270		47.53	12.28	0	38		-10	55
24290		47.53	12.28	0	38		-10	55
24310		47.71	12.28	0	38		-10	55
24330		47.71	12.28	0	38		-10	55
24350		47.83	12.28	0	38		-10	55
24370		47.77	12.28	0	38		-10	55
24390		47.68	12.28	0	38		-10	55
24410		47.86	12.28	0	38		-10	55
24430		47.67	12.28	0	38		-10	55
24435		47.67	12.28	0	38		-10	55
24450		47.83	12.28	0	38		-10	55
24470		47.74	12.28	0	38		-10	55
24490		47.86	12.28	0	38		-10	55
24495		47.86	12.28	0	38		-10	55
24510		47.85	12.28	0	38		-10	55
24530		47.88	12.28	0	38		-10	55
24550		47.78	12.28	0	38		-10	55
24560		47.78	12.45	0	38		-10	55
24570		47.76	12.45	0	38		-10	55
24590		47.55	12.45	0	38		-10	55
24610		47.78	12.45	0	38		-10	55
24620		47.78	12.45	0	38		-10	55
24630		47.56	12.45	0	38		-10	55
24650		47.36	12.45	0	38		-10	55
24670		47.33	12.45	0	38		-10	55
24685		47.33	12.45	0	38		-10	55
24690		47.32	12.45	0	38		-10	55
24710		47.31	12.45	0	38		-10	55
24730		47.06	12.45	0	38		-10	55
24745		47.06	12.45	0	38		-10	55
24750		46.75	12.45	0	38		-10	55
24770		46.78	12.45	0	38		-10	55
24790		46.44	12.45	0	38		-10	55
24810		46.37	12.45	0	38		-10	55
24830		46.06	12.45	0	38		-10	55
24850		45.88	12.45	0	38		-10	55
24870		45.84	12.45	0	38		-10	55
24890		45.5	12.45	0	38		-10	55
24910		45.41	12.45	0	38		-10	55
24930		45.21	12.45	0	38		-10	55
24950		45.02	12.45	0	38		-10	55
24970		44.84	12.45	0	38		-10	55
24990		44.57	12.45	0	38		-10	55
24995		44.57	12.45	0	38		-10	55
25010		44.34	12.45	0	38		-10	55
25030		44.13	12.45	0	38		-10	55
25050		44.01	12.45	0	38		-10	55
25055		44.01	12.45	0	38		-10	55
25070		43.89	12.45	0	38		-10	55
25090		43.48	12.45	0	38		-10	55
25110		43.37	12.45	0	38		-10	55
25120		43.37	12.5	0	38		-10	55
25130		43.23	12.5	0	38		-10	55
25150		43.09	12.5	0	38		-10	55
25170		42.8	12.5	0	38		-10	55
25180		42.8	12.5	0	38		-10	55
25190		42.8	12.5	0	38		-10	55
25210		42.53	12.5	0	38		-10	55
25230		42.31	12.5	0	38		-10	55
25245		42.31	12.5	0	38		-10	55
25250		42.27	12.5	0	38		-10	55
25270		42.05	12.5	0	38		-10	55
25290		41.88	12.5	0	38		-10	55
25305		41.88	12.5	0	38		-10	55
25310		41.68	12.5	0	38		-10	55
25330		41.63	12.5	0	38		-10	55
25350		41.38	12.5	0	38		-10	55
25370		41.15	12.5	0	38		-10	55
25390		40.99	12.5	0	38		-10	55
25410		40.66	12.5	0	38		-10	55
25430		40.61	12.5	0	38		-10	55
25450		40.58	12.5	0	38		-10	55
25470		40.46	12.5	0	38		-10	55
25490		40.18	12.5	0	38		-10	55
25495		40.18	12.5	0	38		-10	55
25510		39.8	12.5	0	38		-10	55
25530		39.71	12.5	0	38		-10	55
25550		39.61	12.5	0	38		-10	55
25555		39.61	12.5	0	38		-10	55
25570		39.51	12.5	0	38		-10	55
25590		39.31	12.5	0	38		-10	55
25610		39.07	12.5	0	38		-10	55
25620		39.07	12.5	0	38		-10	55
25630		39.06	12.5	0	38		-10	55
25650		38.95	12.5	0	38		-10	55
25670		38.94	12.5	0	38		-10	55
25680		38.94	12.5	0	38		-10	55
25690		38.74	12.5	0	38		-10	55
25710		38.51	12.5	0	38		-10	55
25730		38.48	12.5	0	38		-10	55
25745		38.48	12.5	0	38		-10	55
25750		38.5	12.5	0	38		-10	55
25770		38.29	12.5	0	38		-10	55
25790		38.4	12.5	0	38		-10	55
25805		38.4	12.5	0	38		-10	55
25810		38.35	12.5	0	38		-10	55
25830		38.21	12.5	0	38		-10	55
25850		38.29	12.5	0	38		-10	55
25870		38.2	12.5	0	38		-10	55
25890		38	12.5	0	38		-10	55
25910		38.06	12.5	0	38		-10	55
25930		38.19	12.5	0	38		-10	55
25950		38.19	12.5	0	38		-10	55
25970		38.1	12.5	0	38		-10	55
25990		38.03	12.5	0	38		-10	55
25995		38.03	12.5	0	38		-10	55
26010		37.94	12.5	0	38		-10	55
26030		38.11	12.5	0	38		-10	55
26050		38.09	12.5	0	38		-10	55
26055		38.09	12.5	0	38		-10	55
26070		38.02	12.5	0	38		-10	55
26090		38.08	12.5	0	38		-10	55
26110		38.24	12.5	0	38		-10	55
26120		38.24	12.5	0	38		-10	55
26130		38.25	12.5	0	38		-10	55
26150		38.24	12.5	0	38		-10	55
26170		38.45	12.5	0	38		-10	55
26180		38.45	12.5	0	38		-10	55
26190		38.46	12.5	0	38		-10	55
26210		38.54	12.5	0	38		-10	55
26230		38.77	12.5	0	38		-10	55
26240		38.77	12.5	0	38		-10	55
26250		38.83	12.5	0	38		-10	55
26270		38.96	12.5	0	38		-10	55
26290		38.95	12.5	0	38		-10	55
26305		38.95	12.5	0	38		-10	55
26310		39.06	12.5	0	38		-10	55
26330		39.26	12.5	0	38		-10	55
26350		39.4	12.5	0	38		-10	55
26365		39.4	12.5	0	38		-10	55
26370		39.66	12.5	0	38		-10	55
26390		39.85	12.5	0	38		-10	55
26410		39.95	12.5	0	38		-10	55
26430		40.21	12.5	0	38		-10	55
26450		40.35	12.5	0	38		-10	55
26470		40.69	12.5	0	38		-10	55
26490		40.75	12.5	0	38		-10	55
26495		40.75	12.5	0	38		-10	55
26510		41.01	12.5	0	38		-10	55
26530		41.29	12.5	0	38		-10	55
26550		41.53	12.5	0	38		-10	55
26555		41.53	12.5	0	38		-10	55
26570		41.77	12.5	0	38		-10	55
26590		41.95	12.5	0	38		-10	55
26610		42.02	12.5	0	38		-10	55
26615		42.02	12.5	0	38		-10	55
26630		42.14	12.5	0	38		-10	55
26650		42.57	12.5	0	38		-10	55
26670		42.67	12.5	0	38		-10	55
26680		42.67	12.43	0	38		-10	55
26690		42.89	12.43	0	38		-10	55
26710		43.08	12.43	0	38		-10	55
26730		43.46	12.43	0	38		-10	55
26740		43.46	12.43	0	38		-10	55
26750		43.54	12.43	0	38		-10	55
26770		43.88	12.43	0	38		-10	55
26790		43.77	12.43	0	38		-10	55
26805		43.77	12.43	0	38		-10	55
26810		44	12.43	0	38		-10	55
26830		44.31	12.43	0	38		-10	55
26850		44.61	12.43	0	38		-10	55
26865		44.61	12.43	0	38		-10	55
26870		44.73	12.43	0	38		-10	55
26890		44.78	12.43	0	38		-10	55
26910		44.89	12.43	0	38		-10	55
26930		45.22	12.43	0	38		-10	55
26950		45.5	12.43	0	38		-10	55
26970		45.6	12.43	0	38		-10	55
26990		45.74	12.43	0	38		-10	55
27010		45.99	12.43	0	38		-10	55
27030		46.23	12.43	0	38		-10	55
27050		46.44	12.43	0	38		-10	55
27055		46.44	12.43	0	38		-10	55
27070		46.46	12.43	0	38		-10	55
27090		46.64	12.43	0	38		-10	55
27110		46.84	12.43	0	38		-10	55
27115		46.84	12.43	0	38		-10	55
27130		46.91	12.43	0	38		-10	55
27150		46.89	12.43	0	38		-10	55
27170		47.16	12.43	0	38		-10	55
27180		47.16	12.65	0	38		-10	55
27190		47.32	12.65	0	38		-10	55
27210		47.33	12.65	0	38		-10	55
27230		47.58	12.65	0	38		-10	55
27240		47.58	12.65	0	38		-10	55
27250		47.62	12.65	0	38		-10	55
27270		47.61	12.65	0	38		-10	55
27290		47.72	12.65	0	38		-10	55
27305		47.72	12.65	0	38		-10	55
27310		47.52	12.65	0	38		-10	55
27330		47.76	12.65	0	38		-10	55
27350		47.8	12.65	0	38		-10	55
27365		47.8	12.65	0	38		-10	55
27370		47.69	12.65	0	38		-10	55
27390		47.81	12.65	0	38		-10	55
27410		47.8	12.65	0	38		-10	55
27430		47.91	12.65	0	38		-10	55
27450		47.87	12.65	0	38		-10	55
27470		47.85	12.65	0	38		-10	55
27490		47.79	12.65	0	38		-10	55
27510		47.72	12.65	0	38		-10	55
27530		47.64	12.65	0	38		-10	55
27550		47.44	12.65	0	38		-10	55
27570		47.43	12.65	0	38		-10	55
27590		47.42	12.65	0	38		-10	55
27610		47.28	12.65	0	38		-10	55
27615		47.28	12.65	0	38		-10	55
27630		46.92	12.65	0	38		-10	55
27650		46.89	12.65	0	38		-10	55
27670		46.62	12.65	0	38		-10	55
27680		46.62	12.51	0	38		-10	55
27690		46.65	12.51	0	38		-10	55
27710		46.33	12.51	0	38		-10	55
27730		46.04	12.51	0	38		-10	55
27740		46.04	12.51	0	38		-10	55
27750		45.97	12.51	0	38		-10	55
27770		45.59	12.51	0	38		-10	55
27790		45.44	12.51	0	38		-10	55
27805		45.44	12.51	0	38		-10	55
27810		45.33	12.51	0	38		-10	55
27830		45.12	12.51	0	38		-10	55
27850		44.9	12.51	0	38		-10	55
27865		44.9	12.51	0	38		-10	55
27870		44.69	12.51	0	38		-10	55
27890		44.32	12.51	0	38		-10	55
27910		44.02	12.51	0	38		-10	55
27930		43.88	12.51	0	38		-10	55
27950		43.85	12.51	0	38		-10	55
27970		43.71	12.51	0	38		-10	55
27990		43.31	12.51	0	38		-10	55
28010		43.23	12.51	0	38		-10	55
28030		43.19	12.51	0	38		-10	55
28050		42.86	12.51	0	38		-10	55
28070		42.82	12.51	0	38		-10	55
28090		42.45	12.51	0	38		-10	55
28110		42.4	12.51	0	38		-10	55
28115		42.4	12.51	0	38		-10	55
28130		42.1	12.51	0	38		-10	55
28150		41.87	12.51	0	38		-10	55
28170		41.82	12.51	0	38		-10	55
28175		41.82	12.51	0	38		-10	55
28190		41.62	12.51	0	38		-10	55
28210		41.38	12.51	0	38		-10	55
28230		41.35	12.51	0	38		-10	55
28240		41.35	12.6	0	38		-10	55
28250		41.08	12.6	0	38		-10	55
28270		40.86	12.6	0	38		-10	55
28290		40.8	12.6	0	38		-10	55
28300		40.8	12.6	0	38		-10	55
28310		40.67	12.6	0	38		-10	55
28330		40.54	12.6	0	38		-10	55
28350		40.33	12.6	0	38		-10	55
28365		40.33	12.6	0	38		-10	55
28370		40.09	12.6	0	38		-10	55
28390		40.06	12.6	0	38		-10	55
28410		39.74	12.6	0	38		-10	55
28425		39.74	12.6	0	38		-10	55
28430		39.73	12.6	0	38		-10	55
28450		39.41	12.6	0	38		-10	55
28470		39.4	12.6	0	38		-10	55
28490		39.31	12.6	0	38		-10	55
28510		39.1	12.6	0	38		-10	55
28530		38.8	12.6	0	38		-10	55
28550		38.91	12.6	0	38		-10	55
28570		38.75	12.6	0	38		-10	55
28590		38.74	12.6	0	38		-10	55
28610		38.59	12.6	0	38		-10	55
28615		38.59	12.6	0	38		-10	55
28630		38.57	12.6	0	38		-10	55
28650		38.37	12.6	0	38		-10	55
28670		38.42	12.6	0	38		-10	55
28675		38.42	12.6	0	38		-10	55
28690		38.36	12.6	0	38		-10	55
28710		38.3	12.6	0	38		-10	55
28730		38.25	12.6	0	38		-10	55
28740		38.25	12.53	0	38		-10	55
28750		38.28	12.53	0	38		-10	55
28770		38.08	12.53	0	38		-10	55
28790		38.12	12.53	0	38		-10	55
28800		38.12	12.53	0	38		-10	55
28810		38.05	12.53	0	38		-10	55
28830		38.04	12.53	0	38		-10	55
28850		38.07	12.53	0	38		-10	55
28860		38.07	12.53	0	38		-10	55
28870		38.08	12.53	0	38		-10	55
28890		38.06	12.53	0	38		-10	55
28910		38.07	12.53	0	38		-10	55
28925		38.07	12.53	0	38		-10	55
28930		38.12	12.53	0	38		-10	55
28950		38.2	12.53	0	38		-10	55
28970		38.2	12.53	0	38		-10	55
28990		38.19	12.53	0	38		-10	55
29010		38.19	12.53	0	38		-10	55
29030		38.39	12.53	0	38		-10	55
29050		38.59	12.53	0	38		-10	55
29070		38.51	12.53	0	38		-10	55
29090		38.7	12.53	0	38		-10	55
29110		38.71	12.53	0	38		-10	55
29115		38.71	12.53	0	38		-10	55
29130		38.9	12.53	0	38		-10	55
29150		38.98	12.53	0	38		-10	55
29170		39.25	12.53	0	38		-10	55
29175		39.25	12.53	0	38		-10	55
29190		39.26	12.53	0	38		-10	55
29210		39.56	12.53	0	38		-10	55
29230		39.63	12.53	0	38		-10	55
29235		39.63	12.53	0	38		-10	55
29250		39.86	12.53	0	38		-10	55
29270		39.93	12.53	0	38		-10	55
29290		40.22	12.53	0	38		-10	55
29300		40.22	12.76	0	38		-10	55
29310		40.4	12.76	0	38		-10	55
29330		40.62	12.76	0	38		-10	55
29350		40.91	12.76	0	38		-10	55
29360		40.91	12.76	0	38		-10	55
29370		41.1	12.76	0	38		-10	55
29390		41.24	12.76	0	38		-10	55
29410		41.5	12.76	0	38		-10	55
29425		41.5	12.76	0	38		-10	55
29430		41.7	12.76	0	38		-10	55
29450		41.95	12.76	0	38		-10	55
29470		42.13	12.76	0	38		-10	55
29485		42.13	12.76	0	38		-10	55
29490		42.14	12.76	0	38		-10	55
29510		42.55	12.76	0	38		-10	55
29530		42.77	12.76	0	38		-10	55
29550		43.2	12.76	0	38		-10	55
29570		43.24	12.76	0	38		-10	55
29590		43.39	12.76	0	38		-10	55
29610		43.66	12.76	0	38		-10	55
29630		43.71	12.76	0	38		-10	55
29650		44.05	12.76	0	38		-10	55
29670		44.09	12.76	0	38		-10	55
29675		44.09	12.76	0	38		-10	55
29690		44.33	12.76	0	38		-10	55
29710		44.54	12.76	0	38		-10	55
29730		44.71	12.76	0	38		-10	55
29735		44.71	12.76	0	38		-10	55
29750		44.95	12.76	0	38		-10	55
29770		45.2	12.76	0	38		-10	55
29790		45.12	12.76	0	38		-10	55
29800		45.12	12.66	0	38		-10	55
29810		45.28	12.66	0	38		-10	55
29830		45.69	12.66	0	38		-10	55
29850		45.97	12.66	0	38		-10	55
29860		45.97	12.66	0	38		-10	55
29870		46.02	12.66	0	38		-10	55
29890		46.12	12.66	0	38		-10	55
29910		46.29	12.66	0	38		-10	55
29925		46.29	12.66	0	38		-10	55
29930		46.56	12.66	0	38		-10	55
29950		46.63	12.66	0	38		-10	55
29970		46.88	12.66	0	38		-10	55
29985		46.88	12.66	0	38		-10	55
29990		46.94	12.66	0	38		-10	55
30010		47.01	12.66	0	38		-10	55
30030		47.27	12.66	0	38		-10	55
30050		47.35	12.66	0	38		-10	55
30070		47.31	12.66	0	38		-10	55
30090		47.37	12.66	0	38		-10	55
30110		47.72	12.66	0	38		-10	55
30130		47.58	12.66	0	38		-10	55
30150		47.62	12.66	0	38		-10	55
30170		47.77	12.66	0	38		-10	55
30190		47.76	12.66	0	38		-10	55
30210		47.74	12.66	0	38		-10	55
30230		47.7	12.66	0	38		-10	55
30235		47.7	12.66	0	38		-10	55
30250		47.8	12.66	0	38		-10	55
30270		47.62	12.66	0	38		-10	55
30290		47.76	12.66	0	38		-10	55
30300		47.76	12.69	0	38		-10	55
30310		47.86	12.69	0	38		-10	55
30330		47.86	12.69	0	38		-10	55
30350		47.64	12.69	0	38		-10	55
30360		47.64	12.69	0	38		-10	55
30370		47.85	12.69	0	38		-10	55
30390		47.67	12.69	0	38		-10	55
30410		47.63	12.69	0	38		-10	55
30425		47.63	12.69	0	38		-10	55
30430		47.53	12.69	0	38		-10	55
30450		47.61	12.69	0	38		-10	55
30470		47.42	12.69	0	38		-10	55
30485		47.42	12.69	0	38		-10	55
30490		47.82	12.69	0	38		-10	55
30510		47.39	12.69	0	38		-10	55
30530		47.62	12.69	0	38		-10	55
30545		47.62	12.69	0	38		-10	55
30550		47.59	12.69	0	38		-10	55
30570		47.4	12.69	0	38		-10	55
30590		47.34	12.69	0	38		-10	55
30610		47.53	12.69	0	38		-10	55
30630		47.49	12.69	0	38		-10	55
30650		47.58	12.69	0	38		-10	55
30670		47.62	12.69	0	38		-10	55
30690		47.43	12.69	0	38		-10	55
30710		47.43	12.69	0	38		-10	55
30730		47.54	12.69	0	38		-10	55
30735		47.54	12.69	0	38		-10	55
30750		47.56	12.69	0	38		-10	55
30770		47.59	12.69	0	38		-10	55
30790		47.52	12.69	0	38		-10	55
30795		47.52	12.69	0	38		-10	55
30810		47.32	12.69	0	38		-10	55
30830		47.49	12.69	0	38		-10	55
30850		47.49	12.69	0	38		-10	55
30860		47.49	12.73	0	38		-10	55
30870		47.46	12.73	0	38		-10	55
30890		47.53	12.73	0	38		-10	55
30910		47.56	12.73	0	38		-10	55
30920		47.56	12.73	0	38		-10	55
30930		47.68	12.73	0	38		-10	55
30950		47.53	12.73	0	38		-10	55
30970		47.67	12.73	0	38		-10	55
30985		47.67	12.73	0	38		-10	55
30990		47.68	12.73	0	38		-10	55
31010		47.8	12.73	0	38		-10	55
31030		47.82	12.73	0	38		-10	55
31045		47.82	12.73	0	38		-10	55
31050		47.78	12.73	0	38		-10	55
31070		47.96	12.73	0	38		-10	55
31090		47.94	12.73	0	38		-10	55
31110		47.94	12.73	0	38		-10	55
31130		47.9	12.73	0	38		-10	55
31150		47.82	12.73	0	38		-10	55
31170		47.88	12.73	0	38		-10	55
31190		47.93	12.73	0	38		-10	55
31210		47.9	12.73	0	38		-10	55
31230		48.06	12.73	0	38		-10	55
31235		48.06	12.73	0	38		-10	55
31250		48.13	12.73	0	38		-10	55
31270		48.09	12.73	0	38		-10	55
31290		47.85	12.73	0	38		-10	55
31295		47.85	12.73	0	38		-10	55
31310		47.79	12.73	0	38		-10	55
31330		48.01	12.73	0	38		-10	55
31350		47.66	12.73	0	38		-10	55
31360		47.66	12.76	0	38		-10	55
31370		47.53	12.76	0	38		-10	55
31390		47.41	12.76	0	38		-10	55
31410		47.21	12.76	0	38		-10	55
31420		47.21	12.76	0	38		-10	55
31430		47.32	12.76	0	38		-10	55
31450		46.9	12.76	0	38		-10	55
31470		46.84	12.76	0	38		-10	55
31485		46.84	12.76	0	38		-10	55
31490		46.55	12.76	0	38		-10	55
31510		46.45	12.76	0	38		-10	55
31530		46.45	12.76	0	38		-10	55
31545		46.45	12.76	0	38		-10	55
31550		45.93	12.76	0	38		-10	55
31570		45.73	12.76	0	38		-10	55
31590		45.62	12.76	0	38		-10	55
31610		45.34	12.76	0	38		-10	55
31630		45.3	12.76	0	38		-10	55
31650		44.87	12.76	0	38		-10	55
31670		44.7	12.76	0	38		-10	55
31690		44.6	12.76	0	38		-10	55
31710		44.22	12.76	0	38		-10	55
31730		44.03	12.76	0	38		-10	55
31735		44.03	12.76	0	38		-10	55
31750		43.89	12.76	0	38		-10	55
31770		43.69	12.76	0	38		-10	55
31790		43.53	12.76	0	38		-10	55
31795		43.53	12.76	0	38		-10	55
31810		43.47	12.76	0	38		-10	55
31830		43.12	12.76	0	38		-10	55
31850		42.86	12.76	0	38		-10	55
31855		42.86	12.76	0	38		-10	55
31870		42.93	12.76	0	38		-10	55
31890		42.61	12.76	0	38		-10	55
31910		42.57	12.76	0	38		-10	55
31920		42.57	12.56	0	38		-10	55
31930		42.34	12.56	0	38		-10	55
31950		42.22	12.56	0	38		-10	55
31970		41.93	12.56	0	38		-10	55
31980		41.93	12.56	0	38		-10	55
31990		41.71	12.56	0	38		-10	55
32010		41.53	12.56	0	38		-10	55
32030		41.51	12.56	0	38		-10	55
32045		41.51	12.56	0	38		-10	55
32050		41.33	12.56	0	38		-10	55
32070		41.11	12.56	0	38		-10	55
32090		40.82	12.56	0	38		-10	55
32105		40.82	12.56	0	38		-10	55
32110		40.79	12.56	0	38		-10	55
32130		40.74	12.56	0	38		-10	55
32150		40.46	12.56	0	38		-10	55
32170		40.36	12.56	0	38		-10	55
32190		40.2	12.56	0	38		-10	55
32210		39.9	12.56	0	38		-10	55
32230		39.76	12.56	0	38		-10	55
32250		39.67	12.56	0	38		-10	55
32270		39.61	12.56	0	38		-10	55
32290		39.31	12.56	0	38		-10	55
32295		39.31	12.56	0	38		-10	55
[truncated: 378 more rows]
