# Supplementary material for: Clinical identification of the stimulus intensity to measure temporal summation of second pain
Source: Sci Rep. 2022 Jul 28;12:12915. doi: 10.1038/s41598-022-17171-6 (PMC9334644; doi:10.1038/s41598-022-17171-6)
Supplement: Supplementary file 1 — Supplementary Information 1. [file 41598_2022_17171_MOESM1_ESM.zip › 15 PT1.xlsx]

## Sheet: Sheet1
Timestamp [msec]	Heater [C]	Tec [C]	Water [C]	COVAS	Baseline [C]	Events	LimiterMin [C]	LimiterMax [C]
35		39.17
50		39.17	12.03	0	39		-10	55
55		39.19	12.03	0	39		-10	55
75		39.11	12.03	0	39		-10	55
95		39.12	12.03	0	39		-10	55
115		39.18	12.03	0	39		-10	55
135		39.1	12.03	0	39		-10	55
155		39.06	12.03	0	39		-10	55
160		39.06	12.03	0	39		-10	55
175		39.07	12.03	0	39		-10	55
195		39.11	12.03	0	39		-10	55
215		39.1	12.03	0	39		-10	55
225		39.1	12.03	0	39		-10	55
235		39.13	12.03	0	39		-10	55
255		39.23	12.03	0	39		-10	55
275		39.21	12.03	0	39		-10	55
285		39.21	12.03	0	39		-10	55
295		39.07	12.03	0	39		-10	55
315		39.09	12.03	0	39		-10	55
335		39.16	12.03	0	39		-10	55
345		39.16	12.03	0	39		-10	55
355		39.16	12.03	0	39		-10	55
375		39.05	12.03	0	39		-10	55
395		39.01	12.03	0	39		-10	55
410		39.01	12.03	0	39		-10	55
415		39.03	12.03	0	39		-10	55
435		39.03	12.03	0	39		-10	55
455		39.16	12.03	0	39		-10	55
470		39.16	12.03	0	39		-10	55
475		39.06	12.03	0	39		-10	55
495		39.17	12.03	0	39		-10	55
515		39.13	12.03	0	39		-10	55
535		39.01	12.03	0	39		-10	55
555		39.09	12.03	0	39		-10	55
575		39.03	12.03	0	39		-10	55
595		39	11.97	0	39		-10	55
615		39.01	11.97	0	39		-10	55
635		39.17	11.97	0	39		-10	55
655		39.07	11.97	0	39		-10	55
660		39.07	11.97	0	39		-10	55
675		39.02	11.97	0	39		-10	55
695		39.08	11.97	0	39		-10	55
715		39.07	11.97	0	39		-10	55
720		39.07	11.97	0	39		-10	55
735		39.12	11.97	0	39		-10	55
755		39.03	11.97	0	39		-10	55
775		39.14	11.97	0	39		-10	55
785		39.14	11.97	0	39		-10	55
795		39.11	11.97	0	39		-10	55
815		39.01	11.97	0	39		-10	55
835		39.09	11.97	0	39		-10	55
845		39.09	11.97	0	39		-10	55
855		39	11.97	0	39		-10	55
875		39.03	11.97	0	39		-10	55
895		38.93	11.97	0	39		-10	55
910		38.93	11.97	0	39		-10	55
915		39.15	11.97	0	39		-10	55
935		39.09	11.97	0	39		-10	55
955		39.25	11.97	0	39		-10	55
970		39.25	11.97	0	39		-10	55
975		39.05	11.97	0	39		-10	55
995		39.06	11.97	0	39		-10	55
1015		38.9	11.97	0	39		-10	55
1030		38.9	11.97	0	39		-10	55
1035		39.1	11.97	0	39		-10	55
1055		38.92	11.97	0	39		-10	55
1075		38.97	11.97	0	39		-10	55
1095		39.03	11.98	0	39		-10	55
1115		38.98	11.98	0	39		-10	55
1135		39.06	11.98	0	39		-10	55
1155		39.23	11.98	0	39		-10	55
1160		39.23	11.98	0	39		-10	55
1175		39.03	11.98	0	39		-10	55
1195		39.06	11.98	0	39		-10	55
1215		38.95	11.98	0	39		-10	55
1220		38.95	11.98	0	39		-10	55
1235		39.08	11.98	0	39		-10	55
1255		38.95	11.98	0	39		-10	55
1275		39.13	11.98	0	39		-10	55
1280		39.13	11.98	0	39		-10	55
1295		39.09	11.98	0	39		-10	55
1315		38.9	11.98	0	39		-10	55
1335		38.97	11.98	0	39		-10	55
1345		38.97	11.98	0	39		-10	55
1355		39.06	11.98	0	39		-10	55
1375		39.09	11.98	0	39		-10	55
1395		39.08	11.98	0	39		-10	55
1405		39.08	11.98	0	39		-10	55
1415		39.06	11.98	0	39		-10	55
1435		39	11.98	0	39		-10	55
1455		38.89	11.98	0	39		-10	55
1470		38.89	11.98	0	39		-10	55
1475		39.1	11.98	0	39		-10	55
1495		39.02	11.98	0	39		-10	55
1515		39.1	11.98	0	39		-10	55
1530		39.1	11.98	0	39		-10	55
1535		39.09	11.98	0	39		-10	55
1555		39.16	11.98	0	39		-10	55
1575		38.91	11.98	0	39		-10	55
1595		39.06	12.1	0	39		-10	55
1615		39.1	12.1	0	39		-10	55
1635		39.11	12.1	0	39		-10	55
1655		39	12.1	0	39		-10	55
1675		39.01	12.1	0	39		-10	55
1695		39.03	12.1	0	39		-10	55
1715		38.96	12.1	0	39		-10	55
1720		38.96	12.1	0	39		-10	55
1735		39.05	12.1	0	39		-10	55
1755		39.06	12.1	0	39		-10	55
1775		39.05	12.1	0	39		-10	55
1780		39.05	12.1	0	39		-10	55
1795		39.05	12.1	0	39		-10	55
1815		39.06	12.1	0	39		-10	55
1835		39.02	12.1	0	39		-10	55
1845		39.02	12.1	0	39		-10	55
1855		38.96	12.1	0	39		-10	55
1875		39.09	12.1	0	39		-10	55
1895		39.04	12.1	0	39		-10	55
1905		39.04	12.1	0	39		-10	55
1915		39.1	12.1	0	39		-10	55
1935		39.05	12.1	0	39		-10	55
1955		38.94	12.1	0	39		-10	55
1970		38.94	12.1	0	39		-10	55
1975		38.94	12.1	0	39		-10	55
1995		38.83	12.1	0	39		-10	55
2015		39.18	12.1	0	39		-10	55
2030		39.18	12.1	0	39		-10	55
2035		38.99	12.1	0	39		-10	55
2055		39.07	12.1	0	39		-10	55
2075		39.02	12.1	0	39		-10	55
2095		38.92	11.87	0	39		-10	55
2115		39.06	11.87	0	39		-10	55
2135		39.02	11.87	0	39		-10	55
2155		38.96	11.87	0	39		-10	55
2175		39.08	11.87	0	39		-10	55
2195		39.1	11.87	0	39		-10	55
2215		38.94	11.87	0	39		-10	55
2220		38.94	11.87	0	39		-10	55
2235		38.95	11.87	0	39		-10	55
2255		39.23	11.87	0	39		-10	55
2275		38.94	11.87	0	39		-10	55
2280		38.94	11.87	0	39		-10	55
2295		39.04	11.87	0	39		-10	55
2315		38.94	11.87	0	39		-10	55
2335		39.01	11.87	0	39		-10	55
2345		39.01	11.87	0	39		-10	55
2355		39.07	11.87	0	39		-10	55
2375		39.01	11.87	0	39		-10	55
2395		38.99	11.87	0	39		-10	55
2405		38.99	11.87	0	39		-10	55
2415		39.13	11.87	0	39		-10	55
2435		39.11	11.87	0	39		-10	55
2455		39.05	11.87	0	39		-10	55
2470		39.05	11.87	0	39		-10	55
2475		39.09	11.87	0	39		-10	55
2495		38.96	11.87	0	39		-10	55
2515		38.99	11.87	0	39		-10	55
2530		38.99	11.87	0	39		-10	55
2535		39.05	11.87	0	39		-10	55
2555		39.12	11.87	0	39		-10	55
2575		39.03	11.87	0	39		-10	55
2590		39.03	11.87	0	39		-10	55
2595		39.05	11.87	0	39		-10	55
2615		38.95	11.87	0	39		-10	55
2635		39.11	11.87	0	39		-10	55
2655		38.93	11.87	0	39		-10	55
2675		39.12	11.87	0	39		-10	55
2695		39.01	11.87	0	39		-10	55
2715		39.05	11.87	0	39		-10	55
2735		39.06	11.87	0	39		-10	55
2755		39.04	11.87	0	39		-10	55
2775		39	11.87	0	39		-10	55
2780		39	11.87	0	39		-10	55
2795		38.97	11.87	0	39		-10	55
2815		39.02	11.87	0	39		-10	55
2835		38.94	11.87	0	39		-10	55
2840		38.94	11.87	0	39		-10	55
2855		39.1	11.87	0	39		-10	55
2875		38.95	11.87	0	39		-10	55
2895		39.08	11.87	0	39		-10	55
2905		39.08	11.87	0	39		-10	55
2915		38.89	11.87	0	39		-10	55
2935		39.25	11.87	0	39		-10	55
2955		39.04	11.87	0	39		-10	55
2965		39.04	11.87	0	39		-10	55
2975		39.01	11.87	0	39		-10	55
2995		39.04	11.87	0	39		-10	55
3015		38.97	11.87	0	39		-10	55
3030		38.97	11.87	0	39		-10	55
3035		38.89	11.87	0	39		-10	55
3055		39.03	11.87	0	39		-10	55
3075		38.96	11.87	0	39		-10	55
3090		38.96	11.87	0	39		-10	55
3095		39.07	11.87	0	39		-10	55
3115		39.02	11.87	0	39		-10	55
3135		39.02	11.87	0	39		-10	55
3155		39.06	11.9	0	39		-10	55
3175		39.13	11.9	0	39		-10	55
3195		38.99	11.9	0	39		-10	55
3215		39.11	11.9	0	39		-10	55
3235		39.13	11.9	0	39		-10	55
3255		39.03	11.9	0	39		-10	55
3275		39.05	11.9	0	39		-10	55
3280		39.05	11.9	0	39		-10	55
3295		39.05	11.9	0	39		-10	55
3315		38.97	11.9	0	39		-10	55
3335		38.96	11.9	0	39		-10	55
3340		38.96	11.9	0	39		-10	55
3355		39.03	11.9	0	39		-10	55
3375		38.95	11.9	0	39		-10	55
3395		39.07	11.9	0	39		-10	55
3405		39.07	11.9	0	39		-10	55
3415		38.96	11.9	0	39		-10	55
3435		39.03	11.9	0	39		-10	55
3455		38.9	11.9	0	39		-10	55
3465		38.9	11.9	0	39		-10	55
3475		39.08	11.9	0	39		-10	55
3495		39.1	11.9	0	39		-10	55
3515		39.09	11.9	0	39		-10	55
3530		39.09	11.9	0	39		-10	55
3535		39.16	11.9	0	39		-10	55
3555		39.03	11.9	0	39		-10	55
3575		39.07	11.9	0	39		-10	55
3590		39.07	11.9	0	39		-10	55
3595		39.07	11.9	0	39		-10	55
3615		38.89	11.9	0	39		-10	55
3635		39.04	11.9	0	39		-10	55
3655		39.04	11.75	0	39		-10	55
3675		38.99	11.75	0	39		-10	55
3695		38.88	11.75	0	39		-10	55
3715		38.98	11.75	0	39		-10	55
3735		38.98	11.75	0	39		-10	55
3755		39	11.75	0	39		-10	55
3775		38.95	11.75	0	39		-10	55
3780		38.95	11.75	0	39		-10	55
3795		38.85	11.75	0	39		-10	55
3815		39.03	11.75	0	39		-10	55
3835		39.13	11.75	0	39		-10	55
3840		39.13	11.75	0	39		-10	55
3855		38.99	11.75	0	39		-10	55
3875		39.02	11.75	0	39		-10	55
3895		39.05	11.75	0	39		-10	55
3900		39.05	11.75	0	39		-10	55
3915		39.09	11.75	0	39		-10	55
3935		39.2	11.75	0	39		-10	55
3955		39.02	11.75	0	39		-10	55
3965		39.02	11.75	0	39		-10	55
3975		38.9	11.75	0	39		-10	55
3995		38.85	11.75	0	39		-10	55
4015		38.94	11.75	0	39		-10	55
4025		38.94	11.75	0	39		-10	55
4035		39.01	11.75	0	39		-10	55
4055		39.22	11.75	0	39		-10	55
4075		39.12	11.75	0	39		-10	55
4090		39.12	11.75	0	39		-10	55
4095		38.99	11.75	0	39		-10	55
4115		39.08	11.75	0	39		-10	55
4135		39.12	11.75	0	39		-10	55
4155		39.11	11.6	0	39		-10	55
4175		38.94	11.6	0	39		-10	55
4195		39.01	11.6	0	39		-10	55
4215		38.97	11.6	0	39		-10	55
4235		39.12	11.6	0	39		-10	55
4255		39.03	11.6	0	39		-10	55
4275		39.05	11.6	0	39		-10	55
4295		39.1	11.6	0	39		-10	55
4315		39	11.6	0	39		-10	55
4335		38.94	11.6	0	39		-10	55
4340		38.94	11.6	0	39		-10	55
4355		38.92	11.6	0	39		-10	55
4375		38.95	11.6	0	39		-10	55
4395		39.04	11.6	0	39		-10	55
4400		39.04	11.6	0	39		-10	55
4415		39.08	11.6	0	39		-10	55
4435		39.15	11.6	0	39		-10	55
4455		38.91	11.6	0	39		-10	55
4465		38.91	11.6	0	39		-10	55
4475		39	11.6	0	39		-10	55
4495		38.93	11.6	0	39		-10	55
4515		39.11	11.6	0	39		-10	55
4525		39.11	11.6	0	39		-10	55
4535		38.94	11.6	0	39		-10	55
4555		39.07	11.6	0	39		-10	55
4575		38.93	11.6	0	39		-10	55
4590		38.93	11.6	0	39		-10	55
4595		39	11.6	0	39		-10	55
4615		39.01	11.6	0	39		-10	55
4635		39.03	11.6	0	39		-10	55
4650		39.03	11.6	0	39		-10	55
4655		38.98	11.6	0	39		-10	55
4675		38.97	11.6	0	39		-10	55
4695		39.09	11.6	0	39		-10	55
4715		39	11.77	0	39		-10	55
4735		39.05	11.77	0	39		-10	55
4755		39.07	11.77	0	39		-10	55
4775		38.94	11.77	0	39		-10	55
4795		38.99	11.77	0	39		-10	55
4815		39.04	11.77	0	39		-10	55
4835		39.18	11.77	0	39		-10	55
4840		39.18	11.77	0	39		-10	55
4855		39.1	11.77	0	39		-10	55
4875		39.01	11.77	0	39		-10	55
4895		39	11.77	0	39		-10	55
4900		39	11.77	0	39		-10	55
4915		39.07	11.77	0	39		-10	55
4935		39.07	11.77	0	39		-10	55
4955		39.01	11.77	0	39		-10	55
4965		39.01	11.77	0	39		-10	55
4975		38.88	11.77	0	39		-10	55
4995		39.05	11.77	0	39		-10	55
5015		39.06	11.77	0	39		-10	55
5025		39.06	11.77	0	39		-10	55
5035		39.08	11.77	0	39		-10	55
5055		39.05	11.77	0	39		-10	55
5075		38.91	11.77	0	39		-10	55
5090		38.91	11.77	0	39		-10	55
5095		39.02	11.77	0	39		-10	55
5115		39.08	11.77	0	39		-10	55
5135		39	11.77	0	39		-10	55
5150		39	11.77	0	39		-10	55
5155		39.01	11.77	0	39		-10	55
5175		38.98	11.77	0	39		-10	55
5195		38.87	11.77	0	39		-10	55
5215		39.03	11.64	0	39		-10	55
5235		39.13	11.64	0	39		-10	55
5255		39.14	11.64	0	39		-10	55
5275		39.09	11.64	0	39		-10	55
5295		39.29	11.64	0	39		-10	55
5315		39.33	11.64	0	39		-10	55
5335		39.55	11.64	0	39		-10	55
5355		39.6	11.64	0	39		-10	55
5375		39.8	11.64	0	39		-10	55
5395		39.81	11.64	0	39		-10	55
5400		39.81	11.64	0	39		-10	55
5415		40.11	11.64	0	39		-10	55
5435		40.23	11.64	0	39		-10	55
5455		40.33	11.64	0	39		-10	55
5465		40.33	11.64	0	39		-10	55
5475		40.55	11.64	0	39		-10	55
5495		40.58	11.64	0	39		-10	55
5515		40.97	11.64	0	39		-10	55
5525		40.97	11.64	0	39		-10	55
5535		41	11.64	0	39		-10	55
5555		41.21	11.64	0	39		-10	55
5575		41.37	11.64	0	39		-10	55
5585		41.37	11.64	0	39		-10	55
5595		41.59	11.64	0	39		-10	55
5615		41.8	11.64	0	39		-10	55
5635		41.98	11.64	0	39		-10	55
5650		41.98	11.64	0	39		-10	55
5655		42.07	11.64	0	39		-10	55
5675		42.31	11.64	0	39		-10	55
5695		42.38	11.64	0	39		-10	55
5710		42.38	11.64	0	39		-10	55
5715		42.39	11.64	0	39		-10	55
5735		42.84	11.64	0	39		-10	55
5755		43.03	11.64	0	39		-10	55
5775		43.26	11.47	0	39		-10	55
5795		43.38	11.47	0	39		-10	55
5815		43.57	11.47	0	39		-10	55
5835		43.76	11.47	0	39		-10	55
5855		43.87	11.47	0	39		-10	55
5875		43.97	11.47	0	39		-10	55
5895		43.97	11.47	0	39		-10	55
5900		43.97	11.47	0	39		-10	55
5915		44.48	11.47	0	39		-10	55
5935		44.47	11.47	0	39		-10	55
5955		44.51	11.47	0	39		-10	55
5960		44.51	11.47	0	39		-10	55
5975		44.79	11.47	0	39		-10	55
5995		44.91	11.47	0	39		-10	55
6015		45.05	11.47	0	39		-10	55
6025		45.05	11.47	0	39		-10	55
6035		45.27	11.47	0	39		-10	55
6055		45.43	11.47	0	39		-10	55
6075		45.37	11.47	0	39		-10	55
6085		45.37	11.47	0	39		-10	55
6095		45.71	11.47	0	39		-10	55
6115		45.94	11.47	0	39		-10	55
6135		46.03	11.47	0	39		-10	55
6150		46.03	11.47	0	39		-10	55
6155		46.29	11.47	0	39		-10	55
6175		46.32	11.47	0	39		-10	55
6195		46.41	11.47	0	39		-10	55
6210		46.41	11.47	0	39		-10	55
6215		46.79	11.47	0	39		-10	55
6235		46.79	11.47	0	39		-10	55
6255		47.02	11.47	0	39		-10	55
6275		47.13	11.7	0	39		-10	55
6295		47.09	11.7	0	39		-10	55
6315		47.48	11.7	0	39		-10	55
6335		47.72	11.7	0	39		-10	55
6355		47.74	11.7	0	39		-10	55
6375		47.91	11.7	0	39		-10	55
6395		47.93	11.7	0	39		-10	55
6400		47.93	11.7	0	39		-10	55
6415		47.96	11.7	0	39		-10	55
6435		48.13	11.7	0	39		-10	55
6455		48.37	11.7	0	39		-10	55
6460		48.37	11.7	0	39		-10	55
6475		48.46	11.7	0	39		-10	55
6495		48.4	11.7	0	39		-10	55
6515		48.59	11.7	0	39		-10	55
6525		48.59	11.7	0	39		-10	55
6535		48.75	11.7	0	39		-10	55
6555		48.8	11.7	0	39		-10	55
6575		48.93	11.7	0	39		-10	55
6585		48.93	11.7	0	39		-10	55
6595		48.8	11.7	0	39		-10	55
6615		48.9	11.7	0	39		-10	55
6635		48.99	11.7	0	39		-10	55
6650		48.99	11.7	0	39		-10	55
6655		49.08	11.7	0	39		-10	55
6675		48.9	11.7	0	39		-10	55
6695		48.89	11.7	0	39		-10	55
6710		48.89	11.7	0	39		-10	55
6715		49.07	11.7	0	39		-10	55
6735		49.12	11.7	0	39		-10	55
6755		48.89	11.7	0	39		-10	55
6775		48.95	11.5	0	39		-10	55
6795		48.96	11.5	0	39		-10	55
6815		48.71	11.5	0	39		-10	55
6835		48.85	11.5	0	39		-10	55
6855		48.67	11.5	0	39		-10	55
6875		48.43	11.5	0	39		-10	55
6895		48.4	11.5	0	39		-10	55
6915		48.22	11.5	0	39		-10	55
6935		48.05	11.5	0	39		-10	55
6955		47.97	11.5	0	39		-10	55
6960		47.97	11.5	0	39		-10	55
6975		47.46	11.5	0	39		-10	55
6995		47.38	11.5	0	39		-10	55
7015		47.15	11.5	0	39		-10	55
7020		47.15	11.5	0	39		-10	55
7035		46.95	11.5	0	39		-10	55
7055		46.78	11.5	0	39		-10	55
7075		46.6	11.5	0	39		-10	55
7085		46.6	11.5	0	39		-10	55
7095		46.14	11.5	0	39		-10	55
7115		45.97	11.5	0	39		-10	55
7135		45.84	11.5	0	39		-10	55
7145		45.84	11.5	0	39		-10	55
7155		45.77	11.5	0	39		-10	55
7175		45.43	11.5	0	39		-10	55
7195		45.09	11.5	0	39		-10	55
7210		45.09	11.5	0	39		-10	55
7215		45.09	11.5	0	39		-10	55
7235		44.63	11.5	0	39		-10	55
7255		44.46	11.5	0	39		-10	55
7270		44.46	11.5	0	39		-10	55
7275		44.29	11.5	0	39		-10	55
7295		44.06	11.5	0	39		-10	55
7315		43.9	11.5	0	39		-10	55
7335		43.78	11.79	0	39		-10	55
7355		43.59	11.79	0	39		-10	55
7375		43.49	11.79	0	39		-10	55
7395		43.32	11.79	0	39		-10	55
7415		43.08	11.79	0	39		-10	55
7435		42.92	11.79	0	39		-10	55
7455		42.72	11.79	0	39		-10	55
7460		42.72	11.79	0	39		-10	55
7475		42.42	11.79	0	39		-10	55
7495		42.3	11.79	0	39		-10	55
7515		42.23	11.79	0	39		-10	55
7520		42.23	11.79	0	39		-10	55
7535		42.09	11.79	0	39		-10	55
7555		41.89	11.79	0	39		-10	55
7575		41.78	11.79	0	39		-10	55
7585		41.78	11.79	0	39		-10	55
7595		41.49	11.79	0	39		-10	55
7615		41.4	11.79	0	39		-10	55
7635		41.28	11.79	0	39		-10	55
7645		41.28	11.79	0	39		-10	55
7655		41.05	11.79	0	39		-10	55
7675		40.86	11.79	0	39		-10	55
7695		40.52	11.79	0	39		-10	55
7710		40.52	11.79	0	39		-10	55
7715		40.57	11.79	0	39		-10	55
7735		40.39	11.79	0	39		-10	55
7755		40.25	11.79	0	39		-10	55
7770		40.25	11.79	0	39		-10	55
7775		40.28	11.79	0	39		-10	55
7795		39.91	11.79	0	39		-10	55
7815		39.88	11.79	0	39		-10	55
7835		39.87	11.47	0	39		-10	55
7855		39.8	11.47	0	39		-10	55
7875		39.6	11.47	0	39		-10	55
7895		39.52	11.47	0	39		-10	55
7915		39.46	11.47	0	39		-10	55
7935		39.44	11.47	0	39		-10	55
7955		39.36	11.47	0	39		-10	55
7960		39.36	11.47	0	39		-10	55
7975		39.28	11.47	0	39		-10	55
7995		39.29	11.47	0	39		-10	55
8015		39.3	11.47	0	39		-10	55
8020		39.3	11.47	0	39		-10	55
8035		39.39	11.47	0	39		-10	55
8055		39.22	11.47	0	39		-10	55
8075		39.19	11.47	0	39		-10	55
8085		39.19	11.47	0	39		-10	55
8095		39.2	11.47	0	39		-10	55
8115		39.22	11.47	0	39		-10	55
8135		39.32	11.47	0	39		-10	55
8145		39.32	11.47	0	39		-10	55
8155		39.2	11.47	0	39		-10	55
8175		39.18	11.47	0	39		-10	55
8195		39.2	11.47	0	39		-10	55
8205		39.2	11.47	0	39		-10	55
8215		39.17	11.47	0	39		-10	55
8235		39.19	11.47	0	39		-10	55
8255		39.25	11.47	0	39		-10	55
8270		39.25	11.47	0	39		-10	55
8275		39.42	11.47	0	39		-10	55
8295		39.31	11.47	0	39		-10	55
8315		39.4	11.47	0	39		-10	55
8330		39.4	11.47	0	39		-10	55
8335		39.58	11.47	0	39		-10	55
8355		39.58	11.47	0	39		-10	55
8375		39.76	11.47	0	39		-10	55
8395		39.9	11.65	0	39		-10	55
8415		39.96	11.65	0	39		-10	55
8435		40.09	11.65	0	39		-10	55
8455		40.17	11.65	0	39		-10	55
8475		40.39	11.65	0	39		-10	55
8495		40.52	11.65	0	39		-10	55
8515		40.74	11.65	0	39		-10	55
8520		40.74	11.65	0	39		-10	55
8535		40.81	11.65	0	39		-10	55
8555		41.02	11.65	0	39		-10	55
8575		41.03	11.65	0	39		-10	55
8580		41.03	11.65	0	39		-10	55
8595		41.21	11.65	0	39		-10	55
8615		41.48	11.65	0	39		-10	55
8635		41.82	11.65	0	39		-10	55
8645		41.82	11.65	0	39		-10	55
8655		41.97	11.65	0	39		-10	55
8675		42.2	11.65	0	39		-10	55
8695		42.3	11.65	0	39		-10	55
8705		42.3	11.65	0	39		-10	55
8715		42.61	11.65	0	39		-10	55
8735		43.03	11.65	0	39		-10	55
8755		43.07	11.65	0	39		-10	55
8770		43.07	11.65	0	39		-10	55
8775		43.33	11.65	0	39		-10	55
8795		43.47	11.65	0	39		-10	55
8815		43.45	11.65	0	39		-10	55
8830		43.45	11.65	0	39		-10	55
8835		43.7	11.65	0	39		-10	55
8855		43.96	11.65	0	39		-10	55
8875		44.07	11.65	0	39		-10	55
8895		44.16	11.44	0	39		-10	55
8915		44.47	11.44	0	39		-10	55
8935		44.66	11.44	0	39		-10	55
8955		45.04	11.44	0	39		-10	55
8975		45.07	11.44	0	39		-10	55
8995		45.24	11.44	0	39		-10	55
9015		45.58	11.44	0	39		-10	55
9020		45.58	11.44	0	39		-10	55
9035		45.69	11.44	0	39		-10	55
9055		45.87	11.44	0	39		-10	55
9075		45.88	11.44	0	39		-10	55
9080		45.88	11.44	0	39		-10	55
9095		46.09	11.44	0	39		-10	55
9115		46.34	11.44	0	39		-10	55
9135		46.54	11.44	0	39		-10	55
9145		46.54	11.44	0	39		-10	55
9155		46.6	11.44	0	39		-10	55
9175		46.79	11.44	0	39		-10	55
9195		47.03	11.44	0	39		-10	55
9205		47.03	11.44	0	39		-10	55
9215		47.22	11.44	0	39		-10	55
9235		47.49	11.44	0	39		-10	55
9255		47.52	11.44	0	39		-10	55
9270		47.52	11.44	0	39		-10	55
9275		47.72	11.44	0	39		-10	55
9295		47.69	11.44	0	39		-10	55
9315		48.01	11.44	0	39		-10	55
9330		48.01	11.44	0	39		-10	55
9335		47.99	11.44	0	39		-10	55
9355		48.29	11.44	0	39		-10	55
9375		48.3	11.44	0	39		-10	55
9395		48.37	11.72	0	39		-10	55
9415		48.5	11.72	0	39		-10	55
9435		48.65	11.72	0	39		-10	55
9455		48.67	11.72	0	39		-10	55
9475		48.72	11.72	0	39		-10	55
9495		48.86	11.72	0	39		-10	55
9515		48.9	11.72	0	39		-10	55
9535		49.06	11.72	0	39		-10	55
9555		49.1	11.72	0	39		-10	55
9575		49.13	11.72	0	39		-10	55
9580		49.13	11.72	0	39		-10	55
9595		49.1	11.72	0	39		-10	55
9615		49	11.72	0	39		-10	55
9635		49.21	11.72	0	39		-10	55
9640		49.21	11.72	0	39		-10	55
9655		49.07	11.72	0	39		-10	55
9675		48.89	11.72	0	39		-10	55
9695		48.87	11.72	0	39		-10	55
9705		48.87	11.72	0	39		-10	55
9715		48.93	11.72	0	39		-10	55
9735		48.81	11.72	0	39		-10	55
9755		48.76	11.72	0	39		-10	55
9770		48.76	11.72	0	39		-10	55
9775		48.57	11.72	0	39		-10	55
9795		48.44	11.72	0	39		-10	55
9815		48.22	11.72	0	39		-10	55
9830		48.22	11.72	0	39		-10	55
9835		48.08	11.72	0	39		-10	55
9855		47.68	11.72	0	39		-10	55
9875		47.47	11.72	0	39		-10	55
9890		47.47	11.72	0	39		-10	55
9895		47.45	11.72	0	39		-10	55
9915		46.98	11.72	0	39		-10	55
9935		46.8	11.72	0	39		-10	55
9955		46.74	11.67	0	39		-10	55
9975		46.32	11.67	0	39		-10	55
9995		46.26	11.67	0	39		-10	55
10015		45.98	11.67	0	39		-10	55
10035		45.72	11.67	0	39		-10	55
10055		45.39	11.67	0	39		-10	55
10075		45.25	11.67	0	39		-10	55
10080		45.25	11.67	0	39		-10	55
10095		45.11	11.67	0	39		-10	55
10115		44.85	11.67	0	39		-10	55
10135		44.66	11.67	0	39		-10	55
10140		44.66	11.67	0	39		-10	55
10155		44.38	11.67	0	39		-10	55
10175		44.31	11.67	0	39		-10	55
10195		44.05	11.67	0	39		-10	55
10205		44.05	11.67	0	39		-10	55
10215		43.82	11.67	0	39		-10	55
10235		43.68	11.67	0	39		-10	55
10255		43.68	11.67	0	39		-10	55
10265		43.68	11.67	0	39		-10	55
10275		43.46	11.67	0	39		-10	55
10295		43.23	11.67	0	39		-10	55
10315		42.88	11.67	0	39		-10	55
10330		42.88	11.67	0	39		-10	55
10335		42.93	11.67	0	39		-10	55
10355		42.61	11.67	0	39		-10	55
10375		42.45	11.67	0	39		-10	55
10390		42.45	11.67	0	39		-10	55
10395		42.31	11.67	0	39		-10	55
10415		42.01	11.67	0	39		-10	55
10435		41.92	11.67	0	39		-10	55
10455		41.91	11.77	0	39		-10	55
10475		41.71	11.77	0	39		-10	55
10495		41.47	11.77	0	39		-10	55
10515		41.17	11.77	0	39		-10	55
10535		41.11	11.77	0	39		-10	55
10555		40.99	11.77	0	39		-10	55
10575		40.79	11.77	0	39		-10	55
10580		40.79	11.77	0	39		-10	55
10595		40.8	11.77	0	39		-10	55
10615		40.5	11.77	0	39		-10	55
10635		40.36	11.77	0	39		-10	55
10640		40.36	11.77	0	39		-10	55
10655		40.33	11.77	0	39		-10	55
10675		40.29	11.77	0	39		-10	55
10695		40.08	11.77	0	39		-10	55
10705		40.08	11.77	0	39		-10	55
10715		39.96	11.77	0	39		-10	55
10735		39.81	11.77	0	39		-10	55
10755		39.75	11.77	0	39		-10	55
10765		39.75	11.77	0	39		-10	55
10775		39.72	11.77	0	39		-10	55
10795		39.58	11.77	0	39		-10	55
10815		39.42	11.77	0	39		-10	55
10825		39.42	11.77	0	39		-10	55
10835		39.42	11.77	0	39		-10	55
10855		39.33	11.77	0	39		-10	55
10875		39.3	11.77	0	39		-10	55
10890		39.3	11.77	0	39		-10	55
10895		39.08	11.77	0	39		-10	55
10915		39.25	11.77	0	39		-10	55
10935		39.32	11.77	0	39		-10	55
10950		39.32	11.77	0	39		-10	55
10955		39.08	11.77	0	39		-10	55
10975		39.28	11.77	0	39		-10	55
10995		39.3	11.77	0	39		-10	55
11015		39.1	11.55	0	39		-10	55
11035		39.3	11.55	0	39		-10	55
11055		39.19	11.55	0	39		-10	55
11075		39.23	11.55	0	39		-10	55
11080		39.23	11.55	0	39		-10	55
11095		39.28	11.55	0	39		-10	55
11115		39.34	11.55	0	39		-10	55
11135		39.31	11.55	0	39		-10	55
11140		39.31	11.55	0	39		-10	55
11155		39.45	11.55	0	39		-10	55
11175		39.39	11.55	0	39		-10	55
11195		39.47	11.55	0	39		-10	55
11200		39.47	11.55	0	39		-10	55
11215		39.59	11.55	0	39		-10	55
11235		39.89	11.55	0	39		-10	55
11255		40.07	11.55	0	39		-10	55
11265		40.07	11.55	0	39		-10	55
11275		39.98	11.55	0	39		-10	55
11295		39.99	11.55	0	39		-10	55
11315		40.51	11.55	0	39		-10	55
11325		40.51	11.55	0	39		-10	55
11335		40.69	11.55	0	39		-10	55
11355		40.82	11.55	0	39		-10	55
11375		41	11.55	0	39		-10	55
11390		41	11.55	0	39		-10	55
11395		41.16	11.55	0	39		-10	55
11415		41.19	11.55	0	39		-10	55
11435		41.46	11.55	0	39		-10	55
11450		41.46	11.55	0	39		-10	55
11455		41.72	11.55	0	39		-10	55
11475		41.97	11.55	0	39		-10	55
11495		42.12	11.55	0	39		-10	55
11515		42.32	11.69	0	39		-10	55
11535		42.37	11.69	0	39		-10	55
11555		43.03	11.69	0	39		-10	55
11575		42.83	11.69	0	39		-10	55
11595		43.03	11.69	0	39		-10	55
11615		43.32	11.69	0	39		-10	55
11635		43.44	11.69	0	39		-10	55
11640		43.44	11.69	0	39		-10	55
11655		43.9	11.69	0	39		-10	55
11675		44	11.69	0	39		-10	55
11695		44.15	11.69	0	39		-10	55
11700		44.15	11.69	0	39		-10	55
11715		44.24	11.69	0	39		-10	55
11735		44.5	11.69	0	39		-10	55
11755		44.77	11.69	0	39		-10	55
11765		44.77	11.69	0	39		-10	55
11775		44.8	11.69	0	39		-10	55
11795		45.12	11.69	0	39		-10	55
11815		45.31	11.69	0	39		-10	55
11825		45.31	11.69	0	39		-10	55
11835		45.43	11.69	0	39		-10	55
11855		45.47	11.69	0	39		-10	55
11875		45.74	11.69	0	39		-10	55
11890		45.74	11.69	0	39		-10	55
11895		45.96	11.69	0	39		-10	55
11915		46.07	11.69	0	39		-10	55
11935		46.24	11.69	0	39		-10	55
11950		46.24	11.69	0	39		-10	55
11955		46.55	11.69	0	39		-10	55
11975		46.69	11.69	0	39		-10	55
11995		46.9	11.69	0	39		-10	55
12015		47.11	11.67	0	39		-10	55
12035		47.26	11.67	0	39		-10	55
12055		47.46	11.67	0	39		-10	55
12075		47.59	11.67	0	39		-10	55
12095		47.66	11.67	0	39		-10	55
12115		47.82	11.67	0	39		-10	55
12135		47.81	11.67	0	39		-10	55
12155		48.04	11.67	0	39		-10	55
12175		48.27	11.67	0	39		-10	55
12195		48.19	11.67	0	39		-10	55
12200		48.19	11.67	0	39		-10	55
12215		48.62	11.67	0	39		-10	55
12235		48.7	11.67	0	39		-10	55
12255		48.63	11.67	0	39		-10	55
12265		48.63	11.67	0	39		-10	55
12275		48.8	11.67	0	39		-10	55
12295		48.81	11.67	0	39		-10	55
12315		48.83	11.67	0	39		-10	55
12325		48.83	11.67	0	39		-10	55
12335		49.12	11.67	0	39		-10	55
12355		49.05	11.67	0	39		-10	55
12375		48.98	11.67	0	39		-10	55
12390		48.98	11.67	0	39		-10	55
12395		48.76	11.67	0	39		-10	55
12415		49.04	11.67	0	39		-10	55
12435		49.17	11.67	0	39		-10	55
12450		49.17	11.67	0	39		-10	55
12455		49.28	11.67	0	39		-10	55
12475		49.03	11.67	0	39		-10	55
12495		48.9	11.67	0	39		-10	55
12510		48.9	11.67	0	39		-10	55
12515		48.98	11.67	0	39		-10	55
12535		48.85	11.67	0	39		-10	55
12555		48.95	11.67	0	39		-10	55
12575		48.79	11.92	0	39		-10	55
12595		48.6	11.92	0	39		-10	55
12615		48.62	11.92	0	39		-10	55
12635		48.35	11.92	0	39		-10	55
12655		48.18	11.92	0	39		-10	55
12675		47.84	11.92	0	39		-10	55
12695		47.49	11.92	0	39		-10	55
12700		47.49	11.92	0	39		-10	55
12715		47.52	11.92	0	39		-10	55
12735		47.53	11.92	0	39		-10	55
12755		47.17	11.92	0	39		-10	55
12760		47.17	11.92	0	39		-10	55
12775		46.8	11.92	0	39		-10	55
12795		46.55	11.92	0	39		-10	55
12815		46.37	11.92	0	39		-10	55
12825		46.37	11.92	0	39		-10	55
12835		46.11	11.92	0	39		-10	55
12855		45.85	11.92	0	39		-10	55
12875		45.62	11.92	0	39		-10	55
12885		45.62	11.92	0	39		-10	55
12895		45.46	11.92	0	39		-10	55
12915		45.45	11.92	0	39		-10	55
12935		45.07	11.92	0	39		-10	55
12950		45.07	11.92	0	39		-10	55
12955		44.96	11.92	0	39		-10	55
12975		44.74	11.92	0	39		-10	55
12995		44.29	11.92	0	39		-10	55
13010		44.29	11.92	0	39		-10	55
13015		44.42	11.92	0	39		-10	55
13035		44.1	11.92	0	39		-10	55
13055		43.87	11.92	0	39		-10	55
13075		43.56	11.8	0	39		-10	55
13095		43.37	11.8	0	39		-10	55
13115		43.3	11.8	0	39		-10	55
13135		43.13	11.8	0	39		-10	55
13155		43.04	11.8	0	39		-10	55
13175		42.84	11.8	0	39		-10	55
13195		42.64	11.8	0	39		-10	55
13200		42.64	11.8	0	39		-10	55
13215		42.5	11.8	0	39		-10	55
13235		42.28	11.8	0	39		-10	55
13255		42.23	11.8	0	39		-10	55
13260		42.23	11.8	0	39		-10	55
13275		42.08	11.8	0	39		-10	55
13295		41.84	11.8	0	39		-10	55
13315		41.68	11.8	0	39		-10	55
13325		41.68	11.8	0	39		-10	55
13335		41.68	11.8	0	39		-10	55
13355		41.57	11.8	0	39		-10	55
13375		41.25	11.8	0	39		-10	55
13385		41.25	11.8	0	39		-10	55
13395		40.97	11.8	0	39		-10	55
13415		41.01	11.8	0	39		-10	55
13435		40.74	11.8	0	39		-10	55
13450		40.74	11.8	0	39		-10	55
13455		40.68	11.8	0	39		-10	55
13475		40.71	11.8	0	39		-10	55
13495		40.24	11.8	0	39		-10	55
13510		40.24	11.8	0	39		-10	55
13515		40.18	11.8	0	39		-10	55
13535		39.98	11.8	0	39		-10	55
13555		40.03	11.8	0	39		-10	55
13575		39.91	12.22	0	39		-10	55
13595		39.73	12.22	0	39		-10	55
13615		39.69	12.22	0	39		-10	55
13635		39.51	12.22	0	39		-10	55
13655		39.53	12.22	0	39		-10	55
13675		39.51	12.22	0	39		-10	55
13695		39.31	12.22	0	39		-10	55
13700		39.31	12.22	0	39		-10	55
13715		39.37	12.22	0	39		-10	55
13735		39.2	12.22	0	39		-10	55
13755		39.21	12.22	0	39		-10	55
13760		39.21	12.22	0	39		-10	55
13775		39.19	12.22	0	39		-10	55
13795		39.13	12.22	0	39		-10	55
13815		39.35	12.22	0	39		-10	55
13820		39.35	12.22	0	39		-10	55
13835		39.19	12.22	0	39		-10	55
13855		39.29	12.22	0	39		-10	55
13875		39.13	12.22	0	39		-10	55
13885		39.13	12.22	0	39		-10	55
13895		39.05	12.22	0	39		-10	55
13915		39.33	12.22	0	39		-10	55
13935		39.28	12.22	0	39		-10	55
13945		39.28	12.22	0	39		-10	55
13955		39.21	12.22	0	39		-10	55
13975		39.2	12.22	0	39		-10	55
13995		39.3	12.22	0	39		-10	55
14010		39.3	12.22	0	39		-10	55
14015		39.44	12.22	0	39		-10	55
14035		39.46	12.22	0	39		-10	55
14055		39.5	12.22	0	39		-10	55
14070		39.5	12.22	0	39		-10	55
14075		39.5	12.22	0	39		-10	55
14095		39.6	12.22	0	39		-10	55
14115		39.76	12.22	0	39		-10	55
14135		39.83	11.97	0	39		-10	55
14155		39.93	11.97	0	39		-10	55
14175		40.09	11.97	0	39		-10	55
14195		40.21	11.97	0	39		-10	55
14215		40.36	11.97	0	39		-10	55
14235		40.55	11.97	0	39		-10	55
14255		40.69	11.97	0	39		-10	55
14260		40.69	11.97	0	39		-10	55
14275		40.82	11.97	0	39		-10	55
14295		41.01	11.97	0	39		-10	55
14315		41.2	11.97	0	39		-10	55
14320		41.2	11.97	0	39		-10	55
14335		41.4	11.97	0	39		-10	55
14355		41.68	11.97	0	39		-10	55
14375		41.92	11.97	0	39		-10	55
14385		41.92	11.97	0	39		-10	55
14395		41.95	11.97	0	39		-10	55
14415		42.27	11.97	0	39		-10	55
14435		42.53	11.97	0	39		-10	55
14445		42.53	11.97	0	39		-10	55
14455		42.6	11.97	0	39		-10	55
14475		42.72	11.97	0	39		-10	55
14495		43.06	11.97	0	39		-10	55
14510		43.06	11.97	0	39		-10	55
14515		43.16	11.97	0	39		-10	55
14535		43.58	11.97	0	39		-10	55
14555		43.66	11.97	0	39		-10	55
14570		43.66	11.97	0	39		-10	55
14575		43.84	11.97	0	39		-10	55
14595		44.07	11.97	0	39		-10	55
14615		44.14	11.97	0	39		-10	55
14635		44.24	11.67	0	39		-10	55
14655		44.62	11.67	0	39		-10	55
14675		44.76	11.67	0	39		-10	55
14695		45.03	11.67	0	39		-10	55
14715		45.18	11.67	0	39		-10	55
14735		45.43	11.67	0	39		-10	55
14755		45.62	11.67	0	39		-10	55
14760		45.62	11.67	0	39		-10	55
14775		45.79	11.67	0	39		-10	55
14795		46.11	11.67	0	39		-10	55
14815		46.03	11.67	0	39		-10	55
14820		46.03	11.67	0	39		-10	55
14835		46.29	11.67	0	39		-10	55
14855		46.67	11.67	0	39		-10	55
14875		46.65	11.67	0	39		-10	55
14885		46.65	11.67	0	39		-10	55
14895		46.91	11.67	0	39		-10	55
14915		47.13	11.67	0	39		-10	55
14935		47.28	11.67	0	39		-10	55
14945		47.28	11.67	0	39		-10	55
14955		47.41	11.67	0	39		-10	55
14975		47.51	11.67	0	39		-10	55
14995		47.71	11.67	0	39		-10	55
15010		47.71	11.67	0	39		-10	55
15015		47.85	11.67	0	39		-10	55
15035		47.94	11.67	0	39		-10	55
15055		48.05	11.67	0	39		-10	55
15070		48.05	11.67	0	39		-10	55
15075		48.24	11.67	0	39		-10	55
15095		48.23	11.67	0	39		-10	55
15115		48.52	11.67	0	39		-10	55
15130		48.52	11.67	0	39		-10	55
15135		48.46	11.67	0	39		-10	55
15155		48.46	11.67	0	39		-10	55
15175		48.79	11.67	0	39		-10	55
15195		48.68	11.9	0	39		-10	55
15215		48.97	11.9	0	39		-10	55
15235		48.77	11.9	0	39		-10	55
15255		48.91	11.9	0	39		-10	55
15275		48.84	11.9	0	39		-10	55
15295		49.07	11.9	0	39		-10	55
15315		49.08	11.9	0	39		-10	55
15320		49.08	11.9	0	39		-10	55
15335		48.98	11.9	0	39		-10	55
15355		49.31	11.9	0	39		-10	55
15375		49.2	11.9	0	39		-10	55
15380		49.2	11.9	0	39		-10	55
15395		48.94	11.9	0	39		-10	55
15415		48.88	11.9	0	39		-10	55
15435		48.77	11.9	0	39		-10	55
15445		48.77	11.9	0	39		-10	55
15455		48.82	11.9	0	39		-10	55
15475		48.67	11.9	0	39		-10	55
15495		48.57	11.9	0	39		-10	55
15505		48.57	11.9	0	39		-10	55
15515		48.4	11.9	0	39		-10	55
15535		48.25	11.9	0	39		-10	55
15555		48.11	11.9	0	39		-10	55
15570		48.11	11.9	0	39		-10	55
15575		48	11.9	0	39		-10	55
15595		47.63	11.9	0	39		-10	55
15615		47.52	11.9	0	39		-10	55
15630		47.52	11.9	0	39		-10	55
15635		47.36	11.9	0	39		-10	55
15655		47.15	11.9	0	39		-10	55
15675		46.91	11.9	0	39		-10	55
15695		46.68	12.03	0	39		-10	55
15715		46.46	12.03	0	39		-10	55
15735		46.19	12.03	0	39		-10	55
15755		45.84	12.03	0	39		-10	55
15775		45.77	12.03	0	39		-10	55
15795		45.42	12.03	0	39		-10	55
15815		45.3	12.03	0	39		-10	55
15820		45.3	12.03	0	39		-10	55
15835		45.17	12.03	0	39		-10	55
15855		44.83	12.03	0	39		-10	55
15875		44.64	12.03	0	39		-10	55
15880		44.64	12.03	0	39		-10	55
15895		44.32	12.03	0	39		-10	55
15915		44.3	12.03	0	39		-10	55
15935		44.08	12.03	0	39		-10	55
15945		44.08	12.03	0	39		-10	55
15955		43.8	12.03	0	39		-10	55
15975		43.61	12.03	0	39		-10	55
15995		43.55	12.03	0	39		-10	55
16005		43.55	12.03	0	39		-10	55
16015		43.41	12.03	0	39		-10	55
16035		43.16	12.03	0	39		-10	55
16055		43.04	12.03	0	39		-10	55
16070		43.04	12.03	0	39		-10	55
16075		42.96	12.03	0	39		-10	55
16095		42.6	12.03	0	39		-10	55
16115		42.53	12.03	0	39		-10	55
16130		42.53	12.03	0	39		-10	55
16135		42.26	12.03	0	39		-10	55
16155		42.21	12.03	0	39		-10	55
16175		42.08	12.03	0	39		-10	55
16195		42	11.88	0	39		-10	55
16215		41.65	11.88	0	39		-10	55
16235		41.62	11.88	0	39		-10	55
16255		41.3	11.88	0	39		-10	55
16275		41.14	11.88	0	39		-10	55
16295		41.03	11.88	0	39		-10	55
16315		40.9	11.88	0	39		-10	55
16320		40.9	11.88	0	39		-10	55
16335		40.69	11.88	0	39		-10	55
16355		40.61	11.88	0	39		-10	55
16375		40.47	11.88	0	39		-10	55
16380		40.47	11.88	0	39		-10	55
16395		40.2	11.88	0	39		-10	55
16415		40.32	11.88	0	39		-10	55
16435		40.17	11.88	0	39		-10	55
16440		40.17	11.88	0	39		-10	55
16455		39.79	11.88	0	39		-10	55
16475		39.79	11.88	0	39		-10	55
16495		39.81	11.88	0	39		-10	55
16505		39.81	11.88	0	39		-10	55
16515		39.51	11.88	0	39		-10	55
16535		39.55	11.88	0	39		-10	55
16555		39.56	11.88	0	39		-10	55
16570		39.56	11.88	0	39		-10	55
16575		39.52	11.88	0	39		-10	55
16595		39.33	11.88	0	39		-10	55
16615		39.24	11.88	0	39		-10	55
16630		39.24	11.88	0	39		-10	55
16635		39.29	11.88	0	39		-10	55
16655		39.35	11.88	0	39		-10	55
16675		39.18	11.88	0	39		-10	55
16695		39.09	12.05	0	39		-10	55
16715		39.36	12.05	0	39		-10	55
16735		39.23	12.05	0	39		-10	55
16755		39.18	12.05	0	39		-10	55
16775		39.13	12.05	0	39		-10	55
16795		39.15	12.05	0	39		-10	55
16815		39.17	12.05	0	39		-10	55
16835		39.22	12.05	0	39		-10	55
16855		39.23	12.05	0	39		-10	55
16875		39.08	12.05	0	39		-10	55
16880		39.08	12.05	0	39		-10	55
16895		39.25	12.05	0	39		-10	55
16915		39.29	12.05	0	39		-10	55
16935		39.28	12.05	0	39		-10	55
16940		39.28	12.05	0	39		-10	55
16955		39.34	12.05	0	39		-10	55
16975		39.31	12.05	0	39		-10	55
16995		39.34	12.05	0	39		-10	55
17005		39.34	12.05	0	39		-10	55
17015		39.6	12.05	0	39		-10	55
17035		39.56	12.05	0	39		-10	55
17055		39.98	12.05	0	39		-10	55
17065		39.98	12.05	0	39		-10	55
17075		39.98	12.05	0	39		-10	55
17095		39.96	12.05	0	39		-10	55
17115		40.4	12.05	0	39		-10	55
17130		40.4	12.05	0	39		-10	55
17135		40.48	12.05	0	39		-10	55
17155		40.58	12.05	0	39		-10	55
17175		40.69	12.05	0	39		-10	55
17190		40.69	12.05	0	39		-10	55
17195		40.93	12.05	0	39		-10	55
17215		41.09	12.05	0	39		-10	55
17235		41.31	12.05	0	39		-10	55
17255		41.45	12.05	0	39		-10	55
17275		41.67	12.05	0	39		-10	55
17295		41.97	12.05	0	39		-10	55
17315		42.1	12.05	0	39		-10	55
17335		42.18	12.05	0	39		-10	55
17350		42.18	11.98	0	39		-10	55
17355		42.61	11.98	0	39		-10	55
17370		42.61	11.98	0	39		-10	55
17375		42.78	11.98	0	39		-10	55
17385		42.78	11.98	0	39		-10	55
17395		42.78	11.98	0	39		-10	55
17415		43.2	11.98	0	39		-10	55
17435		43.52	11.98	0	39		-10	55
17440		43.52	11.98	0	39		-10	55
17455		43.58	11.98	0	39		-10	55
17475		43.74	11.98	0	39		-10	55
17495		44.09	11.98	0	39		-10	55
17505		44.09	11.98	0	39		-10	55
17515		44.04	11.98	0	39		-10	55
17535		44.47	11.98	0	39		-10	55
17555		44.63	11.98	0	39		-10	55
17565		44.63	11.98	0	39		-10	55
17575		44.62	11.98	0	39		-10	55
17595		44.9	11.98	0	39		-10	55
17615		45.06	11.98	0	39		-10	55
17630		45.06	11.98	0	39		-10	55
17635		45.28	11.98	0	39		-10	55
17655		45.52	11.98	0	39		-10	55
17675		45.61	11.98	0	39		-10	55
17690		45.61	11.98	0	39		-10	55
17695		45.91	11.98	0	39		-10	55
17715		46.06	11.98	0	39		-10	55
17735		46.24	11.98	0	39		-10	55
17750		46.24	11.98	0	39		-10	55
17755		46.25	11.98	0	39		-10	55
17775		46.61	11.98	0	39		-10	55
17795		46.81	11.98	0	39		-10	55
17815		46.93	11.98	0	39		-10	55
17835		47.26	11.98	0	39		-10	55
17855		47.45	11.98	0	39		-10	55
17875		47.38	11.98	0	39		-10	55
17880		47.38	12.05	0	39		-10	55
17895		47.68	12.05	0	39		-10	55
17915		47.72	12.05	0	39		-10	55
17935		48	12.05	0	39		-10	55
17940		48	12.05	0	39		-10	55
17955		48.21	12.05	0	39		-10	55
17975		48.32	12.05	0	39		-10	55
17995		48.19	12.05	0	39		-10	55
18005		48.19	12.05	0	39		-10	55
18015		48.53	12.05	0	39		-10	55
18035		48.43	12.05	0	39		-10	55
18055		48.54	12.05	0	39		-10	55
18065		48.54	12.05	0	39		-10	55
18075		48.68	12.05	0	39		-10	55
18095		48.66	12.05	0	39		-10	55
18115		48.93	12.05	0	39		-10	55
18125		48.93	12.05	0	39		-10	55
18135		48.76	12.05	0	39		-10	55
18155		48.77	12.05	0	39		-10	55
18175		49.05	12.05	0	39		-10	55
18190		49.05	12.05	0	39		-10	55
18195		49	12.05	0	39		-10	55
18215		48.88	12.05	0	39		-10	55
18235		48.93	12.05	0	39		-10	55
18255		48.91	12.05	0	39		-10	55
18275		48.94	12.05	0	39		-10	55
18295		48.92	12.05	0	39		-10	55
18315		48.8	12.05	0	39		-10	55
18335		48.7	12.05	0	39		-10	55
18355		48.63	12.05	0	39		-10	55
18375		48.52	12.05	0	39		-10	55
18395		48.61	12.05	0	39		-10	55
18415		48.27	12.05	0	39		-10	55
18435		48.29	12.05	0	39		-10	55
18440		48.29	12.13	0	39		-10	55
18455		48.04	12.13	0	39		-10	55
18475		47.98	12.13	0	39		-10	55
18495		47.73	12.13	0	39		-10	55
18500		47.73	12.13	0	39		-10	55
18515		47.5	12.13	0	39		-10	55
18535		47.33	12.13	0	39		-10	55
18555		47.15	12.13	0	39		-10	55
18565		47.15	12.13	0	39		-10	55
18575		47.05	12.13	0	39		-10	55
18595		46.79	12.13	0	39		-10	55
18615		46.5	12.13	0	39		-10	55
18625		46.5	12.13	0	39		-10	55
18635		46.18	12.13	0	39		-10	55
18655		46.08	12.13	0	39		-10	55
18675		45.83	12.13	0	39		-10	55
18690		45.83	12.13	0	39		-10	55
18695		45.56	12.13	0	39		-10	55
18715		45.3	12.13	0	39		-10	55
18735		44.96	12.13	0	39		-10	55
18750		44.96	12.13	0	39		-10	55
18755		44.92	12.13	0	39		-10	55
18775		44.71	12.13	0	39		-10	55
18795		44.51	12.13	0	39		-10	55
18815		44.3	12.13	0	39		-10	55
18835		44.24	12.13	0	39		-10	55
18855		43.97	12.13	0	39		-10	55
18875		43.9	12.13	0	39		-10	55
18895		43.6	12.13	0	39		-10	55
18915		43.49	12.13	0	39		-10	55
18935		43.32	12.13	0	39		-10	55
18940		43.32	12.17	0	39		-10	55
18955		43.21	12.17	0	39		-10	55
18975		42.95	12.17	0	39		-10	55
18995		42.71	12.17	0	39		-10	55
19000		42.71	12.17	0	39		-10	55
19015		42.38	12.17	0	39		-10	55
19035		42.45	12.17	0	39		-10	55
19055		42.34	12.17	0	39		-10	55
19065		42.34	12.17	0	39		-10	55
19075		42.11	12.17	0	39		-10	55
19095		41.9	12.17	0	39		-10	55
19115		41.75	12.17	0	39		-10	55
19125		41.75	12.17	0	39		-10	55
19135		41.64	12.17	0	39		-10	55
19155		41.45	12.17	0	39		-10	55
19175		41.12	12.17	0	39		-10	55
19190		41.12	12.17	0	39		-10	55
19195		41.03	12.17	0	39		-10	55
19215		41.09	12.17	0	39		-10	55
19235		40.94	12.17	0	39		-10	55
19250		40.94	12.17	0	39		-10	55
19255		40.7	12.17	0	39		-10	55
19275		40.58	12.17	0	39		-10	55
19295		40.25	12.17	0	39		-10	55
19315		40.08	12.17	0	39		-10	55
19335		40.38	12.17	0	39		-10	55
19355		39.88	12.17	0	39		-10	55
19375		39.83	12.17	0	39		-10	55
19395		39.72	12.17	0	39		-10	55
19415		39.61	12.17	0	39		-10	55
19435		39.76	12.17	0	39		-10	55
19455		39.6	12.17	0	39		-10	55
19475		39.45	12.17	0	39		-10	55
19495		39.42	12.17	0	39		-10	55
19500		39.42	12.3	0	39		-10	55
19515		39.19	12.3	0	39		-10	55
19535		39.31	12.3	0	39		-10	55
19555		39.29	12.3	0	39		-10	55
19560		39.29	12.3	0	39		-10	55
19575		39.31	12.3	0	39		-10	55
19595		39.19	12.3	0	39		-10	55
19615		39.25	12.3	0	39		-10	55
19625		39.25	12.3	0	39		-10	55
19635		39.26	12.3	0	39		-10	55
19655		39.13	12.3	0	39		-10	55
19675		39.09	12.3	0	39		-10	55
19685		39.09	12.3	0	39		-10	55
19695		39.18	12.3	0	39		-10	55
19715		39.17	12.3	0	39		-10	55
19735		39.08	12.3	0	39		-10	55
19750		39.08	12.3	0	39		-10	55
19755		39.27	12.3	0	39		-10	55
19775		39.2	12.3	0	39		-10	55
19795		39.16	12.3	0	39		-10	55
19810		39.16	12.3	0	39		-10	55
19815		39.25	12.3	0	39		-10	55
19835		39.35	12.3	0	39		-10	55
19855		39.37	12.3	0	39		-10	55
19875		39.41	12.3	0	39		-10	55
19895		39.48	12.3	0	39		-10	55
19915		39.63	12.3	0	39		-10	55
19935		39.75	12.3	0	39		-10	55
19955		39.94	12.3	0	39		-10	55
19975		40.03	12.3	0	39		-10	55
19995		40.18	12.3	0	39		-10	55
20000		40.18	12.36	0	39		-10	55
20015		40.46	12.36	0	39		-10	55
20035		40.52	12.36	0	39		-10	55
20055		40.6	12.36	0	39		-10	55
20060		40.6	12.36	0	39		-10	55
20075		40.85	12.36	0	39		-10	55
20095		40.97	12.36	0	39		-10	55
20115		41.31	12.36	0	39		-10	55
20125		41.31	12.36	0	39		-10	55
20135		41.42	12.36	0	39		-10	55
20155		41.68	12.36	0	39		-10	55
20175		41.86	12.36	0	39		-10	55
20185		41.86	12.36	0	39		-10	55
20195		42.11	12.36	0	39		-10	55
20215		42.29	12.36	0	39		-10	55
20235		42.49	12.36	0	39		-10	55
20250		42.49	12.36	0	39		-10	55
20255		42.73	12.36	0	39		-10	55
20275		43.02	12.36	0	39		-10	55
20295		43.28	12.36	0	39		-10	55
20310		43.28	12.36	0	39		-10	55
20315		43.27	12.36	0	39		-10	55
20335		43.54	12.36	0	39		-10	55
20355		43.77	12.36	0	39		-10	55
20375		43.82	12.36	0	39		-10	55
20395		43.98	12.36	0	39		-10	55
20415		44.42	12.36	0	39		-10	55
20435		44.68	12.36	0	39		-10	55
20455		44.6	12.36	0	39		-10	55
20475		44.91	12.36	0	39		-10	55
20495		45.15	12.36	0	39		-10	55
20500		45.15	12.35	0	39		-10	55
20515		45.21	12.35	0	39		-10	55
20535		45.63	12.35	0	39		-10	55
20555		45.59	12.35	0	39		-10	55
20560		45.59	12.35	0	39		-10	55
20575		45.88	12.35	0	39		-10	55
20595		45.98	12.35	0	39		-10	55
20615		46.35	12.35	0	39		-10	55
20625		46.35	12.35	0	39		-10	55
20635		46.44	12.35	0	39		-10	55
20655		46.6	12.35	0	39		-10	55
20675		46.9	12.35	0	39		-10	55
20685		46.9	12.35	0	39		-10	55
20695		47.02	12.35	0	39		-10	55
20715		47.26	12.35	0	39		-10	55
20735		47.27	12.35	0	39		-10	55
20745		47.27	12.35	0	39		-10	55
20755		47.43	12.35	0	39		-10	55
20775		47.65	12.35	0	39		-10	55
20795		47.9	12.35	0	39		-10	55
20810		47.9	12.35	0	39		-10	55
20815		47.83	12.35	0	39		-10	55
20835		48.01	12.35	0	39		-10	55
20855		48.07	12.35	0	39		-10	55
20870		48.07	12.35	0	39		-10	55
20875		48.35	12.35	0	39		-10	55
20895		48.43	12.35	0	39		-10	55
20915		48.36	12.35	0	39		-10	55
20935		48.71	12.35	0	39		-10	55
20955		48.73	12.35	0	39		-10	55
20975		48.66	12.35	0	39		-10	55
20995		48.77	12.35	0	39		-10	55
21015		48.6	12.35	0	39		-10	55
21035		48.83	12.35	0	39		-10	55
21055		48.79	12.35	0	39		-10	55
21060		48.79	12.68	0	39		-10	55
21075		48.87	12.68	0	39		-10	55
21095		48.92	12.68	0	39		-10	55
21115		48.72	12.68	0	39		-10	55
21120		48.72	12.68	0	39		-10	55
21135		49.02	12.68	0	39		-10	55
21155		49.02	12.68	0	39		-10	55
21175		48.79	12.68	0	39		-10	55
21185		48.79	12.68	0	39		-10	55
21195		48.73	12.68	0	39		-10	55
21215		48.87	12.68	0	39		-10	55
21235		48.45	12.68	0	39		-10	55
21245		48.45	12.68	0	39		-10	55
21255		48.46	12.68	0	39		-10	55
21275		48.32	12.68	0	39		-10	55
21295		48.35	12.68	0	39		-10	55
21310		48.35	12.68	0	39		-10	55
21315		48.11	12.68	0	39		-10	55
21335		48.09	12.68	0	39		-10	55
21355		47.9	12.68	0	39		-10	55
21370		47.9	12.68	0	39		-10	55
21375		47.53	12.68	0	39		-10	55
21395		47.43	12.68	0	39		-10	55
21415		47.13	12.68	0	39		-10	55
21435		47.01	12.68	0	39		-10	55
21455		46.9	12.68	0	39		-10	55
21475		46.5	12.68	0	39		-10	55
21495		46.25	12.68	0	39		-10	55
21515		46.06	12.68	0	39		-10	55
21535		45.76	12.68	0	39		-10	55
21555		45.71	12.68	0	39		-10	55
21560		45.71	12.43	0	39		-10	55
21575		45.32	12.43	0	39		-10	55
21595		45.21	12.43	0	39		-10	55
21615		44.96	12.43	0	39		-10	55
21620		44.96	12.43	0	39		-10	55
21635		44.83	12.43	0	39		-10	55
21655		44.6	12.43	0	39		-10	55
21675		44.33	12.43	0	39		-10	55
21685		44.33	12.43	0	39		-10	55
21695		44.29	12.43	0	39		-10	55
21715		44.14	12.43	0	39		-10	55
21735		43.93	12.43	0	39		-10	55
21745		43.93	12.43	0	39		-10	55
21755		43.57	12.43	0	39		-10	55
21775		43.56	12.43	0	39		-10	55
21795		43.37	12.43	0	39		-10	55
21810		43.37	12.43	0	39		-10	55
21815		43.18	12.43	0	39		-10	55
21835		42.98	12.43	0	39		-10	55
21855		42.78	12.43	0	39		-10	55
21870		42.78	12.43	0	39		-10	55
21875		42.54	12.43	0	39		-10	55
21895		42.57	12.43	0	39		-10	55
21915		42.33	12.43	0	39		-10	55
21935		42.13	12.43	0	39		-10	55
21955		41.91	12.43	0	39		-10	55
21975		41.9	12.43	0	39		-10	55
21995		41.64	12.43	0	39		-10	55
22015		41.42	12.43	0	39		-10	55
22035		41.32	12.43	0	39		-10	55
22055		41.19	12.43	0	39		-10	55
22075		41.05	12.43	0	39		-10	55
22095		40.83	12.43	0	39		-10	55
22115		40.81	12.43	0	39		-10	55
22120		40.81	12.45	0	39		-10	55
22135		40.47	12.45	0	39		-10	55
22155		40.53	12.45	0	39		-10	55
22175		40.26	12.45	0	39		-10	55
22185		40.26	12.45	0	39		-10	55
22195		40.21	12.45	0	39		-10	55
22215		40.06	12.45	0	39		-10	55
22235		39.86	12.45	0	39		-10	55
22245		39.86	12.45	0	39		-10	55
22255		39.86	12.45	0	39		-10	55
22275		39.59	12.45	0	39		-10	55
22295		39.49	12.45	0	39		-10	55
22305		39.49	12.45	0	39		-10	55
22315		39.46	12.45	0	39		-10	55
22335		39.49	12.45	0	39		-10	55
22355		39.51	12.45	0	39		-10	55
22370		39.51	12.45	0	39		-10	55
22375		39.23	12.45	0	39		-10	55
22395		39.23	12.45	0	39		-10	55
22415		39.25	12.45	0	39		-10	55
22430		39.25	12.45	0	39		-10	55
22435		39.13	12.45	0	39		-10	55
22455		39.21	12.45	0	39		-10	55
22475		39.11	12.45	0	39		-10	55
22495		39.04	12.45	0	39		-10	55
22515		39.29	12.45	0	39		-10	55
22535		39	12.45	0	39		-10	55
22555		38.99	12.45	0	39		-10	55
22575		39.12	12.45	0	39		-10	55
22595		39.16	12.45	0	39		-10	55
22615		38.99	12.45	0	39		-10	55
22620		38.99	12.33	0	39		-10	55
22635		39.14	12.33	0	39		-10	55
22655		39.24	12.33	0	39		-10	55
22675		39.18	12.33	0	39		-10	55
22680		39.18	12.33	0	39		-10	55
22695		39.25	12.33	0	39		-10	55
22715		39.2	12.33	0	39		-10	55
22735		39.4	12.33	0	39		-10	55
22745		39.4	12.33	0	39		-10	55
22755		39.41	12.33	0	39		-10	55
22775		39.45	12.33	0	39		-10	55
22795		39.55	12.33	0	39		-10	55
22805		39.55	12.33	0	39		-10	55
22815		39.7	12.33	0	39		-10	55
22835		39.91	12.33	0	39		-10	55
22855		40.05	12.33	0	39		-10	55
22870		40.05	12.33	0	39		-10	55
22875		40.04	12.33	0	39		-10	55
22895		40.3	12.33	0	39		-10	55
22915		40.57	12.33	0	39		-10	55
22930		40.57	12.33	0	39		-10	55
22935		40.6	12.33	0	39		-10	55
22955		41.05	12.33	0	39		-10	55
22975		40.96	12.33	0	39		-10	55
22995		41.12	12.33	0	39		-10	55
23015		41.39	12.33	0	39		-10	55
23035		41.62	12.33	0	39		-10	55
23055		41.78	12.33	0	39		-10	55
23075		41.8	12.33	0	39		-10	55
23095		42.06	12.33	0	39		-10	55
23115		42.27	12.33	0	39		-10	55
23120		42.27	12.36	0	39		-10	55
23135		42.65	12.36	0	39		-10	55
23155		42.82	12.36	0	39		-10	55
23175		43.04	12.36	0	39		-10	55
23180		43.04	12.36	0	39		-10	55
23195		43.15	12.36	0	39		-10	55
23215		43.54	12.36	0	39		-10	55
23235		43.66	12.36	0	39		-10	55
23245		43.66	12.36	0	39		-10	55
23255		43.99	12.36	0	39		-10	55
23275		44.03	12.36	0	39		-10	55
23295		44.27	12.36	0	39		-10	55
23305		44.27	12.36	0	39		-10	55
23315		44.56	12.36	0	39		-10	55
23335		44.54	12.36	0	39		-10	55
23355		44.75	12.36	0	39		-10	55
23365		44.75	12.36	0	39		-10	55
23375		44.95	12.36	0	39		-10	55
23395		45.23	12.36	0	39		-10	55
23415		45.35	12.36	0	39		-10	55
23430		45.35	12.36	0	39		-10	55
23435		45.51	12.36	0	39		-10	55
23455		45.92	12.36	0	39		-10	55
23475		46.04	12.36	0	39		-10	55
23495		46.07	12.36	0	39		-10	55
23515		46.25	12.36	0	39		-10	55
23535		46.51	12.36	0	39		-10	55
23555		46.92	12.36	0	39		-10	55
23575		46.97	12.36	0	39		-10	55
23595		47.21	12.36	0	39		-10	55
23615		47.26	12.36	0	39		-10	55
23635		47.3	12.36	0	39		-10	55
23655		47.56	12.36	0	39		-10	55
23675		47.79	12.36	0	39		-10	55
23680		47.79	12.41	0	39		-10	55
23695		47.82	12.41	0	39		-10	55
23715		47.99	12.41	0	39		-10	55
23735		48.16	12.41	0	39		-10	55
23740		48.16	12.41	0	39		-10	55
23755		48.22	12.41	0	39		-10	55
23775		48.27	12.41	0	39		-10	55
23795		48.32	12.41	0	39		-10	55
23805		48.32	12.41	0	39		-10	55
23815		48.53	12.41	0	39		-10	55
23835		48.54	12.41	0	39		-10	55
23855		48.61	12.41	0	39		-10	55
23865		48.61	12.41	0	39		-10	55
23875		48.69	12.41	0	39		-10	55
23895		48.63	12.41	0	39		-10	55
23915		48.67	12.41	0	39		-10	55
23930		48.67	12.41	0	39		-10	55
23935		48.84	12.41	0	39		-10	55
23955		48.97	12.41	0	39		-10	55
23975		48.91	12.41	0	39		-10	55
23990		48.91	12.41	0	39		-10	55
23995		48.89	12.41	0	39		-10	55
24015		49.11	12.41	0	39		-10	55
24035		48.82	12.41	0	39		-10	55
24055		48.93	12.41	0	39		-10	55
24075		48.91	12.41	0	39		-10	55
24095		48.8	12.41	0	39		-10	55
24115		48.92	12.41	0	39		-10	55
24135		48.68	12.41	0	39		-10	55
24155		48.7	12.41	0	39		-10	55
24175		48.4	12.41	0	39		-10	55
24180		48.4	12.51	0	39		-10	55
24195		48.17	12.51	0	39		-10	55
24215		48.18	12.51	0	39		-10	55
24235		48.04	12.51	0	39		-10	55
24240		48.04	12.51	0	39		-10	55
24255		48.01	12.51	0	39		-10	55
24275		47.56	12.51	0	39		-10	55
24295		47.59	12.51	0	39		-10	55
24305		47.59	12.51	0	39		-10	55
24315		47.56	12.51	0	39		-10	55
24335		47.13	12.51	0	39		-10	55
24355		46.86	12.51	0	39		-10	55
24365		46.86	12.51	0	39		-10	55
24375		46.61	12.51	0	39		-10	55
24395		46.41	12.51	0	39		-10	55
24415		46.24	12.51	0	39		-10	55
24430		46.24	12.51	0	39		-10	55
24435		46.06	12.51	0	39		-10	55
24455		45.77	12.51	0	39		-10	55
24475		45.74	12.51	0	39		-10	55
24490		45.74	12.51	0	39		-10	55
24495		45.42	12.51	0	39		-10	55
24515		45.23	12.51	0	39		-10	55
24535		44.84	12.51	0	39		-10	55
24555		44.85	12.51	0	39		-10	55
24575		44.48	12.51	0	39		-10	55
24595		44.33	12.51	0	39		-10	55
24615		44.3	12.51	0	39		-10	55
24635		44.05	12.51	0	39		-10	55
24655		43.78	12.51	0	39		-10	55
24675		43.54	12.51	0	39		-10	55
24680		43.54	12.51	0	39		-10	55
24695		43.51	12.51	0	39		-10	55
24715		43.3	12.51	0	39		-10	55
24735		42.99	12.51	0	39		-10	55
24740		42.99	12.51	0	39		-10	55
24755		42.96	12.51	0	39		-10	55
24775		43.01	12.51	0	39		-10	55
24795		42.54	12.51	0	39		-10	55
24805		42.54	12.51	0	39		-10	55
24815		42.5	12.51	0	39		-10	55
24835		42.41	12.51	0	39		-10	55
24855		42.12	12.51	0	39		-10	55
24865		42.12	12.51	0	39		-10	55
24875		41.97	12.51	0	39		-10	55
24895		41.83	12.51	0	39		-10	55
24915		41.65	12.51	0	39		-10	55
24925		41.65	12.51	0	39		-10	55
24935		41.44	12.51	0	39		-10	55
24955		41.36	12.51	0	39		-10	55
24975		41.19	12.51	0	39		-10	55
24990		41.19	12.51	0	39		-10	55
24995		40.92	12.51	0	39		-10	55
25015		40.89	12.51	0	39		-10	55
25035		40.61	12.51	0	39		-10	55
25050		40.61	12.51	0	39		-10	55
25055		40.49	12.51	0	39		-10	55
25075		40.36	12.51	0	39		-10	55
25095		40.22	12.51	0	39		-10	55
25115		40.05	12.51	0	39		-10	55
25135		39.95	12.51	0	39		-10	55
25155		39.79	12.51	0	39		-10	55
25175		39.84	12.51	0	39		-10	55
25195		39.77	12.51	0	39		-10	55
25215		39.57	12.51	0	39		-10	55
25235		39.44	12.51	0	39		-10	55
25240		39.44	12.41	0	39		-10	55
25255		39.48	12.41	0	39		-10	55
25275		39.35	12.41	0	39		-10	55
25295		39.13	12.41	0	39		-10	55
25300		39.13	12.41	0	39		-10	55
25315		39.31	12.41	0	39		-10	55
25335		39.16	12.41	0	39		-10	55
25355		39.17	12.41	0	39		-10	55
25365		39.17	12.41	0	39		-10	55
25375		39.25	12.41	0	39		-10	55
25395		39.04	12.41	0	39		-10	55
25415		39.1	12.41	0	39		-10	55
25425		39.1	12.41	0	39		-10	55
25435		39.05	12.41	0	39		-10	55
25455		39.09	12.41	0	39		-10	55
25475		39.1	12.41	0	39		-10	55
25490		39.1	12.41	0	39		-10	55
25495		39.16	12.41	0	39		-10	55
25515		39.09	12.41	0	39		-10	55
25535		39.1	12.41	0	39		-10	55
25550		39.1	12.41	0	39		-10	55
25555		39.18	12.41	0	39		-10	55
25575		39.19	12.41	0	39		-10	55
25595		39.07	12.41	0	39		-10	55
25615		39.28	12.41	0	39		-10	55
25635		39.28	12.41	0	39		-10	55
25655		39.48	12.41	0	39		-10	55
25675		39.51	12.41	0	39		-10	55
25695		39.68	12.41	0	39		-10	55
25715		39.71	12.41	0	39		-10	55
25735		39.77	12.41	0	39		-10	55
25740		39.77	12.58	0	39		-10	55
25755		39.85	12.58	0	39		-10	55
25775		40.09	12.58	0	39		-10	55
25795		40.25	12.58	0	39		-10	55
25800		40.25	12.58	0	39		-10	55
25815		40.35	12.58	0	39		-10	55
25835		40.52	12.58	0	39		-10	55
25855		40.84	12.58	0	39		-10	55
25865		40.84	12.58	0	39		-10	55
25875		41	12.58	0	39		-10	55
25895		41.17	12.58	0	39		-10	55
25915		41.33	12.58	0	39		-10	55
25925		41.33	12.58	0	39		-10	55
25935		41.59	12.58	0	39		-10	55
25955		41.62	12.58	0	39		-10	55
25975		41.92	12.58	0	39		-10	55
25990		41.92	12.58	0	39		-10	55
25995		42	12.58	0	39		-10	55
26015		42.39	12.58	0	39		-10	55
26035		42.69	12.58	0	39		-10	55
26050		42.69	12.58	0	39		-10	55
26055		42.8	12.58	0	39		-10	55
26075		43.05	12.58	0	39		-10	55
26095		43.26	12.58	0	39		-10	55
26115		43.4	12.58	0	39		-10	55
26135		43.67	12.58	0	39		-10	55
26155		43.86	12.58	0	39		-10	55
26175		43.84	12.58	0	39		-10	55
26195		44.09	12.58	0	39		-10	55
26215		44.33	12.58	0	39		-10	55
26235		44.49	12.58	0	39		-10	55
26240		44.49	12.83	0	39		-10	55
26255		44.8	12.83	0	39		-10	55
26275		45.19	12.83	0	39		-10	55
26295		45.02	12.83	0	39		-10	55
26300		45.02	12.83	0	39		-10	55
26315		45.62	12.83	0	39		-10	55
26335		45.61	12.83	0	39		-10	55
26355		45.71	12.83	0	39		-10	55
26360		45.71	12.83	0	39		-10	55
26375		45.94	12.83	0	39		-10	55
26395		46.05	12.83	0	39		-10	55
26415		46.32	12.83	0	39		-10	55
26425		46.32	12.83	0	39		-10	55
26435		46.53	12.83	0	39		-10	55
26455		46.81	12.83	0	39		-10	55
26475		46.81	12.83	0	39		-10	55
26490		46.81	12.83	0	39		-10	55
26495		47.16	12.83	0	39		-10	55
26515		47.47	12.83	0	39		-10	55
26535		47.43	12.83	0	39		-10	55
26550		47.43	12.83	0	39		-10	55
26555		47.84	12.83	0	39		-10	55
26575		47.63	12.83	0	39		-10	55
26595		47.83	12.83	0	39		-10	55
26610		47.83	12.83	0	39		-10	55
26615		47.95	12.83	0	39		-10	55
26635		48.3	12.83	0	39		-10	55
26655		48.18	12.83	0	39		-10	55
26675		48.36	12.83	0	39		-10	55
26695		48.66	12.83	0	39		-10	55
26715		48.49	12.83	0	39		-10	55
26735		48.4	12.83	0	39		-10	55
26755		48.46	12.83	0	39		-10	55
26775		48.75	12.83	0	39		-10	55
26795		48.7	12.83	0	39		-10	55
26800		48.7	12.56	0	39		-10	55
26815		48.89	12.56	0	39		-10	55
26835		48.91	12.56	0	39		-10	55
26855		48.82	12.56	0	39		-10	55
26860		48.82	12.56	0	39		-10	55
26875		48.76	12.56	0	39		-10	55
26895		48.97	12.56	0	39		-10	55
26915		48.85	12.56	0	39		-10	55
26925		48.85	12.56	0	39		-10	55
26935		48.82	12.56	0	39		-10	55
26955		48.84	12.56	0	39		-10	55
26975		48.81	12.56	0	39		-10	55
26985		48.81	12.56	0	39		-10	55
26995		48.84	12.56	0	39		-10	55
27015		48.74	12.56	0	39		-10	55
27035		48.85	12.56	0	39		-10	55
27050		48.85	12.56	0	39		-10	55
27055		48.52	12.56	0	39		-10	55
27075		48.65	12.56	0	39		-10	55
27095		48.49	12.56	0	39		-10	55
27110		48.49	12.56	0	39		-10	55
27115		48.26	12.56	0	39		-10	55
27135		48.44	12.56	0	39		-10	55
27155		48.17	12.56	0	39		-10	55
27175		48.16	12.56	0	39		-10	55
27195		47.91	12.56	0	39		-10	55
27215		47.66	12.56	0	39		-10	55
27235		47.26	12.56	0	39		-10	55
27255		47.22	12.56	0	39		-10	55
27275		47.09	12.56	0	39		-10	55
27295		47.05	12.56	0	39		-10	55
27300		47.05	12.61	0	39		-10	55
27315		46.76	12.61	0	39		-10	55
27335		46.31	12.61	0	39		-10	55
27355		46.23	12.61	0	39		-10	55
27360		46.23	12.61	0	39		-10	55
27375		46.04	12.61	0	39		-10	55
27395		45.83	12.61	0	39		-10	55
27415		45.57	12.61	0	39		-10	55
27425		45.57	12.61	0	39		-10	55
27435		45.26	12.61	0	39		-10	55
27455		45.17	12.61	0	39		-10	55
27475		44.84	12.61	0	39		-10	55
27485		44.84	12.61	0	39		-10	55
27495		44.87	12.61	0	39		-10	55
27515		44.47	12.61	0	39		-10	55
27535		44.41	12.61	0	39		-10	55
27550		44.41	12.61	0	39		-10	55
27555		44.16	12.61	0	39		-10	55
27575		43.97	12.61	0	39		-10	55
27595		43.91	12.61	0	39		-10	55
27610		43.91	12.61	0	39		-10	55
27615		43.58	12.61	0	39		-10	55
27635		43.63	12.61	0	39		-10	55
27655		43.35	12.61	0	39		-10	55
27670		43.35	12.61	0	39		-10	55
27675		43.11	12.61	0	39		-10	55
27695		42.9	12.61	0	39		-10	55
27715		42.67	12.61	0	39		-10	55
27735		42.61	12.61	0	39		-10	55
27755		42.39	12.61	0	39		-10	55
27775		42.19	12.61	0	39		-10	55
27795		41.98	12.61	0	39		-10	55
27800		41.98	12.76	0	39		-10	55
27815		41.98	12.76	0	39		-10	55
27835		41.9	12.76	0	39		-10	55
27855		41.61	12.76	0	39		-10	55
27860		41.61	12.76	0	39		-10	55
27875		41.44	12.76	0	39		-10	55
27895		41.18	12.76	0	39		-10	55
27915		41.12	12.76	0	39		-10	55
27920		41.12	12.76	0	39		-10	55
27935		41.11	12.76	0	39		-10	55
27955		40.64	12.76	0	39		-10	55
27975		40.69	12.76	0	39		-10	55
27985		40.69	12.76	0	39		-10	55
27995		40.47	12.76	0	39		-10	55
28015		40.37	12.76	0	39		-10	55
28035		40.21	12.76	0	39		-10	55
28045		40.21	12.76	0	39		-10	55
28055		39.98	12.76	0	39		-10	55
28075		39.97	12.76	0	39		-10	55
28095		39.78	12.76	0	39		-10	55
28110		39.78	12.76	0	39		-10	55
28115		39.8	12.76	0	39		-10	55
28135		39.76	12.76	0	39		-10	55
28155		39.61	12.76	0	39		-10	55
28170		39.61	12.76	0	39		-10	55
28175		39.51	12.76	0	39		-10	55
28195		39.46	12.76	0	39		-10	55
28215		39.31	12.76	0	39		-10	55
28235		39.31	12.76	0	39		-10	55
28255		39.38	12.76	0	39		-10	55
28275		39.25	12.76	0	39		-10	55
28295		39.17	12.76	0	39		-10	55
28315		39.18	12.76	0	39		-10	55
28335		39.19	12.76	0	39		-10	55
28355		39.25	12.76	0	39		-10	55
28360		39.25	12.66	0	39		-10	55
28375		39.12	12.66	0	39		-10	55
28395		39.1	12.66	0	39		-10	55
28415		39.09	12.66	0	39		-10	55
28420		39.09	12.66	0	39		-10	55
28435		39.05	12.66	0	39		-10	55
28455		39.16	12.66	0	39		-10	55
28475		39.19	12.66	0	39		-10	55
28485		39.19	12.66	0	39		-10	55
28495		39.25	12.66	0	39		-10	55
28515		39.26	12.66	0	39		-10	55
28535		39.46	12.66	0	39		-10	55
28545		39.46	12.66	0	39		-10	55
28555		39.4	12.66	0	39		-10	55
28575		39.49	12.66	0	39		-10	55
28595		39.47	12.66	0	39		-10	55
28610		39.47	12.66	0	39		-10	55
28615		39.58	12.66	0	39		-10	55
28635		39.89	12.66	0	39		-10	55
28655		40	12.66	0	39		-10	55
28670		40	12.66	0	39		-10	55
28675		39.97	12.66	0	39		-10	55
28695		40.35	12.66	0	39		-10	55
28715		40.37	12.66	0	39		-10	55
28735		40.5	12.66	0	39		-10	55
28755		40.66	12.66	0	39		-10	55
28775		40.98	12.66	0	39		-10	55
28795		41.22	12.66	0	39		-10	55
28815		41.36	12.66	0	39		-10	55
28835		41.42	12.66	0	39		-10	55
28855		41.87	12.66	0	39		-10	55
28860		41.87	12.76	0	39		-10	55
28875		41.99	12.76	0	39		-10	55
28895		42.12	12.76	0	39		-10	55
28915		42.43	12.76	0	39		-10	55
28920		42.43	12.76	0	39		-10	55
28935		42.6	12.76	0	39		-10	55
28955		42.92	12.76	0	39		-10	55
28975		43.02	12.76	0	39		-10	55
28985		43.02	12.76	0	39		-10	55
28995		43.25	12.76	0	39		-10	55
29015		43.38	12.76	0	39		-10	55
29035		43.67	12.76	0	39		-10	55
29045		43.67	12.76	0	39		-10	55
29055		43.85	12.76	0	39		-10	55
29075		44.07	12.76	0	39		-10	55
29095		44.25	12.76	0	39		-10	55
29110		44.25	12.76	0	39		-10	55
29115		44.4	12.76	0	39		-10	55
29135		44.68	12.76	0	39		-10	55
29155		44.83	12.76	0	39		-10	55
29170		44.83	12.76	0	39		-10	55
29175		44.93	12.76	0	39		-10	55
29195		45.17	12.76	0	39		-10	55
29215		45.4	12.76	0	39		-10	55
29230		45.4	12.76	0	39		-10	55
29235		45.57	12.76	0	39		-10	55
29255		45.79	12.76	0	39		-10	55
29275		46.09	12.76	0	39		-10	55
29295		46.07	12.76	0	39		-10	55
29315		46.35	12.76	0	39		-10	55
29335		46.56	12.76	0	39		-10	55
29355		46.94	12.76	0	39		-10	55
29375		46.92	12.76	0	39		-10	55
29395		47.17	12.76	0	39		-10	55
29415		47.33	12.76	0	39		-10	55
29420		47.33	12.94	0	39		-10	55
29435		47.56	12.94	0	39		-10	55
29455		47.61	12.94	0	39		-10	55
29475		47.67	12.94	0	39		-10	55
29480		47.67	12.94	0	39		-10	55
29495		47.71	12.94	0	39		-10	55
29515		48.17	12.94	0	39		-10	55
29535		47.99	12.94	0	39		-10	55
29545		47.99	12.94	0	39		-10	55
29555		48.2	12.94	0	39		-10	55
29575		48.29	12.94	0	39		-10	55
29595		48.48	12.94	0	39		-10	55
29605		48.48	12.94	0	39		-10	55
29615		48.49	12.94	0	39		-10	55
29635		48.67	12.94	0	39		-10	55
29655		48.55	12.94	0	39		-10	55
29670		48.55	12.94	0	39		-10	55
29675		48.79	12.94	0	39		-10	55
29695		48.77	12.94	0	39		-10	55
29715		48.85	12.94	0	39		-10	55
29730		48.85	12.94	0	39		-10	55
29735		48.84	12.94	0	39		-10	55
29755		48.87	12.94	0	39		-10	55
29775		48.87	12.94	0	39		-10	55
29795		48.81	12.94	0	39		-10	55
29815		48.98	12.94	0	39		-10	55
29835		48.66	12.94	0	39		-10	55
29855		48.89	12.94	0	39		-10	55
29875		48.81	12.94	0	39		-10	55
29895		48.85	12.94	0	39		-10	55
29915		48.68	12.94	0	39		-10	55
29920		48.68	12.71	0	39		-10	55
29935		48.75	12.71	0	39		-10	55
29955		48.58	12.71	0	39		-10	55
29975		48.45	12.71	0	39		-10	55
29980		48.45	12.71	0	39		-10	55
29995		48.42	12.71	0	39		-10	55
30015		48.12	12.71	0	39		-10	55
30035		48.17	12.71	0	39		-10	55
30045		48.17	12.71	0	39		-10	55
30055		48.03	12.71	0	39		-10	55
30075		47.82	12.71	0	39		-10	55
30095		47.74	12.71	0	39		-10	55
30105		47.74	12.71	0	39		-10	55
30115		47.48	12.71	0	39		-10	55
30135		47.51	12.71	0	39		-10	55
30155		47.15	12.71	0	39		-10	55
30170		47.15	12.71	0	39		-10	55
30175		47.09	12.71	0	39		-10	55
30195		46.76	12.71	0	39		-10	55
30215		46.56	12.71	0	39		-10	55
30230		46.56	12.71	0	39		-10	55
30235		46.59	12.71	0	39		-10	55
30255		45.97	12.71	0	39		-10	55
30275		45.98	12.71	0	39		-10	55
30295		45.54	12.71	0	39		-10	55
30315		45.41	12.71	0	39		-10	55
30335		45.34	12.71	0	39		-10	55
30355		44.94	12.71	0	39		-10	55
30375		44.8	12.71	0	39		-10	55
30395		44.73	12.71	0	39		-10	55
30415		44.45	12.71	0	39		-10	55
30420		44.45	12.61	0	39		-10	55
30435		44.29	12.61	0	39		-10	55
30455		44.11	12.61	0	39		-10	55
30475		43.78	12.61	0	39		-10	55
30480		43.78	12.61	0	39		-10	55
30495		43.68	12.61	0	39		-10	55
30515		43.69	12.61	0	39		-10	55
30535		43.41	12.61	0	39		-10	55
30540		43.41	12.61	0	39		-10	55
30555		43.22	12.61	0	39		-10	55
30575		43.05	12.61	0	39		-10	55
30595		42.83	12.61	0	39		-10	55
30605		42.83	12.61	0	39		-10	55
30615		42.6	12.61	0	39		-10	55
30635		42.67	12.61	0	39		-10	55
30655		42.34	12.61	0	39		-10	55
30665		42.34	12.61	0	39		-10	55
30675		42.17	12.61	0	39		-10	55
30695		41.96	12.61	0	39		-10	55
30715		41.79	12.61	0	39		-10	55
30730		41.79	12.61	0	39		-10	55
30735		41.62	12.61	0	39		-10	55
30755		41.49	12.61	0	39		-10	55
30775		41.33	12.61	0	39		-10	55
30790		41.33	12.61	0	39		-10	55
30795		41.16	12.61	0	39		-10	55
30815		41.1	12.61	0	39		-10	55
30835		40.94	12.61	0	39		-10	55
30855		40.75	12.61	0	39		-10	55
30875		40.58	12.61	0	39		-10	55
30895		40.48	12.61	0	39		-10	55
30915		40.22	12.61	0	39		-10	55
30935		40.04	12.61	0	39		-10	55
30955		39.92	12.61	0	39		-10	55
30975		39.98	12.61	0	39		-10	55
30980		39.98	13.06	0	39		-10	55
30995		39.77	13.06	0	39		-10	55
31015		39.67	13.06	0	39		-10	55
31035		39.53	13.06	0	39		-10	55
31040		39.53	13.06	0	39		-10	55
31055		39.67	13.06	0	39		-10	55
31075		39.58	13.06	0	39		-10	55
31095		39.18	13.06	0	39		-10	55
31105		39.18	13.06	0	39		-10	55
31115		39.46	13.06	0	39		-10	55
31135		39.31	13.06	0	39		-10	55
31155		39.28	13.06	0	39		-10	55
31165		39.28	13.06	0	39		-10	55
31175		39.1	13.06	0	39		-10	55
31195		39.19	13.06	0	39		-10	55
31215		39.07	13.06	0	39		-10	55
31230		39.07	13.06	0	39		-10	55
31235		39.11	13.06	0	39		-10	55
31255		39.17	13.06	0	39		-10	55
31275		38.97	13.06	0	39		-10	55
31290		38.97	13.06	0	39		-10	55
31295		39	13.06	0	39		-10	55
31315		39.22	13.06	0	39		-10	55
31335		39.12	13.06	0	39		-10	55
31355		39.18	13.06	0	39		-10	55
31375		39.09	13.06	0	39		-10	55
31395		38.97	13.06	0	39		-10	55
31415		39.11	13.06	0	39		-10	55
31435		39.36	13.06	0	39		-10	55
31455		39.39	13.06	0	39		-10	55
31475		39.39	13.06	0	39		-10	55
31480		39.39	12.98	0	39		-10	55
31495		39.58	12.98	0	39		-10	55
31515		39.58	12.98	0	39		-10	55
31535		39.91	12.98	0	39		-10	55
31540		39.91	12.98	0	39		-10	55
31555		40.03	12.98	0	39		-10	55
31575		39.95	12.98	0	39		-10	55
31595		40	12.98	0	39		-10	55
31605		40	12.98	0	39		-10	55
31615		40.39	12.98	0	39		-10	55
31635		40.45	12.98	0	39		-10	55
31655		40.64	12.98	0	39		-10	55
31665		40.64	12.98	0	39		-10	55
31675		40.93	12.98	0	39		-10	55
31695		41.09	12.98	0	39		-10	55
31715		40.99	12.98	0	39		-10	55
31735		41.49	12.98	0	39		-10	55
31740		41.49	12.98	0	39		-10	55
31755		41.59	12.98	0	39		-10	55
31775		41.94	12.98	0	39		-10	55
31790		41.94	12.98	0	39		-10	55
31795		42.05	12.98	0	39		-10	55
31815		42.18	12.98	0	39		-10	55
31835		42.61	12.98	0	39		-10	55
31850		42.61	12.98	0	39		-10	55
31855		42.54	12.98	0	39		-10	55
31875		42.82	12.98	0	39		-10	55
31895		42.97	12.98	0	39		-10	55
31915		43.36	12.98	0	39		-10	55
31935		43.43	12.98	0	39		-10	55
31955		43.73	12.98	0	39		-10	55
31975		43.84	12.98	0	39		-10	55
31995		44.12	12.98	0	39		-10	55
32015		44.28	12.98	0	39		-10	55
32035		44.45	12.98	0	39		-10	55
32040		44.45	12.81	0	39		-10	55
32055		44.68	12.81	0	39		-10	55
32075		44.85	12.81	0	39		-10	55
32095		45.13	12.81	0	39		-10	55
32105		45.13	12.81	0	39		-10	55
32115		45.23	12.81	0	39		-10	55
32135		45.46	12.81	0	39		-10	55
32155		45.68	12.81	0	39		-10	55
32165		45.68	12.81	0	39		-10	55
32175		45.87	12.81	0	39		-10	55
32195		45.94	12.81	0	39		-10	55
32215		46.09	12.81	0	39		-10	55
[truncated: 321 more rows]
