# Supplementary material for: Clinical identification of the stimulus intensity to measure temporal summation of second pain
Source: Sci Rep. 2022 Jul 28;12:12915. doi: 10.1038/s41598-022-17171-6 (PMC9334644; doi:10.1038/s41598-022-17171-6)
Supplement: Supplementary file 1 — Supplementary Information 1. [file 41598_2022_17171_MOESM1_ESM.zip › 15 PT2.xlsx]

## Sheet: Sheet1
Timestamp [msec]	Heater [C]	Tec [C]	Water [C]	COVAS	Baseline [C]	Events	LimiterMin [C]	LimiterMax [C]
45		40.11
65		40.18
85		40.1	11.97	0	40		-10	55
105		40.26	11.97	0	40		-10	55
125		40.16	11.97	0	40		-10	55
145		40.1	11.97	0	40		-10	55
150		40.1	11.97	0	40		-10	55
165		40.05	11.97	0	40		-10	55
185		40.09	11.97	0	40		-10	55
205		39.99	11.97	0	40		-10	55
210		39.99	11.97	0	40		-10	55
225		40.11	11.97	0	40		-10	55
245		40.23	11.97	0	40		-10	55
265		40.08	11.97	0	40		-10	55
275		40.08	11.97	0	40		-10	55
285		40.11	11.97	0	40		-10	55
305		40.17	11.97	0	40		-10	55
325		40.18	11.97	0	40		-10	55
335		40.18	11.97	0	40		-10	55
345		40.08	11.97	0	40		-10	55
365		39.97	11.97	0	40		-10	55
385		40.13	11.97	0	40		-10	55
400		40.13	11.97	0	40		-10	55
405		40.04	11.97	0	40		-10	55
425		40.06	11.97	0	40		-10	55
445		40.02	11.97	0	40		-10	55
460		40.02	11.97	0	40		-10	55
465		40.18	11.97	0	40		-10	55
485		39.98	11.97	0	40		-10	55
505		39.93	11.97	0	40		-10	55
525		40.12	11.97	0	40		-10	55
545		40.01	11.97	0	40		-10	55
565		39.97	11.97	0	40		-10	55
585		39.97	11.9	0	40		-10	55
605		40.06	11.9	0	40		-10	55
625		40.01	11.9	0	40		-10	55
645		40.08	11.9	0	40		-10	55
650		40.08	11.9	0	40		-10	55
665		40.05	11.9	0	40		-10	55
685		39.99	11.9	0	40		-10	55
705		39.96	11.9	0	40		-10	55
710		39.96	11.9	0	40		-10	55
725		39.98	11.9	0	40		-10	55
745		40.1	11.9	0	40		-10	55
765		39.86	11.9	0	40		-10	55
775		39.86	11.9	0	40		-10	55
785		40.27	11.9	0	40		-10	55
805		40.12	11.9	0	40		-10	55
825		39.97	11.9	0	40		-10	55
835		39.97	11.9	0	40		-10	55
845		39.94	11.9	0	40		-10	55
865		39.93	11.9	0	40		-10	55
885		40.06	11.9	0	40		-10	55
900		40.06	11.9	0	40		-10	55
905		40.15	11.9	0	40		-10	55
925		39.96	11.9	0	40		-10	55
945		39.88	11.9	0	40		-10	55
960		39.88	11.9	0	40		-10	55
965		39.97	11.9	0	40		-10	55
985		40.3	11.9	0	40		-10	55
1005		40.03	11.9	0	40		-10	55
1025		40.05	11.9	0	40		-10	55
1045		40.03	11.9	0	40		-10	55
1065		39.93	11.9	0	40		-10	55
1085		40.09	11.97	0	40		-10	55
1105		39.94	11.97	0	40		-10	55
1125		40.09	11.97	0	40		-10	55
1145		39.95	11.97	0	40		-10	55
1150		39.95	11.97	0	40		-10	55
1165		39.9	11.97	0	40		-10	55
1185		40.09	11.97	0	40		-10	55
1205		40.1	11.97	0	40		-10	55
1210		40.1	11.97	0	40		-10	55
1225		40.12	11.97	0	40		-10	55
1245		39.9	11.97	0	40		-10	55
1265		39.99	11.97	0	40		-10	55
1270		39.99	11.97	0	40		-10	55
1285		40.04	11.97	0	40		-10	55
1305		40.22	11.97	0	40		-10	55
1325		40.1	11.97	0	40		-10	55
1335		40.1	11.97	0	40		-10	55
1345		40.09	11.97	0	40		-10	55
1365		40.16	11.97	0	40		-10	55
1385		39.98	11.97	0	40		-10	55
1395		39.98	11.97	0	40		-10	55
1405		40.16	11.97	0	40		-10	55
1425		39.97	11.97	0	40		-10	55
1445		40.06	11.97	0	40		-10	55
1460		40.06	11.97	0	40		-10	55
1465		40.04	11.97	0	40		-10	55
1485		40.23	11.97	0	40		-10	55
1505		40.16	11.97	0	40		-10	55
1520		40.16	11.97	0	40		-10	55
1525		39.99	11.97	0	40		-10	55
1545		40.08	11.97	0	40		-10	55
1565		40.12	11.97	0	40		-10	55
1585		39.97	11.9	0	40		-10	55
1605		40.11	11.9	0	40		-10	55
1625		39.97	11.9	0	40		-10	55
1645		39.98	11.9	0	40		-10	55
1665		40.08	11.9	0	40		-10	55
1685		40.09	11.9	0	40		-10	55
1705		40.03	11.9	0	40		-10	55
1710		40.03	11.9	0	40		-10	55
1725		39.97	11.9	0	40		-10	55
1745		40.05	11.9	0	40		-10	55
1765		39.97	11.9	0	40		-10	55
1770		39.97	11.9	0	40		-10	55
1785		39.98	11.9	0	40		-10	55
1805		40.18	11.9	0	40		-10	55
1825		40.12	11.9	0	40		-10	55
1835		40.12	11.9	0	40		-10	55
1845		39.93	11.9	0	40		-10	55
1865		39.95	11.9	0	40		-10	55
1885		40.02	11.9	0	40		-10	55
1895		40.02	11.9	0	40		-10	55
1905		40.05	11.9	0	40		-10	55
1925		40.12	11.9	0	40		-10	55
1945		40.07	11.9	0	40		-10	55
1960		40.07	11.9	0	40		-10	55
1965		40.04	11.9	0	40		-10	55
1985		40.13	11.9	0	40		-10	55
2005		40.18	11.9	0	40		-10	55
2020		40.18	11.9	0	40		-10	55
2025		39.95	11.9	0	40		-10	55
2045		40.15	11.9	0	40		-10	55
2065		40.1	11.9	0	40		-10	55
2085		40.01	11.88	0	40		-10	55
2105		40.08	11.88	0	40		-10	55
2125		40	11.88	0	40		-10	55
2145		40.02	11.88	0	40		-10	55
2165		39.95	11.88	0	40		-10	55
2185		39.9	11.88	0	40		-10	55
2205		40.02	11.88	0	40		-10	55
2225		40.09	11.88	0	40		-10	55
2245		40.12	11.88	0	40		-10	55
2265		40.04	11.88	0	40		-10	55
2270		40.04	11.88	0	40		-10	55
2285		39.98	11.88	0	40		-10	55
2305		40.15	11.88	0	40		-10	55
2325		39.97	11.88	0	40		-10	55
2335		39.97	11.88	0	40		-10	55
2345		40.12	11.88	0	40		-10	55
2365		40.07	11.88	0	40		-10	55
2385		39.95	11.88	0	40		-10	55
2395		39.95	11.88	0	40		-10	55
2405		40.18	11.88	0	40		-10	55
2425		40.03	11.88	0	40		-10	55
2445		40.14	11.88	0	40		-10	55
2460		40.14	11.88	0	40		-10	55
2465		40.09	11.88	0	40		-10	55
2485		40.08	11.88	0	40		-10	55
2505		40.05	11.88	0	40		-10	55
2520		40.05	11.88	0	40		-10	55
2525		39.97	11.88	0	40		-10	55
2545		39.95	11.88	0	40		-10	55
2565		40.11	11.88	0	40		-10	55
2580		40.11	11.88	0	40		-10	55
2585		39.92	11.88	0	40		-10	55
2605		39.98	11.88	0	40		-10	55
2625		39.99	11.88	0	40		-10	55
2645		39.98	11.87	0	40		-10	55
2665		39.9	11.87	0	40		-10	55
2685		40.07	11.87	0	40		-10	55
2705		39.97	11.87	0	40		-10	55
2725		40.05	11.87	0	40		-10	55
2745		40.06	11.87	0	40		-10	55
2765		40.06	11.87	0	40		-10	55
2770		40.06	11.87	0	40		-10	55
2785		39.99	11.87	0	40		-10	55
2805		39.85	11.87	0	40		-10	55
2825		39.89	11.87	0	40		-10	55
2830		39.89	11.87	0	40		-10	55
2845		40.06	11.87	0	40		-10	55
2865		40.11	11.87	0	40		-10	55
2885		39.98	11.87	0	40		-10	55
2895		39.98	11.87	0	40		-10	55
2905		39.91	11.87	0	40		-10	55
2925		39.97	11.87	0	40		-10	55
2945		39.99	11.87	0	40		-10	55
2955		39.99	11.87	0	40		-10	55
2965		40.05	11.87	0	40		-10	55
2985		39.99	11.87	0	40		-10	55
3005		40	11.87	0	40		-10	55
3020		40	11.87	0	40		-10	55
3025		40.1	11.87	0	40		-10	55
3045		39.92	11.87	0	40		-10	55
3065		40.11	11.87	0	40		-10	55
3080		40.11	11.87	0	40		-10	55
3085		40.09	11.87	0	40		-10	55
3105		39.91	11.87	0	40		-10	55
3125		40.2	11.87	0	40		-10	55
3145		40.01	11.75	0	40		-10	55
3165		39.96	11.75	0	40		-10	55
3185		39.98	11.75	0	40		-10	55
3205		39.95	11.75	0	40		-10	55
3225		40.02	11.75	0	40		-10	55
3245		39.91	11.75	0	40		-10	55
3265		39.94	11.75	0	40		-10	55
3270		39.94	11.75	0	40		-10	55
3285		40.07	11.75	0	40		-10	55
3305		39.95	11.75	0	40		-10	55
3325		40.07	11.75	0	40		-10	55
3330		40.07	11.75	0	40		-10	55
3345		39.93	11.75	0	40		-10	55
3365		39.94	11.75	0	40		-10	55
3385		40.07	11.75	0	40		-10	55
3395		40.07	11.75	0	40		-10	55
3405		40.04	11.75	0	40		-10	55
3425		40.08	11.75	0	40		-10	55
3445		40.11	11.75	0	40		-10	55
3455		40.11	11.75	0	40		-10	55
3465		40.31	11.75	0	40		-10	55
3485		39.91	11.75	0	40		-10	55
3505		40	11.75	0	40		-10	55
3520		40	11.75	0	40		-10	55
3525		39.94	11.75	0	40		-10	55
3545		39.94	11.75	0	40		-10	55
3565		40.04	11.75	0	40		-10	55
3580		40.04	11.75	0	40		-10	55
3585		40.1	11.75	0	40		-10	55
3605		39.97	11.75	0	40		-10	55
3625		40.09	11.75	0	40		-10	55
3645		39.91	11.6	0	40		-10	55
3665		40.02	11.6	0	40		-10	55
3685		39.97	11.6	0	40		-10	55
3705		39.89	11.6	0	40		-10	55
3725		39.99	11.6	0	40		-10	55
3745		39.96	11.6	0	40		-10	55
3765		40	11.6	0	40		-10	55
3770		40	11.6	0	40		-10	55
3785		40.02	11.6	0	40		-10	55
3805		40	11.6	0	40		-10	55
3825		40.05	11.6	0	40		-10	55
3830		40.05	11.6	0	40		-10	55
3845		39.92	11.6	0	40		-10	55
3865		39.98	11.6	0	40		-10	55
3885		40.1	11.6	0	40		-10	55
3890		40.1	11.6	0	40		-10	55
3905		39.97	11.6	0	40		-10	55
3925		40.04	11.6	0	40		-10	55
3945		39.91	11.6	0	40		-10	55
3955		39.91	11.6	0	40		-10	55
3965		40.06	11.6	0	40		-10	55
3985		40.09	11.6	0	40		-10	55
4005		40.13	11.6	0	40		-10	55
4015		40.13	11.6	0	40		-10	55
4025		40.14	11.6	0	40		-10	55
4045		40.14	11.6	0	40		-10	55
4065		39.97	11.6	0	40		-10	55
4080		39.97	11.6	0	40		-10	55
4085		40.04	11.6	0	40		-10	55
4105		39.92	11.6	0	40		-10	55
4125		39.91	11.6	0	40		-10	55
4145		40.02	11.87	0	40		-10	55
4165		40.04	11.87	0	40		-10	55
4185		39.91	11.87	0	40		-10	55
4205		39.94	11.87	0	40		-10	55
4225		40.1	11.87	0	40		-10	55
4245		39.97	11.87	0	40		-10	55
4265		40.04	11.87	0	40		-10	55
4285		40.01	11.87	0	40		-10	55
4305		39.94	11.87	0	40		-10	55
4325		40.02	11.87	0	40		-10	55
4330		40.02	11.87	0	40		-10	55
4345		39.99	11.87	0	40		-10	55
4365		40.05	11.87	0	40		-10	55
4385		39.97	11.87	0	40		-10	55
4390		39.97	11.87	0	40		-10	55
4405		40.06	11.87	0	40		-10	55
4425		40	11.87	0	40		-10	55
4445		40.05	11.87	0	40		-10	55
4455		40.05	11.87	0	40		-10	55
4465		39.99	11.87	0	40		-10	55
4485		39.91	11.87	0	40		-10	55
4505		39.91	11.87	0	40		-10	55
4515		39.91	11.87	0	40		-10	55
4525		40.05	11.87	0	40		-10	55
4545		40.04	11.87	0	40		-10	55
4565		40.04	11.87	0	40		-10	55
4580		40.04	11.87	0	40		-10	55
4585		40.08	11.87	0	40		-10	55
4605		40.03	11.87	0	40		-10	55
4625		40.14	11.87	0	40		-10	55
4640		40.14	11.87	0	40		-10	55
4645		39.9	11.87	0	40		-10	55
4665		39.89	11.87	0	40		-10	55
4685		40.01	11.87	0	40		-10	55
4705		39.9	11.5	0	40		-10	55
4725		40.18	11.5	0	40		-10	55
4745		39.98	11.5	0	40		-10	55
4765		39.9	11.5	0	40		-10	55
4785		40	11.5	0	40		-10	55
4805		39.97	11.5	0	40		-10	55
4825		40.03	11.5	0	40		-10	55
4830		40.03	11.5	0	40		-10	55
4845		39.91	11.5	0	40		-10	55
4865		40.09	11.5	0	40		-10	55
4885		39.94	11.5	0	40		-10	55
4890		39.94	11.5	0	40		-10	55
4905		40.05	11.5	0	40		-10	55
4925		40.03	11.5	0	40		-10	55
4945		40.08	11.5	0	40		-10	55
4955		40.08	11.5	0	40		-10	55
4965		39.97	11.5	0	40		-10	55
4985		40.01	11.5	0	40		-10	55
5005		39.95	11.5	0	40		-10	55
5015		39.95	11.5	0	40		-10	55
5025		40.04	11.5	0	40		-10	55
5045		39.99	11.5	0	40		-10	55
5065		40.09	11.5	0	40		-10	55
5080		40.09	11.5	0	40		-10	55
5085		39.99	11.5	0	40		-10	55
5105		40.1	11.5	0	40		-10	55
5125		39.92	11.5	0	40		-10	55
5140		39.92	11.5	0	40		-10	55
5145		40.01	11.5	0	40		-10	55
5165		40	11.5	0	40		-10	55
5185		40.08	11.5	0	40		-10	55
5200		40.08	11.5	0	40		-10	55
5205		40.18	11.5	0	40		-10	55
5225		40.35	11.5	0	40		-10	55
5245		40.08	11.5	0	40		-10	55
5265		40.18	11.74	0	40		-10	55
5285		40.5	11.74	0	40		-10	55
5305		40.49	11.74	0	40		-10	55
5325		40.57	11.74	0	40		-10	55
5330		40.57	11.74	0	40		-10	55
5345		40.58	11.74	0	40		-10	55
5365		40.77	11.74	0	40		-10	55
5385		40.71	11.74	0	40		-10	55
5390		40.71	11.74	0	40		-10	55
5405		40.89	11.74	0	40		-10	55
5425		41.07	11.74	0	40		-10	55
5445		41.28	11.74	0	40		-10	55
5455		41.28	11.74	0	40		-10	55
5465		41.34	11.74	0	40		-10	55
5485		41.58	11.74	0	40		-10	55
5505		41.9	11.74	0	40		-10	55
5515		41.9	11.74	0	40		-10	55
5525		41.97	11.74	0	40		-10	55
5545		42.05	11.74	0	40		-10	55
5565		42.19	11.74	0	40		-10	55
5575		42.19	11.74	0	40		-10	55
5585		42.49	11.74	0	40		-10	55
5605		42.58	11.74	0	40		-10	55
5625		42.84	11.74	0	40		-10	55
5640		42.84	11.74	0	40		-10	55
5645		42.99	11.74	0	40		-10	55
5665		43.11	11.74	0	40		-10	55
5685		43.15	11.74	0	40		-10	55
5700		43.15	11.74	0	40		-10	55
5705		43.6	11.74	0	40		-10	55
5725		43.74	11.74	0	40		-10	55
5745		43.74	11.74	0	40		-10	55
5765		43.76	11.6	0	40		-10	55
5785		44.11	11.6	0	40		-10	55
5805		44.28	11.6	0	40		-10	55
5825		44.41	11.6	0	40		-10	55
5845		44.64	11.6	0	40		-10	55
5865		44.83	11.6	0	40		-10	55
5885		45.02	11.6	0	40		-10	55
5890		45.02	11.6	0	40		-10	55
5905		45.16	11.6	0	40		-10	55
5925		45.26	11.6	0	40		-10	55
5945		45.52	11.6	0	40		-10	55
5950		45.52	11.6	0	40		-10	55
5965		45.57	11.6	0	40		-10	55
5985		45.68	11.6	0	40		-10	55
6005		46.08	11.6	0	40		-10	55
6015		46.08	11.6	0	40		-10	55
6025		46.17	11.6	0	40		-10	55
6045		46.19	11.6	0	40		-10	55
6065		46.35	11.6	0	40		-10	55
6075		46.35	11.6	0	40		-10	55
6085		46.64	11.6	0	40		-10	55
6105		46.76	11.6	0	40		-10	55
6125		46.91	11.6	0	40		-10	55
6140		46.91	11.6	0	40		-10	55
6145		47.05	11.6	0	40		-10	55
6165		47.27	11.6	0	40		-10	55
6185		47.43	11.6	0	40		-10	55
6200		47.43	11.6	0	40		-10	55
6205		47.6	11.6	0	40		-10	55
6225		47.75	11.6	0	40		-10	55
6245		47.64	11.6	0	40		-10	55
6265		47.76	11.52	0	40		-10	55
6285		48.15	11.52	0	40		-10	55
6305		48.28	11.52	0	40		-10	55
6325		48.31	11.52	0	40		-10	55
6345		48.34	11.52	0	40		-10	55
6365		48.64	11.52	0	40		-10	55
6385		48.65	11.52	0	40		-10	55
6390		48.65	11.52	0	40		-10	55
6405		48.85	11.52	0	40		-10	55
6425		48.97	11.52	0	40		-10	55
6445		49.16	11.52	0	40		-10	55
6450		49.16	11.52	0	40		-10	55
6465		49.39	11.52	0	40		-10	55
6485		49.37	11.52	0	40		-10	55
6505		49.38	11.52	0	40		-10	55
6510		49.38	11.52	0	40		-10	55
6525		49.8	11.52	0	40		-10	55
6545		49.58	11.52	0	40		-10	55
6565		49.68	11.52	0	40		-10	55
6575		49.68	11.52	0	40		-10	55
6585		49.73	11.52	0	40		-10	55
6605		49.88	11.52	0	40		-10	55
6625		49.87	11.52	0	40		-10	55
6640		49.87	11.52	0	40		-10	55
6645		49.84	11.52	0	40		-10	55
6665		49.98	11.52	0	40		-10	55
6685		50	11.52	0	40		-10	55
6700		50	11.52	0	40		-10	55
6705		50.2	11.52	0	40		-10	55
6725		49.96	11.52	0	40		-10	55
6745		50.09	11.52	0	40		-10	55
6765		50.05	11.5	0	40		-10	55
6785		50.02	11.5	0	40		-10	55
6805		49.79	11.5	0	40		-10	55
6825		50.14	11.5	0	40		-10	55
6845		50.02	11.5	0	40		-10	55
6865		49.91	11.5	0	40		-10	55
6885		49.62	11.5	0	40		-10	55
6905		49.77	11.5	0	40		-10	55
6925		49.74	11.5	0	40		-10	55
6945		49.48	11.5	0	40		-10	55
6950		49.48	11.5	0	40		-10	55
6965		49.37	11.5	0	40		-10	55
6985		49.12	11.5	0	40		-10	55
7005		49.02	11.5	0	40		-10	55
7010		49.02	11.5	0	40		-10	55
7025		48.7	11.5	0	40		-10	55
7045		48.5	11.5	0	40		-10	55
7065		48.29	11.5	0	40		-10	55
7075		48.29	11.5	0	40		-10	55
7085		48.05	11.5	0	40		-10	55
7105		47.77	11.5	0	40		-10	55
7125		47.57	11.5	0	40		-10	55
7135		47.57	11.5	0	40		-10	55
7145		47.37	11.5	0	40		-10	55
7165		47.07	11.5	0	40		-10	55
7185		46.93	11.5	0	40		-10	55
7200		46.93	11.5	0	40		-10	55
7205		46.69	11.5	0	40		-10	55
7225		46.31	11.5	0	40		-10	55
7245		46.13	11.5	0	40		-10	55
7260		46.13	11.5	0	40		-10	55
7265		46.13	11.5	0	40		-10	55
7285		45.99	11.5	0	40		-10	55
7305		45.56	11.5	0	40		-10	55
7325		45.39	11.49	0	40		-10	55
7345		45.15	11.49	0	40		-10	55
7365		44.79	11.49	0	40		-10	55
7385		44.76	11.49	0	40		-10	55
7405		44.53	11.49	0	40		-10	55
7425		44.48	11.49	0	40		-10	55
7445		44.23	11.49	0	40		-10	55
7450		44.23	11.49	0	40		-10	55
7465		43.94	11.49	0	40		-10	55
7485		43.9	11.49	0	40		-10	55
7505		43.66	11.49	0	40		-10	55
7510		43.66	11.49	0	40		-10	55
7525		43.43	11.49	0	40		-10	55
7545		43.37	11.49	0	40		-10	55
7565		43.23	11.49	0	40		-10	55
7575		43.23	11.49	0	40		-10	55
7585		43.15	11.49	0	40		-10	55
7605		43.08	11.49	0	40		-10	55
7625		42.68	11.49	0	40		-10	55
7635		42.68	11.49	0	40		-10	55
7645		42.71	11.49	0	40		-10	55
7665		42.47	11.49	0	40		-10	55
7685		42.22	11.49	0	40		-10	55
7700		42.22	11.49	0	40		-10	55
7705		41.95	11.49	0	40		-10	55
7725		41.96	11.49	0	40		-10	55
7745		41.72	11.49	0	40		-10	55
7760		41.72	11.49	0	40		-10	55
7765		41.59	11.49	0	40		-10	55
7785		41.39	11.49	0	40		-10	55
7805		41.14	11.49	0	40		-10	55
7825		41.16	11.79	0	40		-10	55
7845		40.99	11.79	0	40		-10	55
7865		40.78	11.79	0	40		-10	55
7885		40.79	11.79	0	40		-10	55
7905		40.6	11.79	0	40		-10	55
7925		40.62	11.79	0	40		-10	55
7945		40.57	11.79	0	40		-10	55
7950		40.57	11.79	0	40		-10	55
7965		40.5	11.79	0	40		-10	55
7985		40.48	11.79	0	40		-10	55
8005		40.45	11.79	0	40		-10	55
8010		40.45	11.79	0	40		-10	55
8025		40.15	11.79	0	40		-10	55
8045		40.31	11.79	0	40		-10	55
8065		40.14	11.79	0	40		-10	55
8070		40.14	11.79	0	40		-10	55
8085		40.46	11.79	0	40		-10	55
8105		40.37	11.79	0	40		-10	55
8125		40.23	11.79	0	40		-10	55
8135		40.23	11.79	0	40		-10	55
8145		40.31	11.79	0	40		-10	55
8165		40.09	11.79	0	40		-10	55
8185		40.05	11.79	0	40		-10	55
8195		40.05	11.79	0	40		-10	55
8205		40.19	11.79	0	40		-10	55
8225		40.22	11.79	0	40		-10	55
8245		40.22	11.79	0	40		-10	55
8260		40.22	11.79	0	40		-10	55
8265		40.18	11.79	0	40		-10	55
8285		40.29	11.79	0	40		-10	55
8305		40.34	11.79	0	40		-10	55
8320		40.34	11.79	0	40		-10	55
8325		40.14	11.79	0	40		-10	55
8345		40.35	11.79	0	40		-10	55
8365		40.37	11.79	0	40		-10	55
8385		40.22	11.5	0	40		-10	55
8405		40.6	11.5	0	40		-10	55
8425		40.53	11.5	0	40		-10	55
8445		40.61	11.5	0	40		-10	55
8465		40.64	11.5	0	40		-10	55
8485		40.73	11.5	0	40		-10	55
8505		40.77	11.5	0	40		-10	55
8510		40.77	11.5	0	40		-10	55
8525		40.89	11.5	0	40		-10	55
8545		40.97	11.5	0	40		-10	55
8565		41.19	11.5	0	40		-10	55
8570		41.19	11.5	0	40		-10	55
8585		41.41	11.5	0	40		-10	55
8605		41.52	11.5	0	40		-10	55
8625		41.7	11.5	0	40		-10	55
8635		41.7	11.5	0	40		-10	55
8645		41.92	11.5	0	40		-10	55
8665		42.03	11.5	0	40		-10	55
8685		42.27	11.5	0	40		-10	55
8695		42.27	11.5	0	40		-10	55
8705		42.49	11.5	0	40		-10	55
8725		42.73	11.5	0	40		-10	55
8745		43.06	11.5	0	40		-10	55
8760		43.06	11.5	0	40		-10	55
8765		42.88	11.5	0	40		-10	55
8785		43.31	11.5	0	40		-10	55
8805		43.4	11.5	0	40		-10	55
8820		43.4	11.5	0	40		-10	55
8825		43.53	11.5	0	40		-10	55
8845		43.85	11.5	0	40		-10	55
8865		43.84	11.5	0	40		-10	55
8885		44.12	11.6	0	40		-10	55
8905		44.19	11.6	0	40		-10	55
8925		44.55	11.6	0	40		-10	55
8945		44.84	11.6	0	40		-10	55
8965		44.83	11.6	0	40		-10	55
8985		45.01	11.6	0	40		-10	55
9005		45.24	11.6	0	40		-10	55
9010		45.24	11.6	0	40		-10	55
9025		45.46	11.6	0	40		-10	55
9045		45.77	11.6	0	40		-10	55
9065		45.87	11.6	0	40		-10	55
9070		45.87	11.6	0	40		-10	55
9085		45.92	11.6	0	40		-10	55
9105		46.03	11.6	0	40		-10	55
9125		46.24	11.6	0	40		-10	55
9135		46.24	11.6	0	40		-10	55
9145		46.54	11.6	0	40		-10	55
9165		46.58	11.6	0	40		-10	55
9185		46.96	11.6	0	40		-10	55
9195		46.96	11.6	0	40		-10	55
9205		47.13	11.6	0	40		-10	55
9225		47.22	11.6	0	40		-10	55
9245		47.19	11.6	0	40		-10	55
9260		47.19	11.6	0	40		-10	55
9265		47.56	11.6	0	40		-10	55
9285		47.71	11.6	0	40		-10	55
9305		47.94	11.6	0	40		-10	55
9320		47.94	11.6	0	40		-10	55
9325		47.94	11.6	0	40		-10	55
9345		48.18	11.6	0	40		-10	55
9365		48.28	11.6	0	40		-10	55
9385		48.6	11.5	0	40		-10	55
9405		48.66	11.5	0	40		-10	55
9425		48.85	11.5	0	40		-10	55
9445		48.91	11.5	0	40		-10	55
9465		49.1	11.5	0	40		-10	55
9485		49.29	11.5	0	40		-10	55
9505		49.41	11.5	0	40		-10	55
9525		49.43	11.5	0	40		-10	55
9545		49.53	11.5	0	40		-10	55
9565		49.68	11.5	0	40		-10	55
9570		49.68	11.5	0	40		-10	55
9585		49.64	11.5	0	40		-10	55
9605		49.78	11.5	0	40		-10	55
9625		49.75	11.5	0	40		-10	55
9630		49.75	11.5	0	40		-10	55
9645		49.96	11.5	0	40		-10	55
9665		50.1	11.5	0	40		-10	55
9685		50	11.5	0	40		-10	55
9695		50	11.5	0	40		-10	55
9705		49.91	11.5	0	40		-10	55
9725		50.06	11.5	0	40		-10	55
9745		50.18	11.5	0	40		-10	55
9755		50.18	11.5	0	40		-10	55
9765		50.07	11.5	0	40		-10	55
9785		50.15	11.5	0	40		-10	55
9805		50.04	11.5	0	40		-10	55
9820		50.04	11.5	0	40		-10	55
9825		50	11.5	0	40		-10	55
9845		49.97	11.5	0	40		-10	55
9865		49.97	11.5	0	40		-10	55
9880		49.97	11.5	0	40		-10	55
9885		49.92	11.5	0	40		-10	55
9905		49.79	11.5	0	40		-10	55
9925		49.53	11.5	0	40		-10	55
9945		49.25	11.88	0	40		-10	55
9965		49.15	11.88	0	40		-10	55
9985		48.98	11.88	0	40		-10	55
10005		48.75	11.88	0	40		-10	55
10025		48.4	11.88	0	40		-10	55
10045		48.35	11.88	0	40		-10	55
10065		48.14	11.88	0	40		-10	55
10070		48.14	11.88	0	40		-10	55
10085		47.89	11.88	0	40		-10	55
10105		47.76	11.88	0	40		-10	55
10125		47.47	11.88	0	40		-10	55
10130		47.47	11.88	0	40		-10	55
10145		47.38	11.88	0	40		-10	55
10165		47.18	11.88	0	40		-10	55
10185		46.83	11.88	0	40		-10	55
10195		46.83	11.88	0	40		-10	55
10205		46.61	11.88	0	40		-10	55
10225		46.48	11.88	0	40		-10	55
10245		46.2	11.88	0	40		-10	55
10255		46.2	11.88	0	40		-10	55
10265		45.94	11.88	0	40		-10	55
10285		45.56	11.88	0	40		-10	55
10305		45.57	11.88	0	40		-10	55
10320		45.57	11.88	0	40		-10	55
10325		45.5	11.88	0	40		-10	55
10345		45.12	11.88	0	40		-10	55
10365		44.94	11.88	0	40		-10	55
10380		44.94	11.88	0	40		-10	55
10385		44.63	11.88	0	40		-10	55
10405		44.61	11.88	0	40		-10	55
10425		44.33	11.88	0	40		-10	55
10445		44.13	11.7	0	40		-10	55
10465		44.05	11.7	0	40		-10	55
10485		43.87	11.7	0	40		-10	55
10505		43.66	11.7	0	40		-10	55
10525		43.46	11.7	0	40		-10	55
10545		43.35	11.7	0	40		-10	55
10565		43.28	11.7	0	40		-10	55
10570		43.28	11.7	0	40		-10	55
10585		43.07	11.7	0	40		-10	55
10605		42.92	11.7	0	40		-10	55
10625		42.77	11.7	0	40		-10	55
10630		42.77	11.7	0	40		-10	55
10645		42.36	11.7	0	40		-10	55
10665		42.33	11.7	0	40		-10	55
10685		42.18	11.7	0	40		-10	55
10695		42.18	11.7	0	40		-10	55
10705		42.02	11.7	0	40		-10	55
10725		41.91	11.7	0	40		-10	55
10745		41.72	11.7	0	40		-10	55
10755		41.72	11.7	0	40		-10	55
10765		41.53	11.7	0	40		-10	55
10785		41.46	11.7	0	40		-10	55
10805		41.45	11.7	0	40		-10	55
10815		41.45	11.7	0	40		-10	55
10825		41.16	11.7	0	40		-10	55
10845		41.15	11.7	0	40		-10	55
10865		40.8	11.7	0	40		-10	55
10880		40.8	11.7	0	40		-10	55
10885		40.91	11.7	0	40		-10	55
10905		40.65	11.7	0	40		-10	55
10925		40.72	11.7	0	40		-10	55
10945		40.58	11.65	0	40		-10	55
10965		40.57	11.65	0	40		-10	55
10985		40.49	11.65	0	40		-10	55
11005		40.49	11.65	0	40		-10	55
11025		40.4	11.65	0	40		-10	55
11045		40.25	11.65	0	40		-10	55
11065		40.29	11.65	0	40		-10	55
11085		40.22	11.65	0	40		-10	55
11105		40.4	11.65	0	40		-10	55
11125		40.28	11.65	0	40		-10	55
11130		40.28	11.65	0	40		-10	55
11145		40.08	11.65	0	40		-10	55
11165		40.15	11.65	0	40		-10	55
11185		40.39	11.65	0	40		-10	55
11190		40.39	11.65	0	40		-10	55
11205		40.38	11.65	0	40		-10	55
11225		40.22	11.65	0	40		-10	55
11245		40.04	11.65	0	40		-10	55
11255		40.04	11.65	0	40		-10	55
11265		40.26	11.65	0	40		-10	55
11285		40.21	11.65	0	40		-10	55
11305		40.42	11.65	0	40		-10	55
11315		40.42	11.65	0	40		-10	55
11325		40.4	11.65	0	40		-10	55
11345		40.35	11.65	0	40		-10	55
11365		40.41	11.65	0	40		-10	55
11380		40.41	11.65	0	40		-10	55
11385		40.23	11.65	0	40		-10	55
11405		40.54	11.65	0	40		-10	55
11425		40.61	11.65	0	40		-10	55
11440		40.61	11.65	0	40		-10	55
11445		40.71	11.65	0	40		-10	55
11465		40.69	11.65	0	40		-10	55
11485		40.67	11.65	0	40		-10	55
11505		40.97	11.69	0	40		-10	55
11525		40.91	11.69	0	40		-10	55
11545		41.17	11.69	0	40		-10	55
11565		41.22	11.69	0	40		-10	55
11585		41.5	11.69	0	40		-10	55
11605		41.68	11.69	0	40		-10	55
11625		41.88	11.69	0	40		-10	55
11630		41.88	11.69	0	40		-10	55
11645		42.06	11.69	0	40		-10	55
11665		42.17	11.69	0	40		-10	55
11685		42.39	11.69	0	40		-10	55
11690		42.39	11.69	0	40		-10	55
11705		42.69	11.69	0	40		-10	55
11725		42.66	11.69	0	40		-10	55
11745		43.1	11.69	0	40		-10	55
11755		43.1	11.69	0	40		-10	55
11765		43.06	11.69	0	40		-10	55
11785		43.36	11.69	0	40		-10	55
11805		43.78	11.69	0	40		-10	55
11815		43.78	11.69	0	40		-10	55
11825		43.76	11.69	0	40		-10	55
11845		43.97	11.69	0	40		-10	55
11865		44.08	11.69	0	40		-10	55
11880		44.08	11.69	0	40		-10	55
11885		44.45	11.69	0	40		-10	55
11905		44.55	11.69	0	40		-10	55
11925		44.74	11.69	0	40		-10	55
11940		44.74	11.69	0	40		-10	55
11945		44.86	11.69	0	40		-10	55
11965		45.05	11.69	0	40		-10	55
11985		45.4	11.69	0	40		-10	55
12005		45.48	11.74	0	40		-10	55
12025		45.58	11.74	0	40		-10	55
12045		45.79	11.74	0	40		-10	55
12065		45.96	11.74	0	40		-10	55
12085		46.27	11.74	0	40		-10	55
12105		46.5	11.74	0	40		-10	55
12125		46.71	11.74	0	40		-10	55
12145		46.75	11.74	0	40		-10	55
12165		46.99	11.74	0	40		-10	55
12185		47.22	11.74	0	40		-10	55
12190		47.22	11.74	0	40		-10	55
12205		47.35	11.74	0	40		-10	55
12225		47.56	11.74	0	40		-10	55
12245		47.64	11.74	0	40		-10	55
12255		47.64	11.74	0	40		-10	55
12265		47.85	11.74	0	40		-10	55
12285		47.98	11.74	0	40		-10	55
12305		48.13	11.74	0	40		-10	55
12315		48.13	11.74	0	40		-10	55
12325		48.31	11.74	0	40		-10	55
12345		48.45	11.74	0	40		-10	55
12365		48.72	11.74	0	40		-10	55
12375		48.72	11.74	0	40		-10	55
12385		48.79	11.74	0	40		-10	55
12405		48.85	11.74	0	40		-10	55
12425		49.02	11.74	0	40		-10	55
12440		49.02	11.74	0	40		-10	55
12445		49.12	11.74	0	40		-10	55
12465		49.35	11.74	0	40		-10	55
12485		49.41	11.74	0	40		-10	55
12500		49.41	11.74	0	40		-10	55
12505		49.66	11.74	0	40		-10	55
12525		49.55	11.74	0	40		-10	55
12545		49.61	11.74	0	40		-10	55
12565		49.87	11.79	0	40		-10	55
12585		49.82	11.79	0	40		-10	55
12605		49.86	11.79	0	40		-10	55
12625		49.85	11.79	0	40		-10	55
12645		49.91	11.79	0	40		-10	55
12665		50	11.79	0	40		-10	55
12685		50.01	11.79	0	40		-10	55
12690		50.01	11.79	0	40		-10	55
12705		50.05	11.79	0	40		-10	55
12725		50.04	11.79	0	40		-10	55
12745		50.03	11.79	0	40		-10	55
12750		50.03	11.79	0	40		-10	55
12765		49.88	11.79	0	40		-10	55
12785		49.84	11.79	0	40		-10	55
12805		49.84	11.79	0	40		-10	55
12815		49.84	11.79	0	40		-10	55
12825		49.74	11.79	0	40		-10	55
12845		49.68	11.79	0	40		-10	55
12865		49.56	11.79	0	40		-10	55
12875		49.56	11.79	0	40		-10	55
12885		49.48	11.79	0	40		-10	55
12905		49.18	11.79	0	40		-10	55
12925		48.89	11.79	0	40		-10	55
12940		48.89	11.79	0	40		-10	55
12945		48.54	11.79	0	40		-10	55
12965		48.5	11.79	0	40		-10	55
12985		48.23	11.79	0	40		-10	55
13000		48.23	11.79	0	40		-10	55
13005		48.12	11.79	0	40		-10	55
13025		47.92	11.79	0	40		-10	55
13045		47.54	11.79	0	40		-10	55
13065		47.44	11.88	0	40		-10	55
13085		47.14	11.88	0	40		-10	55
13105		47.11	11.88	0	40		-10	55
13125		47.04	11.88	0	40		-10	55
13145		46.66	11.88	0	40		-10	55
13165		46.45	11.88	0	40		-10	55
13185		46.13	11.88	0	40		-10	55
13190		46.13	11.88	0	40		-10	55
13205		45.98	11.88	0	40		-10	55
13225		45.62	11.88	0	40		-10	55
13245		45.37	11.88	0	40		-10	55
13250		45.37	11.88	0	40		-10	55
13265		45.32	11.88	0	40		-10	55
13285		45	11.88	0	40		-10	55
13305		44.94	11.88	0	40		-10	55
13315		44.94	11.88	0	40		-10	55
13325		44.56	11.88	0	40		-10	55
13345		44.63	11.88	0	40		-10	55
13365		44.38	11.88	0	40		-10	55
13375		44.38	11.88	0	40		-10	55
13385		44	11.88	0	40		-10	55
13405		43.99	11.88	0	40		-10	55
13425		43.87	11.88	0	40		-10	55
13440		43.87	11.88	0	40		-10	55
13445		43.55	11.88	0	40		-10	55
13465		43.45	11.88	0	40		-10	55
13485		43.35	11.88	0	40		-10	55
13500		43.35	11.88	0	40		-10	55
13505		43.28	11.88	0	40		-10	55
13525		42.92	11.88	0	40		-10	55
13545		42.99	11.88	0	40		-10	55
13565		42.92	11.79	0	40		-10	55
13585		42.6	11.79	0	40		-10	55
13605		42.41	11.79	0	40		-10	55
13625		42.17	11.79	0	40		-10	55
13645		41.94	11.79	0	40		-10	55
13665		41.84	11.79	0	40		-10	55
13685		41.76	11.79	0	40		-10	55
13705		41.56	11.79	0	40		-10	55
13725		41.31	11.79	0	40		-10	55
13745		41.19	11.79	0	40		-10	55
13750		41.19	11.79	0	40		-10	55
13765		41.11	11.79	0	40		-10	55
13785		41	11.79	0	40		-10	55
13805		40.87	11.79	0	40		-10	55
13810		40.87	11.79	0	40		-10	55
13825		40.79	11.79	0	40		-10	55
13845		40.55	11.79	0	40		-10	55
13865		40.85	11.79	0	40		-10	55
13875		40.85	11.79	0	40		-10	55
13885		40.54	11.79	0	40		-10	55
13905		40.51	11.79	0	40		-10	55
13925		40.41	11.79	0	40		-10	55
13935		40.41	11.79	0	40		-10	55
13945		40.35	11.79	0	40		-10	55
13965		40.27	11.79	0	40		-10	55
13985		40.35	11.79	0	40		-10	55
14000		40.35	11.79	0	40		-10	55
14005		40.28	11.79	0	40		-10	55
14025		40.09	11.79	0	40		-10	55
14045		40.19	11.79	0	40		-10	55
14060		40.19	11.79	0	40		-10	55
14065		40.24	11.79	0	40		-10	55
14085		40.15	11.79	0	40		-10	55
14105		40.1	11.79	0	40		-10	55
14125		40.29	11.9	0	40		-10	55
14145		40.05	11.9	0	40		-10	55
14165		40.27	11.9	0	40		-10	55
14185		40.22	11.9	0	40		-10	55
14205		40.08	11.9	0	40		-10	55
14225		40.39	11.9	0	40		-10	55
14245		40.3	11.9	0	40		-10	55
14250		40.3	11.9	0	40		-10	55
14265		40.24	11.9	0	40		-10	55
14285		40.44	11.9	0	40		-10	55
14305		40.36	11.9	0	40		-10	55
14310		40.36	11.9	0	40		-10	55
14325		40.57	11.9	0	40		-10	55
14345		40.63	11.9	0	40		-10	55
14365		40.71	11.9	0	40		-10	55
14375		40.71	11.9	0	40		-10	55
14385		40.94	11.9	0	40		-10	55
14405		40.99	11.9	0	40		-10	55
14425		41.17	11.9	0	40		-10	55
14435		41.17	11.9	0	40		-10	55
14445		41.31	11.9	0	40		-10	55
14465		41.47	11.9	0	40		-10	55
14485		41.56	11.9	0	40		-10	55
14500		41.56	11.9	0	40		-10	55
14505		41.89	11.9	0	40		-10	55
14525		41.96	11.9	0	40		-10	55
14545		42.05	11.9	0	40		-10	55
14560		42.05	11.9	0	40		-10	55
14565		42.16	11.9	0	40		-10	55
14585		42.56	11.9	0	40		-10	55
14605		42.76	11.9	0	40		-10	55
14625		43.09	11.95	0	40		-10	55
14645		43.24	11.95	0	40		-10	55
14665		43.31	11.95	0	40		-10	55
14685		43.52	11.95	0	40		-10	55
14705		43.87	11.95	0	40		-10	55
14725		43.97	11.95	0	40		-10	55
14745		44.04	11.95	0	40		-10	55
14750		44.04	11.95	0	40		-10	55
14765		44.26	11.95	0	40		-10	55
14785		44.68	11.95	0	40		-10	55
14805		44.64	11.95	0	40		-10	55
14810		44.64	11.95	0	40		-10	55
14825		45.06	11.95	0	40		-10	55
14845		45.1	11.95	0	40		-10	55
14865		45.47	11.95	0	40		-10	55
14875		45.47	11.95	0	40		-10	55
14885		45.52	11.95	0	40		-10	55
14905		45.78	11.95	0	40		-10	55
14925		45.98	11.95	0	40		-10	55
14935		45.98	11.95	0	40		-10	55
14945		46.09	11.95	0	40		-10	55
14965		46.25	11.95	0	40		-10	55
14985		46.46	11.95	0	40		-10	55
14995		46.46	11.95	0	40		-10	55
15005		46.77	11.95	0	40		-10	55
15025		47	11.95	0	40		-10	55
15045		47.01	11.95	0	40		-10	55
15060		47.01	11.95	0	40		-10	55
15065		47.26	11.95	0	40		-10	55
15085		47.24	11.95	0	40		-10	55
15105		47.43	11.95	0	40		-10	55
15120		47.43	11.95	0	40		-10	55
15125		47.58	11.95	0	40		-10	55
15145		47.87	11.95	0	40		-10	55
15165		48.17	11.95	0	40		-10	55
15185		48.31	12	0	40		-10	55
15205		48.48	12	0	40		-10	55
15225		48.52	12	0	40		-10	55
15245		48.77	12	0	40		-10	55
15265		48.86	12	0	40		-10	55
15285		49.09	12	0	40		-10	55
15305		49.03	12	0	40		-10	55
15310		49.03	12	0	40		-10	55
15325		49.44	12	0	40		-10	55
15345		49.28	12	0	40		-10	55
15365		49.42	12	0	40		-10	55
15370		49.42	12	0	40		-10	55
15385		49.58	12	0	40		-10	55
15405		49.61	12	0	40		-10	55
15425		49.65	12	0	40		-10	55
15435		49.65	12	0	40		-10	55
15445		49.92	12	0	40		-10	55
15465		49.96	12	0	40		-10	55
15485		49.94	12	0	40		-10	55
15495		49.94	12	0	40		-10	55
15505		49.78	12	0	40		-10	55
15525		49.98	12	0	40		-10	55
15545		49.91	12	0	40		-10	55
15560		49.91	12	0	40		-10	55
15565		49.91	12	0	40		-10	55
15585		49.82	12	0	40		-10	55
15605		50.03	12	0	40		-10	55
15620		50.03	12	0	40		-10	55
15625		49.83	12	0	40		-10	55
15645		49.85	12	0	40		-10	55
15665		49.77	12	0	40		-10	55
15685		49.7	12.05	0	40		-10	55
15705		49.77	12.05	0	40		-10	55
15725		49.64	12.05	0	40		-10	55
15745		49.3	12.05	0	40		-10	55
15765		49.44	12.05	0	40		-10	55
15785		49.03	12.05	0	40		-10	55
15805		49.21	12.05	0	40		-10	55
15810		49.21	12.05	0	40		-10	55
15825		48.89	12.05	0	40		-10	55
15845		48.44	12.05	0	40		-10	55
15865		48.37	12.05	0	40		-10	55
15870		48.37	12.05	0	40		-10	55
15885		48.14	12.05	0	40		-10	55
15905		48.03	12.05	0	40		-10	55
15925		47.69	12.05	0	40		-10	55
15935		47.69	12.05	0	40		-10	55
15945		47.47	12.05	0	40		-10	55
15965		47.28	12.05	0	40		-10	55
15985		46.92	12.05	0	40		-10	55
15995		46.92	12.05	0	40		-10	55
16005		46.91	12.05	0	40		-10	55
16025		46.59	12.05	0	40		-10	55
16045		46.3	12.05	0	40		-10	55
16060		46.3	12.05	0	40		-10	55
16065		46.28	12.05	0	40		-10	55
16085		45.84	12.05	0	40		-10	55
16105		45.83	12.05	0	40		-10	55
16120		45.83	12.05	0	40		-10	55
16125		45.49	12.05	0	40		-10	55
16145		45.36	12.05	0	40		-10	55
16165		45.12	12.05	0	40		-10	55
16185		44.93	12	0	40		-10	55
16205		44.71	12	0	40		-10	55
16225		44.55	12	0	40		-10	55
16245		44.37	12	0	40		-10	55
16265		44.27	12	0	40		-10	55
16285		44.12	12	0	40		-10	55
16305		43.84	12	0	40		-10	55
16310		43.84	12	0	40		-10	55
16325		43.61	12	0	40		-10	55
16345		43.44	12	0	40		-10	55
16365		43.53	12	0	40		-10	55
16370		43.53	12	0	40		-10	55
16385		43.28	12	0	40		-10	55
16405		42.99	12	0	40		-10	55
16425		43.01	12	0	40		-10	55
16430		43.01	12	0	40		-10	55
16445		42.76	12	0	40		-10	55
16465		42.45	12	0	40		-10	55
16485		42.6	12	0	40		-10	55
16495		42.6	12	0	40		-10	55
16505		42.21	12	0	40		-10	55
16525		42.14	12	0	40		-10	55
16545		41.87	12	0	40		-10	55
16560		41.87	12	0	40		-10	55
16565		41.78	12	0	40		-10	55
16585		41.51	12	0	40		-10	55
16605		41.39	12	0	40		-10	55
16620		41.39	12	0	40		-10	55
16625		41.23	12	0	40		-10	55
16645		41.07	12	0	40		-10	55
16665		41.06	12	0	40		-10	55
16680		41.06	12	0	40		-10	55
16685		40.82	12	0	40		-10	55
16705		40.81	12	0	40		-10	55
16725		40.75	12	0	40		-10	55
16745		40.62	12.26	0	40		-10	55
16765		40.37	12.26	0	40		-10	55
16785		40.53	12.26	0	40		-10	55
16805		40.39	12.26	0	40		-10	55
16825		40.31	12.26	0	40		-10	55
16845		40.37	12.26	0	40		-10	55
16865		40.3	12.26	0	40		-10	55
16870		40.3	12.26	0	40		-10	55
16885		40.27	12.26	0	40		-10	55
16905		40.28	12.26	0	40		-10	55
16925		40.24	12.26	0	40		-10	55
16930		40.24	12.26	0	40		-10	55
16945		40.14	12.26	0	40		-10	55
16965		40.21	12.26	0	40		-10	55
16985		40.13	12.26	0	40		-10	55
16995		40.13	12.26	0	40		-10	55
17005		40.26	12.26	0	40		-10	55
17025		40.17	12.26	0	40		-10	55
17045		40.09	12.26	0	40		-10	55
17055		40.09	12.26	0	40		-10	55
17065		40.09	12.26	0	40		-10	55
17085		40.18	12.26	0	40		-10	55
17105		40.1	12.26	0	40		-10	55
17120		40.1	12.26	0	40		-10	55
17125		40.22	12.26	0	40		-10	55
17145		40.26	12.26	0	40		-10	55
17165		40.49	12.26	0	40		-10	55
17180		40.49	12.26	0	40		-10	55
17185		40.38	12.26	0	40		-10	55
17205		40.47	12.26	0	40		-10	55
17225		40.57	12.26	0	40		-10	55
17245		40.51	11.82	0	40		-10	55
17265		40.79	11.82	0	40		-10	55
17285		40.77	11.82	0	40		-10	55
17305		40.88	11.82	0	40		-10	55
17325		41.04	11.82	0	40		-10	55
17345		41.08	11.82	0	40		-10	55
17365		41.47	11.82	0	40		-10	55
17370		41.47	11.82	0	40		-10	55
17385		41.32	11.82	0	40		-10	55
17405		41.63	11.82	0	40		-10	55
17425		41.83	11.82	0	40		-10	55
17430		41.83	11.82	0	40		-10	55
17445		42.15	11.82	0	40		-10	55
17465		42.22	11.82	0	40		-10	55
17485		42.36	11.82	0	40		-10	55
17495		42.36	11.82	0	40		-10	55
17505		42.72	11.82	0	40		-10	55
17525		42.72	11.82	0	40		-10	55
17545		43.1	11.82	0	40		-10	55
17555		43.1	11.82	0	40		-10	55
17565		43.07	11.82	0	40		-10	55
17585		43.34	11.82	0	40		-10	55
17605		43.53	11.82	0	40		-10	55
17620		43.53	11.82	0	40		-10	55
17625		43.77	11.82	0	40		-10	55
17645		43.82	11.82	0	40		-10	55
17665		44.26	11.82	0	40		-10	55
17680		44.26	11.82	0	40		-10	55
17685		44.41	11.82	0	40		-10	55
17705		44.67	11.82	0	40		-10	55
17725		44.71	11.82	0	40		-10	55
17745		44.99	12.25	0	40		-10	55
17765		45.24	12.25	0	40		-10	55
17785		45.41	12.25	0	40		-10	55
17805		45.67	12.25	0	40		-10	55
17825		45.89	12.25	0	40		-10	55
17845		45.78	12.25	0	40		-10	55
17865		46.17	12.25	0	40		-10	55
17870		46.17	12.25	0	40		-10	55
17885		46.4	12.25	0	40		-10	55
17905		46.46	12.25	0	40		-10	55
17925		46.95	12.25	0	40		-10	55
17930		46.95	12.25	0	40		-10	55
17945		46.92	12.25	0	40		-10	55
17965		47.21	12.25	0	40		-10	55
17985		47.35	12.25	0	40		-10	55
17990		47.35	12.25	0	40		-10	55
18005		47.51	12.25	0	40		-10	55
18025		47.68	12.25	0	40		-10	55
18045		47.99	12.25	0	40		-10	55
18055		47.99	12.25	0	40		-10	55
18065		48	12.25	0	40		-10	55
18085		48.26	12.25	0	40		-10	55
18105		48.19	12.25	0	40		-10	55
18115		48.19	12.25	0	40		-10	55
18125		48.4	12.25	0	40		-10	55
18145		48.56	12.25	0	40		-10	55
18165		48.72	12.25	0	40		-10	55
18180		48.72	12.25	0	40		-10	55
18185		48.95	12.25	0	40		-10	55
18205		49.19	12.25	0	40		-10	55
18225		49.38	12.25	0	40		-10	55
18240		49.38	12.25	0	40		-10	55
18245		49.2	12.25	0	40		-10	55
18265		49.55	12.25	0	40		-10	55
18285		49.38	12.25	0	40		-10	55
18305		49.84	12.02	0	40		-10	55
18325		49.69	12.02	0	40		-10	55
18345		49.82	12.02	0	40		-10	55
18365		49.66	12.02	0	40		-10	55
18385		49.82	12.02	0	40		-10	55
18405		49.74	12.02	0	40		-10	55
18425		49.95	12.02	0	40		-10	55
18430		49.95	12.02	0	40		-10	55
18445		50.07	12.02	0	40		-10	55
18465		49.9	12.02	0	40		-10	55
18485		50.04	12.02	0	40		-10	55
18490		50.04	12.02	0	40		-10	55
18505		49.87	12.02	0	40		-10	55
18525		49.87	12.02	0	40		-10	55
18545		49.95	12.02	0	40		-10	55
18555		49.95	12.02	0	40		-10	55
18565		50.04	12.02	0	40		-10	55
18585		49.92	12.02	0	40		-10	55
18605		49.88	12.02	0	40		-10	55
18615		49.88	12.02	0	40		-10	55
18625		49.67	12.02	0	40		-10	55
18645		49.71	12.02	0	40		-10	55
18665		49.56	12.02	0	40		-10	55
18680		49.56	12.02	0	40		-10	55
18685		49.42	12.02	0	40		-10	55
18705		49.18	12.02	0	40		-10	55
18725		49.12	12.02	0	40		-10	55
18740		49.12	12.02	0	40		-10	55
18745		49	12.02	0	40		-10	55
18765		48.89	12.02	0	40		-10	55
18785		48.62	12.02	0	40		-10	55
18805		48.53	12.31	0	40		-10	55
18825		48.58	12.31	0	40		-10	55
18845		48.19	12.31	0	40		-10	55
18865		47.9	12.31	0	40		-10	55
18885		47.72	12.31	0	40		-10	55
18905		47.44	12.31	0	40		-10	55
18925		47.23	12.31	0	40		-10	55
18930		47.23	12.31	0	40		-10	55
18945		47.12	12.31	0	40		-10	55
18965		46.84	12.31	0	40		-10	55
18985		46.57	12.31	0	40		-10	55
18990		46.57	12.31	0	40		-10	55
19005		46.35	12.31	0	40		-10	55
19025		46.2	12.31	0	40		-10	55
19045		45.97	12.31	0	40		-10	55
19055		45.97	12.31	0	40		-10	55
19065		45.78	12.31	0	40		-10	55
19085		45.56	12.31	0	40		-10	55
19105		45.4	12.31	0	40		-10	55
19115		45.4	12.31	0	40		-10	55
19125		45.34	12.31	0	40		-10	55
19145		45.05	12.31	0	40		-10	55
19165		44.81	12.31	0	40		-10	55
19180		44.81	12.31	0	40		-10	55
19185		44.56	12.31	0	40		-10	55
19205		44.4	12.31	0	40		-10	55
19225		44.21	12.31	0	40		-10	55
19240		44.21	12.31	0	40		-10	55
19245		44.09	12.31	0	40		-10	55
19265		43.9	12.31	0	40		-10	55
19285		43.74	12.31	0	40		-10	55
19300		43.74	12.31	1	40		-10	55
19305		43.5	12.31	1	40		-10	55
19325		43.51	12.31	1	40		-10	55
19345		43.31	12.31	1	40		-10	55
19365		43.12	12.23	1	40		-10	55
19385		43.06	12.23	1	40		-10	55
19405		42.7	12.23	1	40		-10	55
19425		42.77	12.23	2	40		-10	55
19445		42.39	12.23	2	40		-10	55
19465		42.24	12.23	2	40		-10	55
19485		42.09	12.23	2	40		-10	55
19490		42.09	12.23	2	40		-10	55
19505		41.89	12.23	2	40		-10	55
19525		41.78	12.23	2	40		-10	55
19545		41.74	12.23	2	40		-10	55
19550		41.74	12.23	2	40		-10	55
19565		41.51	12.23	2	40		-10	55
19585		41.36	12.23	2	40		-10	55
19605		41.16	12.23	2	40		-10	55
19615		41.16	12.23	2	40		-10	55
19625		41.12	12.23	2	40		-10	55
19645		41.08	12.23	2	40		-10	55
19665		40.79	12.23	2	40		-10	55
19675		40.79	12.23	2	40		-10	55
19685		40.73	12.23	2	40		-10	55
19705		40.69	12.23	2	40		-10	55
19725		40.62	12.23	2	40		-10	55
19740		40.62	12.23	2	40		-10	55
19745		40.48	12.23	2	40		-10	55
19765		40.41	12.23	2	40		-10	55
19785		40.39	12.23	2	40		-10	55
19800		40.39	12.23	1	40		-10	55
19805		40.32	12.23	1	40		-10	55
19825		40.21	12.23	1	40		-10	55
19845		40.23	12.23	1	40		-10	55
19865		40.17	12.33	1	40		-10	55
19885		40.06	12.33	1	40		-10	55
19905		40.1	12.33	1	40		-10	55
19925		40.23	12.33	0	40		-10	55
19945		40.17	12.33	0	40		-10	55
19965		40.17	12.33	0	40		-10	55
19985		40.13	12.33	0	40		-10	55
19990		40.13	12.33	0	40		-10	55
20005		40.01	12.33	0	40		-10	55
20025		40.11	12.33	0	40		-10	55
20045		40.34	12.33	0	40		-10	55
20050		40.34	12.33	0	40		-10	55
20065		40.21	12.33	0	40		-10	55
20085		40.31	12.33	0	40		-10	55
20105		40.34	12.33	0	40		-10	55
20115		40.34	12.33	0	40		-10	55
20125		40.56	12.33	0	40		-10	55
20145		40.51	12.33	0	40		-10	55
20165		40.67	12.33	0	40		-10	55
20175		40.67	12.33	0	40		-10	55
20185		40.66	12.33	0	40		-10	55
20205		40.94	12.33	0	40		-10	55
20225		41	12.33	0	40		-10	55
20240		41	12.33	0	40		-10	55
20245		41.16	12.33	0	40		-10	55
20265		41.3	12.33	0	40		-10	55
20285		41.44	12.33	0	40		-10	55
20300		41.44	12.33	0	40		-10	55
20305		41.61	12.33	0	40		-10	55
20325		41.78	12.33	0	40		-10	55
20345		41.92	12.33	0	40		-10	55
20365		42.03	12.36	0	40		-10	55
20385		42.32	12.36	0	40		-10	55
20405		42.58	12.36	0	40		-10	55
20425		42.87	12.36	0	40		-10	55
20445		42.97	12.36	0	40		-10	55
20465		43.1	12.36	0	40		-10	55
20485		43.29	12.36	0	40		-10	55
20490		43.29	12.36	0	40		-10	55
20505		43.55	12.36	0	40		-10	55
20525		43.7	12.36	0	40		-10	55
20545		43.92	12.36	0	40		-10	55
20550		43.92	12.36	0	40		-10	55
20565		44.09	12.36	0	40		-10	55
20585		44.61	12.36	0	40		-10	55
20605		44.67	12.36	0	40		-10	55
20610		44.67	12.36	0	40		-10	55
20625		44.82	12.36	0	40		-10	55
20645		44.82	12.36	0	40		-10	55
20665		45.11	12.36	0	40		-10	55
20675		45.11	12.36	0	40		-10	55
20685		45.45	12.36	0	40		-10	55
20705		45.48	12.36	0	40		-10	55
20725		45.93	12.36	0	40		-10	55
20735		45.93	12.36	0	40		-10	55
20745		45.92	12.36	0	40		-10	55
20765		46.26	12.36	0	40		-10	55
20785		46.19	12.36	0	40		-10	55
20800		46.19	12.36	0	40		-10	55
20805		46.63	12.36	0	40		-10	55
20825		46.63	12.36	0	40		-10	55
20845		46.95	12.36	0	40		-10	55
20865		47.12	12.41	0	40		-10	55
20885		47.37	12.41	0	40		-10	55
20905		47.56	12.41	0	40		-10	55
20925		47.67	12.41	0	40		-10	55
20945		47.8	12.41	0	40		-10	55
20965		47.91	12.41	0	40		-10	55
20985		48.25	12.41	0	40		-10	55
21005		48.4	12.41	0	40		-10	55
21025		48.45	12.41	0	40		-10	55
21045		48.4	12.41	0	40		-10	55
21050		48.4	12.41	0	40		-10	55
21065		48.62	12.41	0	40		-10	55
21085		48.9	12.41	0	40		-10	55
21105		49.25	12.41	0	40		-10	55
21110		49.25	12.41	0	40		-10	55
21125		49.22	12.41	0	40		-10	55
21145		49.39	12.41	0	40		-10	55
21165		49.51	12.41	0	40		-10	55
21175		49.51	12.41	0	40		-10	55
21185		49.66	12.41	0	40		-10	55
21205		49.64	12.41	0	40		-10	55
21225		49.63	12.41	0	40		-10	55
21235		49.63	12.41	0	40		-10	55
21245		49.71	12.41	0	40		-10	55
21265		49.7	12.41	0	40		-10	55
21285		49.87	12.41	0	40		-10	55
21300		49.87	12.41	0	40		-10	55
21305		49.95	12.41	0	40		-10	55
21325		49.84	12.41	0	40		-10	55
21345		49.84	12.41	0	40		-10	55
21360		49.84	12.41	0	40		-10	55
21365		50.02	12.41	0	40		-10	55
21385		49.78	12.41	0	40		-10	55
21405		49.88	12.41	0	40		-10	55
21425		49.97	12.38	0	40		-10	55
21445		49.95	12.38	0	40		-10	55
21465		49.78	12.38	0	40		-10	55
21485		49.79	12.38	0	40		-10	55
21505		49.69	12.38	0	40		-10	55
21525		49.65	12.38	0	40		-10	55
21545		49.43	12.38	0	40		-10	55
21550		49.43	12.38	0	40		-10	55
21565		49.42	12.38	0	40		-10	55
21585		49.09	12.38	0	40		-10	55
21605		49	12.38	0	40		-10	55
21610		49	12.38	0	40		-10	55
21625		48.74	12.38	0	40		-10	55
21645		48.75	12.38	0	40		-10	55
21665		48.48	12.38	0	40		-10	55
21675		48.48	12.38	0	40		-10	55
21685		48.17	12.38	0	40		-10	55
21705		47.92	12.38	0	40		-10	55
21725		48	12.38	0	40		-10	55
21735		48	12.38	0	40		-10	55
21745		47.53	12.38	0	40		-10	55
21765		47.46	12.38	0	40		-10	55
21785		47.02	12.38	0	40		-10	55
21800		47.02	12.38	0	40		-10	55
21805		46.95	12.38	0	40		-10	55
21825		46.72	12.38	0	40		-10	55
21845		46.66	12.38	0	40		-10	55
21860		46.66	12.38	0	40		-10	55
21865		46.29	12.38	0	40		-10	55
21885		45.94	12.38	0	40		-10	55
21905		45.89	12.38	0	40		-10	55
21920		45.89	12.38	0	40		-10	55
21925		45.66	12.38	0	40		-10	55
21945		45.54	12.38	0	40		-10	55
21965		45.17	12.38	0	40		-10	55
21985		45.14	12.36	0	40		-10	55
22005		44.85	12.36	0	40		-10	55
22025		44.77	12.36	0	40		-10	55
22045		44.38	12.36	0	40		-10	55
22065		44.3	12.36	0	40		-10	55
22085		44.32	12.36	0	40		-10	55
22105		43.99	12.36	0	40		-10	55
22110		43.99	12.36	0	40		-10	55
22125		43.84	12.36	0	40		-10	55
22145		43.64	12.36	0	40		-10	55
22165		43.54	12.36	0	40		-10	55
22170		43.54	12.36	0	40		-10	55
22185		43.45	12.36	0	40		-10	55
22205		43.28	12.36	0	40		-10	55
22225		43.15	12.36	0	40		-10	55
22235		43.15	12.36	0	40		-10	55
22245		42.85	12.36	0	40		-10	55
22265		42.82	12.36	0	40		-10	55
22285		42.54	12.36	0	40		-10	55
22295		42.54	12.36	0	40		-10	55
22305		42.35	12.36	0	40		-10	55
22325		42.36	12.36	0	40		-10	55
22345		42.05	12.36	0	40		-10	55
22360		42.05	12.36	0	40		-10	55
22365		41.71	12.36	0	40		-10	55
22385		41.74	12.36	0	40		-10	55
22405		41.55	12.36	0	40		-10	55
22420		41.55	12.36	0	40		-10	55
22425		41.46	12.36	0	40		-10	55
22445		41.25	12.36	0	40		-10	55
22465		41.09	12.36	0	40		-10	55
22485		41.05	12.63	0	40		-10	55
22505		40.8	12.63	0	40		-10	55
22525		40.81	12.63	0	40		-10	55
22545		40.77	12.63	0	40		-10	55
22565		40.61	12.63	0	40		-10	55
22585		40.53	12.63	0	40		-10	55
22605		40.55	12.63	0	40		-10	55
22610		40.55	12.63	0	40		-10	55
22625		40.39	12.63	0	40		-10	55
22645		40.33	12.63	0	40		-10	55
22665		40.22	12.63	0	40		-10	55
22670		40.22	12.63	0	40		-10	55
22685		40.36	12.63	0	40		-10	55
22705		40.13	12.63	0	40		-10	55
22725		40.1	12.63	0	40		-10	55
22735		40.1	12.63	0	40		-10	55
22745		40.18	12.63	0	40		-10	55
22765		40.21	12.63	0	40		-10	55
22785		40.09	12.63	0	40		-10	55
22795		40.09	12.63	0	40		-10	55
22805		40.18	12.63	0	40		-10	55
22825		40.09	12.63	0	40		-10	55
22845		40.08	12.63	0	40		-10	55
22860		40.08	12.63	0	40		-10	55
22865		40.02	12.63	0	40		-10	55
22885		40.06	12.63	0	40		-10	55
22905		40.06	12.63	0	40		-10	55
22920		40.06	12.63	0	40		-10	55
22925		40.07	12.63	0	40		-10	55
22945		40.15	12.63	0	40		-10	55
22965		40.16	12.63	0	40		-10	55
22985		40.35	12.51	0	40		-10	55
23005		40.34	12.51	0	40		-10	55
23025		40.47	12.51	0	40		-10	55
23045		40.66	12.51	0	40		-10	55
23065		40.62	12.51	0	40		-10	55
23085		40.7	12.51	0	40		-10	55
23105		40.88	12.51	0	40		-10	55
23110		40.88	12.51	0	40		-10	55
23125		40.9	12.51	0	40		-10	55
23145		41.24	12.51	0	40		-10	55
23165		41.38	12.51	0	40		-10	55
23170		41.38	12.51	0	40		-10	55
23185		41.55	12.51	0	40		-10	55
23205		41.67	12.51	0	40		-10	55
23225		41.9	12.51	0	40		-10	55
23230		41.9	12.51	0	40		-10	55
23245		42.11	12.51	0	40		-10	55
23265		42.19	12.51	0	40		-10	55
23285		42.3	12.51	0	40		-10	55
23295		42.3	12.51	0	40		-10	55
23305		42.5	12.51	0	40		-10	55
23325		42.97	12.51	0	40		-10	55
23345		43.3	12.51	0	40		-10	55
23360		43.3	12.51	0	40		-10	55
23365		43.26	12.51	0	40		-10	55
23385		43.41	12.51	0	40		-10	55
23405		43.73	12.51	0	40		-10	55
23420		43.73	12.51	0	40		-10	55
23425		43.78	12.51	0	40		-10	55
23445		44.05	12.51	0	40		-10	55
23465		44.2	12.51	0	40		-10	55
23485		44.38	12.48	0	40		-10	55
23505		44.61	12.48	0	40		-10	55
23525		44.83	12.48	0	40		-10	55
23545		45.12	12.48	0	40		-10	55
23565		45.27	12.48	0	40		-10	55
23585		45.52	12.48	0	40		-10	55
23605		45.62	12.48	0	40		-10	55
23625		45.72	12.48	0	40		-10	55
23645		46.01	12.48	0	40		-10	55
23665		46.3	12.48	0	40		-10	55
23670		46.3	12.48	0	40		-10	55
23685		46.45	12.48	0	40		-10	55
23705		46.59	12.48	0	40		-10	55
23725		46.97	12.48	0	40		-10	55
23730		46.97	12.48	0	40		-10	55
23745		47.06	12.48	0	40		-10	55
23765		47.32	12.48	0	40		-10	55
23785		47.37	12.48	0	40		-10	55
23795		47.37	12.48	0	40		-10	55
23805		47.61	12.48	0	40		-10	55
23825		47.7	12.48	0	40		-10	55
23845		48	12.48	0	40		-10	55
23855		48	12.48	0	40		-10	55
23865		48.08	12.48	0	40		-10	55
23885		48.36	12.48	0	40		-10	55
23905		48.39	12.48	0	40		-10	55
23920		48.39	12.48	0	40		-10	55
23925		48.63	12.48	0	40		-10	55
23945		48.59	12.48	0	40		-10	55
23965		48.86	12.48	0	40		-10	55
23980		48.86	12.48	0	40		-10	55
23985		49.21	12.48	0	40		-10	55
24005		49.11	12.48	0	40		-10	55
24025		49.31	12.48	0	40		-10	55
24045		49.41	12.48	0	40		-10	55
24065		49.39	12.48	0	40		-10	55
24085		49.62	12.48	0	40		-10	55
24105		49.67	12.48	0	40		-10	55
24125		49.69	12.48	0	40		-10	55
24145		49.64	12.48	0	40		-10	55
24165		49.81	12.48	0	40		-10	55
24170		49.81	12.48	0	40		-10	55
24185		49.92	12.48	0	40		-10	55
24205		49.94	12.48	0	40		-10	55
24225		49.79	12.48	0	40		-10	55
24230		49.79	12.48	0	40		-10	55
24245		49.76	12.48	0	40		-10	55
24265		49.88	12.48	0	40		-10	55
24285		50.04	12.48	0	40		-10	55
24295		50.04	12.48	0	40		-10	55
24305		49.83	12.48	0	40		-10	55
24325		49.92	12.48	0	40		-10	55
24345		49.93	12.48	0	40		-10	55
24355		49.93	12.48	0	40		-10	55
24365		49.7	12.48	0	40		-10	55
24385		49.81	12.48	0	40		-10	55
24405		49.7	12.48	0	40		-10	55
24420		49.7	12.48	0	40		-10	55
24425		49.52	12.48	0	40		-10	55
24445		49.56	12.48	0	40		-10	55
24465		49.33	12.48	0	40		-10	55
24480		49.33	12.48	0	40		-10	55
24485		49.27	12.48	0	40		-10	55
24505		49.17	12.48	0	40		-10	55
24525		49	12.48	0	40		-10	55
24545		48.62	12.55	0	40		-10	55
24565		48.67	12.55	0	40		-10	55
24585		48.18	12.55	0	40		-10	55
24605		48.3	12.55	0	40		-10	55
24625		48.05	12.55	0	40		-10	55
24645		47.83	12.55	0	40		-10	55
24665		47.56	12.55	0	40		-10	55
24670		47.56	12.55	0	40		-10	55
24685		47.41	12.55	0	40		-10	55
24705		47.1	12.55	0	40		-10	55
24725		47.14	12.55	0	40		-10	55
24730		47.14	12.55	0	40		-10	55
24745		46.84	12.55	0	40		-10	55
24765		46.6	12.55	0	40		-10	55
24785		46.43	12.55	0	40		-10	55
24795		46.43	12.55	0	40		-10	55
24805		46.16	12.55	0	40		-10	55
24825		45.88	12.55	0	40		-10	55
24845		45.68	12.55	0	40		-10	55
24855		45.68	12.55	0	40		-10	55
24865		45.67	12.55	0	40		-10	55
24885		45.15	12.55	0	40		-10	55
24905		45.11	12.55	0	40		-10	55
24915		45.11	12.55	0	40		-10	55
24925		44.95	12.55	0	40		-10	55
24945		44.67	12.55	0	40		-10	55
24965		44.51	12.55	0	40		-10	55
24980		44.51	12.55	0	40		-10	55
24985		44.33	12.55	0	40		-10	55
25005		44.24	12.55	0	40		-10	55
25025		43.95	12.55	0	40		-10	55
25040		43.95	12.55	0	40		-10	55
25045		43.82	12.55	0	40		-10	55
25065		43.64	12.55	0	40		-10	55
25085		43.53	12.55	0	40		-10	55
25105		43.31	12.56	0	40		-10	55
25125		43.22	12.56	0	40		-10	55
25145		42.93	12.56	0	40		-10	55
25165		42.87	12.56	0	40		-10	55
25185		42.75	12.56	0	40		-10	55
25205		42.53	12.56	0	40		-10	55
25225		42.26	12.56	0	40		-10	55
25230		42.26	12.56	0	40		-10	55
25245		42.23	12.56	0	40		-10	55
25265		42.11	12.56	0	40		-10	55
25285		41.98	12.56	0	40		-10	55
25290		41.98	12.56	0	40		-10	55
25305		41.72	12.56	0	40		-10	55
25325		41.47	12.56	0	40		-10	55
25345		41.32	12.56	0	40		-10	55
25355		41.32	12.56	0	40		-10	55
25365		41.36	12.56	0	40		-10	55
25385		41.06	12.56	0	40		-10	55
25405		41.07	12.56	0	40		-10	55
25415		41.07	12.56	0	40		-10	55
25425		40.97	12.56	0	40		-10	55
25445		40.81	12.56	0	40		-10	55
25465		40.67	12.56	0	40		-10	55
25480		40.67	12.56	0	40		-10	55
25485		40.64	12.56	0	40		-10	55
25505		40.5	12.56	0	40		-10	55
25525		40.34	12.56	0	40		-10	55
25540		40.34	12.56	0	40		-10	55
25545		40.44	12.56	0	40		-10	55
25565		40.3	12.56	0	40		-10	55
25585		40.26	12.56	0	40		-10	55
25605		40.28	12.53	0	40		-10	55
25625		40.14	12.53	0	40		-10	55
25645		40.18	12.53	0	40		-10	55
25665		40.16	12.53	0	40		-10	55
25685		40.11	12.53	0	40		-10	55
25705		40.08	12.53	0	40		-10	55
25725		40.04	12.53	0	40		-10	55
25730		40.04	12.53	0	40		-10	55
25745		40.07	12.53	0	40		-10	55
25765		39.96	12.53	0	40		-10	55
25785		40.17	12.53	0	40		-10	55
25790		40.17	12.53	0	40		-10	55
25805		40.03	12.53	0	40		-10	55
25825		40.05	12.53	0	40		-10	55
25845		40.28	12.53	0	40		-10	55
25855		40.28	12.53	0	40		-10	55
25865		40.24	12.53	0	40		-10	55
25885		40.29	12.53	0	40		-10	55
25905		40.35	12.53	0	40		-10	55
25915		40.35	12.53	0	40		-10	55
25925		40.42	12.53	0	40		-10	55
25945		40.53	12.53	0	40		-10	55
25965		40.67	12.53	0	40		-10	55
25980		40.67	12.53	0	40		-10	55
25985		40.63	12.53	0	40		-10	55
26005		40.91	12.53	0	40		-10	55
26025		40.91	12.53	0	40		-10	55
26040		40.91	12.53	0	40		-10	55
26045		41.09	12.53	0	40		-10	55
26065		41.28	12.53	0	40		-10	55
26085		41.52	12.53	0	40		-10	55
26105		41.52	12.45	0	40		-10	55
26125		41.9	12.45	0	40		-10	55
26145		42.11	12.45	0	40		-10	55
26165		42.21	12.45	0	40		-10	55
26185		42.49	12.45	0	40		-10	55
26205		42.69	12.45	0	40		-10	55
26225		42.78	12.45	0	40		-10	55
26245		43.05	12.45	0	40		-10	55
26265		43.2	12.45	0	40		-10	55
26285		43.42	12.45	0	40		-10	55
26290		43.42	12.45	0	40		-10	55
26305		43.54	12.45	0	40		-10	55
26325		43.77	12.45	0	40		-10	55
26345		43.94	12.45	0	40		-10	55
26350		43.94	12.45	0	40		-10	55
26365		44.2	12.45	0	40		-10	55
26385		44.44	12.45	0	40		-10	55
26405		44.59	12.45	0	40		-10	55
26415		44.59	12.45	0	40		-10	55
26425		44.77	12.45	0	40		-10	55
26445		44.96	12.45	0	40		-10	55
26465		45.39	12.45	0	40		-10	55
26475		45.39	12.45	0	40		-10	55
26485		45.3	12.45	0	40		-10	55
26505		45.61	12.45	0	40		-10	55
26525		45.92	12.45	0	40		-10	55
26540		45.92	12.45	0	40		-10	55
26545		45.99	12.45	0	40		-10	55
26565		46.27	12.45	0	40		-10	55
26585		46.35	12.45	0	40		-10	55
26600		46.35	12.45	0	40		-10	55
26605		46.59	12.45	0	40		-10	55
26625		46.7	12.45	0	40		-10	55
26645		47.07	12.45	0	40		-10	55
26665		47.24	12.56	0	40		-10	55
26685		47.37	12.56	0	40		-10	55
26705		47.63	12.56	0	40		-10	55
26725		47.69	12.56	0	40		-10	55
26745		47.82	12.56	0	40		-10	55
26765		48.13	12.56	0	40		-10	55
26785		48.31	12.56	0	40		-10	55
26790		48.31	12.56	0	40		-10	55
26805		48.44	12.56	0	40		-10	55
26825		48.63	12.56	0	40		-10	55
26845		48.62	12.56	0	40		-10	55
26850		48.62	12.56	0	40		-10	55
26865		48.64	12.56	0	40		-10	55
26885		49.12	12.56	0	40		-10	55
26905		48.95	12.56	0	40		-10	55
26915		48.95	12.56	0	40		-10	55
26925		49.29	12.56	0	40		-10	55
26945		49.24	12.56	0	40		-10	55
26965		49.53	12.56	0	40		-10	55
26975		49.53	12.56	0	40		-10	55
26985		49.58	12.56	0	40		-10	55
27005		49.57	12.56	0	40		-10	55
27025		49.69	12.56	0	40		-10	55
27040		49.69	12.56	0	40		-10	55
27045		49.78	12.56	0	40		-10	55
27065		49.87	12.56	0	40		-10	55
27085		49.78	12.56	0	40		-10	55
27100		49.78	12.56	0	40		-10	55
27105		49.93	12.56	0	40		-10	55
27125		49.87	12.56	0	40		-10	55
27145		49.98	12.56	0	40		-10	55
27165		49.92	12.66	0	40		-10	55
27185		49.82	12.66	0	40		-10	55
27205		49.92	12.66	0	40		-10	55
27225		50.03	12.66	0	40		-10	55
27245		49.75	12.66	0	40		-10	55
27265		49.79	12.66	0	40		-10	55
27285		49.73	12.66	0	40		-10	55
27290		49.73	12.66	0	40		-10	55
27305		49.79	12.66	0	40		-10	55
27325		49.5	12.66	0	40		-10	55
27345		49.4	12.66	0	40		-10	55
27350		49.4	12.66	0	40		-10	55
27365		49.31	12.66	0	40		-10	55
27385		49.11	12.66	0	40		-10	55
27405		49.1	12.66	0	40		-10	55
27415		49.1	12.66	0	40		-10	55
27425		48.85	12.66	0	40		-10	55
27445		48.86	12.66	0	40		-10	55
27465		48.61	12.66	0	40		-10	55
27475		48.61	12.66	0	40		-10	55
27485		48.43	12.66	0	40		-10	55
27505		48.1	12.66	0	40		-10	55
27525		47.95	12.66	0	40		-10	55
27535		47.95	12.66	0	40		-10	55
27545		47.8	12.66	0	40		-10	55
27565		47.56	12.66	0	40		-10	55
27585		47.36	12.66	0	40		-10	55
27600		47.36	12.66	0	40		-10	55
27605		47.12	12.66	0	40		-10	55
27625		46.98	12.66	0	40		-10	55
27645		46.6	12.66	0	40		-10	55
27665		46.25	12.63	0	40		-10	55
27685		46.24	12.63	0	40		-10	55
27705		45.82	12.63	0	40		-10	55
27725		45.88	12.63	0	40		-10	55
27745		45.71	12.63	0	40		-10	55
27765		45.3	12.63	0	40		-10	55
27785		45.25	12.63	0	40		-10	55
27805		44.96	12.63	0	40		-10	55
27825		45.05	12.63	0	40		-10	55
27845		44.58	12.63	0	40		-10	55
27850		44.58	12.63	0	40		-10	55
27865		44.37	12.63	0	40		-10	55
27885		44.19	12.63	0	40		-10	55
27905		44.06	12.63	0	40		-10	55
27910		44.06	12.63	0	40		-10	55
27925		43.99	12.63	0	40		-10	55
27945		43.77	12.63	0	40		-10	55
27965		43.72	12.63	0	40		-10	55
27975		43.72	12.63	0	40		-10	55
27985		43.57	12.63	0	40		-10	55
28005		43.26	12.63	0	40		-10	55
28025		43.02	12.63	0	40		-10	55
28035		43.02	12.63	0	40		-10	55
28045		42.98	12.63	0	40		-10	55
28065		42.85	12.63	0	40		-10	55
28085		42.8	12.63	0	40		-10	55
28100		42.8	12.63	0	40		-10	55
28105		42.37	12.63	0	40		-10	55
28125		42.29	12.63	0	40		-10	55
28145		42.01	12.63	0	40		-10	55
28160		42.01	12.63	0	40		-10	55
28165		42.03	12.63	0	40		-10	55
28185		41.79	12.63	0	40		-10	55
28205		41.71	12.63	0	40		-10	55
28225		41.44	12.81	0	40		-10	55
28245		41.44	12.81	0	40		-10	55
28265		41.17	12.81	0	40		-10	55
28285		41.03	12.81	0	40		-10	55
28305		40.95	12.81	0	40		-10	55
28325		41	12.81	0	40		-10	55
28345		40.63	12.81	0	40		-10	55
28350		40.63	12.81	0	40		-10	55
28365		40.77	12.81	0	40		-10	55
28385		40.64	12.81	0	40		-10	55
28405		40.53	12.81	0	40		-10	55
28410		40.53	12.81	0	40		-10	55
28425		40.49	12.81	0	40		-10	55
28445		40.4	12.81	0	40		-10	55
28465		40.23	12.81	0	40		-10	55
28475		40.23	12.81	0	40		-10	55
28485		40.19	12.81	0	40		-10	55
28505		40.14	12.81	0	40		-10	55
28525		40.16	12.81	0	40		-10	55
28535		40.16	12.81	0	40		-10	55
28545		40.17	12.81	0	40		-10	55
28565		40.16	12.81	0	40		-10	55
28585		40.03	12.81	0	40		-10	55
28600		40.03	12.81	0	40		-10	55
28605		39.96	12.81	0	40		-10	55
28625		40.07	12.81	0	40		-10	55
28645		40.09	12.81	0	40		-10	55
28660		40.09	12.81	0	40		-10	55
28665		40.09	12.81	0	40		-10	55
28685		39.98	12.81	0	40		-10	55
28705		40.1	12.81	0	40		-10	55
28725		40.17	12.58	0	40		-10	55
28745		40.17	12.58	0	40		-10	55
28765		40.31	12.58	0	40		-10	55
28785		40.38	12.58	0	40		-10	55
28805		40.41	12.58	0	40		-10	55
28825		40.57	12.58	0	40		-10	55
28845		40.47	12.58	0	40		-10	55
28865		40.71	12.58	0	40		-10	55
28885		40.79	12.58	0	40		-10	55
28905		40.88	12.58	0	40		-10	55
28910		40.88	12.58	0	40		-10	55
28925		41.14	12.58	0	40		-10	55
28945		41.25	12.58	0	40		-10	55
28965		41.34	12.58	0	40		-10	55
28975		41.34	12.58	0	40		-10	55
28985		41.6	12.58	0	40		-10	55
29005		41.77	12.58	0	40		-10	55
29025		41.94	12.58	0	40		-10	55
29035		41.94	12.58	0	40		-10	55
29045		42.06	12.58	0	40		-10	55
29065		42.38	12.58	0	40		-10	55
29085		42.58	12.58	0	40		-10	55
29095		42.58	12.58	0	40		-10	55
29105		42.74	12.58	0	40		-10	55
29125		42.87	12.58	0	40		-10	55
29145		43.02	12.58	0	40		-10	55
29160		43.02	12.58	0	40		-10	55
29165		43.5	12.58	0	40		-10	55
29185		43.52	12.58	0	40		-10	55
29205		43.74	12.58	0	40		-10	55
29220		43.74	12.58	0	40		-10	55
29225		44.06	12.58	0	40		-10	55
29245		44.13	12.58	0	40		-10	55
29265		44.46	12.58	0	40		-10	55
29285		44.73	12.45	0	40		-10	55
29305		44.71	12.45	0	40		-10	55
29325		44.97	12.45	0	40		-10	55
29345		45.17	12.45	0	40		-10	55
29365		45.54	12.45	0	40		-10	55
29385		45.66	12.45	0	40		-10	55
29405		45.72	12.45	0	40		-10	55
29410		45.72	12.45	0	40		-10	55
29425		45.98	12.45	0	40		-10	55
29445		46.14	12.45	0	40		-10	55
29465		46.28	12.45	0	40		-10	55
29470		46.28	12.45	0	40		-10	55
29485		46.49	12.45	0	40		-10	55
29505		46.71	12.45	0	40		-10	55
29525		46.95	12.45	0	40		-10	55
29535		46.95	12.45	0	40		-10	55
29545		47.12	12.45	0	40		-10	55
29565		47.35	12.45	0	40		-10	55
29585		47.51	12.45	0	40		-10	55
29595		47.51	12.45	0	40		-10	55
29605		47.39	12.45	0	40		-10	55
29625		47.84	12.45	0	40		-10	55
29645		48.1	12.45	0	40		-10	55
29660		48.1	12.45	0	40		-10	55
29665		48.25	12.45	0	40		-10	55
29685		48.48	12.45	0	40		-10	55
29705		48.53	12.45	0	40		-10	55
29720		48.53	12.45	0	40		-10	55
29725		48.9	12.45	0	40		-10	55
29745		48.88	12.45	0	40		-10	55
29765		48.9	12.45	0	40		-10	55
29785		49.16	12.94	0	40		-10	55
29805		49.3	12.94	0	40		-10	55
29825		49.55	12.94	0	40		-10	55
29845		49.37	12.94	0	40		-10	55
29865		49.38	12.94	0	40		-10	55
29885		49.47	12.94	0	40		-10	55
29905		49.61	12.94	0	40		-10	55
29910		49.61	12.94	0	40		-10	55
29925		49.57	12.94	0	40		-10	55
29945		49.71	12.94	0	40		-10	55
29965		49.74	12.94	0	40		-10	55
29970		49.74	12.94	0	40		-10	55
29985		49.88	12.94	0	40		-10	55
30005		49.97	12.94	0	40		-10	55
30025		49.83	12.94	0	40		-10	55
30035		49.83	12.94	0	40		-10	55
30045		49.81	12.94	0	40		-10	55
30065		49.89	12.94	0	40		-10	55
30085		49.88	12.94	0	40		-10	55
30095		49.88	12.94	0	40		-10	55
30105		49.77	12.94	0	40		-10	55
30125		49.88	12.94	0	40		-10	55
30145		49.89	12.94	0	40		-10	55
30160		49.89	12.94	0	40		-10	55
30165		49.77	12.94	0	40		-10	55
30185		49.84	12.94	0	40		-10	55
30205		49.62	12.94	0	40		-10	55
30220		49.62	12.94	0	40		-10	55
30225		49.27	12.94	0	40		-10	55
30245		49.46	12.94	0	40		-10	55
30265		49.42	12.94	0	40		-10	55
30285		49.22	12.84	0	40		-10	55
30305		49.07	12.84	0	40		-10	55
30325		48.93	12.84	0	40		-10	55
30345		48.61	12.84	0	40		-10	55
30365		48.58	12.84	0	40		-10	55
30385		48.33	12.84	0	40		-10	55
30405		47.94	12.84	0	40		-10	55
30410		47.94	12.84	0	40		-10	55
30425		48.09	12.84	0	40		-10	55
30445		47.66	12.84	0	40		-10	55
30465		47.49	12.84	0	40		-10	55
30470		47.49	12.84	0	40		-10	55
30485		47.21	12.84	0	40		-10	55
30505		47.07	12.84	0	40		-10	55
30525		46.66	12.84	0	40		-10	55
30530		46.66	12.84	0	40		-10	55
30545		46.49	12.84	0	40		-10	55
30565		46.36	12.84	0	40		-10	55
30585		46.07	12.84	0	40		-10	55
30595		46.07	12.84	0	40		-10	55
30605		45.88	12.84	0	40		-10	55
30625		45.63	12.84	0	40		-10	55
30645		45.5	12.84	0	40		-10	55
30655		45.5	12.84	0	40		-10	55
30665		45.45	12.84	0	40		-10	55
30685		45.27	12.84	0	40		-10	55
30705		45.04	12.84	0	40		-10	55
30720		45.04	12.84	0	40		-10	55
30725		44.69	12.84	0	40		-10	55
30745		44.66	12.84	0	40		-10	55
30765		44.34	12.84	0	40		-10	55
30780		44.34	12.84	0	40		-10	55
30785		44.28	12.84	0	40		-10	55
30805		44.02	12.84	0	40		-10	55
30825		43.82	12.84	0	40		-10	55
30845		43.74	12.71	0	40		-10	55
30865		43.46	12.71	0	40		-10	55
30885		43.43	12.71	0	40		-10	55
30905		43.22	12.71	0	40		-10	55
30910		43.22	12.71	0	40		-10	55
30925		43.04	12.71	0	40		-10	55
30945		42.82	12.71	0	40		-10	55
30965		42.65	12.71	0	40		-10	55
30970		42.65	12.71	0	40		-10	55
30985		42.64	12.71	0	40		-10	55
31005		42.41	12.71	0	40		-10	55
31025		42.3	12.71	0	40		-10	55
31030		42.3	12.71	0	40		-10	55
31045		42.03	12.71	0	40		-10	55
31065		41.88	12.71	0	40		-10	55
31085		41.83	12.71	0	40		-10	55
31095		41.83	12.71	0	40		-10	55
31105		41.54	12.71	0	40		-10	55
31125		41.55	12.71	0	40		-10	55
31145		41.45	12.71	0	40		-10	55
31155		41.45	12.71	0	40		-10	55
31165		41.2	12.71	0	40		-10	55
31185		41.08	12.71	0	40		-10	55
31205		40.98	12.71	0	40		-10	55
31220		40.98	12.71	0	40		-10	55
31225		40.75	12.71	0	40		-10	55
31245		40.67	12.71	0	40		-10	55
31265		40.71	12.71	0	40		-10	55
31280		40.71	12.71	0	40		-10	55
31285		40.6	12.71	0	40		-10	55
31305		40.43	12.71	0	40		-10	55
31325		40.5	12.71	0	40		-10	55
31345		40.4	12.78	0	40		-10	55
31365		40.3	12.78	0	40		-10	55
31385		40.24	12.78	0	40		-10	55
31405		40.27	12.78	1	40		-10	55
31425		40.09	12.78	1	40		-10	55
31445		40.19	12.78	1	40		-10	55
31465		40.18	12.78	1	40		-10	55
31470		40.18	12.78	1	40		-10	55
31485		40.09	12.78	1	40		-10	55
31505		40.07	12.78	1	40		-10	55
31525		40.05	12.78	1	40		-10	55
31530		40.05	12.78	0	40		-10	55
31545		40.08	12.78	0	40		-10	55
31565		40.04	12.78	0	40		-10	55
31585		40.1	12.78	0	40		-10	55
31595		40.1	12.78	0	40		-10	55
31605		40.07	12.78	0	40		-10	55
31625		40.28	12.78	0	40		-10	55
31645		40.07	12.78	0	40		-10	55
31655		40.07	12.78	0	40		-10	55
31665		40.21	12.78	0	40		-10	55
31685		40.31	12.78	0	40		-10	55
31705		40.3	12.78	0	40		-10	55
31720		40.3	12.78	0	40		-10	55
31725		40.61	12.78	0	40		-10	55
31745		40.47	12.78	0	40		-10	55
31765		40.59	12.78	0	40		-10	55
31780		40.59	12.78	0	40		-10	55
31785		40.82	12.78	0	40		-10	55
31805		41.07	12.78	0	40		-10	55
31825		41.13	12.78	0	40		-10	55
31840		41.13	12.78	0	40		-10	55
31845		41.15	12.78	0	40		-10	55
31865		41.47	12.78	0	40		-10	55
31885		41.55	12.78	0	40		-10	55
31905		41.67	13.04	0	40		-10	55
31925		41.84	13.04	0	40		-10	55
31945		41.99	13.04	0	40		-10	55
31965		42.11	13.04	0	40		-10	55
31985		42.42	13.04	0	40		-10	55
32005		42.54	13.04	0	40		-10	55
32025		42.93	13.04	0	40		-10	55
32030		42.93	13.04	0	40		-10	55
32045		43.07	13.04	0	40		-10	55
32065		43.1	13.04	0	40		-10	55
32085		43.5	13.04	0	40		-10	55
32090		43.5	13.04	0	40		-10	55
32105		43.74	13.04	0	40		-10	55
32125		43.98	13.04	0	40		-10	55
32145		44.1	13.04	0	40		-10	55
32155		44.1	13.04	0	40		-10	55
32165		44.22	13.04	0	40		-10	55
32185		44.55	13.04	0	40		-10	55
32205		44.53	13.04	0	40		-10	55
32215		44.53	13.04	0	40		-10	55
32225		44.88	13.04	0	40		-10	55
32245		45.15	13.04	0	40		-10	55
32265		45.07	13.04	0	40		-10	55
32280		45.07	13.04	0	40		-10	55
32285		45.5	13.04	0	40		-10	55
32305		45.53	13.04	0	40		-10	55
32325		45.79	13.04	0	40		-10	55
[truncated: 288 more rows]
