# Supplementary material for: Clinical identification of the stimulus intensity to measure temporal summation of second pain
Source: Sci Rep. 2022 Jul 28;12:12915. doi: 10.1038/s41598-022-17171-6 (PMC9334644; doi:10.1038/s41598-022-17171-6)
Supplement: Supplementary file 1 — Supplementary Information 1. [file 41598_2022_17171_MOESM1_ESM.zip › 16 PT.xlsx]

## Sheet: Sheet1
Timestamp [msec]	Heater [C]	Tec [C]	Water [C]	COVAS	Baseline [C]	Events	LimiterMin [C]	LimiterMax [C]
45		36.1
65		36.01
85		36.05	11.5	0	35.9		-10	55
105		35.94	11.5	0	35.9		-10	55
125		36	11.5	0	35.9		-10	55
145		36.14	11.5	0	35.9		-10	55
165		35.92	11.5	0	35.9		-10	55
185		36.11	11.5	0	35.9		-10	55
205		36.02	11.5	0	35.9		-10	55
210		36.02	11.5	0	35.9		-10	55
225		35.98	11.5	0	35.9		-10	55
245		36.06	11.5	0	35.9		-10	55
265		36.06	11.5	0	35.9		-10	55
270		36.06	11.5	0	35.9		-10	55
285		35.9	11.5	0	35.9		-10	55
305		36.02	11.5	0	35.9		-10	55
325		36.17	11.5	0	35.9		-10	55
335		36.17	11.5	0	35.9		-10	55
345		36.11	11.5	0	35.9		-10	55
365		36.06	11.5	0	35.9		-10	55
385		36.05	11.5	0	35.9		-10	55
395		36.05	11.5	0	35.9		-10	55
405		35.87	11.5	0	35.9		-10	55
425		35.82	11.5	0	35.9		-10	55
445		35.9	11.5	0	35.9		-10	55
460		35.9	11.5	0	35.9		-10	55
465		35.99	11.5	0	35.9		-10	55
485		35.98	11.5	0	35.9		-10	55
505		35.88	11.5	0	35.9		-10	55
520		35.88	11.5	0	35.9		-10	55
525		35.94	11.5	0	35.9		-10	55
545		35.82	11.5	0	35.9		-10	55
565		35.9	11.5	0	35.9		-10	55
585		35.91	11.52	0	35.9		-10	55
605		36.01	11.52	0	35.9		-10	55
625		35.98	11.52	0	35.9		-10	55
645		35.82	11.52	0	35.9		-10	55
665		35.78	11.52	0	35.9		-10	55
685		35.81	11.52	0	35.9		-10	55
705		35.82	11.52	0	35.9		-10	55
710		35.82	11.52	0	35.9		-10	55
725		35.83	11.52	0	35.9		-10	55
745		35.96	11.52	0	35.9		-10	55
765		35.88	11.52	0	35.9		-10	55
770		35.88	11.52	0	35.9		-10	55
785		35.85	11.52	0	35.9		-10	55
805		35.83	11.52	0	35.9		-10	55
825		35.86	11.52	0	35.9		-10	55
835		35.86	11.52	0	35.9		-10	55
845		36.1	11.52	0	35.9		-10	55
865		35.87	11.52	0	35.9		-10	55
885		35.88	11.52	0	35.9		-10	55
895		35.88	11.52	0	35.9		-10	55
905		35.82	11.52	0	35.9		-10	55
925		36.06	11.52	0	35.9		-10	55
945		35.96	11.52	0	35.9		-10	55
960		35.96	11.52	0	35.9		-10	55
965		35.81	11.52	0	35.9		-10	55
985		35.97	11.52	0	35.9		-10	55
1005		35.94	11.52	0	35.9		-10	55
1020		35.94	11.52	0	35.9		-10	55
1025		36.1	11.52	0	35.9		-10	55
1045		35.92	11.52	0	35.9		-10	55
1065		35.93	11.52	0	35.9		-10	55
1085		35.97	11.5	0	35.9		-10	55
1105		35.9	11.5	0	35.9		-10	55
1125		35.77	11.5	0	35.9		-10	55
1145		35.87	11.5	0	35.9		-10	55
1165		35.89	11.5	0	35.9		-10	55
1185		36.05	11.5	0	35.9		-10	55
1205		36.03	11.5	0	35.9		-10	55
1225		35.92	11.5	0	35.9		-10	55
1245		35.91	11.5	0	35.9		-10	55
1265		35.88	11.5	0	35.9		-10	55
1270		35.88	11.5	0	35.9		-10	55
1285		35.93	11.5	0	35.9		-10	55
1305		35.94	11.5	0	35.9		-10	55
1325		35.87	11.5	0	35.9		-10	55
1330		35.87	11.5	0	35.9		-10	55
1345		35.89	11.5	0	35.9		-10	55
1365		36.05	11.5	0	35.9		-10	55
1385		36.01	11.5	0	35.9		-10	55
1395		36.01	11.5	0	35.9		-10	55
1405		35.91	11.5	0	35.9		-10	55
1425		35.89	11.5	0	35.9		-10	55
1445		35.89	11.5	0	35.9		-10	55
1460		35.89	11.5	0	35.9		-10	55
1465		35.94	11.5	0	35.9		-10	55
1485		35.89	11.5	0	35.9		-10	55
1505		35.83	11.5	0	35.9		-10	55
1520		35.83	11.5	0	35.9		-10	55
1525		35.92	11.5	0	35.9		-10	55
1545		35.98	11.5	0	35.9		-10	55
1565		35.91	11.5	0	35.9		-10	55
1580		35.91	11.5	0	35.9		-10	55
1585		35.9	11.5	0	35.9		-10	55
1605		35.96	11.5	0	35.9		-10	55
1625		35.99	11.5	0	35.9		-10	55
1645		35.97	11.54	0	35.9		-10	55
1665		35.96	11.54	0	35.9		-10	55
1685		35.94	11.54	0	35.9		-10	55
1705		35.9	11.54	0	35.9		-10	55
1725		35.96	11.54	0	35.9		-10	55
1745		36.03	11.54	0	35.9		-10	55
1765		35.85	11.54	0	35.9		-10	55
1770		35.85	11.54	0	35.9		-10	55
1785		35.88	11.54	0	35.9		-10	55
1805		35.77	11.54	0	35.9		-10	55
1825		35.88	11.54	0	35.9		-10	55
1830		35.88	11.54	0	35.9		-10	55
1845		35.95	11.54	0	35.9		-10	55
1865		35.86	11.54	0	35.9		-10	55
1885		35.82	11.54	0	35.9		-10	55
1895		35.82	11.54	0	35.9		-10	55
1905		35.89	11.54	0	35.9		-10	55
1925		35.99	11.54	0	35.9		-10	55
1945		35.95	11.54	0	35.9		-10	55
1955		35.95	11.54	0	35.9		-10	55
1965		35.98	11.54	0	35.9		-10	55
1985		35.93	11.54	0	35.9		-10	55
2005		35.85	11.54	0	35.9		-10	55
2020		35.85	11.54	0	35.9		-10	55
2025		36.07	11.54	0	35.9		-10	55
2045		35.94	11.54	0	35.9		-10	55
2065		35.98	11.54	0	35.9		-10	55
2080		35.98	11.54	0	35.9		-10	55
2085		35.95	11.54	0	35.9		-10	55
2105		35.94	11.54	0	35.9		-10	55
2125		36.04	11.54	0	35.9		-10	55
2145		35.91	11.37	0	35.9		-10	55
2165		36	11.37	0	35.9		-10	55
2185		35.96	11.37	0	35.9		-10	55
2205		35.99	11.37	0	35.9		-10	55
2225		35.9	11.37	0	35.9		-10	55
2245		35.88	11.37	0	35.9		-10	55
2265		35.98	11.37	0	35.9		-10	55
2270		35.98	11.37	0	35.9		-10	55
2285		35.8	11.37	0	35.9		-10	55
2305		36.03	11.37	0	35.9		-10	55
2325		35.93	11.37	0	35.9		-10	55
2330		35.93	11.37	0	35.9		-10	55
2345		35.96	11.37	0	35.9		-10	55
2365		35.92	11.37	0	35.9		-10	55
2385		35.89	11.37	0	35.9		-10	55
2395		35.89	11.37	0	35.9		-10	55
2405		35.91	11.37	0	35.9		-10	55
2425		35.9	11.37	0	35.9		-10	55
2445		35.88	11.37	0	35.9		-10	55
2455		35.88	11.37	0	35.9		-10	55
2465		35.85	11.37	0	35.9		-10	55
2485		35.97	11.37	0	35.9		-10	55
2505		35.86	11.37	0	35.9		-10	55
2515		35.86	11.37	0	35.9		-10	55
2525		35.94	11.37	0	35.9		-10	55
2545		35.95	11.37	0	35.9		-10	55
2565		35.85	11.37	0	35.9		-10	55
2580		35.85	11.37	0	35.9		-10	55
2585		36.01	11.37	0	35.9		-10	55
2605		35.88	11.37	0	35.9		-10	55
2625		35.8	11.37	0	35.9		-10	55
2640		35.8	11.37	0	35.9		-10	55
2645		35.75	11.37	0	35.9		-10	55
2665		36.01	11.37	0	35.9		-10	55
2685		35.78	11.37	0	35.9		-10	55
2705		35.96	11.29	0	35.9		-10	55
2725		35.86	11.29	0	35.9		-10	55
2745		35.92	11.29	0	35.9		-10	55
2765		35.87	11.29	0	35.9		-10	55
2785		35.92	11.29	0	35.9		-10	55
2805		36	11.29	0	35.9		-10	55
2825		35.97	11.29	0	35.9		-10	55
2830		35.97	11.29	0	35.9		-10	55
2845		35.91	11.29	0	35.9		-10	55
2865		35.97	11.29	0	35.9		-10	55
2885		35.94	11.29	0	35.9		-10	55
2890		35.94	11.29	0	35.9		-10	55
2905		36	11.29	0	35.9		-10	55
2925		35.87	11.29	0	35.9		-10	55
2945		35.98	11.29	0	35.9		-10	55
2955		35.98	11.29	0	35.9		-10	55
2965		35.93	11.29	0	35.9		-10	55
2985		35.91	11.29	0	35.9		-10	55
3005		35.75	11.29	0	35.9		-10	55
3015		35.75	11.29	0	35.9		-10	55
3025		35.87	11.29	0	35.9		-10	55
3045		35.83	11.29	0	35.9		-10	55
3065		35.76	11.29	0	35.9		-10	55
3080		35.76	11.29	0	35.9		-10	55
3085		35.83	11.29	0	35.9		-10	55
3105		35.96	11.29	0	35.9		-10	55
3125		35.82	11.29	0	35.9		-10	55
3140		35.82	11.29	0	35.9		-10	55
3145		35.86	11.29	0	35.9		-10	55
3165		35.87	11.29	0	35.9		-10	55
3185		35.94	11.29	0	35.9		-10	55
3205		35.92	11.45	0	35.9		-10	55
3225		35.99	11.45	0	35.9		-10	55
3245		35.83	11.45	0	35.9		-10	55
3265		35.87	11.45	0	35.9		-10	55
3285		35.88	11.45	0	35.9		-10	55
3305		35.96	11.45	0	35.9		-10	55
3325		35.91	11.45	0	35.9		-10	55
3330		35.91	11.45	0	35.9		-10	55
3345		35.88	11.45	0	35.9		-10	55
3365		35.84	11.45	0	35.9		-10	55
3385		35.85	11.45	0	35.9		-10	55
3390		35.85	11.45	0	35.9		-10	55
3405		35.95	11.45	0	35.9		-10	55
3425		35.96	11.45	0	35.9		-10	55
3445		35.98	11.45	0	35.9		-10	55
3455		35.98	11.45	0	35.9		-10	55
3465		35.79	11.45	0	35.9		-10	55
3485		36.04	11.45	0	35.9		-10	55
3505		35.95	11.45	0	35.9		-10	55
3515		35.95	11.45	0	35.9		-10	55
3525		35.91	11.45	0	35.9		-10	55
3545		35.85	11.45	0	35.9		-10	55
3565		35.86	11.45	0	35.9		-10	55
3580		35.86	11.45	0	35.9		-10	55
3585		35.86	11.45	0	35.9		-10	55
3605		35.93	11.45	0	35.9		-10	55
3625		35.84	11.45	0	35.9		-10	55
3640		35.84	11.45	0	35.9		-10	55
3645		35.93	11.45	0	35.9		-10	55
3665		36.02	11.45	0	35.9		-10	55
3685		35.95	11.45	0	35.9		-10	55
3705		35.82	11.39	0	35.9		-10	55
3725		35.94	11.39	0	35.9		-10	55
3745		35.91	11.39	0	35.9		-10	55
3765		35.9	11.39	0	35.9		-10	55
3785		35.95	11.39	0	35.9		-10	55
3805		35.84	11.39	0	35.9		-10	55
3825		35.74	11.39	0	35.9		-10	55
3830		35.74	11.39	0	35.9		-10	55
3845		35.99	11.39	0	35.9		-10	55
3865		35.96	11.39	0	35.9		-10	55
3885		35.83	11.39	0	35.9		-10	55
3890		35.83	11.39	0	35.9		-10	55
3905		35.87	11.39	0	35.9		-10	55
3925		35.96	11.39	0	35.9		-10	55
3945		36.05	11.39	0	35.9		-10	55
3955		36.05	11.39	0	35.9		-10	55
3965		35.99	11.39	0	35.9		-10	55
3985		35.96	11.39	0	35.9		-10	55
4005		35.89	11.39	0	35.9		-10	55
4015		35.89	11.39	0	35.9		-10	55
4025		36.04	11.39	0	35.9		-10	55
4045		35.88	11.39	0	35.9		-10	55
4065		35.95	11.39	0	35.9		-10	55
4080		35.95	11.39	0	35.9		-10	55
4085		35.97	11.39	0	35.9		-10	55
4105		35.82	11.39	0	35.9		-10	55
4125		36.04	11.39	0	35.9		-10	55
4140		36.04	11.39	0	35.9		-10	55
4145		35.97	11.39	0	35.9		-10	55
4165		35.87	11.39	0	35.9		-10	55
4185		35.86	11.39	0	35.9		-10	55
4200		35.86	11.39	0	35.9		-10	55
4205		35.94	11.39	0	35.9		-10	55
4225		35.99	11.39	0	35.9		-10	55
4245		35.84	11.39	0	35.9		-10	55
4265		35.97	11.16	0	35.9		-10	55
4285		35.93	11.16	0	35.9		-10	55
4305		35.98	11.16	0	35.9		-10	55
4325		35.96	11.16	0	35.9		-10	55
4345		35.86	11.16	0	35.9		-10	55
4365		35.84	11.16	0	35.9		-10	55
4385		35.87	11.16	0	35.9		-10	55
4390		35.87	11.16	0	35.9		-10	55
4405		35.73	11.16	0	35.9		-10	55
4425		35.78	11.16	0	35.9		-10	55
4445		35.96	11.16	0	35.9		-10	55
4450		35.96	11.16	0	35.9		-10	55
4465		36.01	11.16	0	35.9		-10	55
4485		35.98	11.16	0	35.9		-10	55
4505		35.93	11.16	0	35.9		-10	55
4515		35.93	11.16	0	35.9		-10	55
4525		35.78	11.16	0	35.9		-10	55
4545		35.83	11.16	0	35.9		-10	55
4565		35.83	11.16	0	35.9		-10	55
4575		35.83	11.16	0	35.9		-10	55
4585		35.79	11.16	0	35.9		-10	55
4605		35.93	11.16	0	35.9		-10	55
4625		35.98	11.16	0	35.9		-10	55
4640		35.98	11.16	0	35.9		-10	55
4645		35.89	11.16	0	35.9		-10	55
4665		35.93	11.16	0	35.9		-10	55
4685		35.86	11.16	0	35.9		-10	55
4700		35.86	11.16	0	35.9		-10	55
4705		35.89	11.16	0	35.9		-10	55
4725		35.96	11.16	0	35.9		-10	55
4745		35.83	11.16	0	35.9		-10	55
4765		35.8	11.32	0	35.9		-10	55
4785		35.79	11.32	0	35.9		-10	55
4805		35.8	11.32	0	35.9		-10	55
4825		35.8	11.32	0	35.9		-10	55
4845		35.81	11.32	0	35.9		-10	55
4865		35.93	11.32	0	35.9		-10	55
4885		36.02	11.32	0	35.9		-10	55
4890		36.02	11.32	0	35.9		-10	55
4905		35.92	11.32	0	35.9		-10	55
4925		36.04	11.32	0	35.9		-10	55
4945		35.91	11.32	0	35.9		-10	55
4950		35.91	11.32	0	35.9		-10	55
4965		35.98	11.32	0	35.9		-10	55
4985		35.97	11.32	0	35.9		-10	55
5005		35.89	11.32	0	35.9		-10	55
5015		35.89	11.32	0	35.9		-10	55
5025		36	11.32	0	35.9		-10	55
5045		35.82	11.32	0	35.9		-10	55
5065		35.98	11.32	0	35.9		-10	55
5075		35.98	11.32	0	35.9		-10	55
5085		35.83	11.32	0	35.9		-10	55
5105		35.88	11.32	0	35.9		-10	55
5125		35.84	11.32	0	35.9		-10	55
5135		35.84	11.32	0	35.9		-10	55
5145		35.99	11.32	0	35.9		-10	55
5165		35.99	11.32	0	35.9		-10	55
5185		35.91	11.32	0	35.9		-10	55
5200		35.91	11.32	0	35.9		-10	55
5205		36.07	11.32	0	35.9		-10	55
5225		36.01	11.32	0	35.9		-10	55
5245		36.1	11.32	0	35.9		-10	55
5265		36.13	11.44	0	35.9		-10	55
5285		36.17	11.44	0	35.9		-10	55
5305		36.43	11.44	0	35.9		-10	55
5325		36.44	11.44	0	35.9		-10	55
5345		36.58	11.44	0	35.9		-10	55
5365		36.66	11.44	0	35.9		-10	55
5385		36.88	11.44	0	35.9		-10	55
5390		36.88	11.44	0	35.9		-10	55
5405		36.85	11.44	0	35.9		-10	55
5425		37.02	11.44	0	35.9		-10	55
5445		37.39	11.44	0	35.9		-10	55
5450		37.39	11.44	0	35.9		-10	55
5465		37.45	11.44	0	35.9		-10	55
5485		37.47	11.44	0	35.9		-10	55
5505		37.75	11.44	0	35.9		-10	55
5510		37.75	11.44	0	35.9		-10	55
5525		37.94	11.44	0	35.9		-10	55
5545		38.09	11.44	0	35.9		-10	55
5565		38.25	11.44	0	35.9		-10	55
5575		38.25	11.44	0	35.9		-10	55
5585		38.46	11.44	0	35.9		-10	55
5605		38.59	11.44	0	35.9		-10	55
5625		38.74	11.44	0	35.9		-10	55
5635		38.74	11.44	0	35.9		-10	55
5645		39.12	11.44	0	35.9		-10	55
5665		39.31	11.44	0	35.9		-10	55
5685		39.35	11.44	0	35.9		-10	55
5700		39.35	11.44	0	35.9		-10	55
5705		39.65	11.44	0	35.9		-10	55
5725		39.6	11.44	0	35.9		-10	55
5745		39.89	11.44	0	35.9		-10	55
5760		39.89	11.44	0	35.9		-10	55
5765		40.1	11.44	0	35.9		-10	55
5785		40.23	11.44	0	35.9		-10	55
5805		40.51	11.44	0	35.9		-10	55
5825		40.73	11.44	0	35.9		-10	55
5845		40.81	11.44	0	35.9		-10	55
5865		40.99	11.44	0	35.9		-10	55
5885		41.06	11.44	0	35.9		-10	55
5905		41.44	11.44	0	35.9		-10	55
5925		41.52	11.44	0	35.9		-10	55
5945		41.73	11.44	0	35.9		-10	55
5950		41.73	11.44	0	35.9		-10	55
5965		41.88	11.44	0	35.9		-10	55
5985		42	11.44	0	35.9		-10	55
6005		42.31	11.44	0	35.9		-10	55
6010		42.31	11.44	0	35.9		-10	55
6025		42.33	11.44	0	35.9		-10	55
6045		42.66	11.44	0	35.9		-10	55
6065		42.76	11.44	0	35.9		-10	55
6075		42.76	11.44	0	35.9		-10	55
6085		42.96	11.44	0	35.9		-10	55
6105		43.02	11.44	0	35.9		-10	55
6125		43.19	11.44	0	35.9		-10	55
6135		43.19	11.44	0	35.9		-10	55
6145		43.4	11.44	0	35.9		-10	55
6165		43.58	11.44	0	35.9		-10	55
6185		43.61	11.44	0	35.9		-10	55
6200		43.61	11.44	0	35.9		-10	55
6205		43.7	11.44	0	35.9		-10	55
6225		44.01	11.44	0	35.9		-10	55
6245		44.08	11.44	0	35.9		-10	55
6260		44.08	11.44	0	35.9		-10	55
6265		44.23	11.44	0	35.9		-10	55
6285		44.33	11.44	0	35.9		-10	55
6305		44.62	11.44	0	35.9		-10	55
6325		44.59	11.26	0	35.9		-10	55
6345		44.84	11.26	0	35.9		-10	55
6365		44.92	11.26	0	35.9		-10	55
6385		45.11	11.26	0	35.9		-10	55
6405		45.12	11.26	0	35.9		-10	55
6425		45.27	11.26	0	35.9		-10	55
6445		45.33	11.26	0	35.9		-10	55
6450		45.33	11.26	0	35.9		-10	55
6465		45.41	11.26	0	35.9		-10	55
6485		45.56	11.26	0	35.9		-10	55
6505		45.66	11.26	0	35.9		-10	55
6510		45.66	11.26	0	35.9		-10	55
6525		45.75	11.26	0	35.9		-10	55
6545		45.73	11.26	0	35.9		-10	55
6565		45.89	11.26	0	35.9		-10	55
6575		45.89	11.26	0	35.9		-10	55
6585		45.89	11.26	0	35.9		-10	55
6605		45.84	11.26	0	35.9		-10	55
6625		45.87	11.26	0	35.9		-10	55
6635		45.87	11.26	0	35.9		-10	55
6645		46.03	11.26	0	35.9		-10	55
6665		45.98	11.26	0	35.9		-10	55
6685		45.89	11.26	0	35.9		-10	55
6700		45.89	11.26	0	35.9		-10	55
6705		45.89	11.26	0	35.9		-10	55
6725		45.94	11.26	0	35.9		-10	55
6745		45.82	11.26	0	35.9		-10	55
6760		45.82	11.26	0	35.9		-10	55
6765		45.83	11.26	0	35.9		-10	55
6785		45.73	11.26	0	35.9		-10	55
6805		45.71	11.26	0	35.9		-10	55
6820		45.71	11.26	0	35.9		-10	55
6825		45.56	11.26	0	35.9		-10	55
6845		45.28	11.26	0	35.9		-10	55
6865		45.24	11.26	0	35.9		-10	55
6885		45.02	11.27	0	35.9		-10	55
6905		44.91	11.27	0	35.9		-10	55
6925		44.6	11.27	0	35.9		-10	55
6945		44.41	11.27	0	35.9		-10	55
6965		44.29	11.27	0	35.9		-10	55
6985		43.99	11.27	0	35.9		-10	55
7005		43.93	11.27	0	35.9		-10	55
7010		43.93	11.27	0	35.9		-10	55
7025		43.56	11.27	0	35.9		-10	55
7045		43.3	11.27	0	35.9		-10	55
7065		43.12	11.27	0	35.9		-10	55
7075		43.12	11.27	0	35.9		-10	55
7085		43.1	11.27	0	35.9		-10	55
7105		42.84	11.27	0	35.9		-10	55
7125		42.43	11.27	0	35.9		-10	55
7135		42.43	11.27	0	35.9		-10	55
7145		42.41	11.27	0	35.9		-10	55
7165		42.23	11.27	0	35.9		-10	55
7185		41.93	11.27	0	35.9		-10	55
7195		41.93	11.27	0	35.9		-10	55
7205		41.69	11.27	0	35.9		-10	55
7225		41.61	11.27	0	35.9		-10	55
7245		41.18	11.27	0	35.9		-10	55
7260		41.18	11.27	0	35.9		-10	55
7265		41.19	11.27	0	35.9		-10	55
7285		40.85	11.27	0	35.9		-10	55
7305		40.56	11.27	0	35.9		-10	55
7320		40.56	11.27	0	35.9		-10	55
7325		40.49	11.27	0	35.9		-10	55
7345		40.37	11.27	0	35.9		-10	55
7365		40.19	11.27	0	35.9		-10	55
7385		39.98	11.49	0	35.9		-10	55
7405		39.76	11.49	0	35.9		-10	55
7425		39.65	11.49	0	35.9		-10	55
7445		39.27	11.49	0	35.9		-10	55
7465		39.2	11.49	0	35.9		-10	55
7485		39.18	11.49	0	35.9		-10	55
7505		38.92	11.49	0	35.9		-10	55
7510		38.92	11.49	0	35.9		-10	55
7525		38.76	11.49	0	35.9		-10	55
7545		38.52	11.49	0	35.9		-10	55
7565		38.44	11.49	0	35.9		-10	55
7570		38.44	11.49	0	35.9		-10	55
7585		38.22	11.49	0	35.9		-10	55
7605		38.15	11.49	0	35.9		-10	55
7625		38.03	11.49	0	35.9		-10	55
7635		38.03	11.49	0	35.9		-10	55
7645		37.76	11.49	0	35.9		-10	55
7665		37.69	11.49	0	35.9		-10	55
7685		37.54	11.49	0	35.9		-10	55
7695		37.54	11.49	0	35.9		-10	55
7705		37.36	11.49	0	35.9		-10	55
7725		37.35	11.49	0	35.9		-10	55
7745		37.1	11.49	0	35.9		-10	55
7760		37.1	11.49	0	35.9		-10	55
7765		36.99	11.49	0	35.9		-10	55
7785		36.94	11.49	0	35.9		-10	55
7805		36.81	11.49	0	35.9		-10	55
7820		36.81	11.49	0	35.9		-10	55
7825		36.73	11.49	0	35.9		-10	55
7845		36.56	11.49	0	35.9		-10	55
7865		36.53	11.49	0	35.9		-10	55
7885		36.52	11.24	0	35.9		-10	55
7905		36.48	11.24	0	35.9		-10	55
7925		36.39	11.24	0	35.9		-10	55
7945		36.18	11.24	0	35.9		-10	55
7965		36.27	11.24	0	35.9		-10	55
7985		36.43	11.24	0	35.9		-10	55
8005		36.03	11.24	0	35.9		-10	55
8010		36.03	11.24	0	35.9		-10	55
8025		36.11	11.24	0	35.9		-10	55
8045		36.04	11.24	0	35.9		-10	55
8065		36.21	11.24	0	35.9		-10	55
8070		36.21	11.24	0	35.9		-10	55
8085		36.09	11.24	0	35.9		-10	55
8105		36.12	11.24	0	35.9		-10	55
8125		36.19	11.24	0	35.9		-10	55
8130		36.19	11.24	0	35.9		-10	55
8145		36.14	11.24	0	35.9		-10	55
8165		36.19	11.24	0	35.9		-10	55
8185		36.19	11.24	0	35.9		-10	55
8195		36.19	11.24	0	35.9		-10	55
8205		36.19	11.24	0	35.9		-10	55
8225		36.09	11.24	0	35.9		-10	55
8245		36.29	11.24	0	35.9		-10	55
8255		36.29	11.24	0	35.9		-10	55
8265		36.28	11.24	0	35.9		-10	55
8285		36.26	11.24	0	35.9		-10	55
8305		36.26	11.24	0	35.9		-10	55
8320		36.26	11.24	0	35.9		-10	55
8325		36.37	11.24	0	35.9		-10	55
8345		36.39	11.24	0	35.9		-10	55
8365		36.4	11.24	0	35.9		-10	55
8380		36.4	11.24	0	35.9		-10	55
8385		36.51	11.24	0	35.9		-10	55
8405		36.62	11.24	0	35.9		-10	55
8425		36.75	11.24	0	35.9		-10	55
8445		36.9	11.32	0	35.9		-10	55
8465		36.93	11.32	0	35.9		-10	55
8485		37.21	11.32	0	35.9		-10	55
8505		37.26	11.32	0	35.9		-10	55
8525		37.39	11.32	0	35.9		-10	55
8545		37.65	11.32	0	35.9		-10	55
8565		37.78	11.32	0	35.9		-10	55
8570		37.78	11.32	0	35.9		-10	55
8585		37.92	11.32	0	35.9		-10	55
8605		38.12	11.32	0	35.9		-10	55
8625		38.27	11.32	0	35.9		-10	55
8630		38.27	11.32	0	35.9		-10	55
8645		38.4	11.32	0	35.9		-10	55
8665		38.85	11.32	0	35.9		-10	55
8685		38.89	11.32	0	35.9		-10	55
8695		38.89	11.32	0	35.9		-10	55
8705		39.15	11.32	0	35.9		-10	55
8725		39.34	11.32	0	35.9		-10	55
8745		39.46	11.32	0	35.9		-10	55
8755		39.46	11.32	0	35.9		-10	55
8765		39.69	11.32	0	35.9		-10	55
8785		39.98	11.32	0	35.9		-10	55
8805		40.18	11.32	0	35.9		-10	55
8820		40.18	11.32	0	35.9		-10	55
8825		40.6	11.32	0	35.9		-10	55
8845		40.63	11.32	0	35.9		-10	55
8865		40.72	11.32	0	35.9		-10	55
8880		40.72	11.32	0	35.9		-10	55
8885		41.04	11.32	0	35.9		-10	55
8905		41.29	11.32	0	35.9		-10	55
8925		41.3	11.32	0	35.9		-10	55
8945		41.52	11.47	0	35.9		-10	55
8965		41.76	11.47	0	35.9		-10	55
8985		42.05	11.47	0	35.9		-10	55
9005		42.14	11.47	0	35.9		-10	55
9025		42.08	11.47	0	35.9		-10	55
9045		42.61	11.47	0	35.9		-10	55
9065		42.79	11.47	0	35.9		-10	55
9070		42.79	11.47	0	35.9		-10	55
9085		42.85	11.47	0	35.9		-10	55
9105		43.23	11.47	0	35.9		-10	55
9125		43.19	11.47	0	35.9		-10	55
9130		43.19	11.47	0	35.9		-10	55
9145		43.33	11.47	0	35.9		-10	55
9165		43.62	11.47	0	35.9		-10	55
9185		43.82	11.47	0	35.9		-10	55
9195		43.82	11.47	0	35.9		-10	55
9205		44.09	11.47	0	35.9		-10	55
9225		44.06	11.47	0	35.9		-10	55
9245		44.34	11.47	0	35.9		-10	55
9255		44.34	11.47	0	35.9		-10	55
9265		44.44	11.47	0	35.9		-10	55
9285		44.48	11.47	0	35.9		-10	55
9305		44.91	11.47	0	35.9		-10	55
9320		44.91	11.47	0	35.9		-10	55
9325		44.95	11.47	0	35.9		-10	55
9345		44.92	11.47	0	35.9		-10	55
9365		45.08	11.47	0	35.9		-10	55
9380		45.08	11.47	0	35.9		-10	55
9385		45.12	11.47	0	35.9		-10	55
9405		45.4	11.47	0	35.9		-10	55
9425		45.48	11.47	0	35.9		-10	55
9440		45.48	11.47	0	35.9		-10	55
9445		45.62	11.47	0	35.9		-10	55
9465		45.84	11.47	0	35.9		-10	55
9485		45.65	11.47	0	35.9		-10	55
9505		46.02	11.27	0	35.9		-10	55
9525		45.93	11.27	0	35.9		-10	55
9545		45.94	11.27	0	35.9		-10	55
9565		45.96	11.27	0	35.9		-10	55
9570		45.96	11.27	0	35.9		-10	55
9585		45.96	11.27	0	35.9		-10	55
9605		45.83	11.27	0	35.9		-10	55
9625		46.01	11.27	0	35.9		-10	55
9630		46.01	11.27	0	35.9		-10	55
9645		45.96	11.27	0	35.9		-10	55
9665		45.97	11.27	0	35.9		-10	55
9685		45.72	11.27	0	35.9		-10	55
9695		45.72	11.27	0	35.9		-10	55
9705		45.8	11.27	0	35.9		-10	55
9725		45.76	11.27	0	35.9		-10	55
9745		45.45	11.27	0	35.9		-10	55
9755		45.45	11.27	0	35.9		-10	55
9765		45.46	11.27	0	35.9		-10	55
9785		45.36	11.27	0	35.9		-10	55
9805		45	11.27	0	35.9		-10	55
9815		45	11.27	0	35.9		-10	55
9825		45.2	11.27	0	35.9		-10	55
9845		44.85	11.27	0	35.9		-10	55
9865		44.84	11.27	0	35.9		-10	55
9880		44.84	11.27	0	35.9		-10	55
9885		44.48	11.27	0	35.9		-10	55
9905		44.29	11.27	0	35.9		-10	55
9925		43.95	11.27	0	35.9		-10	55
9940		43.95	11.27	0	35.9		-10	55
9945		43.74	11.27	0	35.9		-10	55
9965		43.69	11.27	0	35.9		-10	55
9985		43.39	11.27	0	35.9		-10	55
10005		42.98	11.27	0	35.9		-10	55
10025		42.89	11.27	0	35.9		-10	55
10045		42.68	11.27	0	35.9		-10	55
10065		42.57	11.27	0	35.9		-10	55
10085		42.26	11.27	0	35.9		-10	55
10105		42.07	11.27	0	35.9		-10	55
10125		41.74	11.27	0	35.9		-10	55
10130		41.74	11.27	0	35.9		-10	55
10145		41.58	11.27	0	35.9		-10	55
10165		41.41	11.27	0	35.9		-10	55
10185		41.19	11.27	0	35.9		-10	55
10190		41.19	11.27	0	35.9		-10	55
10205		40.95	11.27	0	35.9		-10	55
10225		40.85	11.27	0	35.9		-10	55
10245		40.57	11.27	0	35.9		-10	55
10255		40.57	11.27	0	35.9		-10	55
10265		40.47	11.27	0	35.9		-10	55
10285		40.19	11.27	0	35.9		-10	55
10305		40.13	11.27	0	35.9		-10	55
10315		40.13	11.27	0	35.9		-10	55
10325		39.91	11.27	0	35.9		-10	55
10345		39.85	11.27	0	35.9		-10	55
10365		39.62	11.27	0	35.9		-10	55
10380		39.62	11.27	0	35.9		-10	55
10385		39.57	11.27	0	35.9		-10	55
10405		39.27	11.27	0	35.9		-10	55
10425		39.09	11.27	0	35.9		-10	55
10440		39.09	11.27	0	35.9		-10	55
10445		38.87	11.27	0	35.9		-10	55
10465		38.72	11.27	0	35.9		-10	55
10485		38.64	11.27	0	35.9		-10	55
10505		38.31	11.26	0	35.9		-10	55
10525		38.22	11.26	0	35.9		-10	55
10545		38.11	11.26	0	35.9		-10	55
10565		37.94	11.26	0	35.9		-10	55
10585		37.8	11.26	0	35.9		-10	55
10605		37.78	11.26	0	35.9		-10	55
10625		37.49	11.26	0	35.9		-10	55
10630		37.49	11.26	0	35.9		-10	55
10645		37.43	11.26	0	35.9		-10	55
10665		37.14	11.26	0	35.9		-10	55
10685		36.96	11.26	0	35.9		-10	55
10690		36.96	11.26	0	35.9		-10	55
10705		37	11.26	0	35.9		-10	55
10725		36.97	11.26	0	35.9		-10	55
10745		36.69	11.26	0	35.9		-10	55
10750		36.69	11.26	0	35.9		-10	55
10765		36.76	11.26	0	35.9		-10	55
10785		36.58	11.26	0	35.9		-10	55
10805		36.6	11.26	0	35.9		-10	55
10815		36.6	11.26	0	35.9		-10	55
10825		36.56	11.26	0	35.9		-10	55
10845		36.36	11.26	0	35.9		-10	55
10865		36.37	11.26	0	35.9		-10	55
10880		36.37	11.26	0	35.9		-10	55
10885		36.32	11.26	0	35.9		-10	55
10905		36.3	11.26	0	35.9		-10	55
10925		36.2	11.26	0	35.9		-10	55
10940		36.2	11.26	0	35.9		-10	55
10945		36.27	11.26	0	35.9		-10	55
10965		36.19	11.26	0	35.9		-10	55
10985		36.19	11.26	0	35.9		-10	55
11005		36.16	11.32	0	35.9		-10	55
11025		36.11	11.32	0	35.9		-10	55
11045		36.09	11.32	0	35.9		-10	55
11065		36.01	11.32	0	35.9		-10	55
11085		35.93	11.32	0	35.9		-10	55
11105		36.02	11.32	0	35.9		-10	55
11125		36.18	11.32	0	35.9		-10	55
11145		35.96	11.32	0	35.9		-10	55
11165		36.03	11.32	0	35.9		-10	55
11185		36.12	11.32	0	35.9		-10	55
11190		36.12	11.32	0	35.9		-10	55
11205		36.09	11.32	0	35.9		-10	55
11225		36.08	11.32	0	35.9		-10	55
11245		36.18	11.32	0	35.9		-10	55
11250		36.18	11.32	0	35.9		-10	55
11265		36.26	11.32	0	35.9		-10	55
11285		36.51	11.32	0	35.9		-10	55
11305		36.31	11.32	0	35.9		-10	55
11315		36.31	11.32	0	35.9		-10	55
11325		36.41	11.32	0	35.9		-10	55
11345		36.49	11.32	0	35.9		-10	55
11365		36.71	11.32	0	35.9		-10	55
11375		36.71	11.32	0	35.9		-10	55
11385		36.85	11.32	0	35.9		-10	55
11405		36.69	11.32	0	35.9		-10	55
11425		37.01	11.32	0	35.9		-10	55
11440		37.01	11.32	0	35.9		-10	55
11445		37.11	11.32	0	35.9		-10	55
11465		37.14	11.32	0	35.9		-10	55
11485		37.37	11.32	0	35.9		-10	55
11500		37.37	11.32	0	35.9		-10	55
11505		37.58	11.32	0	35.9		-10	55
11525		37.78	11.32	0	35.9		-10	55
11545		38.1	11.32	0	35.9		-10	55
11565		38.08	11.31	0	35.9		-10	55
11585		38.33	11.31	0	35.9		-10	55
11605		38.53	11.31	0	35.9		-10	55
11625		38.65	11.31	0	35.9		-10	55
11645		38.89	11.31	0	35.9		-10	55
11665		39.23	11.31	0	35.9		-10	55
11685		39.45	11.31	0	35.9		-10	55
11690		39.45	11.31	0	35.9		-10	55
11705		39.54	11.31	0	35.9		-10	55
11725		39.51	11.31	0	35.9		-10	55
11745		40.08	11.31	0	35.9		-10	55
11750		40.08	11.31	0	35.9		-10	55
11765		40.08	11.31	0	35.9		-10	55
11785		40.49	11.31	0	35.9		-10	55
11805		40.52	11.31	0	35.9		-10	55
11815		40.52	11.31	0	35.9		-10	55
11825		40.92	11.31	0	35.9		-10	55
11845		41.12	11.31	0	35.9		-10	55
11865		41.29	11.31	0	35.9		-10	55
11875		41.29	11.31	0	35.9		-10	55
11885		41.42	11.31	0	35.9		-10	55
11905		41.68	11.31	0	35.9		-10	55
11925		41.79	11.31	0	35.9		-10	55
11940		41.79	11.31	0	35.9		-10	55
11945		42.16	11.31	0	35.9		-10	55
11965		42.12	11.31	0	35.9		-10	55
11985		42.32	11.31	0	35.9		-10	55
12000		42.32	11.31	0	35.9		-10	55
12005		42.56	11.31	0	35.9		-10	55
12025		42.88	11.31	0	35.9		-10	55
12045		43.05	11.31	0	35.9		-10	55
12065		43.3	11.42	0	35.9		-10	55
12085		43.37	11.42	0	35.9		-10	55
12105		43.45	11.42	0	35.9		-10	55
12125		43.79	11.42	0	35.9		-10	55
12145		43.77	11.42	0	35.9		-10	55
12165		44.04	11.42	0	35.9		-10	55
12185		44	11.42	0	35.9		-10	55
12190		44	11.42	0	35.9		-10	55
12205		44.39	11.42	0	35.9		-10	55
12225		44.54	11.42	0	35.9		-10	55
12245		44.47	11.42	0	35.9		-10	55
12250		44.47	11.42	0	35.9		-10	55
12265		44.68	11.42	0	35.9		-10	55
12285		44.97	11.42	0	35.9		-10	55
12305		45.1	11.42	0	35.9		-10	55
12315		45.1	11.42	0	35.9		-10	55
12325		45.12	11.42	0	35.9		-10	55
12345		45.33	11.42	0	35.9		-10	55
12365		45.36	11.42	0	35.9		-10	55
12375		45.36	11.42	0	35.9		-10	55
12385		45.42	11.42	0	35.9		-10	55
12405		45.53	11.42	0	35.9		-10	55
12425		45.67	11.42	0	35.9		-10	55
12435		45.67	11.42	0	35.9		-10	55
12445		45.62	11.42	0	35.9		-10	55
12465		45.7	11.42	0	35.9		-10	55
12485		45.69	11.42	0	35.9		-10	55
12500		45.69	11.42	0	35.9		-10	55
12505		45.65	11.42	0	35.9		-10	55
12525		45.77	11.42	0	35.9		-10	55
12545		45.78	11.42	0	35.9		-10	55
12560		45.78	11.42	0	35.9		-10	55
12565		45.88	11.42	0	35.9		-10	55
12585		45.87	11.42	0	35.9		-10	55
12605		46.07	11.42	0	35.9		-10	55
12625		45.84	11.5	0	35.9		-10	55
12645		45.73	11.5	0	35.9		-10	55
12665		45.87	11.5	0	35.9		-10	55
12685		45.79	11.5	0	35.9		-10	55
12705		45.62	11.5	0	35.9		-10	55
12725		45.45	11.5	0	35.9		-10	55
12745		45.37	11.5	0	35.9		-10	55
12750		45.37	11.5	0	35.9		-10	55
12765		45.36	11.5	0	35.9		-10	55
12785		45.18	11.5	0	35.9		-10	55
12805		45.06	11.5	0	35.9		-10	55
12810		45.06	11.5	0	35.9		-10	55
12825		44.8	11.5	0	35.9		-10	55
12845		44.69	11.5	0	35.9		-10	55
12865		44.58	11.5	0	35.9		-10	55
12875		44.58	11.5	0	35.9		-10	55
12885		44.27	11.5	0	35.9		-10	55
12905		44.09	11.5	0	35.9		-10	55
12925		43.73	11.5	0	35.9		-10	55
12935		43.73	11.5	0	35.9		-10	55
12945		43.69	11.5	0	35.9		-10	55
12965		43.5	11.5	0	35.9		-10	55
12985		43.15	11.5	0	35.9		-10	55
13000		43.15	11.5	0	35.9		-10	55
13005		43.07	11.5	0	35.9		-10	55
13025		42.76	11.5	0	35.9		-10	55
13045		42.77	11.5	0	35.9		-10	55
13060		42.77	11.5	0	35.9		-10	55
13065		42.38	11.5	0	35.9		-10	55
13085		42.15	11.5	0	35.9		-10	55
13105		42.03	11.5	0	35.9		-10	55
13125		41.77	11.59	0	35.9		-10	55
13145		41.5	11.59	0	35.9		-10	55
13165		41.44	11.59	0	35.9		-10	55
13185		41.22	11.59	0	35.9		-10	55
13205		41.1	11.59	0	35.9		-10	55
13225		40.88	11.59	0	35.9		-10	55
13245		40.7	11.59	0	35.9		-10	55
13250		40.7	11.59	0	35.9		-10	55
13265		40.47	11.59	0	35.9		-10	55
13285		40.24	11.59	0	35.9		-10	55
13305		40.17	11.59	0	35.9		-10	55
13310		40.17	11.59	0	35.9		-10	55
13325		39.86	11.59	0	35.9		-10	55
13345		39.93	11.59	0	35.9		-10	55
13365		39.65	11.59	0	35.9		-10	55
13375		39.65	11.59	0	35.9		-10	55
13385		39.33	11.59	0	35.9		-10	55
13405		39.16	11.59	0	35.9		-10	55
13425		39.07	11.59	0	35.9		-10	55
13435		39.07	11.59	0	35.9		-10	55
13445		38.85	11.59	0	35.9		-10	55
13465		38.77	11.59	0	35.9		-10	55
13485		38.56	11.59	0	35.9		-10	55
13500		38.56	11.59	0	35.9		-10	55
13505		38.37	11.59	0	35.9		-10	55
13525		38.23	11.59	0	35.9		-10	55
13545		38.23	11.59	0	35.9		-10	55
13560		38.23	11.59	0	35.9		-10	55
13565		38.02	11.59	0	35.9		-10	55
13585		37.79	11.59	0	35.9		-10	55
13605		37.65	11.59	0	35.9		-10	55
13625		37.46	11.41	0	35.9		-10	55
13645		37.39	11.41	0	35.9		-10	55
13665		37.31	11.41	0	35.9		-10	55
13685		37.07	11.41	0	35.9		-10	55
13705		37	11.41	0	35.9		-10	55
13725		36.76	11.41	0	35.9		-10	55
13745		36.7	11.41	0	35.9		-10	55
13765		36.62	11.41	0	35.9		-10	55
13785		36.56	11.41	0	35.9		-10	55
13805		36.43	11.41	0	35.9		-10	55
13810		36.43	11.41	0	35.9		-10	55
13825		36.52	11.41	0	35.9		-10	55
13845		36.34	11.41	0	35.9		-10	55
13865		36.35	11.41	0	35.9		-10	55
13875		36.35	11.41	0	35.9		-10	55
13885		36.28	11.41	0	35.9		-10	55
13905		36.28	11.41	0	35.9		-10	55
13925		36.23	11.41	0	35.9		-10	55
13935		36.23	11.41	0	35.9		-10	55
13945		36.16	11.41	0	35.9		-10	55
13965		36.19	11.41	0	35.9		-10	55
13985		36.23	11.41	0	35.9		-10	55
13995		36.23	11.41	0	35.9		-10	55
14005		36.12	11.41	0	35.9		-10	55
14025		36.09	11.41	0	35.9		-10	55
14045		36	11.41	0	35.9		-10	55
14060		36	11.41	0	35.9		-10	55
14065		35.97	11.41	0	35.9		-10	55
14085		35.99	11.41	0	35.9		-10	55
14105		35.96	11.41	0	35.9		-10	55
14120		35.96	11.41	0	35.9		-10	55
14125		36.15	11.41	0	35.9		-10	55
14145		35.95	11.41	0	35.9		-10	55
14165		36.09	11.41	0	35.9		-10	55
14185		36.04	11.6	0	35.9		-10	55
14205		36.04	11.6	0	35.9		-10	55
14225		36.11	11.6	0	35.9		-10	55
14245		36.05	11.6	0	35.9		-10	55
14265		36.13	11.6	0	35.9		-10	55
14285		36.21	11.6	0	35.9		-10	55
14305		36.3	11.6	0	35.9		-10	55
14310		36.3	11.6	0	35.9		-10	55
14325		36.36	11.6	0	35.9		-10	55
14345		36.52	11.6	0	35.9		-10	55
14365		36.41	11.6	0	35.9		-10	55
14370		36.41	11.6	0	35.9		-10	55
14385		36.67	11.6	0	35.9		-10	55
14405		36.65	11.6	0	35.9		-10	55
14425		36.71	11.6	0	35.9		-10	55
14435		36.71	11.6	0	35.9		-10	55
14445		37.08	11.6	0	35.9		-10	55
14465		37.09	11.6	0	35.9		-10	55
14485		37.25	11.6	0	35.9		-10	55
14495		37.25	11.6	0	35.9		-10	55
14505		37.4	11.6	0	35.9		-10	55
14525		37.64	11.6	0	35.9		-10	55
14545		37.77	11.6	0	35.9		-10	55
14560		37.77	11.6	0	35.9		-10	55
14565		37.9	11.6	0	35.9		-10	55
14585		38.07	11.6	0	35.9		-10	55
14605		38.18	11.6	0	35.9		-10	55
14620		38.18	11.6	0	35.9		-10	55
14625		38.46	11.6	0	35.9		-10	55
14645		38.78	11.6	0	35.9		-10	55
14665		38.8	11.6	0	35.9		-10	55
14685		39.09	11.67	0	35.9		-10	55
14705		39.24	11.67	0	35.9		-10	55
14725		39.47	11.67	0	35.9		-10	55
14745		39.58	11.67	0	35.9		-10	55
14765		39.91	11.67	0	35.9		-10	55
14785		40.18	11.67	0	35.9		-10	55
14805		40.22	11.67	0	35.9		-10	55
14810		40.22	11.67	0	35.9		-10	55
14825		40.51	11.67	0	35.9		-10	55
14845		40.89	11.67	0	35.9		-10	55
14865		40.94	11.67	0	35.9		-10	55
14870		40.94	11.67	0	35.9		-10	55
14885		41.38	11.67	0	35.9		-10	55
14905		41.55	11.67	0	35.9		-10	55
14925		41.53	11.67	0	35.9		-10	55
14935		41.53	11.67	0	35.9		-10	55
14945		41.81	11.67	0	35.9		-10	55
14965		41.8	11.67	0	35.9		-10	55
14985		42.2	11.67	0	35.9		-10	55
14995		42.2	11.67	0	35.9		-10	55
15005		42.39	11.67	0	35.9		-10	55
15025		42.53	11.67	0	35.9		-10	55
15045		42.81	11.67	0	35.9		-10	55
15055		42.81	11.67	0	35.9		-10	55
15065		43.05	11.67	0	35.9		-10	55
15085		43.13	11.67	0	35.9		-10	55
15105		43.34	11.67	0	35.9		-10	55
15120		43.34	11.67	0	35.9		-10	55
15125		43.63	11.67	0	35.9		-10	55
15145		43.64	11.67	0	35.9		-10	55
15165		43.82	11.67	0	35.9		-10	55
15185		43.95	11.65	0	35.9		-10	55
15205		44.25	11.65	0	35.9		-10	55
15225		44.4	11.65	0	35.9		-10	55
15245		44.55	11.65	0	35.9		-10	55
15265		44.7	11.65	0	35.9		-10	55
15285		44.67	11.65	0	35.9		-10	55
15305		44.86	11.65	0	35.9		-10	55
15310		44.86	11.65	0	35.9		-10	55
15325		45.07	11.65	0	35.9		-10	55
15345		45.2	11.65	0	35.9		-10	55
15365		45.46	11.65	0	35.9		-10	55
15370		45.46	11.65	0	35.9		-10	55
15385		45.4	11.65	0	35.9		-10	55
15405		45.4	11.65	0	35.9		-10	55
15425		45.51	11.65	0	35.9		-10	55
15430		45.51	11.65	0	35.9		-10	55
15445		45.71	11.65	0	35.9		-10	55
15465		45.63	11.65	0	35.9		-10	55
15485		45.57	11.65	0	35.9		-10	55
15495		45.57	11.65	0	35.9		-10	55
15505		45.72	11.65	0	35.9		-10	55
15525		45.73	11.65	0	35.9		-10	55
15545		45.83	11.65	0	35.9		-10	55
15555		45.83	11.65	0	35.9		-10	55
15565		45.68	11.65	0	35.9		-10	55
15585		45.72	11.65	0	35.9		-10	55
15605		45.84	11.65	0	35.9		-10	55
15620		45.84	11.65	0	35.9		-10	55
15625		45.95	11.65	0	35.9		-10	55
15645		45.89	11.65	0	35.9		-10	55
15665		45.77	11.65	0	35.9		-10	55
15680		45.77	11.65	0	35.9		-10	55
15685		45.77	11.65	0	35.9		-10	55
15705		45.62	11.65	0	35.9		-10	55
15725		45.48	11.65	0	35.9		-10	55
15745		45.45	11.65	0	35.9		-10	55
15765		45.44	11.65	0	35.9		-10	55
15785		45.3	11.65	0	35.9		-10	55
15805		45.34	11.65	0	35.9		-10	55
15825		45.14	11.65	0	35.9		-10	55
15845		45.08	11.65	0	35.9		-10	55
15865		45.01	11.65	0	35.9		-10	55
15870		45.01	11.65	0	35.9		-10	55
15885		44.56	11.65	0	35.9		-10	55
15905		44.58	11.65	0	35.9		-10	55
15925		44.39	11.65	0	35.9		-10	55
15930		44.39	11.65	0	35.9		-10	55
15945		44.19	11.65	0	35.9		-10	55
15965		44.01	11.65	0	35.9		-10	55
15985		43.71	11.65	0	35.9		-10	55
15995		43.71	11.65	0	35.9		-10	55
16005		43.62	11.65	0	35.9		-10	55
16025		43.45	11.65	0	35.9		-10	55
16045		43.29	11.65	0	35.9		-10	55
16055		43.29	11.65	0	35.9		-10	55
16065		42.92	11.65	0	35.9		-10	55
16085		42.81	11.65	0	35.9		-10	55
16105		42.65	11.65	0	35.9		-10	55
16120		42.65	11.65	0	35.9		-10	55
16125		42.38	11.65	0	35.9		-10	55
16145		42.26	11.65	0	35.9		-10	55
16165		42.11	11.65	0	35.9		-10	55
16180		42.11	11.65	0	35.9		-10	55
16185		41.95	11.65	0	35.9		-10	55
16205		41.58	11.65	0	35.9		-10	55
16225		41.46	11.65	0	35.9		-10	55
16245		41.25	11.87	0	35.9		-10	55
16265		41.05	11.87	0	35.9		-10	55
16285		40.84	11.87	0	35.9		-10	55
16305		40.63	11.87	0	35.9		-10	55
16325		40.53	11.87	0	35.9		-10	55
16345		40.26	11.87	0	35.9		-10	55
16365		40.1	11.87	0	35.9		-10	55
16370		40.1	11.87	0	35.9		-10	55
16385		39.9	11.87	0	35.9		-10	55
16405		39.86	11.87	0	35.9		-10	55
16425		39.56	11.87	0	35.9		-10	55
16430		39.56	11.87	0	35.9		-10	55
16445		39.38	11.87	0	35.9		-10	55
16465		39.21	11.87	0	35.9		-10	55
16485		39.17	11.87	0	35.9		-10	55
16495		39.17	11.87	0	35.9		-10	55
16505		38.99	11.87	0	35.9		-10	55
16525		38.8	11.87	0	35.9		-10	55
16545		38.62	11.87	0	35.9		-10	55
16555		38.62	11.87	0	35.9		-10	55
16565		38.36	11.87	0	35.9		-10	55
16585		38.25	11.87	0	35.9		-10	55
16605		38.2	11.87	0	35.9		-10	55
16615		38.2	11.87	0	35.9		-10	55
16625		37.99	11.87	0	35.9		-10	55
16645		37.87	11.87	0	35.9		-10	55
16665		37.58	11.87	0	35.9		-10	55
16680		37.58	11.87	0	35.9		-10	55
16685		37.5	11.87	0	35.9		-10	55
16705		37.39	11.87	0	35.9		-10	55
16725		37.23	11.87	0	35.9		-10	55
16740		37.23	11.87	0	35.9		-10	55
16745		37.11	11.87	0	35.9		-10	55
16765		36.98	11.87	0	35.9		-10	55
16785		36.88	11.87	0	35.9		-10	55
16805		36.64	11.85	0	35.9		-10	55
16825		36.72	11.85	0	35.9		-10	55
16845		36.58	11.85	0	35.9		-10	55
16865		36.55	11.85	0	35.9		-10	55
16885		36.49	11.85	0	35.9		-10	55
16905		36.34	11.85	0	35.9		-10	55
16925		36.37	11.85	0	35.9		-10	55
16930		36.37	11.85	0	35.9		-10	55
16945		36.16	11.85	0	35.9		-10	55
16965		36.04	11.85	0	35.9		-10	55
16985		36.17	11.85	0	35.9		-10	55
16990		36.17	11.85	0	35.9		-10	55
17005		36.13	11.85	0	35.9		-10	55
17025		36.1	11.85	0	35.9		-10	55
17045		36.09	11.85	0	35.9		-10	55
17055		36.09	11.85	0	35.9		-10	55
17065		35.97	11.85	0	35.9		-10	55
17085		35.92	11.85	0	35.9		-10	55
17105		35.93	11.85	0	35.9		-10	55
17115		35.93	11.85	0	35.9		-10	55
17125		36	11.85	0	35.9		-10	55
17145		36.05	11.85	0	35.9		-10	55
17165		35.91	11.85	0	35.9		-10	55
17180		35.91	11.85	0	35.9		-10	55
17185		35.85	11.85	0	35.9		-10	55
17205		36.07	11.85	0	35.9		-10	55
17225		35.99	11.85	0	35.9		-10	55
17240		35.99	11.85	0	35.9		-10	55
17245		36.1	11.85	0	35.9		-10	55
17265		36.19	11.85	0	35.9		-10	55
17285		36.08	11.85	0	35.9		-10	55
17305		36.13	11.8	0	35.9		-10	55
17325		36.26	11.8	0	35.9		-10	55
17345		36.35	11.8	0	35.9		-10	55
17365		36.47	11.8	0	35.9		-10	55
17385		36.58	11.8	0	35.9		-10	55
17405		36.67	11.8	0	35.9		-10	55
17425		36.87	11.8	0	35.9		-10	55
17430		36.87	11.8	0	35.9		-10	55
17445		36.98	11.8	0	35.9		-10	55
17465		37.13	11.8	0	35.9		-10	55
17485		37.19	11.8	0	35.9		-10	55
17490		37.19	11.8	0	35.9		-10	55
17505		37.39	11.8	0	35.9		-10	55
17525		37.72	11.8	0	35.9		-10	55
17545		37.99	11.8	0	35.9		-10	55
17555		37.99	11.8	0	35.9		-10	55
17565		37.85	11.8	0	35.9		-10	55
17585		38.24	11.8	0	35.9		-10	55
17605		38.41	11.8	0	35.9		-10	55
17615		38.41	11.8	0	35.9		-10	55
17625		38.59	11.8	0	35.9		-10	55
17645		38.88	11.8	0	35.9		-10	55
17665		39.1	11.8	0	35.9		-10	55
17680		39.1	11.8	0	35.9		-10	55
17685		39.27	11.8	0	35.9		-10	55
17705		39.4	11.8	0	35.9		-10	55
17725		39.78	11.8	0	35.9		-10	55
17740		39.78	11.8	0	35.9		-10	55
17745		39.97	11.8	0	35.9		-10	55
17765		40.03	11.8	0	35.9		-10	55
17785		40.21	11.8	0	35.9		-10	55
17805		40.45	11.79	0	35.9		-10	55
17825		40.75	11.79	0	35.9		-10	55
17845		41.08	11.79	0	35.9		-10	55
17865		41.19	11.79	0	35.9		-10	55
17885		41.28	11.79	0	35.9		-10	55
17905		41.5	11.79	0	35.9		-10	55
17925		41.84	11.79	0	35.9		-10	55
17945		42.02	11.79	0	35.9		-10	55
17965		41.96	11.79	0	35.9		-10	55
17985		42.36	11.79	0	35.9		-10	55
17990		42.36	11.79	0	35.9		-10	55
18005		42.51	11.79	0	35.9		-10	55
18025		42.77	11.79	0	35.9		-10	55
18045		42.92	11.79	0	35.9		-10	55
18050		42.92	11.79	0	35.9		-10	55
18065		43.08	11.79	0	35.9		-10	55
18085		43.22	11.79	0	35.9		-10	55
18105		43.59	11.79	0	35.9		-10	55
18115		43.59	11.79	0	35.9		-10	55
18125		43.77	11.79	0	35.9		-10	55
18145		44.07	11.79	0	35.9		-10	55
18165		44.02	11.79	0	35.9		-10	55
18175		44.02	11.79	0	35.9		-10	55
18185		44.21	11.79	0	35.9		-10	55
18205		44.3	11.79	0	35.9		-10	55
18225		44.49	11.79	0	35.9		-10	55
18240		44.49	11.79	0	35.9		-10	55
18245		44.85	11.79	0	35.9		-10	55
18265		44.76	11.79	0	35.9		-10	55
18285		45.01	11.79	0	35.9		-10	55
18300		45.01	11.79	0	35.9		-10	55
18305		45	11.79	0	35.9		-10	55
18325		45.12	11.79	0	35.9		-10	55
18345		45.31	11.79	0	35.9		-10	55
18365		45.31	11.92	0	35.9		-10	55
18385		45.41	11.92	0	35.9		-10	55
18405		45.45	11.92	0	35.9		-10	55
18425		45.51	11.92	0	35.9		-10	55
18445		45.63	11.92	0	35.9		-10	55
18465		45.68	11.92	0	35.9		-10	55
18485		45.56	11.92	0	35.9		-10	55
18490		45.56	11.92	0	35.9		-10	55
18505		45.81	11.92	0	35.9		-10	55
18525		45.7	11.92	0	35.9		-10	55
18545		45.53	11.92	0	35.9		-10	55
18550		45.53	11.92	0	35.9		-10	55
18565		45.66	11.92	0	35.9		-10	55
18585		45.61	11.92	0	35.9		-10	55
18605		45.79	11.92	0	35.9		-10	55
18615		45.79	11.92	0	35.9		-10	55
18625		45.78	11.92	0	35.9		-10	55
18645		45.68	11.92	0	35.9		-10	55
18665		45.67	11.92	0	35.9		-10	55
18675		45.67	11.92	0	35.9		-10	55
18685		45.62	11.92	0	35.9		-10	55
18705		45.71	11.92	0	35.9		-10	55
18725		45.48	11.92	0	35.9		-10	55
18740		45.48	11.92	0	35.9		-10	55
18745		45.37	11.92	0	35.9		-10	55
18765		45.12	11.92	0	35.9		-10	55
18785		45.19	11.92	0	35.9		-10	55
18800		45.19	11.92	0	35.9		-10	55
18805		45.18	11.92	0	35.9		-10	55
18825		45.04	11.92	0	35.9		-10	55
18845		44.88	11.92	0	35.9		-10	55
18865		44.68	12.1	0	35.9		-10	55
18885		44.33	12.1	0	35.9		-10	55
18905		44.25	12.1	0	35.9		-10	55
18925		44.13	12.1	0	35.9		-10	55
18945		43.88	12.1	0	35.9		-10	55
18965		43.73	12.1	0	35.9		-10	55
18985		43.6	12.1	0	35.9		-10	55
18990		43.6	12.1	0	35.9		-10	55
19005		43.46	12.1	0	35.9		-10	55
19025		43.13	12.1	0	35.9		-10	55
19045		42.89	12.1	0	35.9		-10	55
19050		42.89	12.1	0	35.9		-10	55
19065		42.71	12.1	0	35.9		-10	55
19085		42.44	12.1	0	35.9		-10	55
19105		42.23	12.1	0	35.9		-10	55
19115		42.23	12.1	0	35.9		-10	55
19125		42.15	12.1	0	35.9		-10	55
19145		41.95	12.1	0	35.9		-10	55
19165		41.6	12.1	0	35.9		-10	55
19175		41.6	12.1	0	35.9		-10	55
19185		41.37	12.1	0	35.9		-10	55
19205		41.26	12.1	0	35.9		-10	55
19225		41.17	12.1	0	35.9		-10	55
19235		41.17	12.1	0	35.9		-10	55
19245		40.93	12.1	0	35.9		-10	55
19265		40.81	12.1	0	35.9		-10	55
19285		40.52	12.1	0	35.9		-10	55
19300		40.52	12.1	0	35.9		-10	55
19305		40.32	12.1	0	35.9		-10	55
19325		40.18	12.1	0	35.9		-10	55
19345		40.03	12.1	0	35.9		-10	55
19360		40.03	12.1	0	35.9		-10	55
19365		39.79	12.1	0	35.9		-10	55
19385		39.56	12.1	0	35.9		-10	55
19405		39.49	12.1	0	35.9		-10	55
19425		39.16	12.15	0	35.9		-10	55
19445		39.07	12.15	0	35.9		-10	55
19465		38.97	12.15	0	35.9		-10	55
19485		38.9	12.15	0	35.9		-10	55
19490		38.9	12.15	0	35.9		-10	55
19505		38.71	12.15	0	35.9		-10	55
19525		38.58	12.15	0	35.9		-10	55
19545		38.34	12.15	0	35.9		-10	55
19550		38.34	12.15	0	35.9		-10	55
19565		38.13	12.15	0	35.9		-10	55
19585		37.93	12.15	0	35.9		-10	55
19605		37.89	12.15	0	35.9		-10	55
19610		37.89	12.15	0	35.9		-10	55
19625		37.65	12.15	0	35.9		-10	55
19645		37.69	12.15	0	35.9		-10	55
19665		37.47	12.15	0	35.9		-10	55
19675		37.47	12.15	0	35.9		-10	55
19685		37.11	12.15	0	35.9		-10	55
19705		37.2	12.15	0	35.9		-10	55
19725		37.05	12.15	0	35.9		-10	55
19735		37.05	12.15	0	35.9		-10	55
19745		36.85	12.15	0	35.9		-10	55
19765		36.68	12.15	0	35.9		-10	55
19785		36.52	12.15	0	35.9		-10	55
19800		36.52	12.15	0	35.9		-10	55
19805		36.53	12.15	0	35.9		-10	55
19825		36.5	12.15	0	35.9		-10	55
19845		36.41	12.15	0	35.9		-10	55
19860		36.41	12.15	0	35.9		-10	55
19865		36.27	12.15	0	35.9		-10	55
19885		36.16	12.15	0	35.9		-10	55
19905		36.19	12.15	0	35.9		-10	55
19925		36.18	12.23	0	35.9		-10	55
19945		36.04	12.23	0	35.9		-10	55
19965		36.06	12.23	0	35.9		-10	55
19985		36.18	12.23	0	35.9		-10	55
20005		36.17	12.23	0	35.9		-10	55
20025		36.06	12.23	0	35.9		-10	55
20045		35.95	12.23	0	35.9		-10	55
20050		35.95	12.23	0	35.9		-10	55
20065		35.88	12.23	0	35.9		-10	55
20085		36.17	12.23	0	35.9		-10	55
20105		35.97	12.23	0	35.9		-10	55
20110		35.97	12.23	0	35.9		-10	55
20125		36.01	12.23	0	35.9		-10	55
20145		36	12.23	0	35.9		-10	55
20165		35.95	12.23	0	35.9		-10	55
20175		35.95	12.23	0	35.9		-10	55
20185		36.03	12.23	0	35.9		-10	55
20205		36.01	12.23	0	35.9		-10	55
20225		36.16	12.23	0	35.9		-10	55
20235		36.16	12.23	0	35.9		-10	55
20245		36.09	12.23	0	35.9		-10	55
20265		36.12	12.23	0	35.9		-10	55
20285		36.32	12.23	0	35.9		-10	55
20300		36.32	12.23	0	35.9		-10	55
20305		36.47	12.23	0	35.9		-10	55
20325		36.48	12.23	0	35.9		-10	55
20345		36.55	12.23	0	35.9		-10	55
20360		36.55	12.23	0	35.9		-10	55
20365		36.58	12.23	0	35.9		-10	55
20385		36.81	12.23	0	35.9		-10	55
20405		37.09	12.23	0	35.9		-10	55
20425		36.88	11.92	0	35.9		-10	55
20445		37.25	11.92	0	35.9		-10	55
20465		37.43	11.92	0	35.9		-10	55
20485		37.76	11.92	0	35.9		-10	55
20505		37.81	11.92	0	35.9		-10	55
20525		37.83	11.92	0	35.9		-10	55
20545		38.16	11.92	0	35.9		-10	55
20550		38.16	11.92	0	35.9		-10	55
20565		38.44	11.92	0	35.9		-10	55
20585		38.5	11.92	0	35.9		-10	55
20605		38.81	11.92	0	35.9		-10	55
20610		38.81	11.92	0	35.9		-10	55
20625		39.09	11.92	0	35.9		-10	55
20645		39.23	11.92	0	35.9		-10	55
20665		39.42	11.92	0	35.9		-10	55
20670		39.42	11.92	0	35.9		-10	55
20685		39.51	11.92	0	35.9		-10	55
20705		39.78	11.92	0	35.9		-10	55
20725		40.11	11.92	0	35.9		-10	55
20735		40.11	11.92	0	35.9		-10	55
20745		40.22	11.92	0	35.9		-10	55
20765		40.53	11.92	0	35.9		-10	55
20785		40.74	11.92	0	35.9		-10	55
20800		40.74	11.92	0	35.9		-10	55
20805		40.98	11.92	0	35.9		-10	55
20825		41.03	11.92	0	35.9		-10	55
20845		41.35	11.92	0	35.9		-10	55
20860		41.35	11.92	0	35.9		-10	55
20865		41.48	11.92	0	35.9		-10	55
20885		41.62	11.92	0	35.9		-10	55
20905		41.86	11.92	0	35.9		-10	55
20920		41.86	11.92	0	35.9		-10	55
20925		42.18	11.92	0	35.9		-10	55
20945		42.28	11.92	0	35.9		-10	55
20965		42.4	11.92	0	35.9		-10	55
20985		42.84	12.15	0	35.9		-10	55
21005		42.88	12.15	0	35.9		-10	55
21025		42.96	12.15	0	35.9		-10	55
21045		43.4	12.15	0	35.9		-10	55
21065		43.43	12.15	0	35.9		-10	55
21085		43.59	12.15	0	35.9		-10	55
21105		43.84	12.15	0	35.9		-10	55
21110		43.84	12.15	0	35.9		-10	55
21125		43.97	12.15	0	35.9		-10	55
21145		44.24	12.15	0	35.9		-10	55
21165		44.41	12.15	0	35.9		-10	55
21170		44.41	12.15	0	35.9		-10	55
21185		44.57	12.15	0	35.9		-10	55
21205		44.68	12.15	0	35.9		-10	55
21225		44.77	12.15	0	35.9		-10	55
21235		44.77	12.15	0	35.9		-10	55
21245		45.08	12.15	0	35.9		-10	55
21265		44.89	12.15	0	35.9		-10	55
21285		45.26	12.15	0	35.9		-10	55
21295		45.26	12.15	0	35.9		-10	55
21305		45.39	12.15	0	35.9		-10	55
21325		45.31	12.15	0	35.9		-10	55
21345		45.38	12.15	0	35.9		-10	55
21360		45.38	12.15	0	35.9		-10	55
21365		45.55	12.15	0	35.9		-10	55
21385		45.41	12.15	0	35.9		-10	55
21405		45.58	12.15	0	35.9		-10	55
21420		45.58	12.15	0	35.9		-10	55
21425		45.55	12.15	0	35.9		-10	55
21445		45.61	12.15	0	35.9		-10	55
21465		45.69	12.15	0	35.9		-10	55
21485		45.61	12.2	0	35.9		-10	55
21505		45.79	12.2	0	35.9		-10	55
21525		45.76	12.2	0	35.9		-10	55
21545		45.63	12.2	0	35.9		-10	55
21565		45.78	12.2	0	35.9		-10	55
21585		45.66	12.2	0	35.9		-10	55
21605		45.78	12.2	0	35.9		-10	55
21610		45.78	12.2	0	35.9		-10	55
21625		45.78	12.2	0	35.9		-10	55
21645		45.69	12.2	0	35.9		-10	55
21665		45.55	12.2	0	35.9		-10	55
21670		45.55	12.2	0	35.9		-10	55
21685		45.45	12.2	0	35.9		-10	55
21705		45.71	12.2	0	35.9		-10	55
21725		45.36	12.2	0	35.9		-10	55
21735		45.36	12.2	0	35.9		-10	55
21745		45.32	12.2	0	35.9		-10	55
21765		45.33	12.2	0	35.9		-10	55
21785		45.15	12.2	0	35.9		-10	55
21795		45.15	12.2	0	35.9		-10	55
21805		45.15	12.2	0	35.9		-10	55
21825		44.96	12.2	0	35.9		-10	55
21845		44.98	12.2	0	35.9		-10	55
21860		44.98	12.2	0	35.9		-10	55
21865		44.96	12.2	0	35.9		-10	55
21885		44.52	12.2	0	35.9		-10	55
21905		44.44	12.2	0	35.9		-10	55
21920		44.44	12.2	0	35.9		-10	55
21925		44.42	12.2	0	35.9		-10	55
21945		44.19	12.2	0	35.9		-10	55
21965		43.87	12.2	0	35.9		-10	55
21985		43.81	12.23	0	35.9		-10	55
22005		43.61	12.23	0	35.9		-10	55
22025		43.49	12.23	0	35.9		-10	55
22045		43.26	12.23	0	35.9		-10	55
22065		42.96	12.23	0	35.9		-10	55
22085		42.76	12.23	0	35.9		-10	55
22105		42.62	12.23	0	35.9		-10	55
22110		42.62	12.23	0	35.9		-10	55
22125		42.6	12.23	0	35.9		-10	55
22145		42.07	12.23	0	35.9		-10	55
22165		42.04	12.23	0	35.9		-10	55
22170		42.04	12.23	0	35.9		-10	55
22185		42.01	12.23	0	35.9		-10	55
22205		41.57	12.23	0	35.9		-10	55
22225		41.5	12.23	0	35.9		-10	55
22230		41.5	12.23	0	35.9		-10	55
22245		41.22	12.23	0	35.9		-10	55
22265		41.03	12.23	0	35.9		-10	55
22285		40.85	12.23	0	35.9		-10	55
22295		40.85	12.23	0	35.9		-10	55
22305		40.78	12.23	0	35.9		-10	55
22325		40.64	12.23	0	35.9		-10	55
22345		40.25	12.23	0	35.9		-10	55
22355		40.25	12.23	0	35.9		-10	55
22365		40.13	12.23	0	35.9		-10	55
22385		39.99	12.23	0	35.9		-10	55
22405		39.76	12.23	0	35.9		-10	55
22420		39.76	12.23	0	35.9		-10	55
22425		39.64	12.23	0	35.9		-10	55
22445		39.39	12.23	0	35.9		-10	55
22465		39.27	12.23	0	35.9		-10	55
22480		39.27	12.23	0	35.9		-10	55
22485		39.23	12.23	0	35.9		-10	55
22505		38.93	12.23	0	35.9		-10	55
22525		38.81	12.23	0	35.9		-10	55
22545		38.62	12.33	0	35.9		-10	55
22565		38.56	12.33	0	35.9		-10	55
22585		38.2	12.33	0	35.9		-10	55
22605		38.09	12.33	0	35.9		-10	55
22625		38.12	12.33	0	35.9		-10	55
22645		37.82	12.33	0	35.9		-10	55
22665		37.7	12.33	0	35.9		-10	55
22670		37.7	12.33	0	35.9		-10	55
22685		37.5	12.33	0	35.9		-10	55
22705		37.42	12.33	0	35.9		-10	55
22725		37.31	12.33	0	35.9		-10	55
22730		37.31	12.33	0	35.9		-10	55
22745		37.2	12.33	0	35.9		-10	55
22765		36.97	12.33	0	35.9		-10	55
22785		36.73	12.33	0	35.9		-10	55
22795		36.73	12.33	0	35.9		-10	55
22805		36.77	12.33	0	35.9		-10	55
22825		36.65	12.33	0	35.9		-10	55
22845		36.5	12.33	0	35.9		-10	55
22855		36.5	12.33	0	35.9		-10	55
22865		36.56	12.33	0	35.9		-10	55
22885		36.59	12.33	0	35.9		-10	55
22905		36.44	12.33	0	35.9		-10	55
22920		36.44	12.33	0	35.9		-10	55
22925		36.29	12.33	0	35.9		-10	55
22945		36.24	12.33	0	35.9		-10	55
22965		36.2	12.33	0	35.9		-10	55
22980		36.2	12.33	0	35.9		-10	55
22985		36.15	12.33	0	35.9		-10	55
23005		36.15	12.33	0	35.9		-10	55
23025		36.05	12.33	0	35.9		-10	55
23045		35.98	12.2	0	35.9		-10	55
23065		35.91	12.2	0	35.9		-10	55
23085		35.96	12.2	0	35.9		-10	55
23105		35.92	12.2	0	35.9		-10	55
23125		35.91	12.2	0	35.9		-10	55
23145		36	12.2	0	35.9		-10	55
23165		35.95	12.2	0	35.9		-10	55
23170		35.95	12.2	0	35.9		-10	55
23185		35.99	12.2	0	35.9		-10	55
23205		36	12.2	0	35.9		-10	55
23225		36	12.2	0	35.9		-10	55
23230		36	12.2	0	35.9		-10	55
23245		36.2	12.2	0	35.9		-10	55
23265		36.01	12.2	0	35.9		-10	55
23285		36.04	12.2	0	35.9		-10	55
23295		36.04	12.2	0	35.9		-10	55
23305		36.14	12.2	0	35.9		-10	55
23325		36.2	12.2	0	35.9		-10	55
23345		36.35	12.2	0	35.9		-10	55
23355		36.35	12.2	0	35.9		-10	55
23365		36.29	12.2	0	35.9		-10	55
23385		36.53	12.2	0	35.9		-10	55
23405		36.56	12.2	0	35.9		-10	55
23420		36.56	12.2	0	35.9		-10	55
23425		36.7	12.2	0	35.9		-10	55
23445		36.85	12.2	0	35.9		-10	55
23465		37.02	12.2	0	35.9		-10	55
23480		37.02	12.2	0	35.9		-10	55
23485		37.2	12.2	0	35.9		-10	55
23505		37.34	12.2	0	35.9		-10	55
23525		37.52	12.2	0	35.9		-10	55
23540		37.52	12.2	0	35.9		-10	55
23545		37.72	12.2	0	35.9		-10	55
23565		37.81	12.2	0	35.9		-10	55
23585		38.1	12.2	0	35.9		-10	55
23605		38.17	12.28	0	35.9		-10	55
23625		38.36	12.28	0	35.9		-10	55
23645		38.54	12.28	0	35.9		-10	55
23665		38.84	12.28	0	35.9		-10	55
23685		38.97	12.28	0	35.9		-10	55
23705		39.28	12.28	0	35.9		-10	55
23725		39.4	12.28	0	35.9		-10	55
23730		39.4	12.28	0	35.9		-10	55
23745		39.94	12.28	0	35.9		-10	55
23765		39.88	12.28	0	35.9		-10	55
23785		39.97	12.28	0	35.9		-10	55
23795		39.97	12.28	0	35.9		-10	55
23805		40.33	12.28	0	35.9		-10	55
23825		40.49	12.28	0	35.9		-10	55
23845		40.72	12.28	0	35.9		-10	55
23855		40.72	12.28	0	35.9		-10	55
23865		40.88	12.28	0	35.9		-10	55
23885		41.1	12.28	0	35.9		-10	55
23905		41.38	12.28	0	35.9		-10	55
23915		41.38	12.28	0	35.9		-10	55
23925		41.59	12.28	0	35.9		-10	55
23945		41.72	12.28	0	35.9		-10	55
23965		42.07	12.28	0	35.9		-10	55
23980		42.07	12.28	0	35.9		-10	55
23985		42.15	12.28	0	35.9		-10	55
24005		42.24	12.28	0	35.9		-10	55
24025		42.56	12.28	0	35.9		-10	55
24040		42.56	12.28	0	35.9		-10	55
24045		42.62	12.28	0	35.9		-10	55
24065		42.93	12.28	0	35.9		-10	55
24085		43.17	12.28	0	35.9		-10	55
24105		43.3	12.3	0	35.9		-10	55
24125		43.59	12.3	0	35.9		-10	55
24145		43.77	12.3	0	35.9		-10	55
24165		43.79	12.3	0	35.9		-10	55
24185		44.08	12.3	0	35.9		-10	55
24205		44.28	12.3	0	35.9		-10	55
24225		44.29	12.3	0	35.9		-10	55
24230		44.29	12.3	0	35.9		-10	55
24245		44.65	12.3	0	35.9		-10	55
24265		44.6	12.3	0	35.9		-10	55
24285		44.8	12.3	0	35.9		-10	55
24290		44.8	12.3	0	35.9		-10	55
24305		45.09	12.3	0	35.9		-10	55
24325		44.96	12.3	0	35.9		-10	55
24345		45.13	12.3	0	35.9		-10	55
24355		45.13	12.3	0	35.9		-10	55
24365		45.33	12.3	0	35.9		-10	55
24385		45.41	12.3	0	35.9		-10	55
24405		45.51	12.3	0	35.9		-10	55
24415		45.51	12.3	0	35.9		-10	55
24425		45.35	12.3	0	35.9		-10	55
24445		45.58	12.3	0	35.9		-10	55
24465		45.55	12.3	0	35.9		-10	55
24480		45.55	12.3	0	35.9		-10	55
24485		45.68	12.3	0	35.9		-10	55
24505		45.61	12.3	0	35.9		-10	55
24525		45.67	12.3	0	35.9		-10	55
24540		45.67	12.3	0	35.9		-10	55
24545		45.53	12.3	0	35.9		-10	55
24565		45.7	12.3	0	35.9		-10	55
24585		45.57	12.3	0	35.9		-10	55
24605		45.6	12.53	0	35.9		-10	55
24625		45.7	12.53	0	35.9		-10	55
24645		45.52	12.53	0	35.9		-10	55
24665		45.52	12.53	0	35.9		-10	55
24685		45.67	12.53	0	35.9		-10	55
24705		45.6	12.53	0	35.9		-10	55
24725		45.56	12.53	0	35.9		-10	55
24730		45.56	12.53	0	35.9		-10	55
24745		45.45	12.53	0	35.9		-10	55
24765		45.4	12.53	0	35.9		-10	55
24785		45.39	12.53	0	35.9		-10	55
24790		45.39	12.53	0	35.9		-10	55
24805		45.7	12.53	0	35.9		-10	55
24825		45.4	12.53	0	35.9		-10	55
24845		45.24	12.53	0	35.9		-10	55
24850		45.24	12.53	0	35.9		-10	55
24865		45.3	12.53	0	35.9		-10	55
24885		45.35	12.53	0	35.9		-10	55
24905		45.49	12.53	0	35.9		-10	55
24915		45.49	12.53	0	35.9		-10	55
24925		45.42	12.53	0	35.9		-10	55
24945		45.42	12.53	0	35.9		-10	55
24965		45.21	12.53	0	35.9		-10	55
24975		45.21	12.53	0	35.9		-10	55
24985		45.37	12.53	0	35.9		-10	55
25005		45.36	12.53	0	35.9		-10	55
25025		45.4	12.53	0	35.9		-10	55
25040		45.4	12.53	0	35.9		-10	55
25045		45.25	12.53	0	35.9		-10	55
25065		45.4	12.53	0	35.9		-10	55
25085		45.31	12.53	0	35.9		-10	55
25105		45.36	12.35	0	35.9		-10	55
25125		45.38	12.35	0	35.9		-10	55
25145		45.37	12.35	0	35.9		-10	55
25165		45.36	12.35	0	35.9		-10	55
25185		45.39	12.35	0	35.9		-10	55
25205		45.46	12.35	0	35.9		-10	55
25225		45.34	12.35	0	35.9		-10	55
25245		45.46	12.35	0	35.9		-10	55
25265		45.58	12.35	0	35.9		-10	55
25285		45.71	12.35	0	35.9		-10	55
25290		45.71	12.35	0	35.9		-10	55
25305		45.7	12.35	0	35.9		-10	55
25325		45.78	12.35	0	35.9		-10	55
25345		45.89	12.35	0	35.9		-10	55
25350		45.89	12.35	0	35.9		-10	55
25365		45.66	12.35	0	35.9		-10	55
25385		45.79	12.35	0	35.9		-10	55
25405		45.76	12.35	0	35.9		-10	55
25415		45.76	12.35	0	35.9		-10	55
25425		45.91	12.35	0	35.9		-10	55
25445		45.98	12.35	0	35.9		-10	55
25465		45.78	12.35	0	35.9		-10	55
25475		45.78	12.35	0	35.9		-10	55
25485		46.01	12.35	0	35.9		-10	55
25505		45.98	12.35	0	35.9		-10	55
25525		45.79	12.35	0	35.9		-10	55
25540		45.79	12.35	0	35.9		-10	55
25545		45.91	12.35	0	35.9		-10	55
25565		45.74	12.35	0	35.9		-10	55
25585		45.86	12.35	0	35.9		-10	55
25600		45.86	12.35	0	35.9		-10	55
25605		45.63	12.35	0	35.9		-10	55
25625		45.62	12.35	0	35.9		-10	55
25645		45.55	12.35	0	35.9		-10	55
25665		45.37	12.28	0	35.9		-10	55
25685		45.08	12.28	0	35.9		-10	55
25705		45.07	12.28	0	35.9		-10	55
25725		45	12.28	0	35.9		-10	55
25745		44.61	12.28	0	35.9		-10	55
25765		44.57	12.28	0	35.9		-10	55
25785		44.41	12.28	0	35.9		-10	55
25790		44.41	12.28	0	35.9		-10	55
25805		44.19	12.28	0	35.9		-10	55
25825		43.99	12.28	0	35.9		-10	55
25845		43.75	12.28	0	35.9		-10	55
25850		43.75	12.28	0	35.9		-10	55
25865		43.77	12.28	0	35.9		-10	55
25885		43.57	12.28	0	35.9		-10	55
25905		43.25	12.28	0	35.9		-10	55
25915		43.25	12.28	0	35.9		-10	55
25925		42.85	12.28	0	35.9		-10	55
25945		42.67	12.28	0	35.9		-10	55
25965		42.65	12.28	0	35.9		-10	55
25975		42.65	12.28	0	35.9		-10	55
25985		42.18	12.28	0	35.9		-10	55
26005		42.11	12.28	0	35.9		-10	55
26025		42.01	12.28	0	35.9		-10	55
26040		42.01	12.28	0	35.9		-10	55
26045		41.61	12.28	0	35.9		-10	55
26065		41.57	12.28	0	35.9		-10	55
26085		41.29	12.28	0	35.9		-10	55
26100		41.29	12.28	0	35.9		-10	55
26105		41.01	12.28	0	35.9		-10	55
26125		40.94	12.28	0	35.9		-10	55
26145		40.7	12.28	0	35.9		-10	55
26160		40.7	12.28	0	35.9		-10	55
26165		40.7	12.28	0	35.9		-10	55
26185		40.35	12.28	0	35.9		-10	55
26205		40.18	12.28	0	35.9		-10	55
26225		40.03	12.36	0	35.9		-10	55
26245		39.94	12.36	0	35.9		-10	55
26265		39.74	12.36	0	35.9		-10	55
26285		39.7	12.36	0	35.9		-10	55
26290		39.7	12.36	0	35.9		-10	55
26305		39.43	12.36	0	35.9		-10	55
26325		39.33	12.36	0	35.9		-10	55
26345		39.08	12.36	0	35.9		-10	55
26350		39.08	12.36	0	35.9		-10	55
26365		38.89	12.36	0	35.9		-10	55
26385		38.74	12.36	0	35.9		-10	55
26405		38.52	12.36	0	35.9		-10	55
26415		38.52	12.36	0	35.9		-10	55
26425		38.49	12.36	0	35.9		-10	55
26445		38.33	12.36	0	35.9		-10	55
26465		38.09	12.36	0	35.9		-10	55
26475		38.09	12.36	0	35.9		-10	55
26485		37.9	12.36	0	35.9		-10	55
26505		37.92	12.36	0	35.9		-10	55
26525		37.85	12.36	0	35.9		-10	55
26535		37.85	12.36	0	35.9		-10	55
26545		37.57	12.36	0	35.9		-10	55
26565		37.49	12.36	0	35.9		-10	55
26585		37.31	12.36	0	35.9		-10	55
26600		37.31	12.36	0	35.9		-10	55
26605		37.42	12.36	0	35.9		-10	55
26625		37.16	12.36	0	35.9		-10	55
26645		37.18	12.36	0	35.9		-10	55
26660		37.18	12.36	0	35.9		-10	55
26665		37.19	12.36	0	35.9		-10	55
26685		36.86	12.36	0	35.9		-10	55
26705		36.83	12.36	0	35.9		-10	55
26725		36.8	12.28	0	35.9		-10	55
26745		36.74	12.28	0	35.9		-10	55
26765		36.77	12.28	0	35.9		-10	55
26785		36.69	12.28	0	35.9		-10	55
26805		36.66	12.28	0	35.9		-10	55
26825		36.69	12.28	0	35.9		-10	55
26845		36.63	12.28	0	35.9		-10	55
26850		36.63	12.28	0	35.9		-10	55
26865		36.4	12.28	0	35.9		-10	55
26885		36.6	12.28	0	35.9		-10	55
26905		36.42	12.28	0	35.9		-10	55
26910		36.42	12.28	0	35.9		-10	55
26925		36.56	12.28	0	35.9		-10	55
26945		36.49	12.28	0	35.9		-10	55
26965		36.48	12.28	0	35.9		-10	55
26975		36.48	12.28	0	35.9		-10	55
26985		36.44	12.28	0	35.9		-10	55
27005		36.42	12.28	0	35.9		-10	55
27025		36.36	12.28	0	35.9		-10	55
27035		36.36	12.28	0	35.9		-10	55
27045		36.27	12.28	0	35.9		-10	55
27065		36.44	12.28	0	35.9		-10	55
27085		36.4	12.28	0	35.9		-10	55
27100		36.4	12.28	0	35.9		-10	55
27105		36.4	12.28	0	35.9		-10	55
27125		36.32	12.28	0	35.9		-10	55
27145		36.2	12.28	0	35.9		-10	55
27160		36.2	12.28	0	35.9		-10	55
27165		36.22	12.28	0	35.9		-10	55
27185		36.14	12.28	0	35.9		-10	55
27205		36.3	12.28	0	35.9		-10	55
27225		36.11	12.35	0	35.9		-10	55
27245		36.2	12.35	0	35.9		-10	55
27265		36.14	12.35	0	35.9		-10	55
27285		36.19	12.35	0	35.9		-10	55
27305		36.17	12.35	0	35.9		-10	55
27325		36.07	12.35	0	35.9		-10	55
27345		35.93	12.35	0	35.9		-10	55
27350		35.93	12.35	0	35.9		-10	55
27365		36.13	12.35	0	35.9		-10	55
27385		35.92	12.35	0	35.9		-10	55
27405		36.06	12.35	0	35.9		-10	55
27410		36.06	12.35	0	35.9		-10	55
27425		35.98	12.35	0	35.9		-10	55
27445		35.99	12.35	0	35.9		-10	55
27465		35.95	12.35	0	35.9		-10	55
27470		35.95	12.35	0	35.9		-10	55
27485		36.01	12.35	0	35.9		-10	55
27505		36.19	12.35	0	35.9		-10	55
27525		36.01	12.35	0	35.9		-10	55
27535		36.01	12.35	0	35.9		-10	55
27545		36.09	12.35	0	35.9		-10	55
27565		36.07	12.35	0	35.9		-10	55
27585		36.09	12.35	0	35.9		-10	55
27600		36.09	12.35	0	35.9		-10	55
27605		36.26	12.35	0	35.9		-10	55
27625		36.12	12.35	0	35.9		-10	55
27645		36.22	12.35	0	35.9		-10	55
27660		36.22	12.35	0	35.9		-10	55
27665		36.43	12.35	0	35.9		-10	55
27685		36.51	12.35	0	35.9		-10	55
27705		36.57	12.35	0	35.9		-10	55
27725		36.67	12.33	0	35.9		-10	55
27745		36.78	12.33	0	35.9		-10	55
27765		36.98	12.33	0	35.9		-10	55
27785		37.11	12.33	0	35.9		-10	55
27805		37.24	12.33	0	35.9		-10	55
27825		37.3	12.33	0	35.9		-10	55
27845		37.64	12.33	0	35.9		-10	55
27865		37.88	12.33	0	35.9		-10	55
27885		38.06	12.33	0	35.9		-10	55
27905		38.19	12.33	0	35.9		-10	55
27910		38.19	12.33	0	35.9		-10	55
27925		38.38	12.33	0	35.9		-10	55
27945		38.67	12.33	0	35.9		-10	55
27965		38.74	12.33	0	35.9		-10	55
27970		38.74	12.33	0	35.9		-10	55
27985		38.84	12.33	0	35.9		-10	55
28005		39.16	12.33	0	35.9		-10	55
28025		39.25	12.33	0	35.9		-10	55
28035		39.25	12.33	0	35.9		-10	55
28045		39.57	12.33	0	35.9		-10	55
28065		39.81	12.33	0	35.9		-10	55
28085		40	12.33	0	35.9		-10	55
28095		40	12.33	0	35.9		-10	55
28105		40.31	12.33	0	35.9		-10	55
28125		40.42	12.33	0	35.9		-10	55
28145		40.75	12.33	0	35.9		-10	55
28160		40.75	12.33	0	35.9		-10	55
28165		40.89	12.33	0	35.9		-10	55
28185		40.99	12.33	0	35.9		-10	55
28205		41.07	12.33	0	35.9		-10	55
28220		41.07	12.33	0	35.9		-10	55
28225		41.57	12.33	0	35.9		-10	55
28245		41.61	12.33	0	35.9		-10	55
28265		41.94	12.33	0	35.9		-10	55
28285		42.2	12.56	0	35.9		-10	55
28305		42.27	12.56	0	35.9		-10	55
28325		42.49	12.56	0	35.9		-10	55
28345		42.69	12.56	0	35.9		-10	55
28365		42.96	12.56	0	35.9		-10	55
28385		43.17	12.56	0	35.9		-10	55
28405		43.31	12.56	0	35.9		-10	55
28410		43.31	12.56	0	35.9		-10	55
28425		43.45	12.56	0	35.9		-10	55
28445		43.62	12.56	0	35.9		-10	55
28465		43.76	12.56	0	35.9		-10	55
28470		43.76	12.56	0	35.9		-10	55
28485		43.93	12.56	0	35.9		-10	55
28505		44.27	12.56	0	35.9		-10	55
28525		44.26	12.56	0	35.9		-10	55
28535		44.26	12.56	0	35.9		-10	55
28545		44.6	12.56	0	35.9		-10	55
28565		44.52	12.56	0	35.9		-10	55
28585		44.74	12.56	0	35.9		-10	55
28595		44.74	12.56	0	35.9		-10	55
28605		44.92	12.56	0	35.9		-10	55
28625		44.97	12.56	0	35.9		-10	55
28645		45.11	12.56	0	35.9		-10	55
28660		45.11	12.56	0	35.9		-10	55
28665		45.16	12.56	0	35.9		-10	55
28685		45.42	12.56	0	35.9		-10	55
28705		45.21	12.56	0	35.9		-10	55
28720		45.21	12.56	0	35.9		-10	55
28725		45.25	12.56	0	35.9		-10	55
28745		45.46	12.56	0	35.9		-10	55
28765		45.61	12.56	0	35.9		-10	55
28785		45.59	12.56	0	35.9		-10	55
28805		45.54	12.56	0	35.9		-10	55
28825		45.54	12.56	0	35.9		-10	55
28845		45.51	12.56	0	35.9		-10	55
28865		46.12	12.56	0	35.9		-10	55
28885		45.64	12.56	0	35.9		-10	55
28905		45.62	12.56	0	35.9		-10	55
28910		45.62	12.56	0	35.9		-10	55
28925		45.57	12.56	0	35.9		-10	55
28945		45.61	12.56	0	35.9		-10	55
28965		45.54	12.56	0	35.9		-10	55
28970		45.54	12.56	0	35.9		-10	55
28985		45.66	12.56	0	35.9		-10	55
29005		45.41	12.56	0	35.9		-10	55
29025		45.5	12.56	0	35.9		-10	55
29035		45.5	12.56	0	35.9		-10	55
29045		45.42	12.56	0	35.9		-10	55
29065		45.32	12.56	0	35.9		-10	55
29085		45.07	12.56	0	35.9		-10	55
29095		45.07	12.56	0	35.9		-10	55
29105		45.33	12.56	0	35.9		-10	55
29125		45.05	12.56	0	35.9		-10	55
29145		44.93	12.56	0	35.9		-10	55
29155		44.93	12.56	0	35.9		-10	55
29165		44.76	12.56	0	35.9		-10	55
29185		44.47	12.56	0	35.9		-10	55
29205		44.34	12.56	0	35.9		-10	55
29220		44.34	12.56	0	35.9		-10	55
29225		44.23	12.56	0	35.9		-10	55
29245		44.01	12.56	0	35.9		-10	55
29265		43.78	12.56	0	35.9		-10	55
29280		43.78	12.56	0	35.9		-10	55
29285		43.55	12.56	0	35.9		-10	55
29305		43.45	12.56	0	35.9		-10	55
29325		43.08	12.56	0	35.9		-10	55
29345		42.96	12.41	0	35.9		-10	55
29365		42.81	12.41	0	35.9		-10	55
29385		42.53	12.41	0	35.9		-10	55
29405		42.29	12.41	0	35.9		-10	55
29425		42.26	12.41	0	35.9		-10	55
29445		42	12.41	0	35.9		-10	55
29465		41.74	12.41	0	35.9		-10	55
29470		41.74	12.41	0	35.9		-10	55
29485		41.54	12.41	0	35.9		-10	55
29505		41.37	12.41	0	35.9		-10	55
29525		41.16	12.41	0	35.9		-10	55
29530		41.16	12.41	0	35.9		-10	55
29545		40.97	12.41	0	35.9		-10	55
29565		40.71	12.41	0	35.9		-10	55
29585		40.72	12.41	0	35.9		-10	55
29595		40.72	12.41	0	35.9		-10	55
29605		40.46	12.41	0	35.9		-10	55
29625		40.16	12.41	0	35.9		-10	55
29645		40.09	12.41	0	35.9		-10	55
29655		40.09	12.41	0	35.9		-10	55
29665		39.91	12.41	0	35.9		-10	55
29685		39.76	12.41	0	35.9		-10	55
29705		39.51	12.41	0	35.9		-10	55
29720		39.51	12.41	0	35.9		-10	55
29725		39.31	12.41	0	35.9		-10	55
29745		39.18	12.41	0	35.9		-10	55
29765		38.91	12.41	0	35.9		-10	55
29780		38.91	12.41	0	35.9		-10	55
29785		38.92	12.41	0	35.9		-10	55
29805		38.76	12.41	0	35.9		-10	55
29825		38.51	12.41	0	35.9		-10	55
29845		38.38	12.45	0	35.9		-10	55
29865		38.25	12.45	0	35.9		-10	55
29885		38.18	12.45	0	35.9		-10	55
29905		37.91	12.45	0	35.9		-10	55
29925		37.74	12.45	0	35.9		-10	55
29945		37.74	12.45	0	35.9		-10	55
29965		37.5	12.45	0	35.9		-10	55
29970		37.5	12.45	0	35.9		-10	55
29985		37.4	12.45	0	35.9		-10	55
30005		37.19	12.45	0	35.9		-10	55
30025		37.22	12.45	0	35.9		-10	55
30030		37.22	12.45	0	35.9		-10	55
30045		36.82	12.45	0	35.9		-10	55
30065		36.94	12.45	0	35.9		-10	55
30085		36.69	12.45	0	35.9		-10	55
30095		36.69	12.45	0	35.9		-10	55
30105		36.63	12.45	0	35.9		-10	55
30125		36.39	12.45	0	35.9		-10	55
30145		36.42	12.45	0	35.9		-10	55
30155		36.42	12.45	0	35.9		-10	55
30165		36.34	12.45	0	35.9		-10	55
30185		36.48	12.45	0	35.9		-10	55
30205		36.16	12.45	0	35.9		-10	55
30220		36.16	12.45	0	35.9		-10	55
30225		36.22	12.45	0	35.9		-10	55
30245		36.08	12.45	0	35.9		-10	55
30265		36.17	12.45	0	35.9		-10	55
30280		36.17	12.45	0	35.9		-10	55
30285		36.12	12.45	0	35.9		-10	55
30305		36.1	12.45	0	35.9		-10	55
30325		35.97	12.45	0	35.9		-10	55
30345		36.01	12.41	0	35.9		-10	55
30365		36.12	12.41	0	35.9		-10	55
30385		35.96	12.41	0	35.9		-10	55
30405		35.93	12.41	0	35.9		-10	55
30425		35.96	12.41	0	35.9		-10	55
30445		36	12.41	0	35.9		-10	55
30465		36.01	12.41	0	35.9		-10	55
30485		35.93	12.41	0	35.9		-10	55
30505		36.13	12.41	0	35.9		-10	55
30525		35.98	12.41	0	35.9		-10	55
30530		35.98	12.41	0	35.9		-10	55
30545		36.2	12.41	0	35.9		-10	55
30565		36.34	12.41	0	35.9		-10	55
30585		36.48	12.41	0	35.9		-10	55
30595		36.48	12.41	0	35.9		-10	55
30605		36.37	12.41	0	35.9		-10	55
30625		36.41	12.41	0	35.9		-10	55
30645		36.53	12.41	0	35.9		-10	55
30655		36.53	12.41	0	35.9		-10	55
30665		36.77	12.41	0	35.9		-10	55
30685		36.73	12.41	0	35.9		-10	55
30705		37.09	12.41	0	35.9		-10	55
30715		37.09	12.41	0	35.9		-10	55
30725		37.03	12.41	0	35.9		-10	55
30745		37.34	12.41	0	35.9		-10	55
30765		37.46	12.41	0	35.9		-10	55
30780		37.46	12.41	0	35.9		-10	55
30785		37.73	12.41	0	35.9		-10	55
30805		37.86	12.41	0	35.9		-10	55
30825		38.04	12.41	0	35.9		-10	55
30840		38.04	12.41	0	35.9		-10	55
30845		38.22	12.41	0	35.9		-10	55
30865		38.32	12.41	0	35.9		-10	55
30885		38.44	12.41	0	35.9		-10	55
30905		38.79	12.46	0	35.9		-10	55
30925		38.94	12.46	0	35.9		-10	55
30945		39.28	12.46	0	35.9		-10	55
30965		39.37	12.46	0	35.9		-10	55
30985		39.56	12.46	0	35.9		-10	55
31005		39.98	12.46	0	35.9		-10	55
31025		40.11	12.46	0	35.9		-10	55
31030		40.11	12.46	0	35.9		-10	55
31045		40.39	12.46	0	35.9		-10	55
31065		40.55	12.46	0	35.9		-10	55
31085		40.82	12.46	0	35.9		-10	55
31090		40.82	12.46	0	35.9		-10	55
31105		40.86	12.46	0	35.9		-10	55
31125		41.34	12.46	0	35.9		-10	55
31145		41.47	12.46	0	35.9		-10	55
31155		41.47	12.46	0	35.9		-10	55
31165		41.64	12.46	0	35.9		-10	55
31185		41.87	12.46	0	35.9		-10	55
31205		41.91	12.46	0	35.9		-10	55
31215		41.91	12.46	0	35.9		-10	55
31225		42.21	12.46	0	35.9		-10	55
31245		42.44	12.46	0	35.9		-10	55
31265		42.58	12.46	0	35.9		-10	55
31280		42.58	12.46	0	35.9		-10	55
31285		42.84	12.46	0	35.9		-10	55
31305		43.11	12.46	0	35.9		-10	55
31325		43.41	12.46	0	35.9		-10	55
31340		43.41	12.46	0	35.9		-10	55
31345		43.3	12.46	0	35.9		-10	55
31365		43.57	12.46	0	35.9		-10	55
31385		43.75	12.46	0	35.9		-10	55
31405		43.94	12.53	0	35.9		-10	55
31425		44.05	12.53	0	35.9		-10	55
31445		44.17	12.53	0	35.9		-10	55
31465		44.38	12.53	0	35.9		-10	55
31485		44.39	12.53	0	35.9		-10	55
31505		44.68	12.53	0	35.9		-10	55
31525		44.93	12.53	0	35.9		-10	55
31530		44.93	12.53	0	35.9		-10	55
31545		44.97	12.53	0	35.9		-10	55
31565		44.97	12.53	0	35.9		-10	55
31585		45.05	12.53	0	35.9		-10	55
31590		45.05	12.53	0	35.9		-10	55
31605		45.25	12.53	0	35.9		-10	55
31625		45.21	12.53	0	35.9		-10	55
31645		45.48	12.53	0	35.9		-10	55
31655		45.48	12.53	0	35.9		-10	55
31665		45.53	12.53	0	35.9		-10	55
31685		45.47	12.53	0	35.9		-10	55
31705		45.51	12.53	0	35.9		-10	55
31715		45.51	12.53	0	35.9		-10	55
31725		45.71	12.53	0	35.9		-10	55
31745		45.69	12.53	0	35.9		-10	55
31765		45.83	12.53	0	35.9		-10	55
31775		45.83	12.53	0	35.9		-10	55
31785		45.74	12.53	0	35.9		-10	55
31805		45.77	12.53	0	35.9		-10	55
31825		45.73	12.53	0	35.9		-10	55
31840		45.73	12.53	0	35.9		-10	55
31845		45.77	12.53	0	35.9		-10	55
31865		45.61	12.53	0	35.9		-10	55
31885		45.79	12.53	0	35.9		-10	55
31905		45.61	12.5	0	35.9		-10	55
31925		45.63	12.5	0	35.9		-10	55
31945		45.55	12.5	0	35.9		-10	55
31965		45.5	12.5	0	35.9		-10	55
31985		45.5	12.5	0	35.9		-10	55
32005		45.21	12.5	0	35.9		-10	55
32025		45.2	12.5	0	35.9		-10	55
32045		45.04	12.5	0	35.9		-10	55
32065		44.98	12.5	0	35.9		-10	55
32085		44.82	12.5	0	35.9		-10	55
32090		44.82	12.5	0	35.9		-10	55
32105		44.54	12.5	0	35.9		-10	55
32125		44.46	12.5	0	35.9		-10	55
32145		44.3	12.5	0	35.9		-10	55
32150		44.3	12.5	0	35.9		-10	55
32165		44.1	12.5	0	35.9		-10	55
32185		44.02	12.5	0	35.9		-10	55
32205		43.72	12.5	0	35.9		-10	55
32215		43.72	12.5	0	35.9		-10	55
32225		43.51	12.5	0	35.9		-10	55
32245		43.33	12.5	0	35.9		-10	55
32265		43.05	12.5	0	35.9		-10	55
[truncated: 454 more rows]
