# Supplementary material for: Clinical identification of the stimulus intensity to measure temporal summation of second pain
Source: Sci Rep. 2022 Jul 28;12:12915. doi: 10.1038/s41598-022-17171-6 (PMC9334644; doi:10.1038/s41598-022-17171-6)
Supplement: Supplementary file 1 — Supplementary Information 1. [file 41598_2022_17171_MOESM1_ESM.zip › 16 PT1.xlsx]

## Sheet: Sheet1
Timestamp [msec]	Heater [C]	Tec [C]	Water [C]	COVAS	Baseline [C]	Events	LimiterMin [C]	LimiterMax [C]
30		36.84
50		36.91
70		36.98	11.39	0	36.9		-10	55
90		36.98	11.39	0	36.9		-10	55
110		36.91	11.39	0	36.9		-10	55
130		36.92	11.39	0	36.9		-10	55
135		36.92	11.39	0	36.9		-10	55
150		36.75	11.39	0	36.9		-10	55
170		36.87	11.39	0	36.9		-10	55
190		36.96	11.39	0	36.9		-10	55
195		36.96	11.39	0	36.9		-10	55
210		36.86	11.39	0	36.9		-10	55
230		36.93	11.39	0	36.9		-10	55
250		36.85	11.39	0	36.9		-10	55
260		36.85	11.39	0	36.9		-10	55
270		37.04	11.39	0	36.9		-10	55
290		36.95	11.39	0	36.9		-10	55
310		36.93	11.39	0	36.9		-10	55
320		36.93	11.39	0	36.9		-10	55
330		36.95	11.39	0	36.9		-10	55
350		36.96	11.39	0	36.9		-10	55
370		36.98	11.39	0	36.9		-10	55
385		36.98	11.39	0	36.9		-10	55
390		36.98	11.39	0	36.9		-10	55
410		36.87	11.39	0	36.9		-10	55
430		36.85	11.39	0	36.9		-10	55
445		36.85	11.39	0	36.9		-10	55
450		36.96	11.39	0	36.9		-10	55
470		37.06	11.39	0	36.9		-10	55
490		36.89	11.39	0	36.9		-10	55
510		36.97	11.39	0	36.9		-10	55
530		36.97	11.39	0	36.9		-10	55
550		36.92	11.39	0	36.9		-10	55
570		36.93	11.5	0	36.9		-10	55
590		36.94	11.5	0	36.9		-10	55
610		36.87	11.5	0	36.9		-10	55
630		36.87	11.5	0	36.9		-10	55
635		36.87	11.5	0	36.9		-10	55
650		36.99	11.5	0	36.9		-10	55
670		37.02	11.5	0	36.9		-10	55
690		36.98	11.5	0	36.9		-10	55
695		36.98	11.5	0	36.9		-10	55
710		36.94	11.5	0	36.9		-10	55
730		36.97	11.5	0	36.9		-10	55
750		36.95	11.5	0	36.9		-10	55
760		36.95	11.5	0	36.9		-10	55
770		36.95	11.5	0	36.9		-10	55
790		36.97	11.5	0	36.9		-10	55
810		36.89	11.5	0	36.9		-10	55
820		36.89	11.5	0	36.9		-10	55
830		36.87	11.5	0	36.9		-10	55
850		36.99	11.5	0	36.9		-10	55
870		36.92	11.5	0	36.9		-10	55
885		36.92	11.5	0	36.9		-10	55
890		37.05	11.5	0	36.9		-10	55
910		37	11.5	0	36.9		-10	55
930		36.95	11.5	0	36.9		-10	55
945		36.95	11.5	0	36.9		-10	55
950		36.86	11.5	0	36.9		-10	55
970		36.96	11.5	0	36.9		-10	55
990		36.84	11.5	0	36.9		-10	55
1010		36.94	11.5	0	36.9		-10	55
1030		36.75	11.5	0	36.9		-10	55
1050		36.96	11.5	0	36.9		-10	55
1070		36.91	11.24	0	36.9		-10	55
1090		37.09	11.24	0	36.9		-10	55
1110		37.05	11.24	0	36.9		-10	55
1130		36.94	11.24	0	36.9		-10	55
1135		36.94	11.24	0	36.9		-10	55
1150		36.99	11.24	0	36.9		-10	55
1170		36.96	11.24	0	36.9		-10	55
1190		36.98	11.24	0	36.9		-10	55
1195		36.98	11.24	0	36.9		-10	55
1210		36.96	11.24	0	36.9		-10	55
1230		36.9	11.24	0	36.9		-10	55
1250		37	11.24	0	36.9		-10	55
1260		37	11.24	0	36.9		-10	55
1270		36.75	11.24	0	36.9		-10	55
1290		36.99	11.24	0	36.9		-10	55
1310		36.91	11.24	0	36.9		-10	55
1320		36.91	11.24	0	36.9		-10	55
1330		36.86	11.24	0	36.9		-10	55
1350		36.82	11.24	0	36.9		-10	55
1370		37.04	11.24	0	36.9		-10	55
1380		37.04	11.24	0	36.9		-10	55
1390		37.08	11.24	0	36.9		-10	55
1410		36.88	11.24	0	36.9		-10	55
1430		36.82	11.24	0	36.9		-10	55
1445		36.82	11.24	0	36.9		-10	55
1450		36.85	11.24	0	36.9		-10	55
1470		36.92	11.24	0	36.9		-10	55
1490		36.87	11.24	0	36.9		-10	55
1505		36.87	11.24	0	36.9		-10	55
1510		36.79	11.24	0	36.9		-10	55
1530		36.85	11.24	0	36.9		-10	55
1550		36.78	11.24	0	36.9		-10	55
1570		36.87	11.17	0	36.9		-10	55
1590		36.81	11.17	0	36.9		-10	55
1610		36.8	11.17	0	36.9		-10	55
1630		36.88	11.17	0	36.9		-10	55
1650		36.91	11.17	0	36.9		-10	55
1670		36.8	11.17	0	36.9		-10	55
1690		36.94	11.17	0	36.9		-10	55
1695		36.94	11.17	0	36.9		-10	55
1710		36.88	11.17	0	36.9		-10	55
1730		36.77	11.17	0	36.9		-10	55
1750		36.89	11.17	0	36.9		-10	55
1755		36.89	11.17	0	36.9		-10	55
1770		36.8	11.17	0	36.9		-10	55
1790		37.05	11.17	0	36.9		-10	55
1810		36.78	11.17	0	36.9		-10	55
1820		36.78	11.17	0	36.9		-10	55
1830		36.89	11.17	0	36.9		-10	55
1850		36.92	11.17	0	36.9		-10	55
1870		36.93	11.17	0	36.9		-10	55
1880		36.93	11.17	0	36.9		-10	55
1890		36.99	11.17	0	36.9		-10	55
1910		36.89	11.17	0	36.9		-10	55
1930		36.93	11.17	0	36.9		-10	55
1945		36.93	11.17	0	36.9		-10	55
1950		36.99	11.17	0	36.9		-10	55
1970		36.96	11.17	0	36.9		-10	55
1990		37.02	11.17	0	36.9		-10	55
2005		37.02	11.17	0	36.9		-10	55
2010		37.07	11.17	0	36.9		-10	55
2030		36.89	11.17	0	36.9		-10	55
2050		37.09	11.17	0	36.9		-10	55
2070		36.94	11.31	0	36.9		-10	55
2090		36.95	11.31	0	36.9		-10	55
2110		36.92	11.31	0	36.9		-10	55
2130		36.8	11.31	0	36.9		-10	55
2150		36.96	11.31	0	36.9		-10	55
2170		36.98	11.31	0	36.9		-10	55
2190		37.07	11.31	0	36.9		-10	55
2195		37.07	11.31	0	36.9		-10	55
2210		36.82	11.31	0	36.9		-10	55
2230		36.95	11.31	0	36.9		-10	55
2250		37.02	11.31	0	36.9		-10	55
2255		37.02	11.31	0	36.9		-10	55
2270		36.92	11.31	0	36.9		-10	55
2290		36.89	11.31	0	36.9		-10	55
2310		36.9	11.31	0	36.9		-10	55
2320		36.9	11.31	0	36.9		-10	55
2330		36.95	11.31	0	36.9		-10	55
2350		36.98	11.31	0	36.9		-10	55
2370		36.82	11.31	0	36.9		-10	55
2380		36.82	11.31	0	36.9		-10	55
2390		36.95	11.31	0	36.9		-10	55
2410		36.88	11.31	0	36.9		-10	55
2430		36.91	11.31	0	36.9		-10	55
2445		36.91	11.31	0	36.9		-10	55
2450		36.96	11.31	0	36.9		-10	55
2470		36.9	11.31	0	36.9		-10	55
2490		37.04	11.31	0	36.9		-10	55
2505		37.04	11.31	0	36.9		-10	55
2510		36.93	11.31	0	36.9		-10	55
2530		36.87	11.31	0	36.9		-10	55
2550		36.9	11.31	0	36.9		-10	55
2570		37.07	11.29	0	36.9		-10	55
2590		36.93	11.29	0	36.9		-10	55
2610		36.85	11.29	0	36.9		-10	55
2630		36.81	11.29	0	36.9		-10	55
2650		36.82	11.29	0	36.9		-10	55
2670		36.94	11.29	0	36.9		-10	55
2690		36.79	11.29	0	36.9		-10	55
2710		36.96	11.29	0	36.9		-10	55
2730		36.84	11.29	0	36.9		-10	55
2750		36.8	11.29	0	36.9		-10	55
2755		36.8	11.29	0	36.9		-10	55
2770		36.85	11.29	0	36.9		-10	55
2790		36.99	11.29	0	36.9		-10	55
2810		36.9	11.29	0	36.9		-10	55
2815		36.9	11.29	0	36.9		-10	55
2830		36.83	11.29	0	36.9		-10	55
2850		36.85	11.29	0	36.9		-10	55
2870		37.01	11.29	0	36.9		-10	55
2880		37.01	11.29	0	36.9		-10	55
2890		36.98	11.29	0	36.9		-10	55
2910		36.82	11.29	0	36.9		-10	55
2930		36.88	11.29	0	36.9		-10	55
2945		36.88	11.29	0	36.9		-10	55
2950		36.86	11.29	0	36.9		-10	55
2970		36.83	11.29	0	36.9		-10	55
2990		36.74	11.29	0	36.9		-10	55
3005		36.74	11.29	0	36.9		-10	55
3010		36.91	11.29	0	36.9		-10	55
3030		37	11.29	0	36.9		-10	55
3050		36.9	11.29	0	36.9		-10	55
3065		36.9	11.29	0	36.9		-10	55
3070		36.89	11.29	0	36.9		-10	55
3090		36.96	11.29	0	36.9		-10	55
3110		36.85	11.29	0	36.9		-10	55
3130		36.84	11.42	0	36.9		-10	55
3150		36.9	11.42	0	36.9		-10	55
3170		36.98	11.42	0	36.9		-10	55
3190		36.94	11.42	0	36.9		-10	55
3210		36.81	11.42	0	36.9		-10	55
3230		36.9	11.42	0	36.9		-10	55
3250		36.94	11.42	0	36.9		-10	55
3255		36.94	11.42	0	36.9		-10	55
3270		36.91	11.42	0	36.9		-10	55
3290		36.96	11.42	0	36.9		-10	55
3310		36.97	11.42	0	36.9		-10	55
3315		36.97	11.42	0	36.9		-10	55
3330		36.95	11.42	0	36.9		-10	55
3350		37.02	11.42	0	36.9		-10	55
3370		37	11.42	0	36.9		-10	55
3380		37	11.42	0	36.9		-10	55
3390		36.94	11.42	0	36.9		-10	55
3410		36.93	11.42	0	36.9		-10	55
3430		36.98	11.42	0	36.9		-10	55
3440		36.98	11.42	0	36.9		-10	55
3450		36.88	11.42	0	36.9		-10	55
3470		36.79	11.42	0	36.9		-10	55
3490		36.98	11.42	0	36.9		-10	55
3505		36.98	11.42	0	36.9		-10	55
3510		36.79	11.42	0	36.9		-10	55
3530		36.76	11.42	0	36.9		-10	55
3550		36.74	11.42	0	36.9		-10	55
3565		36.74	11.42	0	36.9		-10	55
3570		36.91	11.42	0	36.9		-10	55
3590		36.85	11.42	0	36.9		-10	55
3610		36.88	11.42	0	36.9		-10	55
3630		37.07	11.44	0	36.9		-10	55
3650		36.97	11.44	0	36.9		-10	55
3670		36.98	11.44	0	36.9		-10	55
3690		36.98	11.44	0	36.9		-10	55
3710		36.87	11.44	0	36.9		-10	55
3730		36.9	11.44	0	36.9		-10	55
3750		37.06	11.44	0	36.9		-10	55
3755		37.06	11.44	0	36.9		-10	55
3770		37.06	11.44	0	36.9		-10	55
3790		36.78	11.44	0	36.9		-10	55
3810		37.06	11.44	0	36.9		-10	55
3815		37.06	11.44	0	36.9		-10	55
3830		36.86	11.44	0	36.9		-10	55
3850		36.97	11.44	0	36.9		-10	55
3870		36.98	11.44	0	36.9		-10	55
3880		36.98	11.44	0	36.9		-10	55
3890		36.77	11.44	0	36.9		-10	55
3910		36.88	11.44	0	36.9		-10	55
3930		36.91	11.44	0	36.9		-10	55
3940		36.91	11.44	0	36.9		-10	55
3950		37.01	11.44	0	36.9		-10	55
3970		36.94	11.44	0	36.9		-10	55
3990		36.9	11.44	0	36.9		-10	55
4005		36.9	11.44	0	36.9		-10	55
4010		36.94	11.44	0	36.9		-10	55
4030		36.81	11.44	0	36.9		-10	55
4050		36.75	11.44	0	36.9		-10	55
4065		36.75	11.44	0	36.9		-10	55
4070		36.81	11.44	0	36.9		-10	55
4090		36.99	11.44	0	36.9		-10	55
4110		36.93	11.44	0	36.9		-10	55
4125		36.93	11.44	0	36.9		-10	55
4130		36.83	11.44	0	36.9		-10	55
4150		36.97	11.44	0	36.9		-10	55
4170		36.93	11.44	0	36.9		-10	55
4190		36.9	11.31	0	36.9		-10	55
4210		36.9	11.31	0	36.9		-10	55
4230		36.85	11.31	0	36.9		-10	55
4250		36.92	11.31	0	36.9		-10	55
4255		36.92	11.31	0	36.9		-10	55
4270		37.01	11.31	0	36.9		-10	55
4290		36.91	11.31	0	36.9		-10	55
4310		36.83	11.31	0	36.9		-10	55
4315		36.83	11.31	0	36.9		-10	55
4330		36.94	11.31	0	36.9		-10	55
4350		36.89	11.31	0	36.9		-10	55
4370		36.85	11.31	0	36.9		-10	55
4375		36.85	11.31	0	36.9		-10	55
4390		37.02	11.31	0	36.9		-10	55
4410		36.83	11.31	0	36.9		-10	55
4430		36.95	11.31	0	36.9		-10	55
4440		36.95	11.31	0	36.9		-10	55
4450		36.76	11.31	0	36.9		-10	55
4470		36.84	11.31	0	36.9		-10	55
4490		36.88	11.31	0	36.9		-10	55
4500		36.88	11.31	0	36.9		-10	55
4510		36.95	11.31	0	36.9		-10	55
4530		36.74	11.31	0	36.9		-10	55
4550		36.82	11.31	0	36.9		-10	55
4565		36.82	11.31	0	36.9		-10	55
4570		36.91	11.31	0	36.9		-10	55
4590		36.89	11.31	0	36.9		-10	55
4610		36.89	11.31	0	36.9		-10	55
4625		36.89	11.31	0	36.9		-10	55
4630		36.88	11.31	0	36.9		-10	55
4650		36.93	11.31	0	36.9		-10	55
4670		36.89	11.31	0	36.9		-10	55
4690		36.84	11.32	0	36.9		-10	55
4710		36.92	11.32	0	36.9		-10	55
4730		36.88	11.32	0	36.9		-10	55
4750		36.93	11.32	0	36.9		-10	55
4770		36.86	11.32	0	36.9		-10	55
4790		36.88	11.32	0	36.9		-10	55
4810		37.01	11.32	0	36.9		-10	55
4815		37.01	11.32	0	36.9		-10	55
4830		36.81	11.32	0	36.9		-10	55
4850		36.84	11.32	0	36.9		-10	55
4870		36.96	11.32	0	36.9		-10	55
4875		36.96	11.32	0	36.9		-10	55
4890		36.99	11.32	0	36.9		-10	55
4910		36.94	11.32	0	36.9		-10	55
4930		36.9	11.32	0	36.9		-10	55
4940		36.9	11.32	0	36.9		-10	55
4950		36.78	11.32	0	36.9		-10	55
4970		36.89	11.32	0	36.9		-10	55
4990		36.96	11.32	0	36.9		-10	55
5000		36.96	11.32	0	36.9		-10	55
5010		36.88	11.32	0	36.9		-10	55
5030		36.92	11.32	0	36.9		-10	55
5050		36.94	11.32	0	36.9		-10	55
5065		36.94	11.32	0	36.9		-10	55
5070		36.97	11.32	0	36.9		-10	55
5090		36.98	11.32	0	36.9		-10	55
5110		36.85	11.32	0	36.9		-10	55
5125		36.85	11.32	0	36.9		-10	55
5130		36.93	11.32	0	36.9		-10	55
5150		36.9	11.32	0	36.9		-10	55
5170		36.9	11.32	0	36.9		-10	55
5190		37.12	11.57	0	36.9		-10	55
5210		37.01	11.57	0	36.9		-10	55
5230		36.99	11.57	0	36.9		-10	55
5250		37.18	11.57	0	36.9		-10	55
5270		37.2	11.57	0	36.9		-10	55
5290		37.32	11.57	0	36.9		-10	55
5310		37.43	11.57	0	36.9		-10	55
5315		37.43	11.57	0	36.9		-10	55
5330		37.43	11.57	0	36.9		-10	55
5350		37.57	11.57	0	36.9		-10	55
5370		37.68	11.57	0	36.9		-10	55
5375		37.68	11.57	0	36.9		-10	55
5390		37.91	11.57	0	36.9		-10	55
5410		37.94	11.57	0	36.9		-10	55
5430		38.08	11.57	0	36.9		-10	55
5440		38.08	11.57	0	36.9		-10	55
5450		38.26	11.57	0	36.9		-10	55
5470		38.51	11.57	0	36.9		-10	55
5490		38.45	11.57	0	36.9		-10	55
5500		38.45	11.57	0	36.9		-10	55
5510		38.77	11.57	0	36.9		-10	55
5530		38.8	11.57	0	36.9		-10	55
5550		39.22	11.57	0	36.9		-10	55
5565		39.22	11.57	0	36.9		-10	55
5570		39.2	11.57	0	36.9		-10	55
5590		39.48	11.57	0	36.9		-10	55
5610		39.65	11.57	0	36.9		-10	55
5625		39.65	11.57	0	36.9		-10	55
5630		39.91	11.57	0	36.9		-10	55
5650		40.01	11.57	0	36.9		-10	55
5670		40.1	11.57	0	36.9		-10	55
5685		40.1	11.57	0	36.9		-10	55
5690		40.39	11.57	0	36.9		-10	55
5710		40.52	11.57	0	36.9		-10	55
5730		40.77	11.57	0	36.9		-10	55
5750		40.92	11.37	0	36.9		-10	55
5770		41.11	11.37	0	36.9		-10	55
5790		41.36	11.37	0	36.9		-10	55
5810		41.4	11.37	0	36.9		-10	55
5830		41.57	11.37	0	36.9		-10	55
5850		41.86	11.37	0	36.9		-10	55
5870		41.92	11.37	0	36.9		-10	55
5875		41.92	11.37	0	36.9		-10	55
5890		42.24	11.37	0	36.9		-10	55
5910		42.36	11.37	0	36.9		-10	55
5930		42.63	11.37	0	36.9		-10	55
5935		42.63	11.37	0	36.9		-10	55
5950		42.75	11.37	0	36.9		-10	55
5970		42.81	11.37	0	36.9		-10	55
5990		43.14	11.37	0	36.9		-10	55
6000		43.14	11.37	0	36.9		-10	55
6010		43.02	11.37	0	36.9		-10	55
6030		43.37	11.37	0	36.9		-10	55
6050		43.66	11.37	0	36.9		-10	55
6060		43.66	11.37	0	36.9		-10	55
6070		43.73	11.37	0	36.9		-10	55
6090		43.93	11.37	0	36.9		-10	55
6110		43.92	11.37	0	36.9		-10	55
6125		43.92	11.37	0	36.9		-10	55
6130		44.1	11.37	0	36.9		-10	55
6150		44.33	11.37	0	36.9		-10	55
6170		44.41	11.37	0	36.9		-10	55
6185		44.41	11.37	0	36.9		-10	55
6190		44.79	11.37	0	36.9		-10	55
6210		44.78	11.37	0	36.9		-10	55
6230		45	11.37	0	36.9		-10	55
6250		45.03	11.31	0	36.9		-10	55
6270		45.14	11.31	0	36.9		-10	55
6290		45.71	11.31	0	36.9		-10	55
6310		45.43	11.31	0	36.9		-10	55
6330		45.62	11.31	0	36.9		-10	55
6350		46.04	11.31	0	36.9		-10	55
6370		45.88	11.31	0	36.9		-10	55
6375		45.88	11.31	0	36.9		-10	55
6390		45.99	11.31	0	36.9		-10	55
6410		46.09	11.31	0	36.9		-10	55
6430		46.36	11.31	0	36.9		-10	55
6435		46.36	11.31	0	36.9		-10	55
6450		46.33	11.31	0	36.9		-10	55
6470		46.46	11.31	0	36.9		-10	55
6490		46.62	11.31	0	36.9		-10	55
6500		46.62	11.31	0	36.9		-10	55
6510		46.55	11.31	0	36.9		-10	55
6530		46.62	11.31	0	36.9		-10	55
6550		46.81	11.31	0	36.9		-10	55
6560		46.81	11.31	0	36.9		-10	55
6570		46.93	11.31	0	36.9		-10	55
6590		46.96	11.31	0	36.9		-10	55
6610		46.86	11.31	0	36.9		-10	55
6625		46.86	11.31	0	36.9		-10	55
6630		46.91	11.31	0	36.9		-10	55
6650		47.05	11.31	0	36.9		-10	55
6670		47.16	11.31	0	36.9		-10	55
6685		47.16	11.31	0	36.9		-10	55
6690		47.05	11.31	0	36.9		-10	55
6710		46.92	11.31	0	36.9		-10	55
6730		46.97	11.31	0	36.9		-10	55
6750		46.94	11.21	0	36.9		-10	55
6770		46.82	11.21	0	36.9		-10	55
6790		46.88	11.21	0	36.9		-10	55
6810		46.71	11.21	0	36.9		-10	55
6830		46.53	11.21	0	36.9		-10	55
6850		46.4	11.21	0	36.9		-10	55
6870		46.13	11.21	0	36.9		-10	55
6875		46.13	11.21	0	36.9		-10	55
6890		46.24	11.21	0	36.9		-10	55
6910		45.85	11.21	0	36.9		-10	55
6930		45.75	11.21	0	36.9		-10	55
6935		45.75	11.21	0	36.9		-10	55
6950		45.72	11.21	0	36.9		-10	55
6970		45.31	11.21	0	36.9		-10	55
6990		45.06	11.21	0	36.9		-10	55
6995		45.06	11.21	0	36.9		-10	55
7010		44.9	11.21	0	36.9		-10	55
7030		44.75	11.21	0	36.9		-10	55
7050		44.42	11.21	0	36.9		-10	55
7060		44.42	11.21	0	36.9		-10	55
7070		44.15	11.21	0	36.9		-10	55
7090		43.96	11.21	0	36.9		-10	55
7110		43.8	11.21	0	36.9		-10	55
7120		43.8	11.21	0	36.9		-10	55
7130		43.65	11.21	0	36.9		-10	55
7150		43.48	11.21	0	36.9		-10	55
7170		43.27	11.21	0	36.9		-10	55
7185		43.27	11.21	0	36.9		-10	55
7190		43.19	11.21	0	36.9		-10	55
7210		42.75	11.21	0	36.9		-10	55
7230		42.61	11.21	0	36.9		-10	55
7245		42.61	11.21	0	36.9		-10	55
7250		42.37	11.21	0	36.9		-10	55
7270		42.21	11.21	0	36.9		-10	55
7290		42	11.21	0	36.9		-10	55
7310		41.77	11.24	0	36.9		-10	55
7330		41.76	11.24	0	36.9		-10	55
7350		41.41	11.24	0	36.9		-10	55
7370		41.25	11.24	0	36.9		-10	55
7390		41.11	11.24	0	36.9		-10	55
7410		40.91	11.24	0	36.9		-10	55
7430		40.69	11.24	0	36.9		-10	55
7435		40.69	11.24	0	36.9		-10	55
7450		40.53	11.24	0	36.9		-10	55
7470		40.4	11.24	0	36.9		-10	55
7490		40.18	11.24	0	36.9		-10	55
7495		40.18	11.24	0	36.9		-10	55
7510		40.02	11.24	0	36.9		-10	55
7530		39.94	11.24	0	36.9		-10	55
7550		39.61	11.24	0	36.9		-10	55
7560		39.61	11.24	0	36.9		-10	55
7570		39.5	11.24	0	36.9		-10	55
7590		39.36	11.24	0	36.9		-10	55
7610		39.25	11.24	0	36.9		-10	55
7620		39.25	11.24	0	36.9		-10	55
7630		39.08	11.24	0	36.9		-10	55
7650		38.91	11.24	0	36.9		-10	55
7670		38.62	11.24	0	36.9		-10	55
7685		38.62	11.24	0	36.9		-10	55
7690		38.62	11.24	0	36.9		-10	55
7710		38.46	11.24	0	36.9		-10	55
7730		38.2	11.24	0	36.9		-10	55
7745		38.2	11.24	0	36.9		-10	55
7750		38.18	11.24	0	36.9		-10	55
7770		38.07	11.24	0	36.9		-10	55
7790		37.92	11.24	0	36.9		-10	55
7810		37.85	11.19	0	36.9		-10	55
7830		37.81	11.19	0	36.9		-10	55
7850		37.64	11.19	0	36.9		-10	55
7870		37.68	11.19	0	36.9		-10	55
7890		37.47	11.19	0	36.9		-10	55
7910		37.34	11.19	0	36.9		-10	55
7930		37.35	11.19	0	36.9		-10	55
7935		37.35	11.19	0	36.9		-10	55
7950		37.25	11.19	0	36.9		-10	55
7970		37.33	11.19	0	36.9		-10	55
7990		37.27	11.19	0	36.9		-10	55
7995		37.27	11.19	0	36.9		-10	55
8010		37.2	11.19	0	36.9		-10	55
8030		37.12	11.19	0	36.9		-10	55
8050		37.28	11.19	0	36.9		-10	55
8070		37.11	11.19	0	36.9		-10	55
8075		37.11	11.19	0	36.9		-10	55
8090		37.05	11.19	0	36.9		-10	55
8110		37.16	11.19	0	36.9		-10	55
8120		37.16	11.19	0	36.9		-10	55
8130		37.17	11.19	0	36.9		-10	55
8150		37.36	11.19	0	36.9		-10	55
8170		37.09	11.19	0	36.9		-10	55
8185		37.09	11.19	0	36.9		-10	55
8190		37.25	11.19	0	36.9		-10	55
8210		37.14	11.19	0	36.9		-10	55
8230		37.09	11.19	0	36.9		-10	55
8245		37.09	11.19	0	36.9		-10	55
8250		37.06	11.19	0	36.9		-10	55
8270		37.15	11.19	0	36.9		-10	55
8290		37.32	11.19	0	36.9		-10	55
8305		37.32	11.19	0	36.9		-10	55
8310		37.13	11.19	0	36.9		-10	55
8330		37.27	11.19	0	36.9		-10	55
8350		37.19	11.19	0	36.9		-10	55
8370		37.23	11.32	0	36.9		-10	55
8390		37.34	11.32	0	36.9		-10	55
8410		37.38	11.32	0	36.9		-10	55
8430		37.37	11.32	0	36.9		-10	55
8450		37.68	11.32	0	36.9		-10	55
8470		37.88	11.32	0	36.9		-10	55
8490		37.86	11.32	0	36.9		-10	55
8495		37.86	11.32	0	36.9		-10	55
8510		37.89	11.32	0	36.9		-10	55
8530		38.09	11.32	0	36.9		-10	55
8550		38.26	11.32	0	36.9		-10	55
8560		38.26	11.32	0	36.9		-10	55
8570		38.45	11.32	0	36.9		-10	55
8590		38.59	11.32	0	36.9		-10	55
8610		38.84	11.32	0	36.9		-10	55
8620		38.84	11.32	0	36.9		-10	55
8630		38.94	11.32	0	36.9		-10	55
8650		39.27	11.32	0	36.9		-10	55
8670		39.35	11.32	0	36.9		-10	55
8680		39.35	11.32	0	36.9		-10	55
8690		39.43	11.32	0	36.9		-10	55
8710		39.66	11.32	0	36.9		-10	55
8730		40	11.32	0	36.9		-10	55
8745		40	11.32	0	36.9		-10	55
8750		39.99	11.32	0	36.9		-10	55
8770		40.24	11.32	0	36.9		-10	55
8790		40.58	11.32	0	36.9		-10	55
8805		40.58	11.32	0	36.9		-10	55
8810		40.85	11.32	0	36.9		-10	55
8830		40.89	11.32	0	36.9		-10	55
8850		41.18	11.32	0	36.9		-10	55
8870		41.34	11.31	0	36.9		-10	55
8890		41.59	11.31	0	36.9		-10	55
8910		41.74	11.31	0	36.9		-10	55
8930		41.75	11.31	0	36.9		-10	55
8950		42.18	11.31	0	36.9		-10	55
8970		42.29	11.31	0	36.9		-10	55
8990		42.47	11.31	0	36.9		-10	55
8995		42.47	11.31	0	36.9		-10	55
9010		42.84	11.31	0	36.9		-10	55
9030		42.81	11.31	0	36.9		-10	55
9050		43	11.31	0	36.9		-10	55
9055		43	11.31	0	36.9		-10	55
9070		43.23	11.31	0	36.9		-10	55
9090		43.35	11.31	0	36.9		-10	55
9110		43.56	11.31	0	36.9		-10	55
9120		43.56	11.31	0	36.9		-10	55
9130		43.67	11.31	0	36.9		-10	55
9150		43.87	11.31	0	36.9		-10	55
9170		44.04	11.31	0	36.9		-10	55
9180		44.04	11.31	0	36.9		-10	55
9190		44.16	11.31	0	36.9		-10	55
9210		44.42	11.31	0	36.9		-10	55
9230		44.52	11.31	0	36.9		-10	55
9245		44.52	11.31	0	36.9		-10	55
9250		44.69	11.31	0	36.9		-10	55
9270		44.92	11.31	0	36.9		-10	55
9290		45.01	11.31	0	36.9		-10	55
9305		45.01	11.31	0	36.9		-10	55
9310		45.11	11.31	0	36.9		-10	55
9330		45.43	11.31	0	36.9		-10	55
9350		45.65	11.31	0	36.9		-10	55
9370		45.89	11.34	0	36.9		-10	55
9390		45.8	11.34	0	36.9		-10	55
9410		46	11.34	0	36.9		-10	55
9430		46.14	11.34	0	36.9		-10	55
9450		46.19	11.34	0	36.9		-10	55
9470		46.44	11.34	0	36.9		-10	55
9490		46.6	11.34	0	36.9		-10	55
9495		46.6	11.34	0	36.9		-10	55
9510		46.66	11.34	0	36.9		-10	55
9530		46.62	11.34	0	36.9		-10	55
9550		46.85	11.34	0	36.9		-10	55
9555		46.85	11.34	0	36.9		-10	55
9570		46.98	11.34	0	36.9		-10	55
9590		46.95	11.34	0	36.9		-10	55
9610		46.89	11.34	0	36.9		-10	55
9620		46.89	11.34	0	36.9		-10	55
9630		46.98	11.34	0	36.9		-10	55
9650		47.1	11.34	0	36.9		-10	55
9670		47.07	11.34	0	36.9		-10	55
9680		47.07	11.34	0	36.9		-10	55
9690		47.12	11.34	0	36.9		-10	55
9710		47.03	11.34	0	36.9		-10	55
9730		46.95	11.34	0	36.9		-10	55
9740		46.95	11.34	0	36.9		-10	55
9750		47	11.34	0	36.9		-10	55
9770		47.09	11.34	0	36.9		-10	55
9790		46.84	11.34	0	36.9		-10	55
9805		46.84	11.34	0	36.9		-10	55
9810		46.66	11.34	0	36.9		-10	55
9830		46.44	11.34	0	36.9		-10	55
9850		46.39	11.34	0	36.9		-10	55
9870		46.21	11.17	0	36.9		-10	55
9890		46.17	11.17	0	36.9		-10	55
9910		45.99	11.17	0	36.9		-10	55
9930		45.73	11.17	0	36.9		-10	55
9950		45.56	11.17	0	36.9		-10	55
9970		45.32	11.17	0	36.9		-10	55
9990		45.09	11.17	0	36.9		-10	55
10010		44.87	11.17	0	36.9		-10	55
10030		44.76	11.17	0	36.9		-10	55
10050		44.44	11.17	0	36.9		-10	55
10055		44.44	11.17	0	36.9		-10	55
10070		44.16	11.17	0	36.9		-10	55
10090		44.08	11.17	0	36.9		-10	55
10110		43.87	11.17	0	36.9		-10	55
10115		43.87	11.17	0	36.9		-10	55
10130		43.51	11.17	0	36.9		-10	55
10150		43.28	11.17	0	36.9		-10	55
10170		43.16	11.17	0	36.9		-10	55
10180		43.16	11.17	0	36.9		-10	55
10190		43.07	11.17	0	36.9		-10	55
10210		42.85	11.17	0	36.9		-10	55
10230		42.58	11.17	0	36.9		-10	55
10240		42.58	11.17	0	36.9		-10	55
10250		42.31	11.17	0	36.9		-10	55
10270		42.17	11.17	0	36.9		-10	55
10290		41.91	11.17	0	36.9		-10	55
10305		41.91	11.17	0	36.9		-10	55
10310		41.69	11.17	0	36.9		-10	55
10330		41.59	11.17	0	36.9		-10	55
10350		41.4	11.17	0	36.9		-10	55
10365		41.4	11.17	0	36.9		-10	55
10370		41.27	11.17	0	36.9		-10	55
10390		41	11.17	0	36.9		-10	55
10410		40.97	11.17	0	36.9		-10	55
10430		40.67	11.41	0	36.9		-10	55
10450		40.55	11.41	0	36.9		-10	55
10470		40.47	11.41	0	36.9		-10	55
10490		40.27	11.41	0	36.9		-10	55
10510		39.95	11.41	0	36.9		-10	55
10530		40.08	11.41	0	36.9		-10	55
10550		39.68	11.41	0	36.9		-10	55
10555		39.68	11.41	0	36.9		-10	55
10570		39.42	11.41	0	36.9		-10	55
10590		39.23	11.41	0	36.9		-10	55
10610		39.17	11.41	0	36.9		-10	55
10615		39.17	11.41	0	36.9		-10	55
10630		39.05	11.41	0	36.9		-10	55
10650		38.86	11.41	0	36.9		-10	55
10670		38.92	11.41	0	36.9		-10	55
10680		38.92	11.41	0	36.9		-10	55
10690		38.61	11.41	0	36.9		-10	55
10710		38.48	11.41	0	36.9		-10	55
10730		38.22	11.41	0	36.9		-10	55
10740		38.22	11.41	0	36.9		-10	55
10750		38.19	11.41	0	36.9		-10	55
10770		38.1	11.41	0	36.9		-10	55
10790		37.97	11.41	0	36.9		-10	55
10805		37.97	11.41	0	36.9		-10	55
10810		37.9	11.41	0	36.9		-10	55
10830		37.82	11.41	0	36.9		-10	55
10850		37.73	11.41	0	36.9		-10	55
10865		37.73	11.41	0	36.9		-10	55
10870		37.55	11.41	0	36.9		-10	55
10890		37.63	11.41	0	36.9		-10	55
10910		37.44	11.41	0	36.9		-10	55
10930		37.36	11.26	0	36.9		-10	55
10950		37.39	11.26	0	36.9		-10	55
10970		37.31	11.26	0	36.9		-10	55
10990		37.28	11.26	0	36.9		-10	55
11010		37.15	11.26	0	36.9		-10	55
11030		37.22	11.26	0	36.9		-10	55
11050		37.14	11.26	0	36.9		-10	55
11055		37.14	11.26	0	36.9		-10	55
11070		37.17	11.26	0	36.9		-10	55
11090		37.12	11.26	0	36.9		-10	55
11110		37.2	11.26	0	36.9		-10	55
11115		37.2	11.26	0	36.9		-10	55
11130		37.05	11.26	0	36.9		-10	55
11150		37.26	11.26	0	36.9		-10	55
11170		37.08	11.26	0	36.9		-10	55
11180		37.08	11.26	0	36.9		-10	55
11190		37.11	11.26	0	36.9		-10	55
11210		37.1	11.26	0	36.9		-10	55
11230		37.09	11.26	0	36.9		-10	55
11240		37.09	11.26	0	36.9		-10	55
11250		37.17	11.26	0	36.9		-10	55
11270		37.09	11.26	0	36.9		-10	55
11290		37.05	11.26	0	36.9		-10	55
11300		37.05	11.26	0	36.9		-10	55
11310		37.16	11.26	0	36.9		-10	55
11330		37.2	11.26	0	36.9		-10	55
11350		37.15	11.26	0	36.9		-10	55
11365		37.15	11.26	0	36.9		-10	55
11370		37.13	11.26	0	36.9		-10	55
11390		37.16	11.26	0	36.9		-10	55
11410		37.38	11.26	0	36.9		-10	55
11425		37.38	11.26	0	36.9		-10	55
11430		37.39	11.26	0	36.9		-10	55
11450		37.64	11.26	0	36.9		-10	55
11470		37.47	11.26	0	36.9		-10	55
11490		37.67	11.41	0	36.9		-10	55
11510		37.74	11.41	0	36.9		-10	55
11530		37.85	11.41	0	36.9		-10	55
11550		37.98	11.41	0	36.9		-10	55
11570		38.07	11.41	0	36.9		-10	55
11590		38.33	11.41	0	36.9		-10	55
11610		38.45	11.41	0	36.9		-10	55
11615		38.45	11.41	0	36.9		-10	55
11630		38.74	11.41	0	36.9		-10	55
11650		38.79	11.41	0	36.9		-10	55
11670		39.06	11.41	0	36.9		-10	55
11675		39.06	11.41	0	36.9		-10	55
11690		39.13	11.41	0	36.9		-10	55
11710		39.21	11.41	0	36.9		-10	55
11730		39.61	11.41	0	36.9		-10	55
11740		39.61	11.41	0	36.9		-10	55
11750		39.75	11.41	0	36.9		-10	55
11770		39.98	11.41	0	36.9		-10	55
11790		40.24	11.41	0	36.9		-10	55
11800		40.24	11.41	0	36.9		-10	55
11810		40.41	11.41	0	36.9		-10	55
11830		40.58	11.41	0	36.9		-10	55
11850		40.91	11.41	0	36.9		-10	55
11865		40.91	11.41	0	36.9		-10	55
11870		40.96	11.41	0	36.9		-10	55
11890		41.13	11.41	0	36.9		-10	55
11910		41.42	11.41	0	36.9		-10	55
11925		41.42	11.41	0	36.9		-10	55
11930		41.61	11.41	0	36.9		-10	55
11950		42.12	11.41	0	36.9		-10	55
11970		42.05	11.41	0	36.9		-10	55
11990		42.26	11.36	0	36.9		-10	55
12010		42.49	11.36	0	36.9		-10	55
12030		42.76	11.36	0	36.9		-10	55
12050		43.03	11.36	0	36.9		-10	55
12070		43.05	11.36	0	36.9		-10	55
12090		43.27	11.36	0	36.9		-10	55
12110		43.49	11.36	0	36.9		-10	55
12115		43.49	11.36	0	36.9		-10	55
12130		43.6	11.36	0	36.9		-10	55
12150		43.85	11.36	0	36.9		-10	55
12170		43.9	11.36	0	36.9		-10	55
12175		43.9	11.36	0	36.9		-10	55
12190		44.16	11.36	0	36.9		-10	55
12210		44.25	11.36	0	36.9		-10	55
12230		44.51	11.36	0	36.9		-10	55
12235		44.51	11.36	0	36.9		-10	55
12250		44.84	11.36	0	36.9		-10	55
12270		44.79	11.36	0	36.9		-10	55
12290		45.03	11.36	0	36.9		-10	55
12300		45.03	11.36	0	36.9		-10	55
12310		44.92	11.36	0	36.9		-10	55
12330		45.25	11.36	0	36.9		-10	55
12350		45.56	11.36	0	36.9		-10	55
12365		45.56	11.36	0	36.9		-10	55
12370		45.59	11.36	0	36.9		-10	55
12390		45.86	11.36	0	36.9		-10	55
12410		45.85	11.36	0	36.9		-10	55
12425		45.85	11.36	0	36.9		-10	55
12430		46.1	11.36	0	36.9		-10	55
12450		46.24	11.36	0	36.9		-10	55
12470		46.36	11.36	0	36.9		-10	55
12490		46.4	11.47	0	36.9		-10	55
12510		46.53	11.47	0	36.9		-10	55
12530		46.74	11.47	0	36.9		-10	55
12550		46.52	11.47	0	36.9		-10	55
12570		46.74	11.47	0	36.9		-10	55
12590		46.72	11.47	0	36.9		-10	55
12610		46.8	11.47	0	36.9		-10	55
12630		46.85	11.47	0	36.9		-10	55
12650		46.96	11.47	0	36.9		-10	55
12670		46.94	11.47	0	36.9		-10	55
12675		46.94	11.47	0	36.9		-10	55
12690		47.05	11.47	0	36.9		-10	55
12710		46.98	11.47	0	36.9		-10	55
12730		47.02	11.47	0	36.9		-10	55
12735		47.02	11.47	0	36.9		-10	55
12750		46.89	11.47	0	36.9		-10	55
12770		47	11.47	0	36.9		-10	55
12790		46.91	11.47	0	36.9		-10	55
12800		46.91	11.47	0	36.9		-10	55
12810		46.7	11.47	0	36.9		-10	55
12830		46.55	11.47	0	36.9		-10	55
12850		46.57	11.47	0	36.9		-10	55
12860		46.57	11.47	0	36.9		-10	55
12870		46.37	11.47	0	36.9		-10	55
12890		46.4	11.47	0	36.9		-10	55
12910		46.12	11.47	0	36.9		-10	55
12925		46.12	11.47	0	36.9		-10	55
12930		46.02	11.47	0	36.9		-10	55
12950		45.97	11.47	0	36.9		-10	55
12970		45.62	11.47	0	36.9		-10	55
12985		45.62	11.47	0	36.9		-10	55
12990		45.51	11.47	0	36.9		-10	55
13010		45.36	11.47	0	36.9		-10	55
13030		45.08	11.47	0	36.9		-10	55
13050		44.9	11.42	0	36.9		-10	55
13070		44.7	11.42	0	36.9		-10	55
13090		44.53	11.42	0	36.9		-10	55
13110		44.35	11.42	0	36.9		-10	55
13130		44.14	11.42	0	36.9		-10	55
13150		43.76	11.42	0	36.9		-10	55
13170		43.52	11.42	0	36.9		-10	55
13175		43.52	11.42	0	36.9		-10	55
13190		43.58	11.42	0	36.9		-10	55
13210		43.14	11.42	0	36.9		-10	55
13230		43.03	11.42	0	36.9		-10	55
13235		43.03	11.42	0	36.9		-10	55
13250		42.81	11.42	0	36.9		-10	55
13270		42.68	11.42	0	36.9		-10	55
13290		42.29	11.42	0	36.9		-10	55
13300		42.29	11.42	0	36.9		-10	55
13310		42.2	11.42	0	36.9		-10	55
13330		42.03	11.42	0	36.9		-10	55
13350		41.89	11.42	0	36.9		-10	55
13360		41.89	11.42	0	36.9		-10	55
13370		41.71	11.42	0	36.9		-10	55
13390		41.41	11.42	0	36.9		-10	55
13410		41.36	11.42	0	36.9		-10	55
13425		41.36	11.42	0	36.9		-10	55
13430		41.15	11.42	0	36.9		-10	55
13450		40.94	11.42	0	36.9		-10	55
13470		40.73	11.42	0	36.9		-10	55
13485		40.73	11.42	0	36.9		-10	55
13490		40.7	11.42	0	36.9		-10	55
13510		40.76	11.42	0	36.9		-10	55
13530		40.4	11.42	0	36.9		-10	55
13550		40.11	11.67	0	36.9		-10	55
13570		39.94	11.67	0	36.9		-10	55
13590		39.82	11.67	0	36.9		-10	55
13610		39.57	11.67	0	36.9		-10	55
13630		39.4	11.67	0	36.9		-10	55
13650		39.4	11.67	0	36.9		-10	55
13670		39.11	11.67	0	36.9		-10	55
13675		39.11	11.67	0	36.9		-10	55
13690		38.83	11.67	0	36.9		-10	55
13710		38.8	11.67	0	36.9		-10	55
13730		38.58	11.67	0	36.9		-10	55
13735		38.58	11.67	0	36.9		-10	55
13750		38.5	11.67	0	36.9		-10	55
13770		38.25	11.67	0	36.9		-10	55
13790		38.05	11.67	0	36.9		-10	55
13800		38.05	11.67	0	36.9		-10	55
13810		38.12	11.67	0	36.9		-10	55
13830		37.83	11.67	0	36.9		-10	55
13850		37.82	11.67	0	36.9		-10	55
13860		37.82	11.67	0	36.9		-10	55
13870		37.74	11.67	0	36.9		-10	55
13890		37.72	11.67	0	36.9		-10	55
13910		37.62	11.67	0	36.9		-10	55
13920		37.62	11.67	0	36.9		-10	55
13930		37.56	11.67	0	36.9		-10	55
13950		37.39	11.67	0	36.9		-10	55
13970		37.32	11.67	0	36.9		-10	55
13985		37.32	11.67	0	36.9		-10	55
13990		37.21	11.67	0	36.9		-10	55
14010		37.35	11.67	0	36.9		-10	55
14030		37.21	11.67	0	36.9		-10	55
14045		37.21	11.67	0	36.9		-10	55
14050		37.16	11.67	0	36.9		-10	55
14070		37.14	11.67	0	36.9		-10	55
14090		37.19	11.67	0	36.9		-10	55
14110		37.08	11.67	0	36.9		-10	55
14125		37.08	11.74	0	36.9		-10	55
14130		37.09	11.74	0	36.9		-10	55
14150		37.12	11.74	0	36.9		-10	55
14170		37.09	11.74	0	36.9		-10	55
14175		37.09	11.74	0	36.9		-10	55
14190		37.09	11.74	0	36.9		-10	55
14210		37	11.74	0	36.9		-10	55
14230		36.97	11.74	0	36.9		-10	55
14235		36.97	11.74	0	36.9		-10	55
14250		37.12	11.74	0	36.9		-10	55
14270		36.99	11.74	0	36.9		-10	55
14290		36.94	11.74	0	36.9		-10	55
14295		36.94	11.74	0	36.9		-10	55
14310		37.13	11.74	0	36.9		-10	55
14330		37.07	11.74	0	36.9		-10	55
14350		37.08	11.74	0	36.9		-10	55
14360		37.08	11.74	0	36.9		-10	55
14370		37.13	11.74	0	36.9		-10	55
14390		37.14	11.74	0	36.9		-10	55
14410		37.2	11.74	0	36.9		-10	55
14420		37.2	11.74	0	36.9		-10	55
14430		37.37	11.74	0	36.9		-10	55
14450		37.39	11.74	0	36.9		-10	55
14470		37.4	11.74	0	36.9		-10	55
14485		37.4	11.74	0	36.9		-10	55
14490		37.58	11.74	0	36.9		-10	55
14510		37.62	11.74	0	36.9		-10	55
14530		37.76	11.74	0	36.9		-10	55
14545		37.76	11.74	0	36.9		-10	55
14550		37.86	11.74	0	36.9		-10	55
14570		37.99	11.74	0	36.9		-10	55
14590		38.13	11.74	0	36.9		-10	55
14610		38.21	11.74	0	36.9		-10	55
14630		38.46	11.74	0	36.9		-10	55
14650		38.59	11.74	0	36.9		-10	55
14670		38.81	11.72	0	36.9		-10	55
14690		39.05	11.72	0	36.9		-10	55
14710		39.21	11.72	0	36.9		-10	55
14730		39.4	11.72	0	36.9		-10	55
14735		39.4	11.72	0	36.9		-10	55
14750		39.59	11.72	0	36.9		-10	55
14770		39.9	11.72	0	36.9		-10	55
14790		40.09	11.72	0	36.9		-10	55
14795		40.09	11.72	0	36.9		-10	55
14810		40.22	11.72	0	36.9		-10	55
14830		40.45	11.72	0	36.9		-10	55
14850		40.81	11.72	0	36.9		-10	55
14860		40.81	11.72	0	36.9		-10	55
14870		40.9	11.72	0	36.9		-10	55
14890		41.09	11.72	0	36.9		-10	55
14910		41.19	11.72	0	36.9		-10	55
14920		41.19	11.72	0	36.9		-10	55
14930		41.46	11.72	0	36.9		-10	55
14950		41.85	11.72	0	36.9		-10	55
14970		41.89	11.72	0	36.9		-10	55
14985		41.89	11.72	0	36.9		-10	55
14990		42.05	11.72	0	36.9		-10	55
15010		42.18	11.72	0	36.9		-10	55
15030		42.42	11.72	0	36.9		-10	55
15045		42.42	11.72	0	36.9		-10	55
15050		42.68	11.72	0	36.9		-10	55
15070		42.81	11.72	0	36.9		-10	55
15090		43.2	11.72	0	36.9		-10	55
15110		43.36	11.72	0	36.9		-10	55
15130		43.38	11.72	0	36.9		-10	55
15150		43.51	11.72	0	36.9		-10	55
15170		43.93	11.82	0	36.9		-10	55
15190		43.99	11.82	0	36.9		-10	55
15210		44.21	11.82	0	36.9		-10	55
15230		44.38	11.82	0	36.9		-10	55
15250		44.71	11.82	0	36.9		-10	55
15270		44.91	11.82	0	36.9		-10	55
15290		44.97	11.82	0	36.9		-10	55
15295		44.97	11.82	0	36.9		-10	55
15310		45.04	11.82	0	36.9		-10	55
15330		45.27	11.82	0	36.9		-10	55
15350		45.36	11.82	0	36.9		-10	55
15360		45.36	11.82	0	36.9		-10	55
15370		45.67	11.82	0	36.9		-10	55
15390		45.73	11.82	0	36.9		-10	55
15410		45.89	11.82	0	36.9		-10	55
15420		45.89	11.82	0	36.9		-10	55
15430		46.26	11.82	0	36.9		-10	55
15450		46.13	11.82	0	36.9		-10	55
15470		46.12	11.82	0	36.9		-10	55
15485		46.12	11.82	0	36.9		-10	55
15490		46.23	11.82	0	36.9		-10	55
15510		46.49	11.82	0	36.9		-10	55
15530		46.51	11.82	0	36.9		-10	55
15545		46.51	11.82	0	36.9		-10	55
15550		46.52	11.82	0	36.9		-10	55
15570		46.55	11.82	0	36.9		-10	55
15590		46.53	11.82	0	36.9		-10	55
15605		46.53	11.82	0	36.9		-10	55
15610		46.75	11.82	0	36.9		-10	55
15630		46.89	11.82	0	36.9		-10	55
15650		46.81	11.82	0	36.9		-10	55
15670		46.89	11.8	0	36.9		-10	55
15690		46.69	11.8	0	36.9		-10	55
15710		47	11.8	0	36.9		-10	55
15730		46.89	11.8	0	36.9		-10	55
15750		46.68	11.8	0	36.9		-10	55
15770		46.76	11.8	0	36.9		-10	55
15790		46.8	11.8	0	36.9		-10	55
15795		46.8	11.8	0	36.9		-10	55
15810		46.81	11.8	0	36.9		-10	55
15830		46.79	11.8	0	36.9		-10	55
15850		46.64	11.8	0	36.9		-10	55
15855		46.64	11.8	0	36.9		-10	55
15870		46.42	11.8	0	36.9		-10	55
15890		46.33	11.8	0	36.9		-10	55
15910		46.29	11.8	0	36.9		-10	55
15920		46.29	11.8	0	36.9		-10	55
15930		46.23	11.8	0	36.9		-10	55
15950		46.14	11.8	0	36.9		-10	55
15970		45.94	11.8	0	36.9		-10	55
15980		45.94	11.8	0	36.9		-10	55
15990		45.66	11.8	0	36.9		-10	55
16010		45.51	11.8	0	36.9		-10	55
16030		45.6	11.8	0	36.9		-10	55
16045		45.6	11.8	0	36.9		-10	55
16050		45.18	11.8	0	36.9		-10	55
16070		45.06	11.8	0	36.9		-10	55
16090		44.82	11.8	0	36.9		-10	55
16105		44.82	11.8	0	36.9		-10	55
16110		44.52	11.8	0	36.9		-10	55
16130		44.3	11.8	0	36.9		-10	55
16150		44.14	11.8	0	36.9		-10	55
16170		43.9	12.03	0	36.9		-10	55
16190		43.74	12.03	0	36.9		-10	55
16210		43.57	12.03	0	36.9		-10	55
16230		43.4	12.03	0	36.9		-10	55
16250		43.23	12.03	0	36.9		-10	55
16270		43.06	12.03	0	36.9		-10	55
16290		42.67	12.03	0	36.9		-10	55
16295		42.67	12.03	0	36.9		-10	55
16310		42.41	12.03	0	36.9		-10	55
16330		42.24	12.03	0	36.9		-10	55
16350		42.15	12.03	0	36.9		-10	55
16355		42.15	12.03	0	36.9		-10	55
16370		41.97	12.03	0	36.9		-10	55
16390		41.68	12.03	0	36.9		-10	55
16410		41.56	12.03	0	36.9		-10	55
16420		41.56	12.03	0	36.9		-10	55
16430		41.38	12.03	0	36.9		-10	55
16450		41.21	12.03	0	36.9		-10	55
16470		40.99	12.03	0	36.9		-10	55
16480		40.99	12.03	0	36.9		-10	55
16490		40.82	12.03	0	36.9		-10	55
16510		40.69	12.03	0	36.9		-10	55
16530		40.6	12.03	0	36.9		-10	55
16540		40.6	12.03	0	36.9		-10	55
16550		40.36	12.03	0	36.9		-10	55
16570		40.29	12.03	0	36.9		-10	55
16590		39.94	12.03	0	36.9		-10	55
16605		39.94	12.03	0	36.9		-10	55
16610		39.86	12.03	0	36.9		-10	55
16630		39.56	12.03	0	36.9		-10	55
16650		39.46	12.03	0	36.9		-10	55
16670		39.41	11.95	0	36.9		-10	55
16690		39.13	11.95	0	36.9		-10	55
16710		38.94	11.95	0	36.9		-10	55
16730		38.81	11.95	0	36.9		-10	55
16735		38.81	11.95	0	36.9		-10	55
16750		38.72	11.95	0	36.9		-10	55
16770		38.48	11.95	0	36.9		-10	55
16790		38.48	11.95	0	36.9		-10	55
16795		38.48	11.95	0	36.9		-10	55
16810		38.21	11.95	0	36.9		-10	55
16830		38.12	11.95	0	36.9		-10	55
16850		37.96	11.95	0	36.9		-10	55
16855		37.96	11.95	0	36.9		-10	55
16870		37.83	11.95	0	36.9		-10	55
16890		37.88	11.95	0	36.9		-10	55
16910		37.68	11.95	0	36.9		-10	55
16915		37.68	11.95	0	36.9		-10	55
16930		37.62	11.95	0	36.9		-10	55
16950		37.48	11.95	0	36.9		-10	55
16970		37.43	11.95	0	36.9		-10	55
16980		37.43	11.95	0	36.9		-10	55
16990		37.41	11.95	0	36.9		-10	55
17010		37.39	11.95	0	36.9		-10	55
17030		37.2	11.95	0	36.9		-10	55
17040		37.2	11.95	0	36.9		-10	55
17050		37.22	11.95	0	36.9		-10	55
17070		37.1	11.95	0	36.9		-10	55
17090		37.11	11.95	0	36.9		-10	55
17105		37.11	11.95	0	36.9		-10	55
17110		37.02	11.95	0	36.9		-10	55
17130		37.14	11.95	0	36.9		-10	55
17150		37.11	11.95	0	36.9		-10	55
17165		37.11	11.95	0	36.9		-10	55
17170		37.03	11.95	0	36.9		-10	55
17190		37.05	11.95	0	36.9		-10	55
17210		37	11.95	0	36.9		-10	55
17230		37.16	11.9	0	36.9		-10	55
17250		37.09	11.9	0	36.9		-10	55
17270		37	11.9	0	36.9		-10	55
17290		36.95	11.9	0	36.9		-10	55
17310		36.99	11.9	0	36.9		-10	55
17330		37.08	11.9	0	36.9		-10	55
17350		36.97	11.9	0	36.9		-10	55
17355		36.97	11.9	0	36.9		-10	55
17370		37.04	11.9	0	36.9		-10	55
17390		37.17	11.9	0	36.9		-10	55
17410		37.12	11.9	0	36.9		-10	55
17415		37.12	11.9	0	36.9		-10	55
17430		37.29	11.9	0	36.9		-10	55
17450		37.34	11.9	0	36.9		-10	55
17470		37.41	11.9	0	36.9		-10	55
17480		37.41	11.9	0	36.9		-10	55
17490		37.48	11.9	0	36.9		-10	55
17510		37.68	11.9	0	36.9		-10	55
17530		37.78	11.9	0	36.9		-10	55
17540		37.78	11.9	0	36.9		-10	55
17550		37.86	11.9	0	36.9		-10	55
17570		37.94	11.9	0	36.9		-10	55
17590		37.95	11.9	0	36.9		-10	55
17605		37.95	11.9	0	36.9		-10	55
17610		38.17	11.9	0	36.9		-10	55
17630		38.32	11.9	0	36.9		-10	55
17650		38.5	11.9	0	36.9		-10	55
17665		38.5	11.9	0	36.9		-10	55
17670		38.72	11.9	0	36.9		-10	55
17690		38.85	11.9	0	36.9		-10	55
17710		39.01	11.9	0	36.9		-10	55
17730		39.29	11.85	0	36.9		-10	55
17750		39.46	11.85	0	36.9		-10	55
17770		39.55	11.85	0	36.9		-10	55
17790		39.94	11.85	0	36.9		-10	55
17810		40.13	11.85	0	36.9		-10	55
17830		40.33	11.85	0	36.9		-10	55
17850		40.64	11.85	0	36.9		-10	55
17855		40.64	11.85	0	36.9		-10	55
17870		40.7	11.85	0	36.9		-10	55
17890		41.02	11.85	0	36.9		-10	55
17910		41.3	11.85	0	36.9		-10	55
17915		41.3	11.85	0	36.9		-10	55
17930		41.4	11.85	0	36.9		-10	55
17950		41.52	11.85	0	36.9		-10	55
17970		41.67	11.85	0	36.9		-10	55
17980		41.67	11.85	0	36.9		-10	55
17990		42	11.85	0	36.9		-10	55
18010		42.13	11.85	0	36.9		-10	55
18030		42.35	11.85	0	36.9		-10	55
18040		42.35	11.85	0	36.9		-10	55
18050		42.6	11.85	0	36.9		-10	55
18070		42.8	11.85	0	36.9		-10	55
18090		42.94	11.85	0	36.9		-10	55
18105		42.94	11.85	0	36.9		-10	55
18110		43.27	11.85	0	36.9		-10	55
18130		43.54	11.85	0	36.9		-10	55
18150		43.53	11.85	0	36.9		-10	55
18165		43.53	11.85	0	36.9		-10	55
18170		43.59	11.85	0	36.9		-10	55
18190		43.96	11.85	0	36.9		-10	55
18210		44.14	11.85	0	36.9		-10	55
18225		44.14	11.85	0	36.9		-10	55
18230		44.23	11.85	0	36.9		-10	55
18250		44.64	11.85	0	36.9		-10	55
18270		44.63	11.85	0	36.9		-10	55
18290		44.62	11.92	0	36.9		-10	55
18310		44.84	11.92	0	36.9		-10	55
18330		45.06	11.92	0	36.9		-10	55
18350		45.41	11.92	0	36.9		-10	55
18370		45.4	11.92	0	36.9		-10	55
18390		45.62	11.92	0	36.9		-10	55
18410		45.91	11.92	0	36.9		-10	55
18415		45.91	11.92	0	36.9		-10	55
18430		45.97	11.92	0	36.9		-10	55
18450		46.19	11.92	0	36.9		-10	55
18470		46.09	11.92	0	36.9		-10	55
18475		46.09	11.92	0	36.9		-10	55
18490		46.24	11.92	0	36.9		-10	55
18510		46.27	11.92	0	36.9		-10	55
18530		46.51	11.92	0	36.9		-10	55
18540		46.51	11.92	0	36.9		-10	55
18550		46.55	11.92	0	36.9		-10	55
18570		46.62	11.92	0	36.9		-10	55
18590		46.75	11.92	0	36.9		-10	55
18600		46.75	11.92	0	36.9		-10	55
18610		46.78	11.92	0	36.9		-10	55
18630		46.83	11.92	0	36.9		-10	55
18650		46.66	11.92	0	36.9		-10	55
18665		46.66	11.92	0	36.9		-10	55
18670		46.71	11.92	0	36.9		-10	55
18690		46.72	11.92	0	36.9		-10	55
18710		46.82	11.92	0	36.9		-10	55
18725		46.82	11.92	0	36.9		-10	55
18730		46.75	11.92	0	36.9		-10	55
18750		46.69	11.92	0	36.9		-10	55
18770		46.81	11.92	0	36.9		-10	55
18790		46.66	11.92	0	36.9		-10	55
18810		46.59	11.92	0	36.9		-10	55
18830		46.35	11.92	0	36.9		-10	55
18850		46.56	11.92	0	36.9		-10	55
18870		46.28	11.92	0	36.9		-10	55
18890		46.14	11.92	0	36.9		-10	55
18910		46.18	11.92	0	36.9		-10	55
18915		46.18	11.92	0	36.9		-10	55
18930		46.08	11.92	0	36.9		-10	55
18950		45.92	11.92	0	36.9		-10	55
18970		45.68	11.92	0	36.9		-10	55
18975		45.68	11.92	0	36.9		-10	55
18990		45.69	11.92	0	36.9		-10	55
19010		45.36	11.92	0	36.9		-10	55
19030		45.36	11.92	0	36.9		-10	55
19040		45.36	11.92	0	36.9		-10	55
19050		45.1	11.92	0	36.9		-10	55
19070		44.81	11.92	0	36.9		-10	55
19090		44.75	11.92	0	36.9		-10	55
19100		44.75	11.92	0	36.9		-10	55
19110		44.41	11.92	0	36.9		-10	55
19130		44.34	11.92	0	36.9		-10	55
19150		44.13	11.92	0	36.9		-10	55
19165		44.13	11.92	0	36.9		-10	55
19170		43.76	11.92	0	36.9		-10	55
19190		43.71	11.92	0	36.9		-10	55
19210		43.64	11.92	0	36.9		-10	55
19225		43.64	11.92	0	36.9		-10	55
19230		43.28	11.92	0	36.9		-10	55
19250		43.08	11.92	0	36.9		-10	55
19270		42.8	11.92	0	36.9		-10	55
19290		42.75	12.08	0	36.9		-10	55
19310		42.42	12.08	0	36.9		-10	55
19330		42.35	12.08	0	36.9		-10	55
19350		42	12.08	0	36.9		-10	55
19370		41.81	12.08	0	36.9		-10	55
19390		41.67	12.08	0	36.9		-10	55
19410		41.52	12.08	0	36.9		-10	55
19415		41.52	12.08	0	36.9		-10	55
19430		41.27	12.08	0	36.9		-10	55
19450		41.16	12.08	0	36.9		-10	55
19470		40.95	12.08	0	36.9		-10	55
19475		40.95	12.08	0	36.9		-10	55
19490		40.73	12.08	0	36.9		-10	55
19510		40.67	12.08	0	36.9		-10	55
19530		40.4	12.08	0	36.9		-10	55
19540		40.4	12.08	0	36.9		-10	55
19550		40.37	12.08	0	36.9		-10	55
19570		40.12	12.08	0	36.9		-10	55
19590		39.97	12.08	0	36.9		-10	55
19600		39.97	12.08	0	36.9		-10	55
19610		39.86	12.08	0	36.9		-10	55
19630		39.64	12.08	0	36.9		-10	55
19650		39.39	12.08	0	36.9		-10	55
19660		39.39	12.08	0	36.9		-10	55
19670		39.34	12.08	0	36.9		-10	55
19690		39.1	12.08	0	36.9		-10	55
19710		38.99	12.08	0	36.9		-10	55
19725		38.99	12.08	0	36.9		-10	55
19730		38.83	12.08	0	36.9		-10	55
19750		38.6	12.08	0	36.9		-10	55
19770		38.52	12.08	0	36.9		-10	55
19785		38.52	12.08	0	36.9		-10	55
19790		38.33	12.08	0	36.9		-10	55
19810		38.21	12.08	0	36.9		-10	55
19830		38.01	12.08	0	36.9		-10	55
19850		37.95	12.1	0	36.9		-10	55
19870		37.84	12.1	0	36.9		-10	55
19890		37.79	12.1	0	36.9		-10	55
19910		37.59	12.1	0	36.9		-10	55
19930		37.45	12.1	0	36.9		-10	55
19950		37.43	12.1	0	36.9		-10	55
19970		37.3	12.1	0	36.9		-10	55
19975		37.3	12.1	0	36.9		-10	55
19990		37.35	12.1	0	36.9		-10	55
20010		37.27	12.1	0	36.9		-10	55
20030		37.24	12.1	0	36.9		-10	55
20035		37.24	12.1	0	36.9		-10	55
20050		37.29	12.1	0	36.9		-10	55
20070		37.08	12.1	0	36.9		-10	55
20090		37.08	12.1	0	36.9		-10	55
20100		37.08	12.1	0	36.9		-10	55
20110		37.17	12.1	0	36.9		-10	55
20130		37	12.1	0	36.9		-10	55
20150		37.05	12.1	0	36.9		-10	55
20160		37.05	12.1	0	36.9		-10	55
20170		36.86	12.1	0	36.9		-10	55
20190		36.96	12.1	0	36.9		-10	55
20210		36.88	12.1	0	36.9		-10	55
20225		36.88	12.1	0	36.9		-10	55
20230		36.91	12.1	0	36.9		-10	55
20250		36.94	12.1	0	36.9		-10	55
20270		37.02	12.1	0	36.9		-10	55
20285		37.02	12.1	0	36.9		-10	55
20290		36.93	12.1	0	36.9		-10	55
20310		37.12	12.1	0	36.9		-10	55
20330		36.96	12.1	0	36.9		-10	55
20350		37.07	12.05	0	36.9		-10	55
20370		37.2	12.05	0	36.9		-10	55
20390		37.15	12.05	0	36.9		-10	55
20410		37.33	12.05	0	36.9		-10	55
20430		37.47	12.05	0	36.9		-10	55
20450		37.52	12.05	0	36.9		-10	55
20470		37.69	12.05	0	36.9		-10	55
20475		37.69	12.05	0	36.9		-10	55
20490		37.78	12.05	0	36.9		-10	55
20510		37.87	12.05	0	36.9		-10	55
20530		38.03	12.05	0	36.9		-10	55
20535		38.03	12.05	0	36.9		-10	55
20550		38.18	12.05	0	36.9		-10	55
20570		38.47	12.05	0	36.9		-10	55
20590		38.47	12.05	0	36.9		-10	55
20600		38.47	12.05	0	36.9		-10	55
20610		38.74	12.05	0	36.9		-10	55
20630		38.93	12.05	0	36.9		-10	55
20650		39.11	12.05	0	36.9		-10	55
20660		39.11	12.05	0	36.9		-10	55
20670		39.32	12.05	0	36.9		-10	55
20690		39.5	12.05	0	36.9		-10	55
20710		39.81	12.05	0	36.9		-10	55
20725		39.81	12.05	0	36.9		-10	55
20730		39.98	12.05	0	36.9		-10	55
20750		40.29	12.05	0	36.9		-10	55
20770		40.37	12.05	0	36.9		-10	55
20785		40.37	12.05	0	36.9		-10	55
20790		40.5	12.05	0	36.9		-10	55
20810		40.85	12.05	0	36.9		-10	55
20830		41.07	12.05	0	36.9		-10	55
20845		41.07	12.05	0	36.9		-10	55
20850		41.12	12.05	0	36.9		-10	55
20870		41.38	12.05	0	36.9		-10	55
20890		41.57	12.05	0	36.9		-10	55
20910		41.81	12.15	0	36.9		-10	55
20930		42.13	12.15	0	36.9		-10	55
20950		42.29	12.15	0	36.9		-10	55
20970		42.41	12.15	0	36.9		-10	55
20975		42.41	12.15	0	36.9		-10	55
20990		42.66	12.15	0	36.9		-10	55
21010		42.84	12.15	0	36.9		-10	55
21030		43.06	12.15	0	36.9		-10	55
21035		43.06	12.15	0	36.9		-10	55
21050		43.32	12.15	0	36.9		-10	55
21070		43.46	12.15	0	36.9		-10	55
21090		43.68	12.15	0	36.9		-10	55
21095		43.68	12.15	0	36.9		-10	55
21110		43.88	12.15	0	36.9		-10	55
21130		43.99	12.15	0	36.9		-10	55
21150		44.2	12.15	0	36.9		-10	55
21160		44.2	12.15	0	36.9		-10	55
21170		44.33	12.15	0	36.9		-10	55
21190		44.6	12.15	0	36.9		-10	55
21210		44.75	12.15	0	36.9		-10	55
21220		44.75	12.15	0	36.9		-10	55
21230		45.1	12.15	0	36.9		-10	55
21250		44.98	12.15	0	36.9		-10	55
21270		45.35	12.15	0	36.9		-10	55
21285		45.35	12.15	0	36.9		-10	55
21290		45.5	12.15	0	36.9		-10	55
21310		45.68	12.15	0	36.9		-10	55
21330		45.81	12.15	0	36.9		-10	55
21345		45.81	12.15	0	36.9		-10	55
21350		45.94	12.15	0	36.9		-10	55
21370		45.86	12.15	0	36.9		-10	55
21390		45.93	12.15	0	36.9		-10	55
21410		46.18	12.2	0	36.9		-10	55
21430		46.29	12.2	0	36.9		-10	55
21450		46.38	12.2	0	36.9		-10	55
21470		46.37	12.2	0	36.9		-10	55
21490		46.43	12.2	0	36.9		-10	55
21510		46.56	12.2	0	36.9		-10	55
21530		46.54	12.2	0	36.9		-10	55
21535		46.54	12.2	1	36.9		-10	55
21550		46.59	12.2	1	36.9		-10	55
21570		46.46	12.2	1	36.9		-10	55
21590		46.66	12.2	1	36.9		-10	55
21595		46.66	12.2	1	36.9		-10	55
21610		46.65	12.2	1	36.9		-10	55
21630		46.64	12.2	1	36.9		-10	55
21650		46.68	12.2	1	36.9		-10	55
21660		46.68	12.2	1	36.9		-10	55
21670		46.59	12.2	1	36.9		-10	55
21690		46.76	12.2	1	36.9		-10	55
21710		46.63	12.2	1	36.9		-10	55
21720		46.63	12.2	1	36.9		-10	55
21730		46.65	12.2	1	36.9		-10	55
21750		46.54	12.2	1	36.9		-10	55
21770		46.52	12.2	1	36.9		-10	55
21785		46.52	12.2	1	36.9		-10	55
21790		46.49	12.2	1	36.9		-10	55
21810		46.57	12.2	1	36.9		-10	55
21830		46.36	12.2	1	36.9		-10	55
21845		46.36	12.2	1	36.9		-10	55
21850		46.19	12.2	1	36.9		-10	55
21870		46.03	12.2	1	36.9		-10	55
21890		46.01	12.2	1	36.9		-10	55
21910		45.84	12.1	1	36.9		-10	55
21930		45.72	12.1	1	36.9		-10	55
21950		45.44	12.1	1	36.9		-10	55
21970		45.26	12.1	1	36.9		-10	55
21990		45.13	12.1	1	36.9		-10	55
22010		44.97	12.1	1	36.9		-10	55
22030		44.7	12.1	1	36.9		-10	55
22035		44.7	12.1	1	36.9		-10	55
22050		44.75	12.1	1	36.9		-10	55
22070		44.21	12.1	1	36.9		-10	55
22090		44.23	12.1	1	36.9		-10	55
22095		44.23	12.1	1	36.9		-10	55
22110		43.96	12.1	1	36.9		-10	55
22130		43.7	12.1	1	36.9		-10	55
22150		43.47	12.1	1	36.9		-10	55
22155		43.47	12.1	1	36.9		-10	55
22170		43.33	12.1	1	36.9		-10	55
22190		43.02	12.1	1	36.9		-10	55
22210		42.96	12.1	1	36.9		-10	55
22220		42.96	12.1	1	36.9		-10	55
22230		42.75	12.1	1	36.9		-10	55
22250		42.61	12.1	1	36.9		-10	55
22270		42.33	12.1	1	36.9		-10	55
22285		42.33	12.1	0	36.9		-10	55
22290		42.28	12.1	0	36.9		-10	55
22310		41.95	12.1	0	36.9		-10	55
22330		41.82	12.1	0	36.9		-10	55
22345		41.82	12.1	0	36.9		-10	55
22350		41.59	12.1	0	36.9		-10	55
22370		41.34	12.1	0	36.9		-10	55
22390		41.23	12.1	0	36.9		-10	55
22405		41.23	12.1	0	36.9		-10	55
22410		41.09	12.1	0	36.9		-10	55
22430		40.83	12.1	0	36.9		-10	55
22450		40.62	12.1	0	36.9		-10	55
22470		40.51	12.18	0	36.9		-10	55
22490		40.39	12.18	0	36.9		-10	55
22510		40.24	12.18	0	36.9		-10	55
22530		39.99	12.18	1	36.9		-10	55
22550		39.79	12.18	1	36.9		-10	55
22570		39.64	12.18	1	36.9		-10	55
22590		39.53	12.18	1	36.9		-10	55
22595		39.53	12.18	1	36.9		-10	55
22610		39.44	12.18	1	36.9		-10	55
22630		39.28	12.18	1	36.9		-10	55
22650		39.07	12.18	1	36.9		-10	55
22655		39.07	12.18	1	36.9		-10	55
22670		38.91	12.18	1	36.9		-10	55
22690		38.73	12.18	1	36.9		-10	55
22710		38.66	12.18	1	36.9		-10	55
22720		38.66	12.18	1	36.9		-10	55
22730		38.55	12.18	1	36.9		-10	55
22750		38.22	12.18	1	36.9		-10	55
22770		38.2	12.18	1	36.9		-10	55
22780		38.2	12.18	0	36.9		-10	55
22790		37.96	12.18	0	36.9		-10	55
22810		37.96	12.18	0	36.9		-10	55
22830		37.8	12.18	0	36.9		-10	55
22845		37.8	12.18	0	36.9		-10	55
22850		37.67	12.18	0	36.9		-10	55
22870		37.51	12.18	0	36.9		-10	55
22890		37.54	12.18	0	36.9		-10	55
22905		37.54	12.18	1	36.9		-10	55
22910		37.47	12.18	1	36.9		-10	55
22930		37.3	12.18	1	36.9		-10	55
22950		37.26	12.18	1	36.9		-10	55
22970		37.2	12.28	1	36.9		-10	55
22990		37.19	12.28	1	36.9		-10	55
23010		37.1	12.28	1	36.9		-10	55
23030		37.12	12.28	1	36.9		-10	55
23050		37.02	12.28	1	36.9		-10	55
23070		37.14	12.28	1	36.9		-10	55
23090		37.03	12.28	1	36.9		-10	55
23095		37.03	12.28	1	36.9		-10	55
23110		36.95	12.28	1	36.9		-10	55
23130		37	12.28	1	36.9		-10	55
23150		36.83	12.28	1	36.9		-10	55
23155		36.83	12.28	0	36.9		-10	55
23170		36.9	12.28	0	36.9		-10	55
23190		37.01	12.28	0	36.9		-10	55
23210		37.01	12.28	0	36.9		-10	55
23220		37.01	12.28	0	36.9		-10	55
23230		36.96	12.28	0	36.9		-10	55
23250		37.07	12.28	0	36.9		-10	55
23270		37.07	12.28	0	36.9		-10	55
23280		37.07	12.28	1	36.9		-10	55
23290		37.06	12.28	1	36.9		-10	55
23310		37.31	12.28	1	36.9		-10	55
23330		37.23	12.28	1	36.9		-10	55
23345		37.23	12.28	1	36.9		-10	55
23350		37.22	12.28	1	36.9		-10	55
23370		37.44	12.28	1	36.9		-10	55
23390		37.53	12.28	1	36.9		-10	55
23405		37.53	12.28	1	36.9		-10	55
23410		37.55	12.28	1	36.9		-10	55
23430		37.71	12.28	1	36.9		-10	55
23450		37.77	12.28	1	36.9		-10	55
23470		37.98	12.23	1	36.9		-10	55
23490		38.11	12.23	1	36.9		-10	55
23510		38.27	12.23	1	36.9		-10	55
23530		38.5	12.23	1	36.9		-10	55
23550		38.73	12.23	1	36.9		-10	55
23570		38.81	12.23	1	36.9		-10	55
23590		39.04	12.23	1	36.9		-10	55
23595		39.04	12.23	1	36.9		-10	55
23610		39.27	12.23	1	36.9		-10	55
23630		39.39	12.23	1	36.9		-10	55
23650		39.58	12.23	1	36.9		-10	55
23655		39.58	12.23	1	36.9		-10	55
23670		39.78	12.23	1	36.9		-10	55
23690		40.07	12.23	1	36.9		-10	55
23710		40.41	12.23	1	36.9		-10	55
23720		40.41	12.23	1	36.9		-10	55
23730		40.42	12.23	1	36.9		-10	55
23750		40.73	12.23	1	36.9		-10	55
23770		40.87	12.23	1	36.9		-10	55
23780		40.87	12.23	0	36.9		-10	55
23790		41.3	12.23	0	36.9		-10	55
23810		41.29	12.23	0	36.9		-10	55
23830		41.61	12.23	0	36.9		-10	55
23840		41.61	12.23	0	36.9		-10	55
23850		41.78	12.23	0	36.9		-10	55
23870		41.97	12.23	0	36.9		-10	55
23890		42.25	12.23	0	36.9		-10	55
23905		42.25	12.23	0	36.9		-10	55
23910		42.42	12.23	0	36.9		-10	55
23930		42.6	12.23	0	36.9		-10	55
23950		42.85	12.23	0	36.9		-10	55
23965		42.85	12.23	0	36.9		-10	55
23970		43.05	12.23	0	36.9		-10	55
23990		43.25	12.23	0	36.9		-10	55
24010		43.52	12.23	0	36.9		-10	55
24030		43.62	12.35	1	36.9		-10	55
24050		43.84	12.35	1	36.9		-10	55
24070		44.03	12.35	1	36.9		-10	55
24090		44.1	12.35	1	36.9		-10	55
24110		44.25	12.35	1	36.9		-10	55
24130		44.52	12.35	1	36.9		-10	55
24150		44.6	12.35	1	36.9		-10	55
24155		44.6	12.35	1	36.9		-10	55
24170		44.77	12.35	1	36.9		-10	55
24190		45.07	12.35	1	36.9		-10	55
24210		45.23	12.35	1	36.9		-10	55
24215		45.23	12.35	1	36.9		-10	55
24230		45.24	12.35	1	36.9		-10	55
24250		45.55	12.35	1	36.9		-10	55
24270		45.61	12.35	1	36.9		-10	55
24280		45.61	12.35	1	36.9		-10	55
24290		45.93	12.35	1	36.9		-10	55
24310		46.04	12.35	1	36.9		-10	55
24330		46.02	12.35	1	36.9		-10	55
24340		46.02	12.35	1	36.9		-10	55
24350		46.07	12.35	1	36.9		-10	55
24370		46.18	12.35	1	36.9		-10	55
24390		46.39	12.35	1	36.9		-10	55
24405		46.39	12.35	1	36.9		-10	55
24410		46.3	12.35	1	36.9		-10	55
24430		46.53	12.35	1	36.9		-10	55
24450		46.64	12.35	1	36.9		-10	55
24465		46.64	12.35	1	36.9		-10	55
24470		46.66	12.35	1	36.9		-10	55
24490		46.64	12.35	1	36.9		-10	55
24510		46.65	12.35	1	36.9		-10	55
24530		46.61	12.38	1	36.9		-10	55
24550		46.7	12.38	1	36.9		-10	55
24570		46.63	12.38	1	36.9		-10	55
24590		46.68	12.38	1	36.9		-10	55
24610		46.76	12.38	1	36.9		-10	55
24630		46.55	12.38	1	36.9		-10	55
24650		46.58	12.38	1	36.9		-10	55
24655		46.58	12.38	1	36.9		-10	55
24670		46.5	12.38	1	36.9		-10	55
24690		46.75	12.38	1	36.9		-10	55
24710		46.51	12.38	1	36.9		-10	55
24715		46.51	12.38	1	36.9		-10	55
24730		46.46	12.38	1	36.9		-10	55
24750		46.45	12.38	1	36.9		-10	55
24770		46.51	12.38	1	36.9		-10	55
24780		46.51	12.38	1	36.9		-10	55
24790		46.54	12.38	1	36.9		-10	55
24810		46.44	12.38	1	36.9		-10	55
24830		46.39	12.38	1	36.9		-10	55
24840		46.39	12.38	1	36.9		-10	55
24850		46.17	12.38	1	36.9		-10	55
24870		46.34	12.38	1	36.9		-10	55
24890		46.19	12.38	1	36.9		-10	55
24905		46.19	12.38	1	36.9		-10	55
24910		46.12	12.38	1	36.9		-10	55
24930		46.02	12.38	1	36.9		-10	55
24950		45.83	12.38	1	36.9		-10	55
24965		45.83	12.38	1	36.9		-10	55
24970		45.81	12.38	1	36.9		-10	55
24990		45.64	12.38	1	36.9		-10	55
25010		45.57	12.38	1	36.9		-10	55
25030		45.23	12.51	1	36.9		-10	55
25050		45.1	12.51	1	36.9		-10	55
25070		44.92	12.51	1	36.9		-10	55
25090		44.67	12.51	1	36.9		-10	55
25110		44.48	12.51	1	36.9		-10	55
25130		44.46	12.51	1	36.9		-10	55
25150		44.24	12.51	1	36.9		-10	55
25170		44.02	12.51	1	36.9		-10	55
25190		43.69	12.51	1	36.9		-10	55
25210		43.61	12.51	1	36.9		-10	55
25215		43.61	12.51	1	36.9		-10	55
25230		43.36	12.51	1	36.9		-10	55
25250		43.22	12.51	1	36.9		-10	55
25270		42.92	12.51	1	36.9		-10	55
25275		42.92	12.51	1	36.9		-10	55
25290		42.79	12.51	1	36.9		-10	55
25310		42.51	12.51	1	36.9		-10	55
25330		42.5	12.51	1	36.9		-10	55
25340		42.5	12.51	1	36.9		-10	55
25350		42.15	12.51	1	36.9		-10	55
25370		41.95	12.51	1	36.9		-10	55
25390		41.9	12.51	1	36.9		-10	55
25400		41.9	12.51	1	36.9		-10	55
25410		41.65	12.51	1	36.9		-10	55
25430		41.5	12.51	1	36.9		-10	55
25450		41.3	12.51	1	36.9		-10	55
25465		41.3	12.51	1	36.9		-10	55
25470		41.21	12.51	1	36.9		-10	55
25490		40.91	12.51	1	36.9		-10	55
25510		40.67	12.51	1	36.9		-10	55
25525		40.67	12.51	1	36.9		-10	55
25530		40.58	12.51	1	36.9		-10	55
25550		40.39	12.51	1	36.9		-10	55
25570		40.17	12.51	1	36.9		-10	55
25590		40.07	12.6	1	36.9		-10	55
25610		39.92	12.6	1	36.9		-10	55
25630		39.71	12.6	1	36.9		-10	55
25650		39.49	12.6	1	36.9		-10	55
25670		39.41	12.6	1	36.9		-10	55
25690		39.32	12.6	1	36.9		-10	55
25710		39.02	12.6	1	36.9		-10	55
25715		39.02	12.6	1	36.9		-10	55
25730		38.95	12.6	1	36.9		-10	55
25750		38.83	12.6	1	36.9		-10	55
25770		38.54	12.6	1	36.9		-10	55
25775		38.54	12.6	1	36.9		-10	55
25790		38.52	12.6	1	36.9		-10	55
25810		38.25	12.6	1	36.9		-10	55
25830		38.15	12.6	1	36.9		-10	55
25840		38.15	12.6	1	36.9		-10	55
25850		37.95	12.6	1	36.9		-10	55
25870		37.89	12.6	1	36.9		-10	55
25890		37.83	12.6	1	36.9		-10	55
25900		37.83	12.6	1	36.9		-10	55
25910		37.69	12.6	1	36.9		-10	55
25930		37.6	12.6	1	36.9		-10	55
25950		37.53	12.6	1	36.9		-10	55
25965		37.53	12.6	1	36.9		-10	55
25970		37.35	12.6	1	36.9		-10	55
25990		37.48	12.6	1	36.9		-10	55
26010		37.2	12.6	1	36.9		-10	55
26025		37.2	12.6	1	36.9		-10	55
26030		37.23	12.6	1	36.9		-10	55
26050		37.19	12.6	1	36.9		-10	55
26070		37.25	12.6	1	36.9		-10	55
26090		37.28	12.56	1	36.9		-10	55
26110		36.98	12.56	1	36.9		-10	55
26130		37.12	12.56	1	36.9		-10	55
26150		37.09	12.56	1	36.9		-10	55
26170		37.06	12.56	1	36.9		-10	55
26190		37.02	12.56	1	36.9		-10	55
26210		36.94	12.56	1	36.9		-10	55
26215		36.94	12.56	1	36.9		-10	55
26230		37.1	12.56	1	36.9		-10	55
26250		37.03	12.56	1	36.9		-10	55
26270		37.03	12.56	1	36.9		-10	55
26275		37.03	12.56	0	36.9		-10	55
26290		37.04	12.56	0	36.9		-10	55
26310		37.05	12.56	0	36.9		-10	55
26330		37.05	12.56	0	36.9		-10	55
26340		37.05	12.56	0	36.9		-10	55
26350		37.2	12.56	0	36.9		-10	55
26370		37.15	12.56	0	36.9		-10	55
26390		37.22	12.56	0	36.9		-10	55
26400		37.22	12.56	1	36.9		-10	55
26410		37.26	12.56	1	36.9		-10	55
26430		37.37	12.56	1	36.9		-10	55
26450		37.49	12.56	1	36.9		-10	55
26465		37.49	12.56	1	36.9		-10	55
26470		37.69	12.56	1	36.9		-10	55
26490		37.65	12.56	1	36.9		-10	55
26510		37.85	12.56	1	36.9		-10	55
26525		37.85	12.56	1	36.9		-10	55
26530		37.99	12.56	1	36.9		-10	55
26550		38.26	12.56	1	36.9		-10	55
26570		38.32	12.56	1	36.9		-10	55
26590		38.58	12.33	1	36.9		-10	55
26610		38.66	12.33	1	36.9		-10	55
26630		39.01	12.33	1	36.9		-10	55
26650		39.04	12.33	1	36.9		-10	55
26670		39.22	12.33	1	36.9		-10	55
26690		39.38	12.33	1	36.9		-10	55
26710		39.72	12.33	1	36.9		-10	55
26720		39.72	12.33	1	36.9		-10	55
26730		39.8	12.33	1	36.9		-10	55
26750		40.01	12.33	1	36.9		-10	55
26770		40.39	12.33	1	36.9		-10	55
26775		40.39	12.33	1	36.9		-10	55
26790		40.43	12.33	1	36.9		-10	55
26810		40.72	12.33	1	36.9		-10	55
26830		40.87	12.33	1	36.9		-10	55
26835		40.87	12.33	1	36.9		-10	55
26850		41.06	12.33	1	36.9		-10	55
26870		41.3	12.33	1	36.9		-10	55
26890		41.56	12.33	1	36.9		-10	55
26900		41.56	12.33	1	36.9		-10	55
26910		41.82	12.33	1	36.9		-10	55
26930		41.87	12.33	1	36.9		-10	55
26950		42.21	12.33	1	36.9		-10	55
26960		42.21	12.33	1	36.9		-10	55
26970		42.38	12.33	1	36.9		-10	55
26990		42.68	12.33	1	36.9		-10	55
27010		42.84	12.33	1	36.9		-10	55
27025		42.84	12.33	1	36.9		-10	55
27030		43.03	12.33	1	36.9		-10	55
27050		43.23	12.33	1	36.9		-10	55
27070		43.3	12.33	1	36.9		-10	55
27085		43.3	12.33	1	36.9		-10	55
27090		43.63	12.33	1	36.9		-10	55
27110		43.79	12.33	1	36.9		-10	55
27130		43.89	12.33	1	36.9		-10	55
27150		44.21	12.65	0	36.9		-10	55
27170		44.43	12.65	0	36.9		-10	55
27190		44.57	12.65	0	36.9		-10	55
27210		44.76	12.65	0	36.9		-10	55
27230		44.85	12.65	0	36.9		-10	55
27250		45.02	12.65	0	36.9		-10	55
27270		45.27	12.65	0	36.9		-10	55
27275		45.27	12.65	1	36.9		-10	55
27290		45.35	12.65	1	36.9		-10	55
27310		45.68	12.65	1	36.9		-10	55
27330		45.82	12.65	1	36.9		-10	55
27335		45.82	12.65	1	36.9		-10	55
27350		45.85	12.65	1	36.9		-10	55
27370		45.93	12.65	1	36.9		-10	55
27390		45.98	12.65	1	36.9		-10	55
27400		45.98	12.65	1	36.9		-10	55
27410		46.06	12.65	1	36.9		-10	55
27430		46.23	12.65	1	36.9		-10	55
27450		46.45	12.65	1	36.9		-10	55
27460		46.45	12.65	1	36.9		-10	55
27470		46.4	12.65	1	36.9		-10	55
27490		46.47	12.65	1	36.9		-10	55
27510		46.64	12.65	1	36.9		-10	55
27525		46.64	12.65	1	36.9		-10	55
27530		46.66	12.65	1	36.9		-10	55
27550		46.64	12.65	1	36.9		-10	55
27570		46.65	12.65	1	36.9		-10	55
27585		46.65	12.65	1	36.9		-10	55
27590		46.7	12.65	1	36.9		-10	55
27610		46.69	12.65	1	36.9		-10	55
27630		46.64	12.65	1	36.9		-10	55
27650		46.69	12.6	1	36.9		-10	55
27670		46.8	12.6	1	36.9		-10	55
27690		46.64	12.6	1	36.9		-10	55
27710		46.69	12.6	1	36.9		-10	55
27730		46.59	12.6	1	36.9		-10	55
27750		46.59	12.6	1	36.9		-10	55
27770		46.67	12.6	1	36.9		-10	55
27775		46.67	12.6	1	36.9		-10	55
27790		46.55	12.6	1	36.9		-10	55
27810		46.65	12.6	1	36.9		-10	55
27830		46.32	12.6	1	36.9		-10	55
27835		46.32	12.6	1	36.9		-10	55
27850		46.24	12.6	1	36.9		-10	55
27870		46.34	12.6	1	36.9		-10	55
27890		46.03	12.6	1	36.9		-10	55
27900		46.03	12.6	0	36.9		-10	55
27910		46.08	12.6	0	36.9		-10	55
27930		45.79	12.6	0	36.9		-10	55
27950		45.85	12.6	0	36.9		-10	55
27960		45.85	12.6	0	36.9		-10	55
27970		45.57	12.6	0	36.9		-10	55
27990		45.45	12.6	0	36.9		-10	55
28010		45.22	12.6	0	36.9		-10	55
28020		45.22	12.6	1	36.9		-10	55
28030		45.04	12.6	1	36.9		-10	55
28050		44.74	12.6	1	36.9		-10	55
28070		44.67	12.6	1	36.9		-10	55
28085		44.67	12.6	1	36.9		-10	55
28090		44.36	12.6	1	36.9		-10	55
28110		44.33	12.6	1	36.9		-10	55
28130		43.96	12.6	1	36.9		-10	55
28145		43.96	12.6	0	36.9		-10	55
28150		43.87	12.6	0	36.9		-10	55
28170		43.66	12.6	0	36.9		-10	55
28190		43.46	12.6	0	36.9		-10	55
28210		43.22	12.68	0	36.9		-10	55
28230		42.96	12.68	0	36.9		-10	55
28250		42.76	12.68	0	36.9		-10	55
28270		42.76	12.68	0	36.9		-10	55
28290		42.4	12.68	0	36.9		-10	55
28310		42.24	12.68	0	36.9		-10	55
28330		41.92	12.68	0	36.9		-10	55
28335		41.92	12.68	0	36.9		-10	55
28350		41.71	12.68	0	36.9		-10	55
28370		41.7	12.68	0	36.9		-10	55
28390		41.47	12.68	0	36.9		-10	55
28395		41.47	12.68	1	36.9		-10	55
28410		41.25	12.68	1	36.9		-10	55
28430		41.08	12.68	1	36.9		-10	55
28450		40.91	12.68	1	36.9		-10	55
28460		40.91	12.68	1	36.9		-10	55
28470		40.72	12.68	1	36.9		-10	55
28490		40.67	12.68	1	36.9		-10	55
28510		40.48	12.68	1	36.9		-10	55
28520		40.48	12.68	1	36.9		-10	55
28530		40.29	12.68	1	36.9		-10	55
28550		40.1	12.68	1	36.9		-10	55
28570		40.11	12.68	1	36.9		-10	55
28585		40.11	12.68	1	36.9		-10	55
28590		39.83	12.68	1	36.9		-10	55
28610		39.58	12.68	1	36.9		-10	55
28630		39.32	12.68	1	36.9		-10	55
28645		39.32	12.68	1	36.9		-10	55
28650		39.3	12.68	1	36.9		-10	55
28670		39.17	12.68	1	36.9		-10	55
28690		38.91	12.68	1	36.9		-10	55
28710		38.73	12.56	1	36.9		-10	55
28730		38.61	12.56	1	36.9		-10	55
28750		38.43	12.56	1	36.9		-10	55
28770		38.36	12.56	1	36.9		-10	55
28790		38.23	12.56	1	36.9		-10	55
28810		38.05	12.56	1	36.9		-10	55
28830		37.99	12.56	1	36.9		-10	55
28835		37.99	12.56	1	36.9		-10	55
28850		37.73	12.56	1	36.9		-10	55
28870		37.76	12.56	1	36.9		-10	55
28890		37.71	12.56	1	36.9		-10	55
28895		37.71	12.56	1	36.9		-10	55
28910		37.62	12.56	1	36.9		-10	55
28930		37.49	12.56	1	36.9		-10	55
28950		37.29	12.56	1	36.9		-10	55
28960		37.29	12.56	1	36.9		-10	55
28970		37.37	12.56	1	36.9		-10	55
28990		37.28	12.56	1	36.9		-10	55
29010		37.17	12.56	1	36.9		-10	55
29020		37.17	12.56	0	36.9		-10	55
29030		37.24	12.56	0	36.9		-10	55
29050		37.09	12.56	0	36.9		-10	55
29070		37.1	12.56	0	36.9		-10	55
29085		37.1	12.56	0	36.9		-10	55
29090		37	12.56	0	36.9		-10	55
29110		37.03	12.56	0	36.9		-10	55
29130		36.95	12.56	0	36.9		-10	55
29145		36.95	12.56	1	36.9		-10	55
29150		37.04	12.56	1	36.9		-10	55
29170		37	12.56	1	36.9		-10	55
29190		36.9	12.56	1	36.9		-10	55
29210		36.94	12.53	1	36.9		-10	55
29230		36.95	12.53	1	36.9		-10	55
29250		36.87	12.53	1	36.9		-10	55
29270		37	12.53	1	36.9		-10	55
29290		37.06	12.53	1	36.9		-10	55
29310		37	12.53	1	36.9		-10	55
29330		37.1	12.53	1	36.9		-10	55
29350		37.13	12.53	1	36.9		-10	55
29370		37.14	12.53	1	36.9		-10	55
29390		37.33	12.53	1	36.9		-10	55
29395		37.33	12.53	1	36.9		-10	55
29410		37.42	12.53	1	36.9		-10	55
29430		37.36	12.53	1	36.9		-10	55
29450		37.59	12.53	1	36.9		-10	55
29460		37.59	12.53	1	36.9		-10	55
29470		37.66	12.53	1	36.9		-10	55
29490		38.01	12.53	1	36.9		-10	55
29510		37.95	12.53	1	36.9		-10	55
29520		37.95	12.53	0	36.9		-10	55
29530		38.09	12.53	0	36.9		-10	55
29550		38.28	12.53	0	36.9		-10	55
29570		38.42	12.53	0	36.9		-10	55
29580		38.42	12.53	0	36.9		-10	55
29590		38.89	12.53	0	36.9		-10	55
29610		38.81	12.53	0	36.9		-10	55
29630		38.97	12.53	0	36.9		-10	55
29645		38.97	12.53	1	36.9		-10	55
29650		39.06	12.53	1	36.9		-10	55
29670		39.29	12.53	1	36.9		-10	55
29690		39.61	12.53	1	36.9		-10	55
29705		39.61	12.53	1	36.9		-10	55
29710		39.67	12.53	1	36.9		-10	55
29730		40.23	12.53	1	36.9		-10	55
29750		40.33	12.53	1	36.9		-10	55
29770		40.48	12.61	0	36.9		-10	55
29790		40.62	12.61	0	36.9		-10	55
29810		40.81	12.61	0	36.9		-10	55
29830		41.16	12.61	0	36.9		-10	55
29850		41.42	12.61	0	36.9		-10	55
29870		41.56	12.61	0	36.9		-10	55
29890		41.88	12.61	0	36.9		-10	55
29895		41.88	12.61	1	36.9		-10	55
29910		41.96	12.61	1	36.9		-10	55
29930		42.08	12.61	1	36.9		-10	55
29950		42.33	12.61	1	36.9		-10	55
29955		42.33	12.61	1	36.9		-10	55
29970		42.64	12.61	1	36.9		-10	55
29990		42.76	12.61	1	36.9		-10	55
30010		43.06	12.61	1	36.9		-10	55
30020		43.06	12.61	0	36.9		-10	55
30030		43	12.61	0	36.9		-10	55
30050		43.35	12.61	0	36.9		-10	55
30070		43.57	12.61	0	36.9		-10	55
30080		43.57	12.61	0	36.9		-10	55
30090		43.8	12.61	0	36.9		-10	55
30110		43.83	12.61	0	36.9		-10	55
30130		44.18	12.61	0	36.9		-10	55
30145		44.18	12.61	1	36.9		-10	55
30150		44.31	12.61	1	36.9		-10	55
30170		44.54	12.61	1	36.9		-10	55
30190		44.61	12.61	1	36.9		-10	55
30205		44.61	12.61	1	36.9		-10	55
30210		44.89	12.61	1	36.9		-10	55
30230		44.98	12.61	1	36.9		-10	55
30250		45.16	12.61	1	36.9		-10	55
30270		45.44	12.66	1	36.9		-10	55
30290		45.64	12.66	1	36.9		-10	55
30310		45.66	12.66	1	36.9		-10	55
30330		45.72	12.66	1	36.9		-10	55
30350		46.07	12.66	1	36.9		-10	55
30370		45.97	12.66	1	36.9		-10	55
30390		46.12	12.66	1	36.9		-10	55
30395		46.12	12.66	0	36.9		-10	55
30410		46.12	12.66	0	36.9		-10	55
30430		46.28	12.66	0	36.9		-10	55
30450		46.29	12.66	0	36.9		-10	55
30455		46.29	12.66	0	36.9		-10	55
30470		46.47	12.66	0	36.9		-10	55
30490		46.65	12.66	0	36.9		-10	55
30510		46.53	12.66	0	36.9		-10	55
30520		46.53	12.66	1	36.9		-10	55
30530		46.46	12.66	1	36.9		-10	55
30550		46.63	12.66	1	36.9		-10	55
30570		46.75	12.66	1	36.9		-10	55
30580		46.75	12.66	1	36.9		-10	55
30590		46.61	12.66	1	36.9		-10	55
30610		46.7	12.66	1	36.9		-10	55
30630		46.69	12.66	1	36.9		-10	55
30640		46.69	12.66	1	36.9		-10	55
30650		46.65	12.66	1	36.9		-10	55
30670		46.79	12.66	1	36.9		-10	55
30690		46.44	12.66	1	36.9		-10	55
30705		46.44	12.66	1	36.9		-10	55
30710		46.7	12.66	1	36.9		-10	55
30730		46.63	12.66	1	36.9		-10	55
30750		46.51	12.66	1	36.9		-10	55
30765		46.51	12.66	1	36.9		-10	55
30770		46.56	12.66	1	36.9		-10	55
30790		46.45	12.66	1	36.9		-10	55
30810		46.28	12.66	1	36.9		-10	55
30830		46.15	12.41	1	36.9		-10	55
30850		46.19	12.41	1	36.9		-10	55
30870		46.1	12.41	1	36.9		-10	55
30890		45.88	12.41	1	36.9		-10	55
30895		45.88	12.41	1	36.9		-10	55
30910		45.65	12.41	1	36.9		-10	55
30930		45.61	12.41	1	36.9		-10	55
30950		45.37	12.41	1	36.9		-10	55
30955		45.37	12.41	1	36.9		-10	55
30970		45.21	12.41	1	36.9		-10	55
30990		44.9	12.41	1	36.9		-10	55
31010		44.89	12.41	1	36.9		-10	55
31015		44.89	12.41	1	36.9		-10	55
31030		44.68	12.41	1	36.9		-10	55
31050		44.42	12.41	1	36.9		-10	55
31070		44.4	12.41	1	36.9		-10	55
31080		44.4	12.41	1	36.9		-10	55
31090		44.21	12.41	1	36.9		-10	55
31110		43.83	12.41	1	36.9		-10	55
31130		43.68	12.41	1	36.9		-10	55
31140		43.68	12.41	1	36.9		-10	55
31150		43.57	12.41	1	36.9		-10	55
31170		43.3	12.41	1	36.9		-10	55
31190		43	12.41	1	36.9		-10	55
31205		43	12.41	1	36.9		-10	55
31210		42.88	12.41	1	36.9		-10	55
31230		42.66	12.41	1	36.9		-10	55
31250		42.47	12.41	1	36.9		-10	55
31265		42.47	12.41	1	36.9		-10	55
31270		42.25	12.41	1	36.9		-10	55
31290		42.12	12.41	1	36.9		-10	55
31310		41.96	12.41	1	36.9		-10	55
31330		41.61	12.81	1	36.9		-10	55
31350		41.51	12.81	1	36.9		-10	55
31370		41.37	12.81	1	36.9		-10	55
31390		41.13	12.81	1	36.9		-10	55
31410		40.98	12.81	1	36.9		-10	55
31430		40.8	12.81	1	36.9		-10	55
31450		40.69	12.81	1	36.9		-10	55
31455		40.69	12.81	1	36.9		-10	55
31470		40.41	12.81	1	36.9		-10	55
31490		40.34	12.81	1	36.9		-10	55
31510		40.23	12.81	1	36.9		-10	55
31515		40.23	12.81	1	36.9		-10	55
31530		39.88	12.81	1	36.9		-10	55
31550		39.68	12.81	1	36.9		-10	55
31570		39.6	12.81	1	36.9		-10	55
31580		39.6	12.81	1	36.9		-10	55
31590		39.44	12.81	1	36.9		-10	55
31610		39.3	12.81	1	36.9		-10	55
31630		39.14	12.81	1	36.9		-10	55
31640		39.14	12.81	0	36.9		-10	55
31650		39.06	12.81	0	36.9		-10	55
31670		38.75	12.81	0	36.9		-10	55
31690		38.63	12.81	0	36.9		-10	55
31705		38.63	12.81	0	36.9		-10	55
31710		38.52	12.81	0	36.9		-10	55
31730		38.4	12.81	0	36.9		-10	55
31750		38.13	12.81	0	36.9		-10	55
31765		38.13	12.81	1	36.9		-10	55
31770		38.07	12.81	1	36.9		-10	55
31790		37.97	12.81	1	36.9		-10	55
31810		37.94	12.81	1	36.9		-10	55
31830		37.77	12.74	1	36.9		-10	55
31850		37.6	12.74	1	36.9		-10	55
31870		37.85	12.74	1	36.9		-10	55
31890		37.49	12.74	1	36.9		-10	55
31910		37.38	12.74	1	36.9		-10	55
31930		37.26	12.74	1	36.9		-10	55
31950		37.16	12.74	1	36.9		-10	55
31970		37.24	12.74	1	36.9		-10	55
31990		37.06	12.74	1	36.9		-10	55
32010		37.17	12.74	1	36.9		-10	55
32015		37.17	12.74	1	36.9		-10	55
32030		37.04	12.74	1	36.9		-10	55
32050		37.08	12.74	1	36.9		-10	55
32070		36.95	12.74	1	36.9		-10	55
32075		36.95	12.74	1	36.9		-10	55
32090		37.01	12.74	1	36.9		-10	55
32110		36.89	12.74	1	36.9		-10	55
32130		36.98	12.74	1	36.9		-10	55
32140		36.98	12.74	0	36.9		-10	55
32150		36.92	12.74	0	36.9		-10	55
32170		37	12.74	0	36.9		-10	55
[truncated: 511 more rows]
