# Supplementary material for: Clinical identification of the stimulus intensity to measure temporal summation of second pain
Source: Sci Rep. 2022 Jul 28;12:12915. doi: 10.1038/s41598-022-17171-6 (PMC9334644; doi:10.1038/s41598-022-17171-6)
Supplement: Supplementary file 1 — Supplementary Information 1. [file 41598_2022_17171_MOESM1_ESM.zip › 16 PT2.xlsx]

## Sheet: Sheet1
Timestamp [msec]	Heater [C]	Tec [C]	Water [C]	COVAS	Baseline [C]	Events	LimiterMin [C]	LimiterMax [C]
35		37.91
55		37.98
70		37.98	11.52	0	37.9		-10	55
75		37.95	11.52	0	37.9		-10	55
95		37.92	11.52	0	37.9		-10	55
115		37.85	11.52	0	37.9		-10	55
135		37.98	11.52	0	37.9		-10	55
155		38.02	11.52	0	37.9		-10	55
175		37.86	11.52	0	37.9		-10	55
195		37.97	11.52	0	37.9		-10	55
215		38.11	11.52	0	37.9		-10	55
235		38.04	11.52	0	37.9		-10	55
255		37.98	11.52	0	37.9		-10	55
260		37.98	11.52	0	37.9		-10	55
275		37.82	11.52	0	37.9		-10	55
295		37.91	11.52	0	37.9		-10	55
315		38.04	11.52	0	37.9		-10	55
320		38.04	11.52	0	37.9		-10	55
335		37.89	11.52	0	37.9		-10	55
355		37.86	11.52	0	37.9		-10	55
375		37.74	11.52	0	37.9		-10	55
385		37.74	11.52	0	37.9		-10	55
395		37.93	11.52	0	37.9		-10	55
415		37.99	11.52	0	37.9		-10	55
435		37.91	11.52	0	37.9		-10	55
445		37.91	11.52	0	37.9		-10	55
455		37.96	11.52	0	37.9		-10	55
475		38.05	11.52	0	37.9		-10	55
495		37.91	11.52	0	37.9		-10	55
505		37.91	11.52	0	37.9		-10	55
515		37.83	11.52	0	37.9		-10	55
535		37.87	11.52	0	37.9		-10	55
555		37.87	11.52	0	37.9		-10	55
570		37.87	11.42	0	37.9		-10	55
575		37.93	11.42	0	37.9		-10	55
595		38.05	11.42	0	37.9		-10	55
615		37.97	11.42	0	37.9		-10	55
635		37.81	11.42	0	37.9		-10	55
655		37.87	11.42	0	37.9		-10	55
675		37.95	11.42	0	37.9		-10	55
695		37.96	11.42	0	37.9		-10	55
715		38	11.42	0	37.9		-10	55
735		37.84	11.42	0	37.9		-10	55
755		37.95	11.42	0	37.9		-10	55
775		37.89	11.42	0	37.9		-10	55
795		37.9	11.42	0	37.9		-10	55
815		37.86	11.42	0	37.9		-10	55
820		37.86	11.42	0	37.9		-10	55
835		37.87	11.42	0	37.9		-10	55
855		37.84	11.42	0	37.9		-10	55
875		38	11.42	0	37.9		-10	55
880		38	11.42	0	37.9		-10	55
895		37.95	11.42	0	37.9		-10	55
915		38	11.42	0	37.9		-10	55
935		37.87	11.42	0	37.9		-10	55
945		37.87	11.42	0	37.9		-10	55
955		37.83	11.42	0	37.9		-10	55
975		38.11	11.42	0	37.9		-10	55
995		37.94	11.42	0	37.9		-10	55
1005		37.94	11.42	0	37.9		-10	55
1015		37.93	11.42	0	37.9		-10	55
1035		37.9	11.42	0	37.9		-10	55
1055		37.93	11.42	0	37.9		-10	55
1070		37.93	11.59	0	37.9		-10	55
1075		37.94	11.59	0	37.9		-10	55
1095		37.9	11.59	0	37.9		-10	55
1115		38.06	11.59	0	37.9		-10	55
1130		38.06	11.59	0	37.9		-10	55
1135		37.94	11.59	0	37.9		-10	55
1155		37.95	11.59	0	37.9		-10	55
1175		38	11.59	0	37.9		-10	55
1195		37.95	11.59	0	37.9		-10	55
1215		37.96	11.59	0	37.9		-10	55
1235		38.08	11.59	0	37.9		-10	55
1255		37.85	11.59	0	37.9		-10	55
1275		37.98	11.59	0	37.9		-10	55
1295		37.94	11.59	0	37.9		-10	55
1315		37.77	11.59	0	37.9		-10	55
1320		37.77	11.59	0	37.9		-10	55
1335		37.82	11.59	0	37.9		-10	55
1355		37.93	11.59	0	37.9		-10	55
1375		37.94	11.59	0	37.9		-10	55
1380		37.94	11.59	0	37.9		-10	55
1395		38.04	11.59	0	37.9		-10	55
1415		37.94	11.59	0	37.9		-10	55
1435		38.02	11.59	0	37.9		-10	55
1445		38.02	11.59	0	37.9		-10	55
1455		37.87	11.59	0	37.9		-10	55
1475		37.91	11.59	0	37.9		-10	55
1495		37.9	11.59	0	37.9		-10	55
1505		37.9	11.59	0	37.9		-10	55
1515		37.95	11.59	0	37.9		-10	55
1535		37.76	11.59	0	37.9		-10	55
1555		38.01	11.59	0	37.9		-10	55
1570		38.01	11.54	0	37.9		-10	55
1575		38.02	11.54	0	37.9		-10	55
1595		37.99	11.54	0	37.9		-10	55
1615		38	11.54	0	37.9		-10	55
1630		38	11.54	0	37.9		-10	55
1635		37.91	11.54	0	37.9		-10	55
1655		38.01	11.54	0	37.9		-10	55
1675		37.84	11.54	0	37.9		-10	55
1695		38.08	11.54	0	37.9		-10	55
1715		37.96	11.54	0	37.9		-10	55
1735		37.91	11.54	0	37.9		-10	55
1755		38.02	11.54	0	37.9		-10	55
1775		38.02	11.54	0	37.9		-10	55
1795		38.05	11.54	0	37.9		-10	55
1815		37.94	11.54	0	37.9		-10	55
1835		37.89	11.54	0	37.9		-10	55
1855		38.03	11.54	0	37.9		-10	55
1875		37.92	11.54	0	37.9		-10	55
1880		37.92	11.54	0	37.9		-10	55
1895		37.89	11.54	0	37.9		-10	55
1915		37.86	11.54	0	37.9		-10	55
1935		37.83	11.54	0	37.9		-10	55
1945		37.83	11.54	0	37.9		-10	55
1955		37.96	11.54	0	37.9		-10	55
1975		37.97	11.54	0	37.9		-10	55
1995		37.91	11.54	0	37.9		-10	55
2005		37.91	11.54	0	37.9		-10	55
2015		37.92	11.54	0	37.9		-10	55
2035		37.97	11.54	0	37.9		-10	55
2055		37.97	11.54	0	37.9		-10	55
2070		37.97	11.5	0	37.9		-10	55
2075		38.08	11.5	0	37.9		-10	55
2095		38.01	11.5	0	37.9		-10	55
2115		37.92	11.5	0	37.9		-10	55
2130		37.92	11.5	0	37.9		-10	55
2135		37.84	11.5	0	37.9		-10	55
2155		37.98	11.5	0	37.9		-10	55
2175		38.08	11.5	0	37.9		-10	55
2190		38.08	11.5	0	37.9		-10	55
2195		37.68	11.5	0	37.9		-10	55
2215		37.87	11.5	0	37.9		-10	55
2235		37.99	11.5	0	37.9		-10	55
2255		37.82	11.5	0	37.9		-10	55
2275		37.91	11.5	0	37.9		-10	55
2295		37.84	11.5	0	37.9		-10	55
2315		37.8	11.5	0	37.9		-10	55
2335		37.93	11.5	0	37.9		-10	55
2355		37.94	11.5	0	37.9		-10	55
2375		37.91	11.5	0	37.9		-10	55
2380		37.91	11.5	0	37.9		-10	55
2395		37.82	11.5	0	37.9		-10	55
2415		37.9	11.5	0	37.9		-10	55
2435		37.81	11.5	0	37.9		-10	55
2440		37.81	11.5	0	37.9		-10	55
2455		37.92	11.5	0	37.9		-10	55
2475		37.94	11.5	0	37.9		-10	55
2495		37.95	11.5	0	37.9		-10	55
2505		37.95	11.5	0	37.9		-10	55
2515		37.84	11.5	0	37.9		-10	55
2535		37.87	11.5	0	37.9		-10	55
2555		37.94	11.5	0	37.9		-10	55
2565		37.94	11.5	0	37.9		-10	55
2575		37.92	11.5	0	37.9		-10	55
2595		37.91	11.5	0	37.9		-10	55
2615		37.8	11.5	0	37.9		-10	55
2630		37.8	11.45	0	37.9		-10	55
2635		37.77	11.45	0	37.9		-10	55
2655		37.87	11.45	0	37.9		-10	55
2675		37.81	11.45	0	37.9		-10	55
2690		37.81	11.45	0	37.9		-10	55
2695		38.11	11.45	0	37.9		-10	55
2715		37.97	11.45	0	37.9		-10	55
2735		37.92	11.45	0	37.9		-10	55
2755		37.95	11.45	0	37.9		-10	55
2775		37.93	11.45	0	37.9		-10	55
2795		37.82	11.45	0	37.9		-10	55
2815		37.92	11.45	0	37.9		-10	55
2835		37.97	11.45	0	37.9		-10	55
2855		37.92	11.45	0	37.9		-10	55
2875		37.95	11.45	0	37.9		-10	55
2880		37.95	11.45	0	37.9		-10	55
2895		37.9	11.45	0	37.9		-10	55
2915		37.92	11.45	0	37.9		-10	55
2935		37.87	11.45	0	37.9		-10	55
2940		37.87	11.45	0	37.9		-10	55
2955		37.91	11.45	0	37.9		-10	55
2975		37.85	11.45	0	37.9		-10	55
2995		37.82	11.45	0	37.9		-10	55
3005		37.82	11.45	0	37.9		-10	55
3015		37.9	11.45	0	37.9		-10	55
3035		37.93	11.45	0	37.9		-10	55
3055		38.06	11.45	0	37.9		-10	55
3065		38.06	11.45	0	37.9		-10	55
3075		37.88	11.45	0	37.9		-10	55
3095		37.91	11.45	0	37.9		-10	55
3115		37.86	11.45	0	37.9		-10	55
3130		37.86	11.52	0	37.9		-10	55
3135		37.86	11.52	0	37.9		-10	55
3155		38.02	11.52	0	37.9		-10	55
3175		37.91	11.52	0	37.9		-10	55
3190		37.91	11.52	0	37.9		-10	55
3195		37.97	11.52	0	37.9		-10	55
3215		37.88	11.52	0	37.9		-10	55
3235		37.98	11.52	0	37.9		-10	55
3255		37.92	11.52	0	37.9		-10	55
3275		38.01	11.52	0	37.9		-10	55
3295		37.88	11.52	0	37.9		-10	55
3315		37.94	11.52	0	37.9		-10	55
3335		37.81	11.52	0	37.9		-10	55
3355		37.96	11.52	0	37.9		-10	55
3375		37.96	11.52	0	37.9		-10	55
3395		37.97	11.52	0	37.9		-10	55
3415		37.81	11.52	0	37.9		-10	55
3435		37.89	11.52	0	37.9		-10	55
3440		37.89	11.52	0	37.9		-10	55
3455		38.07	11.52	0	37.9		-10	55
3475		37.8	11.52	0	37.9		-10	55
3495		37.95	11.52	0	37.9		-10	55
3500		37.95	11.52	0	37.9		-10	55
3515		37.84	11.52	0	37.9		-10	55
3535		37.88	11.52	0	37.9		-10	55
3555		37.97	11.52	0	37.9		-10	55
3565		37.97	11.52	0	37.9		-10	55
3575		37.93	11.52	0	37.9		-10	55
3595		37.9	11.52	0	37.9		-10	55
3615		37.78	11.52	0	37.9		-10	55
3625		37.78	11.52	0	37.9		-10	55
3635		37.86	11.52	0	37.9		-10	55
3655		38.04	11.52	0	37.9		-10	55
3675		37.95	11.52	0	37.9		-10	55
3690		37.95	11.52	0	37.9		-10	55
3695		37.91	11.52	0	37.9		-10	55
3715		37.86	11.52	0	37.9		-10	55
3735		37.87	11.52	0	37.9		-10	55
3750		37.87	11.52	0	37.9		-10	55
3755		37.95	11.52	0	37.9		-10	55
3775		37.99	11.52	0	37.9		-10	55
3795		37.84	11.52	0	37.9		-10	55
3815		37.95	11.52	0	37.9		-10	55
3835		37.92	11.52	0	37.9		-10	55
3855		37.81	11.52	0	37.9		-10	55
3875		37.92	11.52	0	37.9		-10	55
3895		37.96	11.52	0	37.9		-10	55
3915		37.81	11.52	0	37.9		-10	55
3935		38	11.52	0	37.9		-10	55
3940		38	11.52	0	37.9		-10	55
3955		37.91	11.52	0	37.9		-10	55
3975		37.87	11.52	0	37.9		-10	55
3995		37.89	11.52	0	37.9		-10	55
4000		37.89	11.52	0	37.9		-10	55
4015		37.91	11.52	0	37.9		-10	55
4035		37.86	11.52	0	37.9		-10	55
4055		37.86	11.52	0	37.9		-10	55
4065		37.86	11.52	0	37.9		-10	55
4075		38.04	11.52	0	37.9		-10	55
4095		37.94	11.52	0	37.9		-10	55
4115		37.84	11.52	0	37.9		-10	55
4125		37.84	11.52	0	37.9		-10	55
4135		37.95	11.52	0	37.9		-10	55
4155		38	11.52	0	37.9		-10	55
4175		37.91	11.52	0	37.9		-10	55
4190		37.91	11.44	0	37.9		-10	55
4195		37.94	11.44	0	37.9		-10	55
4215		37.96	11.44	0	37.9		-10	55
4235		37.95	11.44	0	37.9		-10	55
4250		37.95	11.44	0	37.9		-10	55
4255		37.91	11.44	0	37.9		-10	55
4275		37.99	11.44	0	37.9		-10	55
4295		37.88	11.44	0	37.9		-10	55
4315		37.84	11.44	0	37.9		-10	55
4335		37.87	11.44	0	37.9		-10	55
4355		38.03	11.44	0	37.9		-10	55
4375		37.97	11.44	0	37.9		-10	55
4395		37.98	11.44	0	37.9		-10	55
4415		37.99	11.44	0	37.9		-10	55
4435		37.8	11.44	0	37.9		-10	55
4440		37.8	11.44	0	37.9		-10	55
4455		38	11.44	0	37.9		-10	55
4475		37.82	11.44	0	37.9		-10	55
4495		37.97	11.44	0	37.9		-10	55
4500		37.97	11.44	0	37.9		-10	55
4515		38	11.44	0	37.9		-10	55
4535		37.93	11.44	0	37.9		-10	55
4555		37.92	11.44	0	37.9		-10	55
4565		37.92	11.44	0	37.9		-10	55
4575		37.8	11.44	0	37.9		-10	55
4595		37.91	11.44	0	37.9		-10	55
4615		37.88	11.44	0	37.9		-10	55
4625		37.88	11.44	0	37.9		-10	55
4635		37.75	11.44	0	37.9		-10	55
4655		37.91	11.44	0	37.9		-10	55
4675		38	11.44	0	37.9		-10	55
4685		38	11.44	0	37.9		-10	55
4695		37.89	11.44	0	37.9		-10	55
4715		37.87	11.44	0	37.9		-10	55
4735		37.9	11.44	0	37.9		-10	55
4750		37.9	11.52	0	37.9		-10	55
4755		37.92	11.52	0	37.9		-10	55
4775		37.97	11.52	0	37.9		-10	55
4795		37.87	11.52	0	37.9		-10	55
4810		37.87	11.52	0	37.9		-10	55
4815		37.95	11.52	0	37.9		-10	55
4835		37.95	11.52	0	37.9		-10	55
4855		37.84	11.52	0	37.9		-10	55
4875		37.9	11.52	0	37.9		-10	55
4895		37.86	11.52	0	37.9		-10	55
4915		37.95	11.52	0	37.9		-10	55
4935		37.97	11.52	0	37.9		-10	55
4955		37.98	11.52	0	37.9		-10	55
4975		38.02	11.52	0	37.9		-10	55
4995		37.88	11.52	0	37.9		-10	55
5000		37.88	11.52	0	37.9		-10	55
5015		37.84	11.52	0	37.9		-10	55
5035		37.89	11.52	0	37.9		-10	55
5055		38.02	11.52	0	37.9		-10	55
5060		38.02	11.52	0	37.9		-10	55
5075		38.02	11.52	0	37.9		-10	55
5095		38.03	11.52	0	37.9		-10	55
5115		38.09	11.52	0	37.9		-10	55
5125		38.09	11.52	0	37.9		-10	55
5135		37.85	11.52	0	37.9		-10	55
5155		37.89	11.52	0	37.9		-10	55
5175		37.95	11.52	0	37.9		-10	55
5185		37.95	11.52	0	37.9		-10	55
5195		37.98	11.52	0	37.9		-10	55
5215		38.04	11.52	0	37.9		-10	55
5235		38	11.52	0	37.9		-10	55
5250		38	11.37	0	37.9		-10	55
5255		38.13	11.37	0	37.9		-10	55
5275		38.15	11.37	0	37.9		-10	55
5295		38.16	11.37	0	37.9		-10	55
5310		38.16	11.37	0	37.9		-10	55
5315		38.38	11.37	0	37.9		-10	55
5335		38.41	11.37	0	37.9		-10	55
5355		38.68	11.37	0	37.9		-10	55
5375		38.68	11.37	0	37.9		-10	55
5395		38.8	11.37	0	37.9		-10	55
5415		38.98	11.37	0	37.9		-10	55
5435		39.12	11.37	0	37.9		-10	55
5455		39.31	11.37	0	37.9		-10	55
5475		39.4	11.37	0	37.9		-10	55
5495		39.47	11.37	0	37.9		-10	55
5500		39.47	11.37	0	37.9		-10	55
5515		39.74	11.37	0	37.9		-10	55
5535		40.21	11.37	0	37.9		-10	55
5555		40.15	11.37	0	37.9		-10	55
5560		40.15	11.37	0	37.9		-10	55
5575		40.37	11.37	0	37.9		-10	55
5595		40.63	11.37	0	37.9		-10	55
5615		40.68	11.37	0	37.9		-10	55
5625		40.68	11.37	0	37.9		-10	55
5635		40.9	11.37	0	37.9		-10	55
5655		41.06	11.37	0	37.9		-10	55
5675		41.23	11.37	0	37.9		-10	55
5685		41.23	11.37	0	37.9		-10	55
5695		41.29	11.37	0	37.9		-10	55
5715		41.6	11.37	0	37.9		-10	55
5735		41.71	11.37	0	37.9		-10	55
5750		41.71	11.34	0	37.9		-10	55
5755		41.93	11.34	0	37.9		-10	55
5775		42.2	11.34	0	37.9		-10	55
5795		42.2	11.34	0	37.9		-10	55
5810		42.2	11.34	0	37.9		-10	55
5815		42.33	11.34	0	37.9		-10	55
5835		42.67	11.34	0	37.9		-10	55
5855		42.85	11.34	0	37.9		-10	55
5875		43.09	11.34	0	37.9		-10	55
5895		43.16	11.34	0	37.9		-10	55
5915		43.29	11.34	0	37.9		-10	55
5935		43.41	11.34	0	37.9		-10	55
5955		43.78	11.34	0	37.9		-10	55
5975		43.87	11.34	0	37.9		-10	55
5995		43.98	11.34	0	37.9		-10	55
6015		44.08	11.34	0	37.9		-10	55
6035		44.21	11.34	0	37.9		-10	55
6055		44.53	11.34	0	37.9		-10	55
6060		44.53	11.34	0	37.9		-10	55
6075		44.52	11.34	0	37.9		-10	55
6095		44.81	11.34	0	37.9		-10	55
6115		45.05	11.34	0	37.9		-10	55
6120		45.05	11.34	0	37.9		-10	55
6135		45.04	11.34	0	37.9		-10	55
6155		45.42	11.34	0	37.9		-10	55
6175		45.54	11.34	0	37.9		-10	55
6185		45.54	11.34	0	37.9		-10	55
6195		45.55	11.34	0	37.9		-10	55
6215		45.73	11.34	0	37.9		-10	55
6235		45.77	11.34	0	37.9		-10	55
6250		45.77	11.44	0	37.9		-10	55
6255		45.97	11.44	0	37.9		-10	55
6275		45.93	11.44	0	37.9		-10	55
6295		46.13	11.44	0	37.9		-10	55
6310		46.13	11.44	0	37.9		-10	55
6315		46.41	11.44	0	37.9		-10	55
6335		46.53	11.44	0	37.9		-10	55
6355		46.54	11.44	0	37.9		-10	55
6370		46.54	11.44	0	37.9		-10	55
6375		46.81	11.44	0	37.9		-10	55
6395		46.91	11.44	0	37.9		-10	55
6415		47.05	11.44	0	37.9		-10	55
6435		47.25	11.44	0	37.9		-10	55
6455		47.53	11.44	0	37.9		-10	55
6475		47.33	11.44	0	37.9		-10	55
6495		47.34	11.44	0	37.9		-10	55
6515		47.71	11.44	0	37.9		-10	55
6535		47.68	11.44	0	37.9		-10	55
6555		47.64	11.44	0	37.9		-10	55
6560		47.64	11.44	0	37.9		-10	55
6575		47.72	11.44	0	37.9		-10	55
6595		47.97	11.44	0	37.9		-10	55
6615		47.71	11.44	0	37.9		-10	55
6620		47.71	11.44	0	37.9		-10	55
6635		47.91	11.44	0	37.9		-10	55
6655		48.03	11.44	0	37.9		-10	55
6675		47.95	11.44	0	37.9		-10	55
6685		47.95	11.44	0	37.9		-10	55
6695		48.03	11.44	0	37.9		-10	55
6715		47.64	11.44	0	37.9		-10	55
6735		47.86	11.44	0	37.9		-10	55
6745		47.86	11.44	0	37.9		-10	55
6755		47.72	11.44	0	37.9		-10	55
6775		47.85	11.44	0	37.9		-10	55
6795		47.56	11.44	0	37.9		-10	55
6810		47.56	11.31	0	37.9		-10	55
6815		47.37	11.31	0	37.9		-10	55
6835		47.43	11.31	0	37.9		-10	55
6855		47.1	11.31	0	37.9		-10	55
6870		47.1	11.31	0	37.9		-10	55
6875		47.04	11.31	0	37.9		-10	55
6895		46.76	11.31	0	37.9		-10	55
6915		46.59	11.31	0	37.9		-10	55
6935		46.22	11.31	0	37.9		-10	55
6955		46.03	11.31	0	37.9		-10	55
6975		45.84	11.31	0	37.9		-10	55
6995		45.57	11.31	0	37.9		-10	55
7015		45.31	11.31	0	37.9		-10	55
7035		45.12	11.31	0	37.9		-10	55
7055		44.96	11.31	0	37.9		-10	55
7060		44.96	11.31	0	37.9		-10	55
7075		44.68	11.31	0	37.9		-10	55
7095		44.4	11.31	0	37.9		-10	55
7115		44.16	11.31	0	37.9		-10	55
7120		44.16	11.31	0	37.9		-10	55
7135		44.24	11.31	0	37.9		-10	55
7155		43.85	11.31	0	37.9		-10	55
7175		43.63	11.31	0	37.9		-10	55
7185		43.63	11.31	0	37.9		-10	55
7195		43.44	11.31	0	37.9		-10	55
7215		43.14	11.31	0	37.9		-10	55
7235		43.02	11.31	0	37.9		-10	55
7245		43.02	11.31	0	37.9		-10	55
7255		42.73	11.31	0	37.9		-10	55
7275		42.68	11.31	0	37.9		-10	55
7295		42.32	11.31	0	37.9		-10	55
7305		42.32	11.31	0	37.9		-10	55
7315		42.24	11.31	0	37.9		-10	55
7335		42.08	11.31	0	37.9		-10	55
7355		41.95	11.31	0	37.9		-10	55
7370		41.95	11.49	0	37.9		-10	55
7375		41.79	11.49	0	37.9		-10	55
7395		41.51	11.49	0	37.9		-10	55
7415		41.47	11.49	0	37.9		-10	55
7430		41.47	11.49	0	37.9		-10	55
7435		41.2	11.49	0	37.9		-10	55
7455		41.06	11.49	0	37.9		-10	55
7475		40.89	11.49	0	37.9		-10	55
7495		40.75	11.49	0	37.9		-10	55
7515		40.58	11.49	0	37.9		-10	55
7535		40.55	11.49	0	37.9		-10	55
7555		40.26	11.49	0	37.9		-10	55
7560		40.26	11.49	0	37.9		-10	55
7575		40.03	11.49	0	37.9		-10	55
7595		39.96	11.49	0	37.9		-10	55
7615		39.71	11.49	0	37.9		-10	55
7620		39.71	11.49	0	37.9		-10	55
7635		39.63	11.49	0	37.9		-10	55
7655		39.63	11.49	0	37.9		-10	55
7675		39.04	11.49	0	37.9		-10	55
7680		39.04	11.49	0	37.9		-10	55
7695		39.2	11.49	0	37.9		-10	55
7715		38.9	11.49	0	37.9		-10	55
7735		38.76	11.49	0	37.9		-10	55
7745		38.76	11.49	0	37.9		-10	55
7755		38.79	11.49	0	37.9		-10	55
7775		38.56	11.49	0	37.9		-10	55
7795		38.57	11.49	0	37.9		-10	55
7805		38.57	11.49	0	37.9		-10	55
7815		38.47	11.49	0	37.9		-10	55
7835		38.28	11.49	0	37.9		-10	55
7855		38.35	11.49	0	37.9		-10	55
7870		38.35	11.29	0	37.9		-10	55
7875		38.39	11.29	0	37.9		-10	55
7895		38.28	11.29	0	37.9		-10	55
7915		38.21	11.29	0	37.9		-10	55
7930		38.21	11.29	0	37.9		-10	55
7935		38.08	11.29	0	37.9		-10	55
7955		38.09	11.29	0	37.9		-10	55
7975		38.09	11.29	0	37.9		-10	55
7995		38.1	11.29	0	37.9		-10	55
8015		37.98	11.29	0	37.9		-10	55
8035		38.13	11.29	0	37.9		-10	55
8055		38.2	11.29	0	37.9		-10	55
8075		38.26	11.29	0	37.9		-10	55
8095		38.05	11.29	0	37.9		-10	55
8115		38	11.29	0	37.9		-10	55
8120		38	11.29	0	37.9		-10	55
8135		38.07	11.29	0	37.9		-10	55
8155		38.15	11.29	0	37.9		-10	55
8175		38.17	11.29	0	37.9		-10	55
8180		38.17	11.29	0	37.9		-10	55
8195		38.04	11.29	0	37.9		-10	55
8215		38.1	11.29	0	37.9		-10	55
8235		38.19	11.29	0	37.9		-10	55
8245		38.19	11.29	0	37.9		-10	55
8255		38.19	11.29	0	37.9		-10	55
8275		38.4	11.29	0	37.9		-10	55
8295		38.5	11.29	0	37.9		-10	55
8305		38.5	11.29	0	37.9		-10	55
8315		38.4	11.29	0	37.9		-10	55
8335		38.67	11.29	0	37.9		-10	55
8355		38.73	11.29	0	37.9		-10	55
8370		38.73	11.11	0	37.9		-10	55
8375		38.8	11.11	0	37.9		-10	55
8395		38.92	11.11	0	37.9		-10	55
8415		39.06	11.11	0	37.9		-10	55
8430		39.06	11.11	0	37.9		-10	55
8435		39.19	11.11	0	37.9		-10	55
8455		39.41	11.11	0	37.9		-10	55
8475		39.67	11.11	0	37.9		-10	55
8495		39.67	11.11	0	37.9		-10	55
8515		39.79	11.11	0	37.9		-10	55
8535		40.05	11.11	0	37.9		-10	55
8555		40.27	11.11	0	37.9		-10	55
8575		40.53	11.11	0	37.9		-10	55
8595		40.76	11.11	0	37.9		-10	55
8615		40.82	11.11	0	37.9		-10	55
8620		40.82	11.11	0	37.9		-10	55
8635		41.13	11.11	0	37.9		-10	55
8655		41.3	11.11	0	37.9		-10	55
8675		41.6	11.11	0	37.9		-10	55
8680		41.6	11.11	0	37.9		-10	55
8695		41.62	11.11	0	37.9		-10	55
8715		41.9	11.11	0	37.9		-10	55
8735		42.04	11.11	0	37.9		-10	55
8745		42.04	11.11	0	37.9		-10	55
8755		42.33	11.11	0	37.9		-10	55
8775		42.28	11.11	0	37.9		-10	55
8795		42.65	11.11	0	37.9		-10	55
8805		42.65	11.11	0	37.9		-10	55
8815		42.83	11.11	0	37.9		-10	55
8835		43.11	11.11	0	37.9		-10	55
8855		43.36	11.11	0	37.9		-10	55
8870		43.36	11.65	0	37.9		-10	55
8875		43.49	11.65	0	37.9		-10	55
8895		43.58	11.65	0	37.9		-10	55
8915		43.75	11.65	0	37.9		-10	55
8930		43.75	11.65	0	37.9		-10	55
8935		43.97	11.65	0	37.9		-10	55
8955		44.22	11.65	0	37.9		-10	55
8975		44.23	11.65	0	37.9		-10	55
8990		44.23	11.65	0	37.9		-10	55
8995		44.55	11.65	0	37.9		-10	55
9015		44.59	11.65	0	37.9		-10	55
9035		44.86	11.65	0	37.9		-10	55
9055		44.94	11.65	0	37.9		-10	55
9075		45.21	11.65	0	37.9		-10	55
9095		45.37	11.65	0	37.9		-10	55
9115		45.59	11.65	0	37.9		-10	55
9135		45.88	11.65	0	37.9		-10	55
9155		45.93	11.65	0	37.9		-10	55
9175		45.93	11.65	0	37.9		-10	55
9180		45.93	11.65	0	37.9		-10	55
9195		46.2	11.65	0	37.9		-10	55
9215		46.32	11.65	0	37.9		-10	55
9235		46.46	11.65	0	37.9		-10	55
9240		46.46	11.65	0	37.9		-10	55
9255		46.68	11.65	0	37.9		-10	55
9275		46.93	11.65	0	37.9		-10	55
9295		46.89	11.65	0	37.9		-10	55
9305		46.89	11.65	0	37.9		-10	55
9315		47.12	11.65	0	37.9		-10	55
9335		47.31	11.65	0	37.9		-10	55
9355		47.56	11.65	0	37.9		-10	55
9365		47.56	11.65	0	37.9		-10	55
9375		47.52	11.65	0	37.9		-10	55
9395		47.42	11.65	0	37.9		-10	55
9415		47.58	11.65	0	37.9		-10	55
9430		47.58	11.42	0	37.9		-10	55
9435		47.76	11.42	0	37.9		-10	55
9455		47.86	11.42	0	37.9		-10	55
9475		47.91	11.42	0	37.9		-10	55
9495		47.9	11.42	0	37.9		-10	55
9505		47.9	11.42	0	37.9		-10	55
9515		47.87	11.42	0	37.9		-10	55
9535		48.04	11.42	0	37.9		-10	55
9555		48.13	11.42	0	37.9		-10	55
9560		48.13	11.42	0	37.9		-10	55
9575		48.08	11.42	0	37.9		-10	55
9595		48.13	11.42	0	37.9		-10	55
9615		48.08	11.42	0	37.9		-10	55
9635		47.99	11.42	0	37.9		-10	55
9655		47.82	11.42	0	37.9		-10	55
9675		47.77	11.42	0	37.9		-10	55
9680		47.77	11.42	0	37.9		-10	55
9695		47.76	11.42	0	37.9		-10	55
9715		47.77	11.42	0	37.9		-10	55
9735		47.47	11.42	0	37.9		-10	55
9740		47.47	11.42	0	37.9		-10	55
9755		47.47	11.42	0	37.9		-10	55
9775		47.27	11.42	0	37.9		-10	55
9795		47.12	11.42	0	37.9		-10	55
9805		47.12	11.42	0	37.9		-10	55
9815		46.98	11.42	0	37.9		-10	55
9835		46.8	11.42	0	37.9		-10	55
9855		46.39	11.42	0	37.9		-10	55
9865		46.39	11.42	0	37.9		-10	55
9875		46.35	11.42	0	37.9		-10	55
9895		46.04	11.42	0	37.9		-10	55
9915		45.92	11.42	0	37.9		-10	55
9930		45.92	11.54	0	37.9		-10	55
9935		45.56	11.54	0	37.9		-10	55
9955		45.45	11.54	0	37.9		-10	55
9975		45.07	11.54	0	37.9		-10	55
9990		45.07	11.54	0	37.9		-10	55
9995		44.98	11.54	0	37.9		-10	55
10015		44.64	11.54	0	37.9		-10	55
10035		44.45	11.54	0	37.9		-10	55
10055		44.29	11.54	0	37.9		-10	55
10075		43.99	11.54	0	37.9		-10	55
10095		43.89	11.54	0	37.9		-10	55
10115		43.76	11.54	0	37.9		-10	55
10135		43.52	11.54	0	37.9		-10	55
10155		43.24	11.54	0	37.9		-10	55
10175		43.15	11.54	0	37.9		-10	55
10180		43.15	11.54	0	37.9		-10	55
10195		42.84	11.54	0	37.9		-10	55
10215		42.75	11.54	0	37.9		-10	55
10235		42.67	11.54	0	37.9		-10	55
10240		42.67	11.54	0	37.9		-10	55
10255		42.17	11.54	0	37.9		-10	55
10275		42.08	11.54	0	37.9		-10	55
10295		42.03	11.54	0	37.9		-10	55
10300		42.03	11.54	0	37.9		-10	55
10315		41.81	11.54	0	37.9		-10	55
10335		41.59	11.54	0	37.9		-10	55
10355		41.49	11.54	0	37.9		-10	55
10365		41.49	11.54	0	37.9		-10	55
10375		41.33	11.54	0	37.9		-10	55
10395		41.12	11.54	0	37.9		-10	55
10415		40.92	11.54	0	37.9		-10	55
10425		40.92	11.54	0	37.9		-10	55
10435		40.76	11.54	0	37.9		-10	55
10455		40.67	11.54	0	37.9		-10	55
10475		40.48	11.54	0	37.9		-10	55
10490		40.48	11.41	0	37.9		-10	55
10495		40.39	11.41	0	37.9		-10	55
10515		40.17	11.41	0	37.9		-10	55
10535		39.93	11.41	0	37.9		-10	55
10555		39.9	11.41	0	37.9		-10	55
10575		39.68	11.41	0	37.9		-10	55
10595		39.36	11.41	0	37.9		-10	55
10615		39.29	11.41	0	37.9		-10	55
10635		39.36	11.41	0	37.9		-10	55
10655		39.16	11.41	0	37.9		-10	55
10675		38.89	11.41	0	37.9		-10	55
10695		38.88	11.41	0	37.9		-10	55
10715		38.82	11.41	0	37.9		-10	55
10735		38.67	11.41	0	37.9		-10	55
10740		38.67	11.41	0	37.9		-10	55
10755		38.59	11.41	0	37.9		-10	55
10775		38.62	11.41	0	37.9		-10	55
10795		38.54	11.41	0	37.9		-10	55
10800		38.54	11.41	0	37.9		-10	55
10815		38.36	11.41	0	37.9		-10	55
10835		38.33	11.41	0	37.9		-10	55
10855		38.25	11.41	0	37.9		-10	55
10865		38.25	11.41	0	37.9		-10	55
10875		38.25	11.41	0	37.9		-10	55
10895		38.28	11.41	0	37.9		-10	55
10915		38.26	11.41	0	37.9		-10	55
10925		38.26	11.41	0	37.9		-10	55
10935		38.1	11.41	0	37.9		-10	55
10955		38	11.41	0	37.9		-10	55
10975		38.02	11.41	0	37.9		-10	55
10990		38.02	11.64	0	37.9		-10	55
10995		38.09	11.64	0	37.9		-10	55
11015		38.11	11.64	0	37.9		-10	55
11035		38.13	11.64	0	37.9		-10	55
11050		38.13	11.64	0	37.9		-10	55
11055		38.13	11.64	0	37.9		-10	55
11075		38.09	11.64	0	37.9		-10	55
11095		38.06	11.64	0	37.9		-10	55
11115		38.1	11.64	0	37.9		-10	55
11135		38.13	11.64	0	37.9		-10	55
11155		38.28	11.64	0	37.9		-10	55
11175		38.23	11.64	0	37.9		-10	55
11195		38.22	11.64	0	37.9		-10	55
11215		38.21	11.64	0	37.9		-10	55
11235		38.48	11.64	0	37.9		-10	55
11240		38.48	11.64	0	37.9		-10	55
11255		38.49	11.64	0	37.9		-10	55
11275		38.48	11.64	0	37.9		-10	55
11295		38.62	11.64	0	37.9		-10	55
11300		38.62	11.64	0	37.9		-10	55
11315		38.87	11.64	0	37.9		-10	55
11335		38.95	11.64	0	37.9		-10	55
11355		39.08	11.64	0	37.9		-10	55
11365		39.08	11.64	0	37.9		-10	55
11375		39.24	11.64	0	37.9		-10	55
11395		39.28	11.64	0	37.9		-10	55
11415		39.46	11.64	0	37.9		-10	55
11425		39.46	11.64	0	37.9		-10	55
11435		39.68	11.64	0	37.9		-10	55
11455		39.95	11.64	0	37.9		-10	55
11475		40.12	11.64	0	37.9		-10	55
11490		40.12	11.45	0	37.9		-10	55
11495		40.27	11.45	0	37.9		-10	55
11515		40.36	11.45	0	37.9		-10	55
11535		40.68	11.45	0	37.9		-10	55
11550		40.68	11.45	0	37.9		-10	55
11555		40.82	11.45	0	37.9		-10	55
11575		41.03	11.45	0	37.9		-10	55
11595		41.08	11.45	0	37.9		-10	55
11610		41.08	11.45	0	37.9		-10	55
11615		41.41	11.45	0	37.9		-10	55
11635		41.81	11.45	0	37.9		-10	55
11655		42.01	11.45	0	37.9		-10	55
11675		42.03	11.45	0	37.9		-10	55
11695		42.18	11.45	0	37.9		-10	55
11715		42.51	11.45	0	37.9		-10	55
11735		42.54	11.45	0	37.9		-10	55
11755		43.03	11.45	0	37.9		-10	55
11775		43.13	11.45	0	37.9		-10	55
11795		43.27	11.45	0	37.9		-10	55
11800		43.27	11.45	0	37.9		-10	55
11815		43.54	11.45	0	37.9		-10	55
11835		43.66	11.45	0	37.9		-10	55
11855		43.94	11.45	0	37.9		-10	55
11865		43.94	11.45	0	37.9		-10	55
11875		44.05	11.45	0	37.9		-10	55
11895		44.2	11.45	0	37.9		-10	55
11915		44.4	11.45	0	37.9		-10	55
11925		44.4	11.45	0	37.9		-10	55
11935		44.75	11.45	0	37.9		-10	55
11955		44.78	11.45	0	37.9		-10	55
11975		44.85	11.45	0	37.9		-10	55
11985		44.85	11.45	0	37.9		-10	55
11995		45.17	11.45	0	37.9		-10	55
12015		45.24	11.45	0	37.9		-10	55
12035		45.42	11.45	0	37.9		-10	55
12050		45.42	11.39	0	37.9		-10	55
12055		45.47	11.39	0	37.9		-10	55
12075		45.87	11.39	0	37.9		-10	55
12095		45.83	11.39	0	37.9		-10	55
12110		45.83	11.39	0	37.9		-10	55
12115		46.25	11.39	0	37.9		-10	55
12135		46.22	11.39	0	37.9		-10	55
12155		46.51	11.39	0	37.9		-10	55
12175		46.7	11.39	0	37.9		-10	55
12195		46.78	11.39	0	37.9		-10	55
12215		46.9	11.39	0	37.9		-10	55
12235		47.33	11.39	0	37.9		-10	55
12255		47.26	11.39	0	37.9		-10	55
12275		47.35	11.39	0	37.9		-10	55
12295		47.48	11.39	0	37.9		-10	55
12300		47.48	11.39	0	37.9		-10	55
12315		47.54	11.39	0	37.9		-10	55
12335		47.66	11.39	0	37.9		-10	55
12355		47.84	11.39	0	37.9		-10	55
12360		47.84	11.39	0	37.9		-10	55
12375		47.67	11.39	0	37.9		-10	55
12395		47.84	11.39	0	37.9		-10	55
12415		47.86	11.39	0	37.9		-10	55
12425		47.86	11.39	0	37.9		-10	55
12435		47.79	11.39	0	37.9		-10	55
12455		47.97	11.39	0	37.9		-10	55
12475		47.81	11.39	0	37.9		-10	55
12485		47.81	11.39	0	37.9		-10	55
12495		47.92	11.39	0	37.9		-10	55
12515		47.87	11.39	0	37.9		-10	55
12535		47.93	11.39	0	37.9		-10	55
12550		47.93	11.64	0	37.9		-10	55
12555		47.81	11.64	0	37.9		-10	55
12575		47.62	11.64	0	37.9		-10	55
12595		47.4	11.64	0	37.9		-10	55
12610		47.4	11.64	0	37.9		-10	55
12615		47.51	11.64	0	37.9		-10	55
12635		47.11	11.64	0	37.9		-10	55
12655		47.08	11.64	0	37.9		-10	55
12675		46.93	11.64	0	37.9		-10	55
12695		46.69	11.64	0	37.9		-10	55
12715		46.6	11.64	0	37.9		-10	55
12735		46.38	11.64	0	37.9		-10	55
12755		46.09	11.64	0	37.9		-10	55
12775		45.74	11.64	0	37.9		-10	55
12795		45.66	11.64	0	37.9		-10	55
12800		45.66	11.64	0	37.9		-10	55
12815		45.34	11.64	0	37.9		-10	55
12835		45.3	11.64	0	37.9		-10	55
12855		44.95	11.64	0	37.9		-10	55
12860		44.95	11.64	0	37.9		-10	55
12875		44.58	11.64	0	37.9		-10	55
12895		44.34	11.64	0	37.9		-10	55
12915		44.15	11.64	0	37.9		-10	55
12920		44.15	11.64	0	37.9		-10	55
12935		44	11.64	0	37.9		-10	55
12955		43.83	11.64	0	37.9		-10	55
12975		43.72	11.64	0	37.9		-10	55
12985		43.72	11.64	0	37.9		-10	55
12995		43.47	11.64	0	37.9		-10	55
13015		43.21	11.64	0	37.9		-10	55
13035		43.09	11.64	0	37.9		-10	55
13050		43.09	11.77	0	37.9		-10	55
13055		42.84	11.77	0	37.9		-10	55
13075		42.53	11.77	0	37.9		-10	55
13095		42.34	11.77	0	37.9		-10	55
13110		42.34	11.77	0	37.9		-10	55
13115		42.44	11.77	0	37.9		-10	55
13135		42.11	11.77	0	37.9		-10	55
13155		41.96	11.77	0	37.9		-10	55
13175		41.92	11.77	0	37.9		-10	55
13195		41.59	11.77	0	37.9		-10	55
13215		41.43	11.77	0	37.9		-10	55
13235		41.35	11.77	0	37.9		-10	55
13255		41.15	11.77	0	37.9		-10	55
13275		40.98	11.77	0	37.9		-10	55
13295		40.67	11.77	0	37.9		-10	55
13315		40.63	11.77	0	37.9		-10	55
13335		40.57	11.77	0	37.9		-10	55
13355		40.28	11.77	0	37.9		-10	55
13360		40.28	11.77	0	37.9		-10	55
13375		40.11	11.77	0	37.9		-10	55
13395		40	11.77	0	37.9		-10	55
13415		39.77	11.77	0	37.9		-10	55
13420		39.77	11.77	0	37.9		-10	55
13435		39.7	11.77	0	37.9		-10	55
13455		39.42	11.77	0	37.9		-10	55
13475		39.3	11.77	0	37.9		-10	55
13485		39.3	11.77	0	37.9		-10	55
13495		39.16	11.77	0	37.9		-10	55
13515		39.02	11.77	0	37.9		-10	55
13535		38.91	11.77	0	37.9		-10	55
13545		38.91	11.77	0	37.9		-10	55
13555		38.83	11.77	0	37.9		-10	55
13575		38.62	11.77	0	37.9		-10	55
13595		38.65	11.77	0	37.9		-10	55
13610		38.65	11.77	0	37.9		-10	55
13615		38.58	11.77	0	37.9		-10	55
13635		38.42	11.77	0	37.9		-10	55
13655		38.41	11.77	0	37.9		-10	55
13670		38.41	11.77	0	37.9		-10	55
13675		38.35	11.77	0	37.9		-10	55
13695		38.15	11.77	0	37.9		-10	55
13715		38.13	11.77	0	37.9		-10	55
13735		38.11	11.77	0	37.9		-10	55
13755		38.08	11.77	0	37.9		-10	55
13775		38.02	11.77	0	37.9		-10	55
13795		38.04	11.77	0	37.9		-10	55
13815		38.01	11.77	0	37.9		-10	55
13835		38.03	11.77	0	37.9		-10	55
13855		38.07	11.77	0	37.9		-10	55
13860		38.07	11.77	0	37.9		-10	55
13875		37.99	11.77	0	37.9		-10	55
13895		38.02	11.77	0	37.9		-10	55
13915		37.86	11.77	0	37.9		-10	55
13920		37.86	11.77	0	37.9		-10	55
13935		38.1	11.77	0	37.9		-10	55
13955		38.05	11.77	0	37.9		-10	55
13975		38.01	11.77	0	37.9		-10	55
13985		38.01	11.77	0	37.9		-10	55
13995		38.13	11.77	0	37.9		-10	55
14015		37.95	11.77	0	37.9		-10	55
14035		38.14	11.77	0	37.9		-10	55
14045		38.14	11.77	0	37.9		-10	55
14055		38.18	11.77	0	37.9		-10	55
14075		38.46	11.77	0	37.9		-10	55
14095		38.5	11.77	0	37.9		-10	55
14110		38.5	11.8	0	37.9		-10	55
14115		38.39	11.8	0	37.9		-10	55
14135		38.61	11.8	0	37.9		-10	55
14155		38.77	11.8	0	37.9		-10	55
14170		38.77	11.8	0	37.9		-10	55
14175		38.67	11.8	0	37.9		-10	55
14195		38.98	11.8	0	37.9		-10	55
14215		39.06	11.8	0	37.9		-10	55
14230		39.06	11.8	0	37.9		-10	55
14235		39.2	11.8	0	37.9		-10	55
14255		39.53	11.8	0	37.9		-10	55
14275		39.64	11.8	0	37.9		-10	55
14295		39.79	11.8	0	37.9		-10	55
14315		39.99	11.8	0	37.9		-10	55
14335		40.12	11.8	0	37.9		-10	55
14355		40.41	11.8	0	37.9		-10	55
14360		40.41	11.8	0	37.9		-10	55
14375		40.53	11.8	0	37.9		-10	55
14395		40.9	11.8	0	37.9		-10	55
14415		40.87	11.8	0	37.9		-10	55
14420		40.87	11.8	0	37.9		-10	55
14435		40.99	11.8	0	37.9		-10	55
14455		41.37	11.8	0	37.9		-10	55
14475		41.49	11.8	0	37.9		-10	55
14485		41.49	11.8	0	37.9		-10	55
14495		41.76	11.8	0	37.9		-10	55
14515		41.96	11.8	0	37.9		-10	55
14535		42.04	11.8	0	37.9		-10	55
14545		42.04	11.8	0	37.9		-10	55
14555		42.34	11.8	0	37.9		-10	55
14575		42.56	11.8	0	37.9		-10	55
14595		42.83	11.8	0	37.9		-10	55
14605		42.83	11.8	0	37.9		-10	55
14615		42.92	11.8	0	37.9		-10	55
14635		43.15	11.8	0	37.9		-10	55
14655		43.44	11.8	0	37.9		-10	55
14670		43.44	11.92	0	37.9		-10	55
14675		43.61	11.92	0	37.9		-10	55
14695		43.77	11.92	0	37.9		-10	55
14715		43.91	11.92	0	37.9		-10	55
14730		43.91	11.92	0	37.9		-10	55
14735		44.14	11.92	0	37.9		-10	55
14755		44.19	11.92	0	37.9		-10	55
14775		44.55	11.92	0	37.9		-10	55
14795		44.7	11.92	0	37.9		-10	55
14815		44.84	11.92	0	37.9		-10	55
14835		45.1	11.92	0	37.9		-10	55
14855		45.15	11.92	0	37.9		-10	55
14875		45.41	11.92	0	37.9		-10	55
14895		45.54	11.92	0	37.9		-10	55
14915		45.94	11.92	0	37.9		-10	55
14920		45.94	11.92	0	37.9		-10	55
14935		45.93	11.92	0	37.9		-10	55
14955		46.15	11.92	0	37.9		-10	55
14975		46.55	11.92	0	37.9		-10	55
14980		46.55	11.92	0	37.9		-10	55
14995		46.5	11.92	0	37.9		-10	55
15015		46.58	11.92	0	37.9		-10	55
15035		46.76	11.92	0	37.9		-10	55
15045		46.76	11.92	0	37.9		-10	55
15055		47	11.92	0	37.9		-10	55
15075		47.05	11.92	0	37.9		-10	55
15095		47.21	11.92	0	37.9		-10	55
15105		47.21	11.92	0	37.9		-10	55
15115		47.31	11.92	0	37.9		-10	55
15135		47.47	11.92	0	37.9		-10	55
15155		47.32	11.92	0	37.9		-10	55
15170		47.32	12.12	0	37.9		-10	55
15175		47.56	12.12	0	37.9		-10	55
15195		47.48	12.12	0	37.9		-10	55
15215		47.61	12.12	0	37.9		-10	55
15230		47.61	12.12	0	37.9		-10	55
15235		47.76	12.12	0	37.9		-10	55
15255		47.66	12.12	0	37.9		-10	55
15275		47.78	12.12	0	37.9		-10	55
15295		47.82	12.12	0	37.9		-10	55
15315		47.77	12.12	0	37.9		-10	55
15335		47.82	12.12	0	37.9		-10	55
15355		47.9	12.12	0	37.9		-10	55
15375		47.72	12.12	0	37.9		-10	55
15395		47.69	12.12	0	37.9		-10	55
15415		47.81	12.12	0	37.9		-10	55
15420		47.81	12.12	0	37.9		-10	55
15435		47.65	12.12	0	37.9		-10	55
15455		47.66	12.12	0	37.9		-10	55
15475		47.51	12.12	0	37.9		-10	55
15480		47.51	12.12	0	37.9		-10	55
15495		47.44	12.12	0	37.9		-10	55
15515		47.07	12.12	0	37.9		-10	55
15535		47.26	12.12	0	37.9		-10	55
15545		47.26	12.12	0	37.9		-10	55
15555		47.15	12.12	0	37.9		-10	55
15575		46.88	12.12	0	37.9		-10	55
15595		46.79	12.12	0	37.9		-10	55
15605		46.79	12.12	0	37.9		-10	55
15615		46.52	12.12	0	37.9		-10	55
15635		46.17	12.12	0	37.9		-10	55
15655		46.07	12.12	0	37.9		-10	55
15670		46.07	11.7	0	37.9		-10	55
15675		45.97	11.7	0	37.9		-10	55
15695		45.69	11.7	0	37.9		-10	55
15715		45.46	11.7	0	37.9		-10	55
15730		45.46	11.7	0	37.9		-10	55
15735		45.39	11.7	0	37.9		-10	55
15755		45.11	11.7	0	37.9		-10	55
15775		44.85	11.7	0	37.9		-10	55
15795		44.61	11.7	0	37.9		-10	55
15815		44.3	11.7	0	37.9		-10	55
15835		44.12	11.7	0	37.9		-10	55
15855		43.99	11.7	0	37.9		-10	55
15875		43.88	11.7	0	37.9		-10	55
15895		43.57	11.7	0	37.9		-10	55
15915		43.44	11.7	0	37.9		-10	55
15935		43.22	11.7	0	37.9		-10	55
15955		42.98	11.7	0	37.9		-10	55
15975		42.83	11.7	0	37.9		-10	55
15980		42.83	11.7	0	37.9		-10	55
15995		42.66	11.7	0	37.9		-10	55
16015		42.58	11.7	0	37.9		-10	55
16035		42.15	11.7	0	37.9		-10	55
16040		42.15	11.7	0	37.9		-10	55
16055		42.2	11.7	0	37.9		-10	55
16075		41.88	11.7	0	37.9		-10	55
16095		41.69	11.7	0	37.9		-10	55
16105		41.69	11.7	0	37.9		-10	55
16115		41.58	11.7	0	37.9		-10	55
16135		41.5	11.7	0	37.9		-10	55
16155		41.22	11.7	0	37.9		-10	55
16165		41.22	11.7	0	37.9		-10	55
16175		41.11	11.7	0	37.9		-10	55
16195		40.98	11.7	0	37.9		-10	55
16215		40.81	11.7	0	37.9		-10	55
16230		40.81	11.92	0	37.9		-10	55
16235		40.71	11.92	0	37.9		-10	55
16255		40.44	11.92	0	37.9		-10	55
16275		40.27	11.92	0	37.9		-10	55
16290		40.27	11.92	0	37.9		-10	55
16295		39.96	11.92	0	37.9		-10	55
16315		39.98	11.92	0	37.9		-10	55
16335		39.78	11.92	0	37.9		-10	55
16355		39.54	11.92	0	37.9		-10	55
16375		39.37	11.92	0	37.9		-10	55
16395		39.21	11.92	0	37.9		-10	55
16415		39.04	11.92	0	37.9		-10	55
16435		38.98	11.92	0	37.9		-10	55
16455		38.94	11.92	0	37.9		-10	55
16475		38.78	11.92	0	37.9		-10	55
16480		38.78	11.92	0	37.9		-10	55
16495		38.56	11.92	0	37.9		-10	55
16515		38.65	11.92	0	37.9		-10	55
16535		38.53	11.92	0	37.9		-10	55
16540		38.53	11.92	0	37.9		-10	55
16555		38.52	11.92	0	37.9		-10	55
16575		38.33	11.92	0	37.9		-10	55
16595		38.38	11.92	0	37.9		-10	55
16605		38.38	11.92	0	37.9		-10	55
16615		38.37	11.92	0	37.9		-10	55
16635		38.19	11.92	0	37.9		-10	55
16655		38.04	11.92	0	37.9		-10	55
16665		38.04	11.92	0	37.9		-10	55
16675		38.13	11.92	0	37.9		-10	55
16695		38.07	11.92	0	37.9		-10	55
16715		38.06	11.92	0	37.9		-10	55
16730		38.06	11.98	0	37.9		-10	55
16735		38.14	11.98	0	37.9		-10	55
16755		37.97	11.98	0	37.9		-10	55
16775		38.08	11.98	0	37.9		-10	55
16790		38.08	11.98	0	37.9		-10	55
16795		37.99	11.98	0	37.9		-10	55
16815		38.04	11.98	0	37.9		-10	55
16835		37.96	11.98	0	37.9		-10	55
16855		38.16	11.98	0	37.9		-10	55
16875		38.15	11.98	0	37.9		-10	55
16895		38.16	11.98	0	37.9		-10	55
16915		38.16	11.98	0	37.9		-10	55
16935		38.29	11.98	0	37.9		-10	55
16955		38.44	11.98	0	37.9		-10	55
16975		38.63	11.98	0	37.9		-10	55
16980		38.63	11.98	0	37.9		-10	55
16995		38.62	11.98	0	37.9		-10	55
17015		38.7	11.98	0	37.9		-10	55
17035		38.88	11.98	0	37.9		-10	55
17040		38.88	11.98	0	37.9		-10	55
17055		38.94	11.98	0	37.9		-10	55
17075		39.36	11.98	0	37.9		-10	55
17095		39.26	11.98	0	37.9		-10	55
17105		39.26	11.98	0	37.9		-10	55
17115		39.43	11.98	0	37.9		-10	55
17135		39.78	11.98	0	37.9		-10	55
17155		39.9	11.98	0	37.9		-10	55
17165		39.9	11.98	0	37.9		-10	55
17175		40.1	11.98	0	37.9		-10	55
17195		40.18	11.98	0	37.9		-10	55
17215		40.58	11.98	0	37.9		-10	55
17225		40.58	11.98	0	37.9		-10	55
17235		40.71	11.98	0	37.9		-10	55
17255		40.92	11.98	0	37.9		-10	55
17275		41.08	11.98	0	37.9		-10	55
17290		41.08	12.02	0	37.9		-10	55
17295		41.29	12.02	0	37.9		-10	55
17315		41.42	12.02	0	37.9		-10	55
17335		41.72	12.02	0	37.9		-10	55
17350		41.72	12.02	0	37.9		-10	55
17355		41.92	12.02	0	37.9		-10	55
17375		42.07	12.02	0	37.9		-10	55
17395		42.33	12.02	0	37.9		-10	55
17415		42.48	12.02	0	37.9		-10	55
17435		42.79	12.02	0	37.9		-10	55
17455		42.87	12.02	0	37.9		-10	55
17475		43.15	12.02	0	37.9		-10	55
17495		43.27	12.02	0	37.9		-10	55
17515		43.62	12.02	0	37.9		-10	55
17535		43.53	12.02	0	37.9		-10	55
17540		43.53	12.02	0	37.9		-10	55
17555		43.95	12.02	0	37.9		-10	55
17575		44.06	12.02	0	37.9		-10	55
17595		44.38	12.02	0	37.9		-10	55
17600		44.38	12.02	0	37.9		-10	55
17615		44.55	12.02	0	37.9		-10	55
17635		44.72	12.02	0	37.9		-10	55
17655		44.95	12.02	0	37.9		-10	55
17665		44.95	12.02	0	37.9		-10	55
17675		45.06	12.02	0	37.9		-10	55
17695		45.26	12.02	0	37.9		-10	55
17715		45.49	12.02	0	37.9		-10	55
17725		45.49	12.02	0	37.9		-10	55
17735		45.49	12.02	0	37.9		-10	55
17755		45.8	12.02	0	37.9		-10	55
17775		45.99	12.02	0	37.9		-10	55
17790		45.99	12.2	0	37.9		-10	55
17795		46.17	12.2	0	37.9		-10	55
17815		46.47	12.2	0	37.9		-10	55
17835		46.48	12.2	0	37.9		-10	55
17850		46.48	12.2	0	37.9		-10	55
17855		46.86	12.2	0	37.9		-10	55
17875		46.86	12.2	0	37.9		-10	55
17895		47.04	12.2	0	37.9		-10	55
17915		47.08	12.2	0	37.9		-10	55
17935		47.42	12.2	0	37.9		-10	55
17955		47.15	12.2	0	37.9		-10	55
17975		47.5	12.2	0	37.9		-10	55
17995		47.56	12.2	0	37.9		-10	55
18015		47.59	12.2	0	37.9		-10	55
18035		47.74	12.2	0	37.9		-10	55
18040		47.74	12.2	0	37.9		-10	55
18055		47.68	12.2	0	37.9		-10	55
18075		47.67	12.2	0	37.9		-10	55
18095		47.73	12.2	0	37.9		-10	55
18100		47.73	12.2	0	37.9		-10	55
18115		47.86	12.2	0	37.9		-10	55
18135		47.73	12.2	0	37.9		-10	55
18155		47.87	12.2	0	37.9		-10	55
18165		47.87	12.2	0	37.9		-10	55
18175		47.67	12.2	0	37.9		-10	55
18195		47.86	12.2	0	37.9		-10	55
18215		47.71	12.2	0	37.9		-10	55
18225		47.71	12.2	0	37.9		-10	55
18235		47.8	12.2	0	37.9		-10	55
18255		47.78	12.2	0	37.9		-10	55
18275		47.71	12.2	0	37.9		-10	55
18290		47.71	12.13	0	37.9		-10	55
18295		47.51	12.13	0	37.9		-10	55
18315		47.46	12.13	0	37.9		-10	55
18335		47.29	12.13	0	37.9		-10	55
18350		47.29	12.13	0	37.9		-10	55
18355		47.27	12.13	0	37.9		-10	55
18375		47.39	12.13	0	37.9		-10	55
18395		46.97	12.13	0	37.9		-10	55
18415		46.87	12.13	0	37.9		-10	55
18435		46.5	12.13	0	37.9		-10	55
18455		46.4	12.13	0	37.9		-10	55
18475		46.21	12.13	0	37.9		-10	55
18495		46.07	12.13	0	37.9		-10	55
18515		45.68	12.13	0	37.9		-10	55
18535		45.79	12.13	0	37.9		-10	55
18555		45.37	12.13	0	37.9		-10	55
18575		45.26	12.13	0	37.9		-10	55
18595		44.82	12.13	0	37.9		-10	55
18600		44.82	12.13	0	37.9		-10	55
18615		44.8	12.13	0	37.9		-10	55
18635		44.52	12.13	0	37.9		-10	55
18655		44.18	12.13	0	37.9		-10	55
18665		44.18	12.13	0	37.9		-10	55
18675		44.13	12.13	0	37.9		-10	55
18695		43.95	12.13	0	37.9		-10	55
18715		43.65	12.13	0	37.9		-10	55
18725		43.65	12.13	0	37.9		-10	55
18735		43.51	12.13	0	37.9		-10	55
18755		43.39	12.13	0	37.9		-10	55
18775		43.15	12.13	0	37.9		-10	55
18785		43.15	12.13	0	37.9		-10	55
18795		42.89	12.13	0	37.9		-10	55
18815		42.77	12.13	0	37.9		-10	55
18835		42.66	12.13	0	37.9		-10	55
18850		42.66	12.22	0	37.9		-10	55
18855		42.44	12.22	0	37.9		-10	55
18875		42.23	12.22	0	37.9		-10	55
18895		42.1	12.22	0	37.9		-10	55
18910		42.1	12.22	0	37.9		-10	55
18915		41.82	12.22	0	37.9		-10	55
18935		41.65	12.22	0	37.9		-10	55
18955		41.5	12.22	0	37.9		-10	55
18975		41.36	12.22	0	37.9		-10	55
18995		41.06	12.22	0	37.9		-10	55
19015		40.98	12.22	0	37.9		-10	55
19035		40.94	12.22	0	37.9		-10	55
19055		40.73	12.22	0	37.9		-10	55
19075		40.45	12.22	0	37.9		-10	55
19095		40.4	12.22	0	37.9		-10	55
19100		40.4	12.22	0	37.9		-10	55
19115		40.19	12.22	0	37.9		-10	55
19135		40.13	12.22	0	37.9		-10	55
19155		39.91	12.22	0	37.9		-10	55
19160		39.91	12.22	0	37.9		-10	55
19175		39.62	12.22	0	37.9		-10	55
19195		39.51	12.22	0	37.9		-10	55
19215		39.29	12.22	0	37.9		-10	55
19225		39.29	12.22	0	37.9		-10	55
19235		39.23	12.22	0	37.9		-10	55
19255		39.08	12.22	0	37.9		-10	55
19275		39.01	12.22	0	37.9		-10	55
19285		39.01	12.22	0	37.9		-10	55
19295		38.74	12.22	0	37.9		-10	55
19315		38.72	12.22	0	37.9		-10	55
19335		38.5	12.22	0	37.9		-10	55
19350		38.5	12.3	0	37.9		-10	55
19355		38.61	12.3	0	37.9		-10	55
19375		38.56	12.3	0	37.9		-10	55
19395		38.45	12.3	0	37.9		-10	55
19410		38.45	12.3	0	37.9		-10	55
19415		38.31	12.3	0	37.9		-10	55
19435		38.19	12.3	0	37.9		-10	55
19455		38.11	12.3	0	37.9		-10	55
19475		38.07	12.3	0	37.9		-10	55
19495		38.24	12.3	0	37.9		-10	55
19515		38.09	12.3	0	37.9		-10	55
19535		38.14	12.3	0	37.9		-10	55
19555		38.07	12.3	0	37.9		-10	55
19575		37.99	12.3	0	37.9		-10	55
19595		37.96	12.3	0	37.9		-10	55
19600		37.96	12.3	0	37.9		-10	55
19615		38.02	12.3	0	37.9		-10	55
19635		38.08	12.3	0	37.9		-10	55
19655		38.08	12.3	0	37.9		-10	55
19660		38.08	12.3	0	37.9		-10	55
19675		38.05	12.3	0	37.9		-10	55
19695		38.11	12.3	0	37.9		-10	55
19715		38.15	12.3	0	37.9		-10	55
19725		38.15	12.3	0	37.9		-10	55
19735		38.01	12.3	0	37.9		-10	55
19755		38.16	12.3	0	37.9		-10	55
19775		38.18	12.3	0	37.9		-10	55
19785		38.18	12.3	0	37.9		-10	55
19795		38.25	12.3	0	37.9		-10	55
19815		38.27	12.3	0	37.9		-10	55
19835		38.49	12.3	0	37.9		-10	55
19850		38.49	12.23	0	37.9		-10	55
19855		38.48	12.23	0	37.9		-10	55
19875		38.65	12.23	0	37.9		-10	55
19895		38.74	12.23	0	37.9		-10	55
19910		38.74	12.23	0	37.9		-10	55
19915		38.94	12.23	0	37.9		-10	55
19935		39.1	12.23	0	37.9		-10	55
19955		39.16	12.23	0	37.9		-10	55
19975		39.19	12.23	0	37.9		-10	55
19995		39.39	12.23	0	37.9		-10	55
20015		39.64	12.23	0	37.9		-10	55
20035		39.97	12.23	0	37.9		-10	55
20055		40.13	12.23	0	37.9		-10	55
20075		40.39	12.23	0	37.9		-10	55
20095		40.46	12.23	0	37.9		-10	55
20100		40.46	12.23	0	37.9		-10	55
20115		40.51	12.23	0	37.9		-10	55
20135		40.96	12.23	0	37.9		-10	55
20155		41.11	12.23	0	37.9		-10	55
20160		41.11	12.23	0	37.9		-10	55
20175		41.18	12.23	0	37.9		-10	55
20195		41.54	12.23	0	37.9		-10	55
20215		41.66	12.23	0	37.9		-10	55
20220		41.66	12.23	0	37.9		-10	55
20235		41.85	12.23	0	37.9		-10	55
20255		42.12	12.23	0	37.9		-10	55
20275		42.32	12.23	0	37.9		-10	55
20285		42.32	12.23	0	37.9		-10	55
20295		42.43	12.23	0	37.9		-10	55
20315		42.72	12.23	0	37.9		-10	55
20335		43	12.23	0	37.9		-10	55
20345		43	12.23	0	37.9		-10	55
20355		43.09	12.23	0	37.9		-10	55
20375		43.44	12.23	0	37.9		-10	55
20395		43.53	12.23	0	37.9		-10	55
20410		43.53	12.43	0	37.9		-10	55
20415		43.76	12.43	0	37.9		-10	55
20435		43.83	12.43	0	37.9		-10	55
20455		44.15	12.43	0	37.9		-10	55
20470		44.15	12.43	0	37.9		-10	55
20475		44.42	12.43	0	37.9		-10	55
20495		44.41	12.43	0	37.9		-10	55
20515		44.75	12.43	0	37.9		-10	55
20535		44.95	12.43	0	37.9		-10	55
20555		45.21	12.43	0	37.9		-10	55
20575		45.39	12.43	0	37.9		-10	55
20595		45.27	12.43	0	37.9		-10	55
20615		45.62	12.43	0	37.9		-10	55
20635		45.87	12.43	0	37.9		-10	55
20655		46.06	12.43	0	37.9		-10	55
20660		46.06	12.43	0	37.9		-10	55
20675		46.02	12.43	0	37.9		-10	55
20695		46.47	12.43	0	37.9		-10	55
20715		46.74	12.43	0	37.9		-10	55
20720		46.74	12.43	0	37.9		-10	55
20735		46.64	12.43	0	37.9		-10	55
20755		46.94	12.43	0	37.9		-10	55
20775		46.88	12.43	0	37.9		-10	55
20785		46.88	12.43	0	37.9		-10	55
20795		47.11	12.43	0	37.9		-10	55
20815		47.19	12.43	0	37.9		-10	55
20835		47.26	12.43	0	37.9		-10	55
20845		47.26	12.43	0	37.9		-10	55
20855		47.4	12.43	0	37.9		-10	55
20875		47.52	12.43	0	37.9		-10	55
20895		47.68	12.43	0	37.9		-10	55
20910		47.68	12.45	0	37.9		-10	55
20915		47.46	12.45	0	37.9		-10	55
20935		47.83	12.45	0	37.9		-10	55
20955		47.6	12.45	0	37.9		-10	55
20970		47.6	12.45	0	37.9		-10	55
20975		47.66	12.45	0	37.9		-10	55
20995		47.77	12.45	0	37.9		-10	55
21015		47.64	12.45	0	37.9		-10	55
21035		47.82	12.45	0	37.9		-10	55
21055		47.91	12.45	0	37.9		-10	55
21075		47.78	12.45	0	37.9		-10	55
21095		47.77	12.45	0	37.9		-10	55
21115		47.73	12.45	0	37.9		-10	55
21135		47.61	12.45	0	37.9		-10	55
21155		47.67	12.45	0	37.9		-10	55
21160		47.67	12.45	0	37.9		-10	55
21175		47.49	12.45	0	37.9		-10	55
21195		47.27	12.45	0	37.9		-10	55
21215		47.36	12.45	0	37.9		-10	55
21220		47.36	12.45	0	37.9		-10	55
21235		47.23	12.45	0	37.9		-10	55
21255		47.1	12.45	0	37.9		-10	55
21275		46.9	12.45	0	37.9		-10	55
21285		46.9	12.45	0	37.9		-10	55
21295		46.66	12.45	0	37.9		-10	55
21315		46.49	12.45	0	37.9		-10	55
21335		46.29	12.45	0	37.9		-10	55
21345		46.29	12.45	0	37.9		-10	55
21355		46.03	12.45	0	37.9		-10	55
21375		45.78	12.45	0	37.9		-10	55
21395		45.56	12.45	0	37.9		-10	55
21410		45.56	12.2	0	37.9		-10	55
21415		45.45	12.2	0	37.9		-10	55
21435		45.11	12.2	0	37.9		-10	55
21455		44.94	12.2	0	37.9		-10	55
21470		44.94	12.2	0	37.9		-10	55
21475		44.79	12.2	0	37.9		-10	55
21495		44.52	12.2	0	37.9		-10	55
21515		44.26	12.2	0	37.9		-10	55
21530		44.26	12.2	0	37.9		-10	55
21535		44.16	12.2	0	37.9		-10	55
21555		44.02	12.2	0	37.9		-10	55
21575		43.82	12.2	0	37.9		-10	55
21595		43.6	12.2	0	37.9		-10	55
21615		43.24	12.2	0	37.9		-10	55
21635		43.17	12.2	0	37.9		-10	55
21655		43.02	12.2	0	37.9		-10	55
21675		42.86	12.2	0	37.9		-10	55
21695		42.6	12.2	0	37.9		-10	55
21715		42.43	12.2	0	37.9		-10	55
21720		42.43	12.2	0	37.9		-10	55
21735		42.23	12.2	0	37.9		-10	55
21755		42.06	12.2	0	37.9		-10	55
21775		41.98	12.2	0	37.9		-10	55
21780		41.98	12.2	0	37.9		-10	55
21795		41.67	12.2	0	37.9		-10	55
21815		41.68	12.2	0	37.9		-10	55
21835		41.53	12.2	0	37.9		-10	55
21845		41.53	12.2	0	37.9		-10	55
21855		41.26	12.2	0	37.9		-10	55
21875		41.12	12.2	0	37.9		-10	55
21895		40.76	12.2	0	37.9		-10	55
21905		40.76	12.2	0	37.9		-10	55
21915		40.76	12.2	0	37.9		-10	55
21935		40.58	12.2	0	37.9		-10	55
21955		40.29	12.2	0	37.9		-10	55
21970		40.29	12.25	0	37.9		-10	55
21975		40.26	12.25	0	37.9		-10	55
21995		40.11	12.25	0	37.9		-10	55
22015		39.97	12.25	0	37.9		-10	55
22030		39.97	12.25	0	37.9		-10	55
22035		39.78	12.25	0	37.9		-10	55
22055		39.4	12.25	0	37.9		-10	55
22075		39.39	12.25	0	37.9		-10	55
22095		39.33	12.25	0	37.9		-10	55
22115		39.15	12.25	0	37.9		-10	55
22135		38.92	12.25	0	37.9		-10	55
22155		38.86	12.25	0	37.9		-10	55
22175		38.71	12.25	0	37.9		-10	55
22195		38.56	12.25	0	37.9		-10	55
22215		38.54	12.25	0	37.9		-10	55
22220		38.54	12.25	0	37.9		-10	55
22235		38.42	12.25	0	37.9		-10	55
22255		38.46	12.25	0	37.9		-10	55
22275		38.24	12.25	0	37.9		-10	55
22280		38.24	12.25	0	37.9		-10	55
22295		38.13	12.25	0	37.9		-10	55
22315		38.23	12.25	0	37.9		-10	55
22335		38.1	12.25	0	37.9		-10	55
22345		38.1	12.25	0	37.9		-10	55
22355		38.07	12.25	0	37.9		-10	55
22375		38.08	12.25	0	37.9		-10	55
22395		38.1	12.25	0	37.9		-10	55
22405		38.1	12.25	0	37.9		-10	55
22415		38.12	12.25	0	37.9		-10	55
22435		38.19	12.25	0	37.9		-10	55
22455		38.03	12.25	0	37.9		-10	55
22470		38.03	12.3	0	37.9		-10	55
22475		37.94	12.3	0	37.9		-10	55
22495		38.02	12.3	0	37.9		-10	55
22515		38.01	12.3	0	37.9		-10	55
22530		38.01	12.3	0	37.9		-10	55
22535		37.96	12.3	0	37.9		-10	55
22555		38.11	12.3	0	37.9		-10	55
22575		38.39	12.3	0	37.9		-10	55
22595		38.09	12.3	0	37.9		-10	55
22615		38.19	12.3	0	37.9		-10	55
22635		38.36	12.3	0	37.9		-10	55
22655		38.41	12.3	0	37.9		-10	55
22675		38.55	12.3	0	37.9		-10	55
22695		38.57	12.3	0	37.9		-10	55
22715		38.69	12.3	0	37.9		-10	55
22720		38.69	12.3	0	37.9		-10	55
22735		39.04	12.3	0	37.9		-10	55
22755		39	12.3	0	37.9		-10	55
22775		39.24	12.3	0	37.9		-10	55
22780		39.24	12.3	0	37.9		-10	55
22795		39.3	12.3	0	37.9		-10	55
22815		39.57	12.3	0	37.9		-10	55
22835		40	12.3	0	37.9		-10	55
22840		40	12.3	0	37.9		-10	55
22855		40.08	12.3	0	37.9		-10	55
22875		40.08	12.3	0	37.9		-10	55
22895		40.49	12.3	0	37.9		-10	55
22905		40.49	12.3	0	37.9		-10	55
22915		40.73	12.3	0	37.9		-10	55
22935		40.73	12.3	0	37.9		-10	55
22955		40.96	12.3	0	37.9		-10	55
22970		40.96	12.4	0	37.9		-10	55
22975		41.35	12.4	0	37.9		-10	55
22995		41.5	12.4	0	37.9		-10	55
23015		41.65	12.4	0	37.9		-10	55
23030		41.65	12.4	0	37.9		-10	55
23035		41.82	12.4	0	37.9		-10	55
23055		42.1	12.4	0	37.9		-10	55
23075		42.3	12.4	0	37.9		-10	55
23090		42.3	12.4	0	37.9		-10	55
23095		42.45	12.4	0	37.9		-10	55
23115		42.68	12.4	0	37.9		-10	55
23135		42.89	12.4	0	37.9		-10	55
23155		43.08	12.4	0	37.9		-10	55
23175		43.22	12.4	0	37.9		-10	55
23195		43.55	12.4	0	37.9		-10	55
23215		43.72	12.4	0	37.9		-10	55
23235		44.01	12.4	0	37.9		-10	55
23255		44.1	12.4	0	37.9		-10	55
23275		44.15	12.4	0	37.9		-10	55
23280		44.15	12.4	0	37.9		-10	55
23295		44.5	12.4	0	37.9		-10	55
23315		44.73	12.4	0	37.9		-10	55
23335		44.88	12.4	0	37.9		-10	55
23340		44.88	12.4	0	37.9		-10	55
23355		45.12	12.4	0	37.9		-10	55
23375		45.33	12.4	0	37.9		-10	55
23395		45.57	12.4	0	37.9		-10	55
23405		45.57	12.4	0	37.9		-10	55
23415		45.56	12.4	0	37.9		-10	55
23435		45.58	12.4	0	37.9		-10	55
23455		45.98	12.4	0	37.9		-10	55
23465		45.98	12.4	0	37.9		-10	55
23475		46.12	12.4	0	37.9		-10	55
23495		46.18	12.4	0	37.9		-10	55
23515		46.34	12.4	0	37.9		-10	55
23530		46.34	12.23	0	37.9		-10	55
23535		46.67	12.23	0	37.9		-10	55
23555		46.61	12.23	0	37.9		-10	55
23575		46.86	12.23	0	37.9		-10	55
23590		46.86	12.23	0	37.9		-10	55
23595		47.12	12.23	0	37.9		-10	55
23615		47.21	12.23	0	37.9		-10	55
23635		47.26	12.23	0	37.9		-10	55
23655		47.27	12.23	0	37.9		-10	55
23675		47.37	12.23	0	37.9		-10	55
23695		47.6	12.23	0	37.9		-10	55
23715		47.63	12.23	0	37.9		-10	55
23735		47.57	12.23	0	37.9		-10	55
23755		47.57	12.23	0	37.9		-10	55
23775		47.69	12.23	0	37.9		-10	55
23780		47.69	12.23	0	37.9		-10	55
23795		47.76	12.23	0	37.9		-10	55
23815		47.76	12.23	0	37.9		-10	55
23835		47.72	12.23	0	37.9		-10	55
23840		47.72	12.23	0	37.9		-10	55
23855		47.68	12.23	0	37.9		-10	55
23875		47.73	12.23	0	37.9		-10	55
23895		47.68	12.23	0	37.9		-10	55
23905		47.68	12.23	0	37.9		-10	55
23915		47.66	12.23	0	37.9		-10	55
23935		47.81	12.23	0	37.9		-10	55
23955		47.72	12.23	0	37.9		-10	55
23965		47.72	12.23	0	37.9		-10	55
23975		47.8	12.23	0	37.9		-10	55
23995		47.55	12.23	0	37.9		-10	55
24015		47.43	12.23	0	37.9		-10	55
24030		47.43	12.51	0	37.9		-10	55
24035		47.42	12.51	0	37.9		-10	55
24055		47.35	12.51	0	37.9		-10	55
24075		47.21	12.51	0	37.9		-10	55
24090		47.21	12.51	0	37.9		-10	55
24095		47.1	12.51	0	37.9		-10	55
24115		46.89	12.51	0	37.9		-10	55
24135		46.78	12.51	0	37.9		-10	55
24150		46.78	12.51	0	37.9		-10	55
24155		46.58	12.51	0	37.9		-10	55
24175		46.33	12.51	0	37.9		-10	55
24195		46.12	12.51	0	37.9		-10	55
24215		45.87	12.51	0	37.9		-10	55
24235		45.91	12.51	0	37.9		-10	55
24255		45.57	12.51	0	37.9		-10	55
24275		45.37	12.51	0	37.9		-10	55
24280		45.37	12.51	0	37.9		-10	55
24295		45.28	12.51	0	37.9		-10	55
24315		45.06	12.51	0	37.9		-10	55
24335		44.97	12.51	0	37.9		-10	55
24340		44.97	12.51	0	37.9		-10	55
24355		44.47	12.51	0	37.9		-10	55
24375		44.46	12.51	0	37.9		-10	55
24395		44.2	12.51	0	37.9		-10	55
24400		44.2	12.51	0	37.9		-10	55
24415		44	12.51	0	37.9		-10	55
24435		43.73	12.51	0	37.9		-10	55
24455		43.59	12.51	0	37.9		-10	55
24465		43.59	12.51	0	37.9		-10	55
24475		43.48	12.51	0	37.9		-10	55
24495		43.29	12.51	0	37.9		-10	55
24515		42.97	12.51	0	37.9		-10	55
24525		42.97	12.51	0	37.9		-10	55
24535		42.79	12.51	0	37.9		-10	55
24555		42.64	12.51	0	37.9		-10	55
24575		42.31	12.51	0	37.9		-10	55
24590		42.31	12.48	0	37.9		-10	55
24595		42.28	12.48	0	37.9		-10	55
24615		42.14	12.48	0	37.9		-10	55
24635		41.96	12.48	0	37.9		-10	55
24650		41.96	12.48	0	37.9		-10	55
24655		41.73	12.48	0	37.9		-10	55
24675		41.67	12.48	0	37.9		-10	55
24695		41.45	12.48	0	37.9		-10	55
24715		41.47	12.48	0	37.9		-10	55
24735		41.1	12.48	0	37.9		-10	55
24755		40.88	12.48	0	37.9		-10	55
24775		40.88	12.48	0	37.9		-10	55
24795		40.59	12.48	0	37.9		-10	55
24815		40.43	12.48	0	37.9		-10	55
24835		40.37	12.48	0	37.9		-10	55
24840		40.37	12.48	0	37.9		-10	55
24855		40.19	12.48	0	37.9		-10	55
24875		39.95	12.48	0	37.9		-10	55
24895		39.89	12.48	0	37.9		-10	55
24900		39.89	12.48	0	37.9		-10	55
24915		39.61	12.48	0	37.9		-10	55
24935		39.44	12.48	0	37.9		-10	55
24955		39.33	12.48	0	37.9		-10	55
24965		39.33	12.48	0	37.9		-10	55
24975		39.07	12.48	0	37.9		-10	55
24995		39.14	12.48	0	37.9		-10	55
25015		39.03	12.48	0	37.9		-10	55
25025		39.03	12.48	0	37.9		-10	55
25035		38.81	12.48	0	37.9		-10	55
25055		38.75	12.48	0	37.9		-10	55
25075		38.57	12.48	0	37.9		-10	55
25090		38.57	12.58	0	37.9		-10	55
25095		38.46	12.58	0	37.9		-10	55
25115		38.52	12.58	0	37.9		-10	55
25135		38.3	12.58	0	37.9		-10	55
25150		38.3	12.58	0	37.9		-10	55
25155		38.3	12.58	0	37.9		-10	55
25175		38.14	12.58	0	37.9		-10	55
25195		38.02	12.58	0	37.9		-10	55
25215		38.18	12.58	0	37.9		-10	55
25235		37.96	12.58	0	37.9		-10	55
25255		38.18	12.58	0	37.9		-10	55
25275		38.02	12.58	0	37.9		-10	55
25295		38.07	12.58	0	37.9		-10	55
25315		38.01	12.58	0	37.9		-10	55
25330		38.01	12.58	0	37.9		-10	55
25335		38.07	12.58	0	37.9		-10	55
25355		37.89	12.58	0	37.9		-10	55
25375		38.11	12.58	0	37.9		-10	55
25395		37.85	12.58	0	37.9		-10	55
25400		37.85	12.58	0	37.9		-10	55
25415		37.99	12.58	0	37.9		-10	55
25435		38.17	12.58	0	37.9		-10	55
25455		38.07	12.58	0	37.9		-10	55
25465		38.07	12.58	0	37.9		-10	55
25475		38.13	12.58	0	37.9		-10	55
25495		38.2	12.58	0	37.9		-10	55
25515		38.2	12.58	0	37.9		-10	55
25525		38.2	12.58	0	37.9		-10	55
25535		38.36	12.58	0	37.9		-10	55
25555		38.38	12.58	0	37.9		-10	55
25575		38.58	12.58	0	37.9		-10	55
25590		38.58	12.46	0	37.9		-10	55
25595		38.68	12.46	0	37.9		-10	55
25615		38.92	12.46	0	37.9		-10	55
25635		38.93	12.46	0	37.9		-10	55
25650		38.93	12.46	0	37.9		-10	55
25655		39.08	12.46	0	37.9		-10	55
25675		39.17	12.46	0	37.9		-10	55
25695		39.39	12.46	0	37.9		-10	55
25715		39.48	12.46	0	37.9		-10	55
25735		39.7	12.46	0	37.9		-10	55
25755		39.81	12.46	0	37.9		-10	55
25775		40.16	12.46	0	37.9		-10	55
25795		40.2	12.46	0	37.9		-10	55
25815		40.57	12.46	0	37.9		-10	55
25835		40.7	12.46	0	37.9		-10	55
25855		40.92	12.46	0	37.9		-10	55
25875		41.27	12.46	0	37.9		-10	55
25895		41.47	12.46	0	37.9		-10	55
25900		41.47	12.46	0	37.9		-10	55
25915		41.59	12.46	0	37.9		-10	55
25935		41.82	12.46	0	37.9		-10	55
25955		41.99	12.46	0	37.9		-10	55
25960		41.99	12.46	0	37.9		-10	55
25975		42.27	12.46	0	37.9		-10	55
25995		42.44	12.46	0	37.9		-10	55
26015		42.57	12.46	0	37.9		-10	55
26025		42.57	12.46	0	37.9		-10	55
26035		42.8	12.46	0	37.9		-10	55
26055		43.14	12.46	0	37.9		-10	55
26075		43.22	12.46	0	37.9		-10	55
26085		43.22	12.46	0	37.9		-10	55
26095		43.42	12.46	0	37.9		-10	55
26115		43.67	12.46	0	37.9		-10	55
26135		43.79	12.46	0	37.9		-10	55
26150		43.79	12.68	0	37.9		-10	55
26155		43.85	12.68	0	37.9		-10	55
26175		44.1	12.68	0	37.9		-10	55
26195		44.42	12.68	0	37.9		-10	55
26210		44.42	12.68	0	37.9		-10	55
26215		44.67	12.68	0	37.9		-10	55
26235		44.79	12.68	0	37.9		-10	55
26255		44.84	12.68	0	37.9		-10	55
26275		45.11	12.68	0	37.9		-10	55
26295		45.38	12.68	0	37.9		-10	55
26315		45.61	12.68	0	37.9		-10	55
26335		45.79	12.68	0	37.9		-10	55
26355		45.77	12.68	0	37.9		-10	55
26375		45.94	12.68	0	37.9		-10	55
26395		46.09	12.68	0	37.9		-10	55
26400		46.09	12.68	0	37.9		-10	55
26415		46.39	12.68	0	37.9		-10	55
26435		46.38	12.68	0	37.9		-10	55
26455		46.67	12.68	0	37.9		-10	55
26460		46.67	12.68	0	37.9		-10	55
26475		46.81	12.68	0	37.9		-10	55
26495		46.95	12.68	0	37.9		-10	55
26515		47.18	12.68	0	37.9		-10	55
26525		47.18	12.68	0	37.9		-10	55
26535		47.25	12.68	0	37.9		-10	55
26555		47.35	12.68	0	37.9		-10	55
26575		47.27	12.68	0	37.9		-10	55
26585		47.27	12.68	0	37.9		-10	55
26595		47.52	12.68	0	37.9		-10	55
26615		47.48	12.68	0	37.9		-10	55
26635		47.57	12.68	0	37.9		-10	55
26650		47.57	12.69	0	37.9		-10	55
26655		47.51	12.69	0	37.9		-10	55
26675		47.52	12.69	0	37.9		-10	55
26695		47.9	12.69	0	37.9		-10	55
26710		47.9	12.69	0	37.9		-10	55
26715		47.73	12.69	0	37.9		-10	55
26735		47.94	12.69	0	37.9		-10	55
26755		47.55	12.69	0	37.9		-10	55
26775		47.81	12.69	0	37.9		-10	55
26795		47.68	12.69	0	37.9		-10	55
26815		47.56	12.69	0	37.9		-10	55
26835		47.8	12.69	0	37.9		-10	55
26855		47.72	12.69	0	37.9		-10	55
26875		47.52	12.69	0	37.9		-10	55
26895		47.39	12.69	0	37.9		-10	55
26900		47.39	12.69	0	37.9		-10	55
26915		47.52	12.69	0	37.9		-10	55
26935		47.51	12.69	0	37.9		-10	55
26955		47.28	12.69	0	37.9		-10	55
26960		47.28	12.69	0	37.9		-10	55
26975		47.15	12.69	0	37.9		-10	55
26995		46.94	12.69	0	37.9		-10	55
27015		46.95	12.69	0	37.9		-10	55
27030		46.95	12.69	0	37.9		-10	55
27035		46.73	12.69	0	37.9		-10	55
27055		46.68	12.69	0	37.9		-10	55
27075		46.28	12.69	0	37.9		-10	55
27085		46.28	12.69	0	37.9		-10	55
27095		46.14	12.69	0	37.9		-10	55
27115		45.89	12.69	0	37.9		-10	55
27135		45.9	12.69	0	37.9		-10	55
27145		45.9	12.69	0	37.9		-10	55
27155		45.55	12.69	0	37.9		-10	55
27175		45.29	12.69	0	37.9		-10	55
27195		44.96	12.69	0	37.9		-10	55
27210		44.96	12.78	0	37.9		-10	55
27215		44.85	12.78	0	37.9		-10	55
27235		44.78	12.78	0	37.9		-10	55
27255		44.51	12.78	0	37.9		-10	55
27270		44.51	12.78	0	37.9		-10	55
27275		44.22	12.78	0	37.9		-10	55
27295		44.05	12.78	0	37.9		-10	55
27315		43.95	12.78	0	37.9		-10	55
27335		43.72	12.78	0	37.9		-10	55
27355		43.54	12.78	0	37.9		-10	55
27375		43.2	12.78	0	37.9		-10	55
27395		43.2	12.78	0	37.9		-10	55
27415		42.95	12.78	0	37.9		-10	55
27435		42.86	12.78	0	37.9		-10	55
27455		42.51	12.78	0	37.9		-10	55
27460		42.51	12.78	0	37.9		-10	55
27475		42.32	12.78	0	37.9		-10	55
27495		42.16	12.78	0	37.9		-10	55
27515		42.07	12.78	0	37.9		-10	55
27520		42.07	12.78	0	37.9		-10	55
27535		41.97	12.78	0	37.9		-10	55
27555		41.72	12.78	0	37.9		-10	55
27575		41.6	12.78	0	37.9		-10	55
27585		41.6	12.78	0	37.9		-10	55
27595		41.35	12.78	0	37.9		-10	55
27615		41.18	12.78	0	37.9		-10	55
27635		41.1	12.78	0	37.9		-10	55
27645		41.1	12.78	0	37.9		-10	55
27655		40.8	12.78	0	37.9		-10	55
27675		40.72	12.78	0	37.9		-10	55
27695		40.54	12.78	0	37.9		-10	55
27710		40.54	12.51	0	37.9		-10	55
27715		40.42	12.51	0	37.9		-10	55
27735		40.28	12.51	0	37.9		-10	55
27755		40.02	12.51	0	37.9		-10	55
27770		40.02	12.51	0	37.9		-10	55
27775		39.89	12.51	0	37.9		-10	55
27795		39.66	12.51	0	37.9		-10	55
27815		39.59	12.51	0	37.9		-10	55
27835		39.31	12.51	0	37.9		-10	55
27855		39.37	12.51	0	37.9		-10	55
27875		39.17	12.51	0	37.9		-10	55
27895		39.01	12.51	0	37.9		-10	55
27915		38.85	12.51	0	37.9		-10	55
27935		38.79	12.51	0	37.9		-10	55
27955		38.69	12.51	0	37.9		-10	55
27960		38.69	12.51	0	37.9		-10	55
27975		38.56	12.51	0	37.9		-10	55
27995		38.44	12.51	0	37.9		-10	55
28015		38.33	12.51	0	37.9		-10	55
28020		38.33	12.51	0	37.9		-10	55
28035		38.51	12.51	0	37.9		-10	55
28055		38.29	12.51	0	37.9		-10	55
28075		38.16	12.51	0	37.9		-10	55
28085		38.16	12.51	0	37.9		-10	55
28095		38.23	12.51	0	37.9		-10	55
28115		38.11	12.51	0	37.9		-10	55
28135		38.13	12.51	0	37.9		-10	55
28145		38.13	12.51	0	37.9		-10	55
28155		38	12.51	0	37.9		-10	55
28175		38.04	12.51	0	37.9		-10	55
28195		38.02	12.51	0	37.9		-10	55
28210		38.02	12.65	0	37.9		-10	55
28215		37.97	12.65	0	37.9		-10	55
28235		37.84	12.65	0	37.9		-10	55
28255		37.96	12.65	0	37.9		-10	55
28270		37.96	12.65	0	37.9		-10	55
28275		37.9	12.65	0	37.9		-10	55
28295		38.01	12.65	0	37.9		-10	55
28315		37.9	12.65	0	37.9		-10	55
28335		38.03	12.65	0	37.9		-10	55
28355		38	12.65	0	37.9		-10	55
28375		37.96	12.65	0	37.9		-10	55
28395		38.09	12.65	0	37.9		-10	55
28415		38.12	12.65	0	37.9		-10	55
28435		38.49	12.65	0	37.9		-10	55
28455		38.44	12.65	0	37.9		-10	55
28475		38.46	12.65	0	37.9		-10	55
28495		38.54	12.65	0	37.9		-10	55
28515		38.81	12.65	0	37.9		-10	55
28520		38.81	12.65	0	37.9		-10	55
28535		38.91	12.65	0	37.9		-10	55
28555		39.13	12.65	0	37.9		-10	55
28575		39.2	12.65	0	37.9		-10	55
28585		39.2	12.65	0	37.9		-10	55
28595		39.28	12.65	0	37.9		-10	55
28615		39.52	12.65	0	37.9		-10	55
28635		39.53	12.65	0	37.9		-10	55
28645		39.53	12.65	0	37.9		-10	55
28655		39.89	12.65	0	37.9		-10	55
28675		40.12	12.65	0	37.9		-10	55
28695		40.21	12.65	0	37.9		-10	55
28705		40.21	12.65	0	37.9		-10	55
28715		40.62	12.65	0	37.9		-10	55
28735		40.75	12.65	0	37.9		-10	55
28755		41.07	12.65	0	37.9		-10	55
28770		41.07	12.81	0	37.9		-10	55
28775		41.09	12.81	0	37.9		-10	55
28795		41.2	12.81	0	37.9		-10	55
28815		41.51	12.81	0	37.9		-10	55
28830		41.51	12.81	0	37.9		-10	55
28835		41.69	12.81	0	37.9		-10	55
28855		41.93	12.81	0	37.9		-10	55
28875		42.21	12.81	0	37.9		-10	55
28895		42.36	12.81	0	37.9		-10	55
28915		42.61	12.81	0	37.9		-10	55
28935		42.9	12.81	0	37.9		-10	55
28955		43.16	12.81	0	37.9		-10	55
28975		43.23	12.81	0	37.9		-10	55
28995		43.31	12.81	0	37.9		-10	55
29015		43.56	12.81	0	37.9		-10	55
29020		43.56	12.81	0	37.9		-10	55
29035		43.89	12.81	0	37.9		-10	55
29055		44.06	12.81	0	37.9		-10	55
29075		44.13	12.81	0	37.9		-10	55
29080		44.13	12.81	0	37.9		-10	55
29095		44.45	12.81	0	37.9		-10	55
29115		44.54	12.81	0	37.9		-10	55
29135		44.78	12.81	0	37.9		-10	55
29145		44.78	12.81	0	37.9		-10	55
29155		44.93	12.81	0	37.9		-10	55
29175		45.1	12.81	0	37.9		-10	55
29195		45.38	12.81	0	37.9		-10	55
29205		45.38	12.81	0	37.9		-10	55
29215		45.46	12.81	0	37.9		-10	55
29235		45.73	12.81	0	37.9		-10	55
29255		45.98	12.81	0	37.9		-10	55
29270		45.98	12.84	0	37.9		-10	55
29275		46.01	12.84	0	37.9		-10	55
29295		46.16	12.84	0	37.9		-10	55
29315		46.45	12.84	0	37.9		-10	55
29330		46.45	12.84	0	37.9		-10	55
29335		46.61	12.84	0	37.9		-10	55
29355		46.76	12.84	0	37.9		-10	55
29375		46.84	12.84	0	37.9		-10	55
29395		47.09	12.84	0	37.9		-10	55
29415		47.22	12.84	0	37.9		-10	55
29435		47.21	12.84	0	37.9		-10	55
29455		47.3	12.84	0	37.9		-10	55
29475		47.38	12.84	0	37.9		-10	55
29495		47.62	12.84	0	37.9		-10	55
29515		47.44	12.84	0	37.9		-10	55
29520		47.44	12.84	0	37.9		-10	55
29535		47.57	12.84	0	37.9		-10	55
29555		47.65	12.84	0	37.9		-10	55
29575		47.76	12.84	0	37.9		-10	55
29580		47.76	12.84	0	37.9		-10	55
29595		47.71	12.84	0	37.9		-10	55
29615		47.73	12.84	0	37.9		-10	55
29635		47.75	12.84	0	37.9		-10	55
29645		47.75	12.84	0	37.9		-10	55
29655		47.67	12.84	0	37.9		-10	55
29675		47.5	12.84	0	37.9		-10	55
29695		47.71	12.84	0	37.9		-10	55
29705		47.71	12.84	0	37.9		-10	55
29715		47.57	12.84	0	37.9		-10	55
29735		47.64	12.84	0	37.9		-10	55
29755		47.59	12.84	0	37.9		-10	55
29765		47.59	12.84	0	37.9		-10	55
29775		47.64	12.84	0	37.9		-10	55
29795		47.59	12.84	0	37.9		-10	55
29815		47.51	12.84	0	37.9		-10	55
29830		47.51	12.83	0	37.9		-10	55
29835		47.62	12.83	0	37.9		-10	55
29855		47.52	12.83	0	37.9		-10	55
29875		47.48	12.83	0	37.9		-10	55
29895		47.19	12.83	0	37.9		-10	55
29915		47.26	12.83	0	37.9		-10	55
29935		47.31	12.83	0	37.9		-10	55
29955		47.26	12.83	0	37.9		-10	55
29975		47.01	12.83	0	37.9		-10	55
29995		46.85	12.83	0	37.9		-10	55
30015		46.7	12.83	0	37.9		-10	55
30035		46.57	12.83	0	37.9		-10	55
30055		46.4	12.83	0	37.9		-10	55
30075		46.38	12.83	0	37.9		-10	55
30080		46.38	12.83	0	37.9		-10	55
30095		45.94	12.83	0	37.9		-10	55
30115		45.87	12.83	0	37.9		-10	55
30135		45.72	12.83	0	37.9		-10	55
30140		45.72	12.83	0	37.9		-10	55
30155		45.56	12.83	0	37.9		-10	55
30175		45.23	12.83	0	37.9		-10	55
30195		45.22	12.83	0	37.9		-10	55
30205		45.22	12.83	0	37.9		-10	55
30215		44.9	12.83	0	37.9		-10	55
30235		44.71	12.83	0	37.9		-10	55
30255		44.69	12.83	0	37.9		-10	55
30265		44.69	12.83	0	37.9		-10	55
30275		44.23	12.83	0	37.9		-10	55
30295		44.07	12.83	0	37.9		-10	55
30315		43.83	12.83	0	37.9		-10	55
30330		43.83	12.81	0	37.9		-10	55
30335		43.58	12.81	0	37.9		-10	55
30355		43.82	12.81	0	37.9		-10	55
30375		43.35	12.81	0	37.9		-10	55
30390		43.35	12.81	0	37.9		-10	55
30395		43.13	12.81	0	37.9		-10	55
30415		43.04	12.81	0	37.9		-10	55
30435		42.68	12.81	0	37.9		-10	55
30455		42.67	12.81	0	37.9		-10	55
30475		42.44	12.81	0	37.9		-10	55
30495		42.16	12.81	0	37.9		-10	55
30515		42.05	12.81	0	37.9		-10	55
30535		41.82	12.81	0	37.9		-10	55
30555		41.69	12.81	0	37.9		-10	55
30575		41.64	12.81	0	37.9		-10	55
30580		41.64	12.81	0	37.9		-10	55
30595		41.23	12.81	0	37.9		-10	55
30615		41.17	12.81	0	37.9		-10	55
30635		40.9	12.81	0	37.9		-10	55
30640		40.9	12.81	0	37.9		-10	55
30655		40.85	12.81	0	37.9		-10	55
30675		40.76	12.81	0	37.9		-10	55
30695		40.54	12.81	0	37.9		-10	55
30705		40.54	12.81	0	37.9		-10	55
30715		40.47	12.81	0	37.9		-10	55
30735		40.2	12.81	0	37.9		-10	55
30755		40.06	12.81	0	37.9		-10	55
30765		40.06	12.81	0	37.9		-10	55
30775		39.86	12.81	0	37.9		-10	55
30795		39.7	12.81	0	37.9		-10	55
30815		39.55	12.81	0	37.9		-10	55
30830		39.55	12.81	0	37.9		-10	55
30835		39.41	12.81	0	37.9		-10	55
30855		39.27	12.81	0	37.9		-10	55
30875		39.26	12.81	0	37.9		-10	55
30890		39.26	12.81	0	37.9		-10	55
30895		39.06	12.81	0	37.9		-10	55
30915		38.92	12.81	0	37.9		-10	55
30935		38.87	12.81	0	37.9		-10	55
30955		38.65	12.81	0	37.9		-10	55
30975		38.5	12.81	0	37.9		-10	55
30995		38.42	12.81	0	37.9		-10	55
31015		38.53	12.81	0	37.9		-10	55
31035		38.45	12.81	0	37.9		-10	55
31055		38.31	12.81	0	37.9		-10	55
31075		38.14	12.81	0	37.9		-10	55
31080		38.14	12.81	0	37.9		-10	55
31095		38.16	12.81	0	37.9		-10	55
31115		38.16	12.81	0	37.9		-10	55
31135		37.91	12.81	0	37.9		-10	55
31140		37.91	12.81	0	37.9		-10	55
31155		38.09	12.81	0	37.9		-10	55
31175		38.06	12.81	0	37.9		-10	55
31195		38.01	12.81	0	37.9		-10	55
31205		38.01	12.81	0	37.9		-10	55
31215		38.03	12.81	0	37.9		-10	55
31235		37.99	12.81	0	37.9		-10	55
31255		37.94	12.81	0	37.9		-10	55
31265		37.94	12.81	0	37.9		-10	55
31275		38	12.81	0	37.9		-10	55
31295		37.87	12.81	0	37.9		-10	55
31315		38.11	12.81	0	37.9		-10	55
31325		38.11	12.81	0	37.9		-10	55
31335		38.08	12.81	0	37.9		-10	55
31355		38.02	12.81	0	37.9		-10	55
31375		38.2	12.81	0	37.9		-10	55
31390		38.2	12.74	0	37.9		-10	55
31395		38.22	12.74	0	37.9		-10	55
31415		38.29	12.74	0	37.9		-10	55
31435		38.3	12.74	0	37.9		-10	55
31450		38.3	12.74	0	37.9		-10	55
31455		38.49	12.74	0	37.9		-10	55
31475		38.43	12.74	0	37.9		-10	55
31495		38.58	12.74	0	37.9		-10	55
31515		38.65	12.74	0	37.9		-10	55
31535		38.76	12.74	0	37.9		-10	55
31555		39.05	12.74	0	37.9		-10	55
31575		39.22	12.74	0	37.9		-10	55
31595		39.41	12.74	0	37.9		-10	55
31615		39.49	12.74	0	37.9		-10	55
31635		39.69	12.74	0	37.9		-10	55
31640		39.69	12.74	0	37.9		-10	55
31655		39.85	12.74	0	37.9		-10	55
31675		40.07	12.74	0	37.9		-10	55
31695		40.26	12.74	0	37.9		-10	55
31700		40.26	12.74	0	37.9		-10	55
31715		40.6	12.74	0	37.9		-10	55
31735		40.71	12.74	0	37.9		-10	55
31755		40.84	12.74	0	37.9		-10	55
31765		40.84	12.74	0	37.9		-10	55
31775		41.12	12.74	0	37.9		-10	55
31795		41.19	12.74	0	37.9		-10	55
31815		41.63	12.74	0	37.9		-10	55
31825		41.63	12.74	0	37.9		-10	55
31835		41.88	12.74	0	37.9		-10	55
31855		41.98	12.74	0	37.9		-10	55
31875		42.05	12.74	0	37.9		-10	55
31890		42.05	12.79	0	37.9		-10	55
31895		42.3	12.79	0	37.9		-10	55
31915		42.56	12.79	0	37.9		-10	55
31935		42.87	12.79	0	37.9		-10	55
31950		42.87	12.79	0	37.9		-10	55
31955		42.95	12.79	0	37.9		-10	55
31975		43.29	12.79	0	37.9		-10	55
31995		43.41	12.79	0	37.9		-10	55
32015		43.67	12.79	0	37.9		-10	55
32035		43.92	12.79	0	37.9		-10	55
32055		43.96	12.79	0	37.9		-10	55
32075		44.2	12.79	0	37.9		-10	55
32095		44.28	12.79	0	37.9		-10	55
32115		44.61	12.79	0	37.9		-10	55
32135		44.83	12.79	0	37.9		-10	55
32140		44.83	12.79	0	37.9		-10	55
32155		45.02	12.79	0	37.9		-10	55
32175		45.15	12.79	0	37.9		-10	55
32195		45.12	12.79	0	37.9		-10	55
32200		45.12	12.79	0	37.9		-10	55
32215		45.53	12.79	0	37.9		-10	55
32235		45.83	12.79	0	37.9		-10	55
32255		45.81	12.79	0	37.9		-10	55
32265		45.81	12.79	0	37.9		-10	55
32275		46.07	12.79	0	37.9		-10	55
[truncated: 253 more rows]
