# Supplementary material for: Clinical identification of the stimulus intensity to measure temporal summation of second pain
Source: Sci Rep. 2022 Jul 28;12:12915. doi: 10.1038/s41598-022-17171-6 (PMC9334644; doi:10.1038/s41598-022-17171-6)
Supplement: Supplementary file 1 — Supplementary Information 1. [file 41598_2022_17171_MOESM1_ESM.zip › 17 PT.xlsx]

## Sheet: Sheet1
Timestamp [msec]	Heater [C]	Tec [C]	Water [C]	COVAS	Baseline [C]	Events	LimiterMin [C]	LimiterMax [C]
30		37.37
50		37.43
70		37.52	11.65	0	37.3		-10	55
90		37.5	11.65	0	37.3		-10	55
110		37.54	11.65	0	37.3		-10	55
130		37.46	11.65	0	37.3		-10	55
135		37.46	11.65	0	37.3		-10	55
150		37.43	11.65	0	37.3		-10	55
170		37.4	11.65	0	37.3		-10	55
190		37.5	11.65	0	37.3		-10	55
195		37.5	11.65	0	37.3		-10	55
210		37.33	11.65	0	37.3		-10	55
230		37.53	11.65	0	37.3		-10	55
250		37.38	11.65	0	37.3		-10	55
260		37.38	11.65	0	37.3		-10	55
270		37.4	11.65	0	37.3		-10	55
290		37.44	11.65	0	37.3		-10	55
310		37.34	11.65	0	37.3		-10	55
320		37.34	11.65	0	37.3		-10	55
330		37.42	11.65	0	37.3		-10	55
350		37.33	11.65	0	37.3		-10	55
370		37.31	11.65	0	37.3		-10	55
385		37.31	11.65	0	37.3		-10	55
390		37.38	11.65	0	37.3		-10	55
410		37.26	11.65	0	37.3		-10	55
430		37.46	11.65	0	37.3		-10	55
445		37.46	11.65	0	37.3		-10	55
450		37.35	11.65	0	37.3		-10	55
470		37.25	11.65	0	37.3		-10	55
490		37.21	11.65	0	37.3		-10	55
505		37.21	11.65	0	37.3		-10	55
510		37.28	11.65	0	37.3		-10	55
530		37.53	11.65	0	37.3		-10	55
550		37.41	11.65	0	37.3		-10	55
570		37.4	11.72	0	37.3		-10	55
590		37.38	11.72	0	37.3		-10	55
610		37.28	11.72	0	37.3		-10	55
630		37.4	11.72	0	37.3		-10	55
650		37.31	11.72	0	37.3		-10	55
670		37.31	11.72	0	37.3		-10	55
690		37.39	11.72	0	37.3		-10	55
695		37.39	11.72	0	37.3		-10	55
710		37.33	11.72	0	37.3		-10	55
730		37.27	11.72	0	37.3		-10	55
750		37.28	11.72	0	37.3		-10	55
755		37.28	11.72	0	37.3		-10	55
770		37.36	11.72	0	37.3		-10	55
790		37.31	11.72	0	37.3		-10	55
810		37.24	11.72	0	37.3		-10	55
820		37.24	11.72	0	37.3		-10	55
830		37.41	11.72	0	37.3		-10	55
850		37.29	11.72	0	37.3		-10	55
870		37.49	11.72	0	37.3		-10	55
880		37.49	11.72	0	37.3		-10	55
890		37.48	11.72	0	37.3		-10	55
910		37.49	11.72	0	37.3		-10	55
930		37.49	11.72	0	37.3		-10	55
945		37.49	11.72	0	37.3		-10	55
950		37.49	11.72	0	37.3		-10	55
970		37.15	11.72	0	37.3		-10	55
990		37.26	11.72	0	37.3		-10	55
1005		37.26	11.72	0	37.3		-10	55
1010		37.16	11.72	0	37.3		-10	55
1030		37.51	11.72	0	37.3		-10	55
1050		37.41	11.72	0	37.3		-10	55
1070		37.27	11.67	0	37.3		-10	55
1090		37.24	11.67	0	37.3		-10	55
1110		37.27	11.67	0	37.3		-10	55
1130		37.46	11.67	0	37.3		-10	55
1150		37.36	11.67	0	37.3		-10	55
1170		37.13	11.67	0	37.3		-10	55
1190		37.25	11.67	0	37.3		-10	55
1195		37.25	11.67	0	37.3		-10	55
1210		37.21	11.67	0	37.3		-10	55
1230		37.42	11.67	0	37.3		-10	55
1250		37.27	11.67	0	37.3		-10	55
1255		37.27	11.67	0	37.3		-10	55
1270		37.29	11.67	0	37.3		-10	55
1290		37.43	11.67	0	37.3		-10	55
1310		37.34	11.67	0	37.3		-10	55
1320		37.34	11.67	0	37.3		-10	55
1330		37.37	11.67	0	37.3		-10	55
1350		37.25	11.67	0	37.3		-10	55
1370		37.33	11.67	0	37.3		-10	55
1380		37.33	11.67	0	37.3		-10	55
1390		37.42	11.67	0	37.3		-10	55
1410		37.33	11.67	0	37.3		-10	55
1430		37.37	11.67	0	37.3		-10	55
1445		37.37	11.67	0	37.3		-10	55
1450		37.31	11.67	0	37.3		-10	55
1470		37.24	11.67	0	37.3		-10	55
1490		37.44	11.67	0	37.3		-10	55
1505		37.44	11.67	0	37.3		-10	55
1510		37.35	11.67	0	37.3		-10	55
1530		37.36	11.67	0	37.3		-10	55
1550		37.34	11.67	0	37.3		-10	55
1570		37.33	11.65	0	37.3		-10	55
1590		37.25	11.65	0	37.3		-10	55
1610		37.29	11.65	0	37.3		-10	55
1630		37.32	11.65	0	37.3		-10	55
1650		37.24	11.65	0	37.3		-10	55
1670		37.27	11.65	0	37.3		-10	55
1690		37.48	11.65	0	37.3		-10	55
1710		37.35	11.65	0	37.3		-10	55
1730		37.31	11.65	0	37.3		-10	55
1750		37.43	11.65	0	37.3		-10	55
1755		37.43	11.65	0	37.3		-10	55
1770		37.31	11.65	0	37.3		-10	55
1790		37.39	11.65	0	37.3		-10	55
1810		37.45	11.65	0	37.3		-10	55
1815		37.45	11.65	0	37.3		-10	55
1830		37.44	11.65	0	37.3		-10	55
1850		37.3	11.65	0	37.3		-10	55
1870		37.32	11.65	0	37.3		-10	55
1880		37.32	11.65	0	37.3		-10	55
1890		37.26	11.65	0	37.3		-10	55
1910		37.3	11.65	0	37.3		-10	55
1930		37.25	11.65	0	37.3		-10	55
1945		37.25	11.65	0	37.3		-10	55
1950		37.27	11.65	0	37.3		-10	55
1970		37.24	11.65	0	37.3		-10	55
1990		37.35	11.65	0	37.3		-10	55
2005		37.35	11.65	0	37.3		-10	55
2010		37.33	11.65	0	37.3		-10	55
2030		37.18	11.65	0	37.3		-10	55
2050		37.28	11.65	0	37.3		-10	55
2065		37.28	11.65	0	37.3		-10	55
2070		37.33	11.65	0	37.3		-10	55
2090		37.42	11.65	0	37.3		-10	55
2110		37.27	11.65	0	37.3		-10	55
2130		37.32	11.62	0	37.3		-10	55
2150		37.32	11.62	0	37.3		-10	55
2170		37.26	11.62	0	37.3		-10	55
2190		37.36	11.62	0	37.3		-10	55
2210		37.3	11.62	0	37.3		-10	55
2230		37.4	11.62	0	37.3		-10	55
2250		37.28	11.62	0	37.3		-10	55
2255		37.28	11.62	0	37.3		-10	55
2270		37.31	11.62	0	37.3		-10	55
2290		37.35	11.62	0	37.3		-10	55
2310		37.38	11.62	0	37.3		-10	55
2315		37.38	11.62	0	37.3		-10	55
2330		37.37	11.62	0	37.3		-10	55
2350		37.34	11.62	0	37.3		-10	55
2370		37.36	11.62	0	37.3		-10	55
2380		37.36	11.62	0	37.3		-10	55
2390		37.26	11.62	0	37.3		-10	55
2410		37.23	11.62	0	37.3		-10	55
2430		37.3	11.62	0	37.3		-10	55
2440		37.3	11.62	0	37.3		-10	55
2450		37.16	11.62	0	37.3		-10	55
2470		37.28	11.62	0	37.3		-10	55
2490		37.35	11.62	0	37.3		-10	55
2505		37.35	11.62	0	37.3		-10	55
2510		37.31	11.62	0	37.3		-10	55
2530		37.33	11.62	0	37.3		-10	55
2550		37.27	11.62	0	37.3		-10	55
2565		37.27	11.62	0	37.3		-10	55
2570		37.24	11.62	0	37.3		-10	55
2590		37.33	11.62	0	37.3		-10	55
2610		37.42	11.62	0	37.3		-10	55
2630		37.33	11.9	0	37.3		-10	55
2650		37.37	11.9	0	37.3		-10	55
2670		37.27	11.9	0	37.3		-10	55
2690		37.25	11.9	0	37.3		-10	55
2710		37.39	11.9	0	37.3		-10	55
2730		37.3	11.9	0	37.3		-10	55
2750		37.24	11.9	0	37.3		-10	55
2755		37.24	11.9	0	37.3		-10	55
2770		37.4	11.9	0	37.3		-10	55
2790		37.33	11.9	0	37.3		-10	55
2810		37.24	11.9	0	37.3		-10	55
2815		37.24	11.9	0	37.3		-10	55
2830		37.44	11.9	0	37.3		-10	55
2850		37.28	11.9	0	37.3		-10	55
2870		37.39	11.9	0	37.3		-10	55
2880		37.39	11.9	0	37.3		-10	55
2890		37.31	11.9	0	37.3		-10	55
2910		37.32	11.9	0	37.3		-10	55
2930		37.37	11.9	0	37.3		-10	55
2940		37.37	11.9	0	37.3		-10	55
2950		37.34	11.9	0	37.3		-10	55
2970		37.29	11.9	0	37.3		-10	55
2990		37.18	11.9	0	37.3		-10	55
3000		37.18	11.9	0	37.3		-10	55
3010		37.28	11.9	0	37.3		-10	55
3030		37.21	11.9	0	37.3		-10	55
3050		37.14	11.9	0	37.3		-10	55
3065		37.14	11.9	0	37.3		-10	55
3070		37.17	11.9	0	37.3		-10	55
3090		37.41	11.9	0	37.3		-10	55
3110		37.26	11.9	0	37.3		-10	55
3130		37.34	11.57	0	37.3		-10	55
3150		37.27	11.57	0	37.3		-10	55
3170		37.3	11.57	0	37.3		-10	55
3190		37.33	11.57	0	37.3		-10	55
3210		37.36	11.57	0	37.3		-10	55
3230		37.29	11.57	0	37.3		-10	55
3250		37.2	11.57	0	37.3		-10	55
3255		37.2	11.57	0	37.3		-10	55
3270		37.41	11.57	0	37.3		-10	55
3290		37.36	11.57	0	37.3		-10	55
3310		37.37	11.57	0	37.3		-10	55
3315		37.37	11.57	0	37.3		-10	55
3330		37.36	11.57	0	37.3		-10	55
3350		37.34	11.57	0	37.3		-10	55
3370		37.23	11.57	0	37.3		-10	55
3375		37.23	11.57	0	37.3		-10	55
3390		37.41	11.57	0	37.3		-10	55
3410		37.37	11.57	0	37.3		-10	55
3430		37.21	11.57	0	37.3		-10	55
3440		37.21	11.57	0	37.3		-10	55
3450		37.25	11.57	0	37.3		-10	55
3470		37.3	11.57	0	37.3		-10	55
3490		37.4	11.57	0	37.3		-10	55
3500		37.4	11.57	0	37.3		-10	55
3510		37.32	11.57	0	37.3		-10	55
3530		37.17	11.57	0	37.3		-10	55
3550		37.26	11.57	0	37.3		-10	55
3565		37.26	11.57	0	37.3		-10	55
3570		37.29	11.57	0	37.3		-10	55
3590		37.27	11.57	0	37.3		-10	55
3610		37.22	11.57	0	37.3		-10	55
3625		37.22	11.57	0	37.3		-10	55
3630		37.28	11.57	0	37.3		-10	55
3650		37.25	11.57	0	37.3		-10	55
3670		37.31	11.57	0	37.3		-10	55
3690		37.4	11.74	0	37.3		-10	55
3710		37.37	11.74	0	37.3		-10	55
3730		37.36	11.74	0	37.3		-10	55
3750		37.23	11.74	0	37.3		-10	55
3770		37.33	11.74	0	37.3		-10	55
3790		37.25	11.74	0	37.3		-10	55
3810		37.41	11.74	0	37.3		-10	55
3815		37.41	11.74	0	37.3		-10	55
3830		37.36	11.74	0	37.3		-10	55
3850		37.32	11.74	0	37.3		-10	55
3870		37.29	11.74	0	37.3		-10	55
3875		37.29	11.74	0	37.3		-10	55
3890		37.46	11.74	0	37.3		-10	55
3910		37.28	11.74	0	37.3		-10	55
3930		37.41	11.74	0	37.3		-10	55
3940		37.41	11.74	0	37.3		-10	55
3950		37.44	11.74	0	37.3		-10	55
3970		37.23	11.74	0	37.3		-10	55
3990		37.35	11.74	0	37.3		-10	55
4000		37.35	11.74	0	37.3		-10	55
4010		37.35	11.74	0	37.3		-10	55
4030		37.27	11.74	0	37.3		-10	55
4050		37.25	11.74	0	37.3		-10	55
4065		37.25	11.74	0	37.3		-10	55
4070		37.28	11.74	0	37.3		-10	55
4090		37.2	11.74	0	37.3		-10	55
4110		37.34	11.74	0	37.3		-10	55
4125		37.34	11.74	0	37.3		-10	55
4130		37.44	11.74	0	37.3		-10	55
4150		37.28	11.74	0	37.3		-10	55
4170		37.26	11.74	0	37.3		-10	55
4190		37.31	11.64	0	37.3		-10	55
4210		37.31	11.64	0	37.3		-10	55
4230		37.32	11.64	0	37.3		-10	55
4250		37.23	11.64	0	37.3		-10	55
4270		37.38	11.64	0	37.3		-10	55
4290		37.26	11.64	0	37.3		-10	55
4310		37.36	11.64	0	37.3		-10	55
4315		37.36	11.64	0	37.3		-10	55
4330		37.28	11.64	0	37.3		-10	55
4350		37.34	11.64	0	37.3		-10	55
4370		37.3	11.64	0	37.3		-10	55
4375		37.3	11.64	0	37.3		-10	55
4390		37.41	11.64	0	37.3		-10	55
4410		37.3	11.64	0	37.3		-10	55
4430		37.31	11.64	0	37.3		-10	55
4440		37.31	11.64	0	37.3		-10	55
4450		37.25	11.64	0	37.3		-10	55
4470		37.26	11.64	0	37.3		-10	55
4490		37.25	11.64	0	37.3		-10	55
4500		37.25	11.64	0	37.3		-10	55
4510		37.31	11.64	0	37.3		-10	55
4530		37.34	11.64	0	37.3		-10	55
4550		37.29	11.64	0	37.3		-10	55
4565		37.29	11.64	0	37.3		-10	55
4570		37.31	11.64	0	37.3		-10	55
4590		37.17	11.64	0	37.3		-10	55
4610		37.3	11.64	0	37.3		-10	55
4625		37.3	11.64	0	37.3		-10	55
4630		37.34	11.64	0	37.3		-10	55
4650		37.27	11.64	0	37.3		-10	55
4670		37.35	11.64	0	37.3		-10	55
4685		37.35	11.64	0	37.3		-10	55
4690		37.16	11.64	0	37.3		-10	55
4710		37.34	11.64	0	37.3		-10	55
4730		37.37	11.64	0	37.3		-10	55
4750		37.13	11.62	0	37.3		-10	55
4770		37.34	11.62	0	37.3		-10	55
4790		37.31	11.62	0	37.3		-10	55
4810		37.31	11.62	0	37.3		-10	55
4830		37.34	11.62	0	37.3		-10	55
4850		37.27	11.62	0	37.3		-10	55
4870		37.26	11.62	0	37.3		-10	55
4875		37.26	11.62	0	37.3		-10	55
4890		37.26	11.62	0	37.3		-10	55
4910		37.22	11.62	0	37.3		-10	55
4930		37.36	11.62	0	37.3		-10	55
4935		37.36	11.62	0	37.3		-10	55
4950		37.34	11.62	0	37.3		-10	55
4970		37.4	11.62	0	37.3		-10	55
4990		37.34	11.62	0	37.3		-10	55
5000		37.34	11.62	0	37.3		-10	55
5010		37.19	11.62	0	37.3		-10	55
5030		37.34	11.62	0	37.3		-10	55
5050		37.34	11.62	0	37.3		-10	55
5060		37.34	11.62	0	37.3		-10	55
5070		37.2	11.62	0	37.3		-10	55
5090		37.39	11.62	0	37.3		-10	55
5110		37.27	11.62	0	37.3		-10	55
5125		37.27	11.62	0	37.3		-10	55
5130		37.38	11.62	0	37.3		-10	55
5150		37.2	11.62	0	37.3		-10	55
5170		37.32	11.62	0	37.3		-10	55
5185		37.32	11.62	0	37.3		-10	55
5190		37.36	11.62	0	37.3		-10	55
5210		37.37	11.62	0	37.3		-10	55
5230		37.35	11.62	0	37.3		-10	55
5250		37.44	11.44	0	37.3		-10	55
5270		37.55	11.44	0	37.3		-10	55
5290		37.55	11.44	0	37.3		-10	55
5310		37.72	11.44	0	37.3		-10	55
5330		37.87	11.44	0	37.3		-10	55
5350		37.93	11.44	0	37.3		-10	55
5370		37.98	11.44	0	37.3		-10	55
5375		37.98	11.44	0	37.3		-10	55
5390		38.12	11.44	0	37.3		-10	55
5410		38.34	11.44	0	37.3		-10	55
5430		38.48	11.44	0	37.3		-10	55
5435		38.48	11.44	0	37.3		-10	55
5450		38.67	11.44	0	37.3		-10	55
5470		38.93	11.44	0	37.3		-10	55
5490		38.85	11.44	0	37.3		-10	55
5500		38.85	11.44	0	37.3		-10	55
5510		39.16	11.44	0	37.3		-10	55
5530		39.31	11.44	0	37.3		-10	55
5550		39.31	11.44	0	37.3		-10	55
5560		39.31	11.44	0	37.3		-10	55
5570		39.59	11.44	0	37.3		-10	55
5590		39.87	11.44	0	37.3		-10	55
5610		39.85	11.44	0	37.3		-10	55
5625		39.85	11.44	0	37.3		-10	55
5630		40.12	11.44	0	37.3		-10	55
5650		40.37	11.44	0	37.3		-10	55
5670		40.59	11.44	0	37.3		-10	55
5685		40.59	11.44	0	37.3		-10	55
5690		40.8	11.44	0	37.3		-10	55
5710		40.89	11.44	0	37.3		-10	55
5730		41.13	11.44	0	37.3		-10	55
5750		41.41	11.7	0	37.3		-10	55
5770		41.5	11.7	0	37.3		-10	55
5790		41.69	11.7	0	37.3		-10	55
5810		41.76	11.7	0	37.3		-10	55
5830		41.99	11.7	0	37.3		-10	55
5850		42.2	11.7	0	37.3		-10	55
5870		42.37	11.7	0	37.3		-10	55
5875		42.37	11.7	0	37.3		-10	55
5890		42.45	11.7	0	37.3		-10	55
5910		42.56	11.7	0	37.3		-10	55
5930		42.85	11.7	0	37.3		-10	55
5935		42.85	11.7	0	37.3		-10	55
5950		43.1	11.7	0	37.3		-10	55
5970		43.2	11.7	0	37.3		-10	55
5990		43.44	11.7	0	37.3		-10	55
5995		43.44	11.7	0	37.3		-10	55
6010		43.62	11.7	0	37.3		-10	55
6030		43.76	11.7	0	37.3		-10	55
6050		43.78	11.7	0	37.3		-10	55
6060		43.78	11.7	0	37.3		-10	55
6070		43.83	11.7	0	37.3		-10	55
6090		44.26	11.7	0	37.3		-10	55
6110		44.22	11.7	0	37.3		-10	55
6120		44.22	11.7	0	37.3		-10	55
6130		44.47	11.7	0	37.3		-10	55
6150		44.61	11.7	0	37.3		-10	55
6170		44.83	11.7	0	37.3		-10	55
6185		44.83	11.7	0	37.3		-10	55
6190		45.01	11.7	0	37.3		-10	55
6210		45.07	11.7	0	37.3		-10	55
6230		45.32	11.7	0	37.3		-10	55
6245		45.32	11.7	0	37.3		-10	55
6250		45.35	11.7	0	37.3		-10	55
6270		45.46	11.7	0	37.3		-10	55
6290		45.65	11.7	0	37.3		-10	55
6310		45.91	11.55	0	37.3		-10	55
6330		45.98	11.55	0	37.3		-10	55
6350		46.09	11.55	0	37.3		-10	55
6370		46.12	11.55	0	37.3		-10	55
6390		46.19	11.55	0	37.3		-10	55
6410		46.5	11.55	0	37.3		-10	55
6430		46.61	11.55	0	37.3		-10	55
6435		46.61	11.55	0	37.3		-10	55
6450		46.64	11.55	0	37.3		-10	55
6470		46.8	11.55	0	37.3		-10	55
6490		46.88	11.55	0	37.3		-10	55
6495		46.88	11.55	0	37.3		-10	55
6510		47.25	11.55	0	37.3		-10	55
6530		47.05	11.55	0	37.3		-10	55
6550		47.15	11.55	0	37.3		-10	55
6560		47.15	11.55	0	37.3		-10	55
6570		47.13	11.55	0	37.3		-10	55
6590		47.21	11.55	0	37.3		-10	55
6610		47.51	11.55	0	37.3		-10	55
6620		47.51	11.55	0	37.3		-10	55
6630		47.37	11.55	0	37.3		-10	55
6650		47.36	11.55	0	37.3		-10	55
6670		47.21	11.55	0	37.3		-10	55
6685		47.21	11.55	0	37.3		-10	55
6690		47.48	11.55	0	37.3		-10	55
6710		47.46	11.55	0	37.3		-10	55
6730		47.19	11.55	0	37.3		-10	55
6745		47.19	11.55	0	37.3		-10	55
6750		47.21	11.55	0	37.3		-10	55
6770		47.25	11.55	0	37.3		-10	55
6790		47.13	11.55	0	37.3		-10	55
6810		46.96	11.75	0	37.3		-10	55
6830		46.86	11.75	0	37.3		-10	55
6850		46.46	11.75	0	37.3		-10	55
6870		46.31	11.75	0	37.3		-10	55
6890		46.27	11.75	0	37.3		-10	55
6910		46.1	11.75	0	37.3		-10	55
6930		45.77	11.75	0	37.3		-10	55
6935		45.77	11.75	0	37.3		-10	55
6950		45.6	11.75	0	37.3		-10	55
6970		45.45	11.75	0	37.3		-10	55
6990		45.05	11.75	0	37.3		-10	55
6995		45.05	11.75	0	37.3		-10	55
7010		45.04	11.75	0	37.3		-10	55
7030		44.76	11.75	0	37.3		-10	55
7050		44.54	11.75	0	37.3		-10	55
7060		44.54	11.75	0	37.3		-10	55
7070		44.14	11.75	0	37.3		-10	55
7090		43.97	11.75	0	37.3		-10	55
7110		43.79	11.75	0	37.3		-10	55
7120		43.79	11.75	0	37.3		-10	55
7130		43.67	11.75	0	37.3		-10	55
7150		43.37	11.75	0	37.3		-10	55
7170		43.11	11.75	0	37.3		-10	55
7185		43.11	11.75	0	37.3		-10	55
7190		42.97	11.75	0	37.3		-10	55
7210		42.79	11.75	0	37.3		-10	55
7230		42.46	11.75	0	37.3		-10	55
7245		42.46	11.75	0	37.3		-10	55
7250		42.29	11.75	0	37.3		-10	55
7270		42.13	11.75	0	37.3		-10	55
7290		41.95	11.75	0	37.3		-10	55
7305		41.95	11.75	0	37.3		-10	55
7310		41.91	11.75	0	37.3		-10	55
7330		41.79	11.75	0	37.3		-10	55
7350		41.51	11.75	0	37.3		-10	55
7370		41.17	11.55	0	37.3		-10	55
7390		41.01	11.55	0	37.3		-10	55
7410		40.9	11.55	0	37.3		-10	55
7430		40.92	11.55	0	37.3		-10	55
7450		40.71	11.55	0	37.3		-10	55
7470		40.4	11.55	0	37.3		-10	55
7490		40.18	11.55	0	37.3		-10	55
7495		40.18	11.55	0	37.3		-10	55
7510		40.17	11.55	0	37.3		-10	55
7530		39.8	11.55	0	37.3		-10	55
7550		39.93	11.55	0	37.3		-10	55
7560		39.93	11.55	0	37.3		-10	55
7570		39.51	11.55	0	37.3		-10	55
7590		39.39	11.55	0	37.3		-10	55
7610		39.31	11.55	0	37.3		-10	55
7620		39.31	11.55	0	37.3		-10	55
7630		39.06	11.55	0	37.3		-10	55
7650		38.86	11.55	0	37.3		-10	55
7670		38.71	11.55	0	37.3		-10	55
7680		38.71	11.55	0	37.3		-10	55
7690		38.53	11.55	0	37.3		-10	55
7710		38.48	11.55	0	37.3		-10	55
7730		38.38	11.55	0	37.3		-10	55
7745		38.38	11.55	0	37.3		-10	55
7750		38.27	11.55	0	37.3		-10	55
7770		38.07	11.55	0	37.3		-10	55
7790		38.05	11.55	0	37.3		-10	55
7805		38.05	11.55	0	37.3		-10	55
7810		37.89	11.55	0	37.3		-10	55
7830		37.85	11.55	0	37.3		-10	55
7850		37.93	11.55	0	37.3		-10	55
7870		37.66	11.45	0	37.3		-10	55
7890		37.79	11.45	0	37.3		-10	55
7910		37.65	11.45	0	37.3		-10	55
7930		37.57	11.45	0	37.3		-10	55
7950		37.6	11.45	0	37.3		-10	55
7970		37.53	11.45	0	37.3		-10	55
7990		37.65	11.45	0	37.3		-10	55
7995		37.65	11.45	0	37.3		-10	55
8010		37.59	11.45	0	37.3		-10	55
8030		37.68	11.45	0	37.3		-10	55
8050		37.44	11.45	0	37.3		-10	55
8055		37.44	11.45	0	37.3		-10	55
8070		37.52	11.45	0	37.3		-10	55
8090		37.55	11.45	0	37.3		-10	55
8110		37.57	11.45	0	37.3		-10	55
8120		37.57	11.45	0	37.3		-10	55
8130		37.45	11.45	0	37.3		-10	55
8150		37.57	11.45	0	37.3		-10	55
8170		37.52	11.45	0	37.3		-10	55
8180		37.52	11.45	0	37.3		-10	55
8190		37.68	11.45	0	37.3		-10	55
8210		37.56	11.45	0	37.3		-10	55
8230		37.58	11.45	0	37.3		-10	55
8245		37.58	11.45	0	37.3		-10	55
8250		37.66	11.45	0	37.3		-10	55
8270		37.5	11.45	0	37.3		-10	55
8290		37.57	11.45	0	37.3		-10	55
8305		37.57	11.45	0	37.3		-10	55
8310		37.43	11.45	0	37.3		-10	55
8330		37.58	11.45	0	37.3		-10	55
8350		37.69	11.45	0	37.3		-10	55
8370		37.52	11.31	0	37.3		-10	55
8390		37.54	11.31	0	37.3		-10	55
8410		37.66	11.31	0	37.3		-10	55
8430		37.46	11.31	0	37.3		-10	55
8450		37.58	11.31	0	37.3		-10	55
8470		37.39	11.31	0	37.3		-10	55
8490		37.52	11.31	0	37.3		-10	55
8495		37.52	11.31	0	37.3		-10	55
8510		37.36	11.31	0	37.3		-10	55
8530		37.43	11.31	0	37.3		-10	55
8550		37.55	11.31	0	37.3		-10	55
8555		37.55	11.31	0	37.3		-10	55
8570		37.46	11.31	0	37.3		-10	55
8590		37.54	11.31	0	37.3		-10	55
8610		37.43	11.31	0	37.3		-10	55
8615		37.43	11.31	0	37.3		-10	55
8630		37.56	11.31	0	37.3		-10	55
8650		37.61	11.31	0	37.3		-10	55
8670		37.51	11.31	0	37.3		-10	55
8680		37.51	11.31	0	37.3		-10	55
8690		37.56	11.31	0	37.3		-10	55
8710		37.66	11.31	0	37.3		-10	55
8730		37.69	11.31	0	37.3		-10	55
8745		37.69	11.31	0	37.3		-10	55
8750		37.93	11.31	0	37.3		-10	55
8770		37.82	11.31	0	37.3		-10	55
8790		37.78	11.31	0	37.3		-10	55
8805		37.78	11.31	0	37.3		-10	55
8810		37.91	11.31	0	37.3		-10	55
8830		38.05	11.31	0	37.3		-10	55
8850		38.11	11.31	0	37.3		-10	55
8865		38.11	11.31	0	37.3		-10	55
8870		38.14	11.31	0	37.3		-10	55
8890		38.41	11.31	0	37.3		-10	55
8910		38.52	11.31	0	37.3		-10	55
8930		38.75	11.54	0	37.3		-10	55
8950		39	11.54	0	37.3		-10	55
8970		38.98	11.54	0	37.3		-10	55
8990		39.31	11.54	0	37.3		-10	55
9010		39.49	11.54	0	37.3		-10	55
9030		39.56	11.54	0	37.3		-10	55
9050		39.71	11.54	0	37.3		-10	55
9055		39.71	11.54	0	37.3		-10	55
9070		39.9	11.54	0	37.3		-10	55
9090		40.19	11.54	0	37.3		-10	55
9110		40.41	11.54	0	37.3		-10	55
9115		40.41	11.54	0	37.3		-10	55
9130		40.54	11.54	0	37.3		-10	55
9150		40.62	11.54	0	37.3		-10	55
9170		40.92	11.54	0	37.3		-10	55
9180		40.92	11.54	0	37.3		-10	55
9190		41.2	11.54	0	37.3		-10	55
9210		41.24	11.54	0	37.3		-10	55
9230		41.66	11.54	0	37.3		-10	55
9240		41.66	11.54	0	37.3		-10	55
9250		41.73	11.54	0	37.3		-10	55
9270		41.93	11.54	0	37.3		-10	55
9290		42.12	11.54	0	37.3		-10	55
9305		42.12	11.54	0	37.3		-10	55
9310		42.37	11.54	0	37.3		-10	55
9330		42.43	11.54	0	37.3		-10	55
9350		42.78	11.54	0	37.3		-10	55
9365		42.78	11.54	0	37.3		-10	55
9370		43.04	11.54	0	37.3		-10	55
9390		43.03	11.54	0	37.3		-10	55
9410		43.28	11.54	0	37.3		-10	55
9430		43.35	11.62	0	37.3		-10	55
9450		43.59	11.62	0	37.3		-10	55
9470		43.68	11.62	0	37.3		-10	55
9490		43.9	11.62	0	37.3		-10	55
9510		44.06	11.62	0	37.3		-10	55
9530		44.3	11.62	0	37.3		-10	55
9550		44.59	11.62	0	37.3		-10	55
9555		44.59	11.62	0	37.3		-10	55
9570		44.63	11.62	0	37.3		-10	55
9590		44.97	11.62	0	37.3		-10	55
9610		45.06	11.62	0	37.3		-10	55
9615		45.06	11.62	0	37.3		-10	55
9630		45.09	11.62	0	37.3		-10	55
9650		45.44	11.62	0	37.3		-10	55
9670		45.47	11.62	0	37.3		-10	55
9680		45.47	11.62	0	37.3		-10	55
9690		45.66	11.62	0	37.3		-10	55
9710		45.77	11.62	0	37.3		-10	55
9730		45.99	11.62	0	37.3		-10	55
9740		45.99	11.62	0	37.3		-10	55
9750		46.04	11.62	0	37.3		-10	55
9770		46.1	11.62	0	37.3		-10	55
9790		46.25	11.62	0	37.3		-10	55
9805		46.25	11.62	0	37.3		-10	55
9810		46.48	11.62	0	37.3		-10	55
9830		46.71	11.62	0	37.3		-10	55
9850		46.7	11.62	0	37.3		-10	55
9865		46.7	11.62	0	37.3		-10	55
9870		46.85	11.62	0	37.3		-10	55
9890		46.93	11.62	0	37.3		-10	55
9910		47.15	11.62	0	37.3		-10	55
9925		47.15	11.62	0	37.3		-10	55
9930		47.07	11.62	0	37.3		-10	55
9950		47.24	11.62	0	37.3		-10	55
9970		47.17	11.62	0	37.3		-10	55
9990		47.34	11.77	0	37.3		-10	55
10010		47.24	11.77	0	37.3		-10	55
10030		47.34	11.77	0	37.3		-10	55
10050		47.29	11.77	0	37.3		-10	55
10055		47.29	11.77	0	37.3		-10	55
10070		47.33	11.77	0	37.3		-10	55
10090		47.31	11.77	0	37.3		-10	55
10110		47.22	11.77	0	37.3		-10	55
10115		47.22	11.77	0	37.3		-10	55
10130		47.23	11.77	0	37.3		-10	55
10150		47.23	11.77	0	37.3		-10	55
10170		47.1	11.77	0	37.3		-10	55
10175		47.1	11.77	0	37.3		-10	55
10190		47.01	11.77	0	37.3		-10	55
10210		46.78	11.77	0	37.3		-10	55
10230		46.74	11.77	0	37.3		-10	55
10240		46.74	11.77	0	37.3		-10	55
10250		46.77	11.77	0	37.3		-10	55
10270		46.41	11.77	0	37.3		-10	55
10290		46.09	11.77	0	37.3		-10	55
10300		46.09	11.77	0	37.3		-10	55
10310		45.98	11.77	0	37.3		-10	55
10330		45.89	11.77	0	37.3		-10	55
10350		45.68	11.77	0	37.3		-10	55
10365		45.68	11.77	0	37.3		-10	55
10370		45.56	11.77	0	37.3		-10	55
10390		45.2	11.77	0	37.3		-10	55
10410		44.88	11.77	0	37.3		-10	55
10425		44.88	11.77	0	37.3		-10	55
10430		44.78	11.77	0	37.3		-10	55
10450		44.72	11.77	0	37.3		-10	55
10470		44.38	11.77	0	37.3		-10	55
10490		44.21	11.55	0	37.3		-10	55
10510		44.06	11.55	0	37.3		-10	55
10530		43.72	11.55	0	37.3		-10	55
10550		43.69	11.55	0	37.3		-10	55
10570		43.31	11.55	0	37.3		-10	55
10590		43.16	11.55	0	37.3		-10	55
10610		42.97	11.55	0	37.3		-10	55
10615		42.97	11.55	0	37.3		-10	55
10630		42.84	11.55	0	37.3		-10	55
10650		42.45	11.55	0	37.3		-10	55
10670		42.16	11.55	0	37.3		-10	55
10675		42.16	11.55	0	37.3		-10	55
10690		42.14	11.55	0	37.3		-10	55
10710		41.99	11.55	0	37.3		-10	55
10730		41.74	11.55	0	37.3		-10	55
10740		41.74	11.55	0	37.3		-10	55
10750		41.6	11.55	0	37.3		-10	55
10770		41.36	11.55	0	37.3		-10	55
10790		41.37	11.55	0	37.3		-10	55
10800		41.37	11.55	0	37.3		-10	55
10810		41.18	11.55	0	37.3		-10	55
10830		40.8	11.55	0	37.3		-10	55
10850		40.81	11.55	0	37.3		-10	55
10865		40.81	11.55	0	37.3		-10	55
10870		40.52	11.55	0	37.3		-10	55
10890		40.47	11.55	0	37.3		-10	55
10910		40.3	11.55	0	37.3		-10	55
10925		40.3	11.55	0	37.3		-10	55
10930		40.1	11.55	0	37.3		-10	55
10950		40.02	11.55	0	37.3		-10	55
10970		39.74	11.55	0	37.3		-10	55
10990		39.68	11.72	0	37.3		-10	55
11010		39.38	11.72	0	37.3		-10	55
11030		39.35	11.72	0	37.3		-10	55
11050		39.17	11.72	0	37.3		-10	55
11070		38.95	11.72	0	37.3		-10	55
11090		38.88	11.72	0	37.3		-10	55
11110		38.46	11.72	0	37.3		-10	55
11115		38.46	11.72	0	37.3		-10	55
11130		38.51	11.72	0	37.3		-10	55
11150		38.39	11.72	0	37.3		-10	55
11170		38.16	11.72	0	37.3		-10	55
11175		38.16	11.72	0	37.3		-10	55
11190		37.99	11.72	0	37.3		-10	55
11210		38.13	11.72	0	37.3		-10	55
11230		37.85	11.72	0	37.3		-10	55
11240		37.85	11.72	0	37.3		-10	55
11250		37.82	11.72	0	37.3		-10	55
11270		37.79	11.72	0	37.3		-10	55
11290		37.79	11.72	0	37.3		-10	55
11300		37.79	11.72	0	37.3		-10	55
11310		37.65	11.72	0	37.3		-10	55
11330		37.57	11.72	0	37.3		-10	55
11350		37.54	11.72	0	37.3		-10	55
11365		37.54	11.72	0	37.3		-10	55
11370		37.49	11.72	0	37.3		-10	55
11390		37.45	11.72	0	37.3		-10	55
11410		37.53	11.72	0	37.3		-10	55
11425		37.53	11.72	0	37.3		-10	55
11430		37.55	11.72	0	37.3		-10	55
11450		37.55	11.72	0	37.3		-10	55
11470		37.39	11.72	0	37.3		-10	55
11485		37.39	11.72	0	37.3		-10	55
11490		37.3	11.72	0	37.3		-10	55
11510		37.37	11.72	0	37.3		-10	55
11530		37.45	11.72	0	37.3		-10	55
11550		37.51	11.6	0	37.3		-10	55
11570		37.43	11.6	0	37.3		-10	55
11590		37.4	11.6	0	37.3		-10	55
11610		37.41	11.6	0	37.3		-10	55
11630		37.49	11.6	0	37.3		-10	55
11650		37.61	11.6	0	37.3		-10	55
11670		37.75	11.6	0	37.3		-10	55
11675		37.75	11.6	0	37.3		-10	55
11690		37.73	11.6	0	37.3		-10	55
11710		37.93	11.6	0	37.3		-10	55
11730		37.99	11.6	0	37.3		-10	55
11735		37.99	11.6	0	37.3		-10	55
11750		38.02	11.6	0	37.3		-10	55
11770		38.18	11.6	0	37.3		-10	55
11790		38.33	11.6	0	37.3		-10	55
11800		38.33	11.6	0	37.3		-10	55
11810		38.61	11.6	0	37.3		-10	55
11830		38.58	11.6	0	37.3		-10	55
11850		38.81	11.6	0	37.3		-10	55
11860		38.81	11.6	0	37.3		-10	55
11870		38.97	11.6	0	37.3		-10	55
11890		39.17	11.6	0	37.3		-10	55
11910		39.36	11.6	0	37.3		-10	55
11925		39.36	11.6	0	37.3		-10	55
11930		39.53	11.6	0	37.3		-10	55
11950		39.77	11.6	0	37.3		-10	55
11970		39.94	11.6	0	37.3		-10	55
11985		39.94	11.6	0	37.3		-10	55
11990		40.12	11.6	0	37.3		-10	55
12010		40.38	11.6	0	37.3		-10	55
12030		40.5	11.6	0	37.3		-10	55
12050		40.96	11.67	0	37.3		-10	55
12070		40.93	11.67	0	37.3		-10	55
12090		41.2	11.67	0	37.3		-10	55
12110		41.33	11.67	0	37.3		-10	55
12130		41.52	11.67	0	37.3		-10	55
12150		41.85	11.67	0	37.3		-10	55
12170		42.13	11.67	0	37.3		-10	55
12175		42.13	11.67	0	37.3		-10	55
12190		42.22	11.67	0	37.3		-10	55
12210		42.46	11.67	0	37.3		-10	55
12230		42.84	11.67	0	37.3		-10	55
12235		42.84	11.67	0	37.3		-10	55
12250		42.75	11.67	0	37.3		-10	55
12270		43.04	11.67	0	37.3		-10	55
12290		43.31	11.67	0	37.3		-10	55
12300		43.31	11.67	0	37.3		-10	55
12310		43.38	11.67	0	37.3		-10	55
12330		43.76	11.67	0	37.3		-10	55
12350		43.8	11.67	0	37.3		-10	55
12360		43.8	11.67	0	37.3		-10	55
12370		43.9	11.67	0	37.3		-10	55
12390		44.06	11.67	0	37.3		-10	55
12410		44.16	11.67	0	37.3		-10	55
12425		44.16	11.67	0	37.3		-10	55
12430		44.62	11.67	0	37.3		-10	55
12450		44.64	11.67	0	37.3		-10	55
12470		44.77	11.67	0	37.3		-10	55
12485		44.77	11.67	0	37.3		-10	55
12490		44.86	11.67	0	37.3		-10	55
12510		45.27	11.67	0	37.3		-10	55
12530		45.39	11.67	0	37.3		-10	55
12550		45.56	11.82	0	37.3		-10	55
12570		45.88	11.82	0	37.3		-10	55
12590		45.83	11.82	0	37.3		-10	55
12610		45.87	11.82	0	37.3		-10	55
12630		46.08	11.82	0	37.3		-10	55
12650		46.44	11.82	0	37.3		-10	55
12670		46.47	11.82	0	37.3		-10	55
12675		46.47	11.82	0	37.3		-10	55
12690		46.59	11.82	0	37.3		-10	55
12710		46.85	11.82	0	37.3		-10	55
12730		46.69	11.82	0	37.3		-10	55
12735		46.69	11.82	0	37.3		-10	55
12750		46.84	11.82	0	37.3		-10	55
12770		46.93	11.82	0	37.3		-10	55
12790		47.09	11.82	0	37.3		-10	55
12800		47.09	11.82	0	37.3		-10	55
12810		47.06	11.82	0	37.3		-10	55
12830		47.23	11.82	0	37.3		-10	55
12850		47.38	11.82	0	37.3		-10	55
12860		47.38	11.82	0	37.3		-10	55
12870		47.26	11.82	0	37.3		-10	55
12890		47.26	11.82	0	37.3		-10	55
12910		47.4	11.82	0	37.3		-10	55
12920		47.4	11.82	0	37.3		-10	55
12930		47.22	11.82	0	37.3		-10	55
12950		47.38	11.82	0	37.3		-10	55
12970		47.27	11.82	0	37.3		-10	55
12985		47.27	11.82	0	37.3		-10	55
12990		47.25	11.82	0	37.3		-10	55
13010		47.34	11.82	0	37.3		-10	55
13030		47.16	11.82	0	37.3		-10	55
13050		46.98	11.74	0	37.3		-10	55
13070		46.74	11.74	0	37.3		-10	55
13090		46.69	11.74	0	37.3		-10	55
13110		46.68	11.74	0	37.3		-10	55
13130		46.4	11.74	0	37.3		-10	55
13150		46.25	11.74	0	37.3		-10	55
13170		46.04	11.74	0	37.3		-10	55
13190		46.04	11.74	0	37.3		-10	55
13210		45.58	11.74	0	37.3		-10	55
13230		45.56	11.74	0	37.3		-10	55
13235		45.56	11.74	0	37.3		-10	55
13250		45.21	11.74	0	37.3		-10	55
13270		45.26	11.74	0	37.3		-10	55
13290		44.91	11.74	0	37.3		-10	55
13295		44.91	11.74	0	37.3		-10	55
13310		44.67	11.74	0	37.3		-10	55
13330		44.47	11.74	0	37.3		-10	55
13350		44.28	11.74	0	37.3		-10	55
13360		44.28	11.74	0	37.3		-10	55
13370		43.91	11.74	0	37.3		-10	55
13390		43.61	11.74	0	37.3		-10	55
13410		43.48	11.74	0	37.3		-10	55
13420		43.48	11.74	0	37.3		-10	55
13430		43.49	11.74	0	37.3		-10	55
13450		43.17	11.74	0	37.3		-10	55
13470		42.88	11.74	0	37.3		-10	55
13485		42.88	11.74	0	37.3		-10	55
13490		42.82	11.74	0	37.3		-10	55
13510		42.67	11.74	0	37.3		-10	55
13530		42.42	11.74	0	37.3		-10	55
13545		42.42	11.74	0	37.3		-10	55
13550		42.25	11.74	0	37.3		-10	55
13570		41.95	11.74	0	37.3		-10	55
13590		41.84	11.74	0	37.3		-10	55
13610		41.61	11.64	0	37.3		-10	55
13630		41.5	11.64	0	37.3		-10	55
13650		41.46	11.64	0	37.3		-10	55
13670		41.2	11.64	0	37.3		-10	55
13690		40.99	11.64	0	37.3		-10	55
13710		40.68	11.64	0	37.3		-10	55
13730		40.59	11.64	0	37.3		-10	55
13735		40.59	11.64	0	37.3		-10	55
13750		40.31	11.64	0	37.3		-10	55
13770		40.36	11.64	0	37.3		-10	55
13790		39.94	11.64	0	37.3		-10	55
13795		39.94	11.64	0	37.3		-10	55
13810		39.95	11.64	0	37.3		-10	55
13830		39.72	11.64	0	37.3		-10	55
13850		39.42	11.64	0	37.3		-10	55
13860		39.42	11.64	0	37.3		-10	55
13870		39.47	11.64	0	37.3		-10	55
13890		39.18	11.64	0	37.3		-10	55
13910		39.16	11.64	0	37.3		-10	55
13920		39.16	11.64	0	37.3		-10	55
13930		38.96	11.64	0	37.3		-10	55
13950		38.8	11.64	0	37.3		-10	55
13970		38.59	11.64	0	37.3		-10	55
13985		38.59	11.64	0	37.3		-10	55
13990		38.52	11.64	0	37.3		-10	55
14010		38.44	11.64	0	37.3		-10	55
14030		38.24	11.64	0	37.3		-10	55
14045		38.24	11.64	0	37.3		-10	55
14050		38.07	11.64	0	37.3		-10	55
14070		38.05	11.64	0	37.3		-10	55
14090		37.97	11.64	0	37.3		-10	55
14105		37.97	11.64	0	37.3		-10	55
14110		37.96	11.64	0	37.3		-10	55
14130		37.81	11.64	0	37.3		-10	55
14150		37.78	11.64	0	37.3		-10	55
14170		37.61	12.02	0	37.3		-10	55
14190		37.63	12.02	0	37.3		-10	55
14210		37.61	12.02	0	37.3		-10	55
14230		37.62	12.02	0	37.3		-10	55
14250		37.49	12.02	0	37.3		-10	55
14270		37.34	12.02	0	37.3		-10	55
14290		37.38	12.02	0	37.3		-10	55
14295		37.38	12.02	0	37.3		-10	55
14310		37.51	12.02	0	37.3		-10	55
14330		37.29	12.02	0	37.3		-10	55
14350		37.61	12.02	0	37.3		-10	55
14360		37.61	12.02	0	37.3		-10	55
14370		37.43	12.02	0	37.3		-10	55
14390		37.26	12.02	0	37.3		-10	55
14410		37.48	12.02	0	37.3		-10	55
14420		37.48	12.02	0	37.3		-10	55
14430		37.39	12.02	0	37.3		-10	55
14450		37.47	12.02	0	37.3		-10	55
14470		37.41	12.02	0	37.3		-10	55
14480		37.41	12.02	0	37.3		-10	55
14490		37.63	12.02	0	37.3		-10	55
14510		37.61	12.02	0	37.3		-10	55
14530		37.7	12.02	0	37.3		-10	55
14545		37.7	12.02	0	37.3		-10	55
14550		37.8	12.02	0	37.3		-10	55
14570		37.9	12.02	0	37.3		-10	55
14590		38.14	12.02	0	37.3		-10	55
14605		38.14	12.02	0	37.3		-10	55
14610		37.98	12.02	0	37.3		-10	55
14630		38.25	12.02	0	37.3		-10	55
14650		38.27	12.02	0	37.3		-10	55
14670		38.56	11.85	0	37.3		-10	55
14690		38.8	11.85	0	37.3		-10	55
14710		38.8	11.85	0	37.3		-10	55
14730		39.06	11.85	0	37.3		-10	55
14750		39.42	11.85	0	37.3		-10	55
14770		39.39	11.85	0	37.3		-10	55
14790		39.64	11.85	0	37.3		-10	55
14795		39.64	11.85	0	37.3		-10	55
14810		39.98	11.85	0	37.3		-10	55
14830		40.26	11.85	0	37.3		-10	55
14850		40.35	11.85	0	37.3		-10	55
14855		40.35	11.85	0	37.3		-10	55
14870		40.57	11.85	0	37.3		-10	55
14890		40.68	11.85	0	37.3		-10	55
14910		40.96	11.85	0	37.3		-10	55
14920		40.96	11.85	0	37.3		-10	55
14930		41.14	11.85	0	37.3		-10	55
14950		41.18	11.85	0	37.3		-10	55
14970		41.62	11.85	0	37.3		-10	55
14980		41.62	11.85	0	37.3		-10	55
14990		41.75	11.85	0	37.3		-10	55
15010		41.97	11.85	0	37.3		-10	55
15030		42.18	11.85	0	37.3		-10	55
15045		42.18	11.85	0	37.3		-10	55
15050		42.38	11.85	0	37.3		-10	55
15070		42.67	11.85	0	37.3		-10	55
15090		42.91	11.85	0	37.3		-10	55
15105		42.91	11.85	0	37.3		-10	55
15110		43.08	11.85	0	37.3		-10	55
15130		43.28	11.85	0	37.3		-10	55
15150		43.37	11.85	0	37.3		-10	55
15170		43.63	11.88	0	37.3		-10	55
15190		43.65	11.88	0	37.3		-10	55
15210		43.91	11.88	0	37.3		-10	55
15230		44.08	11.88	0	37.3		-10	55
15250		44.24	11.88	0	37.3		-10	55
15270		44.52	11.88	0	37.3		-10	55
15290		44.57	11.88	0	37.3		-10	55
15295		44.57	11.88	0	37.3		-10	55
15310		44.83	11.88	0	37.3		-10	55
15330		45.07	11.88	0	37.3		-10	55
15350		45.05	11.88	0	37.3		-10	55
15355		45.05	11.88	0	37.3		-10	55
15370		45.42	11.88	0	37.3		-10	55
15390		45.37	11.88	0	37.3		-10	55
15410		45.82	11.88	0	37.3		-10	55
15420		45.82	11.88	0	37.3		-10	55
15430		45.79	11.88	0	37.3		-10	55
15450		45.98	11.88	0	37.3		-10	55
15470		46.27	11.88	0	37.3		-10	55
15480		46.27	11.88	0	37.3		-10	55
15490		46.18	11.88	0	37.3		-10	55
15510		46.52	11.88	0	37.3		-10	55
15530		46.45	11.88	0	37.3		-10	55
15545		46.45	11.88	0	37.3		-10	55
15550		46.69	11.88	0	37.3		-10	55
15570		46.69	11.88	0	37.3		-10	55
15590		46.85	11.88	0	37.3		-10	55
15605		46.85	11.88	0	37.3		-10	55
15610		47.12	11.88	0	37.3		-10	55
15630		47.12	11.88	0	37.3		-10	55
15650		46.97	11.88	0	37.3		-10	55
15670		47.16	11.97	0	37.3		-10	55
15690		47.25	11.97	0	37.3		-10	55
15710		47.21	11.97	0	37.3		-10	55
15730		47.1	11.97	0	37.3		-10	55
15750		47.36	11.97	0	37.3		-10	55
15770		47.31	11.97	0	37.3		-10	55
15790		47.28	11.97	0	37.3		-10	55
15810		47.36	11.97	0	37.3		-10	55
15830		47.04	11.97	0	37.3		-10	55
15850		47.32	11.97	0	37.3		-10	55
15855		47.32	11.97	0	37.3		-10	55
15870		47.16	11.97	0	37.3		-10	55
15890		47.12	11.97	0	37.3		-10	55
15910		47.15	11.97	0	37.3		-10	55
15915		47.15	11.97	0	37.3		-10	55
15930		47.12	11.97	0	37.3		-10	55
15950		46.71	11.97	0	37.3		-10	55
15970		46.49	11.97	0	37.3		-10	55
15980		46.49	11.97	0	37.3		-10	55
15990		46.44	11.97	0	37.3		-10	55
16010		46.32	11.97	0	37.3		-10	55
16030		46.09	11.97	0	37.3		-10	55
16040		46.09	11.97	0	37.3		-10	55
16050		45.89	11.97	0	37.3		-10	55
16070		45.77	11.97	0	37.3		-10	55
16090		45.65	11.97	0	37.3		-10	55
16105		45.65	11.97	0	37.3		-10	55
16110		45.32	11.97	0	37.3		-10	55
16130		45.05	11.97	0	37.3		-10	55
16150		45	11.97	0	37.3		-10	55
16165		45	11.97	0	37.3		-10	55
16170		44.72	11.97	0	37.3		-10	55
16190		44.45	11.97	0	37.3		-10	55
16210		44.37	11.97	0	37.3		-10	55
16230		44.14	12.13	0	37.3		-10	55
16250		43.86	12.13	0	37.3		-10	55
16270		43.75	12.13	0	37.3		-10	55
16290		43.48	12.13	0	37.3		-10	55
16310		43.3	12.13	0	37.3		-10	55
16330		43.36	12.13	0	37.3		-10	55
16350		42.97	12.13	0	37.3		-10	55
16355		42.97	12.13	0	37.3		-10	55
16370		42.72	12.13	0	37.3		-10	55
16390		42.5	12.13	0	37.3		-10	55
16410		42.32	12.13	0	37.3		-10	55
16415		42.32	12.13	0	37.3		-10	55
16430		42.19	12.13	0	37.3		-10	55
16450		42.11	12.13	0	37.3		-10	55
16470		41.67	12.13	0	37.3		-10	55
16480		41.67	12.13	0	37.3		-10	55
16490		41.72	12.13	0	37.3		-10	55
16510		41.32	12.13	0	37.3		-10	55
16530		41.4	12.13	0	37.3		-10	55
16540		41.4	12.13	0	37.3		-10	55
16550		41.06	12.13	0	37.3		-10	55
16570		40.86	12.13	0	37.3		-10	55
16590		40.77	12.13	0	37.3		-10	55
16605		40.77	12.13	0	37.3		-10	55
16610		40.7	12.13	0	37.3		-10	55
16630		40.46	12.13	0	37.3		-10	55
16650		40.09	12.13	0	37.3		-10	55
16665		40.09	12.13	0	37.3		-10	55
16670		40.01	12.13	0	37.3		-10	55
16690		39.89	12.13	0	37.3		-10	55
16710		39.74	12.13	0	37.3		-10	55
16730		39.57	11.92	0	37.3		-10	55
16750		39.42	11.92	0	37.3		-10	55
16770		39.18	11.92	0	37.3		-10	55
16790		39.07	11.92	0	37.3		-10	55
16810		39.01	11.92	0	37.3		-10	55
16830		38.76	11.92	0	37.3		-10	55
16850		38.72	11.92	0	37.3		-10	55
16855		38.72	11.92	0	37.3		-10	55
16870		38.44	11.92	0	37.3		-10	55
16890		38.38	11.92	0	37.3		-10	55
16910		38.2	11.92	0	37.3		-10	55
16915		38.2	11.92	0	37.3		-10	55
16930		38.25	11.92	0	37.3		-10	55
16950		38.1	11.92	0	37.3		-10	55
16970		38.01	11.92	0	37.3		-10	55
16980		38.01	11.92	0	37.3		-10	55
16990		37.83	11.92	0	37.3		-10	55
17010		37.68	11.92	0	37.3		-10	55
17030		37.79	11.92	0	37.3		-10	55
17040		37.79	11.92	0	37.3		-10	55
17050		37.76	11.92	0	37.3		-10	55
17070		37.67	11.92	0	37.3		-10	55
17090		37.54	11.92	0	37.3		-10	55
17100		37.54	11.92	0	37.3		-10	55
17110		37.46	11.92	0	37.3		-10	55
17130		37.44	11.92	0	37.3		-10	55
17150		37.52	11.92	0	37.3		-10	55
17165		37.52	11.92	0	37.3		-10	55
17170		37.25	11.92	0	37.3		-10	55
17190		37.48	11.92	0	37.3		-10	55
17210		37.39	11.92	0	37.3		-10	55
17225		37.39	11.92	0	37.3		-10	55
17230		37.41	11.92	0	37.3		-10	55
17250		37.44	11.92	0	37.3		-10	55
17270		37.24	11.92	0	37.3		-10	55
17290		37.39	11.95	0	37.3		-10	55
17310		37.5	11.95	0	37.3		-10	55
17330		37.43	11.95	0	37.3		-10	55
17350		37.37	11.95	0	37.3		-10	55
17355		37.37	11.95	0	37.3		-10	55
17370		37.4	11.95	0	37.3		-10	55
17390		37.5	11.95	0	37.3		-10	55
17410		37.65	11.95	0	37.3		-10	55
17415		37.65	11.95	0	37.3		-10	55
17430		37.71	11.95	0	37.3		-10	55
17450		37.76	11.95	0	37.3		-10	55
17470		37.91	11.95	0	37.3		-10	55
17475		37.91	11.95	0	37.3		-10	55
17490		37.87	11.95	0	37.3		-10	55
17510		38.07	11.95	0	37.3		-10	55
17530		38.23	11.95	0	37.3		-10	55
17540		38.23	11.95	0	37.3		-10	55
17550		38.4	11.95	0	37.3		-10	55
17570		38.5	11.95	0	37.3		-10	55
17590		38.64	11.95	0	37.3		-10	55
17600		38.64	11.95	0	37.3		-10	55
17610		38.89	11.95	0	37.3		-10	55
17630		39.14	11.95	0	37.3		-10	55
17650		39.14	11.95	0	37.3		-10	55
17665		39.14	11.95	0	37.3		-10	55
17670		39.37	11.95	0	37.3		-10	55
17690		39.56	11.95	0	37.3		-10	55
17710		39.8	11.95	0	37.3		-10	55
17725		39.8	11.95	0	37.3		-10	55
17730		40.05	11.95	0	37.3		-10	55
17750		40.25	11.95	0	37.3		-10	55
17770		40.42	11.95	0	37.3		-10	55
17790		40.66	12.15	0	37.3		-10	55
17810		40.79	12.15	0	37.3		-10	55
17830		40.92	12.15	0	37.3		-10	55
17850		41.22	12.15	0	37.3		-10	55
17870		41.44	12.15	0	37.3		-10	55
17890		41.68	12.15	0	37.3		-10	55
17910		41.96	12.15	0	37.3		-10	55
17915		41.96	12.15	0	37.3		-10	55
17930		42.02	12.15	0	37.3		-10	55
17950		42.25	12.15	0	37.3		-10	55
17970		42.52	12.15	0	37.3		-10	55
17975		42.52	12.15	0	37.3		-10	55
17990		42.92	12.15	0	37.3		-10	55
18010		42.92	12.15	0	37.3		-10	55
18030		43.05	12.15	0	37.3		-10	55
18040		43.05	12.15	0	37.3		-10	55
18050		43.47	12.15	0	37.3		-10	55
18070		43.43	12.15	0	37.3		-10	55
18090		43.47	12.15	0	37.3		-10	55
18100		43.47	12.15	0	37.3		-10	55
18110		43.95	12.15	0	37.3		-10	55
18130		44.16	12.15	0	37.3		-10	55
18150		44.28	12.15	0	37.3		-10	55
18165		44.28	12.15	0	37.3		-10	55
18170		44.54	12.15	0	37.3		-10	55
18190		44.69	12.15	0	37.3		-10	55
18210		44.78	12.15	0	37.3		-10	55
18225		44.78	12.15	0	37.3		-10	55
18230		44.96	12.15	0	37.3		-10	55
18250		45.22	12.15	0	37.3		-10	55
18270		45.29	12.15	0	37.3		-10	55
18290		45.36	12.18	0	37.3		-10	55
18310		45.75	12.18	0	37.3		-10	55
18330		45.85	12.18	0	37.3		-10	55
18350		46.12	12.18	0	37.3		-10	55
18370		46.31	12.18	0	37.3		-10	55
18390		46.19	12.18	0	37.3		-10	55
18410		46.45	12.18	0	37.3		-10	55
18430		46.49	12.18	0	37.3		-10	55
18450		46.7	12.18	0	37.3		-10	55
18470		46.76	12.18	0	37.3		-10	55
18475		46.76	12.18	0	37.3		-10	55
18490		46.85	12.18	0	37.3		-10	55
18510		47.07	12.18	0	37.3		-10	55
18530		47	12.18	0	37.3		-10	55
18535		47	12.18	0	37.3		-10	55
18550		47.05	12.18	0	37.3		-10	55
18570		47.15	12.18	0	37.3		-10	55
18590		47.17	12.18	0	37.3		-10	55
18600		47.17	12.18	0	37.3		-10	55
18610		47.23	12.18	0	37.3		-10	55
18630		47.19	12.18	0	37.3		-10	55
18650		47.11	12.18	0	37.3		-10	55
18665		47.11	12.18	0	37.3		-10	55
18670		47.14	12.18	0	37.3		-10	55
18690		47.2	12.18	0	37.3		-10	55
18710		47.18	12.18	0	37.3		-10	55
18725		47.18	12.18	0	37.3		-10	55
18730		47.22	12.18	0	37.3		-10	55
18750		47.05	12.18	0	37.3		-10	55
18770		46.86	12.18	0	37.3		-10	55
18785		46.86	12.18	0	37.3		-10	55
18790		47.09	12.18	0	37.3		-10	55
18810		47.01	12.18	0	37.3		-10	55
18830		46.79	12.18	0	37.3		-10	55
18850		46.74	12.2	0	37.3		-10	55
18870		46.5	12.2	0	37.3		-10	55
18890		46.25	12.2	0	37.3		-10	55
18910		46.19	12.2	0	37.3		-10	55
18930		45.87	12.2	0	37.3		-10	55
18950		45.72	12.2	0	37.3		-10	55
18970		45.66	12.2	0	37.3		-10	55
18975		45.66	12.2	0	37.3		-10	55
18990		45.33	12.2	0	37.3		-10	55
19010		45.36	12.2	0	37.3		-10	55
19030		44.92	12.2	0	37.3		-10	55
19035		44.92	12.2	0	37.3		-10	55
19050		44.76	12.2	0	37.3		-10	55
19070		44.44	12.2	0	37.3		-10	55
19090		44.48	12.2	0	37.3		-10	55
19100		44.48	12.2	0	37.3		-10	55
19110		44.09	12.2	0	37.3		-10	55
19130		43.92	12.2	0	37.3		-10	55
19150		43.68	12.2	0	37.3		-10	55
19160		43.68	12.2	0	37.3		-10	55
19170		43.48	12.2	0	37.3		-10	55
19190		43.41	12.2	0	37.3		-10	55
19210		43.13	12.2	0	37.3		-10	55
19225		43.13	12.2	0	37.3		-10	55
19230		43.1	12.2	0	37.3		-10	55
19250		42.83	12.2	0	37.3		-10	55
19270		42.48	12.2	0	37.3		-10	55
19285		42.48	12.2	0	37.3		-10	55
19290		42.38	12.2	0	37.3		-10	55
19310		42.28	12.2	0	37.3		-10	55
19330		41.99	12.2	0	37.3		-10	55
19350		41.86	12.26	0	37.3		-10	55
19370		41.67	12.26	0	37.3		-10	55
19390		41.43	12.26	0	37.3		-10	55
19410		41.28	12.26	0	37.3		-10	55
19430		41.04	12.26	0	37.3		-10	55
19450		41.08	12.26	0	37.3		-10	55
19470		40.85	12.26	0	37.3		-10	55
19475		40.85	12.26	0	37.3		-10	55
19490		40.5	12.26	0	37.3		-10	55
19510		40.46	12.26	0	37.3		-10	55
19530		40.22	12.26	0	37.3		-10	55
19535		40.22	12.26	0	37.3		-10	55
19550		40.11	12.26	0	37.3		-10	55
19570		39.87	12.26	0	37.3		-10	55
19590		39.65	12.26	0	37.3		-10	55
19600		39.65	12.26	0	37.3		-10	55
19610		39.71	12.26	0	37.3		-10	55
19630		39.41	12.26	0	37.3		-10	55
19650		39.33	12.26	0	37.3		-10	55
19660		39.33	12.26	0	37.3		-10	55
19670		39.09	12.26	0	37.3		-10	55
19690		38.91	12.26	0	37.3		-10	55
19710		38.77	12.26	0	37.3		-10	55
19720		38.77	12.26	0	37.3		-10	55
19730		38.86	12.26	0	37.3		-10	55
19750		38.58	12.26	0	37.3		-10	55
19770		38.46	12.26	0	37.3		-10	55
19785		38.46	12.26	0	37.3		-10	55
19790		38.4	12.26	0	37.3		-10	55
19810		38.12	12.26	0	37.3		-10	55
19830		38.19	12.26	0	37.3		-10	55
19850		37.91	12.36	0	37.3		-10	55
19870		37.78	12.36	0	37.3		-10	55
19890		37.82	12.36	0	37.3		-10	55
19910		37.86	12.36	0	37.3		-10	55
19930		37.62	12.36	0	37.3		-10	55
19950		37.51	12.36	0	37.3		-10	55
19970		37.6	12.36	0	37.3		-10	55
19975		37.6	12.36	0	37.3		-10	55
19990		37.46	12.36	0	37.3		-10	55
20010		37.62	12.36	0	37.3		-10	55
20030		37.56	12.36	0	37.3		-10	55
20035		37.56	12.36	0	37.3		-10	55
20050		37.47	12.36	0	37.3		-10	55
20070		37.45	12.36	0	37.3		-10	55
20090		37.33	12.36	0	37.3		-10	55
20095		37.33	12.36	0	37.3		-10	55
20110		37.44	12.36	0	37.3		-10	55
20130		37.39	12.36	0	37.3		-10	55
20150		37.48	12.36	0	37.3		-10	55
20160		37.48	12.36	0	37.3		-10	55
20170		37.44	12.36	0	37.3		-10	55
20190		37.35	12.36	0	37.3		-10	55
20210		37.4	12.36	0	37.3		-10	55
20220		37.4	12.36	0	37.3		-10	55
20230		37.45	12.36	0	37.3		-10	55
20250		37.48	12.36	0	37.3		-10	55
20270		37.51	12.36	0	37.3		-10	55
20285		37.51	12.36	0	37.3		-10	55
20290		37.78	12.36	0	37.3		-10	55
20310		37.76	12.36	0	37.3		-10	55
20330		37.97	12.36	0	37.3		-10	55
20345		37.97	12.36	0	37.3		-10	55
20350		37.99	12.36	0	37.3		-10	55
20370		38.13	12.36	0	37.3		-10	55
20390		38.28	12.36	0	37.3		-10	55
20410		38.25	12.38	0	37.3		-10	55
20430		38.58	12.38	0	37.3		-10	55
20450		38.59	12.38	0	37.3		-10	55
20470		38.74	12.38	0	37.3		-10	55
20490		39.15	12.38	0	37.3		-10	55
20510		39.24	12.38	0	37.3		-10	55
20530		39.48	12.38	0	37.3		-10	55
20535		39.48	12.38	0	37.3		-10	55
20550		39.54	12.38	0	37.3		-10	55
20570		39.79	12.38	0	37.3		-10	55
20590		40.03	12.38	0	37.3		-10	55
20595		40.03	12.38	0	37.3		-10	55
20610		40.19	12.38	0	37.3		-10	55
20630		40.34	12.38	0	37.3		-10	55
20650		40.67	12.38	0	37.3		-10	55
20660		40.67	12.38	0	37.3		-10	55
20670		40.8	12.38	0	37.3		-10	55
20690		41.09	12.38	0	37.3		-10	55
20710		41.31	12.38	0	37.3		-10	55
20720		41.31	12.38	0	37.3		-10	55
20730		41.55	12.38	0	37.3		-10	55
20750		41.72	12.38	0	37.3		-10	55
20770		41.71	12.38	0	37.3		-10	55
20785		41.71	12.38	0	37.3		-10	55
20790		42.07	12.38	0	37.3		-10	55
20810		42.2	12.38	0	37.3		-10	55
20830		42.5	12.38	0	37.3		-10	55
20845		42.5	12.38	0	37.3		-10	55
20850		42.68	12.38	0	37.3		-10	55
20870		42.96	12.38	0	37.3		-10	55
20890		43.22	12.38	0	37.3		-10	55
20910		43.31	12.36	0	37.3		-10	55
20930		43.67	12.36	0	37.3		-10	55
20950		43.73	12.36	0	37.3		-10	55
20970		43.82	12.36	0	37.3		-10	55
20990		44.16	12.36	0	37.3		-10	55
21010		44.32	12.36	0	37.3		-10	55
21030		44.51	12.36	0	37.3		-10	55
21035		44.51	12.36	0	37.3		-10	55
21050		44.55	12.36	0	37.3		-10	55
21070		44.88	12.36	0	37.3		-10	55
21090		44.97	12.36	0	37.3		-10	55
21095		44.97	12.36	0	37.3		-10	55
21110		45.28	12.36	0	37.3		-10	55
21130		45.31	12.36	0	37.3		-10	55
21150		45.47	12.36	0	37.3		-10	55
21160		45.47	12.36	0	37.3		-10	55
21170		45.73	12.36	0	37.3		-10	55
21190		45.87	12.36	0	37.3		-10	55
21210		45.92	12.36	0	37.3		-10	55
21220		45.92	12.36	0	37.3		-10	55
21230		45.98	12.36	0	37.3		-10	55
21250		46.33	12.36	0	37.3		-10	55
21270		46.38	12.36	0	37.3		-10	55
21285		46.38	12.36	0	37.3		-10	55
21290		46.6	12.36	0	37.3		-10	55
21310		46.79	12.36	0	37.3		-10	55
21330		46.95	12.36	0	37.3		-10	55
21345		46.95	12.36	0	37.3		-10	55
21350		46.83	12.36	0	37.3		-10	55
21370		46.91	12.36	0	37.3		-10	55
21390		47.05	12.36	0	37.3		-10	55
21405		47.05	12.36	0	37.3		-10	55
21410		46.96	12.36	0	37.3		-10	55
21430		47.19	12.36	0	37.3		-10	55
21450		47.11	12.36	0	37.3		-10	55
21470		47.08	12.36	0	37.3		-10	55
21490		47.11	12.36	0	37.3		-10	55
21510		47.14	12.36	0	37.3		-10	55
21530		47.4	12.36	0	37.3		-10	55
21550		47.15	12.36	0	37.3		-10	55
21570		47.15	12.36	0	37.3		-10	55
21590		47.05	12.36	0	37.3		-10	55
21595		47.05	12.36	0	37.3		-10	55
21610		47.07	12.36	0	37.3		-10	55
21630		46.95	12.36	0	37.3		-10	55
21650		47.01	12.36	0	37.3		-10	55
21655		47.01	12.36	0	37.3		-10	55
21670		46.78	12.36	0	37.3		-10	55
21690		46.69	12.36	0	37.3		-10	55
21710		46.46	12.36	0	37.3		-10	55
21720		46.46	12.36	0	37.3		-10	55
21730		46.51	12.36	0	37.3		-10	55
21750		46.35	12.36	0	37.3		-10	55
21770		46.17	12.36	0	37.3		-10	55
21780		46.17	12.36	0	37.3		-10	55
21790		46.08	12.36	0	37.3		-10	55
21810		45.68	12.36	0	37.3		-10	55
21830		45.71	12.36	0	37.3		-10	55
21845		45.71	12.36	0	37.3		-10	55
21850		45.44	12.36	0	37.3		-10	55
21870		44.98	12.36	0	37.3		-10	55
21890		45.06	12.36	0	37.3		-10	55
21905		45.06	12.36	0	37.3		-10	55
21910		44.77	12.36	0	37.3		-10	55
21930		44.48	12.36	0	37.3		-10	55
21950		44.4	12.36	0	37.3		-10	55
21970		44.02	12.41	0	37.3		-10	55
21990		43.89	12.41	0	37.3		-10	55
22010		43.82	12.41	0	37.3		-10	55
22030		43.63	12.41	0	37.3		-10	55
22050		43.25	12.41	0	37.3		-10	55
22070		43.21	12.41	0	37.3		-10	55
22090		42.99	12.41	0	37.3		-10	55
22095		42.99	12.41	0	37.3		-10	55
22110		42.75	12.41	0	37.3		-10	55
22130		42.59	12.41	0	37.3		-10	55
22150		42.17	12.41	0	37.3		-10	55
22155		42.17	12.41	0	37.3		-10	55
22170		42.09	12.41	0	37.3		-10	55
22190		41.99	12.41	0	37.3		-10	55
22210		41.7	12.41	0	37.3		-10	55
22220		41.7	12.41	0	37.3		-10	55
22230		41.78	12.41	0	37.3		-10	55
22250		41.46	12.41	0	37.3		-10	55
22270		41.27	12.41	0	37.3		-10	55
22280		41.27	12.41	0	37.3		-10	55
22290		41.08	12.41	0	37.3		-10	55
22310		40.97	12.41	0	37.3		-10	55
22330		40.66	12.41	0	37.3		-10	55
22345		40.66	12.41	0	37.3		-10	55
22350		40.56	12.41	0	37.3		-10	55
22370		40.45	12.41	0	37.3		-10	55
22390		40.38	12.41	0	37.3		-10	55
22405		40.38	12.41	0	37.3		-10	55
22410		40.04	12.41	0	37.3		-10	55
22430		39.83	12.41	0	37.3		-10	55
22450		39.87	12.41	0	37.3		-10	55
22470		39.58	12.31	0	37.3		-10	55
22490		39.45	12.31	0	37.3		-10	55
22510		39.33	12.31	0	37.3		-10	55
22530		39.09	12.31	0	37.3		-10	55
22550		38.99	12.31	0	37.3		-10	55
22570		38.85	12.31	0	37.3		-10	55
22590		38.49	12.31	0	37.3		-10	55
22595		38.49	12.31	0	37.3		-10	55
22610		38.49	12.31	0	37.3		-10	55
22630		38.4	12.31	0	37.3		-10	55
22650		38.33	12.31	0	37.3		-10	55
22655		38.33	12.31	0	37.3		-10	55
22670		38.23	12.31	0	37.3		-10	55
22690		38.01	12.31	0	37.3		-10	55
22710		38.03	12.31	0	37.3		-10	55
22715		38.03	12.31	0	37.3		-10	55
22730		37.88	12.31	0	37.3		-10	55
22750		37.81	12.31	0	37.3		-10	55
22770		37.74	12.31	0	37.3		-10	55
22780		37.74	12.31	0	37.3		-10	55
22790		37.75	12.31	0	37.3		-10	55
22810		37.54	12.31	0	37.3		-10	55
22830		37.55	12.31	0	37.3		-10	55
22840		37.55	12.31	0	37.3		-10	55
22850		37.48	12.31	0	37.3		-10	55
22870		37.59	12.31	0	37.3		-10	55
22890		37.38	12.31	0	37.3		-10	55
22905		37.38	12.31	0	37.3		-10	55
22910		37.44	12.31	0	37.3		-10	55
22930		37.39	12.31	0	37.3		-10	55
22950		37.39	12.31	0	37.3		-10	55
22970		37.35	12.35	0	37.3		-10	55
22990		37.31	12.35	0	37.3		-10	55
23010		37.34	12.35	0	37.3		-10	55
23030		37.41	12.35	0	37.3		-10	55
23050		37.24	12.35	0	37.3		-10	55
23070		37.44	12.35	0	37.3		-10	55
23090		37.3	12.35	0	37.3		-10	55
23110		37.53	12.35	0	37.3		-10	55
23130		37.34	12.35	0	37.3		-10	55
23150		37.62	12.35	0	37.3		-10	55
23155		37.62	12.35	0	37.3		-10	55
23170		37.47	12.35	0	37.3		-10	55
23190		37.62	12.35	0	37.3		-10	55
23210		37.78	12.35	0	37.3		-10	55
23215		37.78	12.35	0	37.3		-10	55
23230		37.93	12.35	0	37.3		-10	55
23250		37.97	12.35	0	37.3		-10	55
23270		38.06	12.35	0	37.3		-10	55
23280		38.06	12.35	0	37.3		-10	55
23290		38.29	12.35	0	37.3		-10	55
23310		38.36	12.35	0	37.3		-10	55
23330		38.42	12.35	0	37.3		-10	55
23340		38.42	12.35	0	37.3		-10	55
23350		38.68	12.35	0	37.3		-10	55
23370		38.78	12.35	0	37.3		-10	55
23390		39.02	12.35	0	37.3		-10	55
23405		39.02	12.35	0	37.3		-10	55
23410		39.24	12.35	0	37.3		-10	55
23430		39.44	12.35	0	37.3		-10	55
23450		39.59	12.35	0	37.3		-10	55
23465		39.59	12.35	0	37.3		-10	55
23470		39.84	12.35	0	37.3		-10	55
23490		39.97	12.35	0	37.3		-10	55
23510		40.29	12.35	0	37.3		-10	55
23530		40.5	12.48	0	37.3		-10	55
23550		40.72	12.48	0	37.3		-10	55
23570		40.9	12.48	0	37.3		-10	55
23590		41.22	12.48	0	37.3		-10	55
23610		41.41	12.48	0	37.3		-10	55
23630		41.58	12.48	0	37.3		-10	55
23650		41.61	12.48	0	37.3		-10	55
23655		41.61	12.48	0	37.3		-10	55
23670		41.81	12.48	0	37.3		-10	55
23690		42.09	12.48	0	37.3		-10	55
23710		42.34	12.48	0	37.3		-10	55
23715		42.34	12.48	0	37.3		-10	55
23730		42.52	12.48	0	37.3		-10	55
23750		42.92	12.48	0	37.3		-10	55
23770		43.05	12.48	0	37.3		-10	55
23780		43.05	12.48	0	37.3		-10	55
23790		43.16	12.48	0	37.3		-10	55
23810		43.3	12.48	0	37.3		-10	55
23830		43.71	12.48	0	37.3		-10	55
23840		43.71	12.48	0	37.3		-10	55
23850		43.76	12.48	0	37.3		-10	55
23870		43.9	12.48	0	37.3		-10	55
23890		44.22	12.48	0	37.3		-10	55
23905		44.22	12.48	0	37.3		-10	55
23910		44.38	12.48	0	37.3		-10	55
23930		44.52	12.48	0	37.3		-10	55
23950		44.69	12.48	0	37.3		-10	55
23965		44.69	12.48	0	37.3		-10	55
23970		44.8	12.48	0	37.3		-10	55
23990		45.01	12.48	0	37.3		-10	55
24010		45.2	12.48	0	37.3		-10	55
24025		45.2	12.48	0	37.3		-10	55
24030		45.61	12.48	0	37.3		-10	55
24050		45.73	12.48	0	37.3		-10	55
24070		45.64	12.48	0	37.3		-10	55
24090		45.89	12.63	0	37.3		-10	55
24110		45.97	12.63	0	37.3		-10	55
24130		46.17	12.63	0	37.3		-10	55
24150		46.44	12.63	0	37.3		-10	55
24170		46.54	12.63	0	37.3		-10	55
24190		46.51	12.63	0	37.3		-10	55
24210		46.83	12.63	0	37.3		-10	55
24215		46.83	12.63	0	37.3		-10	55
24230		46.8	12.63	0	37.3		-10	55
24250		46.96	12.63	0	37.3		-10	55
24270		46.87	12.63	0	37.3		-10	55
24280		46.87	12.63	0	37.3		-10	55
24290		46.9	12.63	0	37.3		-10	55
24310		47.27	12.63	0	37.3		-10	55
24330		47.06	12.63	0	37.3		-10	55
24340		47.06	12.63	0	37.3		-10	55
24350		47.15	12.63	0	37.3		-10	55
24370		47.14	12.63	0	37.3		-10	55
24390		46.99	12.63	0	37.3		-10	55
24400		46.99	12.63	0	37.3		-10	55
24410		47.25	12.63	0	37.3		-10	55
24430		47.04	12.63	0	37.3		-10	55
24450		47.24	12.63	0	37.3		-10	55
24465		47.24	12.63	0	37.3		-10	55
24470		47.1	12.63	0	37.3		-10	55
24490		47.1	12.63	0	37.3		-10	55
24510		47.06	12.63	0	37.3		-10	55
24525		47.06	12.63	0	37.3		-10	55
24530		46.83	12.63	0	37.3		-10	55
24550		46.69	12.63	0	37.3		-10	55
24570		46.8	12.63	0	37.3		-10	55
24590		46.54	12.73	0	37.3		-10	55
24610		46.34	12.73	0	37.3		-10	55
24630		46.35	12.73	0	37.3		-10	55
24650		46.25	12.73	0	37.3		-10	55
24670		45.87	12.73	0	37.3		-10	55
24690		45.85	12.73	0	37.3		-10	55
24710		45.63	12.73	0	37.3		-10	55
24715		45.63	12.73	0	37.3		-10	55
24730		45.25	12.73	0	37.3		-10	55
24750		45.22	12.73	0	37.3		-10	55
24770		45.02	12.73	0	37.3		-10	55
24775		45.02	12.73	0	37.3		-10	55
24790		44.77	12.73	0	37.3		-10	55
24810		44.58	12.73	0	37.3		-10	55
24830		44.4	12.73	0	37.3		-10	55
24840		44.4	12.73	0	37.3		-10	55
24850		44.12	12.73	0	37.3		-10	55
24870		43.97	12.73	0	37.3		-10	55
24890		43.62	12.73	0	37.3		-10	55
24900		43.62	12.73	0	37.3		-10	55
24910		43.45	12.73	0	37.3		-10	55
24930		43.46	12.73	0	37.3		-10	55
24950		43.14	12.73	0	37.3		-10	55
24965		43.14	12.73	0	37.3		-10	55
24970		42.92	12.73	0	37.3		-10	55
24990		42.71	12.73	0	37.3		-10	55
25010		42.58	12.73	0	37.3		-10	55
25025		42.58	12.73	0	37.3		-10	55
25030		42.33	12.73	0	37.3		-10	55
25050		42.2	12.73	0	37.3		-10	55
25070		42.08	12.73	0	37.3		-10	55
25090		41.7	12.55	0	37.3		-10	55
25110		41.61	12.55	0	37.3		-10	55
25130		41.4	12.55	0	37.3		-10	55
25150		41.22	12.55	0	37.3		-10	55
25170		41.1	12.55	0	37.3		-10	55
25190		40.88	12.55	0	37.3		-10	55
25210		40.66	12.55	0	37.3		-10	55
25215		40.66	12.55	0	37.3		-10	55
25230		40.78	12.55	0	37.3		-10	55
25250		40.41	12.55	0	37.3		-10	55
25270		40.25	12.55	0	37.3		-10	55
25275		40.25	12.55	0	37.3		-10	55
25290		39.96	12.55	0	37.3		-10	55
25310		39.97	12.55	0	37.3		-10	55
25330		39.85	12.55	0	37.3		-10	55
25335		39.85	12.55	0	37.3		-10	55
25350		39.62	12.55	0	37.3		-10	55
25370		39.36	12.55	0	37.3		-10	55
25390		39.16	12.55	0	37.3		-10	55
25400		39.16	12.55	0	37.3		-10	55
25410		39.24	12.55	0	37.3		-10	55
25430		38.83	12.55	0	37.3		-10	55
25450		38.81	12.55	0	37.3		-10	55
25465		38.81	12.55	0	37.3		-10	55
25470		38.54	12.55	0	37.3		-10	55
25490		38.6	12.55	0	37.3		-10	55
25510		38.39	12.55	0	37.3		-10	55
25525		38.39	12.55	0	37.3		-10	55
25530		38.29	12.55	0	37.3		-10	55
25550		38.07	12.55	0	37.3		-10	55
25570		38.04	12.55	0	37.3		-10	55
25590		38.13	12.63	0	37.3		-10	55
25610		37.98	12.63	0	37.3		-10	55
25630		37.74	12.63	0	37.3		-10	55
25650		37.8	12.63	0	37.3		-10	55
25670		37.55	12.63	0	37.3		-10	55
25690		37.67	12.63	0	37.3		-10	55
25710		37.4	12.63	0	37.3		-10	55
25730		37.6	12.63	0	37.3		-10	55
25750		37.38	12.63	0	37.3		-10	55
25770		37.38	12.63	0	37.3		-10	55
25775		37.38	12.63	0	37.3		-10	55
25790		37.35	12.63	0	37.3		-10	55
25810		37.34	12.63	0	37.3		-10	55
25830		37.45	12.63	0	37.3		-10	55
25835		37.45	12.63	0	37.3		-10	55
25850		37.31	12.63	0	37.3		-10	55
25870		37.3	12.63	0	37.3		-10	55
25890		37.36	12.63	0	37.3		-10	55
25900		37.36	12.63	0	37.3		-10	55
25910		37.35	12.63	0	37.3		-10	55
25930		37.21	12.63	0	37.3		-10	55
25950		37.55	12.63	0	37.3		-10	55
25960		37.55	12.63	0	37.3		-10	55
25970		37.62	12.63	0	37.3		-10	55
25990		37.56	12.63	0	37.3		-10	55
26010		37.59	12.63	0	37.3		-10	55
26025		37.59	12.63	0	37.3		-10	55
26030		37.77	12.63	0	37.3		-10	55
26050		37.8	12.63	0	37.3		-10	55
26070		37.97	12.63	0	37.3		-10	55
26085		37.97	12.63	0	37.3		-10	55
26090		38.04	12.63	0	37.3		-10	55
26110		38.06	12.63	0	37.3		-10	55
26130		38.32	12.63	0	37.3		-10	55
26150		38.46	12.78	0	37.3		-10	55
26170		38.78	12.78	0	37.3		-10	55
26190		38.82	12.78	0	37.3		-10	55
26210		39.05	12.78	0	37.3		-10	55
26230		39.29	12.78	0	37.3		-10	55
26250		39.28	12.78	0	37.3		-10	55
26270		39.52	12.78	0	37.3		-10	55
26275		39.52	12.78	0	37.3		-10	55
26290		39.71	12.78	0	37.3		-10	55
26310		40.03	12.78	0	37.3		-10	55
26330		40.22	12.78	0	37.3		-10	55
26335		40.22	12.78	0	37.3		-10	55
26350		40.46	12.78	0	37.3		-10	55
26370		40.62	12.78	0	37.3		-10	55
26390		40.91	12.78	0	37.3		-10	55
26400		40.91	12.78	0	37.3		-10	55
26410		41.16	12.78	0	37.3		-10	55
26430		41.22	12.78	0	37.3		-10	55
26450		41.5	12.78	0	37.3		-10	55
26460		41.5	12.78	0	37.3		-10	55
26470		41.69	12.78	0	37.3		-10	55
26490		41.98	12.78	0	37.3		-10	55
26510		42.19	12.78	0	37.3		-10	55
26525		42.19	12.78	0	37.3		-10	55
26530		42.21	12.78	0	37.3		-10	55
26550		42.49	12.78	0	37.3		-10	55
26570		42.85	12.78	0	37.3		-10	55
26585		42.85	12.78	0	37.3		-10	55
26590		43.01	12.78	0	37.3		-10	55
26610		43.17	12.78	0	37.3		-10	55
26630		43.28	12.78	0	37.3		-10	55
26650		43.47	12.71	0	37.3		-10	55
26670		43.78	12.71	0	37.3		-10	55
26690		43.92	12.71	0	37.3		-10	55
26710		44.23	12.71	0	37.3		-10	55
26730		44.37	12.71	0	37.3		-10	55
26750		44.67	12.71	0	37.3		-10	55
26770		44.63	12.71	0	37.3		-10	55
26775		44.63	12.71	0	37.3		-10	55
26790		44.91	12.71	0	37.3		-10	55
26810		45.03	12.71	0	37.3		-10	55
26830		45.36	12.71	0	37.3		-10	55
26835		45.36	12.71	0	37.3		-10	55
26850		45.29	12.71	0	37.3		-10	55
26870		45.46	12.71	0	37.3		-10	55
26890		45.94	12.71	0	37.3		-10	55
26900		45.94	12.71	0	37.3		-10	55
26910		45.88	12.71	0	37.3		-10	55
26930		46.02	12.71	0	37.3		-10	55
26950		46.14	12.71	0	37.3		-10	55
26960		46.14	12.71	0	37.3		-10	55
26970		46.28	12.71	0	37.3		-10	55
26990		46.44	12.71	0	37.3		-10	55
27010		46.82	12.71	0	37.3		-10	55
27020		46.82	12.71	0	37.3		-10	55
27030		46.75	12.71	0	37.3		-10	55
27050		46.88	12.71	0	37.3		-10	55
27070		46.75	12.71	0	37.3		-10	55
27085		46.75	12.71	0	37.3		-10	55
27090		46.8	12.71	0	37.3		-10	55
27110		46.99	12.71	0	37.3		-10	55
27130		46.95	12.71	0	37.3		-10	55
27145		46.95	12.71	0	37.3		-10	55
27150		46.99	12.71	0	37.3		-10	55
27170		47.01	12.71	0	37.3		-10	55
27190		47.15	12.71	0	37.3		-10	55
27210		47.3	12.76	0	37.3		-10	55
27230		47.1	12.76	0	37.3		-10	55
27250		47.26	12.76	0	37.3		-10	55
27270		47.03	12.76	0	37.3		-10	55
27275		47.03	12.76	0	37.3		-10	55
27290		46.96	12.76	0	37.3		-10	55
27310		46.98	12.76	0	37.3		-10	55
27330		46.94	12.76	0	37.3		-10	55
27335		46.94	12.76	0	37.3		-10	55
27350		46.8	12.76	0	37.3		-10	55
27370		46.9	12.76	0	37.3		-10	55
27390		46.89	12.76	0	37.3		-10	55
27395		46.89	12.76	0	37.3		-10	55
27410		46.88	12.76	0	37.3		-10	55
27430		46.91	12.76	0	37.3		-10	55
27450		46.6	12.76	0	37.3		-10	55
27460		46.6	12.76	0	37.3		-10	55
27470		46.7	12.76	0	37.3		-10	55
27490		46.44	12.76	0	37.3		-10	55
27510		46.25	12.76	0	37.3		-10	55
27520		46.25	12.76	0	37.3		-10	55
27530		46.09	12.76	0	37.3		-10	55
27550		46.23	12.76	0	37.3		-10	55
27570		45.82	12.76	0	37.3		-10	55
27585		45.82	12.76	0	37.3		-10	55
27590		45.7	12.76	0	37.3		-10	55
27610		45.58	12.76	0	37.3		-10	55
27630		45.59	12.76	0	37.3		-10	55
27645		45.59	12.76	0	37.3		-10	55
27650		45.01	12.76	0	37.3		-10	55
27670		44.94	12.76	0	37.3		-10	55
27690		44.66	12.76	0	37.3		-10	55
27710		44.6	12.89	0	37.3		-10	55
27730		44.44	12.89	0	37.3		-10	55
27750		44.23	12.89	0	37.3		-10	55
27770		43.99	12.89	0	37.3		-10	55
27790		43.76	12.89	0	37.3		-10	55
27810		43.65	12.89	0	37.3		-10	55
27830		43.36	12.89	0	37.3		-10	55
27835		43.36	12.89	0	37.3		-10	55
27850		43.28	12.89	0	37.3		-10	55
27870		42.89	12.89	0	37.3		-10	55
27890		42.77	12.89	0	37.3		-10	55
27895		42.77	12.89	0	37.3		-10	55
27910		42.59	12.89	0	37.3		-10	55
27930		42.37	12.89	0	37.3		-10	55
27950		42.2	12.89	0	37.3		-10	55
27960		42.2	12.89	0	37.3		-10	55
27970		41.96	12.89	0	37.3		-10	55
27990		41.89	12.89	0	37.3		-10	55
28010		41.7	12.89	0	37.3		-10	55
28020		41.7	12.89	0	37.3		-10	55
28030		41.45	12.89	0	37.3		-10	55
28050		41.28	12.89	0	37.3		-10	55
28070		41.17	12.89	0	37.3		-10	55
28085		41.17	12.89	0	37.3		-10	55
28090		40.82	12.89	0	37.3		-10	55
28110		40.9	12.89	0	37.3		-10	55
28130		40.7	12.89	0	37.3		-10	55
28145		40.7	12.89	0	37.3		-10	55
28150		40.6	12.89	0	37.3		-10	55
28170		40.38	12.89	0	37.3		-10	55
28190		40.09	12.89	0	37.3		-10	55
28210		40.04	12.81	0	37.3		-10	55
28230		39.72	12.81	0	37.3		-10	55
28250		39.53	12.81	0	37.3		-10	55
28270		39.35	12.81	0	37.3		-10	55
28290		39.36	12.81	0	37.3		-10	55
28310		39.12	12.81	0	37.3		-10	55
28330		38.98	12.81	0	37.3		-10	55
28350		38.8	12.81	0	37.3		-10	55
28370		38.57	12.81	0	37.3		-10	55
28390		38.51	12.81	0	37.3		-10	55
28395		38.51	12.81	0	37.3		-10	55
28410		38.44	12.81	0	37.3		-10	55
28430		38.21	12.81	0	37.3		-10	55
28450		38.09	12.81	0	37.3		-10	55
28455		38.09	12.81	0	37.3		-10	55
28470		38.03	12.81	0	37.3		-10	55
28490		38.13	12.81	0	37.3		-10	55
28510		37.93	12.81	0	37.3		-10	55
28520		37.93	12.81	0	37.3		-10	55
28530		37.72	12.81	0	37.3		-10	55
28550		37.78	12.81	0	37.3		-10	55
28570		37.63	12.81	0	37.3		-10	55
28580		37.63	12.81	0	37.3		-10	55
28590		37.6	12.81	0	37.3		-10	55
28610		37.63	12.81	0	37.3		-10	55
28630		37.63	12.81	0	37.3		-10	55
28645		37.63	12.81	0	37.3		-10	55
28650		37.59	12.81	0	37.3		-10	55
28670		37.33	12.81	0	37.3		-10	55
28690		37.34	12.81	0	37.3		-10	55
28705		37.34	12.81	0	37.3		-10	55
28710		37.32	12.81	0	37.3		-10	55
28730		37.35	12.81	0	37.3		-10	55
28750		37.36	12.81	0	37.3		-10	55
28770		37.34	12.76	0	37.3		-10	55
28790		37.41	12.76	0	37.3		-10	55
28810		37.32	12.76	0	37.3		-10	55
28830		37.37	12.76	0	37.3		-10	55
28850		37.52	12.76	0	37.3		-10	55
28870		37.53	12.76	0	37.3		-10	55
28890		37.53	12.76	0	37.3		-10	55
28895		37.53	12.76	0	37.3		-10	55
28910		37.67	12.76	0	37.3		-10	55
28930		37.7	12.76	0	37.3		-10	55
28950		37.74	12.76	0	37.3		-10	55
28955		37.74	12.76	0	37.3		-10	55
28970		37.93	12.76	0	37.3		-10	55
28990		37.92	12.76	0	37.3		-10	55
29010		38.15	12.76	0	37.3		-10	55
29020		38.15	12.76	0	37.3		-10	55
29030		38.21	12.76	0	37.3		-10	55
29050		38.29	12.76	0	37.3		-10	55
29070		38.58	12.76	0	37.3		-10	55
29080		38.58	12.76	0	37.3		-10	55
29090		38.61	12.76	0	37.3		-10	55
29110		38.9	12.76	0	37.3		-10	55
29130		39.04	12.76	0	37.3		-10	55
29145		39.04	12.76	0	37.3		-10	55
29150		39.36	12.76	0	37.3		-10	55
29170		39.39	12.76	0	37.3		-10	55
29190		39.73	12.76	0	37.3		-10	55
29205		39.73	12.76	0	37.3		-10	55
29210		39.7	12.76	0	37.3		-10	55
29230		39.99	12.76	0	37.3		-10	55
29250		40.23	12.76	0	37.3		-10	55
29270		40.46	12.76	0	37.3		-10	55
29290		40.66	12.76	0	37.3		-10	55
29310		40.79	12.76	0	37.3		-10	55
29330		41.09	12.76	0	37.3		-10	55
29350		41.34	12.76	0	37.3		-10	55
29370		41.55	12.76	0	37.3		-10	55
29390		41.71	12.76	0	37.3		-10	55
29395		41.71	12.76	0	37.3		-10	55
29410		42.03	12.76	0	37.3		-10	55
29430		42.03	12.76	0	37.3		-10	55
29450		42.53	12.76	0	37.3		-10	55
29455		42.53	12.76	0	37.3		-10	55
29470		42.47	12.76	0	37.3		-10	55
29490		42.79	12.76	0	37.3		-10	55
29510		43.05	12.76	0	37.3		-10	55
29520		43.05	12.76	0	37.3		-10	55
29530		43.23	12.76	0	37.3		-10	55
29550		43.44	12.76	0	37.3		-10	55
29570		43.53	12.76	0	37.3		-10	55
29580		43.53	12.76	0	37.3		-10	55
29590		43.74	12.76	0	37.3		-10	55
29610		44	12.76	0	37.3		-10	55
29630		44.18	12.76	0	37.3		-10	55
29640		44.18	12.76	0	37.3		-10	55
29650		44.3	12.76	0	37.3		-10	55
29670		44.68	12.76	0	37.3		-10	55
29690		44.76	12.76	0	37.3		-10	55
29705		44.76	12.76	0	37.3		-10	55
29710		44.87	12.76	0	37.3		-10	55
29730		45.12	12.76	0	37.3		-10	55
29750		45.31	12.76	0	37.3		-10	55
29765		45.31	12.76	0	37.3		-10	55
29770		45.51	12.76	0	37.3		-10	55
29790		45.58	12.76	0	37.3		-10	55
29810		45.92	12.76	0	37.3		-10	55
29830		46.06	12.88	0	37.3		-10	55
29850		46.03	12.88	0	37.3		-10	55
29870		46.24	12.88	0	37.3		-10	55
29890		46.5	12.88	0	37.3		-10	55
29895		46.5	12.88	0	37.3		-10	55
29910		46.5	12.88	0	37.3		-10	55
29930		46.57	12.88	0	37.3		-10	55
29950		46.71	12.88	0	37.3		-10	55
29955		46.71	12.88	0	37.3		-10	55
29970		46.58	12.88	0	37.3		-10	55
29990		47	12.88	0	37.3		-10	55
30010		47.1	12.88	0	37.3		-10	55
30015		47.1	12.88	0	37.3		-10	55
30030		46.8	12.88	0	37.3		-10	55
30050		47.01	12.88	0	37.3		-10	55
30070		47	12.88	0	37.3		-10	55
30080		47	12.88	0	37.3		-10	55
30090		47.22	12.88	0	37.3		-10	55
30110		47.08	12.88	0	37.3		-10	55
30130		47	12.88	0	37.3		-10	55
30140		47	12.88	0	37.3		-10	55
30150		47.16	12.88	0	37.3		-10	55
30170		47	12.88	0	37.3		-10	55
30190		47.01	12.88	0	37.3		-10	55
30205		47.01	12.88	0	37.3		-10	55
30210		47.12	12.88	0	37.3		-10	55
30230		47.06	12.88	0	37.3		-10	55
30250		46.91	12.88	0	37.3		-10	55
30265		46.91	12.88	0	37.3		-10	55
30270		46.91	12.88	0	37.3		-10	55
30290		46.91	12.88	0	37.3		-10	55
30310		46.65	12.88	0	37.3		-10	55
30330		46.7	12.99	0	37.3		-10	55
30350		46.51	12.99	0	37.3		-10	55
30370		46.33	12.99	0	37.3		-10	55
30390		46.17	12.99	0	37.3		-10	55
30410		46.14	12.99	0	37.3		-10	55
30430		45.86	12.99	0	37.3		-10	55
30450		45.93	12.99	0	37.3		-10	55
30455		45.93	12.99	0	37.3		-10	55
30470		45.64	12.99	0	37.3		-10	55
30490		45.51	12.99	0	37.3		-10	55
30510		45.22	12.99	0	37.3		-10	55
30515		45.22	12.99	0	37.3		-10	55
30530		44.96	12.99	0	37.3		-10	55
30550		44.81	12.99	0	37.3		-10	55
30570		44.75	12.99	0	37.3		-10	55
30580		44.75	12.99	0	37.3		-10	55
30590		44.48	12.99	0	37.3		-10	55
30610		44.23	12.99	0	37.3		-10	55
30630		44.01	12.99	0	37.3		-10	55
30640		44.01	12.99	0	37.3		-10	55
30650		43.71	12.99	0	37.3		-10	55
30670		43.51	12.99	0	37.3		-10	55
30690		43.38	12.99	0	37.3		-10	55
30705		43.38	12.99	0	37.3		-10	55
30710		43.1	12.99	0	37.3		-10	55
30730		42.92	12.99	0	37.3		-10	55
30750		42.64	12.99	0	37.3		-10	55
30765		42.64	12.99	0	37.3		-10	55
30770		42.62	12.99	0	37.3		-10	55
30790		42.44	12.99	0	37.3		-10	55
30810		42.16	12.99	0	37.3		-10	55
30830		41.94	12.91	0	37.3		-10	55
30850		41.88	12.91	0	37.3		-10	55
30870		41.57	12.91	0	37.3		-10	55
30890		41.42	12.91	0	37.3		-10	55
30910		41.39	12.91	0	37.3		-10	55
30930		41.11	12.91	0	37.3		-10	55
30950		41	12.91	0	37.3		-10	55
30970		40.84	12.91	0	37.3		-10	55
30990		40.67	12.91	0	37.3		-10	55
31010		40.41	12.91	0	37.3		-10	55
31015		40.41	12.91	0	37.3		-10	55
31030		40.29	12.91	0	37.3		-10	55
31050		40.1	12.91	0	37.3		-10	55
31070		40.04	12.91	0	37.3		-10	55
31080		40.04	12.91	0	37.3		-10	55
31090		39.83	12.91	0	37.3		-10	55
31110		39.71	12.91	0	37.3		-10	55
31130		39.6	12.91	0	37.3		-10	55
31140		39.6	12.91	0	37.3		-10	55
31150		39.31	12.91	0	37.3		-10	55
31170		39.1	12.91	0	37.3		-10	55
31190		39.08	12.91	0	37.3		-10	55
31205		39.08	12.91	0	37.3		-10	55
31210		38.77	12.91	0	37.3		-10	55
31230		38.74	12.91	0	37.3		-10	55
31250		38.58	12.91	0	37.3		-10	55
31265		38.58	12.91	0	37.3		-10	55
31270		38.41	12.91	0	37.3		-10	55
31290		38.3	12.91	0	37.3		-10	55
31310		38.17	12.91	0	37.3		-10	55
31325		38.17	12.91	0	37.3		-10	55
31330		38.17	12.91	0	37.3		-10	55
31350		37.94	12.91	0	37.3		-10	55
31370		37.86	12.91	0	37.3		-10	55
31390		37.75	13.01	0	37.3		-10	55
31410		37.8	13.01	0	37.3		-10	55
31430		37.62	13.01	0	37.3		-10	55
31450		37.66	13.01	0	37.3		-10	55
31470		37.48	13.01	0	37.3		-10	55
31490		37.39	13.01	0	37.3		-10	55
31510		37.47	13.01	0	37.3		-10	55
31515		37.47	13.01	0	37.3		-10	55
31530		37.37	13.01	0	37.3		-10	55
31550		37.28	13.01	0	37.3		-10	55
31570		37.34	13.01	0	37.3		-10	55
31575		37.34	13.01	0	37.3		-10	55
31590		37.31	13.01	0	37.3		-10	55
31610		37.33	13.01	0	37.3		-10	55
31630		37.33	13.01	0	37.3		-10	55
31640		37.33	13.01	0	37.3		-10	55
31650		37.3	13.01	0	37.3		-10	55
31670		37.28	13.01	0	37.3		-10	55
31690		37.42	13.01	0	37.3		-10	55
31700		37.42	13.01	0	37.3		-10	55
31710		37.39	13.01	0	37.3		-10	55
31730		37.37	13.01	0	37.3		-10	55
31750		37.39	13.01	0	37.3		-10	55
31765		37.39	13.01	0	37.3		-10	55
31770		37.52	13.01	0	37.3		-10	55
31790		37.8	13.01	0	37.3		-10	55
31810		37.55	13.01	0	37.3		-10	55
31825		37.55	13.01	0	37.3		-10	55
31830		37.69	13.01	0	37.3		-10	55
31850		37.92	13.01	0	37.3		-10	55
31870		37.95	13.01	0	37.3		-10	55
31890		38.09	12.89	0	37.3		-10	55
31910		38.25	12.89	0	37.3		-10	55
31930		38.3	12.89	0	37.3		-10	55
31950		38.58	12.89	0	37.3		-10	55
31970		38.75	12.89	0	37.3		-10	55
31990		38.92	12.89	0	37.3		-10	55
32010		39.1	12.89	0	37.3		-10	55
32015		39.1	12.89	0	37.3		-10	55
32030		39.46	12.89	0	37.3		-10	55
32050		39.43	12.89	0	37.3		-10	55
32070		39.73	12.89	0	37.3		-10	55
32075		39.73	12.89	0	37.3		-10	55
32090		39.96	12.89	0	37.3		-10	55
32110		40.13	12.89	0	37.3		-10	55
32130		40.47	12.89	0	37.3		-10	55
32140		40.47	12.89	0	37.3		-10	55
32150		40.59	12.89	0	37.3		-10	55
32170		40.81	12.89	0	37.3		-10	55
32190		40.98	12.89	0	37.3		-10	55
32200		40.98	12.89	0	37.3		-10	55
32210		41.23	12.89	0	37.3		-10	55
[truncated: 358 more rows]
