# Supplementary material for: Clinical identification of the stimulus intensity to measure temporal summation of second pain
Source: Sci Rep. 2022 Jul 28;12:12915. doi: 10.1038/s41598-022-17171-6 (PMC9334644; doi:10.1038/s41598-022-17171-6)
Supplement: Supplementary file 1 — Supplementary Information 1. [file 41598_2022_17171_MOESM1_ESM.zip › 17 PT1.xlsx]

## Sheet: Sheet1
Timestamp [msec]	Heater [C]	Tec [C]	Water [C]	COVAS	Baseline [C]	Events	LimiterMin [C]	LimiterMax [C]
10		38.43
20		38.43	11.77	0	38.3		-10	55
30		38.49	11.77	0	38.3		-10	55
50		38.36	11.77	0	38.3		-10	55
70		38.35	11.77	0	38.3		-10	55
90		38.28	11.77	0	38.3		-10	55
105		38.28	11.77	0	38.3		-10	55
110		38.4	11.77	0	38.3		-10	55
130		38.42	11.77	0	38.3		-10	55
150		38.41	11.77	0	38.3		-10	55
170		38.33	11.77	0	38.3		-10	55
190		38.26	11.77	0	38.3		-10	55
210		38.4	11.77	0	38.3		-10	55
230		38.27	11.77	0	38.3		-10	55
235		38.27	11.77	0	38.3		-10	55
250		38.44	11.77	0	38.3		-10	55
270		38.16	11.77	0	38.3		-10	55
290		38.37	11.77	0	38.3		-10	55
295		38.37	11.77	0	38.3		-10	55
310		38.41	11.77	0	38.3		-10	55
330		38.35	11.77	0	38.3		-10	55
350		38.42	11.77	0	38.3		-10	55
360		38.42	11.77	0	38.3		-10	55
370		38.44	11.77	0	38.3		-10	55
390		38.39	11.77	0	38.3		-10	55
410		38.37	11.77	0	38.3		-10	55
420		38.37	11.77	0	38.3		-10	55
430		38.4	11.77	0	38.3		-10	55
450		38.39	11.77	0	38.3		-10	55
470		38.29	11.77	0	38.3		-10	55
480		38.29	11.77	0	38.3		-10	55
490		38.17	11.77	0	38.3		-10	55
510		38.14	11.77	0	38.3		-10	55
530		38.29	11.77	0	38.3		-10	55
545		38.29	11.87	0	38.3		-10	55
550		38.4	11.87	0	38.3		-10	55
570		38.3	11.87	0	38.3		-10	55
590		38.17	11.87	0	38.3		-10	55
605		38.17	11.87	0	38.3		-10	55
610		38.24	11.87	0	38.3		-10	55
630		38.37	11.87	0	38.3		-10	55
650		38.33	11.87	0	38.3		-10	55
670		38.35	11.87	0	38.3		-10	55
690		38.23	11.87	0	38.3		-10	55
710		38.3	11.87	0	38.3		-10	55
730		38.2	11.87	0	38.3		-10	55
750		38.24	11.87	0	38.3		-10	55
770		38.25	11.87	0	38.3		-10	55
790		38.25	11.87	0	38.3		-10	55
795		38.25	11.87	0	38.3		-10	55
810		38.26	11.87	0	38.3		-10	55
830		38.37	11.87	0	38.3		-10	55
850		38.32	11.87	0	38.3		-10	55
855		38.32	11.87	0	38.3		-10	55
870		38.33	11.87	0	38.3		-10	55
890		38.4	11.87	0	38.3		-10	55
910		38.28	11.87	0	38.3		-10	55
920		38.28	11.87	0	38.3		-10	55
930		38.41	11.87	0	38.3		-10	55
950		38.33	11.87	0	38.3		-10	55
970		38.3	11.87	0	38.3		-10	55
980		38.3	11.87	0	38.3		-10	55
990		38.29	11.87	0	38.3		-10	55
1010		38.33	11.87	0	38.3		-10	55
1030		38.38	11.87	0	38.3		-10	55
1045		38.38	11.74	0	38.3		-10	55
1050		38.18	11.74	0	38.3		-10	55
1070		38.35	11.74	0	38.3		-10	55
1090		38.45	11.74	0	38.3		-10	55
1105		38.45	11.74	0	38.3		-10	55
1110		38.38	11.74	0	38.3		-10	55
1130		38.35	11.74	0	38.3		-10	55
1150		38.38	11.74	0	38.3		-10	55
1170		38.32	11.74	0	38.3		-10	55
1190		38.43	11.74	0	38.3		-10	55
1210		38.43	11.74	0	38.3		-10	55
1230		38.42	11.74	0	38.3		-10	55
1250		38.3	11.74	0	38.3		-10	55
1270		38.34	11.74	0	38.3		-10	55
1290		38.27	11.74	0	38.3		-10	55
1295		38.27	11.74	0	38.3		-10	55
1310		38.51	11.74	0	38.3		-10	55
1330		38.31	11.74	0	38.3		-10	55
1350		38.25	11.74	0	38.3		-10	55
1355		38.25	11.74	0	38.3		-10	55
1370		38.35	11.74	0	38.3		-10	55
1390		38.28	11.74	0	38.3		-10	55
1410		38.32	11.74	0	38.3		-10	55
1415		38.32	11.74	0	38.3		-10	55
1430		38.42	11.74	0	38.3		-10	55
1450		38.3	11.74	0	38.3		-10	55
1470		38.29	11.74	0	38.3		-10	55
1480		38.29	11.74	0	38.3		-10	55
1490		38.29	11.74	0	38.3		-10	55
1510		38.38	11.74	0	38.3		-10	55
1530		38.4	11.74	0	38.3		-10	55
1545		38.4	12.05	0	38.3		-10	55
1550		38.29	12.05	0	38.3		-10	55
1570		38.38	12.05	0	38.3		-10	55
1590		38.25	12.05	0	38.3		-10	55
1605		38.25	12.05	0	38.3		-10	55
1610		38.33	12.05	0	38.3		-10	55
1630		38.33	12.05	0	38.3		-10	55
1650		38.29	12.05	0	38.3		-10	55
1670		38.23	12.05	0	38.3		-10	55
1690		38.39	12.05	0	38.3		-10	55
1710		38.31	12.05	0	38.3		-10	55
1730		38.34	12.05	0	38.3		-10	55
1750		38.2	12.05	0	38.3		-10	55
1770		38.17	12.05	0	38.3		-10	55
1790		38.34	12.05	0	38.3		-10	55
1810		38.35	12.05	0	38.3		-10	55
1830		38.24	12.05	0	38.3		-10	55
1850		38.28	12.05	0	38.3		-10	55
1855		38.28	12.05	0	38.3		-10	55
1870		38.31	12.05	0	38.3		-10	55
1890		38.32	12.05	0	38.3		-10	55
1910		38.37	12.05	0	38.3		-10	55
1915		38.37	12.05	0	38.3		-10	55
1930		38.36	12.05	0	38.3		-10	55
1950		38.36	12.05	0	38.3		-10	55
1970		38.34	12.05	0	38.3		-10	55
1980		38.34	12.05	0	38.3		-10	55
1990		38.35	12.05	0	38.3		-10	55
2010		38.32	12.05	0	38.3		-10	55
2030		38.29	12.05	0	38.3		-10	55
2040		38.29	12.05	0	38.3		-10	55
2050		38.39	12.05	0	38.3		-10	55
2070		38.2	12.05	0	38.3		-10	55
2090		38.19	12.05	0	38.3		-10	55
2105		38.19	11.8	0	38.3		-10	55
2110		38.3	11.8	0	38.3		-10	55
2130		38.29	11.8	0	38.3		-10	55
2150		38.25	11.8	0	38.3		-10	55
2165		38.25	11.8	0	38.3		-10	55
2170		38.25	11.8	0	38.3		-10	55
2190		38.22	11.8	0	38.3		-10	55
2210		38.35	11.8	0	38.3		-10	55
2230		38.4	11.8	0	38.3		-10	55
2250		38.32	11.8	0	38.3		-10	55
2270		38.3	11.8	0	38.3		-10	55
2290		38.35	11.8	0	38.3		-10	55
2310		38.29	11.8	0	38.3		-10	55
2330		38.48	11.8	0	38.3		-10	55
2350		38.34	11.8	0	38.3		-10	55
2355		38.34	11.8	0	38.3		-10	55
2370		38.31	11.8	0	38.3		-10	55
2390		38.18	11.8	0	38.3		-10	55
2410		38.31	11.8	0	38.3		-10	55
2415		38.31	11.8	0	38.3		-10	55
2430		38.33	11.8	0	38.3		-10	55
2450		38.31	11.8	0	38.3		-10	55
2470		38.26	11.8	0	38.3		-10	55
2480		38.26	11.8	0	38.3		-10	55
2490		38.25	11.8	0	38.3		-10	55
2510		38.31	11.8	0	38.3		-10	55
2530		38.28	11.8	0	38.3		-10	55
2540		38.28	11.8	0	38.3		-10	55
2550		38.36	11.8	0	38.3		-10	55
2570		38.36	11.8	0	38.3		-10	55
2590		38.4	11.8	0	38.3		-10	55
2605		38.4	11.88	0	38.3		-10	55
2610		38.25	11.88	0	38.3		-10	55
2630		38.55	11.88	0	38.3		-10	55
2650		38.29	11.88	0	38.3		-10	55
2665		38.29	11.88	0	38.3		-10	55
2670		38.38	11.88	0	38.3		-10	55
2690		38.37	11.88	0	38.3		-10	55
2710		38.36	11.88	0	38.3		-10	55
2730		38.42	11.88	0	38.3		-10	55
2750		38.44	11.88	0	38.3		-10	55
2770		38.27	11.88	0	38.3		-10	55
2790		38.41	11.88	0	38.3		-10	55
2810		38.37	11.88	0	38.3		-10	55
2830		38.35	11.88	0	38.3		-10	55
2850		38.29	11.88	0	38.3		-10	55
2855		38.29	11.88	0	38.3		-10	55
2870		38.41	11.88	0	38.3		-10	55
2890		38.38	11.88	0	38.3		-10	55
2910		38.33	11.88	0	38.3		-10	55
2915		38.33	11.88	0	38.3		-10	55
2930		38.32	11.88	0	38.3		-10	55
2950		38.27	11.88	0	38.3		-10	55
2970		38.43	11.88	0	38.3		-10	55
2980		38.43	11.88	0	38.3		-10	55
2990		38.31	11.88	0	38.3		-10	55
3010		38.31	11.88	0	38.3		-10	55
3030		38.45	11.88	0	38.3		-10	55
3040		38.45	11.88	0	38.3		-10	55
3050		38.44	11.88	0	38.3		-10	55
3070		38.36	11.88	0	38.3		-10	55
3090		38.26	11.88	0	38.3		-10	55
3100		38.26	11.88	0	38.3		-10	55
3110		38.44	11.88	0	38.3		-10	55
3130		38.26	11.88	0	38.3		-10	55
3150		38.24	11.88	0	38.3		-10	55
3165		38.24	11.8	0	38.3		-10	55
3170		38.29	11.8	0	38.3		-10	55
3190		38.28	11.8	0	38.3		-10	55
3210		38.36	11.8	0	38.3		-10	55
3225		38.36	11.8	0	38.3		-10	55
3230		38.34	11.8	0	38.3		-10	55
3250		38.24	11.8	0	38.3		-10	55
3270		38.32	11.8	0	38.3		-10	55
3290		38.2	11.8	0	38.3		-10	55
3310		38.39	11.8	0	38.3		-10	55
3330		38.23	11.8	0	38.3		-10	55
3350		38.2	11.8	0	38.3		-10	55
3370		38.23	11.8	0	38.3		-10	55
3390		38.27	11.8	0	38.3		-10	55
3410		38.36	11.8	0	38.3		-10	55
3415		38.36	11.8	0	38.3		-10	55
3430		38.32	11.8	0	38.3		-10	55
3450		38.28	11.8	0	38.3		-10	55
3470		38.28	11.8	0	38.3		-10	55
3475		38.28	11.8	0	38.3		-10	55
3490		38.33	11.8	0	38.3		-10	55
3510		38.21	11.8	0	38.3		-10	55
3530		38.32	11.8	0	38.3		-10	55
3540		38.32	11.8	0	38.3		-10	55
3550		38.22	11.8	0	38.3		-10	55
3570		38.34	11.8	0	38.3		-10	55
3590		38.28	11.8	0	38.3		-10	55
3600		38.28	11.8	0	38.3		-10	55
3610		38.31	11.8	0	38.3		-10	55
3630		38.21	11.8	0	38.3		-10	55
3650		38.36	11.8	0	38.3		-10	55
3665		38.36	11.74	0	38.3		-10	55
3670		38.3	11.74	0	38.3		-10	55
3690		38.32	11.74	0	38.3		-10	55
3710		38.36	11.74	0	38.3		-10	55
3725		38.36	11.74	0	38.3		-10	55
3730		38.24	11.74	0	38.3		-10	55
3750		38.26	11.74	0	38.3		-10	55
3770		38.34	11.74	0	38.3		-10	55
3790		38.32	11.74	0	38.3		-10	55
3810		38.31	11.74	0	38.3		-10	55
3830		38.3	11.74	0	38.3		-10	55
3850		38.48	11.74	0	38.3		-10	55
3870		38.25	11.74	0	38.3		-10	55
3890		38.29	11.74	0	38.3		-10	55
3910		38.45	11.74	0	38.3		-10	55
3915		38.45	11.74	0	38.3		-10	55
3930		38.37	11.74	0	38.3		-10	55
3950		38.32	11.74	0	38.3		-10	55
3970		38.36	11.74	0	38.3		-10	55
3975		38.36	11.74	0	38.3		-10	55
3990		38.38	11.74	0	38.3		-10	55
4010		38.58	11.74	0	38.3		-10	55
4030		38.31	11.74	0	38.3		-10	55
4040		38.31	11.74	0	38.3		-10	55
4050		38.24	11.74	0	38.3		-10	55
4070		38.38	11.74	0	38.3		-10	55
4090		38.38	11.74	0	38.3		-10	55
4100		38.38	11.74	0	38.3		-10	55
4110		38.4	11.74	0	38.3		-10	55
4130		38.28	11.74	0	38.3		-10	55
4150		38.25	11.74	0	38.3		-10	55
4165		38.25	11.87	0	38.3		-10	55
4170		38.43	11.87	0	38.3		-10	55
4190		38.23	11.87	0	38.3		-10	55
4210		38.3	11.87	0	38.3		-10	55
4225		38.3	11.87	0	38.3		-10	55
4230		38.27	11.87	0	38.3		-10	55
4250		38.27	11.87	0	38.3		-10	55
4270		38.31	11.87	0	38.3		-10	55
4290		38.26	11.87	0	38.3		-10	55
4310		38.37	11.87	0	38.3		-10	55
4330		38.32	11.87	0	38.3		-10	55
4350		38.42	11.87	0	38.3		-10	55
4370		38.28	11.87	0	38.3		-10	55
4390		38.24	11.87	0	38.3		-10	55
4410		38.23	11.87	0	38.3		-10	55
4430		38.38	11.87	0	38.3		-10	55
4450		38.37	11.87	0	38.3		-10	55
4470		38.28	11.87	0	38.3		-10	55
4475		38.28	11.87	0	38.3		-10	55
4490		38.31	11.87	0	38.3		-10	55
4510		38.26	11.87	0	38.3		-10	55
4530		38.27	11.87	0	38.3		-10	55
4540		38.27	11.87	0	38.3		-10	55
4550		38.36	11.87	0	38.3		-10	55
4570		38.16	11.87	0	38.3		-10	55
4590		38.12	11.87	0	38.3		-10	55
4600		38.12	11.87	0	38.3		-10	55
4610		38.27	11.87	0	38.3		-10	55
4630		38.27	11.87	0	38.3		-10	55
4650		38.33	11.87	0	38.3		-10	55
4660		38.33	11.87	0	38.3		-10	55
4670		38.34	11.87	0	38.3		-10	55
4690		38.31	11.87	0	38.3		-10	55
4710		38.29	11.87	0	38.3		-10	55
4725		38.29	11.79	0	38.3		-10	55
4730		38.23	11.79	0	38.3		-10	55
4750		38.22	11.79	0	38.3		-10	55
4770		38.33	11.79	0	38.3		-10	55
4785		38.33	11.79	0	38.3		-10	55
4790		38.33	11.79	0	38.3		-10	55
4810		38.29	11.79	0	38.3		-10	55
4830		38.19	11.79	0	38.3		-10	55
4850		38.35	11.79	0	38.3		-10	55
4870		38.31	11.79	0	38.3		-10	55
4890		38.16	11.79	0	38.3		-10	55
4910		38.27	11.79	0	38.3		-10	55
4930		38.35	11.79	0	38.3		-10	55
4950		38.35	11.79	0	38.3		-10	55
4970		38.34	11.79	0	38.3		-10	55
4975		38.34	11.79	0	38.3		-10	55
4990		38.23	11.79	0	38.3		-10	55
5010		38.28	11.79	0	38.3		-10	55
5030		38.24	11.79	0	38.3		-10	55
5035		38.24	11.79	0	38.3		-10	55
5050		38.2	11.79	0	38.3		-10	55
5070		38.19	11.79	0	38.3		-10	55
5090		38.38	11.79	0	38.3		-10	55
5100		38.38	11.79	0	38.3		-10	55
5110		38.24	11.79	0	38.3		-10	55
5130		38.41	11.79	0	38.3		-10	55
5150		38.27	11.79	0	38.3		-10	55
5160		38.27	11.79	0	38.3		-10	55
5170		38.3	11.79	0	38.3		-10	55
5190		38.4	11.79	0	38.3		-10	55
5210		38.41	11.79	0	38.3		-10	55
5225		38.41	11.59	0	38.3		-10	55
5230		38.44	11.59	0	38.3		-10	55
5250		38.59	11.59	0	38.3		-10	55
5270		38.5	11.59	0	38.3		-10	55
5285		38.5	11.59	0	38.3		-10	55
5290		38.79	11.59	0	38.3		-10	55
5310		38.73	11.59	0	38.3		-10	55
5330		38.96	11.59	0	38.3		-10	55
5350		38.81	11.59	0	38.3		-10	55
5370		39.14	11.59	0	38.3		-10	55
5390		39.09	11.59	0	38.3		-10	55
5410		39.3	11.59	0	38.3		-10	55
5430		39.47	11.59	0	38.3		-10	55
5450		39.62	11.59	0	38.3		-10	55
5470		39.78	11.59	0	38.3		-10	55
5475		39.78	11.59	0	38.3		-10	55
5490		39.99	11.59	0	38.3		-10	55
5510		40.12	11.59	0	38.3		-10	55
5530		40.26	11.59	0	38.3		-10	55
5535		40.26	11.59	0	38.3		-10	55
5550		40.41	11.59	0	38.3		-10	55
5570		40.69	11.59	0	38.3		-10	55
5590		40.71	11.59	0	38.3		-10	55
5600		40.71	11.59	0	38.3		-10	55
5610		40.99	11.59	0	38.3		-10	55
5630		41.15	11.59	0	38.3		-10	55
5650		41.35	11.59	0	38.3		-10	55
5660		41.35	11.59	0	38.3		-10	55
5670		41.52	11.59	0	38.3		-10	55
5690		41.86	11.59	0	38.3		-10	55
5710		41.88	11.59	0	38.3		-10	55
5720		41.88	11.59	0	38.3		-10	55
5730		42.12	11.59	0	38.3		-10	55
5750		42.34	11.59	0	38.3		-10	55
5770		42.53	11.59	0	38.3		-10	55
5785		42.53	11.77	0	38.3		-10	55
5790		42.74	11.77	0	38.3		-10	55
5810		42.76	11.77	0	38.3		-10	55
5830		43	11.77	0	38.3		-10	55
5850		43.29	11.77	0	38.3		-10	55
5870		43.38	11.77	0	38.3		-10	55
5890		43.53	11.77	0	38.3		-10	55
5910		43.77	11.77	0	38.3		-10	55
5930		43.77	11.77	0	38.3		-10	55
5950		44.09	11.77	0	38.3		-10	55
5970		44.17	11.77	0	38.3		-10	55
5990		44.37	11.77	0	38.3		-10	55
6010		44.56	11.77	0	38.3		-10	55
6030		44.71	11.77	0	38.3		-10	55
6035		44.71	11.77	0	38.3		-10	55
6050		44.69	11.77	0	38.3		-10	55
6070		45.12	11.77	0	38.3		-10	55
6090		45.17	11.77	0	38.3		-10	55
6095		45.17	11.77	0	38.3		-10	55
6110		45.36	11.77	0	38.3		-10	55
6130		45.46	11.77	0	38.3		-10	55
6150		45.61	11.77	0	38.3		-10	55
6160		45.61	11.77	0	38.3		-10	55
6170		45.86	11.77	0	38.3		-10	55
6190		45.79	11.77	0	38.3		-10	55
6210		46.03	11.77	0	38.3		-10	55
6220		46.03	11.77	0	38.3		-10	55
6230		46.35	11.77	0	38.3		-10	55
6250		46.37	11.77	0	38.3		-10	55
6270		46.59	11.77	0	38.3		-10	55
6285		46.59	11.67	0	38.3		-10	55
6290		46.55	11.67	0	38.3		-10	55
6310		46.98	11.67	0	38.3		-10	55
6330		46.97	11.67	0	38.3		-10	55
6345		46.97	11.67	0	38.3		-10	55
6350		47.17	11.67	0	38.3		-10	55
6370		47.23	11.67	0	38.3		-10	55
6390		47.29	11.67	0	38.3		-10	55
6410		47.39	11.67	0	38.3		-10	55
6430		47.73	11.67	0	38.3		-10	55
6450		47.71	11.67	0	38.3		-10	55
6470		47.8	11.67	0	38.3		-10	55
6490		47.85	11.67	0	38.3		-10	55
6510		48	11.67	0	38.3		-10	55
6530		48.17	11.67	0	38.3		-10	55
6535		48.17	11.67	0	38.3		-10	55
6550		48.2	11.67	0	38.3		-10	55
6570		48.19	11.67	0	38.3		-10	55
6590		48.11	11.67	0	38.3		-10	55
6595		48.11	11.67	0	38.3		-10	55
6610		48.17	11.67	0	38.3		-10	55
6630		48.21	11.67	0	38.3		-10	55
6650		48.2	11.67	0	38.3		-10	55
6660		48.2	11.67	0	38.3		-10	55
6670		48.21	11.67	0	38.3		-10	55
6690		48.39	11.67	0	38.3		-10	55
6710		48.27	11.67	0	38.3		-10	55
6720		48.27	11.67	0	38.3		-10	55
6730		48.43	11.67	0	38.3		-10	55
6750		48.26	11.67	0	38.3		-10	55
6770		48.27	11.67	0	38.3		-10	55
6785		48.27	11.64	0	38.3		-10	55
6790		47.96	11.64	0	38.3		-10	55
6810		48.02	11.64	0	38.3		-10	55
6830		47.81	11.64	0	38.3		-10	55
6845		47.81	11.64	0	38.3		-10	55
6850		47.67	11.64	0	38.3		-10	55
6870		47.62	11.64	0	38.3		-10	55
6890		47.42	11.64	0	38.3		-10	55
6910		47.42	11.64	0	38.3		-10	55
6930		47.22	11.64	0	38.3		-10	55
6950		47.23	11.64	0	38.3		-10	55
6970		46.7	11.64	0	38.3		-10	55
6990		46.38	11.64	0	38.3		-10	55
7010		46.33	11.64	0	38.3		-10	55
7030		46.08	11.64	0	38.3		-10	55
7035		46.08	11.64	0	38.3		-10	55
7050		45.68	11.64	0	38.3		-10	55
7070		45.39	11.64	0	38.3		-10	55
7090		45.23	11.64	0	38.3		-10	55
7095		45.23	11.64	0	38.3		-10	55
7110		45.15	11.64	0	38.3		-10	55
7130		44.93	11.64	0	38.3		-10	55
7150		44.46	11.64	0	38.3		-10	55
7160		44.46	11.64	0	38.3		-10	55
7170		44.38	11.64	0	38.3		-10	55
7190		44.28	11.64	0	38.3		-10	55
7210		43.87	11.64	0	38.3		-10	55
7220		43.87	11.64	0	38.3		-10	55
7230		43.74	11.64	0	38.3		-10	55
7250		43.53	11.64	0	38.3		-10	55
7270		43.43	11.64	0	38.3		-10	55
7285		43.43	11.75	0	38.3		-10	55
7290		43.28	11.75	0	38.3		-10	55
7310		43.17	11.75	0	38.3		-10	55
7330		42.84	11.75	0	38.3		-10	55
7345		42.84	11.75	0	38.3		-10	55
7350		42.6	11.75	0	38.3		-10	55
7370		42.48	11.75	0	38.3		-10	55
7390		42.39	11.75	0	38.3		-10	55
7405		42.39	11.75	0	38.3		-10	55
7410		42.21	11.75	0	38.3		-10	55
7430		41.95	11.75	0	38.3		-10	55
7450		41.69	11.75	0	38.3		-10	55
7470		41.71	11.75	0	38.3		-10	55
7490		41.55	11.75	0	38.3		-10	55
7510		41.42	11.75	0	38.3		-10	55
7530		41.13	11.75	0	38.3		-10	55
7550		41.01	11.75	0	38.3		-10	55
7570		40.82	11.75	0	38.3		-10	55
7590		40.61	11.75	0	38.3		-10	55
7595		40.61	11.75	0	38.3		-10	55
7610		40.58	11.75	0	38.3		-10	55
7630		40.33	11.75	0	38.3		-10	55
7650		40.11	11.75	0	38.3		-10	55
7655		40.11	11.75	0	38.3		-10	55
7670		40.02	11.75	0	38.3		-10	55
7690		39.77	11.75	0	38.3		-10	55
7710		39.62	11.75	0	38.3		-10	55
7720		39.62	11.75	0	38.3		-10	55
7730		39.58	11.75	0	38.3		-10	55
7750		39.37	11.75	0	38.3		-10	55
7770		39.21	11.75	0	38.3		-10	55
7780		39.21	11.75	0	38.3		-10	55
7790		39.08	11.75	0	38.3		-10	55
7810		39.15	11.75	0	38.3		-10	55
7830		38.98	11.75	0	38.3		-10	55
7845		38.98	11.62	0	38.3		-10	55
7850		38.99	11.62	0	38.3		-10	55
7870		38.78	11.62	0	38.3		-10	55
7890		38.67	11.62	0	38.3		-10	55
7905		38.67	11.62	0	38.3		-10	55
7910		38.74	11.62	0	38.3		-10	55
7930		38.67	11.62	0	38.3		-10	55
7950		38.64	11.62	0	38.3		-10	55
7970		38.52	11.62	0	38.3		-10	55
7990		38.59	11.62	0	38.3		-10	55
8010		38.6	11.62	0	38.3		-10	55
8030		38.46	11.62	0	38.3		-10	55
8050		38.5	11.62	0	38.3		-10	55
8070		38.44	11.62	0	38.3		-10	55
8090		38.5	11.62	0	38.3		-10	55
8095		38.5	11.62	0	38.3		-10	55
8110		38.48	11.62	0	38.3		-10	55
8130		38.44	11.62	0	38.3		-10	55
8150		38.62	11.62	0	38.3		-10	55
8155		38.62	11.62	0	38.3		-10	55
8170		38.34	11.62	0	38.3		-10	55
8190		38.54	11.62	0	38.3		-10	55
8210		38.43	11.62	0	38.3		-10	55
8220		38.43	11.62	0	38.3		-10	55
8230		38.51	11.62	0	38.3		-10	55
8250		38.69	11.62	0	38.3		-10	55
8270		38.59	11.62	0	38.3		-10	55
8280		38.59	11.62	0	38.3		-10	55
8290		38.46	11.62	0	38.3		-10	55
8310		38.91	11.62	0	38.3		-10	55
8330		38.75	11.62	0	38.3		-10	55
8345		38.75	11.6	0	38.3		-10	55
8350		38.91	11.6	0	38.3		-10	55
8370		38.98	11.6	0	38.3		-10	55
8390		38.97	11.6	0	38.3		-10	55
8405		38.97	11.6	0	38.3		-10	55
8410		39.4	11.6	0	38.3		-10	55
8430		39.21	11.6	0	38.3		-10	55
8450		39.3	11.6	0	38.3		-10	55
8470		39.59	11.6	0	38.3		-10	55
8490		39.68	11.6	0	38.3		-10	55
8510		39.98	11.6	0	38.3		-10	55
8530		40.12	11.6	0	38.3		-10	55
8550		40.38	11.6	0	38.3		-10	55
8570		40.53	11.6	0	38.3		-10	55
8590		40.58	11.6	0	38.3		-10	55
8595		40.58	11.6	0	38.3		-10	55
8610		40.84	11.6	0	38.3		-10	55
8630		41.25	11.6	0	38.3		-10	55
8650		41.28	11.6	0	38.3		-10	55
8655		41.28	11.6	0	38.3		-10	55
8670		41.54	11.6	0	38.3		-10	55
8690		41.81	11.6	0	38.3		-10	55
8710		41.83	11.6	0	38.3		-10	55
8715		41.83	11.6	0	38.3		-10	55
8730		42.18	11.6	0	38.3		-10	55
8750		42.3	11.6	0	38.3		-10	55
8770		42.5	11.6	0	38.3		-10	55
8780		42.5	11.6	0	38.3		-10	55
8790		42.74	11.6	0	38.3		-10	55
8810		42.94	11.6	0	38.3		-10	55
8830		43.15	11.6	0	38.3		-10	55
8840		43.15	11.6	0	38.3		-10	55
8850		43.25	11.6	0	38.3		-10	55
8870		43.32	11.6	0	38.3		-10	55
8890		43.74	11.6	0	38.3		-10	55
8905		43.74	11.59	0	38.3		-10	55
8910		43.71	11.59	0	38.3		-10	55
8930		44.06	11.59	0	38.3		-10	55
8950		44.21	11.59	0	38.3		-10	55
8970		44.4	11.59	0	38.3		-10	55
8990		44.73	11.59	0	38.3		-10	55
9010		44.8	11.59	0	38.3		-10	55
9030		44.91	11.59	0	38.3		-10	55
9050		45.07	11.59	0	38.3		-10	55
9070		45.11	11.59	0	38.3		-10	55
9090		45.76	11.59	0	38.3		-10	55
9110		45.56	11.59	0	38.3		-10	55
9130		45.79	11.59	0	38.3		-10	55
9150		46.02	11.59	0	38.3		-10	55
9155		46.02	11.59	0	38.3		-10	55
9170		46.17	11.59	0	38.3		-10	55
9190		46.45	11.59	0	38.3		-10	55
9210		46.38	11.59	0	38.3		-10	55
9215		46.38	11.59	0	38.3		-10	55
9230		46.73	11.59	0	38.3		-10	55
9250		46.72	11.59	0	38.3		-10	55
9270		46.9	11.59	0	38.3		-10	55
9280		46.9	11.59	0	38.3		-10	55
9290		47.01	11.59	0	38.3		-10	55
9310		47.32	11.59	0	38.3		-10	55
9330		47.46	11.59	0	38.3		-10	55
9340		47.46	11.59	0	38.3		-10	55
9350		47.56	11.59	0	38.3		-10	55
9370		47.66	11.59	0	38.3		-10	55
9390		47.7	11.59	0	38.3		-10	55
9405		47.7	11.69	0	38.3		-10	55
9410		47.82	11.69	0	38.3		-10	55
9430		48.02	11.69	0	38.3		-10	55
9450		48.08	11.69	0	38.3		-10	55
9465		48.08	11.69	0	38.3		-10	55
9470		48.11	11.69	0	38.3		-10	55
9490		48.23	11.69	0	38.3		-10	55
9510		48.29	11.69	0	38.3		-10	55
9530		48.47	11.69	0	38.3		-10	55
9550		48.17	11.69	0	38.3		-10	55
9570		48.4	11.69	0	38.3		-10	55
9590		48.48	11.69	0	38.3		-10	55
9610		48.37	11.69	0	38.3		-10	55
9630		48.55	11.69	0	38.3		-10	55
9650		48.41	11.69	0	38.3		-10	55
9655		48.41	11.69	0	38.3		-10	55
9670		48.32	11.69	0	38.3		-10	55
9690		48.32	11.69	0	38.3		-10	55
9710		48.35	11.69	0	38.3		-10	55
9715		48.35	11.69	0	38.3		-10	55
9730		47.95	11.69	0	38.3		-10	55
9750		48.12	11.69	0	38.3		-10	55
9770		47.8	11.69	0	38.3		-10	55
9780		47.8	11.69	0	38.3		-10	55
9790		47.72	11.69	0	38.3		-10	55
9810		47.53	11.69	0	38.3		-10	55
9830		47.54	11.69	0	38.3		-10	55
9840		47.54	11.69	0	38.3		-10	55
9850		47.28	11.69	0	38.3		-10	55
9870		46.87	11.69	0	38.3		-10	55
9890		46.76	11.69	0	38.3		-10	55
9905		46.76	11.67	0	38.3		-10	55
9910		46.51	11.67	0	38.3		-10	55
9930		46.39	11.67	0	38.3		-10	55
9950		46.13	11.67	0	38.3		-10	55
9965		46.13	11.67	0	38.3		-10	55
9970		45.66	11.67	0	38.3		-10	55
9990		45.7	11.67	0	38.3		-10	55
10010		45.43	11.67	0	38.3		-10	55
10025		45.43	11.67	0	38.3		-10	55
10030		45.15	11.67	0	38.3		-10	55
10050		45.06	11.67	0	38.3		-10	55
10070		44.7	11.67	0	38.3		-10	55
10090		44.42	11.67	0	38.3		-10	55
10110		44.19	11.67	0	38.3		-10	55
10130		44.21	11.67	0	38.3		-10	55
10150		43.74	11.67	0	38.3		-10	55
10155		43.74	11.67	0	38.3		-10	55
10170		43.52	11.67	0	38.3		-10	55
10190		43.52	11.67	0	38.3		-10	55
10210		43.29	11.67	0	38.3		-10	55
10215		43.29	11.67	0	38.3		-10	55
10230		43.14	11.67	0	38.3		-10	55
10250		42.96	11.67	0	38.3		-10	55
10270		42.71	11.67	0	38.3		-10	55
10275		42.71	11.67	0	38.3		-10	55
10290		42.48	11.67	0	38.3		-10	55
10310		42.42	11.67	0	38.3		-10	55
10330		42.28	11.67	0	38.3		-10	55
10340		42.28	11.67	0	38.3		-10	55
10350		41.98	11.67	0	38.3		-10	55
10370		41.78	11.67	0	38.3		-10	55
10390		41.75	11.67	0	38.3		-10	55
10400		41.75	11.67	0	38.3		-10	55
10410		41.53	11.67	0	38.3		-10	55
10430		41.44	11.67	0	38.3		-10	55
10450		41.32	11.67	0	38.3		-10	55
10465		41.32	11.69	0	38.3		-10	55
10470		40.96	11.69	0	38.3		-10	55
10490		40.78	11.69	0	38.3		-10	55
10510		40.65	11.69	0	38.3		-10	55
10525		40.65	11.69	0	38.3		-10	55
10530		40.49	11.69	0	38.3		-10	55
10550		40.42	11.69	0	38.3		-10	55
10570		40.1	11.69	0	38.3		-10	55
10590		40.04	11.69	0	38.3		-10	55
10610		39.96	11.69	0	38.3		-10	55
10630		39.75	11.69	0	38.3		-10	55
10650		39.6	11.69	0	38.3		-10	55
10670		39.43	11.69	0	38.3		-10	55
10690		39.36	11.69	0	38.3		-10	55
10710		39.31	11.69	0	38.3		-10	55
10715		39.31	11.69	0	38.3		-10	55
10730		39.19	11.69	0	38.3		-10	55
10750		39.07	11.69	0	38.3		-10	55
10770		39.01	11.69	0	38.3		-10	55
10775		39.01	11.69	0	38.3		-10	55
10790		38.91	11.69	0	38.3		-10	55
10810		38.95	11.69	0	38.3		-10	55
10830		38.76	11.69	0	38.3		-10	55
10840		38.76	11.69	0	38.3		-10	55
10850		38.65	11.69	0	38.3		-10	55
10870		38.8	11.69	0	38.3		-10	55
10890		38.66	11.69	0	38.3		-10	55
10900		38.66	11.69	0	38.3		-10	55
10910		38.59	11.69	0	38.3		-10	55
10930		38.59	11.69	0	38.3		-10	55
10950		38.37	11.69	0	38.3		-10	55
10965		38.37	11.67	0	38.3		-10	55
10970		38.61	11.67	0	38.3		-10	55
10990		38.67	11.67	0	38.3		-10	55
11010		38.64	11.67	0	38.3		-10	55
11025		38.64	11.67	0	38.3		-10	55
11030		38.49	11.67	0	38.3		-10	55
11050		38.57	11.67	0	38.3		-10	55
11070		38.47	11.67	0	38.3		-10	55
11090		38.42	11.67	0	38.3		-10	55
11110		38.52	11.67	0	38.3		-10	55
11130		38.54	11.67	0	38.3		-10	55
11150		38.6	11.67	0	38.3		-10	55
11170		38.67	11.67	0	38.3		-10	55
11190		38.9	11.67	0	38.3		-10	55
11210		38.83	11.67	0	38.3		-10	55
11215		38.83	11.67	0	38.3		-10	55
11230		38.94	11.67	0	38.3		-10	55
11250		38.92	11.67	0	38.3		-10	55
11270		39.04	11.67	0	38.3		-10	55
11275		39.04	11.67	0	38.3		-10	55
11290		39.13	11.67	0	38.3		-10	55
11310		39.29	11.67	0	38.3		-10	55
11330		39.27	11.67	0	38.3		-10	55
11335		39.27	11.67	0	38.3		-10	55
11350		39.39	11.67	0	38.3		-10	55
11370		39.65	11.67	0	38.3		-10	55
11390		39.75	11.67	0	38.3		-10	55
11400		39.75	11.67	0	38.3		-10	55
11410		40.01	11.67	0	38.3		-10	55
11430		40.21	11.67	0	38.3		-10	55
11450		40.31	11.67	0	38.3		-10	55
11465		40.31	11.6	0	38.3		-10	55
11470		40.53	11.6	0	38.3		-10	55
11490		40.63	11.6	0	38.3		-10	55
11510		40.85	11.6	0	38.3		-10	55
11525		40.85	11.6	0	38.3		-10	55
11530		41.14	11.6	0	38.3		-10	55
11550		41.22	11.6	0	38.3		-10	55
11570		41.39	11.6	0	38.3		-10	55
11585		41.39	11.6	0	38.3		-10	55
11590		41.71	11.6	0	38.3		-10	55
11610		41.98	11.6	0	38.3		-10	55
11630		42.02	11.6	0	38.3		-10	55
11650		42.23	11.6	0	38.3		-10	55
11670		42.47	11.6	0	38.3		-10	55
11690		42.69	11.6	0	38.3		-10	55
11710		43.07	11.6	0	38.3		-10	55
11730		43.07	11.6	0	38.3		-10	55
11750		43.32	11.6	0	38.3		-10	55
11770		43.52	11.6	0	38.3		-10	55
11775		43.52	11.6	0	38.3		-10	55
11790		43.77	11.6	0	38.3		-10	55
11810		43.92	11.6	0	38.3		-10	55
11830		44.09	11.6	0	38.3		-10	55
11835		44.09	11.6	0	38.3		-10	55
11850		44.27	11.6	0	38.3		-10	55
11870		44.38	11.6	0	38.3		-10	55
11890		44.52	11.6	0	38.3		-10	55
11900		44.52	11.6	0	38.3		-10	55
11910		44.82	11.6	0	38.3		-10	55
11930		44.96	11.6	0	38.3		-10	55
11950		45.2	11.6	0	38.3		-10	55
11960		45.2	11.6	0	38.3		-10	55
11970		45.31	11.6	0	38.3		-10	55
11990		45.52	11.6	0	38.3		-10	55
12010		45.63	11.6	0	38.3		-10	55
12025		45.63	11.74	0	38.3		-10	55
12030		46.07	11.74	0	38.3		-10	55
12050		46.09	11.74	0	38.3		-10	55
12070		46.15	11.74	0	38.3		-10	55
12085		46.15	11.74	0	38.3		-10	55
12090		46.46	11.74	0	38.3		-10	55
12110		46.65	11.74	0	38.3		-10	55
12130		46.93	11.74	0	38.3		-10	55
12150		46.97	11.74	0	38.3		-10	55
12170		46.96	11.74	0	38.3		-10	55
12190		47.29	11.74	0	38.3		-10	55
12210		47.37	11.74	0	38.3		-10	55
12230		47.48	11.74	0	38.3		-10	55
12250		47.64	11.74	0	38.3		-10	55
12270		47.65	11.74	0	38.3		-10	55
12275		47.65	11.74	0	38.3		-10	55
12290		47.78	11.74	0	38.3		-10	55
12310		47.99	11.74	0	38.3		-10	55
12330		48.04	11.74	0	38.3		-10	55
12335		48.04	11.74	0	38.3		-10	55
12350		48.23	11.74	0	38.3		-10	55
12370		48.06	11.74	0	38.3		-10	55
12390		48.22	11.74	0	38.3		-10	55
12400		48.22	11.74	0	38.3		-10	55
12410		48.17	11.74	0	38.3		-10	55
12430		48.35	11.74	0	38.3		-10	55
12450		48.36	11.74	0	38.3		-10	55
12460		48.36	11.74	0	38.3		-10	55
12470		48.41	11.74	0	38.3		-10	55
12490		48.43	11.74	0	38.3		-10	55
12510		48.33	11.74	0	38.3		-10	55
12525		48.33	11.97	0	38.3		-10	55
12530		48.37	11.97	0	38.3		-10	55
12550		48.31	11.97	0	38.3		-10	55
12570		48.31	11.97	0	38.3		-10	55
12585		48.31	11.97	0	38.3		-10	55
12590		48.17	11.97	0	38.3		-10	55
12610		48.09	11.97	0	38.3		-10	55
12630		48.11	11.97	0	38.3		-10	55
12650		47.78	11.97	0	38.3		-10	55
12670		47.67	11.97	0	38.3		-10	55
12690		47.67	11.97	0	38.3		-10	55
12710		47.38	11.97	0	38.3		-10	55
12730		47.21	11.97	0	38.3		-10	55
12750		46.95	11.97	0	38.3		-10	55
12770		46.79	11.97	0	38.3		-10	55
12775		46.79	11.97	0	38.3		-10	55
12790		46.59	11.97	0	38.3		-10	55
12810		46.19	11.97	0	38.3		-10	55
12830		46.13	11.97	0	38.3		-10	55
12835		46.13	11.97	0	38.3		-10	55
12850		45.97	11.97	0	38.3		-10	55
12870		45.6	11.97	0	38.3		-10	55
12890		45.33	11.97	0	38.3		-10	55
12900		45.33	11.97	0	38.3		-10	55
12910		45.21	11.97	0	38.3		-10	55
12930		44.97	11.97	0	38.3		-10	55
12950		44.69	11.97	0	38.3		-10	55
12960		44.69	11.97	0	38.3		-10	55
12970		44.5	11.97	0	38.3		-10	55
12990		44.34	11.97	0	38.3		-10	55
13010		44.05	11.97	0	38.3		-10	55
13020		44.05	11.97	0	38.3		-10	55
13030		43.84	11.97	0	38.3		-10	55
13050		43.65	11.97	0	38.3		-10	55
13070		43.47	11.97	0	38.3		-10	55
13085		43.47	12.03	0	38.3		-10	55
13090		43.54	12.03	0	38.3		-10	55
13110		43.15	12.03	0	38.3		-10	55
13130		43.02	12.03	0	38.3		-10	55
13145		43.02	12.03	0	38.3		-10	55
13150		42.71	12.03	0	38.3		-10	55
13170		42.53	12.03	0	38.3		-10	55
13190		42.47	12.03	0	38.3		-10	55
13210		42.3	12.03	0	38.3		-10	55
13230		42.11	12.03	0	38.3		-10	55
13250		41.86	12.03	0	38.3		-10	55
13270		41.67	12.03	0	38.3		-10	55
13290		41.61	12.03	0	38.3		-10	55
13310		41.59	12.03	0	38.3		-10	55
13330		41.24	12.03	0	38.3		-10	55
13335		41.24	12.03	0	38.3		-10	55
13350		41.08	12.03	0	38.3		-10	55
13370		40.93	12.03	0	38.3		-10	55
13390		40.7	12.03	0	38.3		-10	55
13395		40.7	12.03	0	38.3		-10	55
13410		40.68	12.03	0	38.3		-10	55
13430		40.42	12.03	0	38.3		-10	55
13450		40.3	12.03	0	38.3		-10	55
13460		40.3	12.03	0	38.3		-10	55
13470		40.13	12.03	0	38.3		-10	55
13490		39.98	12.03	0	38.3		-10	55
13510		39.66	12.03	0	38.3		-10	55
13520		39.66	12.03	0	38.3		-10	55
13530		39.5	12.03	0	38.3		-10	55
13550		39.46	12.03	0	38.3		-10	55
13570		39.37	12.03	0	38.3		-10	55
13585		39.37	11.82	0	38.3		-10	55
13590		39.49	11.82	0	38.3		-10	55
13610		39.11	11.82	0	38.3		-10	55
13630		39.2	11.82	0	38.3		-10	55
13645		39.2	11.82	0	38.3		-10	55
13650		39.09	11.82	0	38.3		-10	55
13670		38.93	11.82	0	38.3		-10	55
13690		38.76	11.82	0	38.3		-10	55
13710		38.76	11.82	0	38.3		-10	55
13730		38.87	11.82	0	38.3		-10	55
13750		38.68	11.82	0	38.3		-10	55
13770		38.5	11.82	0	38.3		-10	55
13790		38.6	11.82	0	38.3		-10	55
13810		38.56	11.82	0	38.3		-10	55
13830		38.57	11.82	0	38.3		-10	55
13835		38.57	11.82	0	38.3		-10	55
13850		38.56	11.82	0	38.3		-10	55
13870		38.57	11.82	0	38.3		-10	55
13890		38.51	11.82	0	38.3		-10	55
13895		38.51	11.82	0	38.3		-10	55
13910		38.59	11.82	0	38.3		-10	55
13930		38.4	11.82	0	38.3		-10	55
13950		38.47	11.82	0	38.3		-10	55
13960		38.47	11.82	0	38.3		-10	55
13970		38.44	11.82	0	38.3		-10	55
13990		38.4	11.82	0	38.3		-10	55
14010		38.52	11.82	0	38.3		-10	55
14020		38.52	11.82	0	38.3		-10	55
14030		38.64	11.82	0	38.3		-10	55
14050		38.52	11.82	0	38.3		-10	55
14070		38.56	11.82	0	38.3		-10	55
14085		38.56	11.82	0	38.3		-10	55
14090		38.58	11.82	0	38.3		-10	55
14110		38.57	11.82	0	38.3		-10	55
14130		38.84	11.82	0	38.3		-10	55
14145		38.84	11.82	0	38.3		-10	55
14150		38.74	11.82	0	38.3		-10	55
14170		38.96	11.82	0	38.3		-10	55
14190		38.92	11.82	0	38.3		-10	55
14205		38.92	11.82	0	38.3		-10	55
14210		39.11	11.82	0	38.3		-10	55
14230		39.16	11.82	0	38.3		-10	55
14250		39.29	11.82	0	38.3		-10	55
14270		39.46	11.82	0	38.3		-10	55
14290		39.4	11.82	0	38.3		-10	55
14310		39.53	11.82	0	38.3		-10	55
14330		39.87	11.82	0	38.3		-10	55
14350		39.84	11.82	0	38.3		-10	55
14370		40.22	11.82	0	38.3		-10	55
14390		40.39	11.82	0	38.3		-10	55
14395		40.39	11.82	0	38.3		-10	55
14410		40.67	11.82	0	38.3		-10	55
14430		40.92	11.82	0	38.3		-10	55
14450		40.81	11.82	0	38.3		-10	55
14460		40.81	11.82	0	38.3		-10	55
14470		41.09	11.82	0	38.3		-10	55
14490		41.27	11.82	0	38.3		-10	55
14510		41.5	11.82	0	38.3		-10	55
14520		41.5	11.82	0	38.3		-10	55
14530		41.75	11.82	0	38.3		-10	55
14550		41.93	11.82	0	38.3		-10	55
14570		42.26	11.82	0	38.3		-10	55
14580		42.26	11.82	0	38.3		-10	55
14590		42.34	11.82	0	38.3		-10	55
14610		42.66	11.82	0	38.3		-10	55
14630		42.76	11.82	0	38.3		-10	55
14645		42.76	11.9	0	38.3		-10	55
14650		42.95	11.9	0	38.3		-10	55
14670		43.36	11.9	0	38.3		-10	55
14690		43.36	11.9	0	38.3		-10	55
14705		43.36	11.9	0	38.3		-10	55
14710		43.63	11.9	0	38.3		-10	55
14730		43.8	11.9	0	38.3		-10	55
14750		44.14	11.9	0	38.3		-10	55
14770		44.36	11.9	0	38.3		-10	55
14790		44.47	11.9	0	38.3		-10	55
14810		44.55	11.9	0	38.3		-10	55
14830		44.65	11.9	0	38.3		-10	55
14850		44.91	11.9	0	38.3		-10	55
14870		45.15	11.9	0	38.3		-10	55
14890		45.31	11.9	0	38.3		-10	55
14895		45.31	11.9	0	38.3		-10	55
14910		45.34	11.9	0	38.3		-10	55
14930		45.67	11.9	0	38.3		-10	55
14950		45.93	11.9	0	38.3		-10	55
14955		45.93	11.9	0	38.3		-10	55
14970		46.1	11.9	0	38.3		-10	55
14990		46.12	11.9	0	38.3		-10	55
15010		46.43	11.9	0	38.3		-10	55
15020		46.43	11.9	0	38.3		-10	55
15030		46.59	11.9	0	38.3		-10	55
15050		46.64	11.9	0	38.3		-10	55
15070		47.02	11.9	0	38.3		-10	55
15080		47.02	11.9	0	38.3		-10	55
15090		46.98	11.9	0	38.3		-10	55
15110		47.25	11.9	0	38.3		-10	55
15130		47.34	11.9	0	38.3		-10	55
15145		47.34	11.97	0	38.3		-10	55
15150		47.37	11.97	0	38.3		-10	55
15170		47.49	11.97	0	38.3		-10	55
15190		47.71	11.97	0	38.3		-10	55
15205		47.71	11.97	0	38.3		-10	55
15210		47.71	11.97	0	38.3		-10	55
15230		47.93	11.97	0	38.3		-10	55
15250		47.95	11.97	0	38.3		-10	55
15270		48.01	11.97	0	38.3		-10	55
15290		47.92	11.97	0	38.3		-10	55
15310		48.14	11.97	0	38.3		-10	55
15330		48.3	11.97	0	38.3		-10	55
15350		48.39	11.97	0	38.3		-10	55
15370		48.14	11.97	0	38.3		-10	55
15390		48.28	11.97	0	38.3		-10	55
15395		48.28	11.97	0	38.3		-10	55
15410		48.26	11.97	0	38.3		-10	55
15430		48.26	11.97	0	38.3		-10	55
15450		48.25	11.97	0	38.3		-10	55
15455		48.25	11.97	0	38.3		-10	55
15470		48.05	11.97	0	38.3		-10	55
15490		48.21	11.97	0	38.3		-10	55
15510		48.13	11.97	0	38.3		-10	55
15520		48.13	11.97	0	38.3		-10	55
15530		48.08	11.97	0	38.3		-10	55
15550		47.92	11.97	0	38.3		-10	55
15570		47.71	11.97	0	38.3		-10	55
15580		47.71	11.97	0	38.3		-10	55
15590		47.43	11.97	0	38.3		-10	55
15610		47.51	11.97	0	38.3		-10	55
15630		47.38	11.97	0	38.3		-10	55
15640		47.38	11.97	0	38.3		-10	55
15650		47.15	11.97	0	38.3		-10	55
15670		47	11.97	0	38.3		-10	55
15690		46.78	11.97	0	38.3		-10	55
15705		46.78	11.87	0	38.3		-10	55
15710		46.58	11.87	0	38.3		-10	55
15730		46.24	11.87	0	38.3		-10	55
15750		46.09	11.87	0	38.3		-10	55
15770		45.77	11.87	0	38.3		-10	55
15790		45.69	11.87	0	38.3		-10	55
15810		45.47	11.87	0	38.3		-10	55
15830		45.04	11.87	0	38.3		-10	55
15850		44.99	11.87	0	38.3		-10	55
15870		44.72	11.87	0	38.3		-10	55
15890		44.54	11.87	0	38.3		-10	55
15910		44.42	11.87	0	38.3		-10	55
15930		44.15	11.87	0	38.3		-10	55
15950		43.9	11.87	0	38.3		-10	55
15955		43.9	11.87	0	38.3		-10	55
15970		43.59	11.87	0	38.3		-10	55
15990		43.57	11.87	0	38.3		-10	55
16010		43.41	11.87	0	38.3		-10	55
16015		43.41	11.87	0	38.3		-10	55
16030		43.08	11.87	0	38.3		-10	55
16050		42.95	11.87	0	38.3		-10	55
16070		42.74	11.87	0	38.3		-10	55
16080		42.74	11.87	0	38.3		-10	55
16090		42.61	11.87	0	38.3		-10	55
16110		42.38	11.87	0	38.3		-10	55
16130		42.24	11.87	0	38.3		-10	55
16140		42.24	11.87	0	38.3		-10	55
16150		42.21	11.87	0	38.3		-10	55
16170		41.78	11.87	0	38.3		-10	55
16190		41.79	11.87	0	38.3		-10	55
16205		41.79	12.22	0	38.3		-10	55
16210		41.66	12.22	0	38.3		-10	55
16230		41.45	12.22	0	38.3		-10	55
16250		41.19	12.22	0	38.3		-10	55
16265		41.19	12.22	0	38.3		-10	55
16270		41.17	12.22	0	38.3		-10	55
16290		41	12.22	0	38.3		-10	55
16310		40.72	12.22	0	38.3		-10	55
16330		40.59	12.22	0	38.3		-10	55
16350		40.57	12.22	0	38.3		-10	55
16370		40.19	12.22	0	38.3		-10	55
16390		40.01	12.22	0	38.3		-10	55
16410		40.14	12.22	0	38.3		-10	55
16430		39.84	12.22	0	38.3		-10	55
16450		39.74	12.22	0	38.3		-10	55
16455		39.74	12.22	0	38.3		-10	55
16470		39.51	12.22	0	38.3		-10	55
16490		39.34	12.22	0	38.3		-10	55
16510		39.18	12.22	0	38.3		-10	55
16515		39.18	12.22	0	38.3		-10	55
16530		39.32	12.22	0	38.3		-10	55
16550		38.92	12.22	0	38.3		-10	55
16570		38.99	12.22	0	38.3		-10	55
16580		38.99	12.22	0	38.3		-10	55
16590		38.94	12.22	0	38.3		-10	55
16610		38.79	12.22	0	38.3		-10	55
16630		38.72	12.22	0	38.3		-10	55
16640		38.72	12.22	0	38.3		-10	55
16650		38.66	12.22	0	38.3		-10	55
16670		38.54	12.22	0	38.3		-10	55
16690		38.57	12.22	0	38.3		-10	55
16705		38.57	12.23	0	38.3		-10	55
16710		38.41	12.23	0	38.3		-10	55
16730		38.58	12.23	0	38.3		-10	55
16750		38.5	12.23	0	38.3		-10	55
16765		38.5	12.23	0	38.3		-10	55
16770		38.45	12.23	0	38.3		-10	55
16790		38.55	12.23	0	38.3		-10	55
16810		38.38	12.23	0	38.3		-10	55
16830		38.4	12.23	0	38.3		-10	55
16850		38.42	12.23	0	38.3		-10	55
16870		38.46	12.23	0	38.3		-10	55
16890		38.44	12.23	0	38.3		-10	55
16910		38.45	12.23	0	38.3		-10	55
16930		38.4	12.23	0	38.3		-10	55
16950		38.52	12.23	0	38.3		-10	55
16955		38.52	12.23	0	38.3		-10	55
16970		38.48	12.23	0	38.3		-10	55
16990		38.74	12.23	0	38.3		-10	55
17010		38.66	12.23	0	38.3		-10	55
17015		38.66	12.23	0	38.3		-10	55
17030		38.72	12.23	0	38.3		-10	55
17050		38.91	12.23	0	38.3		-10	55
17070		38.74	12.23	0	38.3		-10	55
17080		38.74	12.23	0	38.3		-10	55
17090		39.12	12.23	0	38.3		-10	55
17110		39.21	12.23	0	38.3		-10	55
17130		39.25	12.23	0	38.3		-10	55
17140		39.25	12.23	0	38.3		-10	55
17150		39.41	12.23	0	38.3		-10	55
17170		39.62	12.23	0	38.3		-10	55
17190		39.84	12.23	0	38.3		-10	55
17200		39.84	12.23	0	38.3		-10	55
17210		39.89	12.23	0	38.3		-10	55
17230		40.11	12.23	0	38.3		-10	55
17250		40.32	12.23	0	38.3		-10	55
17265		40.32	12.15	0	38.3		-10	55
17270		40.59	12.15	0	38.3		-10	55
17290		40.8	12.15	0	38.3		-10	55
17310		40.77	12.15	0	38.3		-10	55
17325		40.77	12.15	0	38.3		-10	55
17330		41.18	12.15	0	38.3		-10	55
17350		41.27	12.15	0	38.3		-10	55
17370		41.45	12.15	0	38.3		-10	55
17390		41.82	12.15	0	38.3		-10	55
17410		41.93	12.15	0	38.3		-10	55
17430		42.12	12.15	0	38.3		-10	55
17450		42.39	12.15	0	38.3		-10	55
17470		42.56	12.15	0	38.3		-10	55
17490		42.75	12.15	0	38.3		-10	55
17510		42.97	12.15	0	38.3		-10	55
17515		42.97	12.15	0	38.3		-10	55
17530		43.24	12.15	0	38.3		-10	55
17550		43.36	12.15	0	38.3		-10	55
17570		43.72	12.15	0	38.3		-10	55
17575		43.72	12.15	0	38.3		-10	55
17590		43.75	12.15	0	38.3		-10	55
17610		44	12.15	0	38.3		-10	55
17630		44.22	12.15	0	38.3		-10	55
17640		44.22	12.15	0	38.3		-10	55
17650		44.46	12.15	0	38.3		-10	55
17670		44.54	12.15	0	38.3		-10	55
17690		44.82	12.15	0	38.3		-10	55
17700		44.82	12.15	0	38.3		-10	55
17710		44.89	12.15	0	38.3		-10	55
17730		45.3	12.15	0	38.3		-10	55
17750		45.37	12.15	0	38.3		-10	55
17765		45.37	12.31	0	38.3		-10	55
17770		45.51	12.31	0	38.3		-10	55
17790		45.76	12.31	0	38.3		-10	55
17810		46.04	12.31	0	38.3		-10	55
17825		46.04	12.31	0	38.3		-10	55
17830		45.99	12.31	0	38.3		-10	55
17850		46.29	12.31	0	38.3		-10	55
17870		46.39	12.31	0	38.3		-10	55
17890		46.61	12.31	0	38.3		-10	55
17910		46.84	12.31	0	38.3		-10	55
17930		47.01	12.31	0	38.3		-10	55
17950		46.98	12.31	0	38.3		-10	55
17970		47.23	12.31	0	38.3		-10	55
17990		47.4	12.31	0	38.3		-10	55
18010		47.4	12.31	0	38.3		-10	55
18015		47.4	12.31	0	38.3		-10	55
18030		47.49	12.31	0	38.3		-10	55
18050		47.64	12.31	0	38.3		-10	55
18070		47.67	12.31	0	38.3		-10	55
18075		47.67	12.31	0	38.3		-10	55
18090		48.03	12.31	0	38.3		-10	55
18110		48.01	12.31	0	38.3		-10	55
18130		47.97	12.31	0	38.3		-10	55
18140		47.97	12.31	0	38.3		-10	55
18150		47.97	12.31	0	38.3		-10	55
18170		48.15	12.31	0	38.3		-10	55
18190		48.18	12.31	0	38.3		-10	55
18200		48.18	12.31	0	38.3		-10	55
18210		48.14	12.31	0	38.3		-10	55
18230		48.31	12.31	0	38.3		-10	55
18250		48.32	12.31	0	38.3		-10	55
18265		48.32	12.23	0	38.3		-10	55
18270		48.26	12.23	0	38.3		-10	55
18290		48.23	12.23	0	38.3		-10	55
18310		48.07	12.23	0	38.3		-10	55
18325		48.07	12.23	0	38.3		-10	55
18330		48.23	12.23	0	38.3		-10	55
18350		48.1	12.23	0	38.3		-10	55
18370		47.9	12.23	0	38.3		-10	55
18390		47.76	12.23	0	38.3		-10	55
18410		47.74	12.23	0	38.3		-10	55
18430		47.67	12.23	0	38.3		-10	55
18450		47.61	12.23	0	38.3		-10	55
18470		47.38	12.23	0	38.3		-10	55
18490		47.35	12.23	0	38.3		-10	55
18510		47.26	12.23	0	38.3		-10	55
18530		46.84	12.23	0	38.3		-10	55
18550		46.7	12.23	0	38.3		-10	55
18570		46.38	12.23	0	38.3		-10	55
18575		46.38	12.23	0	38.3		-10	55
18590		46.19	12.23	0	38.3		-10	55
18610		45.97	12.23	0	38.3		-10	55
18630		45.67	12.23	0	38.3		-10	55
18635		45.67	12.23	0	38.3		-10	55
18650		45.47	12.23	0	38.3		-10	55
18670		45.29	12.23	0	38.3		-10	55
18690		45.03	12.23	0	38.3		-10	55
18700		45.03	12.23	0	38.3		-10	55
18710		45	12.23	0	38.3		-10	55
18730		44.77	12.23	0	38.3		-10	55
18750		44.43	12.23	0	38.3		-10	55
18760		44.43	12.23	0	38.3		-10	55
18770		44.31	12.23	0	38.3		-10	55
18790		44.12	12.23	0	38.3		-10	55
18810		43.73	12.23	0	38.3		-10	55
18825		43.73	12.6	0	38.3		-10	55
18830		43.71	12.6	0	38.3		-10	55
18850		43.56	12.6	0	38.3		-10	55
18870		43.27	12.6	0	38.3		-10	55
18885		43.27	12.6	0	38.3		-10	55
18890		43.14	12.6	0	38.3		-10	55
18910		43.04	12.6	0	38.3		-10	55
18930		42.82	12.6	0	38.3		-10	55
18950		42.59	12.6	0	38.3		-10	55
18970		42.2	12.6	0	38.3		-10	55
18990		42.14	12.6	0	38.3		-10	55
19010		42.07	12.6	0	38.3		-10	55
19030		41.9	12.6	0	38.3		-10	55
19050		41.68	12.6	0	38.3		-10	55
19070		41.46	12.6	0	38.3		-10	55
19075		41.46	12.6	0	38.3		-10	55
19090		41.42	12.6	0	38.3		-10	55
19110		41.34	12.6	0	38.3		-10	55
19130		41.14	12.6	0	38.3		-10	55
19135		41.14	12.6	0	38.3		-10	55
19150		40.88	12.6	0	38.3		-10	55
19170		40.67	12.6	0	38.3		-10	55
19190		40.52	12.6	0	38.3		-10	55
19200		40.52	12.6	0	38.3		-10	55
19210		40.52	12.6	0	38.3		-10	55
19230		40.23	12.6	0	38.3		-10	55
19250		40.03	12.6	0	38.3		-10	55
19260		40.03	12.6	0	38.3		-10	55
19270		40.1	12.6	0	38.3		-10	55
19290		39.77	12.6	0	38.3		-10	55
19310		39.69	12.6	0	38.3		-10	55
19325		39.69	12.43	0	38.3		-10	55
19330		39.4	12.43	0	38.3		-10	55
19350		39.18	12.43	0	38.3		-10	55
19370		39.16	12.43	0	38.3		-10	55
19385		39.16	12.43	0	38.3		-10	55
19390		39.07	12.43	0	38.3		-10	55
19410		39	12.43	0	38.3		-10	55
19430		38.83	12.43	0	38.3		-10	55
19450		38.92	12.43	0	38.3		-10	55
19470		38.69	12.43	0	38.3		-10	55
19490		38.76	12.43	0	38.3		-10	55
19510		38.59	12.43	0	38.3		-10	55
19530		38.51	12.43	0	38.3		-10	55
19550		38.59	12.43	0	38.3		-10	55
19570		38.5	12.43	0	38.3		-10	55
19575		38.5	12.43	0	38.3		-10	55
19590		38.4	12.43	0	38.3		-10	55
19610		38.38	12.43	0	38.3		-10	55
19630		38.46	12.43	0	38.3		-10	55
19635		38.46	12.43	0	38.3		-10	55
19650		38.5	12.43	0	38.3		-10	55
19670		38.43	12.43	0	38.3		-10	55
19690		38.34	12.43	0	38.3		-10	55
19700		38.34	12.43	0	38.3		-10	55
19710		38.37	12.43	0	38.3		-10	55
19730		38.4	12.43	0	38.3		-10	55
19750		38.42	12.43	0	38.3		-10	55
19760		38.42	12.43	0	38.3		-10	55
19770		38.32	12.43	0	38.3		-10	55
19790		38.37	12.43	0	38.3		-10	55
19810		38.5	12.43	0	38.3		-10	55
19820		38.5	12.43	0	38.3		-10	55
19830		38.56	12.43	0	38.3		-10	55
19850		38.52	12.43	0	38.3		-10	55
19870		38.67	12.43	0	38.3		-10	55
19885		38.67	12.3	0	38.3		-10	55
19890		38.85	12.3	0	38.3		-10	55
19910		38.8	12.3	0	38.3		-10	55
19930		38.89	12.3	0	38.3		-10	55
19945		38.89	12.3	0	38.3		-10	55
19950		38.87	12.3	0	38.3		-10	55
19970		39.16	12.3	0	38.3		-10	55
19990		39.35	12.3	0	38.3		-10	55
20010		39.46	12.3	0	38.3		-10	55
20030		39.68	12.3	0	38.3		-10	55
20050		39.85	12.3	0	38.3		-10	55
20070		40.01	12.3	0	38.3		-10	55
20075		40.01	12.3	0	38.3		-10	55
20090		40.17	12.3	0	38.3		-10	55
20110		40.33	12.3	0	38.3		-10	55
20130		40.6	12.3	0	38.3		-10	55
20135		40.6	12.3	0	38.3		-10	55
20150		40.76	12.3	0	38.3		-10	55
20170		40.98	12.3	0	38.3		-10	55
20190		41.15	12.3	0	38.3		-10	55
20195		41.15	12.3	0	38.3		-10	55
20210		41.31	12.3	0	38.3		-10	55
20230		41.53	12.3	0	38.3		-10	55
20250		41.78	12.3	0	38.3		-10	55
20260		41.78	12.3	0	38.3		-10	55
20270		42	12.3	0	38.3		-10	55
20290		42.21	12.3	0	38.3		-10	55
20310		42.51	12.3	0	38.3		-10	55
20320		42.51	12.3	0	38.3		-10	55
20330		42.66	12.3	0	38.3		-10	55
20350		42.83	12.3	0	38.3		-10	55
20370		43.17	12.3	0	38.3		-10	55
20385		43.17	12.61	0	38.3		-10	55
20390		43.23	12.61	0	38.3		-10	55
20410		43.65	12.61	0	38.3		-10	55
20430		43.8	12.61	0	38.3		-10	55
20445		43.8	12.61	0	38.3		-10	55
20450		43.74	12.61	0	38.3		-10	55
20470		44.07	12.61	0	38.3		-10	55
20490		44.31	12.61	0	38.3		-10	55
20510		44.51	12.61	0	38.3		-10	55
20530		44.65	12.61	0	38.3		-10	55
20550		44.78	12.61	0	38.3		-10	55
20570		44.9	12.61	0	38.3		-10	55
20590		45.21	12.61	0	38.3		-10	55
20610		45.33	12.61	0	38.3		-10	55
20630		45.46	12.61	0	38.3		-10	55
20635		45.46	12.61	0	38.3		-10	55
20650		45.65	12.61	0	38.3		-10	55
20670		45.75	12.61	0	38.3		-10	55
20690		46.12	12.61	0	38.3		-10	55
20695		46.12	12.61	0	38.3		-10	55
20710		46.34	12.61	0	38.3		-10	55
20730		46.46	12.61	0	38.3		-10	55
20750		46.66	12.61	0	38.3		-10	55
20760		46.66	12.61	0	38.3		-10	55
20770		46.71	12.61	0	38.3		-10	55
20790		47.24	12.61	0	38.3		-10	55
20810		47.16	12.61	0	38.3		-10	55
20820		47.16	12.61	0	38.3		-10	55
20830		47.41	12.61	0	38.3		-10	55
20850		47.52	12.61	0	38.3		-10	55
20870		47.59	12.61	0	38.3		-10	55
20885		47.59	12.51	0	38.3		-10	55
20890		47.56	12.51	0	38.3		-10	55
20910		47.76	12.51	0	38.3		-10	55
20930		47.8	12.51	0	38.3		-10	55
20945		47.8	12.51	0	38.3		-10	55
20950		48.08	12.51	0	38.3		-10	55
20970		47.92	12.51	0	38.3		-10	55
20990		48.26	12.51	0	38.3		-10	55
21010		48.12	12.51	0	38.3		-10	55
21030		48.08	12.51	0	38.3		-10	55
21050		48.1	12.51	0	38.3		-10	55
21070		48.07	12.51	0	38.3		-10	55
21090		48.23	12.51	0	38.3		-10	55
21110		48.28	12.51	0	38.3		-10	55
21130		48.15	12.51	0	38.3		-10	55
21150		48.13	12.51	0	38.3		-10	55
21170		48.09	12.51	0	38.3		-10	55
21190		47.97	12.51	0	38.3		-10	55
21195		47.97	12.51	0	38.3		-10	55
21210		47.87	12.51	0	38.3		-10	55
21230		47.89	12.51	0	38.3		-10	55
21250		47.81	12.51	0	38.3		-10	55
21255		47.81	12.51	0	38.3		-10	55
21270		47.68	12.51	0	38.3		-10	55
21290		47.61	12.51	0	38.3		-10	55
21310		47.73	12.51	0	38.3		-10	55
21320		47.73	12.51	0	38.3		-10	55
21330		47.66	12.51	0	38.3		-10	55
21350		47.17	12.51	0	38.3		-10	55
21370		46.88	12.51	0	38.3		-10	55
21385		46.88	12.6	0	38.3		-10	55
21390		46.7	12.6	0	38.3		-10	55
21410		46.5	12.6	0	38.3		-10	55
21430		46.36	12.6	0	38.3		-10	55
21445		46.36	12.6	0	38.3		-10	55
21450		46.08	12.6	0	38.3		-10	55
21470		45.69	12.6	0	38.3		-10	55
21490		45.83	12.6	0	38.3		-10	55
21505		45.83	12.6	0	38.3		-10	55
21510		45.4	12.6	0	38.3		-10	55
21530		45.26	12.6	0	38.3		-10	55
21550		45.08	12.6	0	38.3		-10	55
21570		44.82	12.6	0	38.3		-10	55
21590		44.57	12.6	0	38.3		-10	55
21610		44.45	12.6	0	38.3		-10	55
21630		44.11	12.6	0	38.3		-10	55
21650		43.86	12.6	0	38.3		-10	55
21670		43.67	12.6	0	38.3		-10	55
21690		43.66	12.6	0	38.3		-10	55
21695		43.66	12.6	0	38.3		-10	55
21710		43.52	12.6	0	38.3		-10	55
21730		43.15	12.6	0	38.3		-10	55
21750		42.84	12.6	0	38.3		-10	55
21760		42.84	12.6	0	38.3		-10	55
21770		42.91	12.6	0	38.3		-10	55
21790		42.72	12.6	0	38.3		-10	55
21810		42.47	12.6	0	38.3		-10	55
21820		42.47	12.6	0	38.3		-10	55
21830		42.3	12.6	0	38.3		-10	55
21850		42.11	12.6	0	38.3		-10	55
21870		42.07	12.6	0	38.3		-10	55
21880		42.07	12.6	0	38.3		-10	55
21890		41.74	12.6	0	38.3		-10	55
21910		41.73	12.6	0	38.3		-10	55
21930		41.58	12.6	0	38.3		-10	55
21945		41.58	12.48	0	38.3		-10	55
21950		41.28	12.48	0	38.3		-10	55
21970		41.15	12.48	0	38.3		-10	55
21990		40.97	12.48	0	38.3		-10	55
22005		40.97	12.48	0	38.3		-10	55
22010		40.95	12.48	0	38.3		-10	55
22030		40.76	12.48	0	38.3		-10	55
22050		40.42	12.48	0	38.3		-10	55
22070		40.41	12.48	0	38.3		-10	55
22090		40.26	12.48	0	38.3		-10	55
22110		40.01	12.48	0	38.3		-10	55
22130		39.71	12.48	0	38.3		-10	55
22150		39.66	12.48	0	38.3		-10	55
22170		39.41	12.48	0	38.3		-10	55
22190		39.42	12.48	0	38.3		-10	55
22195		39.42	12.48	0	38.3		-10	55
22210		39.28	12.48	0	38.3		-10	55
22230		39.08	12.48	0	38.3		-10	55
22250		38.99	12.48	0	38.3		-10	55
22255		38.99	12.48	0	38.3		-10	55
22270		39.07	12.48	0	38.3		-10	55
22290		38.89	12.48	0	38.3		-10	55
22310		38.65	12.48	0	38.3		-10	55
22320		38.65	12.48	0	38.3		-10	55
22330		38.83	12.48	0	38.3		-10	55
22350		38.78	12.48	0	38.3		-10	55
22370		38.72	12.48	0	38.3		-10	55
22380		38.72	12.48	0	38.3		-10	55
22390		38.45	12.48	0	38.3		-10	55
22410		38.52	12.48	0	38.3		-10	55
22430		38.47	12.48	0	38.3		-10	55
22440		38.47	12.48	0	38.3		-10	55
22450		38.43	12.48	0	38.3		-10	55
22470		38.48	12.48	0	38.3		-10	55
22490		38.37	12.48	0	38.3		-10	55
22505		38.37	12.65	0	38.3		-10	55
22510		38.4	12.65	0	38.3		-10	55
22530		38.36	12.65	0	38.3		-10	55
22550		38.25	12.65	0	38.3		-10	55
22570		38.29	12.65	0	38.3		-10	55
22590		38.41	12.65	0	38.3		-10	55
22610		38.36	12.65	0	38.3		-10	55
22630		38.42	12.65	0	38.3		-10	55
22650		38.44	12.65	0	38.3		-10	55
22670		38.51	12.65	0	38.3		-10	55
22690		38.59	12.65	0	38.3		-10	55
22695		38.59	12.65	0	38.3		-10	55
22710		38.78	12.65	0	38.3		-10	55
22730		38.73	12.65	0	38.3		-10	55
22750		38.71	12.65	0	38.3		-10	55
22755		38.71	12.65	0	38.3		-10	55
22770		38.97	12.65	0	38.3		-10	55
22790		39.1	12.65	0	38.3		-10	55
22810		39.27	12.65	0	38.3		-10	55
22815		39.27	12.65	0	38.3		-10	55
22830		39.37	12.65	0	38.3		-10	55
22850		39.47	12.65	0	38.3		-10	55
22870		39.64	12.65	0	38.3		-10	55
22880		39.64	12.65	0	38.3		-10	55
22890		39.93	12.65	0	38.3		-10	55
22910		39.95	12.65	0	38.3		-10	55
22930		40.33	12.65	0	38.3		-10	55
22940		40.33	12.65	0	38.3		-10	55
22950		40.38	12.65	0	38.3		-10	55
22970		40.74	12.65	0	38.3		-10	55
22990		40.79	12.65	0	38.3		-10	55
23005		40.79	12.45	0	38.3		-10	55
23010		41.19	12.45	0	38.3		-10	55
23030		41.23	12.45	0	38.3		-10	55
23050		41.58	12.45	0	38.3		-10	55
23065		41.58	12.45	0	38.3		-10	55
23070		41.55	12.45	0	38.3		-10	55
23090		42	12.45	0	38.3		-10	55
23110		42.1	12.45	0	38.3		-10	55
23130		42.24	12.45	0	38.3		-10	55
23150		42.47	12.45	0	38.3		-10	55
23170		42.78	12.45	0	38.3		-10	55
23190		42.76	12.45	0	38.3		-10	55
23210		43.13	12.45	0	38.3		-10	55
23230		43.44	12.45	0	38.3		-10	55
23250		43.51	12.45	0	38.3		-10	55
23255		43.51	12.45	0	38.3		-10	55
23270		43.72	12.45	0	38.3		-10	55
23290		43.93	12.45	0	38.3		-10	55
23310		44.02	12.45	0	38.3		-10	55
23315		44.02	12.45	0	38.3		-10	55
23330		44.37	12.45	0	38.3		-10	55
23350		44.38	12.45	0	38.3		-10	55
23370		44.68	12.45	0	38.3		-10	55
23380		44.68	12.45	0	38.3		-10	55
23390		44.91	12.45	0	38.3		-10	55
23410		45.26	12.45	0	38.3		-10	55
23430		45.38	12.45	0	38.3		-10	55
23440		45.38	12.45	0	38.3		-10	55
23450		45.42	12.45	0	38.3		-10	55
23470		45.59	12.45	0	38.3		-10	55
23490		46.02	12.45	0	38.3		-10	55
23505		46.02	12.55	0	38.3		-10	55
23510		46.23	12.55	0	38.3		-10	55
23530		46.21	12.55	0	38.3		-10	55
23550		46.36	12.55	0	38.3		-10	55
23565		46.36	12.55	0	38.3		-10	55
23570		46.61	12.55	0	38.3		-10	55
23590		46.64	12.55	0	38.3		-10	55
23610		46.96	12.55	0	38.3		-10	55
23630		47.07	12.55	0	38.3		-10	55
23650		47.16	12.55	0	38.3		-10	55
23670		47.42	12.55	0	38.3		-10	55
23690		47.38	12.55	0	38.3		-10	55
23710		47.54	12.55	0	38.3		-10	55
23730		47.84	12.55	0	38.3		-10	55
23750		47.8	12.55	0	38.3		-10	55
23770		47.84	12.55	0	38.3		-10	55
23790		47.78	12.55	0	38.3		-10	55
23810		48.05	12.55	0	38.3		-10	55
23815		48.05	12.55	0	38.3		-10	55
23830		47.95	12.55	0	38.3		-10	55
23850		48.31	12.55	0	38.3		-10	55
23870		47.99	12.55	0	38.3		-10	55
23880		47.99	12.55	0	38.3		-10	55
23890		48.19	12.55	0	38.3		-10	55
23910		48.09	12.55	0	38.3		-10	55
23930		48.14	12.55	0	38.3		-10	55
23940		48.14	12.55	0	38.3		-10	55
23950		48.17	12.55	0	38.3		-10	55
23970		48.07	12.55	0	38.3		-10	55
23990		48.03	12.55	0	38.3		-10	55
24005		48.03	12.55	0	38.3		-10	55
24010		48.05	12.55	0	38.3		-10	55
24030		48.13	12.55	0	38.3		-10	55
24050		47.94	12.55	0	38.3		-10	55
24065		47.94	12.55	0	38.3		-10	55
24070		47.95	12.55	0	38.3		-10	55
24090		48	12.55	0	38.3		-10	55
24110		47.73	12.55	0	38.3		-10	55
24125		47.73	12.55	0	38.3		-10	55
24130		47.66	12.55	0	38.3		-10	55
24150		47.47	12.55	0	38.3		-10	55
24170		47.2	12.55	0	38.3		-10	55
24190		47.32	12.55	0	38.3		-10	55
24210		47.15	12.55	0	38.3		-10	55
24230		46.9	12.55	0	38.3		-10	55
24250		46.77	12.55	0	38.3		-10	55
24270		46.56	12.55	0	38.3		-10	55
24290		46.27	12.55	0	38.3		-10	55
24310		46.18	12.55	0	38.3		-10	55
24315		46.18	12.55	0	38.3		-10	55
24330		45.78	12.55	0	38.3		-10	55
24350		45.57	12.55	0	38.3		-10	55
24370		45.42	12.55	0	38.3		-10	55
24380		45.42	12.55	0	38.3		-10	55
24390		45.26	12.55	0	38.3		-10	55
24410		44.96	12.55	0	38.3		-10	55
24430		44.76	12.55	0	38.3		-10	55
24440		44.76	12.55	0	38.3		-10	55
24450		44.64	12.55	0	38.3		-10	55
24470		44.21	12.55	0	38.3		-10	55
24490		44.23	12.55	0	38.3		-10	55
24500		44.23	12.55	0	38.3		-10	55
24510		43.88	12.55	0	38.3		-10	55
24530		43.83	12.55	0	38.3		-10	55
24550		43.51	12.55	0	38.3		-10	55
24565		43.51	12.65	0	38.3		-10	55
24570		43.36	12.65	0	38.3		-10	55
24590		43.14	12.65	0	38.3		-10	55
24610		43.07	12.65	0	38.3		-10	55
24625		43.07	12.65	0	38.3		-10	55
24630		42.92	12.65	0	38.3		-10	55
24650		42.62	12.65	0	38.3		-10	55
24670		42.26	12.65	0	38.3		-10	55
24690		42.34	12.65	0	38.3		-10	55
24710		42.09	12.65	0	38.3		-10	55
24730		42.06	12.65	0	38.3		-10	55
24750		41.81	12.65	0	38.3		-10	55
24770		41.68	12.65	0	38.3		-10	55
24790		41.55	12.65	0	38.3		-10	55
24810		41.38	12.65	0	38.3		-10	55
24815		41.38	12.65	0	38.3		-10	55
24830		41.12	12.65	0	38.3		-10	55
24850		40.98	12.65	0	38.3		-10	55
24870		40.9	12.65	0	38.3		-10	55
24875		40.9	12.65	0	38.3		-10	55
24890		40.79	12.65	0	38.3		-10	55
24910		40.43	12.65	0	38.3		-10	55
24930		40.28	12.65	0	38.3		-10	55
24940		40.28	12.65	0	38.3		-10	55
24950		40.19	12.65	0	38.3		-10	55
24970		40.03	12.65	0	38.3		-10	55
24990		39.77	12.65	0	38.3		-10	55
25000		39.77	12.65	0	38.3		-10	55
25010		39.7	12.65	0	38.3		-10	55
25030		39.69	12.65	0	38.3		-10	55
25050		39.2	12.65	0	38.3		-10	55
25065		39.2	12.71	0	38.3		-10	55
25070		39.26	12.71	0	38.3		-10	55
25090		39.22	12.71	0	38.3		-10	55
25110		39.04	12.71	0	38.3		-10	55
25125		39.04	12.71	0	38.3		-10	55
25130		38.99	12.71	0	38.3		-10	55
25150		38.8	12.71	0	38.3		-10	55
25170		38.89	12.71	0	38.3		-10	55
25190		38.67	12.71	0	38.3		-10	55
25210		38.73	12.71	0	38.3		-10	55
25230		38.62	12.71	0	38.3		-10	55
25250		38.61	12.71	0	38.3		-10	55
25270		38.38	12.71	0	38.3		-10	55
25290		38.36	12.71	0	38.3		-10	55
25310		38.4	12.71	0	38.3		-10	55
25315		38.4	12.71	0	38.3		-10	55
25330		38.38	12.71	0	38.3		-10	55
25350		38.38	12.71	0	38.3		-10	55
25370		38.2	12.71	0	38.3		-10	55
25375		38.2	12.71	0	38.3		-10	55
25390		38.49	12.71	0	38.3		-10	55
25410		38.43	12.71	0	38.3		-10	55
25430		38.29	12.71	0	38.3		-10	55
25435		38.29	12.71	0	38.3		-10	55
25450		38.45	12.71	0	38.3		-10	55
25470		38.38	12.71	0	38.3		-10	55
25490		38.56	12.71	0	38.3		-10	55
25500		38.56	12.71	0	38.3		-10	55
25510		38.48	12.71	0	38.3		-10	55
25530		38.58	12.71	0	38.3		-10	55
25550		38.49	12.71	0	38.3		-10	55
25560		38.49	12.71	0	38.3		-10	55
25570		38.79	12.71	0	38.3		-10	55
25590		38.76	12.71	0	38.3		-10	55
25610		38.83	12.71	0	38.3		-10	55
25625		38.83	12.66	0	38.3		-10	55
25630		39.1	12.66	0	38.3		-10	55
25650		39.11	12.66	0	38.3		-10	55
25670		39.22	12.66	0	38.3		-10	55
25685		39.22	12.66	0	38.3		-10	55
25690		39.64	12.66	0	38.3		-10	55
25710		39.66	12.66	0	38.3		-10	55
25730		39.81	12.66	0	38.3		-10	55
25750		39.81	12.66	0	38.3		-10	55
25770		40.19	12.66	0	38.3		-10	55
25790		40.32	12.66	0	38.3		-10	55
25810		40.57	12.66	0	38.3		-10	55
25830		40.62	12.66	0	38.3		-10	55
25850		40.85	12.66	0	38.3		-10	55
25870		41.12	12.66	0	38.3		-10	55
25875		41.12	12.66	0	38.3		-10	55
25890		41.3	12.66	0	38.3		-10	55
25910		41.63	12.66	0	38.3		-10	55
25930		41.61	12.66	0	38.3		-10	55
25935		41.61	12.66	0	38.3		-10	55
25950		42.01	12.66	0	38.3		-10	55
25970		42.09	12.66	0	38.3		-10	55
25990		42.43	12.66	0	38.3		-10	55
26000		42.43	12.66	0	38.3		-10	55
26010		42.59	12.66	0	38.3		-10	55
26030		42.74	12.66	0	38.3		-10	55
26050		42.99	12.66	0	38.3		-10	55
26060		42.99	12.66	0	38.3		-10	55
26070		43.29	12.66	0	38.3		-10	55
26090		43.6	12.66	0	38.3		-10	55
26110		43.69	12.66	0	38.3		-10	55
26125		43.69	12.79	0	38.3		-10	55
26130		43.85	12.79	0	38.3		-10	55
26150		44.13	12.79	0	38.3		-10	55
26170		44.22	12.79	0	38.3		-10	55
26185		44.22	12.79	0	38.3		-10	55
26190		44.4	12.79	0	38.3		-10	55
26210		44.61	12.79	0	38.3		-10	55
26230		44.81	12.79	0	38.3		-10	55
26250		45.29	12.79	0	38.3		-10	55
26270		45.12	12.79	0	38.3		-10	55
26290		45.36	12.79	0	38.3		-10	55
26310		45.56	12.79	0	38.3		-10	55
26330		45.71	12.79	0	38.3		-10	55
26350		45.87	12.79	0	38.3		-10	55
26370		46.24	12.79	0	38.3		-10	55
26375		46.24	12.79	0	38.3		-10	55
26390		46.22	12.79	0	38.3		-10	55
26410		46.46	12.79	0	38.3		-10	55
26430		46.61	12.79	0	38.3		-10	55
26435		46.61	12.79	0	38.3		-10	55
26450		46.92	12.79	0	38.3		-10	55
26470		46.91	12.79	0	38.3		-10	55
26490		47.16	12.79	0	38.3		-10	55
26500		47.16	12.79	0	38.3		-10	55
26510		47.38	12.79	0	38.3		-10	55
26530		47.53	12.79	0	38.3		-10	55
26550		47.46	12.79	0	38.3		-10	55
26560		47.46	12.79	0	38.3		-10	55
26570		47.69	12.79	0	38.3		-10	55
26590		47.67	12.79	0	38.3		-10	55
26610		47.72	12.79	0	38.3		-10	55
26625		47.72	12.84	0	38.3		-10	55
26630		47.91	12.84	0	38.3		-10	55
26650		47.85	12.84	0	38.3		-10	55
26670		47.82	12.84	0	38.3		-10	55
26685		47.82	12.84	0	38.3		-10	55
26690		48	12.84	0	38.3		-10	55
26710		48.14	12.84	0	38.3		-10	55
26730		48.05	12.84	0	38.3		-10	55
26745		48.05	12.84	0	38.3		-10	55
26750		48.05	12.84	0	38.3		-10	55
26770		48.13	12.84	0	38.3		-10	55
26790		48.01	12.84	0	38.3		-10	55
26810		48	12.84	0	38.3		-10	55
26830		48.1	12.84	0	38.3		-10	55
26850		48.04	12.84	0	38.3		-10	55
26870		48.13	12.84	0	38.3		-10	55
26875		48.13	12.84	0	38.3		-10	55
26890		47.99	12.84	0	38.3		-10	55
26910		48.21	12.84	0	38.3		-10	55
26930		47.78	12.84	0	38.3		-10	55
26935		47.78	12.84	0	38.3		-10	55
26950		47.83	12.84	0	38.3		-10	55
26970		47.84	12.84	0	38.3		-10	55
26990		47.88	12.84	0	38.3		-10	55
26995		47.88	12.84	0	38.3		-10	55
27010		47.66	12.84	0	38.3		-10	55
27030		47.76	12.84	0	38.3		-10	55
27050		47.47	12.84	0	38.3		-10	55
27060		47.47	12.84	0	38.3		-10	55
27070		47.32	12.84	0	38.3		-10	55
27090		47.36	12.84	0	38.3		-10	55
27110		47	12.84	0	38.3		-10	55
27120		47	12.84	0	38.3		-10	55
27130		46.96	12.84	0	38.3		-10	55
27150		46.67	12.84	0	38.3		-10	55
27170		46.52	12.84	0	38.3		-10	55
27185		46.52	12.81	0	38.3		-10	55
27190		46.19	12.81	0	38.3		-10	55
27210		45.89	12.81	0	38.3		-10	55
27230		45.79	12.81	0	38.3		-10	55
27245		45.79	12.81	0	38.3		-10	55
27250		45.84	12.81	0	38.3		-10	55
27270		45.48	12.81	0	38.3		-10	55
27290		45.27	12.81	0	38.3		-10	55
27310		45.09	12.81	0	38.3		-10	55
27330		44.84	12.81	0	38.3		-10	55
27350		44.54	12.81	0	38.3		-10	55
27370		44.52	12.81	0	38.3		-10	55
27390		44.32	12.81	0	38.3		-10	55
27410		44.08	12.81	0	38.3		-10	55
27430		43.85	12.81	0	38.3		-10	55
27435		43.85	12.81	0	38.3		-10	55
27450		43.67	12.81	0	38.3		-10	55
27470		43.36	12.81	0	38.3		-10	55
27490		43.3	12.81	0	38.3		-10	55
27495		43.3	12.81	0	38.3		-10	55
27510		42.89	12.81	0	38.3		-10	55
27530		43.04	12.81	0	38.3		-10	55
27550		42.72	12.81	0	38.3		-10	55
27560		42.72	12.81	0	38.3		-10	55
27570		42.5	12.81	0	38.3		-10	55
27590		42.43	12.81	0	38.3		-10	55
27610		42.35	12.81	0	38.3		-10	55
27620		42.35	12.81	0	38.3		-10	55
27630		41.98	12.81	0	38.3		-10	55
27650		41.87	12.81	0	38.3		-10	55
27670		41.64	12.81	0	38.3		-10	55
27685		41.64	12.68	0	38.3		-10	55
27690		41.46	12.68	0	38.3		-10	55
27710		41.48	12.68	0	38.3		-10	55
27730		41.23	12.68	0	38.3		-10	55
27745		41.23	12.68	0	38.3		-10	55
27750		41.07	12.68	0	38.3		-10	55
27770		40.86	12.68	0	38.3		-10	55
27790		40.49	12.68	0	38.3		-10	55
27810		40.51	12.68	0	38.3		-10	55
27830		40.2	12.68	0	38.3		-10	55
27850		40.23	12.68	0	38.3		-10	55
27870		40.14	12.68	0	38.3		-10	55
27890		40.08	12.68	0	38.3		-10	55
27910		39.79	12.68	0	38.3		-10	55
27930		39.6	12.68	0	38.3		-10	55
27935		39.6	12.68	0	38.3		-10	55
27950		39.4	12.68	0	38.3		-10	55
27970		39.18	12.68	0	38.3		-10	55
27990		39.17	12.68	0	38.3		-10	55
27995		39.17	12.68	0	38.3		-10	55
28010		39.07	12.68	0	38.3		-10	55
28030		39.06	12.68	0	38.3		-10	55
28050		38.75	12.68	0	38.3		-10	55
28060		38.75	12.68	0	38.3		-10	55
28070		38.87	12.68	0	38.3		-10	55
28090		38.69	12.68	0	38.3		-10	55
28110		38.69	12.68	0	38.3		-10	55
28120		38.69	12.68	0	38.3		-10	55
28130		38.64	12.68	0	38.3		-10	55
28150		38.44	12.68	0	38.3		-10	55
28170		38.45	12.68	0	38.3		-10	55
28185		38.45	13.01	0	38.3		-10	55
28190		38.45	13.01	0	38.3		-10	55
28210		38.46	13.01	0	38.3		-10	55
28230		38.43	13.01	0	38.3		-10	55
28245		38.43	13.01	0	38.3		-10	55
28250		38.38	13.01	0	38.3		-10	55
28270		38.32	13.01	0	38.3		-10	55
28290		38.45	13.01	0	38.3		-10	55
28305		38.45	13.01	0	38.3		-10	55
28310		38.4	13.01	0	38.3		-10	55
28330		38.29	13.01	0	38.3		-10	55
28350		38.32	13.01	0	38.3		-10	55
28370		38.26	13.01	0	38.3		-10	55
28390		38.37	13.01	0	38.3		-10	55
28410		38.48	13.01	0	38.3		-10	55
28430		38.58	13.01	0	38.3		-10	55
28450		38.52	13.01	0	38.3		-10	55
28470		38.51	13.01	0	38.3		-10	55
28490		38.79	13.01	0	38.3		-10	55
28495		38.79	13.01	0	38.3		-10	55
28510		38.66	13.01	0	38.3		-10	55
28530		38.88	13.01	0	38.3		-10	55
28550		39.09	13.01	0	38.3		-10	55
28560		39.09	13.01	0	38.3		-10	55
28570		39.14	13.01	0	38.3		-10	55
28590		39.24	13.01	0	38.3		-10	55
28610		39.19	13.01	0	38.3		-10	55
28620		39.19	13.01	0	38.3		-10	55
28630		39.64	13.01	0	38.3		-10	55
28650		39.74	13.01	0	38.3		-10	55
28670		39.91	13.01	0	38.3		-10	55
28680		39.91	13.01	0	38.3		-10	55
28690		40.08	13.01	0	38.3		-10	55
28710		40.26	13.01	0	38.3		-10	55
28730		40.48	13.01	0	38.3		-10	55
28745		40.48	12.89	0	38.3		-10	55
28750		40.55	12.89	0	38.3		-10	55
28770		40.7	12.89	0	38.3		-10	55
28790		41.08	12.89	0	38.3		-10	55
28805		41.08	12.89	0	38.3		-10	55
28810		41.28	12.89	0	38.3		-10	55
28830		41.48	12.89	0	38.3		-10	55
28850		41.61	12.89	0	38.3		-10	55
28870		41.77	12.89	0	38.3		-10	55
28890		42.1	12.89	0	38.3		-10	55
28910		42.39	12.89	0	38.3		-10	55
28930		42.46	12.89	0	38.3		-10	55
28950		42.77	12.89	0	38.3		-10	55
28970		42.92	12.89	0	38.3		-10	55
28990		43.06	12.89	0	38.3		-10	55
28995		43.06	12.89	0	38.3		-10	55
29010		43.44	12.89	0	38.3		-10	55
29030		43.64	12.89	0	38.3		-10	55
29050		43.78	12.89	0	38.3		-10	55
29055		43.78	12.89	0	38.3		-10	55
29070		43.91	12.89	0	38.3		-10	55
29090		44.06	12.89	0	38.3		-10	55
29110		44.28	12.89	0	38.3		-10	55
29120		44.28	12.89	0	38.3		-10	55
29130		44.59	12.89	0	38.3		-10	55
29150		44.42	12.89	0	38.3		-10	55
29170		44.84	12.89	0	38.3		-10	55
29180		44.84	12.89	0	38.3		-10	55
29190		45.16	12.89	0	38.3		-10	55
29210		45.35	12.89	0	38.3		-10	55
29230		45.52	12.89	0	38.3		-10	55
29245		45.52	12.88	0	38.3		-10	55
29250		45.62	12.88	0	38.3		-10	55
29270		45.78	12.88	0	38.3		-10	55
29290		45.99	12.88	0	38.3		-10	55
29305		45.99	12.88	0	38.3		-10	55
29310		46.24	12.88	0	38.3		-10	55
29330		46.42	12.88	0	38.3		-10	55
29350		46.6	12.88	0	38.3		-10	55
29370		46.69	12.88	0	38.3		-10	55
29390		46.9	12.88	0	38.3		-10	55
29410		47.08	12.88	0	38.3		-10	55
29430		47.31	12.88	0	38.3		-10	55
29450		47.43	12.88	0	38.3		-10	55
29470		47.43	12.88	0	38.3		-10	55
29490		47.56	12.88	0	38.3		-10	55
29495		47.56	12.88	0	38.3		-10	55
29510		47.68	12.88	0	38.3		-10	55
29530		47.76	12.88	0	38.3		-10	55
29550		47.73	12.88	0	38.3		-10	55
29555		47.73	12.88	0	38.3		-10	55
29570		47.83	12.88	0	38.3		-10	55
29590		47.93	12.88	0	38.3		-10	55
29610		48.14	12.88	0	38.3		-10	55
29620		48.14	12.88	0	38.3		-10	55
29630		48.04	12.88	0	38.3		-10	55
29650		47.94	12.88	0	38.3		-10	55
29670		48.1	12.88	0	38.3		-10	55
29680		48.1	12.88	0	38.3		-10	55
29690		47.97	12.88	0	38.3		-10	55
29710		48.15	12.88	0	38.3		-10	55
29730		48.08	12.88	0	38.3		-10	55
29740		48.08	12.88	0	38.3		-10	55
29750		47.95	12.88	0	38.3		-10	55
29770		48.26	12.88	0	38.3		-10	55
29790		48.21	12.88	0	38.3		-10	55
29805		48.21	12.79	0	38.3		-10	55
29810		48.05	12.79	0	38.3		-10	55
29830		47.82	12.79	0	38.3		-10	55
29850		47.97	12.79	0	38.3		-10	55
29865		47.97	12.79	0	38.3		-10	55
29870		48.05	12.79	0	38.3		-10	55
29890		47.75	12.79	0	38.3		-10	55
29910		47.76	12.79	0	38.3		-10	55
29930		47.57	12.79	0	38.3		-10	55
29950		47.61	12.79	0	38.3		-10	55
29970		47.37	12.79	0	38.3		-10	55
29990		47.25	12.79	0	38.3		-10	55
30010		46.97	12.79	0	38.3		-10	55
30030		46.58	12.79	0	38.3		-10	55
30050		46.55	12.79	0	38.3		-10	55
30055		46.55	12.79	0	38.3		-10	55
30070		46.26	12.79	0	38.3		-10	55
30090		46.07	12.79	0	38.3		-10	55
30110		45.94	12.79	0	38.3		-10	55
30115		45.94	12.79	0	38.3		-10	55
30130		45.6	12.79	0	38.3		-10	55
30150		45.35	12.79	0	38.3		-10	55
30170		45.21	12.79	0	38.3		-10	55
30180		45.21	12.79	0	38.3		-10	55
30190		45.06	12.79	0	38.3		-10	55
30210		45.01	12.79	0	38.3		-10	55
30230		44.69	12.79	0	38.3		-10	55
30240		44.69	12.79	0	38.3		-10	55
30250		44.53	12.79	0	38.3		-10	55
30270		44.24	12.79	0	38.3		-10	55
30290		44.19	12.79	0	38.3		-10	55
30305		44.19	12.73	0	38.3		-10	55
30310		43.85	12.73	0	38.3		-10	55
30330		43.7	12.73	0	38.3		-10	55
30350		43.46	12.73	0	38.3		-10	55
30365		43.46	12.73	0	38.3		-10	55
30370		43.36	12.73	0	38.3		-10	55
30390		43.08	12.73	0	38.3		-10	55
30410		42.91	12.73	0	38.3		-10	55
30430		42.82	12.73	0	38.3		-10	55
30450		42.77	12.73	0	38.3		-10	55
30470		42.38	12.73	0	38.3		-10	55
30490		42.16	12.73	0	38.3		-10	55
30510		42.09	12.73	0	38.3		-10	55
30530		42.1	12.73	0	38.3		-10	55
30550		41.58	12.73	0	38.3		-10	55
30555		41.58	12.73	0	38.3		-10	55
30570		41.52	12.73	0	38.3		-10	55
30590		41.34	12.73	0	38.3		-10	55
30610		41.21	12.73	0	38.3		-10	55
30615		41.21	12.73	0	38.3		-10	55
30630		41.02	12.73	0	38.3		-10	55
30650		40.96	12.73	0	38.3		-10	55
30670		40.65	12.73	0	38.3		-10	55
30680		40.65	12.73	0	38.3		-10	55
30690		40.55	12.73	0	38.3		-10	55
30710		40.42	12.73	0	38.3		-10	55
30730		40.12	12.73	0	38.3		-10	55
30740		40.12	12.73	0	38.3		-10	55
30750		39.99	12.73	0	38.3		-10	55
30770		39.94	12.73	0	38.3		-10	55
30790		39.69	12.73	0	38.3		-10	55
30805		39.69	13.01	0	38.3		-10	55
30810		39.61	13.01	0	38.3		-10	55
30830		39.49	13.01	0	38.3		-10	55
30850		39.15	13.01	0	38.3		-10	55
30865		39.15	13.01	0	38.3		-10	55
30870		39.23	13.01	0	38.3		-10	55
30890		39.08	13.01	0	38.3		-10	55
30910		38.97	13.01	0	38.3		-10	55
30930		38.87	13.01	0	38.3		-10	55
30950		38.82	13.01	0	38.3		-10	55
30970		38.65	13.01	0	38.3		-10	55
30990		38.77	13.01	0	38.3		-10	55
31010		38.54	13.01	0	38.3		-10	55
31030		38.63	13.01	0	38.3		-10	55
31050		38.46	13.01	0	38.3		-10	55
31070		38.47	13.01	0	38.3		-10	55
31090		38.58	13.01	0	38.3		-10	55
31110		38.42	13.01	0	38.3		-10	55
31115		38.42	13.01	0	38.3		-10	55
31130		38.46	13.01	0	38.3		-10	55
31150		38.25	13.01	0	38.3		-10	55
31170		38.31	13.01	0	38.3		-10	55
31180		38.31	13.01	0	38.3		-10	55
31190		38.36	13.01	0	38.3		-10	55
31210		38.34	13.01	0	38.3		-10	55
31230		38.43	13.01	0	38.3		-10	55
31240		38.43	13.01	0	38.3		-10	55
31250		38.47	13.01	0	38.3		-10	55
31270		38.38	13.01	0	38.3		-10	55
31290		38.44	13.01	0	38.3		-10	55
31300		38.44	13.01	0	38.3		-10	55
31310		38.38	13.01	0	38.3		-10	55
31330		38.43	13.01	0	38.3		-10	55
31350		38.52	13.01	0	38.3		-10	55
31365		38.52	13.04	0	38.3		-10	55
31370		38.55	13.04	0	38.3		-10	55
31390		38.69	13.04	0	38.3		-10	55
31410		38.88	13.04	0	38.3		-10	55
31425		38.88	13.04	0	38.3		-10	55
31430		38.94	13.04	0	38.3		-10	55
31450		39.12	13.04	0	38.3		-10	55
31470		39.04	13.04	0	38.3		-10	55
31490		39.21	13.04	0	38.3		-10	55
31510		39.4	13.04	0	38.3		-10	55
31530		39.68	13.04	0	38.3		-10	55
31550		39.77	13.04	0	38.3		-10	55
31570		40.03	13.04	0	38.3		-10	55
31590		40.14	13.04	0	38.3		-10	55
31610		40.33	13.04	0	38.3		-10	55
31615		40.33	13.04	0	38.3		-10	55
31630		40.64	13.04	0	38.3		-10	55
31650		40.82	13.04	0	38.3		-10	55
31670		41.11	13.04	0	38.3		-10	55
31675		41.11	13.04	0	38.3		-10	55
31690		41.26	13.04	0	38.3		-10	55
31710		41.37	13.04	0	38.3		-10	55
31730		41.62	13.04	0	38.3		-10	55
31740		41.62	13.04	0	38.3		-10	55
31750		41.88	13.04	0	38.3		-10	55
31770		42.16	13.04	0	38.3		-10	55
31790		42.15	13.04	0	38.3		-10	55
31800		42.15	13.04	0	38.3		-10	55
31810		42.47	13.04	0	38.3		-10	55
31830		42.74	13.04	0	38.3		-10	55
31850		43.02	13.04	0	38.3		-10	55
31865		43.02	13.11	0	38.3		-10	55
31870		43.1	13.11	0	38.3		-10	55
31890		43.23	13.11	0	38.3		-10	55
31910		43.66	13.11	0	38.3		-10	55
31925		43.66	13.11	0	38.3		-10	55
31930		43.69	13.11	0	38.3		-10	55
31950		43.85	13.11	0	38.3		-10	55
31970		44.1	13.11	0	38.3		-10	55
31990		44.38	13.11	0	38.3		-10	55
32010		44.55	13.11	0	38.3		-10	55
32030		44.83	13.11	0	38.3		-10	55
32050		45.04	13.11	0	38.3		-10	55
32070		44.95	13.11	0	38.3		-10	55
32090		45.18	13.11	0	38.3		-10	55
32110		45.56	13.11	0	38.3		-10	55
32115		45.56	13.11	0	38.3		-10	55
32130		45.56	13.11	0	38.3		-10	55
32150		45.92	13.11	0	38.3		-10	55
32170		45.79	13.11	0	38.3		-10	55
32175		45.79	13.11	0	38.3		-10	55
32190		46.23	13.11	0	38.3		-10	55
32210		46.51	13.11	0	38.3		-10	55
32230		46.57	13.11	0	38.3		-10	55
[truncated: 265 more rows]
