# Supplementary material for: Clinical identification of the stimulus intensity to measure temporal summation of second pain
Source: Sci Rep. 2022 Jul 28;12:12915. doi: 10.1038/s41598-022-17171-6 (PMC9334644; doi:10.1038/s41598-022-17171-6)
Supplement: Supplementary file 1 — Supplementary Information 1. [file 41598_2022_17171_MOESM1_ESM.zip › 17 PT2.xlsx]

## Sheet: Sheet1
Timestamp [msec]	Heater [C]	Tec [C]	Water [C]	COVAS	Baseline [C]	Events	LimiterMin [C]	LimiterMax [C]
20		39.44
30		39.44	12.07	0	39.3		-10	55
40		39.5	12.07	0	39.3		-10	55
60		39.44	12.07	0	39.3		-10	55
65		39.44	12.07	0	39.3		-10	55
80		39.55	12.07	0	39.3		-10	55
95		39.55	12.07	0	39.3		-10	55
100		39.49	12.07	0	39.3		-10	55
120		39.43	12.07	0	39.3		-10	55
140		39.61	12.07	0	39.3		-10	55
145		39.61	12.07	0	39.3		-10	55
160		39.35	12.07	0	39.3		-10	55
180		39.42	12.07	0	39.3		-10	55
200		39.52	12.07	0	39.3		-10	55
210		39.52	12.07	0	39.3		-10	55
220		39.44	12.07	0	39.3		-10	55
240		39.5	12.07	0	39.3		-10	55
260		39.35	12.07	0	39.3		-10	55
270		39.35	12.07	0	39.3		-10	55
280		39.47	12.07	0	39.3		-10	55
300		39.5	12.07	0	39.3		-10	55
320		39.25	12.07	0	39.3		-10	55
335		39.25	12.07	0	39.3		-10	55
340		39.46	12.07	0	39.3		-10	55
360		39.41	12.07	0	39.3		-10	55
380		39.49	12.07	0	39.3		-10	55
395		39.49	12.07	0	39.3		-10	55
400		39.38	12.07	0	39.3		-10	55
420		39.45	12.07	0	39.3		-10	55
440		39.55	12.07	0	39.3		-10	55
460		39.34	12.07	0	39.3		-10	55
480		39.51	12.07	0	39.3		-10	55
500		39.3	12.07	0	39.3		-10	55
520		39.36	12.07	0	39.3		-10	55
540		39.34	12.07	0	39.3		-10	55
560		39.35	12.07	0	39.3		-10	55
580		39.36	12.07	0	39.3		-10	55
585		39.36	11.72	0	39.3		-10	55
600		39.28	11.72	0	39.3		-10	55
620		39.26	11.72	0	39.3		-10	55
640		39.41	11.72	0	39.3		-10	55
645		39.41	11.72	0	39.3		-10	55
660		39.33	11.72	0	39.3		-10	55
680		39.32	11.72	0	39.3		-10	55
700		39.35	11.72	0	39.3		-10	55
705		39.35	11.72	0	39.3		-10	55
720		39.26	11.72	0	39.3		-10	55
740		39.38	11.72	0	39.3		-10	55
760		39.41	11.72	0	39.3		-10	55
770		39.41	11.72	0	39.3		-10	55
780		39.37	11.72	0	39.3		-10	55
800		39.29	11.72	0	39.3		-10	55
820		39.38	11.72	0	39.3		-10	55
830		39.38	11.72	0	39.3		-10	55
840		39.5	11.72	0	39.3		-10	55
860		39.28	11.72	0	39.3		-10	55
880		39.31	11.72	0	39.3		-10	55
895		39.31	11.72	0	39.3		-10	55
900		39.33	11.72	0	39.3		-10	55
920		39.28	11.72	0	39.3		-10	55
940		39.39	11.72	0	39.3		-10	55
955		39.39	11.72	0	39.3		-10	55
960		39.33	11.72	0	39.3		-10	55
980		39.38	11.72	0	39.3		-10	55
1000		39.24	11.72	0	39.3		-10	55
1020		39.3	11.72	0	39.3		-10	55
1040		39.31	11.72	0	39.3		-10	55
1060		39.4	11.72	0	39.3		-10	55
1080		39.39	11.72	0	39.3		-10	55
1100		39.39	11.72	0	39.3		-10	55
1120		39.31	11.72	0	39.3		-10	55
1140		39.34	11.72	0	39.3		-10	55
1145		39.34	11.74	0	39.3		-10	55
1160		39.25	11.74	0	39.3		-10	55
1180		39.41	11.74	0	39.3		-10	55
1200		39.26	11.74	0	39.3		-10	55
1205		39.26	11.74	0	39.3		-10	55
1220		39.36	11.74	0	39.3		-10	55
1240		39.29	11.74	0	39.3		-10	55
1260		39.47	11.74	0	39.3		-10	55
1270		39.47	11.74	0	39.3		-10	55
1280		39.39	11.74	0	39.3		-10	55
1300		39.36	11.74	0	39.3		-10	55
1320		39.29	11.74	0	39.3		-10	55
1330		39.29	11.74	0	39.3		-10	55
1340		39.41	11.74	0	39.3		-10	55
1360		39.34	11.74	0	39.3		-10	55
1380		39.36	11.74	0	39.3		-10	55
1395		39.36	11.74	0	39.3		-10	55
1400		39.35	11.74	0	39.3		-10	55
1420		39.3	11.74	0	39.3		-10	55
1440		39.29	11.74	0	39.3		-10	55
1455		39.29	11.74	0	39.3		-10	55
1460		39.42	11.74	0	39.3		-10	55
1480		39.34	11.74	0	39.3		-10	55
1500		39.31	11.74	0	39.3		-10	55
1520		39.32	11.74	0	39.3		-10	55
1540		39.3	11.74	0	39.3		-10	55
1560		39.4	11.74	0	39.3		-10	55
1580		39.31	11.74	0	39.3		-10	55
1600		39.22	11.74	0	39.3		-10	55
1620		39.45	11.74	0	39.3		-10	55
1640		39.36	11.74	0	39.3		-10	55
1645		39.36	11.62	0	39.3		-10	55
1660		39.3	11.62	0	39.3		-10	55
1680		39.37	11.62	0	39.3		-10	55
1700		39.32	11.62	0	39.3		-10	55
1705		39.32	11.62	0	39.3		-10	55
1720		39.27	11.62	0	39.3		-10	55
1740		39.33	11.62	0	39.3		-10	55
1760		39.41	11.62	0	39.3		-10	55
1770		39.41	11.62	0	39.3		-10	55
1780		39.37	11.62	0	39.3		-10	55
1800		39.25	11.62	0	39.3		-10	55
1820		39.28	11.62	0	39.3		-10	55
1830		39.28	11.62	0	39.3		-10	55
1840		39.25	11.62	0	39.3		-10	55
1860		39.55	11.62	0	39.3		-10	55
1880		39.39	11.62	0	39.3		-10	55
1895		39.39	11.62	0	39.3		-10	55
1900		39.33	11.62	0	39.3		-10	55
1920		39.21	11.62	0	39.3		-10	55
1940		39.35	11.62	0	39.3		-10	55
1955		39.35	11.62	0	39.3		-10	55
1960		39.34	11.62	0	39.3		-10	55
1980		39.33	11.62	0	39.3		-10	55
2000		39.26	11.62	0	39.3		-10	55
2015		39.26	11.62	0	39.3		-10	55
2020		39.42	11.62	0	39.3		-10	55
2040		39.33	11.62	0	39.3		-10	55
2060		39.31	11.62	0	39.3		-10	55
2080		39.22	11.62	0	39.3		-10	55
2100		39.39	11.62	0	39.3		-10	55
2120		39.24	11.62	0	39.3		-10	55
2140		39.29	11.62	0	39.3		-10	55
2160		39.29	11.62	0	39.3		-10	55
2180		39.38	11.62	0	39.3		-10	55
2200		39.31	11.62	0	39.3		-10	55
2205		39.31	11.59	0	39.3		-10	55
2220		39.39	11.59	0	39.3		-10	55
2240		39.27	11.59	0	39.3		-10	55
2260		39.3	11.59	0	39.3		-10	55
2265		39.3	11.59	0	39.3		-10	55
2280		39.26	11.59	0	39.3		-10	55
2300		39.31	11.59	0	39.3		-10	55
2320		39.28	11.59	0	39.3		-10	55
2330		39.28	11.59	0	39.3		-10	55
2340		39.42	11.59	0	39.3		-10	55
2360		39.29	11.59	0	39.3		-10	55
2380		39.38	11.59	0	39.3		-10	55
2390		39.38	11.59	0	39.3		-10	55
2400		39.31	11.59	0	39.3		-10	55
2420		39.19	11.59	0	39.3		-10	55
2440		39.31	11.59	0	39.3		-10	55
2455		39.31	11.59	0	39.3		-10	55
2460		39.33	11.59	0	39.3		-10	55
2480		39.28	11.59	0	39.3		-10	55
2500		39.2	11.59	0	39.3		-10	55
2515		39.2	11.59	0	39.3		-10	55
2520		39.3	11.59	0	39.3		-10	55
2540		39.39	11.59	0	39.3		-10	55
2560		39.28	11.59	0	39.3		-10	55
2580		39.22	11.59	0	39.3		-10	55
2600		39.21	11.59	0	39.3		-10	55
2620		39.3	11.59	0	39.3		-10	55
2640		39.41	11.59	0	39.3		-10	55
2660		39.29	11.59	0	39.3		-10	55
2680		39.35	11.59	0	39.3		-10	55
2700		39.31	11.59	0	39.3		-10	55
2705		39.31	11.6	0	39.3		-10	55
2720		39.4	11.6	0	39.3		-10	55
2740		39.47	11.6	0	39.3		-10	55
2760		39.39	11.6	0	39.3		-10	55
2765		39.39	11.6	0	39.3		-10	55
2780		39.36	11.6	0	39.3		-10	55
2800		39.29	11.6	0	39.3		-10	55
2820		39.21	11.6	0	39.3		-10	55
2830		39.21	11.6	0	39.3		-10	55
2840		39.4	11.6	0	39.3		-10	55
2860		39.37	11.6	0	39.3		-10	55
2880		39.34	11.6	0	39.3		-10	55
2890		39.34	11.6	0	39.3		-10	55
2900		39.25	11.6	0	39.3		-10	55
2920		39.36	11.6	0	39.3		-10	55
2940		39.28	11.6	0	39.3		-10	55
2955		39.28	11.6	0	39.3		-10	55
2960		39.31	11.6	0	39.3		-10	55
2980		39.53	11.6	0	39.3		-10	55
3000		39.32	11.6	0	39.3		-10	55
3015		39.32	11.6	0	39.3		-10	55
3020		39.32	11.6	0	39.3		-10	55
3040		39.3	11.6	0	39.3		-10	55
3060		39.24	11.6	0	39.3		-10	55
3080		39.48	11.6	0	39.3		-10	55
3100		39.36	11.6	0	39.3		-10	55
3120		39.22	11.6	0	39.3		-10	55
3140		39.35	11.6	0	39.3		-10	55
3160		39.3	11.6	0	39.3		-10	55
3180		39.31	11.6	0	39.3		-10	55
3200		39.19	11.6	0	39.3		-10	55
3205		39.19	11.57	0	39.3		-10	55
3220		39.27	11.57	0	39.3		-10	55
3240		39.28	11.57	0	39.3		-10	55
3260		39.43	11.57	0	39.3		-10	55
3265		39.43	11.57	0	39.3		-10	55
3280		39.35	11.57	0	39.3		-10	55
3300		39.32	11.57	0	39.3		-10	55
3320		39.33	11.57	0	39.3		-10	55
3325		39.33	11.57	0	39.3		-10	55
3340		39.44	11.57	0	39.3		-10	55
3360		39.21	11.57	0	39.3		-10	55
3380		39.27	11.57	0	39.3		-10	55
3390		39.27	11.57	0	39.3		-10	55
3400		39.28	11.57	0	39.3		-10	55
3420		39.27	11.57	0	39.3		-10	55
3440		39.36	11.57	0	39.3		-10	55
3455		39.36	11.57	0	39.3		-10	55
3460		39.35	11.57	0	39.3		-10	55
3480		39.22	11.57	0	39.3		-10	55
3500		39.27	11.57	0	39.3		-10	55
3515		39.27	11.57	0	39.3		-10	55
3520		39.38	11.57	0	39.3		-10	55
3540		39.49	11.57	0	39.3		-10	55
3560		39.27	11.57	0	39.3		-10	55
3575		39.27	11.57	0	39.3		-10	55
3580		39.2	11.57	0	39.3		-10	55
3600		39.32	11.57	0	39.3		-10	55
3620		39.2	11.57	0	39.3		-10	55
3640		39.19	11.57	0	39.3		-10	55
3660		39.35	11.57	0	39.3		-10	55
3680		39.25	11.57	0	39.3		-10	55
3700		39.24	11.57	0	39.3		-10	55
3720		39.31	11.57	0	39.3		-10	55
3740		39.37	11.57	0	39.3		-10	55
3760		39.41	11.57	0	39.3		-10	55
3765		39.41	11.52	0	39.3		-10	55
3780		39.25	11.52	0	39.3		-10	55
3800		39.28	11.52	0	39.3		-10	55
3820		39.32	11.52	0	39.3		-10	55
3825		39.32	11.52	0	39.3		-10	55
3840		39.41	11.52	0	39.3		-10	55
3860		39.33	11.52	0	39.3		-10	55
3880		39.39	11.52	0	39.3		-10	55
3890		39.39	11.52	0	39.3		-10	55
3900		39.37	11.52	0	39.3		-10	55
3920		39.26	11.52	0	39.3		-10	55
3940		39.41	11.52	0	39.3		-10	55
3950		39.41	11.52	0	39.3		-10	55
3960		39.3	11.52	0	39.3		-10	55
3980		39.22	11.52	0	39.3		-10	55
4000		39.4	11.52	0	39.3		-10	55
4015		39.4	11.52	0	39.3		-10	55
4020		39.3	11.52	0	39.3		-10	55
4040		39.34	11.52	0	39.3		-10	55
4060		39.23	11.52	0	39.3		-10	55
4075		39.23	11.52	0	39.3		-10	55
4080		39.43	11.52	0	39.3		-10	55
4100		39.41	11.52	0	39.3		-10	55
4120		39.38	11.52	0	39.3		-10	55
4140		39.41	11.52	0	39.3		-10	55
4160		39.32	11.52	0	39.3		-10	55
4180		39.33	11.52	0	39.3		-10	55
4200		39.35	11.52	0	39.3		-10	55
4220		39.4	11.52	0	39.3		-10	55
4240		39.35	11.52	0	39.3		-10	55
4260		39.32	11.52	0	39.3		-10	55
4265		39.32	11.59	0	39.3		-10	55
4280		39.38	11.59	0	39.3		-10	55
4300		39.28	11.59	0	39.3		-10	55
4320		39.32	11.59	0	39.3		-10	55
4325		39.32	11.59	0	39.3		-10	55
4340		39.18	11.59	0	39.3		-10	55
4360		39.19	11.59	0	39.3		-10	55
4380		39.36	11.59	0	39.3		-10	55
4390		39.36	11.59	0	39.3		-10	55
4400		39.31	11.59	0	39.3		-10	55
4420		39.38	11.59	0	39.3		-10	55
4440		39.36	11.59	0	39.3		-10	55
4450		39.36	11.59	0	39.3		-10	55
4460		39.21	11.59	0	39.3		-10	55
4480		39.34	11.59	0	39.3		-10	55
4500		39.26	11.59	0	39.3		-10	55
4515		39.26	11.59	0	39.3		-10	55
4520		39.27	11.59	0	39.3		-10	55
4540		39.38	11.59	0	39.3		-10	55
4560		39.34	11.59	0	39.3		-10	55
4575		39.34	11.59	0	39.3		-10	55
4580		39.4	11.59	0	39.3		-10	55
4600		39.36	11.59	0	39.3		-10	55
4620		39.2	11.59	0	39.3		-10	55
4635		39.2	11.59	0	39.3		-10	55
4640		39.3	11.59	0	39.3		-10	55
4660		39.33	11.59	0	39.3		-10	55
4680		39.29	11.59	0	39.3		-10	55
4700		39.19	11.59	0	39.3		-10	55
4720		39.27	11.59	0	39.3		-10	55
4740		39.38	11.59	0	39.3		-10	55
4760		39.32	11.59	0	39.3		-10	55
4765		39.32	11.74	0	39.3		-10	55
4780		39.24	11.74	0	39.3		-10	55
4800		39.29	11.74	0	39.3		-10	55
4820		39.28	11.74	0	39.3		-10	55
4825		39.28	11.74	0	39.3		-10	55
4840		39.32	11.74	0	39.3		-10	55
4860		39.3	11.74	0	39.3		-10	55
4880		39.25	11.74	0	39.3		-10	55
4890		39.25	11.74	0	39.3		-10	55
4900		39.23	11.74	0	39.3		-10	55
4920		39.28	11.74	0	39.3		-10	55
4940		39.29	11.74	0	39.3		-10	55
4950		39.29	11.74	0	39.3		-10	55
4960		39.23	11.74	0	39.3		-10	55
4980		39.38	11.74	0	39.3		-10	55
5000		39.29	11.74	0	39.3		-10	55
5010		39.29	11.74	0	39.3		-10	55
5020		39.32	11.74	0	39.3		-10	55
5040		39.38	11.74	0	39.3		-10	55
5060		39.33	11.74	0	39.3		-10	55
5075		39.33	11.74	0	39.3		-10	55
5080		39.5	11.74	0	39.3		-10	55
5100		39.3	11.74	0	39.3		-10	55
5120		39.38	11.74	0	39.3		-10	55
5135		39.38	11.74	0	39.3		-10	55
5140		39.19	11.74	0	39.3		-10	55
5160		39.3	11.74	0	39.3		-10	55
5180		39.44	11.74	0	39.3		-10	55
5200		39.4	11.74	0	39.3		-10	55
5220		39.37	11.74	0	39.3		-10	55
5240		39.4	11.74	0	39.3		-10	55
5260		39.5	11.74	0	39.3		-10	55
5280		39.59	11.74	0	39.3		-10	55
5300		39.7	11.74	0	39.3		-10	55
5320		39.83	11.74	0	39.3		-10	55
5325		39.83	11.57	0	39.3		-10	55
5340		40.03	11.57	0	39.3		-10	55
5360		39.85	11.57	0	39.3		-10	55
5380		40.08	11.57	0	39.3		-10	55
5385		40.08	11.57	0	39.3		-10	55
5400		40.27	11.57	0	39.3		-10	55
5420		40.51	11.57	0	39.3		-10	55
5440		40.56	11.57	0	39.3		-10	55
5450		40.56	11.57	0	39.3		-10	55
5460		40.8	11.57	0	39.3		-10	55
5480		40.72	11.57	0	39.3		-10	55
5500		40.87	11.57	0	39.3		-10	55
5510		40.87	11.57	0	39.3		-10	55
5520		41.31	11.57	0	39.3		-10	55
5540		41.28	11.57	0	39.3		-10	55
5560		41.53	11.57	0	39.3		-10	55
5575		41.53	11.57	0	39.3		-10	55
5580		41.63	11.57	0	39.3		-10	55
5600		42	11.57	0	39.3		-10	55
5620		42.07	11.57	0	39.3		-10	55
5635		42.07	11.57	0	39.3		-10	55
5640		42.21	11.57	0	39.3		-10	55
5660		42.47	11.57	0	39.3		-10	55
5680		42.65	11.57	0	39.3		-10	55
5700		42.77	11.57	0	39.3		-10	55
5720		42.94	11.57	0	39.3		-10	55
5740		43.23	11.57	0	39.3		-10	55
5760		43.36	11.57	0	39.3		-10	55
5780		43.54	11.57	0	39.3		-10	55
5800		43.48	11.57	0	39.3		-10	55
5820		43.76	11.57	0	39.3		-10	55
5825		43.76	11.6	0	39.3		-10	55
5840		43.89	11.6	0	39.3		-10	55
5860		44.06	11.6	0	39.3		-10	55
5880		44.35	11.6	0	39.3		-10	55
5885		44.35	11.6	0	39.3		-10	55
5900		44.37	11.6	0	39.3		-10	55
5920		44.54	11.6	0	39.3		-10	55
5940		44.75	11.6	0	39.3		-10	55
5950		44.75	11.6	0	39.3		-10	55
5960		45.04	11.6	0	39.3		-10	55
5980		45.11	11.6	0	39.3		-10	55
6000		45.21	11.6	0	39.3		-10	55
6010		45.21	11.6	0	39.3		-10	55
6020		45.58	11.6	0	39.3		-10	55
6040		45.61	11.6	0	39.3		-10	55
6060		45.74	11.6	0	39.3		-10	55
6075		45.74	11.6	0	39.3		-10	55
6080		45.85	11.6	0	39.3		-10	55
6100		46.04	11.6	0	39.3		-10	55
6120		46.22	11.6	0	39.3		-10	55
6135		46.22	11.6	0	39.3		-10	55
6140		46.39	11.6	0	39.3		-10	55
6160		46.66	11.6	0	39.3		-10	55
6180		46.79	11.6	0	39.3		-10	55
6200		46.9	11.6	0	39.3		-10	55
6220		47.1	11.6	0	39.3		-10	55
6240		47.21	11.6	0	39.3		-10	55
6260		47.3	11.6	0	39.3		-10	55
6280		47.18	11.6	0	39.3		-10	55
6300		47.58	11.6	0	39.3		-10	55
6320		47.87	11.6	0	39.3		-10	55
6340		47.96	11.6	0	39.3		-10	55
6360		47.94	11.6	0	39.3		-10	55
6380		48.07	11.6	0	39.3		-10	55
6385		48.07	11.52	0	39.3		-10	55
6400		48.3	11.52	0	39.3		-10	55
6420		48.2	11.52	0	39.3		-10	55
6440		48.4	11.52	0	39.3		-10	55
6445		48.4	11.52	0	39.3		-10	55
6460		48.46	11.52	0	39.3		-10	55
6480		48.71	11.52	0	39.3		-10	55
6500		48.92	11.52	0	39.3		-10	55
6510		48.92	11.52	0	39.3		-10	55
6520		49.06	11.52	0	39.3		-10	55
6540		49.07	11.52	0	39.3		-10	55
6560		49.19	11.52	0	39.3		-10	55
6570		49.19	11.52	0	39.3		-10	55
6580		49.21	11.52	0	39.3		-10	55
6600		49.17	11.52	0	39.3		-10	55
6620		49.3	11.52	0	39.3		-10	55
6635		49.3	11.52	0	39.3		-10	55
6640		49.21	11.52	0	39.3		-10	55
6660		49.39	11.52	0	39.3		-10	55
6680		49.39	11.52	0	39.3		-10	55
6695		49.39	11.52	0	39.3		-10	55
6700		49.42	11.52	0	39.3		-10	55
6720		49.38	11.52	0	39.3		-10	55
6740		49.33	11.52	0	39.3		-10	55
6760		49.47	11.52	0	39.3		-10	55
6780		49.21	11.52	0	39.3		-10	55
6800		49.3	11.52	0	39.3		-10	55
6820		49.14	11.52	0	39.3		-10	55
6840		49.1	11.52	0	39.3		-10	55
6860		49.08	11.52	0	39.3		-10	55
6880		49.06	11.52	0	39.3		-10	55
6885		49.06	11.44	0	39.3		-10	55
6900		48.63	11.44	0	39.3		-10	55
6920		48.52	11.44	0	39.3		-10	55
6940		48.36	11.44	0	39.3		-10	55
6945		48.36	11.44	0	39.3		-10	55
6960		48.26	11.44	0	39.3		-10	55
6980		48.05	11.44	0	39.3		-10	55
7000		47.94	11.44	0	39.3		-10	55
7010		47.94	11.44	0	39.3		-10	55
7020		47.75	11.44	0	39.3		-10	55
7040		47.42	11.44	0	39.3		-10	55
7060		47.28	11.44	0	39.3		-10	55
7070		47.28	11.44	0	39.3		-10	55
7080		47.05	11.44	0	39.3		-10	55
7100		46.85	11.44	0	39.3		-10	55
7120		46.43	11.44	0	39.3		-10	55
7135		46.43	11.44	0	39.3		-10	55
7140		46.26	11.44	0	39.3		-10	55
7160		46.18	11.44	0	39.3		-10	55
7180		45.66	11.44	0	39.3		-10	55
7195		45.66	11.44	0	39.3		-10	55
7200		45.4	11.44	0	39.3		-10	55
7220		45.32	11.44	0	39.3		-10	55
7240		45.02	11.44	0	39.3		-10	55
7260		45.01	11.44	0	39.3		-10	55
7280		44.68	11.44	0	39.3		-10	55
7300		44.49	11.44	0	39.3		-10	55
7320		44.2	11.44	0	39.3		-10	55
7340		44.15	11.44	0	39.3		-10	55
7360		43.84	11.44	0	39.3		-10	55
7380		43.69	11.44	0	39.3		-10	55
7385		43.69	11.45	0	39.3		-10	55
7400		43.57	11.45	0	39.3		-10	55
7420		43.5	11.45	0	39.3		-10	55
7440		43.16	11.45	0	39.3		-10	55
7445		43.16	11.45	0	39.3		-10	55
7460		43.09	11.45	0	39.3		-10	55
7480		42.77	11.45	0	39.3		-10	55
7500		42.97	11.45	0	39.3		-10	55
7510		42.97	11.45	0	39.3		-10	55
7520		42.49	11.45	0	39.3		-10	55
7540		42.43	11.45	0	39.3		-10	55
7560		42.25	11.45	0	39.3		-10	55
7570		42.25	11.45	0	39.3		-10	55
7580		42.04	11.45	0	39.3		-10	55
7600		42.06	11.45	0	39.3		-10	55
7620		41.78	11.45	0	39.3		-10	55
7630		41.78	11.45	0	39.3		-10	55
7640		41.49	11.45	0	39.3		-10	55
7660		41.45	11.45	0	39.3		-10	55
7680		41.26	11.45	0	39.3		-10	55
7695		41.26	11.45	0	39.3		-10	55
7700		41.14	11.45	0	39.3		-10	55
7720		40.87	11.45	0	39.3		-10	55
7740		40.77	11.45	0	39.3		-10	55
7755		40.77	11.45	0	39.3		-10	55
7760		40.51	11.45	0	39.3		-10	55
7780		40.44	11.45	0	39.3		-10	55
7800		40.18	11.45	0	39.3		-10	55
7820		40.17	11.45	0	39.3		-10	55
7840		40.09	11.45	0	39.3		-10	55
7860		40.05	11.45	0	39.3		-10	55
7880		39.91	11.45	0	39.3		-10	55
7900		39.68	11.45	0	39.3		-10	55
7920		39.83	11.45	0	39.3		-10	55
7940		39.63	11.45	0	39.3		-10	55
7945		39.63	11.45	0	39.3		-10	55
7960		39.65	11.45	0	39.3		-10	55
7980		39.54	11.45	0	39.3		-10	55
8000		39.49	11.45	0	39.3		-10	55
8005		39.49	11.45	0	39.3		-10	55
8020		39.57	11.45	0	39.3		-10	55
8040		39.71	11.45	0	39.3		-10	55
8060		39.43	11.45	0	39.3		-10	55
8070		39.43	11.45	0	39.3		-10	55
8080		39.48	11.45	0	39.3		-10	55
8100		39.46	11.45	0	39.3		-10	55
8120		39.46	11.45	0	39.3		-10	55
8130		39.46	11.45	0	39.3		-10	55
8140		39.55	11.45	0	39.3		-10	55
8160		39.56	11.45	0	39.3		-10	55
8180		39.52	11.45	0	39.3		-10	55
8195		39.52	11.45	0	39.3		-10	55
8200		39.57	11.45	0	39.3		-10	55
8220		39.33	11.45	0	39.3		-10	55
8240		39.6	11.45	0	39.3		-10	55
8255		39.6	11.45	0	39.3		-10	55
8260		39.65	11.45	0	39.3		-10	55
8280		39.72	11.45	0	39.3		-10	55
8300		39.81	11.45	0	39.3		-10	55
8320		39.84	11.45	0	39.3		-10	55
8340		39.96	11.45	0	39.3		-10	55
8360		40.14	11.45	0	39.3		-10	55
8380		40.14	11.45	0	39.3		-10	55
8400		40.43	11.45	0	39.3		-10	55
8420		40.53	11.45	0	39.3		-10	55
8440		40.61	11.45	0	39.3		-10	55
8445		40.61	11.47	0	39.3		-10	55
8460		40.81	11.47	0	39.3		-10	55
8480		41.02	11.47	0	39.3		-10	55
8500		41.24	11.47	0	39.3		-10	55
8505		41.24	11.47	0	39.3		-10	55
8520		41.27	11.47	0	39.3		-10	55
8540		41.46	11.47	0	39.3		-10	55
8560		41.68	11.47	0	39.3		-10	55
8570		41.68	11.47	0	39.3		-10	55
8580		41.91	11.47	0	39.3		-10	55
8600		42.03	11.47	0	39.3		-10	55
8620		42.28	11.47	0	39.3		-10	55
8630		42.28	11.47	0	39.3		-10	55
8640		42.38	11.47	0	39.3		-10	55
8660		42.77	11.47	0	39.3		-10	55
8680		43.02	11.47	0	39.3		-10	55
8695		43.02	11.47	0	39.3		-10	55
8700		43.08	11.47	0	39.3		-10	55
8720		43.35	11.47	0	39.3		-10	55
8740		43.49	11.47	0	39.3		-10	55
8755		43.49	11.47	0	39.3		-10	55
8760		43.71	11.47	0	39.3		-10	55
8780		44	11.47	0	39.3		-10	55
8800		43.93	11.47	0	39.3		-10	55
8820		44.25	11.47	0	39.3		-10	55
8840		44.36	11.47	0	39.3		-10	55
8860		44.69	11.47	0	39.3		-10	55
8880		44.77	11.47	0	39.3		-10	55
8900		44.86	11.47	0	39.3		-10	55
8920		45.12	11.47	0	39.3		-10	55
8940		45.34	11.47	0	39.3		-10	55
8960		45.5	11.47	0	39.3		-10	55
8980		45.61	11.47	0	39.3		-10	55
9000		45.89	11.47	0	39.3		-10	55
9005		45.89	11.47	0	39.3		-10	55
9020		46.03	11.47	0	39.3		-10	55
9040		46.17	11.47	0	39.3		-10	55
9060		46.43	11.47	0	39.3		-10	55
9070		46.43	11.47	0	39.3		-10	55
9080		46.65	11.47	0	39.3		-10	55
9100		46.83	11.47	0	39.3		-10	55
9120		46.82	11.47	0	39.3		-10	55
9130		46.82	11.47	0	39.3		-10	55
9140		46.84	11.47	0	39.3		-10	55
9160		47.35	11.47	0	39.3		-10	55
9180		47.45	11.47	0	39.3		-10	55
9190		47.45	11.47	0	39.3		-10	55
9200		47.57	11.47	0	39.3		-10	55
9220		47.64	11.47	0	39.3		-10	55
9240		47.71	11.47	0	39.3		-10	55
9255		47.71	11.47	0	39.3		-10	55
9260		48.05	11.47	0	39.3		-10	55
9280		48.21	11.47	0	39.3		-10	55
9300		48.34	11.47	0	39.3		-10	55
9315		48.34	11.47	0	39.3		-10	55
9320		48.36	11.47	0	39.3		-10	55
9340		48.45	11.47	0	39.3		-10	55
9360		48.59	11.47	0	39.3		-10	55
9380		48.94	11.47	0	39.3		-10	55
9400		48.9	11.47	0	39.3		-10	55
9420		49.15	11.47	0	39.3		-10	55
9440		49.03	11.47	0	39.3		-10	55
9460		49.19	11.47	0	39.3		-10	55
9480		49.33	11.47	0	39.3		-10	55
9500		49.29	11.47	0	39.3		-10	55
9505		49.29	11.47	0	39.3		-10	55
9520		49.3	11.47	0	39.3		-10	55
9540		49.47	11.47	0	39.3		-10	55
9560		49.4	11.47	0	39.3		-10	55
9565		49.4	11.47	0	39.3		-10	55
9580		49.5	11.47	0	39.3		-10	55
9600		49.49	11.47	0	39.3		-10	55
9620		49.52	11.47	0	39.3		-10	55
9630		49.52	11.47	0	39.3		-10	55
9640		49.62	11.47	0	39.3		-10	55
9660		49.66	11.47	0	39.3		-10	55
9680		49.19	11.47	0	39.3		-10	55
9690		49.19	11.47	0	39.3		-10	55
9700		49.07	11.47	0	39.3		-10	55
9720		49.17	11.47	0	39.3		-10	55
9740		49.15	11.47	0	39.3		-10	55
9755		49.15	11.47	0	39.3		-10	55
9760		48.95	11.47	0	39.3		-10	55
9780		48.63	11.47	0	39.3		-10	55
9800		48.44	11.47	0	39.3		-10	55
9815		48.44	11.47	0	39.3		-10	55
9820		48.26	11.47	0	39.3		-10	55
9840		47.88	11.47	0	39.3		-10	55
9860		48.07	11.47	0	39.3		-10	55
9880		47.77	11.47	0	39.3		-10	55
9900		47.32	11.47	0	39.3		-10	55
9920		47.15	11.47	0	39.3		-10	55
9940		47.02	11.47	0	39.3		-10	55
9960		46.67	11.47	0	39.3		-10	55
9980		46.28	11.47	0	39.3		-10	55
10000		46.28	11.47	0	39.3		-10	55
10005		46.28	11.49	0	39.3		-10	55
10020		46.01	11.49	0	39.3		-10	55
10040		45.61	11.49	0	39.3		-10	55
10060		45.88	11.49	0	39.3		-10	55
10065		45.88	11.49	0	39.3		-10	55
10080		45.29	11.49	0	39.3		-10	55
10100		45.15	11.49	0	39.3		-10	55
10120		45.02	11.49	0	39.3		-10	55
10130		45.02	11.49	0	39.3		-10	55
10140		44.62	11.49	0	39.3		-10	55
10160		44.79	11.49	0	39.3		-10	55
10180		44.22	11.49	0	39.3		-10	55
10190		44.22	11.49	0	39.3		-10	55
10200		44.09	11.49	0	39.3		-10	55
10220		43.91	11.49	0	39.3		-10	55
10240		43.74	11.49	0	39.3		-10	55
10250		43.74	11.49	0	39.3		-10	55
10260		43.61	11.49	0	39.3		-10	55
10280		43.46	11.49	0	39.3		-10	55
10300		43.29	11.49	0	39.3		-10	55
10315		43.29	11.49	0	39.3		-10	55
10320		43.1	11.49	0	39.3		-10	55
10340		42.87	11.49	0	39.3		-10	55
10360		42.8	11.49	0	39.3		-10	55
10380		42.61	11.49	0	39.3		-10	55
10400		42.51	11.49	0	39.3		-10	55
10420		42.19	11.49	0	39.3		-10	55
10440		42.09	11.49	0	39.3		-10	55
10460		41.85	11.49	0	39.3		-10	55
10480		41.68	11.49	0	39.3		-10	55
10500		41.62	11.49	0	39.3		-10	55
10505		41.62	11.45	0	39.3		-10	55
10520		41.26	11.45	0	39.3		-10	55
10540		41.27	11.45	0	39.3		-10	55
10560		41.16	11.45	0	39.3		-10	55
10565		41.16	11.45	0	39.3		-10	55
10580		40.77	11.45	0	39.3		-10	55
10600		40.73	11.45	0	39.3		-10	55
10620		40.65	11.45	0	39.3		-10	55
10625		40.65	11.45	0	39.3		-10	55
10640		40.65	11.45	0	39.3		-10	55
10660		40.46	11.45	0	39.3		-10	55
10680		40.29	11.45	0	39.3		-10	55
10690		40.29	11.45	0	39.3		-10	55
10700		40.26	11.45	0	39.3		-10	55
10720		40.08	11.45	0	39.3		-10	55
10740		39.97	11.45	0	39.3		-10	55
10750		39.97	11.45	0	39.3		-10	55
10760		39.88	11.45	0	39.3		-10	55
10780		39.95	11.45	0	39.3		-10	55
10800		39.76	11.45	0	39.3		-10	55
10815		39.76	11.45	0	39.3		-10	55
10820		39.79	11.45	0	39.3		-10	55
10840		39.67	11.45	0	39.3		-10	55
10860		39.57	11.45	0	39.3		-10	55
10875		39.57	11.45	0	39.3		-10	55
10880		39.63	11.45	0	39.3		-10	55
10900		39.62	11.45	0	39.3		-10	55
10920		39.44	11.45	0	39.3		-10	55
10940		39.47	11.45	0	39.3		-10	55
10960		39.51	11.45	0	39.3		-10	55
10980		39.48	11.45	0	39.3		-10	55
11000		39.51	11.45	0	39.3		-10	55
11020		39.54	11.45	0	39.3		-10	55
11040		39.61	11.45	0	39.3		-10	55
11060		39.49	11.45	0	39.3		-10	55
11065		39.49	11.64	0	39.3		-10	55
11080		39.54	11.64	0	39.3		-10	55
11100		39.52	11.64	0	39.3		-10	55
11120		39.6	11.64	0	39.3		-10	55
11125		39.6	11.64	0	39.3		-10	55
11140		39.68	11.64	0	39.3		-10	55
11160		39.61	11.64	0	39.3		-10	55
11180		39.77	11.64	0	39.3		-10	55
11190		39.77	11.64	0	39.3		-10	55
11200		40.05	11.64	0	39.3		-10	55
11220		39.97	11.64	0	39.3		-10	55
11240		40.19	11.64	0	39.3		-10	55
11250		40.19	11.64	0	39.3		-10	55
11260		40.28	11.64	0	39.3		-10	55
11280		40.24	11.64	0	39.3		-10	55
11300		40.63	11.64	0	39.3		-10	55
11315		40.63	11.64	0	39.3		-10	55
11320		40.67	11.64	0	39.3		-10	55
11340		40.87	11.64	0	39.3		-10	55
11360		41.12	11.64	0	39.3		-10	55
11375		41.12	11.64	0	39.3		-10	55
11380		41.32	11.64	0	39.3		-10	55
11400		41.48	11.64	0	39.3		-10	55
11420		41.65	11.64	0	39.3		-10	55
11440		41.69	11.64	0	39.3		-10	55
11460		41.99	11.64	0	39.3		-10	55
11480		42.27	11.64	0	39.3		-10	55
11500		42.48	11.64	0	39.3		-10	55
11520		42.62	11.64	0	39.3		-10	55
11540		42.9	11.64	0	39.3		-10	55
11560		42.98	11.64	0	39.3		-10	55
11565		42.98	11.79	0	39.3		-10	55
11580		43.26	11.79	0	39.3		-10	55
11600		43.36	11.79	0	39.3		-10	55
11620		43.58	11.79	0	39.3		-10	55
11625		43.58	11.79	0	39.3		-10	55
11640		44.03	11.79	0	39.3		-10	55
11660		44.01	11.79	0	39.3		-10	55
11680		44.2	11.79	0	39.3		-10	55
11690		44.2	11.79	0	39.3		-10	55
11700		44.37	11.79	0	39.3		-10	55
11720		44.69	11.79	0	39.3		-10	55
11740		44.88	11.79	0	39.3		-10	55
11750		44.88	11.79	0	39.3		-10	55
11760		44.87	11.79	0	39.3		-10	55
11780		45.13	11.79	0	39.3		-10	55
11800		45.33	11.79	0	39.3		-10	55
11815		45.33	11.79	0	39.3		-10	55
11820		45.36	11.79	0	39.3		-10	55
11840		45.78	11.79	0	39.3		-10	55
11860		45.93	11.79	0	39.3		-10	55
11875		45.93	11.79	0	39.3		-10	55
11880		46.21	11.79	0	39.3		-10	55
11900		46.17	11.79	0	39.3		-10	55
11920		46.48	11.79	0	39.3		-10	55
11935		46.48	11.79	0	39.3		-10	55
11940		46.71	11.79	0	39.3		-10	55
11960		46.78	11.79	0	39.3		-10	55
11980		46.96	11.79	0	39.3		-10	55
12000		47.23	11.79	0	39.3		-10	55
12020		47.28	11.79	0	39.3		-10	55
12040		47.52	11.79	0	39.3		-10	55
12060		47.82	11.79	0	39.3		-10	55
12080		47.85	11.79	0	39.3		-10	55
12100		48.11	11.79	0	39.3		-10	55
12120		48.04	11.79	0	39.3		-10	55
12125		48.04	11.69	0	39.3		-10	55
12140		48.09	11.69	0	39.3		-10	55
12160		48.43	11.69	0	39.3		-10	55
12180		48.59	11.69	0	39.3		-10	55
12185		48.59	11.69	0	39.3		-10	55
12200		48.58	11.69	0	39.3		-10	55
12220		48.82	11.69	0	39.3		-10	55
12240		48.86	11.69	0	39.3		-10	55
12250		48.86	11.69	0	39.3		-10	55
12260		49.05	11.69	0	39.3		-10	55
12280		49.11	11.69	0	39.3		-10	55
12300		49.12	11.69	0	39.3		-10	55
12310		49.12	11.69	0	39.3		-10	55
12320		49.26	11.69	0	39.3		-10	55
12340		49.31	11.69	0	39.3		-10	55
12360		49.26	11.69	0	39.3		-10	55
12375		49.26	11.69	0	39.3		-10	55
12380		49.23	11.69	0	39.3		-10	55
12400		49.61	11.69	0	39.3		-10	55
12420		49.24	11.69	0	39.3		-10	55
12435		49.24	11.69	0	39.3		-10	55
12440		49.38	11.69	0	39.3		-10	55
12460		49.33	11.69	0	39.3		-10	55
12480		49.3	11.69	0	39.3		-10	55
12500		49.3	11.69	0	39.3		-10	55
12520		49.25	11.69	0	39.3		-10	55
12540		49.1	11.69	0	39.3		-10	55
12560		49.16	11.69	0	39.3		-10	55
12580		49	11.69	0	39.3		-10	55
12600		49.05	11.69	0	39.3		-10	55
12620		48.72	11.69	0	39.3		-10	55
12625		48.72	11.75	0	39.3		-10	55
12640		48.53	11.75	0	39.3		-10	55
12660		48.32	11.75	0	39.3		-10	55
12680		48.28	11.75	0	39.3		-10	55
12685		48.28	11.75	0	39.3		-10	55
12700		47.89	11.75	0	39.3		-10	55
12720		47.74	11.75	0	39.3		-10	55
12740		47.52	11.75	0	39.3		-10	55
12750		47.52	11.75	0	39.3		-10	55
12760		47.43	11.75	0	39.3		-10	55
12780		47.17	11.75	0	39.3		-10	55
12800		46.76	11.75	0	39.3		-10	55
12810		46.76	11.75	0	39.3		-10	55
12820		46.69	11.75	0	39.3		-10	55
12840		46.44	11.75	0	39.3		-10	55
12860		46.1	11.75	0	39.3		-10	55
12875		46.1	11.75	0	39.3		-10	55
12880		45.9	11.75	0	39.3		-10	55
12900		45.8	11.75	0	39.3		-10	55
12920		45.33	11.75	0	39.3		-10	55
12935		45.33	11.75	0	39.3		-10	55
12940		45.31	11.75	0	39.3		-10	55
12960		45.17	11.75	0	39.3		-10	55
12980		44.84	11.75	0	39.3		-10	55
13000		44.76	11.75	0	39.3		-10	55
13020		44.57	11.75	0	39.3		-10	55
13040		44.21	11.75	0	39.3		-10	55
13060		44.2	11.75	0	39.3		-10	55
13080		43.95	11.75	0	39.3		-10	55
13100		43.74	11.75	0	39.3		-10	55
13120		43.73	11.75	0	39.3		-10	55
13125		43.73	11.77	0	39.3		-10	55
13140		43.4	11.77	0	39.3		-10	55
13160		43.45	11.77	0	39.3		-10	55
13180		43.13	11.77	0	39.3		-10	55
13185		43.13	11.77	0	39.3		-10	55
13200		42.85	11.77	0	39.3		-10	55
13220		42.62	11.77	0	39.3		-10	55
13240		42.59	11.77	0	39.3		-10	55
13245		42.59	11.77	0	39.3		-10	55
13260		42.44	11.77	0	39.3		-10	55
13280		42.23	11.77	0	39.3		-10	55
13300		42.07	11.77	0	39.3		-10	55
13310		42.07	11.77	0	39.3		-10	55
13320		41.88	11.77	0	39.3		-10	55
13340		42.03	11.77	0	39.3		-10	55
13360		41.71	11.77	0	39.3		-10	55
13375		41.71	11.77	0	39.3		-10	55
13380		41.42	11.77	0	39.3		-10	55
13400		41.2	11.77	0	39.3		-10	55
13420		41.11	11.77	0	39.3		-10	55
13435		41.11	11.77	0	39.3		-10	55
13440		40.98	11.77	0	39.3		-10	55
13460		40.88	11.77	0	39.3		-10	55
13480		40.66	11.77	0	39.3		-10	55
13500		40.6	11.77	0	39.3		-10	55
13520		40.55	11.77	0	39.3		-10	55
13540		40.08	11.77	0	39.3		-10	55
13560		40.29	11.77	0	39.3		-10	55
13580		40.17	11.77	0	39.3		-10	55
13600		39.99	11.77	0	39.3		-10	55
13620		39.84	11.77	0	39.3		-10	55
13640		39.76	11.77	0	39.3		-10	55
13660		39.74	11.77	0	39.3		-10	55
13680		39.74	11.77	0	39.3		-10	55
13685		39.74	11.75	0	39.3		-10	55
13700		39.6	11.75	0	39.3		-10	55
13720		39.39	11.75	0	39.3		-10	55
13740		39.55	11.75	0	39.3		-10	55
13745		39.55	11.75	0	39.3		-10	55
13760		39.41	11.75	0	39.3		-10	55
13780		39.47	11.75	0	39.3		-10	55
13800		39.58	11.75	0	39.3		-10	55
13810		39.58	11.75	0	39.3		-10	55
13820		39.4	11.75	0	39.3		-10	55
13840		39.41	11.75	0	39.3		-10	55
13860		39.38	11.75	0	39.3		-10	55
13870		39.38	11.75	0	39.3		-10	55
13880		39.55	11.75	0	39.3		-10	55
13900		39.64	11.75	0	39.3		-10	55
13920		39.54	11.75	0	39.3		-10	55
13935		39.54	11.75	0	39.3		-10	55
13940		39.6	11.75	0	39.3		-10	55
13960		39.54	11.75	0	39.3		-10	55
13980		39.89	11.75	0	39.3		-10	55
13995		39.89	11.75	0	39.3		-10	55
14000		39.99	11.75	0	39.3		-10	55
14020		39.99	11.75	0	39.3		-10	55
14040		39.95	11.75	0	39.3		-10	55
14060		40.17	11.75	0	39.3		-10	55
14080		40.27	11.75	0	39.3		-10	55
14100		40.21	11.75	0	39.3		-10	55
14120		40.53	11.75	0	39.3		-10	55
14140		40.77	11.75	0	39.3		-10	55
14160		40.79	11.75	0	39.3		-10	55
14180		40.97	11.75	0	39.3		-10	55
14185		40.97	11.65	0	39.3		-10	55
14200		41.17	11.65	0	39.3		-10	55
14220		41.29	11.65	0	39.3		-10	55
14240		41.51	11.65	0	39.3		-10	55
14245		41.51	11.65	0	39.3		-10	55
14260		41.7	11.65	0	39.3		-10	55
14280		42.09	11.65	0	39.3		-10	55
14300		42.08	11.65	0	39.3		-10	55
14310		42.08	11.65	0	39.3		-10	55
14320		42.31	11.65	0	39.3		-10	55
14340		42.3	11.65	0	39.3		-10	55
14360		42.74	11.65	0	39.3		-10	55
14370		42.74	11.65	0	39.3		-10	55
14380		43.06	11.65	0	39.3		-10	55
14400		43.09	11.65	0	39.3		-10	55
14420		43.42	11.65	0	39.3		-10	55
14430		43.42	11.65	0	39.3		-10	55
14440		43.61	11.65	0	39.3		-10	55
14460		43.69	11.65	0	39.3		-10	55
14480		43.96	11.65	0	39.3		-10	55
14495		43.96	11.65	0	39.3		-10	55
14500		44.25	11.65	0	39.3		-10	55
14520		44.32	11.65	0	39.3		-10	55
14540		44.4	11.65	0	39.3		-10	55
14560		44.93	11.65	0	39.3		-10	55
14580		44.89	11.65	0	39.3		-10	55
14600		45.11	11.65	0	39.3		-10	55
14620		45.18	11.65	0	39.3		-10	55
14640		45.56	11.65	0	39.3		-10	55
14660		45.8	11.65	0	39.3		-10	55
14680		46.03	11.65	0	39.3		-10	55
14685		46.03	11.79	0	39.3		-10	55
14700		46	11.79	0	39.3		-10	55
14720		46.19	11.79	0	39.3		-10	55
14740		46.59	11.79	0	39.3		-10	55
14745		46.59	11.79	0	39.3		-10	55
14760		46.64	11.79	0	39.3		-10	55
14780		46.75	11.79	0	39.3		-10	55
14800		46.97	11.79	0	39.3		-10	55
14805		46.97	11.79	0	39.3		-10	55
14820		47.13	11.79	0	39.3		-10	55
14840		47.37	11.79	0	39.3		-10	55
14860		47.5	11.79	0	39.3		-10	55
14870		47.5	11.79	0	39.3		-10	55
14880		47.63	11.79	0	39.3		-10	55
14900		47.83	11.79	0	39.3		-10	55
14920		48.02	11.79	0	39.3		-10	55
14930		48.02	11.79	0	39.3		-10	55
14940		48.04	11.79	0	39.3		-10	55
14960		48.22	11.79	0	39.3		-10	55
14980		48.53	11.79	0	39.3		-10	55
14995		48.53	11.79	0	39.3		-10	55
15000		48.5	11.79	0	39.3		-10	55
15020		48.64	11.79	0	39.3		-10	55
15040		48.97	11.79	0	39.3		-10	55
15055		48.97	11.79	0	39.3		-10	55
15060		48.93	11.79	0	39.3		-10	55
15080		48.93	11.79	0	39.3		-10	55
15100		49.03	11.79	0	39.3		-10	55
15120		49.06	11.79	0	39.3		-10	55
15140		49.2	11.79	0	39.3		-10	55
15160		49.39	11.79	0	39.3		-10	55
15180		49.31	11.79	0	39.3		-10	55
15200		49.37	11.79	0	39.3		-10	55
15220		49.35	11.79	0	39.3		-10	55
15240		49.36	11.79	0	39.3		-10	55
15245		49.36	12	0	39.3		-10	55
15260		49.35	12	0	39.3		-10	55
15280		49.42	12	0	39.3		-10	55
15300		49.21	12	0	39.3		-10	55
15305		49.21	12	0	39.3		-10	55
15320		49.21	12	0	39.3		-10	55
15340		49.21	12	0	39.3		-10	55
15360		49.21	12	0	39.3		-10	55
15370		49.21	12	0	39.3		-10	55
15380		49.46	12	0	39.3		-10	55
15400		49.07	12	0	39.3		-10	55
15420		48.66	12	0	39.3		-10	55
15430		48.66	12	0	39.3		-10	55
15440		48.58	12	0	39.3		-10	55
15460		48.68	12	0	39.3		-10	55
15480		48.32	12	0	39.3		-10	55
15495		48.32	12	0	39.3		-10	55
15500		48.42	12	0	39.3		-10	55
15520		47.99	12	0	39.3		-10	55
15540		47.81	12	0	39.3		-10	55
15555		47.81	12	0	39.3		-10	55
15560		47.56	12	0	39.3		-10	55
15580		47.46	12	0	39.3		-10	55
15600		47.23	12	0	39.3		-10	55
15620		46.87	12	0	39.3		-10	55
15640		46.75	12	0	39.3		-10	55
15660		46.49	12	0	39.3		-10	55
15680		46.22	12	0	39.3		-10	55
15700		45.88	12	0	39.3		-10	55
15720		45.87	12	0	39.3		-10	55
15740		45.5	12	0	39.3		-10	55
15745		45.5	12.28	0	39.3		-10	55
15760		45.43	12.28	0	39.3		-10	55
15780		45.01	12.28	0	39.3		-10	55
15800		44.95	12.28	0	39.3		-10	55
15805		44.95	12.28	0	39.3		-10	55
15820		44.73	12.28	0	39.3		-10	55
15840		44.53	12.28	0	39.3		-10	55
15860		44.29	12.28	0	39.3		-10	55
15870		44.29	12.28	0	39.3		-10	55
15880		44.24	12.28	0	39.3		-10	55
15900		44.05	12.28	0	39.3		-10	55
15920		43.85	12.28	0	39.3		-10	55
15930		43.85	12.28	0	39.3		-10	55
15940		43.68	12.28	0	39.3		-10	55
15960		43.57	12.28	0	39.3		-10	55
15980		43.42	12.28	0	39.3		-10	55
15995		43.42	12.28	0	39.3		-10	55
16000		43.2	12.28	0	39.3		-10	55
16020		43.06	12.28	0	39.3		-10	55
16040		42.69	12.28	0	39.3		-10	55
16055		42.69	12.28	0	39.3		-10	55
16060		42.6	12.28	0	39.3		-10	55
16080		42.52	12.28	0	39.3		-10	55
16100		42.39	12.28	0	39.3		-10	55
16115		42.39	12.28	0	39.3		-10	55
16120		42.03	12.28	0	39.3		-10	55
16140		42.06	12.28	0	39.3		-10	55
16160		41.81	12.28	0	39.3		-10	55
16180		41.57	12.28	0	39.3		-10	55
16200		41.6	12.28	0	39.3		-10	55
16220		41.24	12.28	0	39.3		-10	55
16240		41.1	12.28	0	39.3		-10	55
16260		40.95	12.28	0	39.3		-10	55
16280		40.92	12.28	0	39.3		-10	55
16300		40.59	12.28	0	39.3		-10	55
16305		40.59	11.95	0	39.3		-10	55
16320		40.53	11.95	0	39.3		-10	55
16340		40.56	11.95	0	39.3		-10	55
16360		40.48	11.95	0	39.3		-10	55
16365		40.48	11.95	0	39.3		-10	55
16380		40.22	11.95	0	39.3		-10	55
16400		40.1	11.95	0	39.3		-10	55
16420		40.01	11.95	0	39.3		-10	55
16430		40.01	11.95	0	39.3		-10	55
16440		39.74	11.95	0	39.3		-10	55
16460		39.91	11.95	0	39.3		-10	55
16480		39.72	11.95	0	39.3		-10	55
16490		39.72	11.95	0	39.3		-10	55
16500		39.65	11.95	0	39.3		-10	55
16520		39.52	11.95	0	39.3		-10	55
16540		39.7	11.95	0	39.3		-10	55
16555		39.7	11.95	0	39.3		-10	55
16560		39.67	11.95	0	39.3		-10	55
16580		39.46	11.95	0	39.3		-10	55
16600		39.38	11.95	0	39.3		-10	55
16615		39.38	11.95	0	39.3		-10	55
16620		39.52	11.95	0	39.3		-10	55
16640		39.42	11.95	0	39.3		-10	55
16660		39.48	11.95	0	39.3		-10	55
16680		39.26	11.95	0	39.3		-10	55
16700		39.42	11.95	0	39.3		-10	55
16720		39.39	11.95	0	39.3		-10	55
16740		39.31	11.95	0	39.3		-10	55
16760		39.53	11.95	0	39.3		-10	55
16780		39.49	11.95	0	39.3		-10	55
16800		39.51	11.95	0	39.3		-10	55
16805		39.51	11.95	0	39.3		-10	55
16820		39.51	11.95	0	39.3		-10	55
16840		39.63	11.95	0	39.3		-10	55
16860		39.56	11.95	0	39.3		-10	55
16865		39.56	11.95	0	39.3		-10	55
16880		39.7	11.95	0	39.3		-10	55
16900		39.98	11.95	0	39.3		-10	55
16920		39.78	11.95	0	39.3		-10	55
16930		39.78	11.95	0	39.3		-10	55
16940		39.89	11.95	0	39.3		-10	55
16960		40.27	11.95	0	39.3		-10	55
16980		40.31	11.95	0	39.3		-10	55
16990		40.31	11.95	0	39.3		-10	55
17000		40.48	11.95	0	39.3		-10	55
17020		40.54	11.95	0	39.3		-10	55
17040		40.67	11.95	0	39.3		-10	55
17055		40.67	11.95	0	39.3		-10	55
17060		40.94	11.95	0	39.3		-10	55
17080		41.06	11.95	0	39.3		-10	55
17100		41.25	11.95	0	39.3		-10	55
17115		41.25	11.95	0	39.3		-10	55
17120		41.48	11.95	0	39.3		-10	55
17140		41.89	11.95	0	39.3		-10	55
17160		41.97	11.95	0	39.3		-10	55
17180		42.17	11.95	0	39.3		-10	55
17200		42.45	11.95	0	39.3		-10	55
17220		42.47	11.95	0	39.3		-10	55
17240		42.71	11.95	0	39.3		-10	55
17260		43.03	11.95	0	39.3		-10	55
17280		43.22	11.95	0	39.3		-10	55
17300		43.43	11.95	0	39.3		-10	55
17305		43.43	12.02	0	39.3		-10	55
17320		43.56	12.02	0	39.3		-10	55
17340		43.8	12.02	0	39.3		-10	55
17360		43.92	12.02	0	39.3		-10	55
17365		43.92	12.02	0	39.3		-10	55
17380		44.26	12.02	0	39.3		-10	55
17400		44.43	12.02	0	39.3		-10	55
17420		44.5	12.02	0	39.3		-10	55
17430		44.5	12.02	0	39.3		-10	55
17440		44.67	12.02	0	39.3		-10	55
17460		45.04	12.02	0	39.3		-10	55
17480		45.18	12.02	0	39.3		-10	55
17490		45.18	12.02	0	39.3		-10	55
17500		45.22	12.02	0	39.3		-10	55
17520		45.68	12.02	0	39.3		-10	55
17540		45.67	12.02	0	39.3		-10	55
17550		45.67	12.02	0	39.3		-10	55
17560		45.99	12.02	0	39.3		-10	55
17580		46.15	12.02	0	39.3		-10	55
17600		46.05	12.02	0	39.3		-10	55
17615		46.05	12.02	0	39.3		-10	55
17620		46.39	12.02	0	39.3		-10	55
17640		46.62	12.02	0	39.3		-10	55
17660		46.9	12.02	0	39.3		-10	55
17675		46.9	12.02	0	39.3		-10	55
17680		47	12.02	0	39.3		-10	55
17700		47.18	12.02	0	39.3		-10	55
17720		47.43	12.02	0	39.3		-10	55
17740		47.51	12.02	0	39.3		-10	55
17760		47.68	12.02	0	39.3		-10	55
17780		47.82	12.02	0	39.3		-10	55
17800		48.05	12.02	0	39.3		-10	55
17820		48.23	12.02	0	39.3		-10	55
17840		48.36	12.02	0	39.3		-10	55
17860		48.3	12.02	0	39.3		-10	55
17865		48.3	12.12	0	39.3		-10	55
17880		48.67	12.12	0	39.3		-10	55
17900		48.66	12.12	0	39.3		-10	55
17920		48.67	12.12	0	39.3		-10	55
17925		48.67	12.12	0	39.3		-10	55
17940		48.84	12.12	0	39.3		-10	55
17960		48.94	12.12	0	39.3		-10	55
17980		48.97	12.12	0	39.3		-10	55
17990		48.97	12.12	0	39.3		-10	55
18000		49.16	12.12	0	39.3		-10	55
18020		49.09	12.12	0	39.3		-10	55
18040		49.25	12.12	0	39.3		-10	55
18050		49.25	12.12	0	39.3		-10	55
18060		49.38	12.12	0	39.3		-10	55
18080		49.27	12.12	0	39.3		-10	55
18100		49.33	12.12	0	39.3		-10	55
18115		49.33	12.12	0	39.3		-10	55
18120		49.34	12.12	0	39.3		-10	55
18140		49.27	12.12	0	39.3		-10	55
18160		49.3	12.12	0	39.3		-10	55
18175		49.3	12.12	0	39.3		-10	55
18180		49.33	12.12	0	39.3		-10	55
18200		49.22	12.12	0	39.3		-10	55
18220		49.07	12.12	0	39.3		-10	55
18240		49.02	12.12	0	39.3		-10	55
18260		48.96	12.12	0	39.3		-10	55
18280		48.99	12.12	0	39.3		-10	55
18300		48.73	12.12	0	39.3		-10	55
18320		48.59	12.12	0	39.3		-10	55
18340		48.33	12.12	0	39.3		-10	55
18360		48.62	12.12	0	39.3		-10	55
18365		48.62	12.33	0	39.3		-10	55
18380		48.32	12.33	0	39.3		-10	55
18400		48.04	12.33	0	39.3		-10	55
18420		47.89	12.33	0	39.3		-10	55
18425		47.89	12.33	0	39.3		-10	55
18440		47.59	12.33	0	39.3		-10	55
18460		47.48	12.33	0	39.3		-10	55
18480		47.32	12.33	0	39.3		-10	55
18490		47.32	12.33	0	39.3		-10	55
18500		46.86	12.33	0	39.3		-10	55
18520		46.91	12.33	0	39.3		-10	55
18540		46.5	12.33	0	39.3		-10	55
18550		46.5	12.33	0	39.3		-10	55
18560		46.28	12.33	0	39.3		-10	55
18580		46.22	12.33	0	39.3		-10	55
18600		46.1	12.33	0	39.3		-10	55
18615		46.1	12.33	0	39.3		-10	55
18620		45.77	12.33	0	39.3		-10	55
18640		45.46	12.33	0	39.3		-10	55
18660		45.22	12.33	0	39.3		-10	55
18675		45.22	12.33	0	39.3		-10	55
18680		45.31	12.33	0	39.3		-10	55
18700		44.83	12.33	0	39.3		-10	55
18720		44.64	12.33	0	39.3		-10	55
18735		44.64	12.33	0	39.3		-10	55
18740		44.45	12.33	0	39.3		-10	55
18760		44.3	12.33	0	39.3		-10	55
18780		44.06	12.33	0	39.3		-10	55
18800		43.77	12.33	0	39.3		-10	55
18820		43.81	12.33	0	39.3		-10	55
18840		43.74	12.33	0	39.3		-10	55
18860		43.42	12.33	0	39.3		-10	55
18880		43.18	12.33	0	39.3		-10	55
18900		42.99	12.33	0	39.3		-10	55
18920		42.99	12.33	0	39.3		-10	55
18925		42.99	12.2	0	39.3		-10	55
18940		42.82	12.2	0	39.3		-10	55
18960		42.5	12.2	0	39.3		-10	55
18980		42.36	12.2	0	39.3		-10	55
18990		42.36	12.2	0	39.3		-10	55
19000		42.13	12.2	0	39.3		-10	55
19020		41.95	12.2	0	39.3		-10	55
19040		41.87	12.2	0	39.3		-10	55
19050		41.87	12.2	0	39.3		-10	55
19060		41.82	12.2	0	39.3		-10	55
19080		41.68	12.2	0	39.3		-10	55
19100		41.26	12.2	0	39.3		-10	55
19110		41.26	12.2	0	39.3		-10	55
19120		41.27	12.2	0	39.3		-10	55
19140		40.88	12.2	0	39.3		-10	55
19160		40.75	12.2	0	39.3		-10	55
19175		40.75	12.2	0	39.3		-10	55
19180		40.79	12.2	0	39.3		-10	55
19200		40.54	12.2	0	39.3		-10	55
19220		40.48	12.2	0	39.3		-10	55
19235		40.48	12.2	0	39.3		-10	55
19240		40.36	12.2	0	39.3		-10	55
19260		40.27	12.2	0	39.3		-10	55
19280		40.19	12.2	0	39.3		-10	55
19300		40.07	12.2	0	39.3		-10	55
19320		39.76	12.2	0	39.3		-10	55
19340		39.93	12.2	0	39.3		-10	55
19360		39.87	12.2	0	39.3		-10	55
19380		39.67	12.2	0	39.3		-10	55
19400		39.6	12.2	0	39.3		-10	55
19420		39.73	12.2	0	39.3		-10	55
19425		39.73	12.23	0	39.3		-10	55
19440		39.52	12.23	0	39.3		-10	55
19460		39.4	12.23	0	39.3		-10	55
19480		39.35	12.23	0	39.3		-10	55
19485		39.35	12.23	0	39.3		-10	55
19500		39.38	12.23	0	39.3		-10	55
19520		39.2	12.23	0	39.3		-10	55
19540		39.4	12.23	0	39.3		-10	55
19550		39.4	12.23	0	39.3		-10	55
19560		39.36	12.23	0	39.3		-10	55
19580		39.37	12.23	0	39.3		-10	55
19600		39.31	12.23	0	39.3		-10	55
19610		39.31	12.23	0	39.3		-10	55
19620		39.28	12.23	0	39.3		-10	55
19640		39.42	12.23	0	39.3		-10	55
19660		39.35	12.23	0	39.3		-10	55
19675		39.35	12.23	0	39.3		-10	55
19680		39.45	12.23	0	39.3		-10	55
19700		39.49	12.23	0	39.3		-10	55
19720		39.57	12.23	0	39.3		-10	55
19735		39.57	12.23	0	39.3		-10	55
19740		39.58	12.23	0	39.3		-10	55
19760		39.76	12.23	0	39.3		-10	55
19780		39.88	12.23	0	39.3		-10	55
19800		40.05	12.23	0	39.3		-10	55
19820		40.09	12.23	0	39.3		-10	55
19840		40.18	12.23	0	39.3		-10	55
19860		40.47	12.23	0	39.3		-10	55
19880		40.49	12.23	0	39.3		-10	55
19900		40.66	12.23	0	39.3		-10	55
19920		40.94	12.23	0	39.3		-10	55
19925		40.94	12.31	0	39.3		-10	55
19940		40.9	12.31	0	39.3		-10	55
19960		41.34	12.31	0	39.3		-10	55
19980		41.59	12.31	0	39.3		-10	55
19985		41.59	12.31	0	39.3		-10	55
20000		41.62	12.31	0	39.3		-10	55
20020		41.71	12.31	0	39.3		-10	55
20040		41.96	12.31	0	39.3		-10	55
20050		41.96	12.31	0	39.3		-10	55
20060		42.3	12.31	0	39.3		-10	55
20080		42.37	12.31	0	39.3		-10	55
20100		42.65	12.31	0	39.3		-10	55
20110		42.65	12.31	0	39.3		-10	55
20120		42.71	12.31	0	39.3		-10	55
20140		43.01	12.31	0	39.3		-10	55
20160		43.19	12.31	0	39.3		-10	55
20175		43.19	12.31	0	39.3		-10	55
20180		43.4	12.31	0	39.3		-10	55
20200		43.5	12.31	0	39.3		-10	55
20220		43.96	12.31	0	39.3		-10	55
20235		43.96	12.31	0	39.3		-10	55
20240		43.96	12.31	0	39.3		-10	55
20260		44.38	12.31	0	39.3		-10	55
20280		44.38	12.31	0	39.3		-10	55
20300		44.58	12.31	0	39.3		-10	55
20320		44.71	12.31	0	39.3		-10	55
20340		45.05	12.31	0	39.3		-10	55
20360		45.26	12.31	0	39.3		-10	55
20380		45.52	12.31	0	39.3		-10	55
20400		45.44	12.31	0	39.3		-10	55
20420		45.59	12.31	0	39.3		-10	55
20440		45.99	12.31	0	39.3		-10	55
20460		46.06	12.31	0	39.3		-10	55
20480		46.37	12.31	0	39.3		-10	55
20485		46.37	12.25	0	39.3		-10	55
20500		46.6	12.25	0	39.3		-10	55
20520		46.81	12.25	0	39.3		-10	55
20540		46.79	12.25	0	39.3		-10	55
20545		46.79	12.25	0	39.3		-10	55
20560		47.12	12.25	0	39.3		-10	55
20580		47.28	12.25	0	39.3		-10	55
20600		47.61	12.25	0	39.3		-10	55
20610		47.61	12.25	0	39.3		-10	55
20620		47.59	12.25	0	39.3		-10	55
20640		47.91	12.25	0	39.3		-10	55
20660		47.92	12.25	0	39.3		-10	55
20670		47.92	12.25	0	39.3		-10	55
20680		48.04	12.25	0	39.3		-10	55
20700		48.18	12.25	0	39.3		-10	55
20720		48.09	12.25	0	39.3		-10	55
20735		48.09	12.25	0	39.3		-10	55
20740		48.4	12.25	0	39.3		-10	55
20760		48.62	12.25	0	39.3		-10	55
20780		48.62	12.25	0	39.3		-10	55
20795		48.62	12.25	0	39.3		-10	55
20800		48.84	12.25	0	39.3		-10	55
20820		48.8	12.25	0	39.3		-10	55
20840		48.99	12.25	0	39.3		-10	55
20860		48.9	12.25	0	39.3		-10	55
20880		49.09	12.25	0	39.3		-10	55
20900		49.17	12.25	0	39.3		-10	55
20920		49.25	12.25	0	39.3		-10	55
20940		49.26	12.25	0	39.3		-10	55
20960		49.28	12.25	0	39.3		-10	55
20980		49.21	12.25	0	39.3		-10	55
20985		49.21	12.56	0	39.3		-10	55
21000		49.33	12.56	0	39.3		-10	55
21020		49.25	12.56	0	39.3		-10	55
21040		49.1	12.56	0	39.3		-10	55
21045		49.1	12.56	0	39.3		-10	55
21060		49.21	12.56	0	39.3		-10	55
21080		49.27	12.56	0	39.3		-10	55
21100		49.04	12.56	0	39.3		-10	55
21110		49.04	12.56	0	39.3		-10	55
21120		48.91	12.56	0	39.3		-10	55
21140		48.83	12.56	0	39.3		-10	55
21160		48.59	12.56	0	39.3		-10	55
21170		48.59	12.56	0	39.3		-10	55
21180		48.57	12.56	0	39.3		-10	55
21200		48.52	12.56	0	39.3		-10	55
21220		48.31	12.56	0	39.3		-10	55
21235		48.31	12.56	0	39.3		-10	55
21240		48.14	12.56	0	39.3		-10	55
21260		48.06	12.56	0	39.3		-10	55
21280		47.88	12.56	0	39.3		-10	55
21295		47.88	12.56	0	39.3		-10	55
21300		47.66	12.56	0	39.3		-10	55
21320		47.4	12.56	0	39.3		-10	55
21340		47.28	12.56	0	39.3		-10	55
21355		47.28	12.56	0	39.3		-10	55
21360		47.02	12.56	0	39.3		-10	55
21380		46.7	12.56	0	39.3		-10	55
21400		46.61	12.56	0	39.3		-10	55
21420		46.4	12.56	0	39.3		-10	55
21440		46.2	12.56	0	39.3		-10	55
21460		45.88	12.56	0	39.3		-10	55
21480		45.69	12.56	0	39.3		-10	55
21485		45.69	12.3	0	39.3		-10	55
21500		45.54	12.3	0	39.3		-10	55
21520		45.31	12.3	0	39.3		-10	55
21540		45.07	12.3	0	39.3		-10	55
21545		45.07	12.3	0	39.3		-10	55
21560		44.71	12.3	0	39.3		-10	55
21580		44.74	12.3	0	39.3		-10	55
21600		44.47	12.3	0	39.3		-10	55
21610		44.47	12.3	0	39.3		-10	55
21620		44.15	12.3	0	39.3		-10	55
21640		44.02	12.3	0	39.3		-10	55
21660		43.89	12.3	0	39.3		-10	55
21670		43.89	12.3	0	39.3		-10	55
21680		43.82	12.3	0	39.3		-10	55
21700		43.67	12.3	0	39.3		-10	55
21720		43.37	12.3	0	39.3		-10	55
21730		43.37	12.3	0	39.3		-10	55
21740		43.38	12.3	0	39.3		-10	55
21760		43.09	12.3	0	39.3		-10	55
21780		42.89	12.3	0	39.3		-10	55
21795		42.89	12.3	0	39.3		-10	55
21800		42.66	12.3	0	39.3		-10	55
21820		42.57	12.3	0	39.3		-10	55
21840		42.49	12.3	0	39.3		-10	55
21855		42.49	12.3	0	39.3		-10	55
21860		42.16	12.3	0	39.3		-10	55
21880		42.19	12.3	0	39.3		-10	55
21900		41.94	12.3	0	39.3		-10	55
21920		41.71	12.3	0	39.3		-10	55
21940		41.43	12.3	0	39.3		-10	55
21960		41.31	12.3	0	39.3		-10	55
21980		41.33	12.3	0	39.3		-10	55
22000		41.02	12.3	0	39.3		-10	55
22020		40.85	12.3	0	39.3		-10	55
22040		40.88	12.3	0	39.3		-10	55
22045		40.88	12.31	0	39.3		-10	55
22060		40.72	12.31	0	39.3		-10	55
22080		40.64	12.31	0	39.3		-10	55
22100		40.3	12.31	0	39.3		-10	55
22110		40.3	12.31	0	39.3		-10	55
22120		40.22	12.31	0	39.3		-10	55
22140		40.15	12.31	0	39.3		-10	55
22160		40.08	12.31	0	39.3		-10	55
22170		40.08	12.31	0	39.3		-10	55
22180		40	12.31	0	39.3		-10	55
22200		39.69	12.31	0	39.3		-10	55
22220		39.65	12.31	0	39.3		-10	55
22230		39.65	12.31	0	39.3		-10	55
22240		39.55	12.31	0	39.3		-10	55
22260		39.64	12.31	0	39.3		-10	55
22280		39.63	12.31	0	39.3		-10	55
22295		39.63	12.31	0	39.3		-10	55
22300		39.63	12.31	0	39.3		-10	55
22320		39.44	12.31	0	39.3		-10	55
22340		39.46	12.31	0	39.3		-10	55
22355		39.46	12.31	0	39.3		-10	55
22360		39.31	12.31	0	39.3		-10	55
22380		39.39	12.31	0	39.3		-10	55
22400		39.24	12.31	0	39.3		-10	55
22420		39.17	12.31	0	39.3		-10	55
22440		39.31	12.31	0	39.3		-10	55
22460		39.36	12.31	0	39.3		-10	55
22480		39.38	12.31	0	39.3		-10	55
22500		39.39	12.31	0	39.3		-10	55
22520		39.37	12.31	0	39.3		-10	55
22540		39.52	12.31	0	39.3		-10	55
22545		39.52	12.23	0	39.3		-10	55
22560		39.57	12.23	0	39.3		-10	55
22580		39.41	12.23	0	39.3		-10	55
22600		39.55	12.23	0	39.3		-10	55
22605		39.55	12.23	0	39.3		-10	55
22620		39.9	12.23	0	39.3		-10	55
22640		39.7	12.23	0	39.3		-10	55
22660		39.98	12.23	0	39.3		-10	55
22670		39.98	12.23	0	39.3		-10	55
22680		40.08	12.23	0	39.3		-10	55
22700		40.09	12.23	0	39.3		-10	55
22720		40.41	12.23	0	39.3		-10	55
22730		40.41	12.23	0	39.3		-10	55
22740		40.5	12.23	0	39.3		-10	55
22760		40.77	12.23	0	39.3		-10	55
22780		40.97	12.23	0	39.3		-10	55
22795		40.97	12.23	0	39.3		-10	55
22800		41.14	12.23	0	39.3		-10	55
22820		41.38	12.23	0	39.3		-10	55
22840		41.46	12.23	0	39.3		-10	55
22855		41.46	12.23	0	39.3		-10	55
22860		41.55	12.23	0	39.3		-10	55
22880		41.79	12.23	0	39.3		-10	55
22900		42.14	12.23	0	39.3		-10	55
22920		42.09	12.23	0	39.3		-10	55
22940		42.29	12.23	0	39.3		-10	55
22960		42.64	12.23	0	39.3		-10	55
22980		42.87	12.23	0	39.3		-10	55
23000		43.07	12.23	0	39.3		-10	55
23020		43.29	12.23	0	39.3		-10	55
23040		43.43	12.23	0	39.3		-10	55
23060		43.7	12.23	0	39.3		-10	55
23080		43.84	12.23	0	39.3		-10	55
23100		44.03	12.23	0	39.3		-10	55
23105		44.03	12.45	0	39.3		-10	55
23120		44.46	12.45	0	39.3		-10	55
23140		44.56	12.45	0	39.3		-10	55
23160		44.62	12.45	0	39.3		-10	55
23165		44.62	12.45	0	39.3		-10	55
23180		44.98	12.45	0	39.3		-10	55
23200		44.98	12.45	0	39.3		-10	55
23220		45.12	12.45	0	39.3		-10	55
23230		45.12	12.45	0	39.3		-10	55
23240		45.54	12.45	0	39.3		-10	55
23260		45.69	12.45	0	39.3		-10	55
23280		45.72	12.45	0	39.3		-10	55
23295		45.72	12.45	0	39.3		-10	55
23300		46.05	12.45	0	39.3		-10	55
23320		46.37	12.45	0	39.3		-10	55
23340		46.25	12.45	0	39.3		-10	55
23355		46.25	12.45	0	39.3		-10	55
23360		46.6	12.45	0	39.3		-10	55
23380		46.73	12.45	0	39.3		-10	55
23400		47.03	12.45	0	39.3		-10	55
23415		47.03	12.45	0	39.3		-10	55
23420		47.3	12.45	0	39.3		-10	55
23440		47.42	12.45	0	39.3		-10	55
23460		47.43	12.45	0	39.3		-10	55
23480		47.67	12.45	0	39.3		-10	55
23500		47.85	12.45	0	39.3		-10	55
23520		48.18	12.45	0	39.3		-10	55
23540		48.17	12.45	0	39.3		-10	55
23560		48.32	12.45	0	39.3		-10	55
23580		48.31	12.45	0	39.3		-10	55
23600		48.64	12.45	0	39.3		-10	55
23605		48.64	12.41	0	39.3		-10	55
23620		48.57	12.41	0	39.3		-10	55
23640		48.8	12.41	0	39.3		-10	55
23660		48.86	12.41	0	39.3		-10	55
23665		48.86	12.41	0	39.3		-10	55
23680		48.97	12.41	0	39.3		-10	55
23700		48.89	12.41	0	39.3		-10	55
23720		49.07	12.41	0	39.3		-10	55
23730		49.07	12.41	0	39.3		-10	55
23740		49.08	12.41	0	39.3		-10	55
23760		49.24	12.41	0	39.3		-10	55
23780		49.25	12.41	0	39.3		-10	55
23790		49.25	12.41	0	39.3		-10	55
23800		49.12	12.41	0	39.3		-10	55
23820		49.16	12.41	0	39.3		-10	55
23840		49.35	12.41	0	39.3		-10	55
23855		49.35	12.41	0	39.3		-10	55
23860		49.12	12.41	0	39.3		-10	55
23880		49.13	12.41	0	39.3		-10	55
23900		49.44	12.41	0	39.3		-10	55
23915		49.44	12.41	0	39.3		-10	55
23920		49.37	12.41	0	39.3		-10	55
23940		49.25	12.41	0	39.3		-10	55
23960		49.18	12.41	0	39.3		-10	55
23980		49.13	12.41	0	39.3		-10	55
24000		48.81	12.41	0	39.3		-10	55
24020		48.63	12.41	0	39.3		-10	55
24040		48.68	12.41	0	39.3		-10	55
24060		48.52	12.41	0	39.3		-10	55
24080		48.41	12.41	0	39.3		-10	55
24100		48.2	12.41	0	39.3		-10	55
24105		48.2	12.61	0	39.3		-10	55
24120		47.94	12.61	0	39.3		-10	55
24140		47.83	12.61	0	39.3		-10	55
24160		47.72	12.61	0	39.3		-10	55
24165		47.72	12.61	0	39.3		-10	55
24180		47.37	12.61	0	39.3		-10	55
24200		47.31	12.61	0	39.3		-10	55
24220		46.97	12.61	0	39.3		-10	55
24230		46.97	12.61	0	39.3		-10	55
24240		46.91	12.61	0	39.3		-10	55
24260		46.56	12.61	0	39.3		-10	55
24280		46.24	12.61	0	39.3		-10	55
24290		46.24	12.61	0	39.3		-10	55
24300		46.19	12.61	0	39.3		-10	55
24320		46.08	12.61	0	39.3		-10	55
24340		45.72	12.61	0	39.3		-10	55
24350		45.72	12.61	0	39.3		-10	55
24360		45.48	12.61	0	39.3		-10	55
24380		45.2	12.61	0	39.3		-10	55
24400		45.04	12.61	0	39.3		-10	55
24415		45.04	12.61	0	39.3		-10	55
24420		44.84	12.61	0	39.3		-10	55
24440		44.56	12.61	0	39.3		-10	55
24460		44.39	12.61	0	39.3		-10	55
24475		44.39	12.61	0	39.3		-10	55
24480		44.33	12.61	0	39.3		-10	55
24500		44.06	12.61	0	39.3		-10	55
24520		43.79	12.61	0	39.3		-10	55
24540		43.67	12.61	0	39.3		-10	55
24560		43.45	12.61	0	39.3		-10	55
24580		43.54	12.61	0	39.3		-10	55
24600		43.24	12.61	0	39.3		-10	55
24620		43.2	12.61	0	39.3		-10	55
24640		42.92	12.61	0	39.3		-10	55
24660		42.77	12.61	0	39.3		-10	55
24665		42.77	12.43	0	39.3		-10	55
24680		42.64	12.43	0	39.3		-10	55
24700		42.4	12.43	0	39.3		-10	55
24720		42.28	12.43	0	39.3		-10	55
24725		42.28	12.43	0	39.3		-10	55
24740		42.04	12.43	0	39.3		-10	55
24760		41.92	12.43	0	39.3		-10	55
24780		41.78	12.43	0	39.3		-10	55
24790		41.78	12.43	0	39.3		-10	55
24800		41.71	12.43	0	39.3		-10	55
24820		41.49	12.43	0	39.3		-10	55
24840		41.28	12.43	0	39.3		-10	55
24850		41.28	12.43	0	39.3		-10	55
24860		41.12	12.43	0	39.3		-10	55
24880		40.81	12.43	0	39.3		-10	55
24900		40.76	12.43	0	39.3		-10	55
24915		40.76	12.43	0	39.3		-10	55
24920		40.62	12.43	0	39.3		-10	55
24940		40.35	12.43	0	39.3		-10	55
24960		40.47	12.43	0	39.3		-10	55
24975		40.47	12.43	0	39.3		-10	55
24980		40.47	12.43	0	39.3		-10	55
25000		40.23	12.43	0	39.3		-10	55
25020		40.07	12.43	0	39.3		-10	55
25040		39.88	12.43	0	39.3		-10	55
25060		39.72	12.43	0	39.3		-10	55
25080		39.82	12.43	0	39.3		-10	55
25100		39.84	12.43	0	39.3		-10	55
25120		39.45	12.43	0	39.3		-10	55
25140		39.56	12.43	0	39.3		-10	55
25160		39.49	12.43	0	39.3		-10	55
25165		39.49	12.68	0	39.3		-10	55
25180		39.38	12.68	0	39.3		-10	55
25200		39.38	12.68	0	39.3		-10	55
25220		39.33	12.68	0	39.3		-10	55
25225		39.33	12.68	0	39.3		-10	55
25240		39.42	12.68	0	39.3		-10	55
25260		39.32	12.68	0	39.3		-10	55
25280		39.3	12.68	0	39.3		-10	55
25290		39.3	12.68	0	39.3		-10	55
25300		39.27	12.68	0	39.3		-10	55
25320		39.24	12.68	0	39.3		-10	55
25340		39.39	12.68	0	39.3		-10	55
25350		39.39	12.68	0	39.3		-10	55
25360		39.46	12.68	0	39.3		-10	55
25380		39.54	12.68	0	39.3		-10	55
25400		39.46	12.68	0	39.3		-10	55
25415		39.46	12.68	0	39.3		-10	55
25420		39.54	12.68	0	39.3		-10	55
25440		39.55	12.68	0	39.3		-10	55
25460		39.66	12.68	0	39.3		-10	55
25475		39.66	12.68	0	39.3		-10	55
25480		39.69	12.68	0	39.3		-10	55
25500		39.85	12.68	0	39.3		-10	55
25520		39.9	12.68	0	39.3		-10	55
25540		40.1	12.68	0	39.3		-10	55
25560		40.14	12.68	0	39.3		-10	55
25580		40.38	12.68	0	39.3		-10	55
25600		40.52	12.68	0	39.3		-10	55
25620		40.61	12.68	0	39.3		-10	55
25640		41.06	12.68	0	39.3		-10	55
25660		40.99	12.68	0	39.3		-10	55
25680		40.98	12.68	0	39.3		-10	55
25700		41.32	12.68	0	39.3		-10	55
25720		41.54	12.68	0	39.3		-10	55
25725		41.54	12.69	0	39.3		-10	55
25740		41.85	12.69	0	39.3		-10	55
25760		41.98	12.69	0	39.3		-10	55
25780		42.15	12.69	0	39.3		-10	55
25790		42.15	12.69	0	39.3		-10	55
25800		42.4	12.69	0	39.3		-10	55
25820		42.62	12.69	0	39.3		-10	55
25840		42.74	12.69	0	39.3		-10	55
25850		42.74	12.69	0	39.3		-10	55
25860		42.98	12.69	0	39.3		-10	55
25880		43.14	12.69	0	39.3		-10	55
25900		43.45	12.69	0	39.3		-10	55
25915		43.45	12.69	0	39.3		-10	55
25920		43.67	12.69	0	39.3		-10	55
25940		43.97	12.69	0	39.3		-10	55
25960		43.9	12.69	0	39.3		-10	55
25975		43.9	12.69	0	39.3		-10	55
25980		44.08	12.69	0	39.3		-10	55
26000		44.43	12.69	0	39.3		-10	55
26020		44.54	12.69	0	39.3		-10	55
26035		44.54	12.69	0	39.3		-10	55
26040		44.82	12.69	0	39.3		-10	55
26060		44.99	12.69	0	39.3		-10	55
26080		45.23	12.69	0	39.3		-10	55
26100		45.42	12.69	0	39.3		-10	55
26120		45.63	12.69	0	39.3		-10	55
26140		45.77	12.69	0	39.3		-10	55
26160		45.91	12.69	0	39.3		-10	55
26180		45.98	12.69	0	39.3		-10	55
26200		46.38	12.69	0	39.3		-10	55
26220		46.59	12.69	0	39.3		-10	55
26225		46.59	12.71	0	39.3		-10	55
26240		46.72	12.71	0	39.3		-10	55
26260		46.95	12.71	0	39.3		-10	55
26280		47.17	12.71	0	39.3		-10	55
26285		47.17	12.71	0	39.3		-10	55
26300		47.34	12.71	0	39.3		-10	55
26320		47.47	12.71	0	39.3		-10	55
26340		47.6	12.71	0	39.3		-10	55
26350		47.6	12.71	0	39.3		-10	55
26360		47.71	12.71	0	39.3		-10	55
26380		47.92	12.71	0	39.3		-10	55
26400		48.05	12.71	0	39.3		-10	55
26410		48.05	12.71	0	39.3		-10	55
26420		48.17	12.71	0	39.3		-10	55
26440		48.5	12.71	0	39.3		-10	55
26460		48.46	12.71	0	39.3		-10	55
26475		48.46	12.71	0	39.3		-10	55
26480		48.59	12.71	0	39.3		-10	55
26500		48.86	12.71	0	39.3		-10	55
26520		48.72	12.71	0	39.3		-10	55
26535		48.72	12.71	0	39.3		-10	55
26540		48.88	12.71	0	39.3		-10	55
26560		48.94	12.71	0	39.3		-10	55
26580		48.86	12.71	0	39.3		-10	55
26600		49.22	12.71	0	39.3		-10	55
26620		49.29	12.71	0	39.3		-10	55
26640		49.03	12.71	0	39.3		-10	55
26660		49.19	12.71	0	39.3		-10	55
26680		49.28	12.71	0	39.3		-10	55
26700		49.13	12.71	0	39.3		-10	55
26720		49.02	12.71	0	39.3		-10	55
26725		49.02	12.69	0	39.3		-10	55
26740		49.22	12.69	0	39.3		-10	55
26760		49.11	12.69	0	39.3		-10	55
26780		49.08	12.69	0	39.3		-10	55
26785		49.08	12.69	0	39.3		-10	55
26800		49.11	12.69	0	39.3		-10	55
26820		49.17	12.69	0	39.3		-10	55
26840		48.87	12.69	0	39.3		-10	55
26850		48.87	12.69	0	39.3		-10	55
26860		48.66	12.69	0	39.3		-10	55
26880		48.99	12.69	0	39.3		-10	55
26900		48.57	12.69	0	39.3		-10	55
26910		48.57	12.69	0	39.3		-10	55
26920		48.64	12.69	0	39.3		-10	55
26940		48.26	12.69	0	39.3		-10	55
26960		48.08	12.69	0	39.3		-10	55
26970		48.08	12.69	0	39.3		-10	55
26980		47.87	12.69	0	39.3		-10	55
27000		47.71	12.69	0	39.3		-10	55
27020		47.62	12.69	0	39.3		-10	55
27035		47.62	12.69	0	39.3		-10	55
27040		47.37	12.69	0	39.3		-10	55
27060		47.12	12.69	0	39.3		-10	55
27080		46.99	12.69	0	39.3		-10	55
27100		46.75	12.69	0	39.3		-10	55
27120		46.6	12.69	0	39.3		-10	55
27140		46.34	12.69	0	39.3		-10	55
27160		45.96	12.69	0	39.3		-10	55
27180		45.79	12.69	0	39.3		-10	55
27200		45.84	12.69	0	39.3		-10	55
27220		45.48	12.69	0	39.3		-10	55
27225		45.48	12.6	0	39.3		-10	55
27240		45.24	12.6	0	39.3		-10	55
27260		45.01	12.6	0	39.3		-10	55
27280		44.76	12.6	0	39.3		-10	55
27285		44.76	12.6	0	39.3		-10	55
27300		44.58	12.6	0	39.3		-10	55
27320		44.34	12.6	0	39.3		-10	55
27340		44.26	12.6	0	39.3		-10	55
27345		44.26	12.6	0	39.3		-10	55
27360		44.15	12.6	0	39.3		-10	55
27380		43.77	12.6	0	39.3		-10	55
27400		43.55	12.6	0	39.3		-10	55
27410		43.55	12.6	0	39.3		-10	55
27420		43.59	12.6	0	39.3		-10	55
27440		43.37	12.6	0	39.3		-10	55
27460		43.15	12.6	0	39.3		-10	55
27470		43.15	12.6	0	39.3		-10	55
27480		43.08	12.6	0	39.3		-10	55
27500		42.97	12.6	0	39.3		-10	55
27520		42.68	12.6	0	39.3		-10	55
27535		42.68	12.6	0	39.3		-10	55
27540		42.56	12.6	0	39.3		-10	55
27560		42.22	12.6	0	39.3		-10	55
27580		42.12	12.6	0	39.3		-10	55
27600		41.88	12.6	0	39.3		-10	55
27620		41.68	12.6	0	39.3		-10	55
27640		41.65	12.6	0	39.3		-10	55
27660		41.58	12.6	0	39.3		-10	55
27680		41.31	12.6	0	39.3		-10	55
27700		41.16	12.6	0	39.3		-10	55
27720		41.03	12.6	0	39.3		-10	55
27740		40.95	12.6	0	39.3		-10	55
27760		40.79	12.6	0	39.3		-10	55
27780		40.6	12.6	0	39.3		-10	55
27785		40.6	12.56	0	39.3		-10	55
27800		40.33	12.56	0	39.3		-10	55
27820		40.42	12.56	0	39.3		-10	55
27840		40.14	12.56	0	39.3		-10	55
27845		40.14	12.56	0	39.3		-10	55
27860		40.13	12.56	0	39.3		-10	55
27880		39.98	12.56	0	39.3		-10	55
27900		40	12.56	0	39.3		-10	55
27910		40	12.56	0	39.3		-10	55
27920		39.84	12.56	0	39.3		-10	55
27940		39.78	12.56	0	39.3		-10	55
27960		39.53	12.56	0	39.3		-10	55
27970		39.53	12.56	0	39.3		-10	55
27980		39.64	12.56	0	39.3		-10	55
28000		39.49	12.56	0	39.3		-10	55
28020		39.39	12.56	0	39.3		-10	55
28035		39.39	12.56	0	39.3		-10	55
28040		39.49	12.56	0	39.3		-10	55
28060		39.32	12.56	0	39.3		-10	55
28080		39.22	12.56	0	39.3		-10	55
28095		39.22	12.56	0	39.3		-10	55
28100		39.44	12.56	0	39.3		-10	55
28120		39.39	12.56	0	39.3		-10	55
28140		39.24	12.56	0	39.3		-10	55
28160		39.39	12.56	0	39.3		-10	55
28180		39.36	12.56	0	39.3		-10	55
28200		39.49	12.56	0	39.3		-10	55
28220		39.42	12.56	0	39.3		-10	55
28240		39.59	12.56	0	39.3		-10	55
28260		39.54	12.56	0	39.3		-10	55
28280		39.78	12.56	0	39.3		-10	55
28285		39.78	12.68	0	39.3		-10	55
28300		39.98	12.68	0	39.3		-10	55
28320		39.79	12.68	0	39.3		-10	55
28340		40	12.68	0	39.3		-10	55
28345		40	12.68	0	39.3		-10	55
28360		40.16	12.68	0	39.3		-10	55
28380		40.29	12.68	0	39.3		-10	55
28400		40.34	12.68	0	39.3		-10	55
28410		40.34	12.68	0	39.3		-10	55
28420		40.47	12.68	0	39.3		-10	55
28440		40.7	12.68	0	39.3		-10	55
28460		40.92	12.68	0	39.3		-10	55
28470		40.92	12.68	0	39.3		-10	55
28480		41.13	12.68	0	39.3		-10	55
28500		41.42	12.68	0	39.3		-10	55
28520		41.4	12.68	0	39.3		-10	55
28535		41.4	12.68	0	39.3		-10	55
28540		41.67	12.68	0	39.3		-10	55
28560		41.88	12.68	0	39.3		-10	55
28580		42	12.68	0	39.3		-10	55
28595		42	12.68	0	39.3		-10	55
28600		42.3	12.68	0	39.3		-10	55
28620		42.45	12.68	0	39.3		-10	55
28640		42.82	12.68	0	39.3		-10	55
28655		42.82	12.68	0	39.3		-10	55
28660		42.99	12.68	0	39.3		-10	55
28680		43.2	12.68	0	39.3		-10	55
28700		43.45	12.68	0	39.3		-10	55
28720		43.69	12.68	0	39.3		-10	55
28740		43.81	12.68	0	39.3		-10	55
28760		43.87	12.68	0	39.3		-10	55
28780		44.02	12.68	0	39.3		-10	55
28800		44.48	12.68	0	39.3		-10	55
28820		44.59	12.68	0	39.3		-10	55
28840		44.71	12.68	0	39.3		-10	55
28845		44.71	12.71	0	39.3		-10	55
28860		45.05	12.71	0	39.3		-10	55
28880		45.2	12.71	0	39.3		-10	55
28900		45.3	12.71	0	39.3		-10	55
28910		45.3	12.71	0	39.3		-10	55
28920		45.5	12.71	0	39.3		-10	55
28940		45.71	12.71	0	39.3		-10	55
28960		45.93	12.71	0	39.3		-10	55
28970		45.93	12.71	0	39.3		-10	55
28980		46.02	12.71	0	39.3		-10	55
29000		46.38	12.71	0	39.3		-10	55
29020		46.45	12.71	0	39.3		-10	55
29030		46.45	12.71	0	39.3		-10	55
29040		46.61	12.71	0	39.3		-10	55
29060		46.85	12.71	0	39.3		-10	55
29080		47.21	12.71	0	39.3		-10	55
29095		47.21	12.71	0	39.3		-10	55
29100		47.16	12.71	0	39.3		-10	55
29120		47.53	12.71	0	39.3		-10	55
29140		47.82	12.71	0	39.3		-10	55
29155		47.82	12.71	0	39.3		-10	55
29160		47.82	12.71	0	39.3		-10	55
29180		47.98	12.71	0	39.3		-10	55
29200		48.01	12.71	0	39.3		-10	55
29220		48.12	12.71	0	39.3		-10	55
29240		48.42	12.71	0	39.3		-10	55
29260		48.43	12.71	0	39.3		-10	55
29280		48.53	12.71	0	39.3		-10	55
29300		48.7	12.71	0	39.3		-10	55
29320		48.7	12.71	0	39.3		-10	55
29340		48.77	12.71	0	39.3		-10	55
29345		48.77	12.81	0	39.3		-10	55
29360		48.92	12.81	0	39.3		-10	55
29380		49.03	12.81	0	39.3		-10	55
29400		49.07	12.81	0	39.3		-10	55
29405		49.07	12.81	0	39.3		-10	55
29420		49.16	12.81	0	39.3		-10	55
29440		49.25	12.81	0	39.3		-10	55
29460		49.16	12.81	0	39.3		-10	55
29470		49.16	12.81	0	39.3		-10	55
29480		49.25	12.81	0	39.3		-10	55
29500		49.04	12.81	0	39.3		-10	55
29520		49.29	12.81	0	39.3		-10	55
29530		49.29	12.81	0	39.3		-10	55
29540		48.84	12.81	0	39.3		-10	55
29560		48.95	12.81	0	39.3		-10	55
29580		49.18	12.81	0	39.3		-10	55
29595		49.18	12.81	0	39.3		-10	55
29600		49.07	12.81	0	39.3		-10	55
29620		48.93	12.81	0	39.3		-10	55
29640		48.77	12.81	0	39.3		-10	55
29655		48.77	12.81	0	39.3		-10	55
29660		48.66	12.81	0	39.3		-10	55
29680		48.86	12.81	0	39.3		-10	55
29700		48.89	12.81	0	39.3		-10	55
29720		48.5	12.81	0	39.3		-10	55
29740		48.36	12.81	0	39.3		-10	55
29760		48.29	12.81	0	39.3		-10	55
29780		47.96	12.81	0	39.3		-10	55
29800		47.86	12.81	0	39.3		-10	55
29820		47.58	12.81	0	39.3		-10	55
29840		47.44	12.81	0	39.3		-10	55
29845		47.44	12.73	0	39.3		-10	55
29860		47.28	12.73	0	39.3		-10	55
29880		47.07	12.73	0	39.3		-10	55
29900		46.71	12.73	0	39.3		-10	55
29905		46.71	12.73	0	39.3		-10	55
29920		46.65	12.73	0	39.3		-10	55
29940		46.37	12.73	0	39.3		-10	55
29960		46.22	12.73	0	39.3		-10	55
29965		46.22	12.73	0	39.3		-10	55
29980		45.88	12.73	0	39.3		-10	55
30000		45.56	12.73	0	39.3		-10	55
30020		45.3	12.73	0	39.3		-10	55
30030		45.3	12.73	0	39.3		-10	55
30040		45.32	12.73	0	39.3		-10	55
30060		45.05	12.73	0	39.3		-10	55
30080		44.86	12.73	0	39.3		-10	55
30095		44.86	12.73	0	39.3		-10	55
30100		44.73	12.73	0	39.3		-10	55
30120		44.48	12.73	0	39.3		-10	55
30140		44.44	12.73	0	39.3		-10	55
30155		44.44	12.73	0	39.3		-10	55
30160		43.99	12.73	0	39.3		-10	55
30180		43.92	12.73	0	39.3		-10	55
30200		43.76	12.73	0	39.3		-10	55
30220		43.47	12.73	0	39.3		-10	55
30240		43.48	12.73	0	39.3		-10	55
30260		43.12	12.73	0	39.3		-10	55
30280		43.15	12.73	0	39.3		-10	55
30300		42.92	12.73	0	39.3		-10	55
30320		42.71	12.73	0	39.3		-10	55
30340		42.67	12.73	0	39.3		-10	55
30360		42.4	12.73	0	39.3		-10	55
30380		42.21	12.73	0	39.3		-10	55
30400		42.2	12.73	0	39.3		-10	55
30405		42.2	12.78	0	39.3		-10	55
30420		41.98	12.78	0	39.3		-10	55
30440		41.63	12.78	0	39.3		-10	55
30460		41.55	12.78	0	39.3		-10	55
30465		41.55	12.78	0	39.3		-10	55
30480		41.48	12.78	0	39.3		-10	55
30500		41.2	12.78	0	39.3		-10	55
30520		41.02	12.78	0	39.3		-10	55
30530		41.02	12.78	0	39.3		-10	55
30540		40.99	12.78	0	39.3		-10	55
30560		40.82	12.78	0	39.3		-10	55
30580		40.57	12.78	0	39.3		-10	55
30590		40.57	12.78	0	39.3		-10	55
30600		40.46	12.78	0	39.3		-10	55
30620		40.33	12.78	0	39.3		-10	55
30640		40.34	12.78	0	39.3		-10	55
30655		40.34	12.78	0	39.3		-10	55
30660		40.19	12.78	0	39.3		-10	55
30680		39.93	12.78	0	39.3		-10	55
30700		39.94	12.78	0	39.3		-10	55
30715		39.94	12.78	0	39.3		-10	55
30720		39.84	12.78	0	39.3		-10	55
30740		39.56	12.78	0	39.3		-10	55
30760		39.6	12.78	0	39.3		-10	55
30780		39.57	12.78	0	39.3		-10	55
30800		39.58	12.78	0	39.3		-10	55
30820		39.81	12.78	0	39.3		-10	55
30840		39.37	12.78	0	39.3		-10	55
30860		39.38	12.78	0	39.3		-10	55
30880		39.27	12.78	0	39.3		-10	55
30900		39.45	12.78	0	39.3		-10	55
30905		39.45	12.73	0	39.3		-10	55
30920		39.52	12.73	0	39.3		-10	55
30940		39.32	12.73	0	39.3		-10	55
30960		39.3	12.73	0	39.3		-10	55
30965		39.3	12.73	0	39.3		-10	55
30980		39.31	12.73	0	39.3		-10	55
31000		39.22	12.73	0	39.3		-10	55
31020		39.42	12.73	0	39.3		-10	55
31030		39.42	12.73	0	39.3		-10	55
31040		39.55	12.73	0	39.3		-10	55
31060		39.41	12.73	0	39.3		-10	55
31080		39.57	12.73	0	39.3		-10	55
31090		39.57	12.73	0	39.3		-10	55
31100		39.66	12.73	0	39.3		-10	55
31120		39.82	12.73	0	39.3		-10	55
31140		39.85	12.73	0	39.3		-10	55
31155		39.85	12.73	0	39.3		-10	55
31160		40.08	12.73	0	39.3		-10	55
31180		40.25	12.73	0	39.3		-10	55
31200		40.37	12.73	0	39.3		-10	55
31215		40.37	12.73	0	39.3		-10	55
31220		40.45	12.73	0	39.3		-10	55
31240		40.5	12.73	0	39.3		-10	55
31260		40.77	12.73	0	39.3		-10	55
31280		40.88	12.73	0	39.3		-10	55
31300		41.21	12.73	0	39.3		-10	55
31320		41.41	12.73	0	39.3		-10	55
31340		41.59	12.73	0	39.3		-10	55
31360		41.81	12.73	0	39.3		-10	55
31380		41.91	12.73	0	39.3		-10	55
31400		42.23	12.73	0	39.3		-10	55
31405		42.23	12.91	0	39.3		-10	55
31420		42.25	12.91	0	39.3		-10	55
31440		42.49	12.91	0	39.3		-10	55
31460		42.89	12.91	0	39.3		-10	55
31465		42.89	12.91	0	39.3		-10	55
31480		43.05	12.91	0	39.3		-10	55
31500		43.33	12.91	0	39.3		-10	55
31520		43.49	12.91	0	39.3		-10	55
31530		43.49	12.91	0	39.3		-10	55
31540		43.69	12.91	0	39.3		-10	55
31560		43.91	12.91	0	39.3		-10	55
31580		44.08	12.91	0	39.3		-10	55
31590		44.08	12.91	0	39.3		-10	55
31600		44.23	12.91	0	39.3		-10	55
31620		44.51	12.91	0	39.3		-10	55
31640		44.57	12.91	0	39.3		-10	55
31650		44.57	12.91	0	39.3		-10	55
31660		44.94	12.91	0	39.3		-10	55
31680		45.09	12.91	0	39.3		-10	55
31700		45.28	12.91	0	39.3		-10	55
31715		45.28	12.91	0	39.3		-10	55
31720		45.41	12.91	0	39.3		-10	55
31740		45.61	12.91	0	39.3		-10	55
31760		45.74	12.91	0	39.3		-10	55
31775		45.74	12.91	0	39.3		-10	55
31780		46.13	12.91	0	39.3		-10	55
31800		46.21	12.91	0	39.3		-10	55
31820		46.39	12.91	0	39.3		-10	55
31840		46.6	12.91	0	39.3		-10	55
31860		46.74	12.91	0	39.3		-10	55
31880		46.94	12.91	0	39.3		-10	55
31900		47.09	12.91	0	39.3		-10	55
31920		47.36	12.91	0	39.3		-10	55
31940		47.47	12.91	0	39.3		-10	55
31960		47.63	12.91	0	39.3		-10	55
31965		47.63	12.78	0	39.3		-10	55
31980		47.53	12.78	0	39.3		-10	55
32000		48.05	12.78	0	39.3		-10	55
32020		48.25	12.78	0	39.3		-10	55
32025		48.25	12.78	0	39.3		-10	55
32040		48.28	12.78	0	39.3		-10	55
32060		48.34	12.78	0	39.3		-10	55
32080		48.43	12.78	0	39.3		-10	55
32090		48.43	12.78	0	39.3		-10	55
32100		48.76	12.78	0	39.3		-10	55
32120		48.74	12.78	0	39.3		-10	55
32140		48.74	12.78	0	39.3		-10	55
32150		48.74	12.78	0	39.3		-10	55
32160		48.93	12.78	0	39.3		-10	55
32180		48.88	12.78	0	39.3		-10	55
32200		48.94	12.78	0	39.3		-10	55
[truncated: 207 more rows]
