# Supplementary material for: Clinical identification of the stimulus intensity to measure temporal summation of second pain
Source: Sci Rep. 2022 Jul 28;12:12915. doi: 10.1038/s41598-022-17171-6 (PMC9334644; doi:10.1038/s41598-022-17171-6)
Supplement: Supplementary file 1 — Supplementary Information 1. [file 41598_2022_17171_MOESM1_ESM.zip › 2 PT.xlsx]

## Sheet: Sheet1
Timestamp [msec]	Heater [C]	Tec [C]	Water [C]	COVAS	Baseline [C]	Events	LimiterMin [C]	LimiterMax [C]
35		37.61
50		37.61	11.19	0	37.5		-10	55
55		37.68	11.19	0	37.5		-10	55
75		37.67	11.19	0	37.5		-10	55
95		37.68	11.19	0	37.5		-10	55
100		37.68	11.19	0	37.5		-10	55
115		37.79	11.19	0	37.5		-10	55
135		37.69	11.19	0	37.5		-10	55
155		37.59	11.19	0	37.5		-10	55
160		37.59	11.19	0	37.5		-10	55
175		37.71	11.19	0	37.5		-10	55
195		37.67	11.19	0	37.5		-10	55
215		37.6	11.19	0	37.5		-10	55
220		37.6	11.19	0	37.5		-10	55
235		37.71	11.19	0	37.5		-10	55
255		37.71	11.19	0	37.5		-10	55
275		37.61	11.19	0	37.5		-10	55
285		37.61	11.19	0	37.5		-10	55
295		37.53	11.19	0	37.5		-10	55
315		37.58	11.19	0	37.5		-10	55
335		37.55	11.19	0	37.5		-10	55
345		37.55	11.19	0	37.5		-10	55
355		37.51	11.19	0	37.5		-10	55
375		37.55	11.19	0	37.5		-10	55
395		37.51	11.19	0	37.5		-10	55
410		37.51	11.19	0	37.5		-10	55
415		37.54	11.19	0	37.5		-10	55
435		37.66	11.19	0	37.5		-10	55
455		37.42	11.19	0	37.5		-10	55
470		37.42	11.19	0	37.5		-10	55
475		37.6	11.19	0	37.5		-10	55
495		37.51	11.19	0	37.5		-10	55
515		37.66	11.19	0	37.5		-10	55
535		37.45	11.19	0	37.5		-10	55
555		37.33	11.19	0	37.5		-10	55
575		37.45	11.19	0	37.5		-10	55
595		37.45	11.16	0	37.5		-10	55
615		37.44	11.16	0	37.5		-10	55
635		37.4	11.16	0	37.5		-10	55
655		37.46	11.16	0	37.5		-10	55
660		37.46	11.16	0	37.5		-10	55
675		37.41	11.16	0	37.5		-10	55
695		37.49	11.16	0	37.5		-10	55
715		37.55	11.16	0	37.5		-10	55
720		37.55	11.16	0	37.5		-10	55
735		37.61	11.16	0	37.5		-10	55
755		37.54	11.16	0	37.5		-10	55
775		37.37	11.16	0	37.5		-10	55
785		37.37	11.16	0	37.5		-10	55
795		37.66	11.16	0	37.5		-10	55
815		37.43	11.16	0	37.5		-10	55
835		37.47	11.16	0	37.5		-10	55
845		37.47	11.16	0	37.5		-10	55
855		37.51	11.16	0	37.5		-10	55
875		37.51	11.16	0	37.5		-10	55
895		37.48	11.16	0	37.5		-10	55
910		37.48	11.16	0	37.5		-10	55
915		37.72	11.16	0	37.5		-10	55
935		37.6	11.16	0	37.5		-10	55
955		37.52	11.16	0	37.5		-10	55
970		37.52	11.16	0	37.5		-10	55
975		37.61	11.16	0	37.5		-10	55
995		37.5	11.16	0	37.5		-10	55
1015		37.61	11.16	0	37.5		-10	55
1035		37.38	11.16	0	37.5		-10	55
1055		37.57	11.16	0	37.5		-10	55
1075		37.71	11.16	0	37.5		-10	55
1095		37.71	11.01	0	37.5		-10	55
1115		37.53	11.01	0	37.5		-10	55
1135		37.57	11.01	0	37.5		-10	55
1155		37.49	11.01	0	37.5		-10	55
1160		37.49	11.01	0	37.5		-10	55
1175		37.5	11.01	0	37.5		-10	55
1195		37.52	11.01	0	37.5		-10	55
1215		37.58	11.01	0	37.5		-10	55
1220		37.58	11.01	0	37.5		-10	55
1235		37.59	11.01	0	37.5		-10	55
1255		37.6	11.01	0	37.5		-10	55
1275		37.43	11.01	0	37.5		-10	55
1285		37.43	11.01	0	37.5		-10	55
1295		37.58	11.01	0	37.5		-10	55
1315		37.55	11.01	0	37.5		-10	55
1335		37.57	11.01	0	37.5		-10	55
1345		37.57	11.01	0	37.5		-10	55
1355		37.47	11.01	0	37.5		-10	55
1375		37.43	11.01	0	37.5		-10	55
1395		37.75	11.01	0	37.5		-10	55
1410		37.75	11.01	0	37.5		-10	55
1415		37.56	11.01	0	37.5		-10	55
1435		37.52	11.01	0	37.5		-10	55
1455		37.6	11.01	0	37.5		-10	55
1470		37.6	11.01	0	37.5		-10	55
1475		37.65	11.01	0	37.5		-10	55
1495		37.59	11.01	0	37.5		-10	55
1515		37.47	11.01	0	37.5		-10	55
1530		37.47	11.01	0	37.5		-10	55
1535		37.55	11.01	0	37.5		-10	55
1555		37.52	11.01	0	37.5		-10	55
1575		37.42	11.01	0	37.5		-10	55
1595		37.46	11.02	0	37.5		-10	55
1615		37.42	11.02	0	37.5		-10	55
1635		37.58	11.02	0	37.5		-10	55
1655		37.34	11.02	0	37.5		-10	55
1675		37.43	11.02	0	37.5		-10	55
1695		37.38	11.02	0	37.5		-10	55
1715		37.65	11.02	0	37.5		-10	55
1720		37.65	11.02	0	37.5		-10	55
1735		37.56	11.02	0	37.5		-10	55
1755		37.59	11.02	0	37.5		-10	55
1775		37.55	11.02	0	37.5		-10	55
1785		37.55	11.02	0	37.5		-10	55
1795		37.5	11.02	0	37.5		-10	55
1815		37.45	11.02	0	37.5		-10	55
1835		37.54	11.02	0	37.5		-10	55
1845		37.54	11.02	0	37.5		-10	55
1855		37.59	11.02	0	37.5		-10	55
1875		37.6	11.02	0	37.5		-10	55
1895		37.45	11.02	0	37.5		-10	55
1905		37.45	11.02	0	37.5		-10	55
1915		37.42	11.02	0	37.5		-10	55
1935		37.51	11.02	0	37.5		-10	55
1955		37.42	11.02	0	37.5		-10	55
1970		37.42	11.02	0	37.5		-10	55
1975		37.57	11.02	0	37.5		-10	55
1995		37.39	11.02	0	37.5		-10	55
2015		37.38	11.02	0	37.5		-10	55
2030		37.38	11.02	0	37.5		-10	55
2035		37.67	11.02	0	37.5		-10	55
2055		37.5	11.02	0	37.5		-10	55
2075		37.4	11.02	0	37.5		-10	55
2095		37.41	11.02	0	37.5		-10	55
2115		37.6	11.02	0	37.5		-10	55
2135		37.51	11.02	0	37.5		-10	55
2155		37.48	11.02	0	37.5		-10	55
2175		37.46	11.02	0	37.5		-10	55
2195		37.66	11.02	0	37.5		-10	55
2215		37.64	11.02	0	37.5		-10	55
2220		37.64	11.02	0	37.5		-10	55
2235		37.62	11.02	0	37.5		-10	55
2255		37.55	11.02	0	37.5		-10	55
2275		37.37	11.02	0	37.5		-10	55
2280		37.37	11.02	0	37.5		-10	55
2295		37.53	11.02	0	37.5		-10	55
2315		37.61	11.02	0	37.5		-10	55
2335		37.52	11.02	0	37.5		-10	55
2345		37.52	11.02	0	37.5		-10	55
2355		37.6	11.02	0	37.5		-10	55
2375		37.46	11.02	0	37.5		-10	55
2395		37.48	11.02	0	37.5		-10	55
2405		37.48	11.02	0	37.5		-10	55
2415		37.55	11.02	0	37.5		-10	55
2435		37.46	11.02	0	37.5		-10	55
2455		37.45	11.02	0	37.5		-10	55
2470		37.45	11.02	0	37.5		-10	55
2475		37.47	11.02	0	37.5		-10	55
2495		37.49	11.02	0	37.5		-10	55
2515		37.62	11.02	0	37.5		-10	55
2530		37.62	11.02	0	37.5		-10	55
2535		37.56	11.02	0	37.5		-10	55
2555		37.62	11.02	0	37.5		-10	55
2575		37.51	11.02	0	37.5		-10	55
2595		37.5	11.02	0	37.5		-10	55
2615		37.45	11.02	0	37.5		-10	55
2635		37.56	11.02	0	37.5		-10	55
2655		37.46	11.02	0	37.5		-10	55
2675		37.44	11.02	0	37.5		-10	55
2695		37.35	11.02	0	37.5		-10	55
2715		37.52	11.02	0	37.5		-10	55
2720		37.52	11.02	0	37.5		-10	55
2735		37.59	11.02	0	37.5		-10	55
2755		37.43	11.02	0	37.5		-10	55
2775		37.49	11.02	0	37.5		-10	55
2780		37.49	11.02	0	37.5		-10	55
2795		37.56	11.02	0	37.5		-10	55
2815		37.53	11.02	0	37.5		-10	55
2835		37.46	11.02	0	37.5		-10	55
2845		37.46	11.02	0	37.5		-10	55
2855		37.53	11.02	0	37.5		-10	55
2875		37.61	11.02	0	37.5		-10	55
2895		37.57	11.02	0	37.5		-10	55
2905		37.57	11.02	0	37.5		-10	55
2915		37.68	11.02	0	37.5		-10	55
2935		37.57	11.02	0	37.5		-10	55
2955		37.6	11.02	0	37.5		-10	55
2965		37.6	11.02	0	37.5		-10	55
2975		37.36	11.02	0	37.5		-10	55
2995		37.56	11.02	0	37.5		-10	55
3015		37.44	11.02	0	37.5		-10	55
3030		37.44	11.02	0	37.5		-10	55
3035		37.47	11.02	0	37.5		-10	55
3055		37.5	11.02	0	37.5		-10	55
3075		37.43	11.02	0	37.5		-10	55
3095		37.43	11.12	0	37.5		-10	55
3115		37.55	11.12	0	37.5		-10	55
3135		37.42	11.12	0	37.5		-10	55
3155		37.44	11.12	0	37.5		-10	55
3175		37.35	11.12	0	37.5		-10	55
3195		37.4	11.12	0	37.5		-10	55
3215		37.56	11.12	0	37.5		-10	55
3235		37.53	11.12	0	37.5		-10	55
3255		37.48	11.12	0	37.5		-10	55
3275		37.41	11.12	0	37.5		-10	55
3280		37.41	11.12	0	37.5		-10	55
3295		37.65	11.12	0	37.5		-10	55
3315		37.51	11.12	0	37.5		-10	55
3335		37.58	11.12	0	37.5		-10	55
3340		37.58	11.12	0	37.5		-10	55
3355		37.41	11.12	0	37.5		-10	55
3375		37.44	11.12	0	37.5		-10	55
3395		37.65	11.12	0	37.5		-10	55
3405		37.65	11.12	0	37.5		-10	55
3415		37.47	11.12	0	37.5		-10	55
3435		37.5	11.12	0	37.5		-10	55
3455		37.53	11.12	0	37.5		-10	55
3465		37.53	11.12	0	37.5		-10	55
3475		37.63	11.12	0	37.5		-10	55
3495		37.42	11.12	0	37.5		-10	55
3515		37.47	11.12	0	37.5		-10	55
3530		37.47	11.12	0	37.5		-10	55
3535		37.55	11.12	0	37.5		-10	55
3555		37.48	11.12	0	37.5		-10	55
3575		37.58	11.12	0	37.5		-10	55
3590		37.58	11.12	0	37.5		-10	55
3595		37.6	11.12	0	37.5		-10	55
3615		37.52	11.12	0	37.5		-10	55
3635		37.56	11.12	0	37.5		-10	55
3655		37.63	11.21	0	37.5		-10	55
3675		37.37	11.21	0	37.5		-10	55
3695		37.54	11.21	0	37.5		-10	55
3715		37.6	11.21	0	37.5		-10	55
3735		37.4	11.21	0	37.5		-10	55
3755		37.5	11.21	0	37.5		-10	55
3775		37.46	11.21	0	37.5		-10	55
3780		37.46	11.21	0	37.5		-10	55
3795		37.68	11.21	0	37.5		-10	55
3815		37.6	11.21	0	37.5		-10	55
3835		37.57	11.21	0	37.5		-10	55
3840		37.57	11.21	0	37.5		-10	55
3855		37.46	11.21	0	37.5		-10	55
3875		37.38	11.21	0	37.5		-10	55
3895		37.33	11.21	0	37.5		-10	55
3905		37.33	11.21	0	37.5		-10	55
3915		37.61	11.21	0	37.5		-10	55
3935		37.54	11.21	0	37.5		-10	55
3955		37.57	11.21	0	37.5		-10	55
3965		37.57	11.21	0	37.5		-10	55
3975		37.43	11.21	0	37.5		-10	55
3995		37.54	11.21	0	37.5		-10	55
4015		37.53	11.21	0	37.5		-10	55
4030		37.53	11.21	0	37.5		-10	55
4035		37.42	11.21	0	37.5		-10	55
4055		37.45	11.21	0	37.5		-10	55
4075		37.26	11.21	0	37.5		-10	55
4090		37.26	11.21	0	37.5		-10	55
4095		37.52	11.21	0	37.5		-10	55
4115		37.75	11.21	0	37.5		-10	55
4135		37.59	11.21	0	37.5		-10	55
4155		37.42	11.01	0	37.5		-10	55
4175		37.41	11.01	0	37.5		-10	55
4195		37.55	11.01	0	37.5		-10	55
4215		37.54	11.01	0	37.5		-10	55
4235		37.51	11.01	0	37.5		-10	55
4255		37.37	11.01	0	37.5		-10	55
4275		37.56	11.01	0	37.5		-10	55
4280		37.56	11.01	0	37.5		-10	55
4295		37.51	11.01	0	37.5		-10	55
4315		37.54	11.01	0	37.5		-10	55
4335		37.48	11.01	0	37.5		-10	55
4340		37.48	11.01	0	37.5		-10	55
4355		37.53	11.01	0	37.5		-10	55
4375		37.41	11.01	0	37.5		-10	55
4395		37.44	11.01	0	37.5		-10	55
4405		37.44	11.01	0	37.5		-10	55
4415		37.59	11.01	0	37.5		-10	55
4435		37.58	11.01	0	37.5		-10	55
4455		37.44	11.01	0	37.5		-10	55
4465		37.44	11.01	0	37.5		-10	55
4475		37.49	11.01	0	37.5		-10	55
4495		37.45	11.01	0	37.5		-10	55
4515		37.64	11.01	0	37.5		-10	55
4525		37.64	11.01	0	37.5		-10	55
4535		37.47	11.01	0	37.5		-10	55
4555		37.39	11.01	0	37.5		-10	55
4575		37.45	11.01	0	37.5		-10	55
4590		37.45	11.01	0	37.5		-10	55
4595		37.57	11.01	0	37.5		-10	55
4615		37.49	11.01	0	37.5		-10	55
4635		37.38	11.01	0	37.5		-10	55
4650		37.38	11.01	0	37.5		-10	55
4655		37.36	11.01	0	37.5		-10	55
4675		37.51	11.01	0	37.5		-10	55
4695		37.47	11.01	0	37.5		-10	55
4715		37.51	10.98	0	37.5		-10	55
4735		37.52	10.98	0	37.5		-10	55
4755		37.54	10.98	0	37.5		-10	55
4775		37.44	10.98	0	37.5		-10	55
4795		37.5	10.98	0	37.5		-10	55
4815		37.38	10.98	0	37.5		-10	55
4835		37.51	10.98	0	37.5		-10	55
4840		37.51	10.98	0	37.5		-10	55
4855		37.33	10.98	0	37.5		-10	55
4875		37.44	10.98	0	37.5		-10	55
4895		37.53	10.98	0	37.5		-10	55
4900		37.53	10.98	0	37.5		-10	55
4915		37.65	10.98	0	37.5		-10	55
4935		37.62	10.98	0	37.5		-10	55
4955		37.35	10.98	0	37.5		-10	55
4965		37.35	10.98	0	37.5		-10	55
4975		37.6	10.98	0	37.5		-10	55
4995		37.52	10.98	0	37.5		-10	55
5015		37.58	10.98	0	37.5		-10	55
5025		37.58	10.98	0	37.5		-10	55
5035		37.54	10.98	0	37.5		-10	55
5055		37.43	10.98	0	37.5		-10	55
5075		37.66	10.98	0	37.5		-10	55
5090		37.66	10.98	0	37.5		-10	55
5095		37.52	10.98	0	37.5		-10	55
5115		37.62	10.98	0	37.5		-10	55
5135		37.64	10.98	0	37.5		-10	55
5150		37.64	10.98	0	37.5		-10	55
5155		37.54	10.98	0	37.5		-10	55
5175		37.43	10.98	0	37.5		-10	55
5195		37.67	10.98	0	37.5		-10	55
5215		37.63	11.16	0	37.5		-10	55
5235		37.74	11.16	0	37.5		-10	55
5255		37.65	11.16	0	37.5		-10	55
5275		37.81	11.16	0	37.5		-10	55
5295		37.84	11.16	0	37.5		-10	55
5315		37.82	11.16	0	37.5		-10	55
5335		38.16	11.16	0	37.5		-10	55
5340		38.16	11.16	0	37.5		-10	55
5355		38.2	11.16	0	37.5		-10	55
5375		38.13	11.16	0	37.5		-10	55
5395		38.43	11.16	0	37.5		-10	55
5400		38.43	11.16	0	37.5		-10	55
5415		38.62	11.16	0	37.5		-10	55
5435		38.86	11.16	0	37.5		-10	55
5455		38.9	11.16	0	37.5		-10	55
5465		38.9	11.16	0	37.5		-10	55
5475		38.85	11.16	0	37.5		-10	55
5495		39.21	11.16	0	37.5		-10	55
5515		39.4	11.16	0	37.5		-10	55
5525		39.4	11.16	0	37.5		-10	55
5535		39.63	11.16	0	37.5		-10	55
5555		39.88	11.16	0	37.5		-10	55
5575		39.93	11.16	0	37.5		-10	55
5590		39.93	11.16	0	37.5		-10	55
5595		40.31	11.16	0	37.5		-10	55
5615		40.38	11.16	0	37.5		-10	55
5635		40.49	11.16	0	37.5		-10	55
5650		40.49	11.16	0	37.5		-10	55
5655		40.55	11.16	0	37.5		-10	55
5675		40.93	11.16	0	37.5		-10	55
5695		41.04	11.16	0	37.5		-10	55
5715		41.24	10.89	0	37.5		-10	55
5735		41.48	10.89	0	37.5		-10	55
5755		41.63	10.89	0	37.5		-10	55
5775		41.92	10.89	0	37.5		-10	55
5795		41.99	10.89	0	37.5		-10	55
5815		42.2	10.89	0	37.5		-10	55
5835		42.3	10.89	0	37.5		-10	55
5855		42.52	10.89	0	37.5		-10	55
5875		42.72	10.89	0	37.5		-10	55
5895		42.91	10.89	0	37.5		-10	55
5900		42.91	10.89	0	37.5		-10	55
5915		43.07	10.89	0	37.5		-10	55
5935		43.29	10.89	0	37.5		-10	55
5955		43.46	10.89	0	37.5		-10	55
5960		43.46	10.89	0	37.5		-10	55
5975		43.77	10.89	0	37.5		-10	55
5995		43.72	10.89	0	37.5		-10	55
6015		43.8	10.89	0	37.5		-10	55
6025		43.8	10.89	0	37.5		-10	55
6035		44.18	10.89	0	37.5		-10	55
6055		44.24	10.89	0	37.5		-10	55
6075		44.29	10.89	0	37.5		-10	55
6085		44.29	10.89	0	37.5		-10	55
6095		44.34	10.89	0	37.5		-10	55
6115		44.69	10.89	0	37.5		-10	55
6135		44.81	10.89	0	37.5		-10	55
6150		44.81	10.89	0	37.5		-10	55
6155		44.98	10.89	0	37.5		-10	55
6175		45.08	10.89	0	37.5		-10	55
6195		45.18	10.89	0	37.5		-10	55
6210		45.18	10.89	0	37.5		-10	55
6215		45.45	10.89	0	37.5		-10	55
6235		45.41	10.89	0	37.5		-10	55
6255		45.75	10.89	0	37.5		-10	55
6275		45.99	10.86	0	37.5		-10	55
6295		45.91	10.86	0	37.5		-10	55
6315		46.2	10.86	0	37.5		-10	55
6335		46.26	10.86	0	37.5		-10	55
6355		46.3	10.86	0	37.5		-10	55
6375		46.36	10.86	0	37.5		-10	55
6395		46.69	10.86	0	37.5		-10	55
6400		46.69	10.86	0	37.5		-10	55
6415		46.85	10.86	0	37.5		-10	55
6435		46.79	10.86	0	37.5		-10	55
6455		47.02	10.86	0	37.5		-10	55
6460		47.02	10.86	0	37.5		-10	55
6475		47.17	10.86	0	37.5		-10	55
6495		47.3	10.86	0	37.5		-10	55
6515		47.25	10.86	0	37.5		-10	55
6525		47.25	10.86	0	37.5		-10	55
6535		47.38	10.86	0	37.5		-10	55
6555		47.33	10.86	0	37.5		-10	55
6575		47.28	10.86	0	37.5		-10	55
6585		47.28	10.86	0	37.5		-10	55
6595		47.58	10.86	0	37.5		-10	55
6615		47.58	10.86	0	37.5		-10	55
6635		47.54	10.86	0	37.5		-10	55
6650		47.54	10.86	0	37.5		-10	55
6655		47.52	10.86	0	37.5		-10	55
6675		47.58	10.86	0	37.5		-10	55
6695		47.58	10.86	0	37.5		-10	55
6710		47.58	10.86	0	37.5		-10	55
6715		47.49	10.86	0	37.5		-10	55
6735		47.38	10.86	0	37.5		-10	55
6755		47.33	10.86	0	37.5		-10	55
6775		47.29	10.93	0	37.5		-10	55
6795		47.26	10.93	0	37.5		-10	55
6815		47.16	10.93	0	37.5		-10	55
6835		47.1	10.93	0	37.5		-10	55
6855		46.96	10.93	0	37.5		-10	55
6875		46.77	10.93	0	37.5		-10	55
6895		46.6	10.93	0	37.5		-10	55
6900		46.6	10.93	0	37.5		-10	55
6915		46.21	10.93	0	37.5		-10	55
6935		45.99	10.93	0	37.5		-10	55
6955		45.84	10.93	0	37.5		-10	55
6960		45.84	10.93	0	37.5		-10	55
6975		45.68	10.93	0	37.5		-10	55
6995		45.46	10.93	0	37.5		-10	55
7015		45.21	10.93	0	37.5		-10	55
7025		45.21	10.93	0	37.5		-10	55
7035		45.01	10.93	0	37.5		-10	55
7055		44.77	10.93	0	37.5		-10	55
7075		44.53	10.93	0	37.5		-10	55
7085		44.53	10.93	0	37.5		-10	55
7095		44.37	10.93	0	37.5		-10	55
7115		44.05	10.93	0	37.5		-10	55
7135		43.69	10.93	0	37.5		-10	55
7145		43.69	10.93	0	37.5		-10	55
7155		43.78	10.93	0	37.5		-10	55
7175		43.51	10.93	0	37.5		-10	55
7195		43.33	10.93	0	37.5		-10	55
7215		43.16	10.93	0	37.5		-10	55
7220		43.16	10.93	0	37.5		-10	55
7235		42.95	10.93	0	37.5		-10	55
7255		42.53	10.93	0	37.5		-10	55
7270		42.53	10.93	0	37.5		-10	55
7275		42.54	10.93	0	37.5		-10	55
7295		42.43	10.93	0	37.5		-10	55
7315		42.38	10.93	0	37.5		-10	55
7335		41.81	10.98	0	37.5		-10	55
7355		41.88	10.98	0	37.5		-10	55
7375		41.57	10.98	0	37.5		-10	55
7395		41.51	10.98	0	37.5		-10	55
7400		41.51	10.98	0	37.5		-10	55
7415		41.28	10.98	0	37.5		-10	55
7435		41	10.98	0	37.5		-10	55
7455		40.87	10.98	0	37.5		-10	55
7460		40.87	10.98	0	37.5		-10	55
7475		40.81	10.98	0	37.5		-10	55
7495		40.69	10.98	0	37.5		-10	55
7515		40.42	10.98	0	37.5		-10	55
7520		40.42	10.98	0	37.5		-10	55
7535		40.26	10.98	0	37.5		-10	55
7555		40.14	10.98	0	37.5		-10	55
7575		39.86	10.98	0	37.5		-10	55
7585		39.86	10.98	0	37.5		-10	55
7595		39.69	10.98	0	37.5		-10	55
7615		39.61	10.98	0	37.5		-10	55
7635		39.49	10.98	0	37.5		-10	55
7645		39.49	10.98	0	37.5		-10	55
7655		39.19	10.98	0	37.5		-10	55
7675		38.99	10.98	0	37.5		-10	55
7695		38.99	10.98	0	37.5		-10	55
7710		38.99	10.98	0	37.5		-10	55
7715		38.76	10.98	0	37.5		-10	55
7735		38.77	10.98	0	37.5		-10	55
7755		38.49	10.98	0	37.5		-10	55
7770		38.49	10.98	0	37.5		-10	55
7775		38.52	10.98	0	37.5		-10	55
7795		38.41	10.98	0	37.5		-10	55
7815		38.14	10.98	0	37.5		-10	55
7835		38.06	10.86	0	37.5		-10	55
7855		37.98	10.86	0	37.5		-10	55
7875		38.06	10.86	0	37.5		-10	55
7895		37.94	10.86	0	37.5		-10	55
7915		37.8	10.86	0	37.5		-10	55
7935		37.93	10.86	0	37.5		-10	55
7955		37.88	10.86	0	37.5		-10	55
7960		37.88	10.86	0	37.5		-10	55
7975		37.85	10.86	0	37.5		-10	55
7995		37.71	10.86	0	37.5		-10	55
8015		37.84	10.86	0	37.5		-10	55
8020		37.84	10.86	0	37.5		-10	55
8035		37.87	10.86	0	37.5		-10	55
8055		37.63	10.86	0	37.5		-10	55
8075		37.65	10.86	0	37.5		-10	55
8085		37.65	10.86	0	37.5		-10	55
8095		37.73	10.86	0	37.5		-10	55
8115		37.75	10.86	0	37.5		-10	55
8135		37.63	10.86	0	37.5		-10	55
8145		37.63	10.86	0	37.5		-10	55
8155		37.67	10.86	0	37.5		-10	55
8175		37.73	10.86	0	37.5		-10	55
8195		37.78	10.86	0	37.5		-10	55
8210		37.78	10.86	0	37.5		-10	55
8215		37.78	10.86	0	37.5		-10	55
8235		37.62	10.86	0	37.5		-10	55
8255		37.67	10.86	0	37.5		-10	55
8270		37.67	10.86	0	37.5		-10	55
8275		37.75	10.86	0	37.5		-10	55
8295		37.93	10.86	0	37.5		-10	55
8315		37.81	10.86	0	37.5		-10	55
8335		37.9	10.94	0	37.5		-10	55
8355		38	10.94	0	37.5		-10	55
8375		38.02	10.94	0	37.5		-10	55
8395		38.11	10.94	0	37.5		-10	55
8415		38.24	10.94	0	37.5		-10	55
8435		38.39	10.94	0	37.5		-10	55
8455		38.28	10.94	0	37.5		-10	55
8475		38.48	10.94	0	37.5		-10	55
8495		38.73	10.94	0	37.5		-10	55
8515		38.87	10.94	0	37.5		-10	55
8520		38.87	10.94	0	37.5		-10	55
8535		39.04	10.94	0	37.5		-10	55
8555		39.09	10.94	0	37.5		-10	55
8575		39.24	10.94	0	37.5		-10	55
8585		39.24	10.94	0	37.5		-10	55
8595		39.58	10.94	0	37.5		-10	55
8615		39.84	10.94	0	37.5		-10	55
8635		39.97	10.94	0	37.5		-10	55
8645		39.97	10.94	0	37.5		-10	55
8655		40.06	10.94	0	37.5		-10	55
8675		40.28	10.94	0	37.5		-10	55
8695		40.63	10.94	0	37.5		-10	55
8705		40.63	10.94	0	37.5		-10	55
8715		40.78	10.94	0	37.5		-10	55
8735		40.93	10.94	0	37.5		-10	55
8755		41.2	10.94	0	37.5		-10	55
8770		41.2	10.94	0	37.5		-10	55
8775		41.37	10.94	0	37.5		-10	55
8795		41.49	10.94	0	37.5		-10	55
8815		41.81	10.94	0	37.5		-10	55
8830		41.81	10.94	0	37.5		-10	55
8835		41.9	10.94	0	37.5		-10	55
8855		42.06	10.94	0	37.5		-10	55
8875		42.14	10.94	0	37.5		-10	55
8895		42.43	10.83	0	37.5		-10	55
8915		42.79	10.83	0	37.5		-10	55
8935		42.7	10.83	0	37.5		-10	55
8955		43.12	10.83	0	37.5		-10	55
8975		43.31	10.83	0	37.5		-10	55
8995		43.42	10.83	0	37.5		-10	55
9015		43.71	10.83	0	37.5		-10	55
9020		43.71	10.83	0	37.5		-10	55
9035		43.79	10.83	0	37.5		-10	55
9055		43.87	10.83	0	37.5		-10	55
9075		44.07	10.83	0	37.5		-10	55
9085		44.07	10.83	0	37.5		-10	55
9095		44.29	10.83	0	37.5		-10	55
9115		44.49	10.83	0	37.5		-10	55
9135		44.73	10.83	0	37.5		-10	55
9145		44.73	10.83	0	37.5		-10	55
9155		44.87	10.83	0	37.5		-10	55
9175		45.23	10.83	0	37.5		-10	55
9195		45.11	10.83	0	37.5		-10	55
9205		45.11	10.83	0	37.5		-10	55
9215		45.25	10.83	0	37.5		-10	55
9235		45.52	10.83	0	37.5		-10	55
9255		45.61	10.83	0	37.5		-10	55
9270		45.61	10.83	0	37.5		-10	55
9275		45.78	10.83	0	37.5		-10	55
9295		46.08	10.83	0	37.5		-10	55
9315		46.18	10.83	0	37.5		-10	55
9330		46.18	10.83	0	37.5		-10	55
9335		46.23	10.83	0	37.5		-10	55
9355		46.51	10.83	0	37.5		-10	55
9375		46.55	10.83	0	37.5		-10	55
9395		46.7	11.12	0	37.5		-10	55
9415		46.9	11.12	0	37.5		-10	55
9435		47.12	11.12	0	37.5		-10	55
9455		47.06	11.12	0	37.5		-10	55
9475		47.2	11.12	0	37.5		-10	55
9495		47.46	11.12	0	37.5		-10	55
9515		47.37	11.12	0	37.5		-10	55
9520		47.37	11.12	0	37.5		-10	55
9535		47.46	11.12	0	37.5		-10	55
9555		47.34	11.12	0	37.5		-10	55
9575		47.51	11.12	0	37.5		-10	55
9580		47.51	11.12	0	37.5		-10	55
9595		47.73	11.12	0	37.5		-10	55
9615		47.56	11.12	0	37.5		-10	55
9635		47.4	11.12	0	37.5		-10	55
9645		47.4	11.12	0	37.5		-10	55
9655		47.56	11.12	0	37.5		-10	55
9675		47.47	11.12	0	37.5		-10	55
9695		47.47	11.12	0	37.5		-10	55
9705		47.47	11.12	0	37.5		-10	55
9715		47.53	11.12	0	37.5		-10	55
9735		47.34	11.12	0	37.5		-10	55
9755		47.47	11.12	0	37.5		-10	55
9765		47.47	11.12	0	37.5		-10	55
9775		47.51	11.12	0	37.5		-10	55
9795		47.06	11.12	0	37.5		-10	55
9815		47.08	11.12	0	37.5		-10	55
9830		47.08	11.12	0	37.5		-10	55
9835		46.72	11.12	0	37.5		-10	55
9855		46.51	11.12	0	37.5		-10	55
9875		46.41	11.12	0	37.5		-10	55
9895		46.03	11.02	0	37.5		-10	55
9915		45.86	11.02	0	37.5		-10	55
9935		45.61	11.02	0	37.5		-10	55
9955		45.25	11.02	0	37.5		-10	55
9975		45.31	11.02	0	37.5		-10	55
9995		45.02	11.02	0	37.5		-10	55
10015		45	11.02	0	37.5		-10	55
10020		45	11.02	0	37.5		-10	55
10035		44.59	11.02	0	37.5		-10	55
10055		44.38	11.02	0	37.5		-10	55
10075		44.04	11.02	0	37.5		-10	55
10080		44.04	11.02	0	37.5		-10	55
10095		43.97	11.02	0	37.5		-10	55
10115		43.83	11.02	0	37.5		-10	55
10135		43.59	11.02	0	37.5		-10	55
10140		43.59	11.02	0	37.5		-10	55
10155		43.33	11.02	0	37.5		-10	55
10175		43.03	11.02	0	37.5		-10	55
10195		43	11.02	0	37.5		-10	55
10205		43	11.02	0	37.5		-10	55
10215		42.84	11.02	0	37.5		-10	55
10235		42.44	11.02	0	37.5		-10	55
10255		42.52	11.02	0	37.5		-10	55
10265		42.52	11.02	0	37.5		-10	55
10275		42.21	11.02	0	37.5		-10	55
10295		41.99	11.02	0	37.5		-10	55
10315		41.86	11.02	0	37.5		-10	55
10330		41.86	11.02	0	37.5		-10	55
10335		41.74	11.02	0	37.5		-10	55
10355		41.63	11.02	0	37.5		-10	55
10375		41.29	11.02	0	37.5		-10	55
10390		41.29	11.02	0	37.5		-10	55
10395		41.02	11.02	0	37.5		-10	55
10415		41.17	11.02	0	37.5		-10	55
10435		40.89	11.02	0	37.5		-10	55
10455		40.65	11.12	0	37.5		-10	55
10475		40.52	11.12	0	37.5		-10	55
10495		40.5	11.12	0	37.5		-10	55
10515		40.21	11.12	0	37.5		-10	55
10535		39.95	11.12	0	37.5		-10	55
10555		39.81	11.12	0	37.5		-10	55
10575		39.63	11.12	0	37.5		-10	55
10580		39.63	11.12	0	37.5		-10	55
10595		39.52	11.12	0	37.5		-10	55
10615		39.52	11.12	0	37.5		-10	55
10635		39.22	11.12	0	37.5		-10	55
10640		39.22	11.12	0	37.5		-10	55
10655		38.98	11.12	0	37.5		-10	55
10675		38.98	11.12	0	37.5		-10	55
10695		38.69	11.12	0	37.5		-10	55
10705		38.69	11.12	0	37.5		-10	55
10715		38.61	11.12	0	37.5		-10	55
10735		38.44	11.12	0	37.5		-10	55
10755		38.41	11.12	0	37.5		-10	55
10765		38.41	11.12	0	37.5		-10	55
10775		38.34	11.12	0	37.5		-10	55
10795		38.22	11.12	0	37.5		-10	55
10815		38.19	11.12	0	37.5		-10	55
10830		38.19	11.12	0	37.5		-10	55
10835		38.03	11.12	0	37.5		-10	55
10855		37.9	11.12	0	37.5		-10	55
10875		37.97	11.12	0	37.5		-10	55
10890		37.97	11.12	0	37.5		-10	55
10895		37.81	11.12	0	37.5		-10	55
10915		37.84	11.12	0	37.5		-10	55
10935		37.79	11.12	0	37.5		-10	55
10955		37.7	11.06	0	37.5		-10	55
10975		37.79	11.06	0	37.5		-10	55
10995		37.8	11.06	0	37.5		-10	55
11015		37.78	11.06	0	37.5		-10	55
11035		37.67	11.06	0	37.5		-10	55
11055		37.68	11.06	0	37.5		-10	55
11075		37.78	11.06	0	37.5		-10	55
11080		37.78	11.06	0	37.5		-10	55
11095		37.84	11.06	0	37.5		-10	55
11115		37.79	11.06	0	37.5		-10	55
11135		37.79	11.06	0	37.5		-10	55
11140		37.79	11.06	0	37.5		-10	55
11155		37.7	11.06	0	37.5		-10	55
11175		37.62	11.06	0	37.5		-10	55
11195		37.78	11.06	0	37.5		-10	55
11205		37.78	11.06	0	37.5		-10	55
11215		37.73	11.06	0	37.5		-10	55
11235		37.71	11.06	0	37.5		-10	55
11255		37.73	11.06	0	37.5		-10	55
11265		37.73	11.06	0	37.5		-10	55
11275		37.66	11.06	0	37.5		-10	55
11295		37.84	11.06	0	37.5		-10	55
11315		37.77	11.06	0	37.5		-10	55
11330		37.77	11.06	0	37.5		-10	55
11335		37.71	11.06	0	37.5		-10	55
11355		37.67	11.06	0	37.5		-10	55
11375		37.81	11.06	0	37.5		-10	55
11390		37.81	11.06	0	37.5		-10	55
11395		37.99	11.06	0	37.5		-10	55
11415		37.9	11.06	0	37.5		-10	55
11435		37.88	11.06	0	37.5		-10	55
11450		37.88	11.06	0	37.5		-10	55
11455		37.94	11.06	0	37.5		-10	55
11475		38.07	11.06	0	37.5		-10	55
11495		38.1	11.06	0	37.5		-10	55
11515		38.13	11.01	0	37.5		-10	55
11535		38.14	11.01	0	37.5		-10	55
11555		38.33	11.01	0	37.5		-10	55
11575		38.65	11.01	0	37.5		-10	55
11595		38.67	11.01	0	37.5		-10	55
11615		38.68	11.01	0	37.5		-10	55
11635		39	11.01	0	37.5		-10	55
11640		39	11.01	0	37.5		-10	55
11655		39.06	11.01	0	37.5		-10	55
11675		39.19	11.01	0	37.5		-10	55
11695		39.4	11.01	0	37.5		-10	55
11700		39.4	11.01	0	37.5		-10	55
11715		39.6	11.01	0	37.5		-10	55
11735		39.82	11.01	0	37.5		-10	55
11755		39.9	11.01	0	37.5		-10	55
11765		39.9	11.01	0	37.5		-10	55
11775		40.09	11.01	0	37.5		-10	55
11795		40.68	11.01	0	37.5		-10	55
11815		40.7	11.01	0	37.5		-10	55
11825		40.7	11.01	0	37.5		-10	55
11835		40.79	11.01	0	37.5		-10	55
11855		41.01	11.01	0	37.5		-10	55
11875		41.09	11.01	0	37.5		-10	55
11890		41.09	11.01	0	37.5		-10	55
11895		41.41	11.01	0	37.5		-10	55
11915		41.6	11.01	0	37.5		-10	55
11935		41.76	11.01	0	37.5		-10	55
11950		41.76	11.01	0	37.5		-10	55
11955		42.03	11.01	0	37.5		-10	55
11975		42.3	11.01	0	37.5		-10	55
11995		42.34	11.01	0	37.5		-10	55
12015		42.53	11.32	0	37.5		-10	55
12035		42.63	11.32	0	37.5		-10	55
12055		43.01	11.32	0	37.5		-10	55
12075		43.22	11.32	0	37.5		-10	55
12095		43.46	11.32	0	37.5		-10	55
12115		43.55	11.32	0	37.5		-10	55
12135		43.85	11.32	0	37.5		-10	55
12140		43.85	11.32	0	37.5		-10	55
12155		43.83	11.32	0	37.5		-10	55
12175		44.18	11.32	0	37.5		-10	55
12195		44.18	11.32	0	37.5		-10	55
12200		44.18	11.32	0	37.5		-10	55
12215		44.56	11.32	0	37.5		-10	55
12235		44.68	11.32	0	37.5		-10	55
12255		44.96	11.32	0	37.5		-10	55
12265		44.96	11.32	0	37.5		-10	55
12275		45.11	11.32	0	37.5		-10	55
12295		45.17	11.32	0	37.5		-10	55
12315		45.34	11.32	0	37.5		-10	55
12325		45.34	11.32	0	37.5		-10	55
12335		45.5	11.32	0	37.5		-10	55
12355		45.74	11.32	0	37.5		-10	55
12375		45.69	11.32	0	37.5		-10	55
12390		45.69	11.32	0	37.5		-10	55
12395		45.99	11.32	0	37.5		-10	55
12415		46.17	11.32	0	37.5		-10	55
12435		46.33	11.32	0	37.5		-10	55
12450		46.33	11.32	0	37.5		-10	55
12455		46.44	11.32	0	37.5		-10	55
12475		46.69	11.32	0	37.5		-10	55
12495		46.6	11.32	0	37.5		-10	55
12515		46.77	11.11	0	37.5		-10	55
12535		47.05	11.11	0	37.5		-10	55
12555		47.07	11.11	0	37.5		-10	55
12575		47.16	11.11	0	37.5		-10	55
12595		47.48	11.11	0	37.5		-10	55
12615		47.22	11.11	0	37.5		-10	55
12635		47.41	11.11	0	37.5		-10	55
12640		47.41	11.11	0	37.5		-10	55
12655		47.29	11.11	0	37.5		-10	55
12675		47.45	11.11	0	37.5		-10	55
12695		47.61	11.11	0	37.5		-10	55
12700		47.61	11.11	0	37.5		-10	55
12715		47.43	11.11	0	37.5		-10	55
12735		47.57	11.11	0	37.5		-10	55
12755		47.37	11.11	0	37.5		-10	55
12760		47.37	11.11	0	37.5		-10	55
12775		47.34	11.11	0	37.5		-10	55
12795		47.45	11.11	0	37.5		-10	55
12815		47.38	11.11	0	37.5		-10	55
12825		47.38	11.11	0	37.5		-10	55
12835		47.28	11.11	0	37.5		-10	55
12855		47.09	11.11	0	37.5		-10	55
12875		47.02	11.11	0	37.5		-10	55
12885		47.02	11.11	0	37.5		-10	55
12895		46.99	11.11	0	37.5		-10	55
12915		46.8	11.11	0	37.5		-10	55
12935		46.5	11.11	0	37.5		-10	55
12950		46.5	11.11	0	37.5		-10	55
12955		46.28	11.11	0	37.5		-10	55
12975		46.1	11.11	0	37.5		-10	55
12995		45.94	11.11	0	37.5		-10	55
13010		45.94	11.11	0	37.5		-10	55
13015		45.85	11.11	0	37.5		-10	55
13035		45.54	11.11	0	37.5		-10	55
13055		45.26	11.11	0	37.5		-10	55
13075		45.07	11.36	0	37.5		-10	55
13095		45.04	11.36	0	37.5		-10	55
13115		44.69	11.36	0	37.5		-10	55
13135		44.37	11.36	0	37.5		-10	55
13155		44.21	11.36	0	37.5		-10	55
13175		44.18	11.36	0	37.5		-10	55
13195		43.71	11.36	0	37.5		-10	55
13200		43.71	11.36	0	37.5		-10	55
13215		43.69	11.36	0	37.5		-10	55
13235		43.37	11.36	0	37.5		-10	55
13255		43.26	11.36	0	37.5		-10	55
13260		43.26	11.36	0	37.5		-10	55
13275		43.11	11.36	0	37.5		-10	55
13295		42.82	11.36	0	37.5		-10	55
13315		42.77	11.36	0	37.5		-10	55
13325		42.77	11.36	0	37.5		-10	55
13335		42.59	11.36	0	37.5		-10	55
13355		42.16	11.36	0	37.5		-10	55
13375		42.12	11.36	0	37.5		-10	55
13385		42.12	11.36	0	37.5		-10	55
13395		41.93	11.36	0	37.5		-10	55
13415		41.77	11.36	0	37.5		-10	55
13435		41.61	11.36	0	37.5		-10	55
13450		41.61	11.36	0	37.5		-10	55
13455		41.39	11.36	0	37.5		-10	55
13475		41.45	11.36	0	37.5		-10	55
13495		41.07	11.36	0	37.5		-10	55
13510		41.07	11.36	0	37.5		-10	55
13515		40.77	11.36	0	37.5		-10	55
13535		40.61	11.36	0	37.5		-10	55
13555		40.62	11.36	0	37.5		-10	55
13575		40.45	11.17	0	37.5		-10	55
13595		40.23	11.17	0	37.5		-10	55
13615		40.35	11.17	0	37.5		-10	55
13635		39.78	11.17	0	37.5		-10	55
13655		39.74	11.17	0	37.5		-10	55
13675		39.48	11.17	0	37.5		-10	55
13695		39.43	11.17	0	37.5		-10	55
13700		39.43	11.17	0	37.5		-10	55
13715		39.17	11.17	0	37.5		-10	55
13735		39.05	11.17	0	37.5		-10	55
13755		38.83	11.17	0	37.5		-10	55
13760		38.83	11.17	0	37.5		-10	55
13775		38.97	11.17	0	37.5		-10	55
13795		38.76	11.17	0	37.5		-10	55
13815		38.46	11.17	0	37.5		-10	55
13825		38.46	11.17	0	37.5		-10	55
13835		38.3	11.17	0	37.5		-10	55
13855		38.4	11.17	0	37.5		-10	55
13875		38.24	11.17	0	37.5		-10	55
13885		38.24	11.17	0	37.5		-10	55
13895		38.13	11.17	0	37.5		-10	55
13915		37.98	11.17	0	37.5		-10	55
13935		38.06	11.17	0	37.5		-10	55
13950		38.06	11.17	0	37.5		-10	55
13955		37.87	11.17	0	37.5		-10	55
13975		37.83	11.17	0	37.5		-10	55
13995		37.77	11.17	0	37.5		-10	55
14010		37.77	11.17	0	37.5		-10	55
14015		37.85	11.17	0	37.5		-10	55
14035		37.7	11.17	0	37.5		-10	55
14055		37.7	11.17	0	37.5		-10	55
14070		37.7	11.17	0	37.5		-10	55
14075		37.66	11.17	0	37.5		-10	55
14095		37.75	11.17	0	37.5		-10	55
14115		37.57	11.17	0	37.5		-10	55
14135		37.68	11.32	0	37.5		-10	55
14155		37.67	11.32	0	37.5		-10	55
14175		37.78	11.32	0	37.5		-10	55
14195		37.65	11.32	0	37.5		-10	55
14200		37.65	11.32	0	37.5		-10	55
14215		37.61	11.32	0	37.5		-10	55
14235		37.71	11.32	0	37.5		-10	55
14255		37.82	11.32	0	37.5		-10	55
14260		37.82	11.32	0	37.5		-10	55
14275		37.67	11.32	0	37.5		-10	55
14295		37.99	11.32	0	37.5		-10	55
14315		37.93	11.32	0	37.5		-10	55
14320		37.93	11.32	0	37.5		-10	55
14335		37.94	11.32	0	37.5		-10	55
14355		38.1	11.32	0	37.5		-10	55
14375		38.22	11.32	0	37.5		-10	55
14385		38.22	11.32	0	37.5		-10	55
14395		38.29	11.32	0	37.5		-10	55
14415		38.42	11.32	0	37.5		-10	55
14435		38.57	11.32	0	37.5		-10	55
14445		38.57	11.32	0	37.5		-10	55
14455		38.76	11.32	0	37.5		-10	55
14475		38.93	11.32	0	37.5		-10	55
14495		39.2	11.32	0	37.5		-10	55
14510		39.2	11.32	0	37.5		-10	55
14515		39.4	11.32	0	37.5		-10	55
14535		39.44	11.32	0	37.5		-10	55
14555		39.64	11.32	0	37.5		-10	55
14570		39.64	11.32	0	37.5		-10	55
14575		39.89	11.32	0	37.5		-10	55
14595		40	11.32	0	37.5		-10	55
14615		40.24	11.32	0	37.5		-10	55
14635		40.44	11.24	0	37.5		-10	55
14655		40.57	11.24	0	37.5		-10	55
14675		40.77	11.24	0	37.5		-10	55
14695		41.02	11.24	0	37.5		-10	55
14715		41.4	11.24	0	37.5		-10	55
14735		41.36	11.24	0	37.5		-10	55
14755		41.77	11.24	0	37.5		-10	55
14760		41.77	11.24	0	37.5		-10	55
14775		41.88	11.24	0	37.5		-10	55
14795		42.27	11.24	0	37.5		-10	55
14815		42.3	11.24	0	37.5		-10	55
14820		42.3	11.24	0	37.5		-10	55
14835		42.51	11.24	0	37.5		-10	55
14855		42.64	11.24	0	37.5		-10	55
14875		43.05	11.24	0	37.5		-10	55
14885		43.05	11.24	0	37.5		-10	55
14895		43	11.24	0	37.5		-10	55
14915		43.4	11.24	0	37.5		-10	55
14935		43.54	11.24	0	37.5		-10	55
14945		43.54	11.24	0	37.5		-10	55
14955		43.72	11.24	0	37.5		-10	55
14975		43.99	11.24	0	37.5		-10	55
14995		44.11	11.24	0	37.5		-10	55
15010		44.11	11.24	0	37.5		-10	55
15015		44.34	11.24	0	37.5		-10	55
15035		44.4	11.24	0	37.5		-10	55
15055		44.68	11.24	0	37.5		-10	55
15070		44.68	11.24	0	37.5		-10	55
15075		44.86	11.24	0	37.5		-10	55
15095		44.94	11.24	0	37.5		-10	55
15115		45.16	11.24	0	37.5		-10	55
15135		45.33	11.36	0	37.5		-10	55
15155		45.48	11.36	0	37.5		-10	55
15175		45.58	11.36	0	37.5		-10	55
15195		45.79	11.36	0	37.5		-10	55
15215		46.01	11.36	0	37.5		-10	55
15235		46.11	11.36	0	37.5		-10	55
15255		46.21	11.36	0	37.5		-10	55
15260		46.21	11.36	0	37.5		-10	55
15275		46.58	11.36	0	37.5		-10	55
15295		46.61	11.36	0	37.5		-10	55
15315		46.59	11.36	0	37.5		-10	55
15320		46.59	11.36	0	37.5		-10	55
15335		46.84	11.36	0	37.5		-10	55
15355		47.04	11.36	0	37.5		-10	55
15375		47.15	11.36	0	37.5		-10	55
15380		47.15	11.36	0	37.5		-10	55
15395		47.22	11.36	0	37.5		-10	55
15415		46.96	11.36	0	37.5		-10	55
15435		47.14	11.36	0	37.5		-10	55
15445		47.14	11.36	0	37.5		-10	55
15455		47.2	11.36	0	37.5		-10	55
15475		47.43	11.36	0	37.5		-10	55
15495		47.41	11.36	0	37.5		-10	55
15510		47.41	11.36	0	37.5		-10	55
15515		47.26	11.36	0	37.5		-10	55
15535		47.63	11.36	0	37.5		-10	55
15555		47.27	11.36	0	37.5		-10	55
15570		47.27	11.36	0	37.5		-10	55
15575		47.32	11.36	0	37.5		-10	55
15595		47.42	11.36	0	37.5		-10	55
15615		47.51	11.36	0	37.5		-10	55
15630		47.51	11.36	0	37.5		-10	55
15635		47.21	11.36	0	37.5		-10	55
15655		47.21	11.36	0	37.5		-10	55
15675		47.28	11.36	0	37.5		-10	55
15695		47.41	11.52	0	37.5		-10	55
15715		47.02	11.52	0	37.5		-10	55
15735		46.91	11.52	0	37.5		-10	55
15755		46.95	11.52	0	37.5		-10	55
15775		46.76	11.52	0	37.5		-10	55
15795		46.68	11.52	0	37.5		-10	55
15815		46.36	11.52	0	37.5		-10	55
15820		46.36	11.52	0	37.5		-10	55
15835		46.18	11.52	0	37.5		-10	55
15855		45.97	11.52	0	37.5		-10	55
15875		45.75	11.52	0	37.5		-10	55
15880		45.75	11.52	0	37.5		-10	55
15895		45.51	11.52	0	37.5		-10	55
15915		45.3	11.52	0	37.5		-10	55
15935		45.16	11.52	0	37.5		-10	55
15945		45.16	11.52	0	37.5		-10	55
15955		44.94	11.52	0	37.5		-10	55
15975		44.81	11.52	0	37.5		-10	55
15995		44.54	11.52	0	37.5		-10	55
16005		44.54	11.52	0	37.5		-10	55
16015		44.38	11.52	0	37.5		-10	55
16035		44.1	11.52	0	37.5		-10	55
16055		43.82	11.52	0	37.5		-10	55
16070		43.82	11.52	0	37.5		-10	55
16075		43.81	11.52	0	37.5		-10	55
16095		43.55	11.52	0	37.5		-10	55
16115		43.31	11.52	0	37.5		-10	55
16130		43.31	11.52	0	37.5		-10	55
16135		43.13	11.52	0	37.5		-10	55
16155		42.92	11.52	0	37.5		-10	55
16175		42.77	11.52	0	37.5		-10	55
16195		42.47	11.49	0	37.5		-10	55
16215		42.43	11.49	0	37.5		-10	55
16235		42.15	11.49	0	37.5		-10	55
16255		42.06	11.49	0	37.5		-10	55
16275		41.71	11.49	0	37.5		-10	55
16295		41.83	11.49	0	37.5		-10	55
16315		41.44	11.49	0	37.5		-10	55
16320		41.44	11.49	0	37.5		-10	55
16335		41.21	11.49	0	37.5		-10	55
16355		41.37	11.49	0	37.5		-10	55
16375		40.85	11.49	0	37.5		-10	55
16380		40.85	11.49	0	37.5		-10	55
16395		40.82	11.49	0	37.5		-10	55
16415		40.59	11.49	0	37.5		-10	55
16435		40.44	11.49	0	37.5		-10	55
16445		40.44	11.49	0	37.5		-10	55
16455		40.34	11.49	0	37.5		-10	55
16475		40.25	11.49	0	37.5		-10	55
16495		39.94	11.49	0	37.5		-10	55
16505		39.94	11.49	0	37.5		-10	55
16515		39.72	11.49	0	37.5		-10	55
16535		39.52	11.49	0	37.5		-10	55
16555		39.47	11.49	0	37.5		-10	55
16570		39.47	11.49	0	37.5		-10	55
16575		39.24	11.49	0	37.5		-10	55
16595		39.26	11.49	0	37.5		-10	55
16615		38.97	11.49	0	37.5		-10	55
16630		38.97	11.49	0	37.5		-10	55
16635		38.7	11.49	0	37.5		-10	55
16655		38.71	11.49	0	37.5		-10	55
16675		38.6	11.49	0	37.5		-10	55
16695		38.54	11.52	0	37.5		-10	55
16715		38.52	11.52	0	37.5		-10	55
16735		38.3	11.52	0	37.5		-10	55
16755		38.04	11.52	0	37.5		-10	55
16775		38.12	11.52	0	37.5		-10	55
16795		37.98	11.52	0	37.5		-10	55
16815		38.02	11.52	0	37.5		-10	55
16820		38.02	11.52	0	37.5		-10	55
16835		37.88	11.52	0	37.5		-10	55
16855		37.62	11.52	0	37.5		-10	55
16875		37.88	11.52	0	37.5		-10	55
16880		37.88	11.52	0	37.5		-10	55
16895		37.77	11.52	0	37.5		-10	55
16915		37.73	11.52	0	37.5		-10	55
16935		37.74	11.52	0	37.5		-10	55
16945		37.74	11.52	0	37.5		-10	55
16955		37.8	11.52	0	37.5		-10	55
16975		37.77	11.52	0	37.5		-10	55
16995		37.68	11.52	0	37.5		-10	55
17005		37.68	11.52	0	37.5		-10	55
17015		37.63	11.52	0	37.5		-10	55
17035		37.45	11.52	0	37.5		-10	55
17055		37.58	11.52	0	37.5		-10	55
17065		37.58	11.52	0	37.5		-10	55
17075		37.5	11.52	0	37.5		-10	55
17095		37.6	11.52	0	37.5		-10	55
17115		37.64	11.52	0	37.5		-10	55
17130		37.64	11.52	0	37.5		-10	55
17135		37.58	11.52	0	37.5		-10	55
17155		37.59	11.52	0	37.5		-10	55
17175		37.74	11.52	0	37.5		-10	55
17190		37.74	11.52	0	37.5		-10	55
17195		37.89	11.52	0	37.5		-10	55
17215		37.73	11.52	0	37.5		-10	55
17235		37.9	11.52	0	37.5		-10	55
17255		37.96	11.44	0	37.5		-10	55
17275		38.07	11.44	0	37.5		-10	55
17295		38.11	11.44	0	37.5		-10	55
17315		38.2	11.44	0	37.5		-10	55
17320		38.2	11.44	0	37.5		-10	55
17335		38.41	11.44	0	37.5		-10	55
17355		38.58	11.44	0	37.5		-10	55
17375		38.63	11.44	0	37.5		-10	55
17380		38.63	11.44	0	37.5		-10	55
17395		38.81	11.44	0	37.5		-10	55
17415		38.98	11.44	0	37.5		-10	55
17435		39.04	11.44	0	37.5		-10	55
17440		39.04	11.44	0	37.5		-10	55
17455		39.36	11.44	0	37.5		-10	55
17475		39.54	11.44	0	37.5		-10	55
17495		39.82	11.44	0	37.5		-10	55
17505		39.82	11.44	0	37.5		-10	55
17515		40.07	11.44	0	37.5		-10	55
17535		40.14	11.44	0	37.5		-10	55
17555		40.36	11.44	0	37.5		-10	55
17565		40.36	11.44	0	37.5		-10	55
17575		40.62	11.44	0	37.5		-10	55
17595		40.83	11.44	0	37.5		-10	55
17615		40.89	11.44	0	37.5		-10	55
17630		40.89	11.44	0	37.5		-10	55
17635		41.21	11.44	0	37.5		-10	55
17655		41.47	11.44	0	37.5		-10	55
17675		41.55	11.44	0	37.5		-10	55
17690		41.55	11.44	0	37.5		-10	55
17695		41.94	11.44	0	37.5		-10	55
17715		42.03	11.44	0	37.5		-10	55
17735		42.19	11.44	0	37.5		-10	55
17755		42.62	11.5	0	37.5		-10	55
17775		42.78	11.5	0	37.5		-10	55
17795		42.93	11.5	0	37.5		-10	55
17815		43.12	11.5	0	37.5		-10	55
17835		43.21	11.5	0	37.5		-10	55
17855		43.53	11.5	0	37.5		-10	55
17875		43.75	11.5	0	37.5		-10	55
17880		43.75	11.5	0	37.5		-10	55
17895		43.78	11.5	0	37.5		-10	55
17915		44.07	11.5	0	37.5		-10	55
17935		44.17	11.5	0	37.5		-10	55
17940		44.17	11.5	0	37.5		-10	55
17955		44.33	11.5	0	37.5		-10	55
17975		44.7	11.5	0	37.5		-10	55
17995		44.85	11.5	0	37.5		-10	55
18005		44.85	11.5	0	37.5		-10	55
18015		44.97	11.5	0	37.5		-10	55
18035		45.21	11.5	0	37.5		-10	55
18055		45.32	11.5	0	37.5		-10	55
18065		45.32	11.5	0	37.5		-10	55
18075		45.55	11.5	0	37.5		-10	55
18095		45.82	11.5	0	37.5		-10	55
18115		45.95	11.5	0	37.5		-10	55
18130		45.95	11.5	0	37.5		-10	55
18135		45.96	11.5	0	37.5		-10	55
18155		46.41	11.5	0	37.5		-10	55
18175		46.39	11.5	0	37.5		-10	55
18190		46.39	11.5	0	37.5		-10	55
18195		46.53	11.5	0	37.5		-10	55
18215		46.54	11.5	0	37.5		-10	55
18235		46.79	11.5	0	37.5		-10	55
18255		46.76	11.77	0	37.5		-10	55
18275		46.97	11.77	0	37.5		-10	55
18295		46.88	11.77	0	37.5		-10	55
18315		47.05	11.77	0	37.5		-10	55
18335		47.16	11.77	0	37.5		-10	55
18355		47.4	11.77	0	37.5		-10	55
18375		47.4	11.77	0	37.5		-10	55
18395		47.41	11.77	0	37.5		-10	55
18415		47.24	11.77	0	37.5		-10	55
18435		47.36	11.77	0	37.5		-10	55
18440		47.36	11.77	0	37.5		-10	55
18455		47.4	11.77	0	37.5		-10	55
18475		47.47	11.77	0	37.5		-10	55
18495		47.36	11.77	0	37.5		-10	55
18500		47.36	11.77	0	37.5		-10	55
18515		47.24	11.77	0	37.5		-10	55
18535		47.21	11.77	0	37.5		-10	55
18555		47.06	11.77	0	37.5		-10	55
18565		47.06	11.77	0	37.5		-10	55
18575		47.02	11.77	0	37.5		-10	55
18595		47.07	11.77	0	37.5		-10	55
18615		46.95	11.77	0	37.5		-10	55
18625		46.95	11.77	0	37.5		-10	55
18635		46.79	11.77	0	37.5		-10	55
18655		46.74	11.77	0	37.5		-10	55
18675		46.66	11.77	0	37.5		-10	55
18690		46.66	11.77	0	37.5		-10	55
18695		46.32	11.77	0	37.5		-10	55
18715		46.12	11.77	0	37.5		-10	55
18735		45.97	11.77	0	37.5		-10	55
18750		45.97	11.77	0	37.5		-10	55
18755		45.82	11.77	0	37.5		-10	55
18775		45.61	11.77	0	37.5		-10	55
18795		45.45	11.77	0	37.5		-10	55
18815		45.27	11.9	0	37.5		-10	55
18835		45.01	11.9	0	37.5		-10	55
18855		44.74	11.9	0	37.5		-10	55
18875		44.66	11.9	0	37.5		-10	55
18895		44.39	11.9	0	37.5		-10	55
18915		44.13	11.9	0	37.5		-10	55
18935		43.99	11.9	0	37.5		-10	55
18940		43.99	11.9	0	37.5		-10	55
18955		43.82	11.9	0	37.5		-10	55
18975		43.58	11.9	0	37.5		-10	55
18995		43.27	11.9	0	37.5		-10	55
19000		43.27	11.9	0	37.5		-10	55
19015		43.1	11.9	0	37.5		-10	55
19035		43.07	11.9	0	37.5		-10	55
19055		42.84	11.9	0	37.5		-10	55
19065		42.84	11.9	0	37.5		-10	55
19075		42.69	11.9	0	37.5		-10	55
19095		42.25	11.9	0	37.5		-10	55
19115		42.28	11.9	0	37.5		-10	55
19125		42.28	11.9	0	37.5		-10	55
19135		42.06	11.9	0	37.5		-10	55
19155		41.83	11.9	0	37.5		-10	55
19175		41.84	11.9	0	37.5		-10	55
19190		41.84	11.9	0	37.5		-10	55
19195		41.57	11.9	0	37.5		-10	55
19215		41.26	11.9	0	37.5		-10	55
19235		41.1	11.9	0	37.5		-10	55
19250		41.1	11.9	0	37.5		-10	55
19255		41.05	11.9	0	37.5		-10	55
19275		40.91	11.9	0	37.5		-10	55
19295		40.59	11.9	0	37.5		-10	55
19315		40.4	11.87	0	37.5		-10	55
19335		40.36	11.87	0	37.5		-10	55
19355		40.12	11.87	0	37.5		-10	55
19375		39.97	11.87	0	37.5		-10	55
19395		39.87	11.87	0	37.5		-10	55
19415		39.66	11.87	0	37.5		-10	55
19435		39.57	11.87	0	37.5		-10	55
19440		39.57	11.87	0	37.5		-10	55
19455		39.32	11.87	0	37.5		-10	55
19475		39.31	11.87	0	37.5		-10	55
19495		39.3	11.87	0	37.5		-10	55
19500		39.3	11.87	0	37.5		-10	55
19515		38.88	11.87	0	37.5		-10	55
19535		38.79	11.87	0	37.5		-10	55
19555		38.7	11.87	0	37.5		-10	55
19565		38.7	11.87	0	37.5		-10	55
19575		38.6	11.87	0	37.5		-10	55
19595		38.38	11.87	0	37.5		-10	55
19615		38.24	11.87	0	37.5		-10	55
19625		38.24	11.87	0	37.5		-10	55
19635		38.16	11.87	0	37.5		-10	55
19655		38.18	11.87	0	37.5		-10	55
19675		38.01	11.87	0	37.5		-10	55
19685		38.01	11.87	0	37.5		-10	55
19695		38.01	11.87	0	37.5		-10	55
19715		37.85	11.87	0	37.5		-10	55
19735		37.8	11.87	0	37.5		-10	55
19750		37.8	11.87	0	37.5		-10	55
19755		37.75	11.87	0	37.5		-10	55
19775		37.87	11.87	0	37.5		-10	55
19795		37.76	11.87	0	37.5		-10	55
19815		37.61	12.02	0	37.5		-10	55
19835		37.54	12.02	0	37.5		-10	55
19855		37.58	12.02	0	37.5		-10	55
19875		37.62	12.02	0	37.5		-10	55
19895		37.54	12.02	0	37.5		-10	55
19915		37.5	12.02	0	37.5		-10	55
19935		37.61	12.02	0	37.5		-10	55
19955		37.58	12.02	0	37.5		-10	55
19975		37.47	12.02	0	37.5		-10	55
19995		37.44	12.02	0	37.5		-10	55
20000		37.44	12.02	0	37.5		-10	55
20015		37.51	12.02	0	37.5		-10	55
20035		37.47	12.02	0	37.5		-10	55
20055		37.67	12.02	0	37.5		-10	55
20060		37.67	12.02	0	37.5		-10	55
20075		37.74	12.02	0	37.5		-10	55
20095		37.84	12.02	0	37.5		-10	55
20115		37.97	12.02	0	37.5		-10	55
20125		37.97	12.02	0	37.5		-10	55
20135		37.91	12.02	0	37.5		-10	55
20155		37.98	12.02	0	37.5		-10	55
20175		38.13	12.02	0	37.5		-10	55
20185		38.13	12.02	0	37.5		-10	55
20195		38.26	12.02	0	37.5		-10	55
20215		38.4	12.02	0	37.5		-10	55
20235		38.59	12.02	0	37.5		-10	55
20250		38.59	12.02	0	37.5		-10	55
20255		38.69	12.02	0	37.5		-10	55
20275		38.92	12.02	0	37.5		-10	55
20295		39.06	12.02	0	37.5		-10	55
20310		39.06	12.02	0	37.5		-10	55
20315		39.23	12.02	0	37.5		-10	55
20335		39.43	12.02	0	37.5		-10	55
20355		39.63	12.02	0	37.5		-10	55
20375		39.92	11.74	0	37.5		-10	55
20395		40.04	11.74	0	37.5		-10	55
20415		40.19	11.74	0	37.5		-10	55
20435		40.48	11.74	0	37.5		-10	55
20455		40.75	11.74	0	37.5		-10	55
20475		40.9	11.74	0	37.5		-10	55
20495		41.08	11.74	0	37.5		-10	55
20500		41.08	11.74	0	37.5		-10	55
20515		41.37	11.74	0	37.5		-10	55
20535		41.58	11.74	0	37.5		-10	55
20555		41.69	11.74	0	37.5		-10	55
20560		41.69	11.74	0	37.5		-10	55
20575		41.95	11.74	0	37.5		-10	55
20595		42.09	11.74	0	37.5		-10	55
20615		42.36	11.74	0	37.5		-10	55
20625		42.36	11.74	0	37.5		-10	55
20635		42.56	11.74	0	37.5		-10	55
20655		42.85	11.74	0	37.5		-10	55
20675		43.05	11.74	0	37.5		-10	55
20685		43.05	11.74	0	37.5		-10	55
20695		43.15	11.74	0	37.5		-10	55
20715		43.33	11.74	0	37.5		-10	55
20735		43.65	11.74	0	37.5		-10	55
20750		43.65	11.74	0	37.5		-10	55
20755		43.72	11.74	0	37.5		-10	55
20775		44.08	11.74	0	37.5		-10	55
20795		44.24	11.74	0	37.5		-10	55
20810		44.24	11.74	0	37.5		-10	55
20815		44.32	11.74	0	37.5		-10	55
20835		44.58	11.74	0	37.5		-10	55
20855		44.74	11.74	0	37.5		-10	55
20875		44.81	11.77	0	37.5		-10	55
20895		45.1	11.77	0	37.5		-10	55
20915		45.21	11.77	0	37.5		-10	55
20935		45.53	11.77	0	37.5		-10	55
20955		45.77	11.77	0	37.5		-10	55
20975		45.94	11.77	0	37.5		-10	55
20995		46.19	11.77	0	37.5		-10	55
21015		45.97	11.77	0	37.5		-10	55
21035		46.23	11.77	0	37.5		-10	55
21055		46.41	11.77	0	37.5		-10	55
21060		46.41	11.77	0	37.5		-10	55
21075		46.66	11.77	0	37.5		-10	55
21095		46.65	11.77	0	37.5		-10	55
21115		46.67	11.77	0	37.5		-10	55
21125		46.67	11.77	0	37.5		-10	55
21135		47.02	11.77	0	37.5		-10	55
21155		47.07	11.77	0	37.5		-10	55
21175		47.19	11.77	0	37.5		-10	55
21185		47.19	11.77	0	37.5		-10	55
21195		47	11.77	0	37.5		-10	55
21215		47.05	11.77	0	37.5		-10	55
21235		47.4	11.77	0	37.5		-10	55
21245		47.4	11.77	0	37.5		-10	55
21255		47.39	11.77	0	37.5		-10	55
21275		47.26	11.77	0	37.5		-10	55
21295		47.43	11.77	0	37.5		-10	55
21310		47.43	11.77	0	37.5		-10	55
21315		47.26	11.77	0	37.5		-10	55
21335		47.28	11.77	0	37.5		-10	55
21355		47.18	11.77	0	37.5		-10	55
21370		47.18	11.77	0	37.5		-10	55
21375		47.31	11.77	0	37.5		-10	55
21395		47.44	11.77	0	37.5		-10	55
21415		47.47	11.77	0	37.5		-10	55
21435		47.33	11.9	0	37.5		-10	55
21455		47.17	11.9	0	37.5		-10	55
21475		46.96	11.9	0	37.5		-10	55
21495		46.99	11.9	0	37.5		-10	55
21515		46.94	11.9	0	37.5		-10	55
21535		46.66	11.9	0	37.5		-10	55
21555		46.65	11.9	0	37.5		-10	55
21560		46.65	11.9	0	37.5		-10	55
21575		46.55	11.9	0	37.5		-10	55
21595		46.13	11.9	0	37.5		-10	55
21615		46.02	11.9	0	37.5		-10	55
21620		46.02	11.9	0	37.5		-10	55
21635		45.94	11.9	0	37.5		-10	55
21655		45.64	11.9	0	37.5		-10	55
21675		45.46	11.9	0	37.5		-10	55
21685		45.46	11.9	0	37.5		-10	55
21695		45.3	11.9	0	37.5		-10	55
21715		45.05	11.9	0	37.5		-10	55
21735		45.06	11.9	0	37.5		-10	55
21745		45.06	11.9	0	37.5		-10	55
21755		44.67	11.9	0	37.5		-10	55
21775		44.35	11.9	0	37.5		-10	55
21795		44.26	11.9	0	37.5		-10	55
21810		44.26	11.9	0	37.5		-10	55
21815		43.98	11.9	0	37.5		-10	55
21835		43.94	11.9	0	37.5		-10	55
21855		43.6	11.9	0	37.5		-10	55
21870		43.6	11.9	0	37.5		-10	55
21875		43.52	11.9	0	37.5		-10	55
21895		43.19	11.9	0	37.5		-10	55
21915		42.96	11.9	0	37.5		-10	55
21935		42.78	11.92	0	37.5		-10	55
21955		42.66	11.92	0	37.5		-10	55
21975		42.51	11.92	0	37.5		-10	55
21995		42.23	11.92	0	37.5		-10	55
22015		41.92	11.92	0	37.5		-10	55
22035		41.98	11.92	0	37.5		-10	55
22055		41.7	11.92	0	37.5		-10	55
22060		41.7	11.92	0	37.5		-10	55
22075		41.47	11.92	0	37.5		-10	55
22095		41.29	11.92	0	37.5		-10	55
22115		41.22	11.92	0	37.5		-10	55
22120		41.22	11.92	0	37.5		-10	55
22135		41.02	11.92	0	37.5		-10	55
22155		40.83	11.92	0	37.5		-10	55
22175		40.71	11.92	0	37.5		-10	55
22185		40.71	11.92	0	37.5		-10	55
22195		40.63	11.92	0	37.5		-10	55
22215		40.3	11.92	0	37.5		-10	55
22235		40.1	11.92	0	37.5		-10	55
22245		40.1	11.92	0	37.5		-10	55
22255		40.1	11.92	0	37.5		-10	55
22275		39.87	11.92	0	37.5		-10	55
22295		39.5	11.92	0	37.5		-10	55
22310		39.5	11.92	0	37.5		-10	55
22315		39.51	11.92	0	37.5		-10	55
22335		39.37	11.92	0	37.5		-10	55
22355		39.27	11.92	0	37.5		-10	55
22370		39.27	11.92	0	37.5		-10	55
22375		39.07	11.92	0	37.5		-10	55
22395		38.97	11.92	0	37.5		-10	55
22415		38.74	11.92	0	37.5		-10	55
22435		38.62	11.98	0	37.5		-10	55
22455		38.49	11.98	0	37.5		-10	55
22475		38.37	11.98	0	37.5		-10	55
22495		38.29	11.98	0	37.5		-10	55
22515		38.09	11.98	0	37.5		-10	55
22535		38.13	11.98	0	37.5		-10	55
22555		38.01	11.98	0	37.5		-10	55
22575		37.92	11.98	0	37.5		-10	55
22595		37.95	11.98	0	37.5		-10	55
22615		37.74	11.98	0	37.5		-10	55
22620		37.74	11.98	0	37.5		-10	55
22635		37.85	11.98	0	37.5		-10	55
22655		37.79	11.98	0	37.5		-10	55
22675		37.87	11.98	0	37.5		-10	55
22680		37.87	11.98	0	37.5		-10	55
22695		37.75	11.98	0	37.5		-10	55
22715		37.62	11.98	0	37.5		-10	55
22735		37.63	11.98	0	37.5		-10	55
22745		37.63	11.98	0	37.5		-10	55
22755		37.62	11.98	0	37.5		-10	55
22775		37.43	11.98	0	37.5		-10	55
22795		37.46	11.98	0	37.5		-10	55
22805		37.46	11.98	0	37.5		-10	55
22815		37.4	11.98	0	37.5		-10	55
22835		37.44	11.98	0	37.5		-10	55
22855		37.54	11.98	0	37.5		-10	55
22870		37.54	11.98	0	37.5		-10	55
22875		37.59	11.98	0	37.5		-10	55
22895		37.55	11.98	0	37.5		-10	55
22915		37.67	11.98	0	37.5		-10	55
22930		37.67	11.98	0	37.5		-10	55
22935		37.74	11.98	0	37.5		-10	55
22955		37.83	11.98	0	37.5		-10	55
22975		37.71	11.98	0	37.5		-10	55
22995		37.89	11.88	0	37.5		-10	55
23015		38.09	11.88	0	37.5		-10	55
23035		38.09	11.88	0	37.5		-10	55
23055		38.1	11.88	0	37.5		-10	55
23075		38.22	11.88	0	37.5		-10	55
23095		38.32	11.88	0	37.5		-10	55
23115		38.48	11.88	0	37.5		-10	55
23120		38.48	11.88	0	37.5		-10	55
23135		38.76	11.88	0	37.5		-10	55
23155		38.9	11.88	0	37.5		-10	55
23175		39.04	11.88	0	37.5		-10	55
23180		39.04	11.88	0	37.5		-10	55
23195		39.19	11.88	0	37.5		-10	55
23215		39.49	11.88	0	37.5		-10	55
23235		39.57	11.88	0	37.5		-10	55
23245		39.57	11.88	0	37.5		-10	55
23255		39.74	11.88	0	37.5		-10	55
23275		40.02	11.88	0	37.5		-10	55
23295		40.36	11.88	0	37.5		-10	55
23305		40.36	11.88	0	37.5		-10	55
23315		40.6	11.88	0	37.5		-10	55
23335		40.7	11.88	0	37.5		-10	55
23355		40.88	11.88	0	37.5		-10	55
23370		40.88	11.88	0	37.5		-10	55
23375		41.09	11.88	0	37.5		-10	55
23395		41.33	11.88	0	37.5		-10	55
23415		41.47	11.88	0	37.5		-10	55
23430		41.47	11.88	0	37.5		-10	55
23435		41.71	11.88	0	37.5		-10	55
23455		41.94	11.88	0	37.5		-10	55
23475		42.23	11.88	0	37.5		-10	55
23495		42.48	12.02	0	37.5		-10	55
23515		42.41	12.02	0	37.5		-10	55
23535		42.83	12.02	0	37.5		-10	55
23555		43.05	12.02	0	37.5		-10	55
23575		43.14	12.02	0	37.5		-10	55
23595		43.26	12.02	0	37.5		-10	55
23615		43.53	12.02	0	37.5		-10	55
23620		43.53	12.02	0	37.5		-10	55
23635		43.72	12.02	0	37.5		-10	55
23655		44.01	12.02	0	37.5		-10	55
23675		44.13	12.02	0	37.5		-10	55
23680		44.13	12.02	0	37.5		-10	55
23695		44.24	12.02	0	37.5		-10	55
23715		44.45	12.02	0	37.5		-10	55
23735		44.83	12.02	0	37.5		-10	55
23745		44.83	12.02	0	37.5		-10	55
23755		44.87	12.02	0	37.5		-10	55
23775		45.13	12.02	0	37.5		-10	55
23795		45.32	12.02	0	37.5		-10	55
23805		45.32	12.02	0	37.5		-10	55
23815		45.5	12.02	0	37.5		-10	55
23835		45.73	12.02	0	37.5		-10	55
23855		45.72	12.02	0	37.5		-10	55
23870		45.72	12.02	0	37.5		-10	55
23875		45.82	12.02	0	37.5		-10	55
23895		46.05	12.02	0	37.5		-10	55
23915		46.2	12.02	0	37.5		-10	55
23930		46.2	12.02	0	37.5		-10	55
23935		46.44	12.02	0	37.5		-10	55
23955		46.56	12.02	0	37.5		-10	55
23975		46.72	12.02	0	37.5		-10	55
23990		46.72	12.02	0	37.5		-10	55
23995		46.61	12.02	0	37.5		-10	55
24015		46.8	12.02	0	37.5		-10	55
24035		46.99	12.02	0	37.5		-10	55
24055		47.02	12.17	0	37.5		-10	55
24075		47.04	12.17	0	37.5		-10	55
24095		47.2	12.17	0	37.5		-10	55
24115		47.17	12.17	0	37.5		-10	55
24120		47.17	12.17	0	37.5		-10	55
24135		47.36	12.17	0	37.5		-10	55
24155		47.35	12.17	0	37.5		-10	55
24175		47.31	12.17	0	37.5		-10	55
24180		47.31	12.17	0	37.5		-10	55
24195		47.07	12.17	0	37.5		-10	55
24215		47.34	12.17	0	37.5		-10	55
24235		47.46	12.17	0	37.5		-10	55
24240		47.46	12.17	0	37.5		-10	55
24255		47.42	12.17	0	37.5		-10	55
24275		47.25	12.17	0	37.5		-10	55
24295		47.31	12.17	0	37.5		-10	55
24305		47.31	12.17	0	37.5		-10	55
24315		47.2	12.17	0	37.5		-10	55
24335		47.14	12.17	0	37.5		-10	55
24355		47.13	12.17	0	37.5		-10	55
24365		47.13	12.17	0	37.5		-10	55
24375		46.97	12.17	0	37.5		-10	55
24395		47.02	12.17	0	37.5		-10	55
24415		46.97	12.17	0	37.5		-10	55
24430		46.97	12.17	0	37.5		-10	55
24435		46.96	12.17	0	37.5		-10	55
24455		46.71	12.17	0	37.5		-10	55
24475		46.65	12.17	0	37.5		-10	55
24490		46.65	12.17	0	37.5		-10	55
24495		46.35	12.17	0	37.5		-10	55
24515		46.24	12.17	0	37.5		-10	55
24535		46.07	12.17	0	37.5		-10	55
24555		45.89	12	0	37.5		-10	55
24575		45.57	12	0	37.5		-10	55
24595		45.35	12	0	37.5		-10	55
24615		45.26	12	0	37.5		-10	55
24635		45.25	12	0	37.5		-10	55
24655		44.94	12	0	37.5		-10	55
24675		44.92	12	0	37.5		-10	55
24680		44.92	12	0	37.5		-10	55
24695		44.51	12	0	37.5		-10	55
24715		44.36	12	0	37.5		-10	55
24735		44.01	12	0	37.5		-10	55
24740		44.01	12	0	37.5		-10	55
24755		43.81	12	0	37.5		-10	55
24775		43.68	12	0	37.5		-10	55
24795		43.52	12	0	37.5		-10	55
24805		43.52	12	0	37.5		-10	55
24815		43.45	12	0	37.5		-10	55
24835		43.29	12	0	37.5		-10	55
24855		42.99	12	0	37.5		-10	55
24865		42.99	12	0	37.5		-10	55
24875		42.78	12	0	37.5		-10	55
24895		42.45	12	0	37.5		-10	55
24915		42.36	12	0	37.5		-10	55
24930		42.36	12	0	37.5		-10	55
24935		42.28	12	0	37.5		-10	55
24955		41.94	12	0	37.5		-10	55
24975		41.77	12	0	37.5		-10	55
24990		41.77	12	0	37.5		-10	55
24995		41.68	12	0	37.5		-10	55
25015		41.6	12	0	37.5		-10	55
25035		41.23	12	0	37.5		-10	55
25055		41.25	12.23	0	37.5		-10	55
25075		40.99	12.23	0	37.5		-10	55
25095		40.69	12.23	0	37.5		-10	55
25115		40.7	12.23	0	37.5		-10	55
25135		40.47	12.23	0	37.5		-10	55
25155		40.47	12.23	0	37.5		-10	55
25175		40.27	12.23	0	37.5		-10	55
25180		40.27	12.23	0	37.5		-10	55
25195		39.98	12.23	0	37.5		-10	55
25215		39.75	12.23	0	37.5		-10	55
25235		39.61	12.23	0	37.5		-10	55
25240		39.61	12.23	0	37.5		-10	55
25255		39.51	12.23	0	37.5		-10	55
25275		39.22	12.23	0	37.5		-10	55
25295		39.01	12.23	0	37.5		-10	55
25300		39.01	12.23	0	37.5		-10	55
25315		39.15	12.23	0	37.5		-10	55
25335		38.87	12.23	0	37.5		-10	55
25355		38.68	12.23	0	37.5		-10	55
25365		38.68	12.23	0	37.5		-10	55
25375		38.59	12.23	0	37.5		-10	55
25395		38.43	12.23	0	37.5		-10	55
25415		38.43	12.23	0	37.5		-10	55
25430		38.43	12.23	0	37.5		-10	55
25435		38.06	12.23	0	37.5		-10	55
25455		38.14	12.23	0	37.5		-10	55
25475		38.14	12.23	0	37.5		-10	55
25490		38.14	12.23	0	37.5		-10	55
25495		38.03	12.23	0	37.5		-10	55
25515		37.93	12.23	0	37.5		-10	55
25535		37.83	12.23	0	37.5		-10	55
25550		37.83	12.23	0	37.5		-10	55
25555		37.81	12.23	0	37.5		-10	55
25575		37.8	12.23	0	37.5		-10	55
25595		37.76	12.23	0	37.5		-10	55
25615		37.7	12	0	37.5		-10	55
25635		37.65	12	0	37.5		-10	55
25655		37.73	12	0	37.5		-10	55
25675		37.47	12	0	37.5		-10	55
25695		37.71	12	0	37.5		-10	55
25715		37.39	12	0	37.5		-10	55
25735		37.49	12	0	37.5		-10	55
25740		37.49	12	0	37.5		-10	55
25755		37.61	12	0	37.5		-10	55
25775		37.5	12	0	37.5		-10	55
25795		37.63	12	0	37.5		-10	55
25800		37.63	12	0	37.5		-10	55
25815		37.82	12	0	37.5		-10	55
25835		37.67	12	0	37.5		-10	55
25855		37.62	12	0	37.5		-10	55
25865		37.62	12	0	37.5		-10	55
25875		37.85	12	0	37.5		-10	55
25895		37.84	12	0	37.5		-10	55
25915		37.85	12	0	37.5		-10	55
25925		37.85	12	0	37.5		-10	55
25935		37.89	12	0	37.5		-10	55
25955		38	12	0	37.5		-10	55
25975		38.27	12	0	37.5		-10	55
25990		38.27	12	0	37.5		-10	55
25995		38.21	12	0	37.5		-10	55
26015		38.45	12	0	37.5		-10	55
26035		38.61	12	0	37.5		-10	55
26050		38.61	12	0	37.5		-10	55
26055		38.89	12	0	37.5		-10	55
26075		38.84	12	0	37.5		-10	55
26095		39.1	12	0	37.5		-10	55
26115		39.39	12	0	37.5		-10	55
26135		39.51	12	0	37.5		-10	55
26155		39.77	12	0	37.5		-10	55
26175		39.87	12	0	37.5		-10	55
26195		40.02	12	0	37.5		-10	55
26215		40.41	12	0	37.5		-10	55
26235		40.61	12	0	37.5		-10	55
26240		40.61	12	0	37.5		-10	55
26255		40.68	12	0	37.5		-10	55
26275		40.91	12	0	37.5		-10	55
26295		41.26	12	0	37.5		-10	55
26300		41.26	12	0	37.5		-10	55
26315		41.42	12	0	37.5		-10	55
26335		41.69	12	0	37.5		-10	55
26355		42.02	12	0	37.5		-10	55
26365		42.02	12	0	37.5		-10	55
26375		42.15	12	0	37.5		-10	55
26395		42.23	12	0	37.5		-10	55
26415		42.39	12	0	37.5		-10	55
26425		42.39	12	0	37.5		-10	55
26435		42.81	12	0	37.5		-10	55
26455		42.82	12	0	37.5		-10	55
26475		43.1	12	0	37.5		-10	55
26485		43.1	12	0	37.5		-10	55
26495		43.28	12	0	37.5		-10	55
26515		43.5	12	0	37.5		-10	55
26535		43.77	12	0	37.5		-10	55
26550		43.77	12	0	37.5		-10	55
26555		43.78	12	0	37.5		-10	55
26575		44.09	12	0	37.5		-10	55
26595		44.39	12	0	37.5		-10	55
26615		44.41	12.23	0	37.5		-10	55
26635		44.59	12.23	0	37.5		-10	55
26655		44.85	12.23	0	37.5		-10	55
26675		45.13	12.23	0	37.5		-10	55
26695		45.23	12.23	0	37.5		-10	55
26715		45.41	12.23	0	37.5		-10	55
26735		45.63	12.23	0	37.5		-10	55
26740		45.63	12.23	0	37.5		-10	55
26755		45.94	12.23	0	37.5		-10	55
26775		46.04	12.23	0	37.5		-10	55
26795		46.15	12.23	0	37.5		-10	55
26800		46.15	12.23	0	37.5		-10	55
26815		46.22	12.23	0	37.5		-10	55
26835		46.35	12.23	0	37.5		-10	55
26855		46.5	12.23	0	37.5		-10	55
26860		46.5	12.23	0	37.5		-10	55
26875		46.59	12.23	0	37.5		-10	55
26895		46.63	12.23	0	37.5		-10	55
26915		47.14	12.23	0	37.5		-10	55
26925		47.14	12.23	0	37.5		-10	55
26935		46.9	12.23	0	37.5		-10	55
26955		46.97	12.23	0	37.5		-10	55
26975		47.02	12.23	0	37.5		-10	55
26985		47.02	12.23	0	37.5		-10	55
26995		47.11	12.23	0	37.5		-10	55
27015		47.24	12.23	0	37.5		-10	55
27035		47.21	12.23	0	37.5		-10	55
27050		47.21	12.23	0	37.5		-10	55
27055		47.29	12.23	0	37.5		-10	55
27075		47.31	12.23	0	37.5		-10	55
27095		47.26	12.23	0	37.5		-10	55
27110		47.26	12.23	0	37.5		-10	55
27115		47.37	12.23	0	37.5		-10	55
27135		47.27	12.23	0	37.5		-10	55
27155		47.36	12.23	0	37.5		-10	55
27175		47.17	12.18	0	37.5		-10	55
27195		47.24	12.18	0	37.5		-10	55
27215		47.36	12.18	0	37.5		-10	55
27235		47.31	12.18	0	37.5		-10	55
27255		47.28	12.18	0	37.5		-10	55
27275		47.17	12.18	0	37.5		-10	55
27295		47.13	12.18	0	37.5		-10	55
27300		47.13	12.18	0	37.5		-10	55
27315		46.98	12.18	0	37.5		-10	55
27335		47.2	12.18	0	37.5		-10	55
27355		47.06	12.18	0	37.5		-10	55
27360		47.06	12.18	0	37.5		-10	55
27375		47.1	12.18	0	37.5		-10	55
27395		47.02	12.18	0	37.5		-10	55
27415		46.82	12.18	0	37.5		-10	55
27425		46.82	12.18	0	37.5		-10	55
27435		47.07	12.18	0	37.5		-10	55
27455		46.82	12.18	0	37.5		-10	55
27475		46.81	12.18	0	37.5		-10	55
27485		46.81	12.18	0	37.5		-10	55
27495		46.61	12.18	0	37.5		-10	55
27515		46.76	12.18	0	37.5		-10	55
27535		46.41	12.18	0	37.5		-10	55
27550		46.41	12.18	0	37.5		-10	55
27555		46.61	12.18	0	37.5		-10	55
27575		46.09	12.18	0	37.5		-10	55
27595		46.16	12.18	0	37.5		-10	55
27610		46.16	12.18	0	37.5		-10	55
27615		46.03	12.18	0	37.5		-10	55
27635		45.92	12.18	0	37.5		-10	55
27655		45.66	12.18	0	37.5		-10	55
27675		45.57	12.25	0	37.5		-10	55
27695		45.41	12.25	0	37.5		-10	55
27715		45.37	12.25	0	37.5		-10	55
27735		45.03	12.25	0	37.5		-10	55
27755		44.86	12.25	0	37.5		-10	55
27775		44.68	12.25	0	37.5		-10	55
27795		44.46	12.25	0	37.5		-10	55
27800		44.46	12.25	0	37.5		-10	55
27815		44.3	12.25	0	37.5		-10	55
27835		43.99	12.25	0	37.5		-10	55
27855		43.67	12.25	0	37.5		-10	55
27860		43.67	12.25	0	37.5		-10	55
27875		43.68	12.25	0	37.5		-10	55
27895		43.46	12.25	0	37.5		-10	55
27915		43.22	12.25	0	37.5		-10	55
27925		43.22	12.25	0	37.5		-10	55
27935		43.1	12.25	0	37.5		-10	55
27955		42.71	12.25	0	37.5		-10	55
27975		42.65	12.25	0	37.5		-10	55
27985		42.65	12.25	0	37.5		-10	55
27995		42.4	12.25	0	37.5		-10	55
28015		42.15	12.25	0	37.5		-10	55
28035		42.22	12.25	0	37.5		-10	55
28050		42.22	12.25	0	37.5		-10	55
28055		41.95	12.25	0	37.5		-10	55
28075		41.79	12.25	0	37.5		-10	55
28095		41.58	12.25	0	37.5		-10	55
28110		41.58	12.25	0	37.5		-10	55
28115		41.33	12.25	0	37.5		-10	55
28135		41.23	12.25	0	37.5		-10	55
28155		41.1	12.25	0	37.5		-10	55
28170		41.1	12.25	0	37.5		-10	55
28175		40.79	12.25	0	37.5		-10	55
28195		40.76	12.25	0	37.5		-10	55
28215		40.58	12.25	0	37.5		-10	55
28235		40.51	12.23	0	37.5		-10	55
28255		40.16	12.23	0	37.5		-10	55
28275		40.09	12.23	0	37.5		-10	55
28295		39.85	12.23	0	37.5		-10	55
28315		39.71	12.23	0	37.5		-10	55
28335		39.58	12.23	0	37.5		-10	55
28355		39.31	12.23	0	37.5		-10	55
28360		39.31	12.23	0	37.5		-10	55
28375		39.26	12.23	0	37.5		-10	55
28395		39.18	12.23	0	37.5		-10	55
28415		38.89	12.23	0	37.5		-10	55
28420		38.89	12.23	0	37.5		-10	55
28435		38.77	12.23	0	37.5		-10	55
28455		38.65	12.23	0	37.5		-10	55
28475		38.5	12.23	0	37.5		-10	55
28485		38.5	12.23	0	37.5		-10	55
28495		38.55	12.23	0	37.5		-10	55
28515		38.34	12.23	0	37.5		-10	55
28535		38.26	12.23	0	37.5		-10	55
28550		38.26	12.23	0	37.5		-10	55
28555		38.11	12.23	0	37.5		-10	55
28575		37.9	12.23	0	37.5		-10	55
28595		38	12.23	0	37.5		-10	55
28610		38	12.23	0	37.5		-10	55
28615		37.95	12.23	0	37.5		-10	55
28635		37.85	12.23	0	37.5		-10	55
28655		37.7	12.23	0	37.5		-10	55
28670		37.7	12.23	0	37.5		-10	55
28675		37.79	12.23	0	37.5		-10	55
28695		37.74	12.23	0	37.5		-10	55
28715		37.82	12.23	0	37.5		-10	55
28735		37.75	12.38	0	37.5		-10	55
28755		37.65	12.38	0	37.5		-10	55
28775		37.73	12.38	0	37.5		-10	55
28795		37.56	12.38	0	37.5		-10	55
28815		37.75	12.38	0	37.5		-10	55
28835		37.55	12.38	0	37.5		-10	55
28855		37.53	12.38	0	37.5		-10	55
28860		37.53	12.38	0	37.5		-10	55
28875		37.63	12.38	0	37.5		-10	55
28895		37.69	12.38	0	37.5		-10	55
28915		37.54	12.38	0	37.5		-10	55
28920		37.54	12.38	0	37.5		-10	55
28935		37.56	12.38	0	37.5		-10	55
28955		37.65	12.38	0	37.5		-10	55
28975		37.61	12.38	0	37.5		-10	55
28985		37.61	12.38	0	37.5		-10	55
28995		37.66	12.38	0	37.5		-10	55
29015		37.67	12.38	0	37.5		-10	55
29035		37.79	12.38	0	37.5		-10	55
29045		37.79	12.38	0	37.5		-10	55
29055		37.71	12.38	0	37.5		-10	55
29075		37.67	12.38	0	37.5		-10	55
29095		37.9	12.38	0	37.5		-10	55
29110		37.9	12.38	0	37.5		-10	55
29115		37.86	12.38	0	37.5		-10	55
29135		38.1	12.38	0	37.5		-10	55
29155		38.14	12.38	0	37.5		-10	55
29170		38.14	12.38	0	37.5		-10	55
29175		38.33	12.38	0	37.5		-10	55
29195		38.58	12.38	0	37.5		-10	55
29215		38.66	12.38	0	37.5		-10	55
29235		38.75	12.23	0	37.5		-10	55
29255		38.96	12.23	0	37.5		-10	55
29275		39.1	12.23	0	37.5		-10	55
29295		39.38	12.23	0	37.5		-10	55
29315		39.58	12.23	0	37.5		-10	55
29335		39.58	12.23	0	37.5		-10	55
29355		39.88	12.23	0	37.5		-10	55
29360		39.88	12.23	0	37.5		-10	55
29375		39.89	12.23	0	37.5		-10	55
29395		40.34	12.23	0	37.5		-10	55
29415		40.41	12.23	0	37.5		-10	55
29420		40.41	12.23	0	37.5		-10	55
29435		40.74	12.23	0	37.5		-10	55
29455		40.82	12.23	0	37.5		-10	55
29475		41.12	12.23	0	37.5		-10	55
29480		41.12	12.23	0	37.5		-10	55
29495		41.2	12.23	0	37.5		-10	55
29515		41.6	12.23	0	37.5		-10	55
29535		41.8	12.23	0	37.5		-10	55
29545		41.8	12.23	0	37.5		-10	55
29555		41.92	12.23	0	37.5		-10	55
29575		42.02	12.23	0	37.5		-10	55
29595		42.34	12.23	0	37.5		-10	55
29605		42.34	12.23	0	37.5		-10	55
29615		42.65	12.23	0	37.5		-10	55
29635		42.9	12.23	0	37.5		-10	55
29655		42.99	12.23	0	37.5		-10	55
29670		42.99	12.23	0	37.5		-10	55
29675		43.2	12.23	0	37.5		-10	55
29695		43.43	12.23	0	37.5		-10	55
29715		43.51	12.23	0	37.5		-10	55
29735		43.77	12.3	0	37.5		-10	55
29755		43.99	12.3	0	37.5		-10	55
29775		44.09	12.3	0	37.5		-10	55
29795		44.48	12.3	0	37.5		-10	55
29815		44.45	12.3	0	37.5		-10	55
29835		44.7	12.3	0	37.5		-10	55
29855		44.75	12.3	0	37.5		-10	55
29875		45.03	12.3	0	37.5		-10	55
29895		45.23	12.3	0	37.5		-10	55
29915		45.58	12.3	0	37.5		-10	55
29920		45.58	12.3	0	37.5		-10	55
29935		45.51	12.3	0	37.5		-10	55
29955		46.04	12.3	0	37.5		-10	55
29975		45.88	12.3	0	37.5		-10	55
29980		45.88	12.3	0	37.5		-10	55
29995		46.09	12.3	0	37.5		-10	55
30015		46.31	12.3	0	37.5		-10	55
30035		46.35	12.3	0	37.5		-10	55
30045		46.35	12.3	0	37.5		-10	55
30055		46.66	12.3	0	37.5		-10	55
30075		46.61	12.3	0	37.5		-10	55
30095		46.75	12.3	0	37.5		-10	55
30105		46.75	12.3	0	37.5		-10	55
30115		46.94	12.3	0	37.5		-10	55
30135		46.85	12.3	0	37.5		-10	55
30155		46.91	12.3	0	37.5		-10	55
30170		46.91	12.3	0	37.5		-10	55
30175		47.18	12.3	0	37.5		-10	55
30195		47.06	12.3	0	37.5		-10	55
30215		47.47	12.3	0	37.5		-10	55
30230		47.47	12.3	0	37.5		-10	55
30235		47.16	12.3	0	37.5		-10	55
30255		47.12	12.3	0	37.5		-10	55
30275		47.43	12.3	0	37.5		-10	55
30295		47.32	12.26	0	37.5		-10	55
30315		47.21	12.26	0	37.5		-10	55
30335		47.22	12.26	0	37.5		-10	55
30355		47.27	12.26	0	37.5		-10	55
30375		47.2	12.26	0	37.5		-10	55
30395		47.23	12.26	0	37.5		-10	55
30415		47.02	12.26	0	37.5		-10	55
30420		47.02	12.26	0	37.5		-10	55
30435		47.06	12.26	0	37.5		-10	55
30455		46.97	12.26	0	37.5		-10	55
30475		46.95	12.26	0	37.5		-10	55
30480		46.95	12.26	0	37.5		-10	55
30495		46.86	12.26	0	37.5		-10	55
30515		46.61	12.26	0	37.5		-10	55
30535		46.4	12.26	0	37.5		-10	55
30545		46.4	12.26	0	37.5		-10	55
30555		46.35	12.26	0	37.5		-10	55
30575		45.9	12.26	0	37.5		-10	55
30595		46.03	12.26	0	37.5		-10	55
30605		46.03	12.26	0	37.5		-10	55
30615		45.78	12.26	0	37.5		-10	55
30635		45.65	12.26	0	37.5		-10	55
30655		45.5	12.26	0	37.5		-10	55
30670		45.5	12.26	0	37.5		-10	55
30675		45.1	12.26	0	37.5		-10	55
30695		45.12	12.26	0	37.5		-10	55
30715		44.87	12.26	0	37.5		-10	55
30730		44.87	12.26	0	37.5		-10	55
30735		44.6	12.26	0	37.5		-10	55
30755		44.27	12.26	0	37.5		-10	55
30775		44.08	12.26	0	37.5		-10	55
30795		43.98	12.58	0	37.5		-10	55
30815		43.74	12.58	0	37.5		-10	55
30835		43.68	12.58	0	37.5		-10	55
30855		43.36	12.58	0	37.5		-10	55
30875		43.2	12.58	0	37.5		-10	55
30895		43.1	12.58	0	37.5		-10	55
30915		42.9	12.58	0	37.5		-10	55
30920		42.9	12.58	0	37.5		-10	55
30935		42.44	12.58	0	37.5		-10	55
30955		42.44	12.58	0	37.5		-10	55
30975		42.13	12.58	0	37.5		-10	55
30995		42.12	12.58	0	37.5		-10	55
31015		41.93	12.58	0	37.5		-10	55
31035		41.74	12.58	0	37.5		-10	55
31045		41.74	12.58	0	37.5		-10	55
31055		41.58	12.58	0	37.5		-10	55
31075		41.42	12.58	0	37.5		-10	55
31095		41.23	12.58	0	37.5		-10	55
31105		41.23	12.58	0	37.5		-10	55
31115		40.89	12.58	0	37.5		-10	55
31135		40.82	12.58	0	37.5		-10	55
31155		40.56	12.58	0	37.5		-10	55
31165		40.56	12.58	0	37.5		-10	55
31175		40.43	12.58	0	37.5		-10	55
31195		40.3	12.58	0	37.5		-10	55
31215		40.19	12.58	0	37.5		-10	55
31230		40.19	12.58	0	37.5		-10	55
31235		40.04	12.58	0	37.5		-10	55
31255		39.78	12.58	0	37.5		-10	55
31275		39.57	12.58	0	37.5		-10	55
31290		39.57	12.58	0	37.5		-10	55
31295		39.61	12.58	0	37.5		-10	55
31315		39.42	12.58	0	37.5		-10	55
31335		39.29	12.58	0	37.5		-10	55
31355		39.03	12.38	0	37.5		-10	55
31375		38.91	12.38	0	37.5		-10	55
31395		38.72	12.38	0	37.5		-10	55
31415		38.66	12.38	0	37.5		-10	55
31435		38.41	12.38	0	37.5		-10	55
31455		38.3	12.38	0	37.5		-10	55
31475		38.36	12.38	0	37.5		-10	55
31480		38.36	12.38	0	37.5		-10	55
31495		38.13	12.38	0	37.5		-10	55
31515		38.07	12.38	0	37.5		-10	55
31535		38.08	12.38	0	37.5		-10	55
31540		38.08	12.38	0	37.5		-10	55
31555		38.06	12.38	0	37.5		-10	55
31575		37.89	12.38	0	37.5		-10	55
31595		37.74	12.38	0	37.5		-10	55
31605		37.74	12.38	0	37.5		-10	55
31615		37.82	12.38	0	37.5		-10	55
31635		37.76	12.38	0	37.5		-10	55
31655		37.8	12.38	0	37.5		-10	55
31665		37.8	12.38	0	37.5		-10	55
31675		37.59	12.38	0	37.5		-10	55
31695		37.53	12.38	0	37.5		-10	55
31715		37.64	12.38	0	37.5		-10	55
31730		37.64	12.38	0	37.5		-10	55
31735		37.6	12.38	0	37.5		-10	55
31755		37.5	12.38	0	37.5		-10	55
31775		37.48	12.38	0	37.5		-10	55
31790		37.48	12.38	0	37.5		-10	55
31795		37.43	12.38	0	37.5		-10	55
31815		37.44	12.38	0	37.5		-10	55
31835		37.49	12.38	0	37.5		-10	55
31855		37.51	11.98	0	37.5		-10	55
31875		37.57	11.98	0	37.5		-10	55
31895		37.6	11.98	0	37.5		-10	55
31915		37.65	11.98	0	37.5		-10	55
31935		37.72	11.98	0	37.5		-10	55
31955		37.81	11.98	0	37.5		-10	55
31975		37.75	11.98	0	37.5		-10	55
31980		37.75	11.98	0	37.5		-10	55
31995		37.94	11.98	0	37.5		-10	55
32015		38.16	11.98	0	37.5		-10	55
32035		38.15	11.98	0	37.5		-10	55
32040		38.15	11.98	0	37.5		-10	55
32055		38.31	11.98	0	37.5		-10	55
32075		38.42	11.98	0	37.5		-10	55
32095		38.56	11.98	0	37.5		-10	55
32105		38.56	11.98	0	37.5		-10	55
32115		38.74	11.98	0	37.5		-10	55
32135		38.83	11.98	0	37.5		-10	55
32155		39.22	11.98	0	37.5		-10	55
32165		39.22	11.98	0	37.5		-10	55
32175		39.09	11.98	0	37.5		-10	55
32195		39.4	11.98	0	37.5		-10	55
32215		39.57	11.98	0	37.5		-10	55
[truncated: 387 more rows]
