# Supplementary material for: Clinical identification of the stimulus intensity to measure temporal summation of second pain
Source: Sci Rep. 2022 Jul 28;12:12915. doi: 10.1038/s41598-022-17171-6 (PMC9334644; doi:10.1038/s41598-022-17171-6)
Supplement: Supplementary file 1 — Supplementary Information 1. [file 41598_2022_17171_MOESM1_ESM.zip › 2 PT1.xlsx]

## Sheet: Sheet1
Timestamp [msec]	Heater [C]	Tec [C]	Water [C]	COVAS	Baseline [C]	Events	LimiterMin [C]	LimiterMax [C]
0		38.73
15		38.73	11.44	0	38.5		-10	55
20		38.75	11.44	0	38.5		-10	55
40		38.71	11.44	0	38.5		-10	55
50		38.71	11.44	0	38.5		-10	55
60		38.54	11.44	0	38.5		-10	55
80		38.61	11.44	0	38.5		-10	55
100		38.69	11.44	0	38.5		-10	55
120		38.62	11.44	0	38.5		-10	55
140		38.53	11.44	0	38.5		-10	55
160		38.62	11.44	0	38.5		-10	55
165		38.62	11.44	0	38.5		-10	55
180		38.6	11.44	0	38.5		-10	55
200		38.64	11.44	0	38.5		-10	55
220		38.69	11.44	0	38.5		-10	55
230		38.69	11.44	0	38.5		-10	55
240		38.63	11.44	0	38.5		-10	55
260		38.66	11.44	0	38.5		-10	55
280		38.63	11.44	0	38.5		-10	55
290		38.63	11.44	0	38.5		-10	55
300		38.49	11.44	0	38.5		-10	55
320		38.63	11.44	0	38.5		-10	55
340		38.53	11.44	0	38.5		-10	55
350		38.53	11.44	0	38.5		-10	55
360		38.59	11.44	0	38.5		-10	55
380		38.47	11.44	0	38.5		-10	55
400		38.63	11.44	0	38.5		-10	55
415		38.63	11.44	0	38.5		-10	55
420		38.54	11.44	0	38.5		-10	55
440		38.64	11.44	0	38.5		-10	55
460		38.54	11.44	0	38.5		-10	55
475		38.54	11.44	0	38.5		-10	55
480		38.75	11.44	0	38.5		-10	55
500		38.6	11.44	0	38.5		-10	55
520		38.73	11.44	0	38.5		-10	55
540		38.62	11.45	0	38.5		-10	55
560		38.42	11.45	0	38.5		-10	55
580		38.63	11.45	0	38.5		-10	55
600		38.44	11.45	0	38.5		-10	55
620		38.66	11.45	0	38.5		-10	55
640		38.67	11.45	0	38.5		-10	55
660		38.47	11.45	0	38.5		-10	55
665		38.47	11.45	0	38.5		-10	55
680		38.46	11.45	0	38.5		-10	55
700		38.66	11.45	0	38.5		-10	55
720		38.57	11.45	0	38.5		-10	55
725		38.57	11.45	0	38.5		-10	55
740		38.45	11.45	0	38.5		-10	55
760		38.54	11.45	0	38.5		-10	55
780		38.39	11.45	0	38.5		-10	55
790		38.39	11.45	0	38.5		-10	55
800		38.66	11.45	0	38.5		-10	55
820		38.61	11.45	0	38.5		-10	55
840		38.57	11.45	0	38.5		-10	55
850		38.57	11.45	0	38.5		-10	55
860		38.5	11.45	0	38.5		-10	55
880		38.38	11.45	0	38.5		-10	55
900		38.52	11.45	0	38.5		-10	55
915		38.52	11.45	0	38.5		-10	55
920		38.45	11.45	0	38.5		-10	55
940		38.68	11.45	0	38.5		-10	55
960		38.41	11.45	0	38.5		-10	55
975		38.41	11.45	0	38.5		-10	55
980		38.46	11.45	0	38.5		-10	55
1000		38.54	11.45	0	38.5		-10	55
1020		38.48	11.45	0	38.5		-10	55
1040		38.49	11.42	0	38.5		-10	55
1060		38.43	11.42	0	38.5		-10	55
1080		38.47	11.42	0	38.5		-10	55
1100		38.45	11.42	0	38.5		-10	55
1120		38.64	11.42	0	38.5		-10	55
1140		38.65	11.42	0	38.5		-10	55
1160		38.52	11.42	0	38.5		-10	55
1165		38.52	11.42	0	38.5		-10	55
1180		38.43	11.42	0	38.5		-10	55
1200		38.57	11.42	0	38.5		-10	55
1220		38.63	11.42	0	38.5		-10	55
1225		38.63	11.42	0	38.5		-10	55
1240		38.71	11.42	0	38.5		-10	55
1260		38.54	11.42	0	38.5		-10	55
1280		38.51	11.42	0	38.5		-10	55
1290		38.51	11.42	0	38.5		-10	55
1300		38.65	11.42	0	38.5		-10	55
1320		38.49	11.42	0	38.5		-10	55
1340		38.5	11.42	0	38.5		-10	55
1350		38.5	11.42	0	38.5		-10	55
1360		38.49	11.42	0	38.5		-10	55
1380		38.5	11.42	0	38.5		-10	55
1400		38.56	11.42	0	38.5		-10	55
1415		38.56	11.42	0	38.5		-10	55
1420		38.52	11.42	0	38.5		-10	55
1440		38.66	11.42	0	38.5		-10	55
1460		38.63	11.42	0	38.5		-10	55
1475		38.63	11.42	0	38.5		-10	55
1480		38.49	11.42	0	38.5		-10	55
1500		38.5	11.42	0	38.5		-10	55
1520		38.5	11.42	0	38.5		-10	55
1540		38.54	11.21	0	38.5		-10	55
1560		38.53	11.21	0	38.5		-10	55
1580		38.51	11.21	0	38.5		-10	55
1600		38.69	11.21	0	38.5		-10	55
1620		38.55	11.21	0	38.5		-10	55
1640		38.64	11.21	0	38.5		-10	55
1660		38.49	11.21	0	38.5		-10	55
1680		38.49	11.21	0	38.5		-10	55
1700		38.42	11.21	0	38.5		-10	55
1720		38.64	11.21	0	38.5		-10	55
1725		38.64	11.21	0	38.5		-10	55
1740		38.63	11.21	0	38.5		-10	55
1760		38.49	11.21	0	38.5		-10	55
1780		38.44	11.21	0	38.5		-10	55
1785		38.44	11.21	0	38.5		-10	55
1800		38.45	11.21	0	38.5		-10	55
1820		38.6	11.21	0	38.5		-10	55
1840		38.56	11.21	0	38.5		-10	55
1850		38.56	11.21	0	38.5		-10	55
1860		38.53	11.21	0	38.5		-10	55
1880		38.54	11.21	0	38.5		-10	55
1900		38.62	11.21	0	38.5		-10	55
1910		38.62	11.21	0	38.5		-10	55
1920		38.47	11.21	0	38.5		-10	55
1940		38.49	11.21	0	38.5		-10	55
1960		38.51	11.21	0	38.5		-10	55
1975		38.51	11.21	0	38.5		-10	55
1980		38.32	11.21	0	38.5		-10	55
2000		38.58	11.21	0	38.5		-10	55
2020		38.61	11.21	0	38.5		-10	55
2035		38.61	11.21	0	38.5		-10	55
2040		38.46	11.21	0	38.5		-10	55
2060		38.53	11.21	0	38.5		-10	55
2080		38.46	11.21	0	38.5		-10	55
2100		38.55	11.42	0	38.5		-10	55
2120		38.47	11.42	0	38.5		-10	55
2140		38.47	11.42	0	38.5		-10	55
2160		38.41	11.42	0	38.5		-10	55
2180		38.55	11.42	0	38.5		-10	55
2200		38.57	11.42	0	38.5		-10	55
2220		38.52	11.42	0	38.5		-10	55
2225		38.52	11.42	0	38.5		-10	55
2240		38.57	11.42	0	38.5		-10	55
2260		38.49	11.42	0	38.5		-10	55
2280		38.5	11.42	0	38.5		-10	55
2285		38.5	11.42	0	38.5		-10	55
2300		38.4	11.42	0	38.5		-10	55
2320		38.58	11.42	0	38.5		-10	55
2340		38.6	11.42	0	38.5		-10	55
2350		38.6	11.42	0	38.5		-10	55
2360		38.48	11.42	0	38.5		-10	55
2380		38.29	11.42	0	38.5		-10	55
2400		38.55	11.42	0	38.5		-10	55
2410		38.55	11.42	0	38.5		-10	55
2420		38.55	11.42	0	38.5		-10	55
2440		38.43	11.42	0	38.5		-10	55
2460		38.41	11.42	0	38.5		-10	55
2475		38.41	11.42	0	38.5		-10	55
2480		38.42	11.42	0	38.5		-10	55
2500		38.68	11.42	0	38.5		-10	55
2520		38.5	11.42	0	38.5		-10	55
2535		38.5	11.42	0	38.5		-10	55
2540		38.46	11.42	0	38.5		-10	55
2560		38.39	11.42	0	38.5		-10	55
2580		38.48	11.42	0	38.5		-10	55
2600		38.54	11.31	0	38.5		-10	55
2620		38.47	11.31	0	38.5		-10	55
2640		38.54	11.31	0	38.5		-10	55
2660		38.54	11.31	0	38.5		-10	55
2680		38.41	11.31	0	38.5		-10	55
2700		38.49	11.31	0	38.5		-10	55
2720		38.67	11.31	0	38.5		-10	55
2725		38.67	11.31	0	38.5		-10	55
2740		38.62	11.31	0	38.5		-10	55
2760		38.58	11.31	0	38.5		-10	55
2780		38.4	11.31	0	38.5		-10	55
2785		38.4	11.31	0	38.5		-10	55
2800		38.48	11.31	0	38.5		-10	55
2820		38.65	11.31	0	38.5		-10	55
2840		38.54	11.31	0	38.5		-10	55
2850		38.54	11.31	0	38.5		-10	55
2860		38.5	11.31	0	38.5		-10	55
2880		38.49	11.31	0	38.5		-10	55
2900		38.57	11.31	0	38.5		-10	55
2910		38.57	11.31	0	38.5		-10	55
2920		38.57	11.31	0	38.5		-10	55
2940		38.53	11.31	0	38.5		-10	55
2960		38.46	11.31	0	38.5		-10	55
2970		38.46	11.31	0	38.5		-10	55
2980		38.71	11.31	0	38.5		-10	55
3000		38.57	11.31	0	38.5		-10	55
3020		38.54	11.31	0	38.5		-10	55
3035		38.54	11.31	0	38.5		-10	55
3040		38.5	11.31	0	38.5		-10	55
3060		38.44	11.31	0	38.5		-10	55
3080		38.46	11.31	0	38.5		-10	55
3095		38.46	11.31	0	38.5		-10	55
3100		38.54	11.31	0	38.5		-10	55
3120		38.49	11.31	0	38.5		-10	55
3140		38.61	11.31	0	38.5		-10	55
3160		38.38	11.24	0	38.5		-10	55
3180		38.46	11.24	0	38.5		-10	55
3200		38.59	11.24	0	38.5		-10	55
3220		38.62	11.24	0	38.5		-10	55
3240		38.54	11.24	0	38.5		-10	55
3260		38.36	11.24	0	38.5		-10	55
3280		38.51	11.24	0	38.5		-10	55
3285		38.51	11.24	0	38.5		-10	55
3300		38.54	11.24	0	38.5		-10	55
3320		38.59	11.24	0	38.5		-10	55
3340		38.59	11.24	0	38.5		-10	55
3345		38.59	11.24	0	38.5		-10	55
3360		38.33	11.24	0	38.5		-10	55
3380		38.41	11.24	0	38.5		-10	55
3400		38.67	11.24	0	38.5		-10	55
3410		38.67	11.24	0	38.5		-10	55
3420		38.55	11.24	0	38.5		-10	55
3440		38.53	11.24	0	38.5		-10	55
3460		38.46	11.24	0	38.5		-10	55
3470		38.46	11.24	0	38.5		-10	55
3480		38.48	11.24	0	38.5		-10	55
3500		38.54	11.24	0	38.5		-10	55
3520		38.61	11.24	0	38.5		-10	55
3535		38.61	11.24	0	38.5		-10	55
3540		38.51	11.24	0	38.5		-10	55
3560		38.55	11.24	0	38.5		-10	55
3580		38.58	11.24	0	38.5		-10	55
3595		38.58	11.24	0	38.5		-10	55
3600		38.57	11.24	0	38.5		-10	55
3620		38.51	11.24	0	38.5		-10	55
3640		38.54	11.24	0	38.5		-10	55
3660		38.45	11.11	0	38.5		-10	55
3680		38.55	11.11	0	38.5		-10	55
3700		38.62	11.11	0	38.5		-10	55
3720		38.92	11.11	0	38.5		-10	55
3740		38.48	11.11	0	38.5		-10	55
3760		38.38	11.11	0	38.5		-10	55
3780		38.43	11.11	0	38.5		-10	55
3785		38.43	11.11	0	38.5		-10	55
3800		38.68	11.11	0	38.5		-10	55
3820		38.44	11.11	0	38.5		-10	55
3840		38.59	11.11	0	38.5		-10	55
3845		38.59	11.11	0	38.5		-10	55
3860		38.36	11.11	0	38.5		-10	55
3880		38.52	11.11	0	38.5		-10	55
3900		38.45	11.11	0	38.5		-10	55
3910		38.45	11.11	0	38.5		-10	55
3920		38.52	11.11	0	38.5		-10	55
3940		38.48	11.11	0	38.5		-10	55
3960		38.4	11.11	0	38.5		-10	55
3970		38.4	11.11	0	38.5		-10	55
3980		38.5	11.11	0	38.5		-10	55
4000		38.49	11.11	0	38.5		-10	55
4020		38.5	11.11	0	38.5		-10	55
4035		38.5	11.11	0	38.5		-10	55
4040		38.47	11.11	0	38.5		-10	55
4060		38.48	11.11	0	38.5		-10	55
4080		38.37	11.11	0	38.5		-10	55
4095		38.37	11.11	0	38.5		-10	55
4100		38.64	11.11	0	38.5		-10	55
4120		38.58	11.11	0	38.5		-10	55
4140		38.56	11.11	0	38.5		-10	55
4160		38.6	11.12	0	38.5		-10	55
4180		38.45	11.12	0	38.5		-10	55
4200		38.64	11.12	0	38.5		-10	55
4220		38.45	11.12	0	38.5		-10	55
4240		38.62	11.12	0	38.5		-10	55
4260		38.27	11.12	0	38.5		-10	55
4280		38.28	11.12	0	38.5		-10	55
4300		38.53	11.12	0	38.5		-10	55
4320		38.59	11.12	0	38.5		-10	55
4340		38.57	11.12	0	38.5		-10	55
4345		38.57	11.12	0	38.5		-10	55
4360		38.55	11.12	0	38.5		-10	55
4380		38.37	11.12	0	38.5		-10	55
4400		38.6	11.12	0	38.5		-10	55
4405		38.6	11.12	0	38.5		-10	55
4420		38.6	11.12	0	38.5		-10	55
4440		38.45	11.12	0	38.5		-10	55
4460		38.56	11.12	0	38.5		-10	55
4470		38.56	11.12	0	38.5		-10	55
4480		38.41	11.12	0	38.5		-10	55
4500		38.46	11.12	0	38.5		-10	55
4520		38.68	11.12	0	38.5		-10	55
4535		38.68	11.12	0	38.5		-10	55
4540		38.54	11.12	0	38.5		-10	55
4560		38.43	11.12	0	38.5		-10	55
4580		38.4	11.12	0	38.5		-10	55
4595		38.4	11.12	0	38.5		-10	55
4600		38.48	11.12	0	38.5		-10	55
4620		38.58	11.12	0	38.5		-10	55
4640		38.45	11.12	0	38.5		-10	55
4655		38.45	11.12	0	38.5		-10	55
4660		38.51	11.12	0	38.5		-10	55
4680		38.59	11.12	0	38.5		-10	55
4700		38.6	11.12	0	38.5		-10	55
4720		38.56	11.26	0	38.5		-10	55
4740		38.49	11.26	0	38.5		-10	55
4760		38.47	11.26	0	38.5		-10	55
4780		38.53	11.26	0	38.5		-10	55
4800		38.52	11.26	0	38.5		-10	55
4820		38.5	11.26	0	38.5		-10	55
4840		38.37	11.26	0	38.5		-10	55
4845		38.37	11.26	0	38.5		-10	55
4860		38.35	11.26	0	38.5		-10	55
4880		38.5	11.26	0	38.5		-10	55
4900		38.5	11.26	0	38.5		-10	55
4905		38.5	11.26	0	38.5		-10	55
4920		38.6	11.26	0	38.5		-10	55
4940		38.63	11.26	0	38.5		-10	55
4960		38.41	11.26	0	38.5		-10	55
4970		38.41	11.26	0	38.5		-10	55
4980		38.45	11.26	0	38.5		-10	55
5000		38.49	11.26	0	38.5		-10	55
5020		38.62	11.26	0	38.5		-10	55
5030		38.62	11.26	0	38.5		-10	55
5040		38.58	11.26	0	38.5		-10	55
5060		38.54	11.26	0	38.5		-10	55
5080		38.41	11.26	0	38.5		-10	55
5095		38.41	11.26	0	38.5		-10	55
5100		38.5	11.26	0	38.5		-10	55
5120		38.47	11.26	0	38.5		-10	55
5140		38.49	11.26	0	38.5		-10	55
5155		38.49	11.26	0	38.5		-10	55
5160		38.53	11.26	0	38.5		-10	55
5180		38.61	11.26	0	38.5		-10	55
5200		38.55	11.26	0	38.5		-10	55
5220		38.66	11.24	0	38.5		-10	55
5240		38.68	11.24	0	38.5		-10	55
5260		38.59	11.24	0	38.5		-10	55
5280		38.76	11.24	0	38.5		-10	55
5300		38.99	11.24	0	38.5		-10	55
5320		39.08	11.24	0	38.5		-10	55
5340		39.1	11.24	0	38.5		-10	55
5345		39.1	11.24	0	38.5		-10	55
5360		39.18	11.24	0	38.5		-10	55
5380		39.29	11.24	0	38.5		-10	55
5400		39.35	11.24	0	38.5		-10	55
5405		39.35	11.24	0	38.5		-10	55
5420		39.61	11.24	0	38.5		-10	55
5440		39.69	11.24	0	38.5		-10	55
5460		39.82	11.24	0	38.5		-10	55
5470		39.82	11.24	0	38.5		-10	55
5480		39.93	11.24	0	38.5		-10	55
5500		40.22	11.24	0	38.5		-10	55
5520		40.35	11.24	0	38.5		-10	55
5530		40.35	11.24	0	38.5		-10	55
5540		40.49	11.24	0	38.5		-10	55
5560		40.8	11.24	0	38.5		-10	55
5580		41	11.24	0	38.5		-10	55
5590		41	11.24	0	38.5		-10	55
5600		41.15	11.24	0	38.5		-10	55
5620		41.26	11.24	0	38.5		-10	55
5640		41.51	11.24	0	38.5		-10	55
5655		41.51	11.24	0	38.5		-10	55
5660		41.62	11.24	0	38.5		-10	55
5680		41.96	11.24	0	38.5		-10	55
5700		42.1	11.24	0	38.5		-10	55
5715		42.1	11.24	0	38.5		-10	55
5720		42.15	11.24	0	38.5		-10	55
5740		42.35	11.24	0	38.5		-10	55
5760		42.56	11.24	0	38.5		-10	55
5780		42.58	11.32	0	38.5		-10	55
5800		43	11.32	0	38.5		-10	55
5820		43.23	11.32	0	38.5		-10	55
5840		43.38	11.32	0	38.5		-10	55
5845		43.38	11.32	0	38.5		-10	55
5860		43.46	11.32	0	38.5		-10	55
5880		43.79	11.32	0	38.5		-10	55
5900		43.83	11.32	0	38.5		-10	55
5905		43.83	11.32	0	38.5		-10	55
5920		44	11.32	0	38.5		-10	55
5940		44.12	11.32	0	38.5		-10	55
5960		44.38	11.32	0	38.5		-10	55
5965		44.38	11.32	0	38.5		-10	55
5980		44.46	11.32	0	38.5		-10	55
6000		44.67	11.32	0	38.5		-10	55
6020		44.82	11.32	0	38.5		-10	55
6030		44.82	11.32	0	38.5		-10	55
6040		44.99	11.32	0	38.5		-10	55
6060		44.97	11.32	0	38.5		-10	55
6080		45.13	11.32	0	38.5		-10	55
6090		45.13	11.32	0	38.5		-10	55
6100		45.44	11.32	0	38.5		-10	55
6120		45.74	11.32	0	38.5		-10	55
6140		45.64	11.32	0	38.5		-10	55
6155		45.64	11.32	0	38.5		-10	55
6160		46	11.32	0	38.5		-10	55
6180		45.97	11.32	0	38.5		-10	55
6200		46.27	11.32	0	38.5		-10	55
6215		46.27	11.32	0	38.5		-10	55
6220		46.44	11.32	0	38.5		-10	55
6240		46.34	11.32	0	38.5		-10	55
6260		46.56	11.32	0	38.5		-10	55
6280		46.85	11.21	0	38.5		-10	55
6300		47.09	11.21	0	38.5		-10	55
6320		47.16	11.21	0	38.5		-10	55
6340		47.23	11.21	0	38.5		-10	55
6360		47.33	11.21	0	38.5		-10	55
6380		47.59	11.21	0	38.5		-10	55
6400		47.68	11.21	0	38.5		-10	55
6405		47.68	11.21	0	38.5		-10	55
6420		47.86	11.21	0	38.5		-10	55
6440		47.91	11.21	0	38.5		-10	55
6460		47.94	11.21	0	38.5		-10	55
6465		47.94	11.21	0	38.5		-10	55
6480		48.08	11.21	0	38.5		-10	55
6500		48.01	11.21	0	38.5		-10	55
6520		48.29	11.21	0	38.5		-10	55
6530		48.29	11.21	0	38.5		-10	55
6540		48.26	11.21	0	38.5		-10	55
6560		48.26	11.21	0	38.5		-10	55
6580		48.54	11.21	0	38.5		-10	55
6590		48.54	11.21	0	38.5		-10	55
6600		48.4	11.21	0	38.5		-10	55
6620		48.22	11.21	0	38.5		-10	55
6640		48.63	11.21	0	38.5		-10	55
6655		48.63	11.21	0	38.5		-10	55
6660		48.35	11.21	0	38.5		-10	55
6680		48.53	11.21	0	38.5		-10	55
6700		48.5	11.21	0	38.5		-10	55
6715		48.5	11.21	0	38.5		-10	55
6720		48.5	11.21	0	38.5		-10	55
6740		48.47	11.21	0	38.5		-10	55
6760		48.5	11.21	0	38.5		-10	55
6780		48.45	11.02	0	38.5		-10	55
6800		48.51	11.02	0	38.5		-10	55
6820		48.37	11.02	0	38.5		-10	55
6840		48.21	11.02	0	38.5		-10	55
6860		48.11	11.02	0	38.5		-10	55
6880		47.95	11.02	0	38.5		-10	55
6900		47.97	11.02	0	38.5		-10	55
6920		47.83	11.02	0	38.5		-10	55
6940		47.53	11.02	0	38.5		-10	55
6960		47.37	11.02	0	38.5		-10	55
6965		47.37	11.02	0	38.5		-10	55
6980		47.26	11.02	0	38.5		-10	55
7000		47	11.02	0	38.5		-10	55
7020		46.88	11.02	0	38.5		-10	55
7030		46.88	11.02	0	38.5		-10	55
7040		46.42	11.02	0	38.5		-10	55
7060		46.24	11.02	0	38.5		-10	55
7080		45.98	11.02	0	38.5		-10	55
7090		45.98	11.02	0	38.5		-10	55
7100		45.83	11.02	0	38.5		-10	55
7120		45.54	11.02	0	38.5		-10	55
7140		45.3	11.02	0	38.5		-10	55
7155		45.3	11.02	0	38.5		-10	55
7160		44.99	11.02	0	38.5		-10	55
7180		44.87	11.02	0	38.5		-10	55
7200		44.79	11.02	0	38.5		-10	55
7215		44.79	11.02	0	38.5		-10	55
7220		44.58	11.02	0	38.5		-10	55
7240		44.4	11.02	0	38.5		-10	55
7260		44.09	11.02	0	38.5		-10	55
7280		43.74	11.11	0	38.5		-10	55
7300		43.82	11.11	0	38.5		-10	55
7320		43.51	11.11	0	38.5		-10	55
7340		43.47	11.11	0	38.5		-10	55
7360		42.99	11.11	0	38.5		-10	55
7380		43.06	11.11	0	38.5		-10	55
7400		43.1	11.11	0	38.5		-10	55
7420		42.57	11.11	0	38.5		-10	55
7440		42.51	11.11	0	38.5		-10	55
7460		42.29	11.11	0	38.5		-10	55
7465		42.29	11.11	0	38.5		-10	55
7480		42.22	11.11	0	38.5		-10	55
7500		42.08	11.11	0	38.5		-10	55
7520		41.8	11.11	0	38.5		-10	55
7525		41.8	11.11	0	38.5		-10	55
7540		41.61	11.11	0	38.5		-10	55
7560		41.46	11.11	0	38.5		-10	55
7580		41.2	11.11	0	38.5		-10	55
7590		41.2	11.11	0	38.5		-10	55
7600		41.14	11.11	0	38.5		-10	55
7620		41.12	11.11	0	38.5		-10	55
7640		40.85	11.11	0	38.5		-10	55
7650		40.85	11.11	0	38.5		-10	55
7660		40.73	11.11	0	38.5		-10	55
7680		40.59	11.11	0	38.5		-10	55
7700		40.44	11.11	0	38.5		-10	55
7715		40.44	11.11	0	38.5		-10	55
7720		40.32	11.11	0	38.5		-10	55
7740		40.03	11.11	0	38.5		-10	55
7760		39.81	11.11	0	38.5		-10	55
7775		39.81	11.11	0	38.5		-10	55
7780		39.8	11.11	0	38.5		-10	55
7800		39.54	11.11	0	38.5		-10	55
7820		39.55	11.11	0	38.5		-10	55
7840		39.3	10.94	0	38.5		-10	55
7860		39.27	10.94	0	38.5		-10	55
7880		39.24	10.94	0	38.5		-10	55
7900		39.1	10.94	0	38.5		-10	55
7920		39.19	10.94	0	38.5		-10	55
7940		38.93	10.94	0	38.5		-10	55
7960		38.8	10.94	0	38.5		-10	55
7965		38.8	10.94	0	38.5		-10	55
7980		38.75	10.94	0	38.5		-10	55
8000		38.86	10.94	0	38.5		-10	55
8020		38.81	10.94	0	38.5		-10	55
8025		38.81	10.94	0	38.5		-10	55
8040		38.87	10.94	0	38.5		-10	55
8060		38.64	10.94	0	38.5		-10	55
8080		38.68	10.94	0	38.5		-10	55
8090		38.68	10.94	0	38.5		-10	55
8100		38.69	10.94	0	38.5		-10	55
8120		38.67	10.94	0	38.5		-10	55
8140		38.67	10.94	0	38.5		-10	55
8150		38.67	10.94	0	38.5		-10	55
8160		38.75	10.94	0	38.5		-10	55
8180		38.6	10.94	0	38.5		-10	55
8200		38.82	10.94	0	38.5		-10	55
8215		38.82	10.94	0	38.5		-10	55
8220		38.74	10.94	0	38.5		-10	55
8240		38.86	10.94	0	38.5		-10	55
8260		38.77	10.94	0	38.5		-10	55
8275		38.77	10.94	0	38.5		-10	55
8280		38.82	10.94	0	38.5		-10	55
8300		38.85	10.94	0	38.5		-10	55
8320		38.75	10.94	0	38.5		-10	55
8340		38.93	11.11	0	38.5		-10	55
8360		39.01	11.11	0	38.5		-10	55
8380		39.11	11.11	0	38.5		-10	55
8400		39.32	11.11	0	38.5		-10	55
8420		39.42	11.11	0	38.5		-10	55
8440		39.37	11.11	0	38.5		-10	55
8460		39.5	11.11	0	38.5		-10	55
8465		39.5	11.11	0	38.5		-10	55
8480		39.75	11.11	0	38.5		-10	55
8500		39.97	11.11	0	38.5		-10	55
8520		40.11	11.11	0	38.5		-10	55
8525		40.11	11.11	0	38.5		-10	55
8540		40.23	11.11	0	38.5		-10	55
8560		40.35	11.11	0	38.5		-10	55
8580		40.52	11.11	0	38.5		-10	55
8585		40.52	11.11	0	38.5		-10	55
8600		40.7	11.11	0	38.5		-10	55
8620		41.01	11.11	0	38.5		-10	55
8640		41.06	11.11	0	38.5		-10	55
8650		41.06	11.11	0	38.5		-10	55
8660		41.17	11.11	0	38.5		-10	55
8680		41.55	11.11	0	38.5		-10	55
8700		41.63	11.11	0	38.5		-10	55
8710		41.63	11.11	0	38.5		-10	55
8720		41.89	11.11	0	38.5		-10	55
8740		42.08	11.11	0	38.5		-10	55
8760		42.28	11.11	0	38.5		-10	55
8775		42.28	11.11	0	38.5		-10	55
8780		42.35	11.11	0	38.5		-10	55
8800		42.67	11.11	0	38.5		-10	55
8820		42.97	11.11	0	38.5		-10	55
8835		42.97	11.11	0	38.5		-10	55
8840		43.19	11.11	0	38.5		-10	55
8860		43.14	11.11	0	38.5		-10	55
8880		43.41	11.11	0	38.5		-10	55
8900		43.66	11.17	0	38.5		-10	55
8920		43.86	11.17	0	38.5		-10	55
8940		44.06	11.17	0	38.5		-10	55
8960		44.08	11.17	0	38.5		-10	55
8980		44.3	11.17	0	38.5		-10	55
9000		44.68	11.17	0	38.5		-10	55
9020		44.72	11.17	0	38.5		-10	55
9025		44.72	11.17	0	38.5		-10	55
9040		45	11.17	0	38.5		-10	55
9060		45.17	11.17	0	38.5		-10	55
9080		45.37	11.17	0	38.5		-10	55
9085		45.37	11.17	0	38.5		-10	55
9100		45.3	11.17	0	38.5		-10	55
9120		45.73	11.17	0	38.5		-10	55
9140		45.88	11.17	0	38.5		-10	55
9150		45.88	11.17	0	38.5		-10	55
9160		45.98	11.17	0	38.5		-10	55
9180		45.88	11.17	0	38.5		-10	55
9200		46.45	11.17	0	38.5		-10	55
9210		46.45	11.17	0	38.5		-10	55
9220		46.6	11.17	0	38.5		-10	55
9240		46.5	11.17	0	38.5		-10	55
9260		46.66	11.17	0	38.5		-10	55
9275		46.66	11.17	0	38.5		-10	55
9280		46.95	11.17	0	38.5		-10	55
9300		47.4	11.17	0	38.5		-10	55
9320		47.39	11.17	0	38.5		-10	55
9335		47.39	11.17	0	38.5		-10	55
9340		47.5	11.17	0	38.5		-10	55
9360		47.5	11.17	0	38.5		-10	55
9380		47.57	11.17	0	38.5		-10	55
9400		47.98	11.17	0	38.5		-10	55
9420		48.05	11.17	0	38.5		-10	55
9440		48.13	11.17	0	38.5		-10	55
9460		48.21	11.17	0	38.5		-10	55
9480		48.19	11.17	0	38.5		-10	55
9500		48.44	11.17	0	38.5		-10	55
9520		48.53	11.17	0	38.5		-10	55
9525		48.53	11.17	0	38.5		-10	55
9540		48.4	11.17	0	38.5		-10	55
9560		48.47	11.17	0	38.5		-10	55
9580		48.55	11.17	0	38.5		-10	55
9585		48.55	11.17	0	38.5		-10	55
9600		48.75	11.17	0	38.5		-10	55
9620		48.67	11.17	0	38.5		-10	55
9640		48.63	11.17	0	38.5		-10	55
9650		48.63	11.17	0	38.5		-10	55
9660		48.62	11.17	0	38.5		-10	55
9680		48.43	11.17	0	38.5		-10	55
9700		48.43	11.17	0	38.5		-10	55
9710		48.43	11.17	0	38.5		-10	55
9720		48.28	11.17	0	38.5		-10	55
9740		48.11	11.17	0	38.5		-10	55
9760		48.03	11.17	0	38.5		-10	55
9775		48.03	11.17	0	38.5		-10	55
9780		48.14	11.17	0	38.5		-10	55
9800		47.91	11.17	0	38.5		-10	55
9820		47.58	11.17	0	38.5		-10	55
9835		47.58	11.17	0	38.5		-10	55
9840		47.47	11.17	0	38.5		-10	55
9860		47.28	11.17	0	38.5		-10	55
9880		47.04	11.17	0	38.5		-10	55
9895		47.04	11.17	0	38.5		-10	55
9900		46.86	11.17	0	38.5		-10	55
9920		46.57	11.17	0	38.5		-10	55
9940		46.28	11.17	0	38.5		-10	55
9960		45.97	10.99	0	38.5		-10	55
9980		45.82	10.99	0	38.5		-10	55
10000		45.63	10.99	0	38.5		-10	55
10020		45.42	10.99	0	38.5		-10	55
10040		45.06	10.99	0	38.5		-10	55
10060		44.97	10.99	0	38.5		-10	55
10080		44.59	10.99	0	38.5		-10	55
10085		44.59	10.99	0	38.5		-10	55
10100		44.65	10.99	0	38.5		-10	55
10120		44.28	10.99	0	38.5		-10	55
10140		43.93	10.99	0	38.5		-10	55
10145		43.93	10.99	0	38.5		-10	55
10160		43.84	10.99	0	38.5		-10	55
10180		43.73	10.99	0	38.5		-10	55
10200		43.56	10.99	0	38.5		-10	55
10210		43.56	10.99	0	38.5		-10	55
10220		43.49	10.99	0	38.5		-10	55
10240		43.05	10.99	0	38.5		-10	55
10260		42.81	10.99	0	38.5		-10	55
10270		42.81	10.99	0	38.5		-10	55
10280		42.89	10.99	0	38.5		-10	55
10300		42.69	10.99	0	38.5		-10	55
10320		42.4	10.99	0	38.5		-10	55
10335		42.4	10.99	0	38.5		-10	55
10340		42.17	10.99	0	38.5		-10	55
10360		42.06	10.99	0	38.5		-10	55
10380		42.08	10.99	0	38.5		-10	55
10395		42.08	10.99	0	38.5		-10	55
10400		41.9	10.99	0	38.5		-10	55
10420		41.66	10.99	0	38.5		-10	55
10440		41.31	10.99	0	38.5		-10	55
10460		41.19	11.19	0	38.5		-10	55
10480		41.17	11.19	0	38.5		-10	55
10500		41.1	11.19	0	38.5		-10	55
10520		40.85	11.19	0	38.5		-10	55
10540		40.57	11.19	0	38.5		-10	55
10560		40.39	11.19	0	38.5		-10	55
10580		40.44	11.19	0	38.5		-10	55
10585		40.44	11.19	0	38.5		-10	55
10600		40.12	11.19	0	38.5		-10	55
10620		39.96	11.19	0	38.5		-10	55
10640		39.84	11.19	0	38.5		-10	55
10645		39.84	11.19	0	38.5		-10	55
10660		39.5	11.19	0	38.5		-10	55
10680		39.64	11.19	0	38.5		-10	55
10700		39.63	11.19	0	38.5		-10	55
10710		39.63	11.19	0	38.5		-10	55
10720		39.28	11.19	0	38.5		-10	55
10740		39.19	11.19	0	38.5		-10	55
10760		39.06	11.19	0	38.5		-10	55
10770		39.06	11.19	0	38.5		-10	55
10780		39.14	11.19	0	38.5		-10	55
10800		39.15	11.19	0	38.5		-10	55
10820		38.99	11.19	0	38.5		-10	55
10835		38.99	11.19	0	38.5		-10	55
10840		39.04	11.19	0	38.5		-10	55
10860		38.83	11.19	0	38.5		-10	55
10880		38.83	11.19	0	38.5		-10	55
10895		38.83	11.19	0	38.5		-10	55
10900		38.81	11.19	0	38.5		-10	55
10920		38.89	11.19	0	38.5		-10	55
10940		38.76	11.19	0	38.5		-10	55
10960		38.67	11.21	0	38.5		-10	55
10980		38.72	11.21	0	38.5		-10	55
11000		38.86	11.21	0	38.5		-10	55
11020		38.93	11.21	0	38.5		-10	55
11040		38.75	11.21	0	38.5		-10	55
11060		38.57	11.21	0	38.5		-10	55
11080		38.81	11.21	0	38.5		-10	55
11085		38.81	11.21	0	38.5		-10	55
11100		38.77	11.21	0	38.5		-10	55
11120		38.84	11.21	0	38.5		-10	55
11140		38.75	11.21	0	38.5		-10	55
11145		38.75	11.21	0	38.5		-10	55
11160		38.8	11.21	0	38.5		-10	55
11180		38.81	11.21	0	38.5		-10	55
11200		38.83	11.21	0	38.5		-10	55
11205		38.83	11.21	0	38.5		-10	55
11220		38.99	11.21	0	38.5		-10	55
11240		38.94	11.21	0	38.5		-10	55
11260		39.03	11.21	0	38.5		-10	55
11270		39.03	11.21	0	38.5		-10	55
11280		39.17	11.21	0	38.5		-10	55
11300		39.02	11.21	0	38.5		-10	55
11320		39.22	11.21	0	38.5		-10	55
11335		39.22	11.21	0	38.5		-10	55
11340		39.12	11.21	0	38.5		-10	55
11360		39.31	11.21	0	38.5		-10	55
11380		39.49	11.21	0	38.5		-10	55
11395		39.49	11.21	0	38.5		-10	55
11400		39.87	11.21	0	38.5		-10	55
11420		39.89	11.21	0	38.5		-10	55
11440		40.01	11.21	0	38.5		-10	55
11455		40.01	11.21	0	38.5		-10	55
11460		40.08	11.21	0	38.5		-10	55
11480		40.28	11.21	0	38.5		-10	55
11500		40.49	11.21	0	38.5		-10	55
11520		40.8	11.29	0	38.5		-10	55
11540		40.96	11.29	0	38.5		-10	55
11560		41.06	11.29	0	38.5		-10	55
11580		41.28	11.29	0	38.5		-10	55
11600		41.48	11.29	0	38.5		-10	55
11620		41.87	11.29	0	38.5		-10	55
11640		41.83	11.29	0	38.5		-10	55
11645		41.83	11.29	0	38.5		-10	55
11660		42.07	11.29	0	38.5		-10	55
11680		42.44	11.29	0	38.5		-10	55
11700		42.46	11.29	0	38.5		-10	55
11705		42.46	11.29	0	38.5		-10	55
11720		43.05	11.29	0	38.5		-10	55
11740		42.93	11.29	0	38.5		-10	55
11760		43.05	11.29	0	38.5		-10	55
11770		43.05	11.29	0	38.5		-10	55
11780		43.37	11.29	0	38.5		-10	55
11800		43.54	11.29	0	38.5		-10	55
11820		43.75	11.29	0	38.5		-10	55
11830		43.75	11.29	0	38.5		-10	55
11840		43.75	11.29	0	38.5		-10	55
11860		44.13	11.29	0	38.5		-10	55
11880		44.4	11.29	0	38.5		-10	55
11895		44.4	11.29	0	38.5		-10	55
11900		44.51	11.29	0	38.5		-10	55
11920		44.82	11.29	0	38.5		-10	55
11940		44.79	11.29	0	38.5		-10	55
11955		44.79	11.29	0	38.5		-10	55
11960		45.11	11.29	0	38.5		-10	55
11980		45.2	11.29	0	38.5		-10	55
12000		45.42	11.29	0	38.5		-10	55
12020		45.59	11.52	0	38.5		-10	55
12040		45.83	11.52	0	38.5		-10	55
12060		45.76	11.52	0	38.5		-10	55
12080		46.1	11.52	0	38.5		-10	55
12100		46.4	11.52	0	38.5		-10	55
12120		46.4	11.52	0	38.5		-10	55
12140		46.74	11.52	0	38.5		-10	55
12145		46.74	11.52	0	38.5		-10	55
12160		46.65	11.52	0	38.5		-10	55
12180		46.81	11.52	0	38.5		-10	55
12200		47.18	11.52	0	38.5		-10	55
12205		47.18	11.52	0	38.5		-10	55
12220		47.45	11.52	0	38.5		-10	55
12240		47.65	11.52	0	38.5		-10	55
12260		47.76	11.52	0	38.5		-10	55
12270		47.76	11.52	0	38.5		-10	55
12280		47.55	11.52	0	38.5		-10	55
12300		47.82	11.52	0	38.5		-10	55
12320		48.04	11.52	0	38.5		-10	55
12330		48.04	11.52	0	38.5		-10	55
12340		47.96	11.52	0	38.5		-10	55
12360		48.04	11.52	0	38.5		-10	55
12380		48.19	11.52	0	38.5		-10	55
12395		48.19	11.52	0	38.5		-10	55
12400		48.54	11.52	0	38.5		-10	55
12420		48.26	11.52	0	38.5		-10	55
12440		48.33	11.52	0	38.5		-10	55
12455		48.33	11.52	0	38.5		-10	55
12460		48.27	11.52	0	38.5		-10	55
12480		48.46	11.52	0	38.5		-10	55
12500		48.62	11.52	0	38.5		-10	55
12520		48.39	11.5	0	38.5		-10	55
12540		48.48	11.5	0	38.5		-10	55
12560		48.33	11.5	0	38.5		-10	55
12580		48.51	11.5	0	38.5		-10	55
12600		48.34	11.5	0	38.5		-10	55
12620		48.32	11.5	0	38.5		-10	55
12640		48.43	11.5	0	38.5		-10	55
12645		48.43	11.5	0	38.5		-10	55
12660		48.12	11.5	0	38.5		-10	55
12680		48.25	11.5	0	38.5		-10	55
12700		48.17	11.5	0	38.5		-10	55
12705		48.17	11.5	0	38.5		-10	55
12720		47.89	11.5	0	38.5		-10	55
12740		47.71	11.5	0	38.5		-10	55
12760		47.27	11.5	0	38.5		-10	55
12765		47.27	11.5	0	38.5		-10	55
12780		47.32	11.5	0	38.5		-10	55
12800		47.17	11.5	0	38.5		-10	55
12820		46.71	11.5	0	38.5		-10	55
12830		46.71	11.5	0	38.5		-10	55
12840		46.54	11.5	0	38.5		-10	55
12860		46.31	11.5	0	38.5		-10	55
12880		46.24	11.5	0	38.5		-10	55
12890		46.24	11.5	0	38.5		-10	55
12900		46.14	11.5	0	38.5		-10	55
12920		45.78	11.5	0	38.5		-10	55
12940		45.52	11.5	0	38.5		-10	55
12955		45.52	11.5	0	38.5		-10	55
12960		45.2	11.5	0	38.5		-10	55
12980		45.2	11.5	0	38.5		-10	55
13000		44.92	11.5	0	38.5		-10	55
13015		44.92	11.5	0	38.5		-10	55
13020		44.69	11.5	0	38.5		-10	55
13040		44.67	11.5	0	38.5		-10	55
13060		44.15	11.5	0	38.5		-10	55
13080		44.16	11.52	0	38.5		-10	55
13100		43.95	11.52	0	38.5		-10	55
13120		43.75	11.52	0	38.5		-10	55
13140		43.36	11.52	0	38.5		-10	55
13160		43.33	11.52	0	38.5		-10	55
13180		43.36	11.52	0	38.5		-10	55
13200		43.09	11.52	0	38.5		-10	55
13205		43.09	11.52	0	38.5		-10	55
13220		42.77	11.52	0	38.5		-10	55
13240		42.7	11.52	0	38.5		-10	55
13260		42.43	11.52	0	38.5		-10	55
13265		42.43	11.52	0	38.5		-10	55
13280		42.27	11.52	0	38.5		-10	55
13300		42.14	11.52	0	38.5		-10	55
13320		41.96	11.52	0	38.5		-10	55
13330		41.96	11.52	0	38.5		-10	55
13340		41.91	11.52	0	38.5		-10	55
13360		41.51	11.52	0	38.5		-10	55
13380		41.59	11.52	0	38.5		-10	55
13390		41.59	11.52	0	38.5		-10	55
13400		41.26	11.52	0	38.5		-10	55
13420		41.12	11.52	0	38.5		-10	55
13440		40.9	11.52	0	38.5		-10	55
13455		40.9	11.52	0	38.5		-10	55
13460		40.66	11.52	0	38.5		-10	55
13480		40.76	11.52	0	38.5		-10	55
13500		40.43	11.52	0	38.5		-10	55
13515		40.43	11.52	0	38.5		-10	55
13520		40.4	11.52	0	38.5		-10	55
13540		40.19	11.52	0	38.5		-10	55
13560		39.92	11.52	0	38.5		-10	55
13580		39.82	11.62	0	38.5		-10	55
13600		39.69	11.62	0	38.5		-10	55
13620		39.47	11.62	0	38.5		-10	55
13640		39.39	11.62	0	38.5		-10	55
13660		39.34	11.62	0	38.5		-10	55
13680		39.4	11.62	0	38.5		-10	55
13700		39.24	11.62	0	38.5		-10	55
13705		39.24	11.62	0	38.5		-10	55
13720		39.04	11.62	0	38.5		-10	55
13740		38.95	11.62	0	38.5		-10	55
13760		38.92	11.62	0	38.5		-10	55
13765		38.92	11.62	0	38.5		-10	55
13780		38.97	11.62	0	38.5		-10	55
13800		38.89	11.62	0	38.5		-10	55
13820		38.87	11.62	0	38.5		-10	55
13830		38.87	11.62	0	38.5		-10	55
13840		38.74	11.62	0	38.5		-10	55
13860		38.6	11.62	0	38.5		-10	55
13880		38.68	11.62	0	38.5		-10	55
13890		38.68	11.62	0	38.5		-10	55
13900		38.75	11.62	0	38.5		-10	55
13920		38.7	11.62	0	38.5		-10	55
13940		38.65	11.62	0	38.5		-10	55
13955		38.65	11.62	0	38.5		-10	55
13960		38.56	11.62	0	38.5		-10	55
13980		38.75	11.62	0	38.5		-10	55
14000		38.8	11.62	0	38.5		-10	55
14015		38.8	11.62	0	38.5		-10	55
14020		38.83	11.62	0	38.5		-10	55
14040		38.65	11.62	0	38.5		-10	55
14060		38.63	11.62	0	38.5		-10	55
14075		38.63	11.62	0	38.5		-10	55
14080		38.79	11.62	0	38.5		-10	55
14100		38.88	11.62	0	38.5		-10	55
14120		38.93	11.62	0	38.5		-10	55
14140		38.75	11.5	0	38.5		-10	55
14160		38.9	11.5	0	38.5		-10	55
14180		38.95	11.5	0	38.5		-10	55
14200		39.26	11.5	0	38.5		-10	55
14220		39.15	11.5	0	38.5		-10	55
14240		39.28	11.5	0	38.5		-10	55
14260		39.59	11.5	0	38.5		-10	55
14265		39.59	11.5	0	38.5		-10	55
14280		39.65	11.5	0	38.5		-10	55
14300		39.86	11.5	0	38.5		-10	55
14320		40.08	11.5	0	38.5		-10	55
14325		40.08	11.5	0	38.5		-10	55
14340		40.31	11.5	0	38.5		-10	55
14360		40.38	11.5	0	38.5		-10	55
14380		40.65	11.5	0	38.5		-10	55
14390		40.65	11.5	0	38.5		-10	55
14400		40.9	11.5	0	38.5		-10	55
14420		41.01	11.5	0	38.5		-10	55
14440		41.12	11.5	0	38.5		-10	55
14450		41.12	11.5	0	38.5		-10	55
14460		41.59	11.5	0	38.5		-10	55
14480		41.63	11.5	0	38.5		-10	55
14500		41.81	11.5	0	38.5		-10	55
14515		41.81	11.5	0	38.5		-10	55
14520		41.93	11.5	0	38.5		-10	55
14540		42.09	11.5	0	38.5		-10	55
14560		42.3	11.5	0	38.5		-10	55
14575		42.3	11.5	0	38.5		-10	55
14580		42.7	11.5	0	38.5		-10	55
14600		42.77	11.5	0	38.5		-10	55
14620		43.06	11.5	0	38.5		-10	55
14640		43.14	11.45	0	38.5		-10	55
14660		43.48	11.45	0	38.5		-10	55
14680		43.68	11.45	0	38.5		-10	55
14700		43.85	11.45	0	38.5		-10	55
14720		44.11	11.45	0	38.5		-10	55
14740		44.32	11.45	0	38.5		-10	55
14760		44.37	11.45	0	38.5		-10	55
14765		44.37	11.45	0	38.5		-10	55
14780		44.58	11.45	0	38.5		-10	55
14800		44.91	11.45	0	38.5		-10	55
14820		45.05	11.45	0	38.5		-10	55
14825		45.05	11.45	0	38.5		-10	55
14840		45.29	11.45	0	38.5		-10	55
14860		45.3	11.45	0	38.5		-10	55
14880		45.57	11.45	0	38.5		-10	55
14890		45.57	11.45	0	38.5		-10	55
14900		45.98	11.45	0	38.5		-10	55
14920		45.93	11.45	0	38.5		-10	55
14940		46.05	11.45	0	38.5		-10	55
14950		46.05	11.45	0	38.5		-10	55
14960		46.14	11.45	0	38.5		-10	55
14980		46.54	11.45	0	38.5		-10	55
15000		46.74	11.45	0	38.5		-10	55
15015		46.74	11.45	0	38.5		-10	55
15020		46.84	11.45	0	38.5		-10	55
15040		47.01	11.45	0	38.5		-10	55
15060		46.85	11.45	0	38.5		-10	55
15075		46.85	11.45	0	38.5		-10	55
15080		47.39	11.45	0	38.5		-10	55
15100		47.41	11.45	0	38.5		-10	55
15120		47.62	11.45	0	38.5		-10	55
15140		47.6	11.74	0	38.5		-10	55
15160		47.74	11.74	0	38.5		-10	55
15180		47.91	11.74	0	38.5		-10	55
15200		48.14	11.74	0	38.5		-10	55
15220		48.12	11.74	0	38.5		-10	55
15240		48.05	11.74	0	38.5		-10	55
15260		48.16	11.74	0	38.5		-10	55
15265		48.16	11.74	0	38.5		-10	55
15280		48.31	11.74	0	38.5		-10	55
15300		48.37	11.74	0	38.5		-10	55
15320		48.37	11.74	0	38.5		-10	55
15325		48.37	11.74	0	38.5		-10	55
15340		48.31	11.74	0	38.5		-10	55
15360		48.43	11.74	0	38.5		-10	55
15380		48.64	11.74	0	38.5		-10	55
15390		48.64	11.74	0	38.5		-10	55
15400		48.43	11.74	0	38.5		-10	55
15420		48.5	11.74	0	38.5		-10	55
15440		48.38	11.74	0	38.5		-10	55
15450		48.38	11.74	0	38.5		-10	55
15460		48.46	11.74	0	38.5		-10	55
15480		48.67	11.74	0	38.5		-10	55
15500		48.27	11.74	0	38.5		-10	55
15510		48.27	11.74	0	38.5		-10	55
15520		48.41	11.74	0	38.5		-10	55
15540		48.03	11.74	0	38.5		-10	55
15560		48.25	11.74	0	38.5		-10	55
15575		48.25	11.74	0	38.5		-10	55
15580		48.19	11.74	0	38.5		-10	55
15600		47.9	11.74	0	38.5		-10	55
15620		47.85	11.74	0	38.5		-10	55
15635		47.85	11.74	0	38.5		-10	55
15640		47.45	11.74	0	38.5		-10	55
15660		47.23	11.74	0	38.5		-10	55
15680		47.22	11.74	0	38.5		-10	55
15700		47.21	11.88	0	38.5		-10	55
15720		46.8	11.88	0	38.5		-10	55
15740		46.65	11.88	0	38.5		-10	55
15760		46.32	11.88	0	38.5		-10	55
15780		46.29	11.88	0	38.5		-10	55
15800		45.86	11.88	0	38.5		-10	55
15820		45.56	11.88	0	38.5		-10	55
15825		45.56	11.88	0	38.5		-10	55
15840		45.37	11.88	0	38.5		-10	55
15860		45.33	11.88	0	38.5		-10	55
15880		45.06	11.88	0	38.5		-10	55
15885		45.06	11.88	0	38.5		-10	55
15900		44.9	11.88	0	38.5		-10	55
15920		44.68	11.88	0	38.5		-10	55
15940		44.3	11.88	0	38.5		-10	55
15950		44.3	11.88	0	38.5		-10	55
15960		44.1	11.88	0	38.5		-10	55
15980		43.92	11.88	0	38.5		-10	55
16000		43.96	11.88	0	38.5		-10	55
16010		43.96	11.88	0	38.5		-10	55
16020		43.67	11.88	0	38.5		-10	55
16040		43.47	11.88	0	38.5		-10	55
16060		43.26	11.88	0	38.5		-10	55
16075		43.26	11.88	0	38.5		-10	55
16080		43.21	11.88	0	38.5		-10	55
16100		42.98	11.88	0	38.5		-10	55
16120		42.74	11.88	0	38.5		-10	55
16135		42.74	11.88	0	38.5		-10	55
16140		42.45	11.88	0	38.5		-10	55
16160		42.42	11.88	0	38.5		-10	55
16180		42.45	11.88	0	38.5		-10	55
16200		42.19	11.9	0	38.5		-10	55
16220		41.89	11.9	0	38.5		-10	55
16240		41.64	11.9	0	38.5		-10	55
16260		41.63	11.9	0	38.5		-10	55
16280		41.42	11.9	0	38.5		-10	55
16300		41.21	11.9	0	38.5		-10	55
16320		41.11	11.9	0	38.5		-10	55
16325		41.11	11.9	0	38.5		-10	55
16340		40.94	11.9	0	38.5		-10	55
16360		40.75	11.9	0	38.5		-10	55
16380		40.5	11.9	0	38.5		-10	55
16385		40.5	11.9	0	38.5		-10	55
16400		40.36	11.9	0	38.5		-10	55
16420		40.31	11.9	0	38.5		-10	55
16440		40.12	11.9	0	38.5		-10	55
16450		40.12	11.9	0	38.5		-10	55
16460		39.92	11.9	0	38.5		-10	55
16480		40	11.9	0	38.5		-10	55
16500		39.9	11.9	0	38.5		-10	55
16510		39.9	11.9	0	38.5		-10	55
16520		39.43	11.9	0	38.5		-10	55
16540		39.47	11.9	0	38.5		-10	55
16560		39.26	11.9	0	38.5		-10	55
16575		39.26	11.9	0	38.5		-10	55
16580		39.2	11.9	0	38.5		-10	55
16600		39.17	11.9	0	38.5		-10	55
16620		39.01	11.9	0	38.5		-10	55
16635		39.01	11.9	0	38.5		-10	55
16640		39.11	11.9	0	38.5		-10	55
16660		38.85	11.9	0	38.5		-10	55
16680		39.06	11.9	0	38.5		-10	55
16700		38.83	11.69	0	38.5		-10	55
16720		38.62	11.69	0	38.5		-10	55
16740		38.77	11.69	0	38.5		-10	55
16760		38.69	11.69	0	38.5		-10	55
16780		38.73	11.69	0	38.5		-10	55
16800		38.68	11.69	0	38.5		-10	55
16820		38.62	11.69	0	38.5		-10	55
16840		38.61	11.69	0	38.5		-10	55
16860		38.6	11.69	0	38.5		-10	55
16880		38.72	11.69	0	38.5		-10	55
16885		38.72	11.69	0	38.5		-10	55
16900		38.58	11.69	0	38.5		-10	55
16920		38.64	11.69	0	38.5		-10	55
16940		38.59	11.69	0	38.5		-10	55
16950		38.59	11.69	0	38.5		-10	55
16960		38.62	11.69	0	38.5		-10	55
16980		38.8	11.69	0	38.5		-10	55
17000		38.82	11.69	0	38.5		-10	55
17010		38.82	11.69	0	38.5		-10	55
17020		38.79	11.69	0	38.5		-10	55
17040		38.9	11.69	0	38.5		-10	55
17060		38.82	11.69	0	38.5		-10	55
17070		38.82	11.69	0	38.5		-10	55
17080		39.04	11.69	0	38.5		-10	55
17100		39.27	11.69	0	38.5		-10	55
17120		39.19	11.69	0	38.5		-10	55
17135		39.19	11.69	0	38.5		-10	55
17140		39.34	11.69	0	38.5		-10	55
17160		39.49	11.69	0	38.5		-10	55
17180		39.7	11.69	0	38.5		-10	55
17195		39.7	11.69	0	38.5		-10	55
17200		39.72	11.69	0	38.5		-10	55
17220		39.85	11.69	0	38.5		-10	55
17240		40.17	11.69	0	38.5		-10	55
17260		40.33	11.93	0	38.5		-10	55
17280		40.47	11.93	0	38.5		-10	55
17300		40.62	11.93	0	38.5		-10	55
17320		40.84	11.93	0	38.5		-10	55
17340		40.89	11.93	0	38.5		-10	55
17360		41.27	11.93	0	38.5		-10	55
17380		41.55	11.93	0	38.5		-10	55
17385		41.55	11.93	0	38.5		-10	55
17400		41.64	11.93	0	38.5		-10	55
17420		41.77	11.93	0	38.5		-10	55
17440		42.02	11.93	0	38.5		-10	55
17445		42.02	11.93	0	38.5		-10	55
17460		42.37	11.93	0	38.5		-10	55
17480		42.45	11.93	0	38.5		-10	55
17500		42.69	11.93	0	38.5		-10	55
17510		42.69	11.93	0	38.5		-10	55
17520		42.94	11.93	0	38.5		-10	55
17540		43.04	11.93	0	38.5		-10	55
17560		43.23	11.93	0	38.5		-10	55
17570		43.23	11.93	0	38.5		-10	55
17580		43.57	11.93	0	38.5		-10	55
17600		43.76	11.93	0	38.5		-10	55
17620		43.8	11.93	0	38.5		-10	55
17635		43.8	11.93	0	38.5		-10	55
17640		43.95	11.93	0	38.5		-10	55
17660		44.25	11.93	0	38.5		-10	55
17680		44.49	11.93	0	38.5		-10	55
17695		44.49	11.93	0	38.5		-10	55
17700		44.57	11.93	0	38.5		-10	55
17720		44.8	11.93	0	38.5		-10	55
17740		44.9	11.93	0	38.5		-10	55
17760		45.23	11.87	0	38.5		-10	55
17780		45.35	11.87	0	38.5		-10	55
17800		45.55	11.87	0	38.5		-10	55
17820		45.64	11.87	0	38.5		-10	55
17840		45.94	11.87	0	38.5		-10	55
17860		46.04	11.87	0	38.5		-10	55
17880		46.23	11.87	0	38.5		-10	55
17885		46.23	11.87	0	38.5		-10	55
17900		46.56	11.87	0	38.5		-10	55
17920		46.58	11.87	0	38.5		-10	55
17940		46.84	11.87	0	38.5		-10	55
17945		46.84	11.87	0	38.5		-10	55
17960		47.09	11.87	0	38.5		-10	55
17980		47.17	11.87	0	38.5		-10	55
18000		47.48	11.87	0	38.5		-10	55
18010		47.48	11.87	0	38.5		-10	55
18020		47.44	11.87	0	38.5		-10	55
18040		47.6	11.87	0	38.5		-10	55
18060		47.68	11.87	0	38.5		-10	55
18070		47.68	11.87	0	38.5		-10	55
18080		47.85	11.87	0	38.5		-10	55
18100		48.11	11.87	0	38.5		-10	55
18120		47.9	11.87	0	38.5		-10	55
18130		47.9	11.87	0	38.5		-10	55
18140		48.31	11.87	0	38.5		-10	55
18160		48.09	11.87	0	38.5		-10	55
18180		48.28	11.87	0	38.5		-10	55
18195		48.28	11.87	0	38.5		-10	55
18200		48.17	11.87	0	38.5		-10	55
18220		48.25	11.87	0	38.5		-10	55
18240		48.32	11.87	0	38.5		-10	55
18260		48.58	11.92	0	38.5		-10	55
18280		48.48	11.92	0	38.5		-10	55
18300		48.35	11.92	0	38.5		-10	55
18320		48.36	11.92	0	38.5		-10	55
18340		48.4	11.92	0	38.5		-10	55
18360		48.49	11.92	0	38.5		-10	55
18380		48.35	11.92	0	38.5		-10	55
18400		48.32	11.92	0	38.5		-10	55
18420		48.35	11.92	0	38.5		-10	55
18440		48.15	11.92	0	38.5		-10	55
18445		48.15	11.92	0	38.5		-10	55
18460		47.96	11.92	0	38.5		-10	55
18480		48.07	11.92	0	38.5		-10	55
18500		47.94	11.92	0	38.5		-10	55
18505		47.94	11.92	0	38.5		-10	55
18520		47.64	11.92	0	38.5		-10	55
18540		47.49	11.92	0	38.5		-10	55
18560		47.44	11.92	0	38.5		-10	55
18570		47.44	11.92	0	38.5		-10	55
18580		47.14	11.92	0	38.5		-10	55
18600		47.17	11.92	0	38.5		-10	55
18620		46.95	11.92	0	38.5		-10	55
18630		46.95	11.92	0	38.5		-10	55
18640		46.55	11.92	0	38.5		-10	55
18660		46.35	11.92	0	38.5		-10	55
18680		46.08	11.92	0	38.5		-10	55
18695		46.08	11.92	0	38.5		-10	55
18700		45.9	11.92	0	38.5		-10	55
18720		45.7	11.92	0	38.5		-10	55
18740		45.42	11.92	0	38.5		-10	55
18755		45.42	11.92	0	38.5		-10	55
18760		45	11.92	0	38.5		-10	55
18780		45.12	11.92	0	38.5		-10	55
18800		44.83	11.92	0	38.5		-10	55
18820		44.59	12.13	0	38.5		-10	55
18840		44.38	12.13	0	38.5		-10	55
18860		44.38	12.13	0	38.5		-10	55
18880		43.98	12.13	0	38.5		-10	55
18900		43.92	12.13	0	38.5		-10	55
18920		43.63	12.13	0	38.5		-10	55
18940		43.48	12.13	0	38.5		-10	55
18945		43.48	12.13	0	38.5		-10	55
18960		43.37	12.13	0	38.5		-10	55
18980		43.23	12.13	0	38.5		-10	55
19000		43.13	12.13	0	38.5		-10	55
19005		43.13	12.13	0	38.5		-10	55
19020		43.01	12.13	0	38.5		-10	55
19040		42.51	12.13	0	38.5		-10	55
19060		42.38	12.13	0	38.5		-10	55
19070		42.38	12.13	0	38.5		-10	55
19080		42.27	12.13	0	38.5		-10	55
19100		42.23	12.13	0	38.5		-10	55
19120		41.94	12.13	0	38.5		-10	55
19130		41.94	12.13	0	38.5		-10	55
19140		41.82	12.13	0	38.5		-10	55
19160		41.8	12.13	0	38.5		-10	55
19180		41.59	12.13	0	38.5		-10	55
19195		41.59	12.13	0	38.5		-10	55
19200		41.29	12.13	0	38.5		-10	55
19220		40.94	12.13	0	38.5		-10	55
19240		40.83	12.13	0	38.5		-10	55
19260		40.7	12.13	0	38.5		-10	55
19280		40.67	12.13	0	38.5		-10	55
19300		40.35	12.13	0	38.5		-10	55
19320		40.38	12.15	0	38.5		-10	55
19340		40.11	12.15	0	38.5		-10	55
19360		40.08	12.15	0	38.5		-10	55
19380		39.91	12.15	0	38.5		-10	55
19400		39.72	12.15	0	38.5		-10	55
19420		39.52	12.15	0	38.5		-10	55
19440		39.39	12.15	0	38.5		-10	55
19445		39.39	12.15	0	38.5		-10	55
19460		39.42	12.15	0	38.5		-10	55
19480		39.4	12.15	0	38.5		-10	55
19500		39.21	12.15	0	38.5		-10	55
19505		39.21	12.15	0	38.5		-10	55
19520		39.14	12.15	0	38.5		-10	55
19540		39	12.15	0	38.5		-10	55
19560		38.93	12.15	0	38.5		-10	55
19570		38.93	12.15	0	38.5		-10	55
19580		38.9	12.15	0	38.5		-10	55
19600		38.76	12.15	0	38.5		-10	55
19620		38.76	12.15	0	38.5		-10	55
19630		38.76	12.15	0	38.5		-10	55
19640		38.91	12.15	0	38.5		-10	55
19660		38.75	12.15	0	38.5		-10	55
19680		38.6	12.15	0	38.5		-10	55
19690		38.6	12.15	0	38.5		-10	55
19700		38.68	12.15	0	38.5		-10	55
19720		38.56	12.15	0	38.5		-10	55
19740		38.42	12.15	0	38.5		-10	55
19755		38.42	12.15	0	38.5		-10	55
19760		38.57	12.15	0	38.5		-10	55
19780		38.51	12.15	0	38.5		-10	55
19800		38.59	12.15	0	38.5		-10	55
19815		38.59	12.15	0	38.5		-10	55
19820		38.6	12.15	0	38.5		-10	55
19840		38.47	12.15	0	38.5		-10	55
19860		38.58	12.15	0	38.5		-10	55
19880		38.76	12.13	0	38.5		-10	55
19900		38.83	12.13	0	38.5		-10	55
19920		38.75	12.13	0	38.5		-10	55
19940		38.65	12.13	0	38.5		-10	55
19960		38.91	12.13	0	38.5		-10	55
19980		39.01	12.13	0	38.5		-10	55
20000		39.05	12.13	0	38.5		-10	55
20005		39.05	12.13	0	38.5		-10	55
20020		39.13	12.13	0	38.5		-10	55
20040		39.09	12.13	0	38.5		-10	55
20060		39.38	12.13	0	38.5		-10	55
20065		39.38	12.13	0	38.5		-10	55
20080		39.56	12.13	0	38.5		-10	55
20100		39.52	12.13	0	38.5		-10	55
20120		39.64	12.13	0	38.5		-10	55
20130		39.64	12.13	0	38.5		-10	55
20140		39.88	12.13	0	38.5		-10	55
20160		40.09	12.13	0	38.5		-10	55
20180		40.42	12.13	0	38.5		-10	55
20190		40.42	12.13	0	38.5		-10	55
20200		40.41	12.13	0	38.5		-10	55
20220		40.59	12.13	0	38.5		-10	55
20240		40.87	12.13	0	38.5		-10	55
20255		40.87	12.13	0	38.5		-10	55
20260		41.08	12.13	0	38.5		-10	55
20280		41.27	12.13	0	38.5		-10	55
20300		41.67	12.13	0	38.5		-10	55
20315		41.67	12.13	0	38.5		-10	55
20320		41.69	12.13	0	38.5		-10	55
20340		41.93	12.13	0	38.5		-10	55
20360		42.18	12.13	0	38.5		-10	55
20380		42.39	12.12	0	38.5		-10	55
20400		42.64	12.12	0	38.5		-10	55
20420		42.71	12.12	0	38.5		-10	55
20440		43.01	12.12	0	38.5		-10	55
20460		43.22	12.12	0	38.5		-10	55
20480		43.52	12.12	0	38.5		-10	55
20500		43.62	12.12	0	38.5		-10	55
20505		43.62	12.12	0	38.5		-10	55
20520		43.6	12.12	0	38.5		-10	55
20540		43.79	12.12	0	38.5		-10	55
20560		44.15	12.12	0	38.5		-10	55
20565		44.15	12.12	0	38.5		-10	55
20580		44.44	12.12	0	38.5		-10	55
20600		44.65	12.12	0	38.5		-10	55
20620		44.67	12.12	0	38.5		-10	55
20630		44.67	12.12	0	38.5		-10	55
20640		44.99	12.12	0	38.5		-10	55
20660		45.17	12.12	0	38.5		-10	55
20680		45.26	12.12	0	38.5		-10	55
20690		45.26	12.12	0	38.5		-10	55
20700		45.5	12.12	0	38.5		-10	55
20720		45.64	12.12	0	38.5		-10	55
20740		45.67	12.12	0	38.5		-10	55
20755		45.67	12.12	0	38.5		-10	55
20760		45.93	12.12	0	38.5		-10	55
20780		46.4	12.12	0	38.5		-10	55
20800		46.45	12.12	0	38.5		-10	55
20815		46.45	12.12	0	38.5		-10	55
20820		46.45	12.12	0	38.5		-10	55
20840		46.71	12.12	0	38.5		-10	55
20860		46.94	12.12	0	38.5		-10	55
20880		47.08	12.2	0	38.5		-10	55
20900		47.39	12.2	0	38.5		-10	55
20920		47.28	12.2	0	38.5		-10	55
20940		47.51	12.2	0	38.5		-10	55
20960		47.75	12.2	0	38.5		-10	55
20980		47.82	12.2	0	38.5		-10	55
21000		47.83	12.2	0	38.5		-10	55
21005		47.83	12.2	0	38.5		-10	55
21020		47.91	12.2	0	38.5		-10	55
21040		48.05	12.2	0	38.5		-10	55
21060		48.18	12.2	0	38.5		-10	55
21065		48.18	12.2	0	38.5		-10	55
21080		48.18	12.2	0	38.5		-10	55
21100		48.12	12.2	0	38.5		-10	55
21120		48.2	12.2	0	38.5		-10	55
21125		48.2	12.2	0	38.5		-10	55
21140		48.21	12.2	0	38.5		-10	55
21160		48.4	12.2	0	38.5		-10	55
21180		48.42	12.2	0	38.5		-10	55
21190		48.42	12.2	0	38.5		-10	55
21200		48.33	12.2	0	38.5		-10	55
21220		48.17	12.2	0	38.5		-10	55
21240		48.21	12.2	0	38.5		-10	55
21250		48.21	12.2	0	38.5		-10	55
21260		48.17	12.2	0	38.5		-10	55
21280		48.44	12.2	0	38.5		-10	55
21300		48.19	12.2	0	38.5		-10	55
21315		48.19	12.2	0	38.5		-10	55
21320		48.17	12.2	0	38.5		-10	55
21340		48.13	12.2	0	38.5		-10	55
21360		48.15	12.2	0	38.5		-10	55
21375		48.15	12.2	0	38.5		-10	55
21380		48.12	12.2	0	38.5		-10	55
21400		48.09	12.2	0	38.5		-10	55
21420		47.84	12.2	0	38.5		-10	55
21440		47.65	12.17	0	38.5		-10	55
21460		47.62	12.17	0	38.5		-10	55
21480		47.53	12.17	0	38.5		-10	55
21500		47.34	12.17	0	38.5		-10	55
21520		47.04	12.17	0	38.5		-10	55
21540		46.95	12.17	0	38.5		-10	55
21560		46.97	12.17	0	38.5		-10	55
21565		46.97	12.17	0	38.5		-10	55
21580		46.74	12.17	0	38.5		-10	55
21600		46.65	12.17	0	38.5		-10	55
21620		46.18	12.17	0	38.5		-10	55
21625		46.18	12.17	0	38.5		-10	55
21640		46.08	12.17	0	38.5		-10	55
21660		45.99	12.17	0	38.5		-10	55
21680		45.86	12.17	0	38.5		-10	55
21690		45.86	12.17	0	38.5		-10	55
21700		45.44	12.17	0	38.5		-10	55
21720		45.06	12.17	0	38.5		-10	55
21740		45.02	12.17	0	38.5		-10	55
21750		45.02	12.17	0	38.5		-10	55
21760		44.71	12.17	0	38.5		-10	55
21780		44.46	12.17	0	38.5		-10	55
21800		44.39	12.17	0	38.5		-10	55
21815		44.39	12.17	0	38.5		-10	55
21820		44.25	12.17	0	38.5		-10	55
21840		43.81	12.17	0	38.5		-10	55
21860		43.83	12.17	0	38.5		-10	55
21875		43.83	12.17	0	38.5		-10	55
21880		43.66	12.17	0	38.5		-10	55
21900		43.56	12.17	0	38.5		-10	55
21920		43.16	12.17	0	38.5		-10	55
21940		42.98	11.97	0	38.5		-10	55
21960		43.03	11.97	0	38.5		-10	55
21980		42.94	11.97	0	38.5		-10	55
22000		42.52	11.97	0	38.5		-10	55
22020		42.17	11.97	0	38.5		-10	55
22040		42.12	11.97	0	38.5		-10	55
22060		42.04	11.97	0	38.5		-10	55
22065		42.04	11.97	0	38.5		-10	55
22080		41.88	11.97	0	38.5		-10	55
22100		41.66	11.97	0	38.5		-10	55
22120		41.43	11.97	0	38.5		-10	55
22125		41.43	11.97	0	38.5		-10	55
22140		41.31	11.97	0	38.5		-10	55
22160		41.25	11.97	0	38.5		-10	55
22180		41.17	11.97	0	38.5		-10	55
22190		41.17	11.97	0	38.5		-10	55
22200		40.84	11.97	0	38.5		-10	55
22220		40.71	11.97	0	38.5		-10	55
22240		40.47	11.97	0	38.5		-10	55
22250		40.47	11.97	0	38.5		-10	55
22260		40.48	11.97	0	38.5		-10	55
22280		40.36	11.97	0	38.5		-10	55
22300		40.16	11.97	0	38.5		-10	55
22315		40.16	11.97	0	38.5		-10	55
22320		39.84	11.97	0	38.5		-10	55
22340		39.71	11.97	0	38.5		-10	55
22360		39.54	11.97	0	38.5		-10	55
22375		39.54	11.97	0	38.5		-10	55
22380		39.39	11.97	0	38.5		-10	55
22400		39.36	11.97	0	38.5		-10	55
22420		39.28	11.97	0	38.5		-10	55
22435		39.28	11.97	0	38.5		-10	55
22440		39.09	11.97	0	38.5		-10	55
22460		39.2	11.97	0	38.5		-10	55
22480		39.02	11.97	0	38.5		-10	55
22500		38.86	12.2	0	38.5		-10	55
22520		38.77	12.2	0	38.5		-10	55
22540		38.75	12.2	0	38.5		-10	55
22560		38.84	12.2	0	38.5		-10	55
22565		38.84	12.2	0	38.5		-10	55
22580		38.74	12.2	0	38.5		-10	55
22600		38.64	12.2	0	38.5		-10	55
22620		38.74	12.2	0	38.5		-10	55
22625		38.74	12.2	0	38.5		-10	55
22640		38.42	12.2	0	38.5		-10	55
22660		38.57	12.2	0	38.5		-10	55
22680		38.59	12.2	0	38.5		-10	55
22685		38.59	12.2	0	38.5		-10	55
22700		38.46	12.2	0	38.5		-10	55
22720		38.55	12.2	0	38.5		-10	55
22740		38.52	12.2	0	38.5		-10	55
22750		38.52	12.2	0	38.5		-10	55
22760		38.61	12.2	0	38.5		-10	55
22780		38.73	12.2	0	38.5		-10	55
22800		38.63	12.2	0	38.5		-10	55
22810		38.63	12.2	0	38.5		-10	55
22820		38.5	12.2	0	38.5		-10	55
22840		38.75	12.2	0	38.5		-10	55
22860		38.89	12.2	0	38.5		-10	55
22875		38.89	12.2	0	38.5		-10	55
22880		38.82	12.2	0	38.5		-10	55
22900		38.92	12.2	0	38.5		-10	55
22920		39.06	12.2	0	38.5		-10	55
22935		39.06	12.2	0	38.5		-10	55
22940		39.3	12.2	0	38.5		-10	55
22960		39.07	12.2	0	38.5		-10	55
22980		39.35	12.2	0	38.5		-10	55
23000		39.41	12.1	0	38.5		-10	55
23020		39.49	12.1	0	38.5		-10	55
23040		39.71	12.1	0	38.5		-10	55
23060		40.03	12.1	0	38.5		-10	55
23080		40.21	12.1	0	38.5		-10	55
23100		40.74	12.1	0	38.5		-10	55
23120		40.66	12.1	0	38.5		-10	55
23125		40.66	12.1	0	38.5		-10	55
23140		40.75	12.1	0	38.5		-10	55
23160		40.9	12.1	0	38.5		-10	55
23180		41.19	12.1	0	38.5		-10	55
23185		41.19	12.1	0	38.5		-10	55
23200		41.49	12.1	0	38.5		-10	55
23220		41.6	12.1	0	38.5		-10	55
23240		41.63	12.1	0	38.5		-10	55
23250		41.63	12.1	0	38.5		-10	55
23260		42.3	12.1	0	38.5		-10	55
23280		42.25	12.1	0	38.5		-10	55
23300		42.45	12.1	0	38.5		-10	55
23310		42.45	12.1	0	38.5		-10	55
23320		42.48	12.1	0	38.5		-10	55
23340		42.91	12.1	0	38.5		-10	55
23360		43.13	12.1	0	38.5		-10	55
23375		43.13	12.1	0	38.5		-10	55
23380		43.31	12.1	0	38.5		-10	55
23400		43.36	12.1	0	38.5		-10	55
23420		43.78	12.1	0	38.5		-10	55
23435		43.78	12.1	0	38.5		-10	55
23440		43.86	12.1	0	38.5		-10	55
23460		44.2	12.1	0	38.5		-10	55
23480		44.39	12.1	0	38.5		-10	55
23500		44.38	12.45	0	38.5		-10	55
23520		44.58	12.45	0	38.5		-10	55
23540		44.75	12.45	0	38.5		-10	55
23560		45.03	12.45	0	38.5		-10	55
23580		45.24	12.45	0	38.5		-10	55
23600		45.45	12.45	0	38.5		-10	55
23620		45.57	12.45	0	38.5		-10	55
23640		45.64	12.45	0	38.5		-10	55
23660		45.95	12.45	0	38.5		-10	55
23680		46.17	12.45	0	38.5		-10	55
23685		46.17	12.45	0	38.5		-10	55
23700		46.36	12.45	0	38.5		-10	55
23720		46.48	12.45	0	38.5		-10	55
23740		46.57	12.45	0	38.5		-10	55
23750		46.57	12.45	0	38.5		-10	55
23760		46.85	12.45	0	38.5		-10	55
23780		46.95	12.45	0	38.5		-10	55
23800		47.32	12.45	0	38.5		-10	55
23810		47.32	12.45	0	38.5		-10	55
23820		47.28	12.45	0	38.5		-10	55
23840		47.38	12.45	0	38.5		-10	55
23860		47.62	12.45	0	38.5		-10	55
23875		47.62	12.45	0	38.5		-10	55
23880		47.65	12.45	0	38.5		-10	55
23900		47.81	12.45	0	38.5		-10	55
23920		47.69	12.45	0	38.5		-10	55
23935		47.69	12.45	0	38.5		-10	55
23940		47.83	12.45	0	38.5		-10	55
23960		48.09	12.45	0	38.5		-10	55
23980		48.1	12.45	0	38.5		-10	55
23995		48.1	12.45	0	38.5		-10	55
24000		48.01	12.45	0	38.5		-10	55
24020		48.15	12.45	0	38.5		-10	55
24040		48.32	12.45	0	38.5		-10	55
24060		48.26	12.33	0	38.5		-10	55
24080		48.25	12.33	0	38.5		-10	55
24100		48.44	12.33	0	38.5		-10	55
24120		48.18	12.33	0	38.5		-10	55
24140		48.3	12.33	0	38.5		-10	55
24160		48.34	12.33	0	38.5		-10	55
24180		48.22	12.33	0	38.5		-10	55
24185		48.22	12.33	0	38.5		-10	55
24200		48.17	12.33	0	38.5		-10	55
24220		48.08	12.33	0	38.5		-10	55
24240		48.17	12.33	0	38.5		-10	55
24245		48.17	12.33	0	38.5		-10	55
24260		48.29	12.33	0	38.5		-10	55
24280		48.05	12.33	0	38.5		-10	55
24300		47.94	12.33	0	38.5		-10	55
24310		47.94	12.33	0	38.5		-10	55
24320		47.94	12.33	0	38.5		-10	55
24340		47.87	12.33	0	38.5		-10	55
24360		47.78	12.33	0	38.5		-10	55
24370		47.78	12.33	0	38.5		-10	55
24380		47.69	12.33	0	38.5		-10	55
24400		47.73	12.33	0	38.5		-10	55
24420		47.51	12.33	0	38.5		-10	55
24435		47.51	12.33	0	38.5		-10	55
24440		47.54	12.33	0	38.5		-10	55
24460		47.28	12.33	0	38.5		-10	55
24480		47.16	12.33	0	38.5		-10	55
24495		47.16	12.33	0	38.5		-10	55
24500		46.89	12.33	0	38.5		-10	55
24520		46.62	12.33	0	38.5		-10	55
24540		46.35	12.33	0	38.5		-10	55
24560		46.22	12.45	0	38.5		-10	55
24580		46.02	12.45	0	38.5		-10	55
24600		45.9	12.45	0	38.5		-10	55
24620		45.62	12.45	0	38.5		-10	55
24640		45.51	12.45	0	38.5		-10	55
24660		45.23	12.45	0	38.5		-10	55
24680		44.95	12.45	0	38.5		-10	55
24685		44.95	12.45	0	38.5		-10	55
24700		44.81	12.45	0	38.5		-10	55
24720		44.42	12.45	0	38.5		-10	55
24740		44.32	12.45	0	38.5		-10	55
24745		44.32	12.45	0	38.5		-10	55
24760		44.29	12.45	0	38.5		-10	55
24780		43.89	12.45	0	38.5		-10	55
24800		43.74	12.45	0	38.5		-10	55
24810		43.74	12.45	0	38.5		-10	55
24820		43.52	12.45	0	38.5		-10	55
24840		43.4	12.45	0	38.5		-10	55
24860		43.2	12.45	0	38.5		-10	55
24870		43.2	12.45	0	38.5		-10	55
24880		43.17	12.45	0	38.5		-10	55
24900		42.91	12.45	0	38.5		-10	55
24920		42.69	12.45	0	38.5		-10	55
24935		42.69	12.45	0	38.5		-10	55
24940		42.55	12.45	0	38.5		-10	55
24960		42.44	12.45	0	38.5		-10	55
24980		42.12	12.45	0	38.5		-10	55
24995		42.12	12.45	0	38.5		-10	55
25000		41.94	12.45	0	38.5		-10	55
25020		41.98	12.45	0	38.5		-10	55
25040		41.79	12.45	0	38.5		-10	55
25060		41.52	12.45	0	38.5		-10	55
25080		41.42	12.45	0	38.5		-10	55
25100		41.3	12.45	0	38.5		-10	55
25120		41.05	12.45	0	38.5		-10	55
25140		40.76	12.45	0	38.5		-10	55
25160		40.81	12.45	0	38.5		-10	55
25180		40.54	12.45	0	38.5		-10	55
25185		40.54	12.45	0	38.5		-10	55
25200		40.38	12.45	0	38.5		-10	55
25220		40.28	12.45	0	38.5		-10	55
25240		40.07	12.45	0	38.5		-10	55
25245		40.07	12.45	0	38.5		-10	55
25260		39.97	12.45	0	38.5		-10	55
25280		39.89	12.45	0	38.5		-10	55
25300		39.48	12.45	0	38.5		-10	55
25305		39.48	12.45	0	38.5		-10	55
25320		39.57	12.45	0	38.5		-10	55
25340		39.28	12.45	0	38.5		-10	55
25360		39.35	12.45	0	38.5		-10	55
25370		39.35	12.45	0	38.5		-10	55
25380		39.25	12.45	0	38.5		-10	55
25400		39.06	12.45	0	38.5		-10	55
25420		39.11	12.45	0	38.5		-10	55
25430		39.11	12.45	0	38.5		-10	55
25440		38.81	12.45	0	38.5		-10	55
25460		38.85	12.45	0	38.5		-10	55
25480		38.87	12.45	0	38.5		-10	55
25495		38.87	12.45	0	38.5		-10	55
25500		38.74	12.45	0	38.5		-10	55
25520		38.65	12.45	0	38.5		-10	55
25540		38.58	12.45	0	38.5		-10	55
25555		38.58	12.45	0	38.5		-10	55
25560		38.58	12.45	0	38.5		-10	55
25580		38.5	12.45	0	38.5		-10	55
25600		38.58	12.45	0	38.5		-10	55
25620		38.52	12.53	0	38.5		-10	55
25640		38.48	12.53	0	38.5		-10	55
25660		38.64	12.53	0	38.5		-10	55
25680		38.49	12.53	0	38.5		-10	55
25700		38.54	12.53	0	38.5		-10	55
25720		38.57	12.53	0	38.5		-10	55
25740		38.66	12.53	0	38.5		-10	55
25745		38.66	12.53	0	38.5		-10	55
25760		38.62	12.53	0	38.5		-10	55
25780		38.71	12.53	0	38.5		-10	55
25800		38.7	12.53	0	38.5		-10	55
25805		38.7	12.53	0	38.5		-10	55
25820		38.78	12.53	0	38.5		-10	55
25840		38.89	12.53	0	38.5		-10	55
25860		39.07	12.53	0	38.5		-10	55
25870		39.07	12.53	0	38.5		-10	55
25880		39.12	12.53	0	38.5		-10	55
25900		39.23	12.53	0	38.5		-10	55
25920		39.27	12.53	0	38.5		-10	55
25930		39.27	12.53	0	38.5		-10	55
25940		39.37	12.53	0	38.5		-10	55
25960		39.62	12.53	0	38.5		-10	55
25980		39.88	12.53	0	38.5		-10	55
25995		39.88	12.53	0	38.5		-10	55
26000		39.87	12.53	0	38.5		-10	55
26020		40.01	12.53	0	38.5		-10	55
26040		40.32	12.53	0	38.5		-10	55
26055		40.32	12.53	0	38.5		-10	55
26060		40.49	12.53	0	38.5		-10	55
26080		40.67	12.53	0	38.5		-10	55
26100		40.75	12.53	0	38.5		-10	55
26120		41	12.48	0	38.5		-10	55
26140		41.16	12.48	0	38.5		-10	55
26160		41.44	12.48	0	38.5		-10	55
26180		41.6	12.48	0	38.5		-10	55
26200		41.89	12.48	0	38.5		-10	55
26220		42.12	12.48	0	38.5		-10	55
26240		42.28	12.48	0	38.5		-10	55
26245		42.28	12.48	0	38.5		-10	55
26260		42.58	12.48	0	38.5		-10	55
26280		42.7	12.48	0	38.5		-10	55
26300		43.04	12.48	0	38.5		-10	55
26305		43.04	12.48	0	38.5		-10	55
26320		43.13	12.48	0	38.5		-10	55
26340		43.51	12.48	0	38.5		-10	55
26360		43.66	12.48	0	38.5		-10	55
26370		43.66	12.48	0	38.5		-10	55
26380		43.82	12.48	0	38.5		-10	55
26400		43.77	12.48	0	38.5		-10	55
26420		44.18	12.48	0	38.5		-10	55
26430		44.18	12.48	0	38.5		-10	55
26440		44.29	12.48	0	38.5		-10	55
26460		44.65	12.48	0	38.5		-10	55
26480		44.8	12.48	0	38.5		-10	55
26495		44.8	12.48	0	38.5		-10	55
26500		45.07	12.48	0	38.5		-10	55
26520		44.96	12.48	0	38.5		-10	55
26540		45.37	12.48	0	38.5		-10	55
26555		45.37	12.48	0	38.5		-10	55
26560		45.69	12.48	0	38.5		-10	55
26580		45.87	12.48	0	38.5		-10	55
26600		45.88	12.48	0	38.5		-10	55
26615		45.88	12.48	0	38.5		-10	55
26620		46.09	12.48	0	38.5		-10	55
26640		46.24	12.48	0	38.5		-10	55
26660		46.64	12.48	0	38.5		-10	55
26680		46.77	12.48	0	38.5		-10	55
26700		46.86	12.48	0	38.5		-10	55
26720		47.02	12.48	0	38.5		-10	55
26740		47.23	12.48	0	38.5		-10	55
26760		47.27	12.48	0	38.5		-10	55
26780		47.48	12.48	0	38.5		-10	55
26800		47.64	12.48	0	38.5		-10	55
26805		47.64	12.48	0	38.5		-10	55
26820		47.56	12.48	0	38.5		-10	55
26840		47.76	12.48	0	38.5		-10	55
26860		47.92	12.48	0	38.5		-10	55
26870		47.92	12.48	0	38.5		-10	55
26880		47.93	12.48	0	38.5		-10	55
26900		47.96	12.48	0	38.5		-10	55
26920		47.96	12.48	0	38.5		-10	55
26930		47.96	12.48	0	38.5		-10	55
26940		47.98	12.48	0	38.5		-10	55
26960		48.18	12.48	0	38.5		-10	55
26980		48.35	12.48	0	38.5		-10	55
26990		48.35	12.48	0	38.5		-10	55
27000		48.31	12.48	0	38.5		-10	55
27020		48.33	12.48	0	38.5		-10	55
27040		48.32	12.48	0	38.5		-10	55
27055		48.32	12.48	0	38.5		-10	55
27060		48.18	12.48	0	38.5		-10	55
27080		48.07	12.48	0	38.5		-10	55
27100		48.1	12.48	0	38.5		-10	55
27115		48.1	12.48	0	38.5		-10	55
27120		48.19	12.48	0	38.5		-10	55
27140		48.35	12.48	0	38.5		-10	55
27160		48.27	12.48	0	38.5		-10	55
27180		48.4	12.55	0	38.5		-10	55
27200		48.21	12.55	0	38.5		-10	55
27220		48.19	12.55	0	38.5		-10	55
27240		48.08	12.55	0	38.5		-10	55
27260		48.15	12.55	0	38.5		-10	55
27280		48.08	12.55	0	38.5		-10	55
27300		47.95	12.55	0	38.5		-10	55
27305		47.95	12.55	0	38.5		-10	55
27320		47.77	12.55	0	38.5		-10	55
27340		47.94	12.55	0	38.5		-10	55
27360		47.84	12.55	0	38.5		-10	55
27365		47.84	12.55	0	38.5		-10	55
27380		47.76	12.55	0	38.5		-10	55
27400		47.28	12.55	0	38.5		-10	55
27420		47.11	12.55	0	38.5		-10	55
27430		47.11	12.55	0	38.5		-10	55
27440		46.98	12.55	0	38.5		-10	55
27460		47.04	12.55	0	38.5		-10	55
27480		46.76	12.55	0	38.5		-10	55
27490		46.76	12.55	0	38.5		-10	55
27500		46.49	12.55	0	38.5		-10	55
27520		46.15	12.55	0	38.5		-10	55
27540		46.08	12.55	0	38.5		-10	55
27555		46.08	12.55	0	38.5		-10	55
27560		45.97	12.55	0	38.5		-10	55
27580		45.72	12.55	0	38.5		-10	55
27600		45.44	12.55	0	38.5		-10	55
27615		45.44	12.55	0	38.5		-10	55
27620		45.22	12.55	0	38.5		-10	55
27640		45.02	12.55	0	38.5		-10	55
27660		44.97	12.55	0	38.5		-10	55
27680		44.67	12.65	0	38.5		-10	55
27700		44.52	12.65	0	38.5		-10	55
27720		44.09	12.65	0	38.5		-10	55
27740		43.98	12.65	0	38.5		-10	55
27760		43.99	12.65	0	38.5		-10	55
27780		43.97	12.65	0	38.5		-10	55
27800		43.54	12.65	0	38.5		-10	55
27805		43.54	12.65	0	38.5		-10	55
27820		43.29	12.65	0	38.5		-10	55
27840		43.07	12.65	0	38.5		-10	55
27860		42.96	12.65	0	38.5		-10	55
27865		42.96	12.65	0	38.5		-10	55
27880		42.89	12.65	0	38.5		-10	55
27900		42.6	12.65	0	38.5		-10	55
27920		42.29	12.65	0	38.5		-10	55
27925		42.29	12.65	0	38.5		-10	55
27940		42.35	12.65	0	38.5		-10	55
27960		42.16	12.65	0	38.5		-10	55
27980		41.91	12.65	0	38.5		-10	55
27990		41.91	12.65	0	38.5		-10	55
28000		41.56	12.65	0	38.5		-10	55
28020		41.55	12.65	0	38.5		-10	55
28040		41.41	12.65	0	38.5		-10	55
28050		41.41	12.65	0	38.5		-10	55
28060		41.37	12.65	0	38.5		-10	55
28080		41.07	12.65	0	38.5		-10	55
28100		41.23	12.65	0	38.5		-10	55
28115		41.23	12.65	0	38.5		-10	55
28120		40.59	12.65	0	38.5		-10	55
28140		40.53	12.65	0	38.5		-10	55
28160		40.54	12.65	0	38.5		-10	55
28180		40.29	12.43	0	38.5		-10	55
28200		40.03	12.43	0	38.5		-10	55
28220		39.97	12.43	0	38.5		-10	55
28240		39.88	12.43	0	38.5		-10	55
28260		39.89	12.43	0	38.5		-10	55
28280		39.53	12.43	0	38.5		-10	55
28300		39.26	12.43	0	38.5		-10	55
28320		39.32	12.43	0	38.5		-10	55
28340		39.27	12.43	0	38.5		-10	55
28360		39.3	12.43	0	38.5		-10	55
28365		39.3	12.43	0	38.5		-10	55
28380		38.98	12.43	0	38.5		-10	55
28400		38.86	12.43	0	38.5		-10	55
28420		39.16	12.43	0	38.5		-10	55
28425		39.16	12.43	0	38.5		-10	55
28440		38.67	12.43	0	38.5		-10	55
28460		38.79	12.43	0	38.5		-10	55
28480		38.82	12.43	0	38.5		-10	55
28490		38.82	12.43	0	38.5		-10	55
28500		38.63	12.43	0	38.5		-10	55
28520		38.58	12.43	0	38.5		-10	55
28540		38.53	12.43	0	38.5		-10	55
28550		38.53	12.43	0	38.5		-10	55
28560		38.81	12.43	0	38.5		-10	55
28580		38.78	12.43	0	38.5		-10	55
28600		38.59	12.43	0	38.5		-10	55
28615		38.59	12.43	0	38.5		-10	55
28620		38.59	12.43	0	38.5		-10	55
28640		38.61	12.43	0	38.5		-10	55
28660		38.67	12.43	0	38.5		-10	55
28675		38.67	12.43	0	38.5		-10	55
28680		38.79	12.43	0	38.5		-10	55
28700		38.48	12.43	0	38.5		-10	55
28720		38.76	12.43	0	38.5		-10	55
28740		38.79	12.58	0	38.5		-10	55
28760		38.86	12.58	0	38.5		-10	55
28780		38.91	12.58	0	38.5		-10	55
28800		38.76	12.58	0	38.5		-10	55
28820		38.94	12.58	0	38.5		-10	55
28840		39.09	12.58	0	38.5		-10	55
28860		39.22	12.58	0	38.5		-10	55
28865		39.22	12.58	0	38.5		-10	55
28880		39.37	12.58	0	38.5		-10	55
28900		39.54	12.58	0	38.5		-10	55
28920		39.49	12.58	0	38.5		-10	55
28925		39.49	12.58	0	38.5		-10	55
28940		39.8	12.58	0	38.5		-10	55
28960		39.83	12.58	0	38.5		-10	55
28980		40.18	12.58	0	38.5		-10	55
28990		40.18	12.58	0	38.5		-10	55
29000		40.39	12.58	0	38.5		-10	55
29020		40.38	12.58	0	38.5		-10	55
29040		40.76	12.58	0	38.5		-10	55
29050		40.76	12.58	0	38.5		-10	55
29060		41.05	12.58	0	38.5		-10	55
29080		41.1	12.58	0	38.5		-10	55
29100		41.22	12.58	0	38.5		-10	55
29115		41.22	12.58	0	38.5		-10	55
29120		41.49	12.58	0	38.5		-10	55
29140		41.61	12.58	0	38.5		-10	55
29160		42.02	12.58	0	38.5		-10	55
29175		42.02	12.58	0	38.5		-10	55
29180		42.11	12.58	0	38.5		-10	55
29200		42.25	12.58	0	38.5		-10	55
29220		42.39	12.58	0	38.5		-10	55
29235		42.39	12.58	0	38.5		-10	55
29240		42.77	12.58	0	38.5		-10	55
29260		43.09	12.58	0	38.5		-10	55
29280		43.12	12.58	0	38.5		-10	55
29300		43.24	12.65	0	38.5		-10	55
29320		43.57	12.65	0	38.5		-10	55
29340		43.83	12.65	0	38.5		-10	55
29360		43.85	12.65	0	38.5		-10	55
29365		43.85	12.65	0	38.5		-10	55
29380		43.9	12.65	0	38.5		-10	55
29400		44.41	12.65	0	38.5		-10	55
29420		44.47	12.65	0	38.5		-10	55
29425		44.47	12.65	0	38.5		-10	55
29440		44.81	12.65	0	38.5		-10	55
29460		45.09	12.65	0	38.5		-10	55
29480		45.16	12.65	0	38.5		-10	55
29490		45.16	12.65	0	38.5		-10	55
29500		45.25	12.65	0	38.5		-10	55
29520		45.64	12.65	0	38.5		-10	55
29540		45.78	12.65	0	38.5		-10	55
29550		45.78	12.65	0	38.5		-10	55
29560		45.86	12.65	0	38.5		-10	55
29580		46.11	12.65	0	38.5		-10	55
29600		46.18	12.65	0	38.5		-10	55
29610		46.18	12.65	0	38.5		-10	55
29620		46.44	12.65	0	38.5		-10	55
29640		46.68	12.65	0	38.5		-10	55
29660		46.81	12.65	0	38.5		-10	55
29675		46.81	12.65	0	38.5		-10	55
29680		46.89	12.65	0	38.5		-10	55
29700		47.05	12.65	0	38.5		-10	55
29720		47.27	12.65	0	38.5		-10	55
29735		47.27	12.65	0	38.5		-10	55
29740		47.4	12.65	0	38.5		-10	55
29760		47.6	12.65	0	38.5		-10	55
29780		47.53	12.65	0	38.5		-10	55
29800		47.77	12.6	0	38.5		-10	55
29820		47.77	12.6	0	38.5		-10	55
29840		47.91	12.6	0	38.5		-10	55
29860		48.18	12.6	0	38.5		-10	55
29880		48.14	12.6	0	38.5		-10	55
29900		48.31	12.6	0	38.5		-10	55
29920		48.21	12.6	0	38.5		-10	55
29925		48.21	12.6	0	38.5		-10	55
29940		48.21	12.6	0	38.5		-10	55
29960		48.44	12.6	0	38.5		-10	55
29980		48.32	12.6	0	38.5		-10	55
29985		48.32	12.6	0	38.5		-10	55
30000		48.23	12.6	0	38.5		-10	55
30020		48.09	12.6	0	38.5		-10	55
30040		48.36	12.6	0	38.5		-10	55
30050		48.36	12.6	0	38.5		-10	55
30060		48.5	12.6	0	38.5		-10	55
30080		48.26	12.6	0	38.5		-10	55
30100		48.18	12.6	0	38.5		-10	55
30110		48.18	12.6	0	38.5		-10	55
30120		48.26	12.6	0	38.5		-10	55
30140		48.1	12.6	0	38.5		-10	55
30160		48.2	12.6	0	38.5		-10	55
30175		48.2	12.6	0	38.5		-10	55
30180		48.08	12.6	0	38.5		-10	55
30200		47.83	12.6	0	38.5		-10	55
30220		47.82	12.6	0	38.5		-10	55
30235		47.82	12.6	0	38.5		-10	55
30240		47.76	12.6	0	38.5		-10	55
30260		47.75	12.6	0	38.5		-10	55
30280		47.43	12.6	0	38.5		-10	55
30300		47.27	12.66	0	38.5		-10	55
30320		47.12	12.66	0	38.5		-10	55
30340		47.1	12.66	0	38.5		-10	55
30360		46.86	12.66	0	38.5		-10	55
30380		46.59	12.66	0	38.5		-10	55
30400		46.48	12.66	0	38.5		-10	55
30420		46.12	12.66	0	38.5		-10	55
30425		46.12	12.66	0	38.5		-10	55
30440		46.05	12.66	0	38.5		-10	55
30460		45.8	12.66	0	38.5		-10	55
30480		45.49	12.66	0	38.5		-10	55
30485		45.49	12.66	0	38.5		-10	55
30500		45.32	12.66	0	38.5		-10	55
30520		45.19	12.66	0	38.5		-10	55
30540		45.04	12.66	0	38.5		-10	55
30550		45.04	12.66	0	38.5		-10	55
30560		44.79	12.66	0	38.5		-10	55
30580		44.54	12.66	0	38.5		-10	55
30600		44.31	12.66	0	38.5		-10	55
30610		44.31	12.66	0	38.5		-10	55
30620		44	12.66	0	38.5		-10	55
30640		43.85	12.66	0	38.5		-10	55
30660		43.67	12.66	0	38.5		-10	55
30675		43.67	12.66	0	38.5		-10	55
30680		43.57	12.66	0	38.5		-10	55
30700		43.43	12.66	0	38.5		-10	55
30720		43.29	12.66	0	38.5		-10	55
30735		43.29	12.66	0	38.5		-10	55
30740		43.13	12.66	0	38.5		-10	55
30760		43.15	12.66	0	38.5		-10	55
30780		42.76	12.66	0	38.5		-10	55
30800		42.5	12.74	0	38.5		-10	55
30820		42.44	12.74	0	38.5		-10	55
30840		42.21	12.74	0	38.5		-10	55
30860		42.08	12.74	0	38.5		-10	55
30880		41.8	12.74	0	38.5		-10	55
30900		41.7	12.74	0	38.5		-10	55
30920		41.46	12.74	0	38.5		-10	55
30940		41.49	12.74	0	38.5		-10	55
30960		41.35	12.74	0	38.5		-10	55
30980		41.06	12.74	0	38.5		-10	55
30985		41.06	12.74	0	38.5		-10	55
31000		40.77	12.74	0	38.5		-10	55
31020		40.64	12.74	0	38.5		-10	55
31040		40.58	12.74	0	38.5		-10	55
31045		40.58	12.74	0	38.5		-10	55
31060		40.28	12.74	0	38.5		-10	55
31080		40.29	12.74	0	38.5		-10	55
31100		40.08	12.74	0	38.5		-10	55
31110		40.08	12.74	0	38.5		-10	55
31120		39.84	12.74	0	38.5		-10	55
31140		39.73	12.74	0	38.5		-10	55
31160		39.74	12.74	0	38.5		-10	55
31170		39.74	12.74	0	38.5		-10	55
31180		39.54	12.74	0	38.5		-10	55
31200		39.27	12.74	0	38.5		-10	55
31220		39.24	12.74	0	38.5		-10	55
31235		39.24	12.74	0	38.5		-10	55
31240		39.2	12.74	0	38.5		-10	55
31260		39.05	12.74	0	38.5		-10	55
31280		39.12	12.74	0	38.5		-10	55
31295		39.12	12.74	0	38.5		-10	55
31300		38.9	12.74	0	38.5		-10	55
31320		38.86	12.74	0	38.5		-10	55
31340		38.81	12.74	0	38.5		-10	55
31360		38.77	12.68	0	38.5		-10	55
31380		38.71	12.68	0	38.5		-10	55
31400		38.61	12.68	0	38.5		-10	55
31420		38.66	12.68	0	38.5		-10	55
31440		38.83	12.68	0	38.5		-10	55
31460		38.65	12.68	0	38.5		-10	55
31480		38.52	12.68	0	38.5		-10	55
31485		38.52	12.68	0	38.5		-10	55
31500		38.41	12.68	0	38.5		-10	55
31520		38.42	12.68	0	38.5		-10	55
31540		38.69	12.68	0	38.5		-10	55
31545		38.69	12.68	0	38.5		-10	55
31560		38.6	12.68	0	38.5		-10	55
31580		38.73	12.68	0	38.5		-10	55
31600		38.59	12.68	0	38.5		-10	55
31610		38.59	12.68	0	38.5		-10	55
31620		38.57	12.68	0	38.5		-10	55
31640		38.67	12.68	0	38.5		-10	55
31660		38.75	12.68	0	38.5		-10	55
31670		38.75	12.68	0	38.5		-10	55
31680		38.8	12.68	0	38.5		-10	55
31700		38.68	12.68	0	38.5		-10	55
31720		38.81	12.68	0	38.5		-10	55
31735		38.81	12.68	0	38.5		-10	55
31740		38.87	12.68	0	38.5		-10	55
31760		39.19	12.68	0	38.5		-10	55
31780		39.24	12.68	0	38.5		-10	55
31795		39.24	12.68	0	38.5		-10	55
31800		39.38	12.68	0	38.5		-10	55
31820		39.4	12.68	0	38.5		-10	55
31840		39.43	12.68	0	38.5		-10	55
31860		39.68	12.71	0	38.5		-10	55
31880		39.93	12.71	0	38.5		-10	55
31900		40.13	12.71	0	38.5		-10	55
31920		40.21	12.71	0	38.5		-10	55
31940		40.31	12.71	0	38.5		-10	55
31960		40.58	12.71	0	38.5		-10	55
31980		40.76	12.71	0	38.5		-10	55
31985		40.76	12.71	0	38.5		-10	55
32000		40.95	12.71	0	38.5		-10	55
32020		41.01	12.71	0	38.5		-10	55
32040		41.41	12.71	0	38.5		-10	55
32045		41.41	12.71	0	38.5		-10	55
32060		41.61	12.71	0	38.5		-10	55
32080		41.81	12.71	0	38.5		-10	55
32100		41.94	12.71	0	38.5		-10	55
32110		41.94	12.71	0	38.5		-10	55
32120		41.96	12.71	0	38.5		-10	55
32140		42.61	12.71	0	38.5		-10	55
32160		42.62	12.71	0	38.5		-10	55
32170		42.62	12.71	0	38.5		-10	55
32180		42.75	12.71	0	38.5		-10	55
32200		42.91	12.71	0	38.5		-10	55
32220		43.37	12.71	0	38.5		-10	55
[truncated: 306 more rows]
