# Supplementary material for: Clinical identification of the stimulus intensity to measure temporal summation of second pain
Source: Sci Rep. 2022 Jul 28;12:12915. doi: 10.1038/s41598-022-17171-6 (PMC9334644; doi:10.1038/s41598-022-17171-6)
Supplement: Supplementary file 1 — Supplementary Information 1. [file 41598_2022_17171_MOESM1_ESM.zip › 2 PT2.xlsx]

## Sheet: Sheet1
Timestamp [msec]	Heater [C]	Tec [C]	Water [C]	COVAS	Baseline [C]	Events	LimiterMin [C]	LimiterMax [C]
30		39.71
50		39.56	11.59	0	39.5		-10	55
70		39.58	11.59	0	39.5		-10	55
90		39.62	11.59	0	39.5		-10	55
95		39.62	11.59	0	39.5		-10	55
110		39.76	11.59	0	39.5		-10	55
130		39.67	11.59	0	39.5		-10	55
150		39.58	11.59	0	39.5		-10	55
155		39.58	11.59	0	39.5		-10	55
170		39.63	11.59	0	39.5		-10	55
190		39.69	11.59	0	39.5		-10	55
210		39.6	11.59	0	39.5		-10	55
220		39.6	11.59	0	39.5		-10	55
230		39.59	11.59	0	39.5		-10	55
250		39.68	11.59	0	39.5		-10	55
270		39.65	11.59	0	39.5		-10	55
280		39.65	11.59	0	39.5		-10	55
290		39.62	11.59	0	39.5		-10	55
310		39.68	11.59	0	39.5		-10	55
330		39.48	11.59	0	39.5		-10	55
345		39.48	11.59	0	39.5		-10	55
350		39.49	11.59	0	39.5		-10	55
370		39.54	11.59	0	39.5		-10	55
390		39.66	11.59	0	39.5		-10	55
405		39.66	11.59	0	39.5		-10	55
410		39.6	11.59	0	39.5		-10	55
430		39.57	11.59	0	39.5		-10	55
450		39.5	11.59	0	39.5		-10	55
470		39.44	11.59	0	39.5		-10	55
490		39.57	11.59	0	39.5		-10	55
510		39.55	11.59	0	39.5		-10	55
530		39.5	11.59	0	39.5		-10	55
550		39.34	11.59	0	39.5		-10	55
570		39.55	11.59	0	39.5		-10	55
590		39.59	11.59	0	39.5		-10	55
595		39.59	11.74	0	39.5		-10	55
610		39.49	11.74	0	39.5		-10	55
630		39.42	11.74	0	39.5		-10	55
650		39.51	11.74	0	39.5		-10	55
655		39.51	11.74	0	39.5		-10	55
670		39.62	11.74	0	39.5		-10	55
690		39.66	11.74	0	39.5		-10	55
710		39.63	11.74	0	39.5		-10	55
720		39.63	11.74	0	39.5		-10	55
730		39.42	11.74	0	39.5		-10	55
750		39.53	11.74	0	39.5		-10	55
770		39.53	11.74	0	39.5		-10	55
780		39.53	11.74	0	39.5		-10	55
790		39.65	11.74	0	39.5		-10	55
810		39.53	11.74	0	39.5		-10	55
830		39.44	11.74	0	39.5		-10	55
845		39.44	11.74	0	39.5		-10	55
850		39.48	11.74	0	39.5		-10	55
870		39.41	11.74	0	39.5		-10	55
890		39.46	11.74	0	39.5		-10	55
905		39.46	11.74	0	39.5		-10	55
910		39.58	11.74	0	39.5		-10	55
930		39.52	11.74	0	39.5		-10	55
950		39.41	11.74	0	39.5		-10	55
970		39.45	11.74	0	39.5		-10	55
990		39.59	11.74	0	39.5		-10	55
1010		39.78	11.74	0	39.5		-10	55
1030		39.61	11.74	0	39.5		-10	55
1050		39.49	11.74	0	39.5		-10	55
1070		39.66	11.74	0	39.5		-10	55
1090		39.48	11.74	0	39.5		-10	55
1110		39.56	11.74	0	39.5		-10	55
1130		39.51	11.74	0	39.5		-10	55
1150		39.53	11.74	0	39.5		-10	55
1155		39.53	11.69	0	39.5		-10	55
1170		39.61	11.69	0	39.5		-10	55
1190		39.59	11.69	0	39.5		-10	55
1210		39.51	11.69	0	39.5		-10	55
1215		39.51	11.69	0	39.5		-10	55
1230		39.61	11.69	0	39.5		-10	55
1250		39.56	11.69	0	39.5		-10	55
1270		39.61	11.69	0	39.5		-10	55
1280		39.61	11.69	0	39.5		-10	55
1290		39.5	11.69	0	39.5		-10	55
1310		39.47	11.69	0	39.5		-10	55
1330		39.52	11.69	0	39.5		-10	55
1345		39.52	11.69	0	39.5		-10	55
1350		39.79	11.69	0	39.5		-10	55
1370		39.67	11.69	0	39.5		-10	55
1390		39.67	11.69	0	39.5		-10	55
1405		39.67	11.69	0	39.5		-10	55
1410		39.59	11.69	0	39.5		-10	55
1430		39.5	11.69	0	39.5		-10	55
1450		39.48	11.69	0	39.5		-10	55
1465		39.48	11.69	0	39.5		-10	55
1470		39.49	11.69	0	39.5		-10	55
1490		39.4	11.69	0	39.5		-10	55
1510		39.69	11.69	0	39.5		-10	55
1530		39.46	11.69	0	39.5		-10	55
1550		39.53	11.69	0	39.5		-10	55
1570		39.48	11.69	0	39.5		-10	55
1590		39.61	11.69	0	39.5		-10	55
1610		39.53	11.69	0	39.5		-10	55
1630		39.6	11.69	0	39.5		-10	55
1650		39.57	11.69	0	39.5		-10	55
1655		39.57	11.6	0	39.5		-10	55
1670		39.59	11.6	0	39.5		-10	55
1690		39.48	11.6	0	39.5		-10	55
1710		39.51	11.6	0	39.5		-10	55
1715		39.51	11.6	0	39.5		-10	55
1730		39.45	11.6	0	39.5		-10	55
1750		39.51	11.6	0	39.5		-10	55
1770		39.47	11.6	0	39.5		-10	55
1780		39.47	11.6	0	39.5		-10	55
1790		39.54	11.6	0	39.5		-10	55
1810		39.48	11.6	0	39.5		-10	55
1830		39.5	11.6	0	39.5		-10	55
1840		39.5	11.6	0	39.5		-10	55
1850		39.52	11.6	0	39.5		-10	55
1870		39.45	11.6	0	39.5		-10	55
1890		39.43	11.6	0	39.5		-10	55
1905		39.43	11.6	0	39.5		-10	55
1910		39.67	11.6	0	39.5		-10	55
1930		39.46	11.6	0	39.5		-10	55
1950		39.51	11.6	0	39.5		-10	55
1965		39.51	11.6	0	39.5		-10	55
1970		39.64	11.6	0	39.5		-10	55
1990		39.51	11.6	0	39.5		-10	55
2010		39.6	11.6	0	39.5		-10	55
2030		39.61	11.6	0	39.5		-10	55
2050		39.58	11.6	0	39.5		-10	55
2070		39.69	11.6	0	39.5		-10	55
2090		39.6	11.6	0	39.5		-10	55
2110		39.52	11.6	0	39.5		-10	55
2130		39.38	11.6	0	39.5		-10	55
2150		39.48	11.6	0	39.5		-10	55
2155		39.48	11.72	0	39.5		-10	55
2170		39.59	11.72	0	39.5		-10	55
2190		39.43	11.72	0	39.5		-10	55
2210		39.63	11.72	0	39.5		-10	55
2215		39.63	11.72	0	39.5		-10	55
2230		39.54	11.72	0	39.5		-10	55
2250		39.57	11.72	0	39.5		-10	55
2270		39.55	11.72	0	39.5		-10	55
2280		39.55	11.72	0	39.5		-10	55
2290		39.52	11.72	0	39.5		-10	55
2310		39.43	11.72	0	39.5		-10	55
2330		39.46	11.72	0	39.5		-10	55
2340		39.46	11.72	0	39.5		-10	55
2350		39.4	11.72	0	39.5		-10	55
2370		39.42	11.72	0	39.5		-10	55
2390		39.56	11.72	0	39.5		-10	55
2405		39.56	11.72	0	39.5		-10	55
2410		39.56	11.72	0	39.5		-10	55
2430		39.48	11.72	0	39.5		-10	55
2450		39.45	11.72	0	39.5		-10	55
2465		39.45	11.72	0	39.5		-10	55
2470		39.43	11.72	0	39.5		-10	55
2490		39.42	11.72	0	39.5		-10	55
2510		39.42	11.72	0	39.5		-10	55
2530		39.47	11.72	0	39.5		-10	55
2550		39.62	11.72	0	39.5		-10	55
2570		39.55	11.72	0	39.5		-10	55
2590		39.56	11.72	0	39.5		-10	55
2610		39.44	11.72	0	39.5		-10	55
2630		39.51	11.72	0	39.5		-10	55
2650		39.48	11.72	0	39.5		-10	55
2655		39.48	11.54	0	39.5		-10	55
2670		39.59	11.54	0	39.5		-10	55
2690		39.57	11.54	0	39.5		-10	55
2710		39.49	11.54	0	39.5		-10	55
2715		39.49	11.54	0	39.5		-10	55
2730		39.5	11.54	0	39.5		-10	55
2750		39.55	11.54	0	39.5		-10	55
2770		39.43	11.54	0	39.5		-10	55
2775		39.43	11.54	0	39.5		-10	55
2790		39.35	11.54	0	39.5		-10	55
2810		39.38	11.54	0	39.5		-10	55
2830		39.48	11.54	0	39.5		-10	55
2840		39.48	11.54	0	39.5		-10	55
2850		39.52	11.54	0	39.5		-10	55
2870		39.55	11.54	0	39.5		-10	55
2890		39.5	11.54	0	39.5		-10	55
2900		39.5	11.54	0	39.5		-10	55
2910		39.48	11.54	0	39.5		-10	55
2930		39.42	11.54	0	39.5		-10	55
2950		39.48	11.54	0	39.5		-10	55
2965		39.48	11.54	0	39.5		-10	55
2970		39.64	11.54	0	39.5		-10	55
2990		39.56	11.54	0	39.5		-10	55
3010		39.49	11.54	0	39.5		-10	55
3025		39.49	11.54	0	39.5		-10	55
3030		39.48	11.54	0	39.5		-10	55
3050		39.58	11.54	0	39.5		-10	55
3070		39.38	11.54	0	39.5		-10	55
3090		39.43	11.54	0	39.5		-10	55
3110		39.42	11.54	0	39.5		-10	55
3130		39.43	11.54	0	39.5		-10	55
3150		39.55	11.54	0	39.5		-10	55
3170		39.58	11.54	0	39.5		-10	55
3190		39.63	11.54	0	39.5		-10	55
3210		39.59	11.54	0	39.5		-10	55
3215		39.59	11.49	0	39.5		-10	55
3230		39.54	11.49	0	39.5		-10	55
3250		39.64	11.49	0	39.5		-10	55
3270		39.58	11.49	0	39.5		-10	55
3275		39.58	11.49	0	39.5		-10	55
3290		39.54	11.49	0	39.5		-10	55
3310		39.54	11.49	0	39.5		-10	55
3330		39.46	11.49	0	39.5		-10	55
3340		39.46	11.49	0	39.5		-10	55
3350		39.55	11.49	0	39.5		-10	55
3370		39.47	11.49	0	39.5		-10	55
3390		39.53	11.49	0	39.5		-10	55
3400		39.53	11.49	0	39.5		-10	55
3410		39.55	11.49	0	39.5		-10	55
3430		39.54	11.49	0	39.5		-10	55
3450		39.38	11.49	0	39.5		-10	55
3465		39.38	11.49	0	39.5		-10	55
3470		39.58	11.49	0	39.5		-10	55
3490		39.49	11.49	0	39.5		-10	55
3510		39.59	11.49	0	39.5		-10	55
3525		39.59	11.49	0	39.5		-10	55
3530		39.46	11.49	0	39.5		-10	55
3550		39.59	11.49	0	39.5		-10	55
3570		39.6	11.49	0	39.5		-10	55
3590		39.59	11.49	0	39.5		-10	55
3610		39.5	11.49	0	39.5		-10	55
3630		39.56	11.49	0	39.5		-10	55
3650		39.5	11.49	0	39.5		-10	55
3670		39.53	11.49	0	39.5		-10	55
3690		39.52	11.49	0	39.5		-10	55
3710		39.53	11.49	0	39.5		-10	55
3730		39.48	11.49	0	39.5		-10	55
3750		39.53	11.49	0	39.5		-10	55
3770		39.44	11.49	0	39.5		-10	55
3775		39.44	11.57	0	39.5		-10	55
3790		39.53	11.57	0	39.5		-10	55
3810		39.49	11.57	0	39.5		-10	55
3830		39.46	11.57	0	39.5		-10	55
3840		39.46	11.57	0	39.5		-10	55
3850		39.55	11.57	0	39.5		-10	55
3870		39.4	11.57	0	39.5		-10	55
3890		39.47	11.57	0	39.5		-10	55
3900		39.47	11.57	0	39.5		-10	55
3910		39.47	11.57	0	39.5		-10	55
3930		39.41	11.57	0	39.5		-10	55
3950		39.55	11.57	0	39.5		-10	55
3965		39.55	11.57	0	39.5		-10	55
3970		39.54	11.57	0	39.5		-10	55
3990		39.55	11.57	0	39.5		-10	55
4010		39.56	11.57	0	39.5		-10	55
4025		39.56	11.57	0	39.5		-10	55
4030		39.52	11.57	0	39.5		-10	55
4050		39.5	11.57	0	39.5		-10	55
4070		39.39	11.57	0	39.5		-10	55
4085		39.39	11.57	0	39.5		-10	55
4090		39.5	11.57	0	39.5		-10	55
4110		39.56	11.57	0	39.5		-10	55
4130		39.47	11.57	0	39.5		-10	55
4150		39.69	11.57	0	39.5		-10	55
4170		39.52	11.57	0	39.5		-10	55
4190		39.49	11.57	0	39.5		-10	55
4210		39.48	11.57	0	39.5		-10	55
4230		39.46	11.57	0	39.5		-10	55
4250		39.37	11.57	0	39.5		-10	55
4270		39.58	11.57	0	39.5		-10	55
4275		39.58	11.59	0	39.5		-10	55
4290		39.59	11.59	0	39.5		-10	55
4310		39.6	11.59	0	39.5		-10	55
4330		39.43	11.59	0	39.5		-10	55
4335		39.43	11.59	0	39.5		-10	55
4350		39.4	11.59	0	39.5		-10	55
4370		39.42	11.59	0	39.5		-10	55
4390		39.57	11.59	0	39.5		-10	55
4400		39.57	11.59	0	39.5		-10	55
4410		39.49	11.59	0	39.5		-10	55
4430		39.47	11.59	0	39.5		-10	55
4450		39.42	11.59	0	39.5		-10	55
4460		39.42	11.59	0	39.5		-10	55
4470		39.53	11.59	0	39.5		-10	55
4490		39.67	11.59	0	39.5		-10	55
4510		39.49	11.59	0	39.5		-10	55
4525		39.49	11.59	0	39.5		-10	55
4530		39.5	11.59	0	39.5		-10	55
4550		39.43	11.59	0	39.5		-10	55
4570		39.56	11.59	0	39.5		-10	55
4585		39.56	11.59	0	39.5		-10	55
4590		39.69	11.59	0	39.5		-10	55
4610		39.55	11.59	0	39.5		-10	55
4630		39.44	11.59	0	39.5		-10	55
4650		39.5	11.59	0	39.5		-10	55
4670		39.58	11.59	0	39.5		-10	55
4690		39.4	11.59	0	39.5		-10	55
4710		39.55	11.59	0	39.5		-10	55
4730		39.55	11.59	0	39.5		-10	55
4750		39.55	11.59	0	39.5		-10	55
4770		39.69	11.59	0	39.5		-10	55
4775		39.69	11.41	0	39.5		-10	55
4790		39.5	11.41	0	39.5		-10	55
4810		39.3	11.41	0	39.5		-10	55
4830		39.63	11.41	0	39.5		-10	55
4835		39.63	11.41	0	39.5		-10	55
4850		39.49	11.41	0	39.5		-10	55
4870		39.53	11.41	0	39.5		-10	55
4890		39.47	11.41	0	39.5		-10	55
4900		39.47	11.41	0	39.5		-10	55
4910		39.5	11.41	0	39.5		-10	55
4930		39.55	11.41	0	39.5		-10	55
4950		39.52	11.41	0	39.5		-10	55
4960		39.52	11.41	0	39.5		-10	55
4970		39.53	11.41	0	39.5		-10	55
4990		39.56	11.41	0	39.5		-10	55
5010		39.5	11.41	0	39.5		-10	55
5025		39.5	11.41	0	39.5		-10	55
5030		39.4	11.41	0	39.5		-10	55
5050		39.44	11.41	0	39.5		-10	55
5070		39.56	11.41	0	39.5		-10	55
5085		39.56	11.41	0	39.5		-10	55
5090		39.45	11.41	0	39.5		-10	55
5110		39.49	11.41	0	39.5		-10	55
5130		39.54	11.41	0	39.5		-10	55
5150		39.45	11.41	0	39.5		-10	55
5170		39.58	11.41	0	39.5		-10	55
5190		39.55	11.41	0	39.5		-10	55
5210		39.51	11.41	0	39.5		-10	55
5230		39.74	11.41	0	39.5		-10	55
5250		39.72	11.41	0	39.5		-10	55
5270		39.81	11.41	0	39.5		-10	55
5275		39.81	11.49	0	39.5		-10	55
5290		39.81	11.49	0	39.5		-10	55
5310		39.84	11.49	0	39.5		-10	55
5330		40.04	11.49	0	39.5		-10	55
5335		40.04	11.49	0	39.5		-10	55
5350		40.19	11.49	0	39.5		-10	55
5370		40.31	11.49	0	39.5		-10	55
5390		40.43	11.49	0	39.5		-10	55
5395		40.43	11.49	0	39.5		-10	55
5410		40.44	11.49	0	39.5		-10	55
5430		40.71	11.49	0	39.5		-10	55
5450		41.03	11.49	0	39.5		-10	55
5460		41.03	11.49	0	39.5		-10	55
5470		41.08	11.49	0	39.5		-10	55
5490		41.19	11.49	0	39.5		-10	55
5510		41.41	11.49	0	39.5		-10	55
5520		41.41	11.49	0	39.5		-10	55
5530		41.47	11.49	0	39.5		-10	55
5550		41.74	11.49	0	39.5		-10	55
5570		41.88	11.49	0	39.5		-10	55
5585		41.88	11.49	0	39.5		-10	55
5590		42.22	11.49	0	39.5		-10	55
5610		42.13	11.49	0	39.5		-10	55
5630		42.33	11.49	0	39.5		-10	55
5645		42.33	11.49	0	39.5		-10	55
5650		42.65	11.49	0	39.5		-10	55
5670		42.68	11.49	0	39.5		-10	55
5690		42.81	11.49	0	39.5		-10	55
5710		43.18	11.49	0	39.5		-10	55
5730		43.35	11.49	0	39.5		-10	55
5750		43.47	11.49	0	39.5		-10	55
5770		43.6	11.49	0	39.5		-10	55
5790		43.8	11.49	0	39.5		-10	55
5810		44	11.49	0	39.5		-10	55
5830		44.16	11.49	0	39.5		-10	55
5835		44.16	11.49	0	39.5		-10	55
5850		44.22	11.49	0	39.5		-10	55
5870		44.57	11.49	0	39.5		-10	55
5890		44.7	11.49	0	39.5		-10	55
5895		44.7	11.49	0	39.5		-10	55
5910		44.78	11.49	0	39.5		-10	55
5930		44.93	11.49	0	39.5		-10	55
5950		45.14	11.49	0	39.5		-10	55
5960		45.14	11.49	0	39.5		-10	55
5970		45.4	11.49	0	39.5		-10	55
5990		45.54	11.49	0	39.5		-10	55
6010		45.62	11.49	0	39.5		-10	55
6020		45.62	11.49	0	39.5		-10	55
6030		45.67	11.49	0	39.5		-10	55
6050		46	11.49	0	39.5		-10	55
6070		46.06	11.49	0	39.5		-10	55
6085		46.06	11.49	0	39.5		-10	55
6090		46.35	11.49	0	39.5		-10	55
6110		46.39	11.49	0	39.5		-10	55
6130		46.58	11.49	0	39.5		-10	55
6145		46.58	11.49	0	39.5		-10	55
6150		46.75	11.49	0	39.5		-10	55
6170		46.86	11.49	0	39.5		-10	55
6190		47.17	11.49	0	39.5		-10	55
6210		47.27	11.49	0	39.5		-10	55
6230		47.28	11.49	0	39.5		-10	55
6250		47.56	11.49	0	39.5		-10	55
6270		47.52	11.49	0	39.5		-10	55
6290		47.7	11.49	0	39.5		-10	55
6310		47.82	11.49	0	39.5		-10	55
6330		48.11	11.49	0	39.5		-10	55
6335		48.11	11.45	0	39.5		-10	55
6350		48.39	11.45	0	39.5		-10	55
6370		48.22	11.45	0	39.5		-10	55
6390		48.48	11.45	0	39.5		-10	55
6395		48.48	11.45	0	39.5		-10	55
6410		48.57	11.45	0	39.5		-10	55
6430		48.69	11.45	0	39.5		-10	55
6450		48.75	11.45	0	39.5		-10	55
6460		48.75	11.45	0	39.5		-10	55
6470		48.9	11.45	0	39.5		-10	55
6490		49.16	11.45	0	39.5		-10	55
6510		49.24	11.45	0	39.5		-10	55
6520		49.24	11.45	0	39.5		-10	55
6530		49.21	11.45	0	39.5		-10	55
6550		49.22	11.45	0	39.5		-10	55
6570		49.35	11.45	0	39.5		-10	55
6585		49.35	11.45	0	39.5		-10	55
6590		49.42	11.45	0	39.5		-10	55
6610		49.31	11.45	0	39.5		-10	55
6630		49.46	11.45	0	39.5		-10	55
6645		49.46	11.45	0	39.5		-10	55
6650		49.59	11.45	0	39.5		-10	55
6670		49.53	11.45	0	39.5		-10	55
6690		49.65	11.45	0	39.5		-10	55
6705		49.65	11.45	0	39.5		-10	55
6710		49.51	11.45	0	39.5		-10	55
6730		49.6	11.45	0	39.5		-10	55
6750		49.6	11.45	0	39.5		-10	55
6770		49.52	11.45	0	39.5		-10	55
6790		49.6	11.45	0	39.5		-10	55
6810		49.45	11.45	0	39.5		-10	55
6830		49.29	11.45	0	39.5		-10	55
6850		49.23	11.45	0	39.5		-10	55
6870		49.19	11.45	0	39.5		-10	55
6890		48.93	11.45	0	39.5		-10	55
6895		48.93	11.54	0	39.5		-10	55
6910		48.77	11.54	0	39.5		-10	55
6930		48.77	11.54	0	39.5		-10	55
6950		48.48	11.54	0	39.5		-10	55
6955		48.48	11.54	0	39.5		-10	55
6970		48.23	11.54	0	39.5		-10	55
6990		48.11	11.54	0	39.5		-10	55
7010		47.97	11.54	0	39.5		-10	55
7020		47.97	11.54	0	39.5		-10	55
7030		47.67	11.54	0	39.5		-10	55
7050		47.75	11.54	0	39.5		-10	55
7070		47.29	11.54	0	39.5		-10	55
7080		47.29	11.54	0	39.5		-10	55
7090		47.14	11.54	0	39.5		-10	55
7110		47	11.54	0	39.5		-10	55
7130		46.69	11.54	0	39.5		-10	55
7145		46.69	11.54	0	39.5		-10	55
7150		46.39	11.54	0	39.5		-10	55
7170		45.99	11.54	0	39.5		-10	55
7190		45.83	11.54	0	39.5		-10	55
7205		45.83	11.54	0	39.5		-10	55
7210		45.87	11.54	0	39.5		-10	55
7230		45.53	11.54	0	39.5		-10	55
7250		45.26	11.54	0	39.5		-10	55
7270		45.28	11.54	0	39.5		-10	55
7290		44.82	11.54	0	39.5		-10	55
7310		44.64	11.54	0	39.5		-10	55
7330		44.39	11.54	0	39.5		-10	55
7350		44.43	11.54	0	39.5		-10	55
7370		44.18	11.54	0	39.5		-10	55
7390		43.85	11.54	0	39.5		-10	55
7395		43.85	11.52	0	39.5		-10	55
7410		43.81	11.52	0	39.5		-10	55
7430		43.57	11.52	0	39.5		-10	55
7450		43.46	11.52	0	39.5		-10	55
7455		43.46	11.52	0	39.5		-10	55
7470		43.4	11.52	0	39.5		-10	55
7490		43.06	11.52	0	39.5		-10	55
7510		42.97	11.52	0	39.5		-10	55
7520		42.97	11.52	0	39.5		-10	55
7530		42.82	11.52	0	39.5		-10	55
7550		42.5	11.52	0	39.5		-10	55
7570		42.45	11.52	0	39.5		-10	55
7580		42.45	11.52	0	39.5		-10	55
7590		42.2	11.52	0	39.5		-10	55
7610		42.07	11.52	0	39.5		-10	55
7630		41.96	11.52	0	39.5		-10	55
7645		41.96	11.52	0	39.5		-10	55
7650		41.75	11.52	0	39.5		-10	55
7670		41.66	11.52	0	39.5		-10	55
7690		41.68	11.52	0	39.5		-10	55
7705		41.68	11.52	0	39.5		-10	55
7710		41.21	11.52	0	39.5		-10	55
7730		41.1	11.52	0	39.5		-10	55
7750		41.2	11.52	0	39.5		-10	55
7770		40.92	11.52	0	39.5		-10	55
7790		40.86	11.52	0	39.5		-10	55
7810		40.43	11.52	0	39.5		-10	55
7830		40.49	11.52	0	39.5		-10	55
7850		40.39	11.52	0	39.5		-10	55
7870		40.28	11.52	0	39.5		-10	55
7890		40.14	11.52	0	39.5		-10	55
7895		40.14	11.29	0	39.5		-10	55
7910		40.01	11.29	0	39.5		-10	55
7930		39.98	11.29	0	39.5		-10	55
7950		39.95	11.29	0	39.5		-10	55
7955		39.95	11.29	0	39.5		-10	55
7970		39.97	11.29	0	39.5		-10	55
7990		39.88	11.29	0	39.5		-10	55
8010		39.77	11.29	0	39.5		-10	55
8015		39.77	11.29	0	39.5		-10	55
8030		39.65	11.29	0	39.5		-10	55
8050		39.9	11.29	0	39.5		-10	55
8070		39.8	11.29	0	39.5		-10	55
8080		39.8	11.29	0	39.5		-10	55
8090		39.65	11.29	0	39.5		-10	55
8110		39.88	11.29	0	39.5		-10	55
8130		39.6	11.29	0	39.5		-10	55
8150		39.85	11.29	0	39.5		-10	55
8170		39.76	11.29	0	39.5		-10	55
8190		39.63	11.29	0	39.5		-10	55
8205		39.63	11.29	0	39.5		-10	55
8210		39.56	11.29	0	39.5		-10	55
8230		39.67	11.29	0	39.5		-10	55
8250		39.72	11.29	0	39.5		-10	55
8265		39.72	11.29	0	39.5		-10	55
8270		39.84	11.29	0	39.5		-10	55
8290		39.72	11.29	0	39.5		-10	55
8310		39.74	11.29	0	39.5		-10	55
8330		39.95	11.29	0	39.5		-10	55
8350		40.01	11.29	0	39.5		-10	55
8370		39.79	11.29	0	39.5		-10	55
8390		39.93	11.29	0	39.5		-10	55
8410		40.03	11.29	0	39.5		-10	55
8430		40.27	11.29	0	39.5		-10	55
8450		40.3	11.29	0	39.5		-10	55
8455		40.3	11.64	0	39.5		-10	55
8470		40.4	11.64	0	39.5		-10	55
8490		40.59	11.64	0	39.5		-10	55
8510		40.71	11.64	0	39.5		-10	55
8515		40.71	11.64	0	39.5		-10	55
8530		40.92	11.64	0	39.5		-10	55
8550		40.91	11.64	0	39.5		-10	55
8570		41.01	11.64	0	39.5		-10	55
8580		41.01	11.64	0	39.5		-10	55
8590		41.29	11.64	0	39.5		-10	55
8610		41.42	11.64	0	39.5		-10	55
8630		41.63	11.64	0	39.5		-10	55
8640		41.63	11.64	0	39.5		-10	55
8650		41.8	11.64	0	39.5		-10	55
8670		41.99	11.64	0	39.5		-10	55
8690		42.14	11.64	0	39.5		-10	55
8705		42.14	11.64	0	39.5		-10	55
8710		42.41	11.64	0	39.5		-10	55
8730		42.64	11.64	0	39.5		-10	55
8750		42.66	11.64	0	39.5		-10	55
8765		42.66	11.64	0	39.5		-10	55
8770		43.07	11.64	0	39.5		-10	55
8790		43.31	11.64	0	39.5		-10	55
8810		43.3	11.64	0	39.5		-10	55
8830		43.61	11.64	0	39.5		-10	55
8850		43.62	11.64	0	39.5		-10	55
8870		43.93	11.64	0	39.5		-10	55
8890		43.95	11.64	0	39.5		-10	55
8910		44.15	11.64	0	39.5		-10	55
8930		44.38	11.64	0	39.5		-10	55
8950		44.74	11.64	0	39.5		-10	55
8955		44.74	11.55	0	39.5		-10	55
8970		44.86	11.55	0	39.5		-10	55
8990		45.05	11.55	0	39.5		-10	55
9010		45.22	11.55	0	39.5		-10	55
9015		45.22	11.55	0	39.5		-10	55
9030		45.2	11.55	0	39.5		-10	55
9050		45.42	11.55	0	39.5		-10	55
9070		45.88	11.55	0	39.5		-10	55
9080		45.88	11.55	0	39.5		-10	55
9090		45.97	11.55	0	39.5		-10	55
9110		46.03	11.55	0	39.5		-10	55
9130		46.17	11.55	0	39.5		-10	55
9140		46.17	11.55	0	39.5		-10	55
9150		46.4	11.55	0	39.5		-10	55
9170		46.69	11.55	0	39.5		-10	55
9190		46.84	11.55	0	39.5		-10	55
9205		46.84	11.55	0	39.5		-10	55
9210		47.07	11.55	0	39.5		-10	55
9230		47.23	11.55	0	39.5		-10	55
9250		47.37	11.55	0	39.5		-10	55
9265		47.37	11.55	0	39.5		-10	55
9270		47.57	11.55	0	39.5		-10	55
9290		47.6	11.55	0	39.5		-10	55
9310		47.58	11.55	0	39.5		-10	55
9325		47.58	11.55	0	39.5		-10	55
9330		47.84	11.55	0	39.5		-10	55
9350		48.19	11.55	0	39.5		-10	55
9370		48.3	11.55	0	39.5		-10	55
9390		48.48	11.55	0	39.5		-10	55
9410		48.4	11.55	0	39.5		-10	55
9430		48.62	11.55	0	39.5		-10	55
9450		48.79	11.55	0	39.5		-10	55
9455		48.79	11.42	0	39.5		-10	55
9470		49.11	11.42	0	39.5		-10	55
9490		49.21	11.42	0	39.5		-10	55
9510		49.16	11.42	0	39.5		-10	55
9515		49.16	11.42	0	39.5		-10	55
9530		49.33	11.42	0	39.5		-10	55
9550		49.24	11.42	0	39.5		-10	55
9570		49.35	11.42	0	39.5		-10	55
9580		49.35	11.42	0	39.5		-10	55
9590		49.66	11.42	0	39.5		-10	55
9610		49.59	11.42	0	39.5		-10	55
9630		49.51	11.42	0	39.5		-10	55
9640		49.51	11.42	0	39.5		-10	55
9650		49.57	11.42	0	39.5		-10	55
9670		49.75	11.42	0	39.5		-10	55
9690		49.56	11.42	0	39.5		-10	55
9700		49.56	11.42	0	39.5		-10	55
9710		49.58	11.42	0	39.5		-10	55
9730		49.43	11.42	0	39.5		-10	55
9750		49.53	11.42	0	39.5		-10	55
9765		49.53	11.42	0	39.5		-10	55
9770		49.57	11.42	0	39.5		-10	55
9790		49.51	11.42	0	39.5		-10	55
9810		49.26	11.42	0	39.5		-10	55
9825		49.26	11.42	0	39.5		-10	55
9830		49.2	11.42	0	39.5		-10	55
9850		49.11	11.42	0	39.5		-10	55
9870		48.93	11.42	0	39.5		-10	55
9890		48.92	11.42	0	39.5		-10	55
9910		48.79	11.42	0	39.5		-10	55
9930		48.43	11.42	0	39.5		-10	55
9950		48.17	11.42	0	39.5		-10	55
9970		47.9	11.42	0	39.5		-10	55
9990		47.78	11.42	0	39.5		-10	55
10010		47.44	11.42	0	39.5		-10	55
10015		47.44	11.47	0	39.5		-10	55
10030		47.41	11.47	0	39.5		-10	55
10050		47.14	11.47	0	39.5		-10	55
10070		46.74	11.47	0	39.5		-10	55
10075		46.74	11.47	0	39.5		-10	55
10090		46.56	11.47	0	39.5		-10	55
10110		46.39	11.47	0	39.5		-10	55
10130		45.96	11.47	0	39.5		-10	55
10140		45.96	11.47	0	39.5		-10	55
10150		45.99	11.47	0	39.5		-10	55
10170		45.69	11.47	0	39.5		-10	55
10190		45.48	11.47	0	39.5		-10	55
10200		45.48	11.47	0	39.5		-10	55
10210		45.17	11.47	0	39.5		-10	55
10230		45.05	11.47	0	39.5		-10	55
10250		44.75	11.47	0	39.5		-10	55
10265		44.75	11.47	0	39.5		-10	55
10270		44.77	11.47	0	39.5		-10	55
10290		44.45	11.47	0	39.5		-10	55
10310		44.28	11.47	0	39.5		-10	55
10325		44.28	11.47	0	39.5		-10	55
10330		43.92	11.47	0	39.5		-10	55
10350		43.91	11.47	0	39.5		-10	55
10370		43.82	11.47	0	39.5		-10	55
10390		43.64	11.47	0	39.5		-10	55
10410		43.54	11.47	0	39.5		-10	55
10430		43.35	11.47	0	39.5		-10	55
10450		43.27	11.47	0	39.5		-10	55
10470		43.07	11.47	0	39.5		-10	55
10490		42.91	11.47	0	39.5		-10	55
10510		42.65	11.47	0	39.5		-10	55
10515		42.65	11.62	0	39.5		-10	55
10530		42.5	11.62	0	39.5		-10	55
10550		42.29	11.62	0	39.5		-10	55
10570		42.25	11.62	0	39.5		-10	55
10575		42.25	11.62	0	39.5		-10	55
10590		42	11.62	0	39.5		-10	55
10610		41.71	11.62	0	39.5		-10	55
10630		41.62	11.62	0	39.5		-10	55
10640		41.62	11.62	0	39.5		-10	55
10650		41.47	11.62	0	39.5		-10	55
10670		41.42	11.62	0	39.5		-10	55
10690		41.45	11.62	0	39.5		-10	55
10700		41.45	11.62	0	39.5		-10	55
10710		41.09	11.62	0	39.5		-10	55
10730		40.85	11.62	0	39.5		-10	55
10750		40.82	11.62	0	39.5		-10	55
10765		40.82	11.62	0	39.5		-10	55
10770		40.67	11.62	0	39.5		-10	55
10790		40.43	11.62	0	39.5		-10	55
10810		40.21	11.62	0	39.5		-10	55
10825		40.21	11.62	0	39.5		-10	55
10830		40.21	11.62	0	39.5		-10	55
10850		40.37	11.62	0	39.5		-10	55
10870		40.2	11.62	0	39.5		-10	55
10890		40.04	11.62	0	39.5		-10	55
10910		40.06	11.62	0	39.5		-10	55
10930		39.91	11.62	0	39.5		-10	55
10950		39.95	11.62	0	39.5		-10	55
10970		39.82	11.62	0	39.5		-10	55
10990		39.87	11.62	0	39.5		-10	55
11010		39.89	11.62	0	39.5		-10	55
11030		39.89	11.62	0	39.5		-10	55
11050		39.64	11.62	0	39.5		-10	55
11070		39.74	11.62	0	39.5		-10	55
11075		39.74	11.44	0	39.5		-10	55
11090		39.7	11.44	0	39.5		-10	55
11110		39.62	11.44	0	39.5		-10	55
11130		39.81	11.44	0	39.5		-10	55
11135		39.81	11.44	0	39.5		-10	55
11150		39.54	11.44	0	39.5		-10	55
11170		39.78	11.44	0	39.5		-10	55
11190		39.63	11.44	0	39.5		-10	55
11200		39.63	11.44	0	39.5		-10	55
11210		39.65	11.44	0	39.5		-10	55
11230		39.67	11.44	0	39.5		-10	55
11250		39.7	11.44	0	39.5		-10	55
11260		39.7	11.44	0	39.5		-10	55
11270		39.65	11.44	0	39.5		-10	55
11290		39.68	11.44	0	39.5		-10	55
11310		39.65	11.44	0	39.5		-10	55
11325		39.65	11.44	0	39.5		-10	55
11330		39.64	11.44	0	39.5		-10	55
11350		39.88	11.44	0	39.5		-10	55
11370		39.9	11.44	0	39.5		-10	55
11385		39.9	11.44	0	39.5		-10	55
11390		39.94	11.44	0	39.5		-10	55
11410		40.02	11.44	0	39.5		-10	55
11430		40.07	11.44	0	39.5		-10	55
11450		40.23	11.44	0	39.5		-10	55
11470		40.3	11.44	0	39.5		-10	55
11490		40.35	11.44	0	39.5		-10	55
11510		40.51	11.44	0	39.5		-10	55
11530		40.87	11.44	0	39.5		-10	55
11550		40.85	11.44	0	39.5		-10	55
11570		41.02	11.44	0	39.5		-10	55
11575		41.02	11.7	0	39.5		-10	55
11590		41.08	11.7	0	39.5		-10	55
11610		41.26	11.7	0	39.5		-10	55
11630		41.52	11.7	0	39.5		-10	55
11635		41.52	11.7	0	39.5		-10	55
11650		41.85	11.7	0	39.5		-10	55
11670		41.91	11.7	0	39.5		-10	55
11690		42.11	11.7	0	39.5		-10	55
11700		42.11	11.7	0	39.5		-10	55
11710		42.16	11.7	0	39.5		-10	55
11730		42.6	11.7	0	39.5		-10	55
11750		42.92	11.7	0	39.5		-10	55
11760		42.92	11.7	0	39.5		-10	55
11770		43.03	11.7	0	39.5		-10	55
11790		43.08	11.7	0	39.5		-10	55
11810		43.31	11.7	0	39.5		-10	55
11825		43.31	11.7	0	39.5		-10	55
11830		43.47	11.7	0	39.5		-10	55
11850		43.54	11.7	0	39.5		-10	55
11870		43.86	11.7	0	39.5		-10	55
11885		43.86	11.7	0	39.5		-10	55
11890		44.05	11.7	0	39.5		-10	55
11910		44.38	11.7	0	39.5		-10	55
11930		44.32	11.7	0	39.5		-10	55
11950		44.63	11.7	0	39.5		-10	55
11970		44.76	11.7	0	39.5		-10	55
11990		45.07	11.7	0	39.5		-10	55
12010		45.06	11.7	0	39.5		-10	55
12030		45.37	11.7	0	39.5		-10	55
12050		45.51	11.7	0	39.5		-10	55
12070		45.94	11.7	0	39.5		-10	55
12075		45.94	11.45	0	39.5		-10	55
12090		45.93	11.45	0	39.5		-10	55
12110		46.08	11.45	0	39.5		-10	55
12130		46.28	11.45	0	39.5		-10	55
12135		46.28	11.45	0	39.5		-10	55
12150		46.47	11.45	0	39.5		-10	55
12170		46.74	11.45	0	39.5		-10	55
12190		46.86	11.45	0	39.5		-10	55
12200		46.86	11.45	0	39.5		-10	55
12210		47.14	11.45	0	39.5		-10	55
12230		47.42	11.45	0	39.5		-10	55
12250		47.48	11.45	0	39.5		-10	55
12260		47.48	11.45	0	39.5		-10	55
12270		47.58	11.45	0	39.5		-10	55
12290		47.66	11.45	0	39.5		-10	55
12310		47.9	11.45	0	39.5		-10	55
12325		47.9	11.45	0	39.5		-10	55
12330		48.03	11.45	0	39.5		-10	55
12350		48.13	11.45	0	39.5		-10	55
12370		48.32	11.45	0	39.5		-10	55
12385		48.32	11.45	0	39.5		-10	55
12390		48.46	11.45	0	39.5		-10	55
12410		48.4	11.45	0	39.5		-10	55
12430		48.97	11.45	0	39.5		-10	55
12445		48.97	11.45	0	39.5		-10	55
12450		48.8	11.45	0	39.5		-10	55
12470		48.72	11.45	0	39.5		-10	55
12490		49.01	11.45	0	39.5		-10	55
12510		49.24	11.45	0	39.5		-10	55
12530		49.09	11.45	0	39.5		-10	55
12550		49.25	11.45	0	39.5		-10	55
12570		49.32	11.45	0	39.5		-10	55
12590		49.3	11.45	0	39.5		-10	55
12610		49.49	11.45	0	39.5		-10	55
12630		49.61	11.45	0	39.5		-10	55
12635		49.61	11.79	0	39.5		-10	55
12650		49.76	11.79	0	39.5		-10	55
12670		49.6	11.79	0	39.5		-10	55
12690		49.46	11.79	0	39.5		-10	55
12695		49.46	11.79	0	39.5		-10	55
12710		49.61	11.79	0	39.5		-10	55
12730		49.67	11.79	0	39.5		-10	55
12750		49.69	11.79	0	39.5		-10	55
12760		49.69	11.79	0	39.5		-10	55
12770		49.51	11.79	0	39.5		-10	55
12790		49.46	11.79	0	39.5		-10	55
12810		49.27	11.79	0	39.5		-10	55
12820		49.27	11.79	0	39.5		-10	55
12830		49.08	11.79	0	39.5		-10	55
12850		48.95	11.79	0	39.5		-10	55
12870		48.99	11.79	0	39.5		-10	55
12885		48.99	11.79	0	39.5		-10	55
12890		48.72	11.79	0	39.5		-10	55
12910		48.66	11.79	0	39.5		-10	55
12930		48.33	11.79	0	39.5		-10	55
12945		48.33	11.79	0	39.5		-10	55
12950		48.35	11.79	0	39.5		-10	55
12970		48.1	11.79	0	39.5		-10	55
12990		48.03	11.79	0	39.5		-10	55
13010		47.64	11.79	0	39.5		-10	55
13030		47.47	11.79	0	39.5		-10	55
13050		47.33	11.79	0	39.5		-10	55
13070		46.98	11.79	0	39.5		-10	55
13090		46.86	11.79	0	39.5		-10	55
13110		46.58	11.79	0	39.5		-10	55
13130		46.14	11.79	0	39.5		-10	55
13135		46.14	11.85	0	39.5		-10	55
13150		46.21	11.85	0	39.5		-10	55
13170		45.76	11.85	0	39.5		-10	55
13190		45.57	11.85	0	39.5		-10	55
13195		45.57	11.85	0	39.5		-10	55
13210		45.39	11.85	0	39.5		-10	55
13230		45.27	11.85	0	39.5		-10	55
13250		45.03	11.85	0	39.5		-10	55
13260		45.03	11.85	0	39.5		-10	55
13270		44.89	11.85	0	39.5		-10	55
13290		44.66	11.85	0	39.5		-10	55
13310		44.47	11.85	0	39.5		-10	55
13320		44.47	11.85	0	39.5		-10	55
13330		44.29	11.85	0	39.5		-10	55
13350		44	11.85	0	39.5		-10	55
13370		43.76	11.85	0	39.5		-10	55
13385		43.76	11.85	0	39.5		-10	55
13390		43.63	11.85	0	39.5		-10	55
13410		43.54	11.85	0	39.5		-10	55
13430		43.39	11.85	0	39.5		-10	55
13445		43.39	11.85	0	39.5		-10	55
13450		43.18	11.85	0	39.5		-10	55
13470		43.13	11.85	0	39.5		-10	55
13490		42.88	11.85	0	39.5		-10	55
13510		42.66	11.85	0	39.5		-10	55
13530		42.73	11.85	0	39.5		-10	55
13550		42.4	11.85	0	39.5		-10	55
13570		42.25	11.85	0	39.5		-10	55
13590		42.11	11.85	0	39.5		-10	55
13610		42.01	11.85	0	39.5		-10	55
13630		41.67	11.85	0	39.5		-10	55
13650		41.61	11.85	0	39.5		-10	55
13670		41.44	11.85	0	39.5		-10	55
13690		41.1	11.85	0	39.5		-10	55
13695		41.1	11.84	0	39.5		-10	55
13710		41.23	11.84	0	39.5		-10	55
13730		40.97	11.84	0	39.5		-10	55
13750		40.77	11.84	0	39.5		-10	55
13760		40.77	11.84	0	39.5		-10	55
13770		40.57	11.84	0	39.5		-10	55
13790		40.38	11.84	0	39.5		-10	55
13810		40.35	11.84	0	39.5		-10	55
13820		40.35	11.84	0	39.5		-10	55
13830		40.41	11.84	0	39.5		-10	55
13850		40.26	11.84	0	39.5		-10	55
13870		40.1	11.84	0	39.5		-10	55
13880		40.1	11.84	0	39.5		-10	55
13890		39.93	11.84	0	39.5		-10	55
13910		40.06	11.84	0	39.5		-10	55
13930		39.9	11.84	0	39.5		-10	55
13945		39.9	11.84	0	39.5		-10	55
13950		39.97	11.84	0	39.5		-10	55
13970		40.12	11.84	0	39.5		-10	55
13990		39.87	11.84	0	39.5		-10	55
14005		39.87	11.84	0	39.5		-10	55
14010		39.7	11.84	0	39.5		-10	55
14030		39.77	11.84	0	39.5		-10	55
14050		39.8	11.84	0	39.5		-10	55
14070		39.73	11.84	0	39.5		-10	55
14090		39.69	11.84	0	39.5		-10	55
14110		39.66	11.84	0	39.5		-10	55
14130		39.78	11.84	0	39.5		-10	55
14150		39.62	11.84	0	39.5		-10	55
14170		39.6	11.84	0	39.5		-10	55
14190		39.55	11.84	0	39.5		-10	55
14195		39.55	12.02	0	39.5		-10	55
14210		39.67	12.02	0	39.5		-10	55
14230		39.68	12.02	0	39.5		-10	55
14250		39.78	12.02	0	39.5		-10	55
14255		39.78	12.02	0	39.5		-10	55
14270		39.95	12.02	0	39.5		-10	55
14290		39.82	12.02	0	39.5		-10	55
14310		39.99	12.02	0	39.5		-10	55
14320		39.99	12.02	0	39.5		-10	55
14330		40.02	12.02	0	39.5		-10	55
14350		40.23	12.02	0	39.5		-10	55
14370		40.16	12.02	0	39.5		-10	55
14380		40.16	12.02	0	39.5		-10	55
14390		40.33	12.02	0	39.5		-10	55
14410		40.55	12.02	0	39.5		-10	55
14430		40.85	12.02	0	39.5		-10	55
14445		40.85	12.02	0	39.5		-10	55
14450		40.7	12.02	0	39.5		-10	55
14470		40.8	12.02	0	39.5		-10	55
14490		41	12.02	0	39.5		-10	55
14505		41	12.02	0	39.5		-10	55
14510		41.22	12.02	0	39.5		-10	55
14530		41.32	12.02	0	39.5		-10	55
14550		41.48	12.02	0	39.5		-10	55
14570		41.69	12.02	0	39.5		-10	55
14590		41.87	12.02	0	39.5		-10	55
14610		42.24	12.02	0	39.5		-10	55
14630		42.35	12.02	0	39.5		-10	55
14650		42.51	12.02	0	39.5		-10	55
14670		42.64	12.02	0	39.5		-10	55
14690		43.01	12.02	0	39.5		-10	55
14695		43.01	12.15	0	39.5		-10	55
14710		43.3	12.15	0	39.5		-10	55
14730		43.29	12.15	0	39.5		-10	55
14750		43.58	12.15	0	39.5		-10	55
14755		43.58	12.15	0	39.5		-10	55
14770		43.68	12.15	0	39.5		-10	55
14790		43.84	12.15	0	39.5		-10	55
14810		44.14	12.15	0	39.5		-10	55
14820		44.14	12.15	0	39.5		-10	55
14830		44.44	12.15	0	39.5		-10	55
14850		44.49	12.15	0	39.5		-10	55
14870		44.67	12.15	0	39.5		-10	55
14880		44.67	12.15	0	39.5		-10	55
14890		44.85	12.15	0	39.5		-10	55
14910		45.06	12.15	0	39.5		-10	55
14930		45.41	12.15	0	39.5		-10	55
14940		45.41	12.15	0	39.5		-10	55
14950		45.59	12.15	0	39.5		-10	55
14970		45.59	12.15	0	39.5		-10	55
14990		45.75	12.15	0	39.5		-10	55
15005		45.75	12.15	0	39.5		-10	55
15010		46.08	12.15	0	39.5		-10	55
15030		46.25	12.15	0	39.5		-10	55
15050		46.23	12.15	0	39.5		-10	55
15070		46.65	12.15	0	39.5		-10	55
15090		46.78	12.15	0	39.5		-10	55
15110		47.05	12.15	0	39.5		-10	55
15130		47.34	12.15	0	39.5		-10	55
15150		47.52	12.15	0	39.5		-10	55
15170		47.55	12.15	0	39.5		-10	55
15190		47.68	12.15	0	39.5		-10	55
15210		47.63	12.15	0	39.5		-10	55
15230		47.95	12.15	0	39.5		-10	55
15250		48.28	12.15	0	39.5		-10	55
15255		48.28	11.79	0	39.5		-10	55
15270		48.26	11.79	0	39.5		-10	55
15290		48.34	11.79	0	39.5		-10	55
15310		48.69	11.79	0	39.5		-10	55
15315		48.69	11.79	0	39.5		-10	55
15330		48.79	11.79	0	39.5		-10	55
15350		48.81	11.79	0	39.5		-10	55
15370		48.97	11.79	0	39.5		-10	55
15380		48.97	11.79	0	39.5		-10	55
15390		48.97	11.79	0	39.5		-10	55
15410		49.3	11.79	0	39.5		-10	55
15430		49.28	11.79	0	39.5		-10	55
15440		49.28	11.79	0	39.5		-10	55
15450		49.31	11.79	0	39.5		-10	55
15470		49.47	11.79	0	39.5		-10	55
15490		49.51	11.79	0	39.5		-10	55
15505		49.51	11.79	0	39.5		-10	55
15510		49.52	11.79	0	39.5		-10	55
15530		49.47	11.79	0	39.5		-10	55
15550		49.58	11.79	0	39.5		-10	55
15565		49.58	11.79	0	39.5		-10	55
15570		49.52	11.79	0	39.5		-10	55
15590		49.75	11.79	0	39.5		-10	55
15610		49.55	11.79	0	39.5		-10	55
15630		49.6	11.79	0	39.5		-10	55
15650		49.47	11.79	0	39.5		-10	55
15670		49.37	11.79	0	39.5		-10	55
15690		49.33	11.79	0	39.5		-10	55
15710		49.34	11.79	0	39.5		-10	55
15730		49.1	11.79	0	39.5		-10	55
15750		49.02	11.79	0	39.5		-10	55
15755		49.02	11.93	0	39.5		-10	55
15770		48.84	11.93	0	39.5		-10	55
15790		48.63	11.93	0	39.5		-10	55
15810		48.64	11.93	0	39.5		-10	55
15815		48.64	11.93	0	39.5		-10	55
15830		48.46	11.93	0	39.5		-10	55
15850		47.96	11.93	0	39.5		-10	55
15870		48.16	11.93	0	39.5		-10	55
15880		48.16	11.93	0	39.5		-10	55
15890		47.96	11.93	0	39.5		-10	55
15910		47.74	11.93	0	39.5		-10	55
15930		47.41	11.93	0	39.5		-10	55
15940		47.41	11.93	0	39.5		-10	55
15950		47.31	11.93	0	39.5		-10	55
15970		47	11.93	0	39.5		-10	55
15990		46.85	11.93	0	39.5		-10	55
16005		46.85	11.93	0	39.5		-10	55
16010		46.73	11.93	0	39.5		-10	55
16030		46.33	11.93	0	39.5		-10	55
16050		46.08	11.93	0	39.5		-10	55
16065		46.08	11.93	0	39.5		-10	55
16070		46.07	11.93	0	39.5		-10	55
16090		45.74	11.93	0	39.5		-10	55
16110		45.48	11.93	0	39.5		-10	55
16130		45.29	11.93	0	39.5		-10	55
16150		45.05	11.93	0	39.5		-10	55
16170		44.86	11.93	0	39.5		-10	55
16190		44.99	11.93	0	39.5		-10	55
16210		44.37	11.93	0	39.5		-10	55
16230		44.22	11.93	0	39.5		-10	55
16250		44.06	11.93	0	39.5		-10	55
16255		44.06	11.98	0	39.5		-10	55
16270		43.99	11.98	0	39.5		-10	55
16290		43.78	11.98	0	39.5		-10	55
16310		43.85	11.98	0	39.5		-10	55
16315		43.85	11.98	0	39.5		-10	55
16330		43.36	11.98	0	39.5		-10	55
16350		43.15	11.98	0	39.5		-10	55
16370		43.15	11.98	0	39.5		-10	55
16380		43.15	11.98	0	39.5		-10	55
16390		43.15	11.98	0	39.5		-10	55
16410		42.68	11.98	0	39.5		-10	55
16430		42.72	11.98	0	39.5		-10	55
16440		42.72	11.98	0	39.5		-10	55
16450		42.41	11.98	0	39.5		-10	55
16470		42.35	11.98	0	39.5		-10	55
16490		41.97	11.98	0	39.5		-10	55
16505		41.97	11.98	0	39.5		-10	55
16510		42.12	11.98	0	39.5		-10	55
16530		41.78	11.98	0	39.5		-10	55
16550		41.69	11.98	0	39.5		-10	55
16565		41.69	11.98	0	39.5		-10	55
16570		41.46	11.98	0	39.5		-10	55
16590		41.25	11.98	0	39.5		-10	55
16610		41.24	11.98	0	39.5		-10	55
16625		41.24	11.98	0	39.5		-10	55
16630		41.02	11.98	0	39.5		-10	55
16650		40.84	11.98	0	39.5		-10	55
16670		40.75	11.98	0	39.5		-10	55
16690		40.5	11.98	0	39.5		-10	55
16710		40.47	11.98	0	39.5		-10	55
16730		40.38	11.98	0	39.5		-10	55
16750		40.29	11.98	0	39.5		-10	55
16770		40.22	11.98	0	39.5		-10	55
16790		39.94	11.98	0	39.5		-10	55
16810		40.04	11.98	0	39.5		-10	55
16815		40.04	12.12	0	39.5		-10	55
16830		40	12.12	0	39.5		-10	55
16850		39.82	12.12	0	39.5		-10	55
16870		39.86	12.12	0	39.5		-10	55
16875		39.86	12.12	0	39.5		-10	55
16890		39.73	12.12	0	39.5		-10	55
16910		39.8	12.12	0	39.5		-10	55
16930		39.68	12.12	0	39.5		-10	55
16940		39.68	12.12	0	39.5		-10	55
16950		39.69	12.12	0	39.5		-10	55
16970		39.56	12.12	0	39.5		-10	55
16990		39.79	12.12	0	39.5		-10	55
17000		39.79	12.12	0	39.5		-10	55
17010		39.76	12.12	0	39.5		-10	55
17030		39.62	12.12	0	39.5		-10	55
17050		39.52	12.12	0	39.5		-10	55
17065		39.52	12.12	0	39.5		-10	55
17070		39.61	12.12	0	39.5		-10	55
17090		39.64	12.12	0	39.5		-10	55
17110		39.6	12.12	0	39.5		-10	55
17125		39.6	12.12	0	39.5		-10	55
17130		39.76	12.12	0	39.5		-10	55
17150		39.78	12.12	0	39.5		-10	55
17170		39.87	12.12	0	39.5		-10	55
17190		39.8	12.12	0	39.5		-10	55
17210		40.05	12.12	0	39.5		-10	55
17230		39.95	12.12	0	39.5		-10	55
17250		40.12	12.12	0	39.5		-10	55
17270		40.24	12.12	0	39.5		-10	55
17290		40.22	12.12	0	39.5		-10	55
17310		40.41	12.12	0	39.5		-10	55
17315		40.41	12.08	0	39.5		-10	55
17330		40.48	12.08	0	39.5		-10	55
17350		40.73	12.08	0	39.5		-10	55
17370		40.78	12.08	0	39.5		-10	55
17375		40.78	12.08	0	39.5		-10	55
17390		40.8	12.08	0	39.5		-10	55
17410		41.19	12.08	0	39.5		-10	55
17430		41.28	12.08	0	39.5		-10	55
17440		41.28	12.08	0	39.5		-10	55
17450		41.47	12.08	0	39.5		-10	55
17470		41.71	12.08	0	39.5		-10	55
17490		41.91	12.08	0	39.5		-10	55
17500		41.91	12.08	0	39.5		-10	55
17510		42.1	12.08	0	39.5		-10	55
17530		42.37	12.08	0	39.5		-10	55
17550		42.37	12.08	0	39.5		-10	55
17565		42.37	12.08	0	39.5		-10	55
17570		42.61	12.08	0	39.5		-10	55
17590		42.99	12.08	0	39.5		-10	55
17610		43.22	12.08	0	39.5		-10	55
17625		43.22	12.08	0	39.5		-10	55
17630		43.39	12.08	0	39.5		-10	55
17650		43.6	12.08	0	39.5		-10	55
17670		43.54	12.08	0	39.5		-10	55
17690		43.82	12.08	0	39.5		-10	55
17710		44.13	12.08	0	39.5		-10	55
17730		44.4	12.08	0	39.5		-10	55
17750		44.55	12.08	0	39.5		-10	55
17770		44.67	12.08	0	39.5		-10	55
17790		44.85	12.08	0	39.5		-10	55
17810		45.23	12.08	0	39.5		-10	55
17815		45.23	12.05	0	39.5		-10	55
17830		45.33	12.05	0	39.5		-10	55
17850		45.47	12.05	0	39.5		-10	55
17870		45.68	12.05	0	39.5		-10	55
17875		45.68	12.05	0	39.5		-10	55
17890		45.99	12.05	0	39.5		-10	55
17910		46.07	12.05	0	39.5		-10	55
17930		46.12	12.05	0	39.5		-10	55
17935		46.12	12.05	0	39.5		-10	55
17950		46.49	12.05	0	39.5		-10	55
17970		46.59	12.05	0	39.5		-10	55
17990		46.8	12.05	0	39.5		-10	55
18000		46.8	12.05	0	39.5		-10	55
18010		47.05	12.05	0	39.5		-10	55
18030		47.27	12.05	0	39.5		-10	55
18050		47.23	12.05	0	39.5		-10	55
18065		47.23	12.05	0	39.5		-10	55
18070		47.58	12.05	0	39.5		-10	55
18090		47.78	12.05	0	39.5		-10	55
18110		48.05	12.05	0	39.5		-10	55
18125		48.05	12.05	0	39.5		-10	55
18130		47.98	12.05	0	39.5		-10	55
18150		48.26	12.05	0	39.5		-10	55
18170		48.28	12.05	0	39.5		-10	55
18185		48.28	12.05	0	39.5		-10	55
18190		48.26	12.05	0	39.5		-10	55
18210		48.67	12.05	0	39.5		-10	55
18230		48.7	12.05	0	39.5		-10	55
18250		48.92	12.05	0	39.5		-10	55
18270		49.07	12.05	0	39.5		-10	55
18290		48.93	12.05	0	39.5		-10	55
18310		49.1	12.05	0	39.5		-10	55
18330		49.25	12.05	0	39.5		-10	55
18350		49.17	12.05	0	39.5		-10	55
18370		49.35	12.05	0	39.5		-10	55
18375		49.35	12.26	0	39.5		-10	55
18390		49.36	12.26	0	39.5		-10	55
18410		49.6	12.26	0	39.5		-10	55
18430		49.43	12.26	0	39.5		-10	55
18435		49.43	12.26	0	39.5		-10	55
18450		49.4	12.26	0	39.5		-10	55
18470		49.44	12.26	0	39.5		-10	55
18490		49.48	12.26	0	39.5		-10	55
18500		49.48	12.26	0	39.5		-10	55
18510		49.56	12.26	0	39.5		-10	55
18530		49.3	12.26	0	39.5		-10	55
18550		49.55	12.26	0	39.5		-10	55
18560		49.55	12.26	0	39.5		-10	55
18570		49.31	12.26	0	39.5		-10	55
18590		49.36	12.26	0	39.5		-10	55
18610		49.26	12.26	0	39.5		-10	55
18625		49.26	12.26	0	39.5		-10	55
18630		49.07	12.26	0	39.5		-10	55
18650		48.88	12.26	0	39.5		-10	55
18670		48.9	12.26	0	39.5		-10	55
18685		48.9	12.26	0	39.5		-10	55
18690		48.58	12.26	0	39.5		-10	55
18710		48.55	12.26	0	39.5		-10	55
18730		48.47	12.26	0	39.5		-10	55
18750		47.91	12.26	0	39.5		-10	55
18770		48.1	12.26	0	39.5		-10	55
18790		47.87	12.26	0	39.5		-10	55
18810		47.51	12.26	0	39.5		-10	55
18830		47.37	12.26	0	39.5		-10	55
18850		46.95	12.26	0	39.5		-10	55
18870		46.81	12.26	0	39.5		-10	55
18875		46.81	12.3	0	39.5		-10	55
18890		46.56	12.3	0	39.5		-10	55
18910		46.58	12.3	0	39.5		-10	55
18930		46.15	12.3	0	39.5		-10	55
18935		46.15	12.3	0	39.5		-10	55
18950		46.14	12.3	0	39.5		-10	55
18970		45.93	12.3	0	39.5		-10	55
18990		45.59	12.3	0	39.5		-10	55
19000		45.59	12.3	0	39.5		-10	55
19010		45.33	12.3	0	39.5		-10	55
19030		45.01	12.3	0	39.5		-10	55
19050		45.16	12.3	0	39.5		-10	55
19060		45.16	12.3	0	39.5		-10	55
19070		44.86	12.3	0	39.5		-10	55
19090		44.6	12.3	0	39.5		-10	55
19110		44.4	12.3	0	39.5		-10	55
19125		44.4	12.3	0	39.5		-10	55
19130		44.21	12.3	0	39.5		-10	55
19150		43.98	12.3	0	39.5		-10	55
19170		43.77	12.3	0	39.5		-10	55
19185		43.77	12.3	0	39.5		-10	55
19190		43.68	12.3	0	39.5		-10	55
19210		43.55	12.3	0	39.5		-10	55
19230		43.41	12.3	0	39.5		-10	55
19245		43.41	12.3	0	39.5		-10	55
19250		43.15	12.3	0	39.5		-10	55
19270		42.92	12.3	0	39.5		-10	55
19290		42.91	12.3	0	39.5		-10	55
19310		42.62	12.3	0	39.5		-10	55
19330		42.48	12.3	0	39.5		-10	55
19350		42.15	12.3	0	39.5		-10	55
19370		42.22	12.3	0	39.5		-10	55
19375		42.22	12.2	0	39.5		-10	55
19390		42.09	12.2	0	39.5		-10	55
19410		41.98	12.2	0	39.5		-10	55
19430		41.8	12.2	0	39.5		-10	55
19435		41.8	12.2	0	39.5		-10	55
19450		41.48	12.2	0	39.5		-10	55
19470		41.35	12.2	0	39.5		-10	55
19490		41.1	12.2	0	39.5		-10	55
19495		41.1	12.2	0	39.5		-10	55
19510		41.19	12.2	0	39.5		-10	55
19530		40.89	12.2	0	39.5		-10	55
19550		40.79	12.2	0	39.5		-10	55
19560		40.79	12.2	0	39.5		-10	55
19570		40.65	12.2	0	39.5		-10	55
19590		40.64	12.2	0	39.5		-10	55
19610		40.49	12.2	0	39.5		-10	55
19620		40.49	12.2	0	39.5		-10	55
19630		40.37	12.2	0	39.5		-10	55
19650		40.15	12.2	0	39.5		-10	55
19670		40.04	12.2	0	39.5		-10	55
19685		40.04	12.2	0	39.5		-10	55
19690		40.01	12.2	0	39.5		-10	55
19710		39.91	12.2	0	39.5		-10	55
19730		39.91	12.2	0	39.5		-10	55
19745		39.91	12.2	0	39.5		-10	55
19750		39.78	12.2	0	39.5		-10	55
19770		39.73	12.2	0	39.5		-10	55
19790		39.64	12.2	0	39.5		-10	55
19810		39.66	12.2	0	39.5		-10	55
19830		39.54	12.2	0	39.5		-10	55
19850		39.64	12.2	0	39.5		-10	55
19870		39.59	12.2	0	39.5		-10	55
19890		39.58	12.2	0	39.5		-10	55
19910		39.59	12.2	0	39.5		-10	55
19930		39.5	12.2	0	39.5		-10	55
19935		39.5	12.45	0	39.5		-10	55
19950		39.57	12.45	0	39.5		-10	55
19970		39.66	12.45	0	39.5		-10	55
19990		39.61	12.45	0	39.5		-10	55
19995		39.61	12.45	0	39.5		-10	55
20010		39.84	12.45	0	39.5		-10	55
20030		39.72	12.45	0	39.5		-10	55
20050		39.76	12.45	0	39.5		-10	55
20060		39.76	12.45	0	39.5		-10	55
20070		39.69	12.45	0	39.5		-10	55
20090		39.95	12.45	0	39.5		-10	55
20110		39.87	12.45	0	39.5		-10	55
20120		39.87	12.45	0	39.5		-10	55
20130		40.01	12.45	0	39.5		-10	55
20150		40.17	12.45	0	39.5		-10	55
20170		40.21	12.45	0	39.5		-10	55
20185		40.21	12.45	0	39.5		-10	55
20190		40.36	12.45	0	39.5		-10	55
20210		40.47	12.45	0	39.5		-10	55
20230		40.41	12.45	0	39.5		-10	55
20245		40.41	12.45	0	39.5		-10	55
20250		40.75	12.45	0	39.5		-10	55
20270		40.93	12.45	0	39.5		-10	55
20290		41.18	12.45	0	39.5		-10	55
20310		41.08	12.45	0	39.5		-10	55
20330		41.43	12.45	0	39.5		-10	55
20350		41.45	12.45	0	39.5		-10	55
20370		41.81	12.45	0	39.5		-10	55
20390		42.06	12.45	0	39.5		-10	55
20410		42.12	12.45	0	39.5		-10	55
20430		42.5	12.45	0	39.5		-10	55
20435		42.5	12.5	0	39.5		-10	55
20450		42.57	12.5	0	39.5		-10	55
20470		42.94	12.5	0	39.5		-10	55
20490		43.19	12.5	0	39.5		-10	55
20495		43.19	12.5	0	39.5		-10	55
20510		43.34	12.5	0	39.5		-10	55
20530		43.43	12.5	0	39.5		-10	55
20550		43.6	12.5	0	39.5		-10	55
20560		43.6	12.5	0	39.5		-10	55
20570		43.82	12.5	0	39.5		-10	55
20590		44.08	12.5	0	39.5		-10	55
20610		44.22	12.5	0	39.5		-10	55
20620		44.22	12.5	0	39.5		-10	55
20630		44.32	12.5	0	39.5		-10	55
20650		44.62	12.5	0	39.5		-10	55
20670		45	12.5	0	39.5		-10	55
20685		45	12.5	0	39.5		-10	55
20690		45.07	12.5	0	39.5		-10	55
20710		45.31	12.5	0	39.5		-10	55
20730		45.45	12.5	0	39.5		-10	55
20745		45.45	12.5	0	39.5		-10	55
20750		45.66	12.5	0	39.5		-10	55
20770		45.78	12.5	0	39.5		-10	55
20790		45.92	12.5	0	39.5		-10	55
20805		45.92	12.5	0	39.5		-10	55
20810		46.17	12.5	0	39.5		-10	55
20830		46.26	12.5	0	39.5		-10	55
20850		46.55	12.5	0	39.5		-10	55
20870		46.82	12.5	0	39.5		-10	55
20890		47.08	12.5	0	39.5		-10	55
20910		47.2	12.5	0	39.5		-10	55
20930		47.39	12.5	0	39.5		-10	55
20950		47.61	12.5	0	39.5		-10	55
20970		47.5	12.5	0	39.5		-10	55
20990		47.78	12.5	0	39.5		-10	55
20995		47.78	12.28	0	39.5		-10	55
21010		48.18	12.28	0	39.5		-10	55
21030		48.19	12.28	0	39.5		-10	55
21050		48.05	12.28	0	39.5		-10	55
21055		48.05	12.28	0	39.5		-10	55
21070		48.58	12.28	0	39.5		-10	55
21090		48.71	12.28	0	39.5		-10	55
21110		48.69	12.28	0	39.5		-10	55
21120		48.69	12.28	0	39.5		-10	55
21130		48.82	12.28	0	39.5		-10	55
21150		48.87	12.28	0	39.5		-10	55
21170		49.04	12.28	0	39.5		-10	55
21180		49.04	12.28	0	39.5		-10	55
21190		48.9	12.28	0	39.5		-10	55
21210		49.2	12.28	0	39.5		-10	55
21230		49.26	12.28	0	39.5		-10	55
21245		49.26	12.28	0	39.5		-10	55
21250		49.28	12.28	0	39.5		-10	55
21270		49.25	12.28	0	39.5		-10	55
21290		49.35	12.28	0	39.5		-10	55
21305		49.35	12.28	0	39.5		-10	55
21310		49.24	12.28	0	39.5		-10	55
21330		49.53	12.28	0	39.5		-10	55
21350		49.34	12.28	0	39.5		-10	55
21370		49.46	12.28	0	39.5		-10	55
21390		49.37	12.28	0	39.5		-10	55
21410		49.43	12.28	0	39.5		-10	55
21430		49.38	12.28	0	39.5		-10	55
21450		49.2	12.28	0	39.5		-10	55
21470		49.36	12.28	0	39.5		-10	55
21490		49.34	12.28	0	39.5		-10	55
21495		49.34	12.43	0	39.5		-10	55
21510		49.07	12.43	0	39.5		-10	55
21530		48.96	12.43	0	39.5		-10	55
21550		48.97	12.43	0	39.5		-10	55
21555		48.97	12.43	0	39.5		-10	55
21570		48.8	12.43	0	39.5		-10	55
21590		48.75	12.43	0	39.5		-10	55
21610		48.5	12.43	0	39.5		-10	55
21620		48.5	12.43	0	39.5		-10	55
21630		48.32	12.43	0	39.5		-10	55
21650		48.27	12.43	0	39.5		-10	55
21670		48.04	12.43	0	39.5		-10	55
21680		48.04	12.43	0	39.5		-10	55
21690		47.95	12.43	0	39.5		-10	55
21710		47.92	12.43	0	39.5		-10	55
21730		47.48	12.43	0	39.5		-10	55
21745		47.48	12.43	0	39.5		-10	55
21750		47.05	12.43	0	39.5		-10	55
21770		47.11	12.43	0	39.5		-10	55
21790		46.86	12.43	0	39.5		-10	55
21805		46.86	12.43	0	39.5		-10	55
21810		46.64	12.43	0	39.5		-10	55
21830		46.33	12.43	0	39.5		-10	55
21850		46.04	12.43	0	39.5		-10	55
21870		45.84	12.43	0	39.5		-10	55
21890		45.96	12.43	0	39.5		-10	55
21910		45.46	12.43	0	39.5		-10	55
21930		45.2	12.43	0	39.5		-10	55
21950		45.07	12.43	0	39.5		-10	55
21970		44.94	12.43	0	39.5		-10	55
21990		44.74	12.43	0	39.5		-10	55
21995		44.74	12.55	1	39.5		-10	55
22010		44.52	12.55	1	39.5		-10	55
22030		44.32	12.55	1	39.5		-10	55
22050		44.25	12.55	1	39.5		-10	55
22055		44.25	12.55	1	39.5		-10	55
22070		44.06	12.55	1	39.5		-10	55
22090		43.88	12.55	1	39.5		-10	55
22110		43.65	12.55	1	39.5		-10	55
22115		43.65	12.55	1	39.5		-10	55
22130		43.46	12.55	1	39.5		-10	55
22150		43.24	12.55	1	39.5		-10	55
22170		43.08	12.55	1	39.5		-10	55
22180		43.08	12.55	1	39.5		-10	55
22190		42.99	12.55	1	39.5		-10	55
22210		42.79	12.55	1	39.5		-10	55
22230		42.83	12.55	1	39.5		-10	55
22240		42.83	12.55	4	39.5		-10	55
22250		42.38	12.55	4	39.5		-10	55
22270		42.33	12.55	4	39.5		-10	55
22290		42.12	12.55	4	39.5		-10	55
22305		42.12	12.55	4	39.5		-10	55
22310		42.04	12.55	4	39.5		-10	55
22330		41.71	12.55	4	39.5		-10	55
22350		41.58	12.55	4	39.5		-10	55
22365		41.58	12.55	4	39.5		-10	55
22370		41.47	12.55	4	39.5		-10	55
22390		41.41	12.55	4	39.5		-10	55
22410		41.28	12.55	4	39.5		-10	55
22430		41.05	12.55	4	39.5		-10	55
22450		40.92	12.55	4	39.5		-10	55
22470		40.79	12.55	4	39.5		-10	55
22490		40.8	12.55	0	39.5		-10	55
22510		40.48	12.55	0	39.5		-10	55
22530		40.39	12.55	0	39.5		-10	55
22550		40.34	12.55	0	39.5		-10	55
22555		40.34	12.69	0	39.5		-10	55
22570		40.13	12.69	0	39.5		-10	55
22590		40.02	12.69	0	39.5		-10	55
22610		39.93	12.69	0	39.5		-10	55
22615		39.93	12.69	0	39.5		-10	55
22630		39.87	12.69	0	39.5		-10	55
22650		39.78	12.69	0	39.5		-10	55
22670		39.98	12.69	0	39.5		-10	55
22680		39.98	12.69	0	39.5		-10	55
22690		39.72	12.69	0	39.5		-10	55
22710		39.69	12.69	0	39.5		-10	55
22730		39.69	12.69	0	39.5		-10	55
22740		39.69	12.69	0	39.5		-10	55
22750		39.58	12.69	0	39.5		-10	55
22770		39.64	12.69	0	39.5		-10	55
22790		39.57	12.69	0	39.5		-10	55
22805		39.57	12.69	0	39.5		-10	55
22810		39.65	12.69	0	39.5		-10	55
22830		39.56	12.69	0	39.5		-10	55
22850		39.52	12.69	0	39.5		-10	55
22865		39.52	12.69	0	39.5		-10	55
22870		39.56	12.69	0	39.5		-10	55
22890		39.67	12.69	0	39.5		-10	55
22910		39.65	12.69	0	39.5		-10	55
22930		39.67	12.69	0	39.5		-10	55
22950		39.79	12.69	0	39.5		-10	55
22970		39.73	12.69	0	39.5		-10	55
22990		39.96	12.69	0	39.5		-10	55
23010		39.9	12.69	0	39.5		-10	55
23030		40.03	12.69	0	39.5		-10	55
23050		39.98	12.69	0	39.5		-10	55
23055		39.98	12.5	0	39.5		-10	55
23070		40.11	12.5	0	39.5		-10	55
23090		40.37	12.5	0	39.5		-10	55
23110		40.28	12.5	0	39.5		-10	55
23115		40.28	12.5	0	39.5		-10	55
23130		40.5	12.5	0	39.5		-10	55
23150		40.56	12.5	0	39.5		-10	55
23170		40.78	12.5	0	39.5		-10	55
23180		40.78	12.5	0	39.5		-10	55
23190		40.89	12.5	0	39.5		-10	55
23210		41.12	12.5	0	39.5		-10	55
23230		41.17	12.5	0	39.5		-10	55
23240		41.17	12.5	0	39.5		-10	55
23250		41.53	12.5	0	39.5		-10	55
23270		41.67	12.5	0	39.5		-10	55
23290		41.91	12.5	0	39.5		-10	55
23305		41.91	12.5	0	39.5		-10	55
23310		42	12.5	0	39.5		-10	55
23330		42.21	12.5	0	39.5		-10	55
23350		42.31	12.5	0	39.5		-10	55
23365		42.31	12.5	0	39.5		-10	55
23370		42.79	12.5	0	39.5		-10	55
23390		43.31	12.5	0	39.5		-10	55
23410		43.12	12.5	0	39.5		-10	55
23425		43.12	12.5	0	39.5		-10	55
23430		43.36	12.5	0	39.5		-10	55
23450		43.56	12.5	0	39.5		-10	55
23470		43.8	12.5	0	39.5		-10	55
23490		43.78	12.5	0	39.5		-10	55
23510		43.96	12.5	0	39.5		-10	55
23530		44.36	12.5	0	39.5		-10	55
23550		44.78	12.5	0	39.5		-10	55
23570		44.78	12.5	0	39.5		-10	55
23590		44.86	12.5	0	39.5		-10	55
23610		45.1	12.5	0	39.5		-10	55
23615		45.1	12.5	0	39.5		-10	55
23630		45.27	12.5	0	39.5		-10	55
23650		45.41	12.5	0	39.5		-10	55
23670		45.62	12.5	0	39.5		-10	55
23680		45.62	12.5	0	39.5		-10	55
23690		45.78	12.5	0	39.5		-10	55
23710		45.96	12.5	0	39.5		-10	55
23730		46.18	12.5	0	39.5		-10	55
23740		46.18	12.5	0	39.5		-10	55
23750		46.49	12.5	0	39.5		-10	55
23770		46.66	12.5	0	39.5		-10	55
23790		46.64	12.5	0	39.5		-10	55
23800		46.64	12.5	0	39.5		-10	55
23810		47.01	12.5	0	39.5		-10	55
23830		47.27	12.5	0	39.5		-10	55
23850		47.27	12.5	0	39.5		-10	55
23870		47.52	12.5	0	39.5		-10	55
23875		47.52	12.5	0	39.5		-10	55
23890		47.59	12.5	0	39.5		-10	55
23910		47.79	12.5	0	39.5		-10	55
23925		47.79	12.5	0	39.5		-10	55
23930		47.98	12.5	0	39.5		-10	55
23950		48.35	12.5	0	39.5		-10	55
23970		48.43	12.5	0	39.5		-10	55
23990		48.36	12.5	0	39.5		-10	55
24010		48.68	12.5	0	39.5		-10	55
24030		48.63	12.5	0	39.5		-10	55
24050		48.83	12.5	0	39.5		-10	55
24070		48.9	12.5	0	39.5		-10	55
24090		49.19	12.5	0	39.5		-10	55
24110		49.07	12.5	0	39.5		-10	55
24115		49.07	12.66	0	39.5		-10	55
24130		49.12	12.66	0	39.5		-10	55
24150		49.19	12.66	0	39.5		-10	55
24170		49.15	12.66	0	39.5		-10	55
24175		49.15	12.66	0	39.5		-10	55
24190		49.23	12.66	0	39.5		-10	55
24210		49.38	12.66	0	39.5		-10	55
24230		49.2	12.66	0	39.5		-10	55
24240		49.2	12.66	0	39.5		-10	55
24250		49.34	12.66	0	39.5		-10	55
24270		49.41	12.66	0	39.5		-10	55
24290		49.6	12.66	0	39.5		-10	55
24300		49.6	12.66	0	39.5		-10	55
24310		49.6	12.66	0	39.5		-10	55
24330		49.57	12.66	0	39.5		-10	55
24350		49.19	12.66	0	39.5		-10	55
24365		49.19	12.66	0	39.5		-10	55
24370		49.46	12.66	0	39.5		-10	55
24390		49.45	12.66	0	39.5		-10	55
24410		49.26	12.66	0	39.5		-10	55
24425		49.26	12.66	0	39.5		-10	55
24430		49.21	12.66	0	39.5		-10	55
24450		49.24	12.66	0	39.5		-10	55
24470		49.35	12.66	0	39.5		-10	55
24490		48.99	12.66	0	39.5		-10	55
24510		48.88	12.66	0	39.5		-10	55
24530		48.75	12.66	0	39.5		-10	55
24550		48.82	12.66	0	39.5		-10	55
24570		48.53	12.66	0	39.5		-10	55
24590		48.4	12.66	0	39.5		-10	55
24610		48.14	12.66	0	39.5		-10	55
24615		48.14	12.76	0	39.5		-10	55
24630		48.18	12.76	0	39.5		-10	55
24650		47.73	12.76	0	39.5		-10	55
24670		47.61	12.76	0	39.5		-10	55
24675		47.61	12.76	0	39.5		-10	55
24690		47.44	12.76	0	39.5		-10	55
24710		47.3	12.76	0	39.5		-10	55
24730		46.75	12.76	0	39.5		-10	55
24740		46.75	12.76	0	39.5		-10	55
24750		46.79	12.76	0	39.5		-10	55
24770		46.59	12.76	0	39.5		-10	55
24790		46.24	12.76	0	39.5		-10	55
24800		46.24	12.76	0	39.5		-10	55
24810		46.24	12.76	0	39.5		-10	55
24830		45.93	12.76	0	39.5		-10	55
24850		45.61	12.76	0	39.5		-10	55
24860		45.61	12.76	0	39.5		-10	55
24870		45.5	12.76	0	39.5		-10	55
24890		45.27	12.76	0	39.5		-10	55
24910		45.05	12.76	0	39.5		-10	55
24925		45.05	12.76	0	39.5		-10	55
24930		44.78	12.76	0	39.5		-10	55
24950		44.75	12.76	0	39.5		-10	55
24970		44.43	12.76	0	39.5		-10	55
24990		44.3	12.76	0	39.5		-10	55
25010		44.07	12.76	0	39.5		-10	55
25030		43.88	12.76	0	39.5		-10	55
25050		43.84	12.76	0	39.5		-10	55
25070		43.71	12.76	0	39.5		-10	55
25090		43.35	12.76	0	39.5		-10	55
25110		43.48	12.76	0	39.5		-10	55
25130		43.2	12.76	0	39.5		-10	55
25150		43	12.76	0	39.5		-10	55
25170		42.7	12.76	0	39.5		-10	55
25175		42.7	12.61	0	39.5		-10	55
25190		42.66	12.61	0	39.5		-10	55
25210		42.36	12.61	0	39.5		-10	55
25230		42.22	12.61	0	39.5		-10	55
25235		42.22	12.61	0	39.5		-10	55
25250		42.12	12.61	0	39.5		-10	55
25270		42.06	12.61	0	39.5		-10	55
25290		41.76	12.61	0	39.5		-10	55
25300		41.76	12.61	0	39.5		-10	55
25310		41.53	12.61	0	39.5		-10	55
25330		41.5	12.61	0	39.5		-10	55
25350		41.47	12.61	0	39.5		-10	55
25360		41.47	12.61	0	39.5		-10	55
25370		41.1	12.61	0	39.5		-10	55
25390		41.03	12.61	0	39.5		-10	55
25410		40.85	12.61	0	39.5		-10	55
25425		40.85	12.61	0	39.5		-10	55
25430		40.69	12.61	0	39.5		-10	55
25450		40.54	12.61	0	39.5		-10	55
25470		40.48	12.61	0	39.5		-10	55
25485		40.48	12.61	0	39.5		-10	55
25490		40.46	12.61	0	39.5		-10	55
25510		40.46	12.61	0	39.5		-10	55
25530		40.09	12.61	0	39.5		-10	55
25550		40.24	12.61	0	39.5		-10	55
25570		40.12	12.61	0	39.5		-10	55
25590		39.96	12.61	0	39.5		-10	55
25610		39.8	12.61	0	39.5		-10	55
25630		39.69	12.61	0	39.5		-10	55
25650		39.8	12.61	0	39.5		-10	55
25670		39.96	12.61	0	39.5		-10	55
25675		39.96	12.69	0	39.5		-10	55
25690		39.63	12.69	0	39.5		-10	55
25710		39.56	12.69	0	39.5		-10	55
25730		39.54	12.69	0	39.5		-10	55
25735		39.54	12.69	0	39.5		-10	55
25750		39.63	12.69	0	39.5		-10	55
25770		39.56	12.69	0	39.5		-10	55
25790		39.61	12.69	0	39.5		-10	55
25800		39.61	12.69	0	39.5		-10	55
25810		39.49	12.69	0	39.5		-10	55
25830		39.66	12.69	0	39.5		-10	55
25850		39.51	12.69	0	39.5		-10	55
25860		39.51	12.69	0	39.5		-10	55
25870		39.64	12.69	0	39.5		-10	55
25890		39.63	12.69	0	39.5		-10	55
25910		39.76	12.69	0	39.5		-10	55
25925		39.76	12.69	0	39.5		-10	55
25930		39.72	12.69	0	39.5		-10	55
25950		39.79	12.69	0	39.5		-10	55
25970		39.78	12.69	0	39.5		-10	55
25985		39.78	12.69	0	39.5		-10	55
25990		40.06	12.69	0	39.5		-10	55
26010		40.02	12.69	0	39.5		-10	55
26030		40.22	12.69	0	39.5		-10	55
26050		40.19	12.69	0	39.5		-10	55
26070		40.26	12.69	0	39.5		-10	55
26090		40.54	12.69	0	39.5		-10	55
26110		40.6	12.69	0	39.5		-10	55
26130		40.75	12.69	0	39.5		-10	55
26150		40.9	12.69	0	39.5		-10	55
26170		41.09	12.69	0	39.5		-10	55
26175		41.09	12.58	0	39.5		-10	55
26190		41.27	12.58	0	39.5		-10	55
26210		41.51	12.58	0	39.5		-10	55
26230		41.71	12.58	0	39.5		-10	55
26235		41.71	12.58	0	39.5		-10	55
26250		41.93	12.58	0	39.5		-10	55
26270		42.12	12.58	0	39.5		-10	55
26290		42.11	12.58	0	39.5		-10	55
26300		42.11	12.58	0	39.5		-10	55
26310		42.41	12.58	0	39.5		-10	55
26330		42.75	12.58	0	39.5		-10	55
26350		42.98	12.58	0	39.5		-10	55
26360		42.98	12.58	0	39.5		-10	55
26370		43.01	12.58	0	39.5		-10	55
26390		43.31	12.58	0	39.5		-10	55
26410		43.52	12.58	0	39.5		-10	55
26420		43.52	12.58	0	39.5		-10	55
26430		43.67	12.58	0	39.5		-10	55
26450		43.84	12.58	0	39.5		-10	55
26470		44.11	12.58	0	39.5		-10	55
26485		44.11	12.58	0	39.5		-10	55
26490		44.31	12.58	0	39.5		-10	55
26510		44.55	12.58	0	39.5		-10	55
26530		44.69	12.58	0	39.5		-10	55
26545		44.69	12.58	0	39.5		-10	55
26550		44.9	12.58	0	39.5		-10	55
26570		45	12.58	0	39.5		-10	55
26590		45.37	12.58	0	39.5		-10	55
26610		45.49	12.58	0	39.5		-10	55
26630		45.58	12.58	0	39.5		-10	55
26650		45.96	12.58	0	39.5		-10	55
26670		46.13	12.58	0	39.5		-10	55
26690		46.33	12.58	0	39.5		-10	55
26710		46.46	12.58	0	39.5		-10	55
26730		46.54	12.58	0	39.5		-10	55
26735		46.54	12.79	0	39.5		-10	55
26750		46.95	12.79	0	39.5		-10	55
26770		47.16	12.79	0	39.5		-10	55
26790		47.15	12.79	0	39.5		-10	55
26795		47.15	12.79	0	39.5		-10	55
26810		47.41	12.79	0	39.5		-10	55
26830		47.54	12.79	0	39.5		-10	55
26850		47.76	12.79	0	39.5		-10	55
26860		47.76	12.79	0	39.5		-10	55
26870		47.97	12.79	0	39.5		-10	55
26890		48.07	12.79	0	39.5		-10	55
26910		48.04	12.79	0	39.5		-10	55
26920		48.04	12.79	0	39.5		-10	55
26930		48.24	12.79	0	39.5		-10	55
26950		48.63	12.79	0	39.5		-10	55
26970		48.7	12.79	0	39.5		-10	55
26985		48.7	12.79	0	39.5		-10	55
26990		48.85	12.79	0	39.5		-10	55
27010		48.89	12.79	0	39.5		-10	55
27030		49.11	12.79	0	39.5		-10	55
27045		49.11	12.79	0	39.5		-10	55
27050		49.1	12.79	0	39.5		-10	55
27070		48.99	12.79	0	39.5		-10	55
27090		49.16	12.79	0	39.5		-10	55
27110		49.3	12.79	0	39.5		-10	55
27130		49.21	12.79	0	39.5		-10	55
27150		49.44	12.79	0	39.5		-10	55
27170		49.37	12.79	0	39.5		-10	55
27190		49.3	12.79	0	39.5		-10	55
27210		49.41	12.79	0	39.5		-10	55
27230		49.47	12.79	0	39.5		-10	55
27235		49.47	12.71	0	39.5		-10	55
27250		49.24	12.71	0	39.5		-10	55
27270		49.26	12.71	0	39.5		-10	55
27290		49.33	12.71	0	39.5		-10	55
27295		49.33	12.71	0	39.5		-10	55
27310		49.26	12.71	0	39.5		-10	55
27330		49.35	12.71	0	39.5		-10	55
27350		49.46	12.71	0	39.5		-10	55
27360		49.46	12.71	0	39.5		-10	55
27370		49.29	12.71	0	39.5		-10	55
27390		49.13	12.71	0	39.5		-10	55
27410		48.87	12.71	0	39.5		-10	55
27420		48.87	12.71	0	39.5		-10	55
27430		48.89	12.71	0	39.5		-10	55
27450		48.77	12.71	0	39.5		-10	55
27470		48.59	12.71	0	39.5		-10	55
27485		48.59	12.71	0	39.5		-10	55
27490		48.35	12.71	0	39.5		-10	55
27510		48.12	12.71	0	39.5		-10	55
27530		47.98	12.71	0	39.5		-10	55
27545		47.98	12.71	0	39.5		-10	55
27550		47.73	12.71	0	39.5		-10	55
27570		47.63	12.71	0	39.5		-10	55
27590		47.47	12.71	0	39.5		-10	55
27610		47.11	12.71	0	39.5		-10	55
27630		47	12.71	0	39.5		-10	55
27650		46.86	12.71	0	39.5		-10	55
27670		46.47	12.71	0	39.5		-10	55
27690		46.38	12.71	0	39.5		-10	55
27710		45.98	12.71	0	39.5		-10	55
27730		45.64	12.71	0	39.5		-10	55
27750		45.67	12.71	0	39.5		-10	55
27770		45.43	12.71	0	39.5		-10	55
27790		45.1	12.71	0	39.5		-10	55
27795		45.1	12.84	0	39.5		-10	55
27810		44.92	12.84	0	39.5		-10	55
27830		44.83	12.84	0	39.5		-10	55
27850		44.63	12.84	0	39.5		-10	55
27855		44.63	12.84	0	39.5		-10	55
27870		44.67	12.84	0	39.5		-10	55
27890		44.45	12.84	0	39.5		-10	55
27910		44.06	12.84	0	39.5		-10	55
27920		44.06	12.84	0	39.5		-10	55
27930		43.99	12.84	0	39.5		-10	55
27950		43.65	12.84	0	39.5		-10	55
27970		43.54	12.84	0	39.5		-10	55
27980		43.54	12.84	0	39.5		-10	55
27990		43.28	12.84	0	39.5		-10	55
28010		43.17	12.84	0	39.5		-10	55
28030		43.18	12.84	0	39.5		-10	55
28045		43.18	12.84	0	39.5		-10	55
28050		43.11	12.84	0	39.5		-10	55
28070		42.74	12.84	0	39.5		-10	55
28090		42.73	12.84	0	39.5		-10	55
28105		42.73	12.84	0	39.5		-10	55
28110		42.32	12.84	0	39.5		-10	55
28130		42.21	12.84	0	39.5		-10	55
28150		42.1	12.84	0	39.5		-10	55
28170		41.92	12.84	0	39.5		-10	55
28190		41.94	12.84	0	39.5		-10	55
28210		41.66	12.84	0	39.5		-10	55
28230		41.58	12.84	0	39.5		-10	55
28250		41.26	12.84	0	39.5		-10	55
28270		41.11	12.84	0	39.5		-10	55
28290		40.9	12.84	0	39.5		-10	55
28295		40.9	12.81	0	39.5		-10	55
28310		40.78	12.81	0	39.5		-10	55
28330		40.68	12.81	0	39.5		-10	55
28350		40.69	12.81	0	39.5		-10	55
28355		40.69	12.81	0	39.5		-10	55
28370		40.48	12.81	0	39.5		-10	55
28390		40.28	12.81	0	39.5		-10	55
28410		40.23	12.81	0	39.5		-10	55
28420		40.23	12.81	0	39.5		-10	55
28430		40.13	12.81	0	39.5		-10	55
28450		40.19	12.81	0	39.5		-10	55
28470		39.98	12.81	0	39.5		-10	55
28480		39.98	12.81	0	39.5		-10	55
28490		39.96	12.81	0	39.5		-10	55
28510		39.72	12.81	0	39.5		-10	55
28530		40.01	12.81	0	39.5		-10	55
28545		40.01	12.81	0	39.5		-10	55
28550		39.8	12.81	0	39.5		-10	55
28570		39.61	12.81	0	39.5		-10	55
28590		39.63	12.81	0	39.5		-10	55
28605		39.63	12.81	0	39.5		-10	55
28610		39.72	12.81	0	39.5		-10	55
28630		39.5	12.81	0	39.5		-10	55
28650		39.49	12.81	0	39.5		-10	55
28670		39.71	12.81	0	39.5		-10	55
28690		39.59	12.81	0	39.5		-10	55
28710		39.46	12.81	0	39.5		-10	55
28730		39.53	12.81	0	39.5		-10	55
28750		39.6	12.81	0	39.5		-10	55
28770		39.74	12.81	0	39.5		-10	55
28790		39.65	12.81	0	39.5		-10	55
28795		39.65	12.71	0	39.5		-10	55
28810		39.6	12.71	0	39.5		-10	55
28830		39.79	12.71	0	39.5		-10	55
28850		40.13	12.71	0	39.5		-10	55
28855		40.13	12.71	0	39.5		-10	55
28870		39.87	12.71	0	39.5		-10	55
28890		39.95	12.71	0	39.5		-10	55
28910		40.23	12.71	0	39.5		-10	55
28920		40.23	12.71	0	39.5		-10	55
28930		40.39	12.71	0	39.5		-10	55
28950		40.41	12.71	0	39.5		-10	55
28970		40.67	12.71	0	39.5		-10	55
28980		40.67	12.71	0	39.5		-10	55
28990		40.7	12.71	0	39.5		-10	55
29010		40.81	12.71	0	39.5		-10	55
29030		41.04	12.71	0	39.5		-10	55
29040		41.04	12.71	0	39.5		-10	55
29050		41.38	12.71	0	39.5		-10	55
29070		41.33	12.71	0	39.5		-10	55
29090		41.48	12.71	0	39.5		-10	55
29105		41.48	12.71	0	39.5		-10	55
29110		41.86	12.71	0	39.5		-10	55
29130		41.99	12.71	0	39.5		-10	55
29150		42.17	12.71	0	39.5		-10	55
29165		42.17	12.71	0	39.5		-10	55
29170		42.28	12.71	0	39.5		-10	55
29190		42.6	12.71	0	39.5		-10	55
29210		42.87	12.71	0	39.5		-10	55
29230		43.15	12.71	0	39.5		-10	55
29250		43.22	12.71	0	39.5		-10	55
29270		43.46	12.71	0	39.5		-10	55
29290		43.76	12.71	0	39.5		-10	55
29310		43.78	12.71	0	39.5		-10	55
29330		44.06	12.71	0	39.5		-10	55
29350		44.38	12.71	0	39.5		-10	55
29355		44.38	12.83	0	39.5		-10	55
29370		44.41	12.83	0	39.5		-10	55
29390		44.65	12.83	0	39.5		-10	55
29410		44.78	12.83	0	39.5		-10	55
29415		44.78	12.83	0	39.5		-10	55
29430		44.84	12.83	0	39.5		-10	55
29450		45.13	12.83	0	39.5		-10	55
29470		45.47	12.83	0	39.5		-10	55
29480		45.47	12.83	0	39.5		-10	55
29490		45.58	12.83	0	39.5		-10	55
29510		45.91	12.83	0	39.5		-10	55
29530		46.21	12.83	0	39.5		-10	55
29540		46.21	12.83	0	39.5		-10	55
29550		46.32	12.83	0	39.5		-10	55
29570		46.55	12.83	0	39.5		-10	55
29590		46.74	12.83	0	39.5		-10	55
29605		46.74	12.83	0	39.5		-10	55
29610		46.7	12.83	0	39.5		-10	55
29630		47.12	12.83	0	39.5		-10	55
29650		47.26	12.83	0	39.5		-10	55
29665		47.26	12.83	0	39.5		-10	55
29670		47.39	12.83	0	39.5		-10	55
29690		47.57	12.83	0	39.5		-10	55
29710		47.8	12.83	0	39.5		-10	55
29730		47.76	12.83	0	39.5		-10	55
29750		48.18	12.83	0	39.5		-10	55
29770		48.17	12.83	0	39.5		-10	55
29790		48.37	12.83	0	39.5		-10	55
29810		48.44	12.83	0	39.5		-10	55
29830		48.49	12.83	0	39.5		-10	55
29850		48.76	12.83	0	39.5		-10	55
29855		48.76	12.91	0	39.5		-10	55
29870		48.75	12.91	0	39.5		-10	55
29890		48.85	12.91	0	39.5		-10	55
29910		48.95	12.91	0	39.5		-10	55
29915		48.95	12.91	0	39.5		-10	55
29930		49.07	12.91	0	39.5		-10	55
29950		49.09	12.91	0	39.5		-10	55
29970		49.1	12.91	0	39.5		-10	55
29980		49.1	12.91	0	39.5		-10	55
29990		49.12	12.91	0	39.5		-10	55
30010		49.26	12.91	0	39.5		-10	55
30030		49.43	12.91	0	39.5		-10	55
30040		49.43	12.91	0	39.5		-10	55
30050		49.41	12.91	0	39.5		-10	55
30070		49.29	12.91	0	39.5		-10	55
30090		49.37	12.91	0	39.5		-10	55
30105		49.37	12.91	0	39.5		-10	55
30110		49.47	12.91	0	39.5		-10	55
30130		49.54	12.91	0	39.5		-10	55
30150		49.46	12.91	0	39.5		-10	55
30165		49.46	12.91	0	39.5		-10	55
30170		49.34	12.91	0	39.5		-10	55
30190		49.19	12.91	0	39.5		-10	55
30210		49.2	12.91	0	39.5		-10	55
30230		49.08	12.91	0	39.5		-10	55
30250		48.99	12.91	0	39.5		-10	55
30270		48.74	12.91	0	39.5		-10	55
30290		48.65	12.91	0	39.5		-10	55
30310		48.39	12.91	0	39.5		-10	55
30330		48.41	12.91	0	39.5		-10	55
30350		48.13	12.91	0	39.5		-10	55
30370		48.1	12.91	0	39.5		-10	55
30390		47.65	12.91	0	39.5		-10	55
30410		47.52	12.91	0	39.5		-10	55
30415		47.52	12.89	0	39.5		-10	55
30430		47.36	12.89	0	39.5		-10	55
30450		47.22	12.89	0	39.5		-10	55
30470		46.93	12.89	0	39.5		-10	55
30480		46.93	12.89	0	39.5		-10	55
30490		46.66	12.89	0	39.5		-10	55
30510		46.36	12.89	0	39.5		-10	55
30530		46.32	12.89	0	39.5		-10	55
30540		46.32	12.89	0	39.5		-10	55
30550		45.89	12.89	0	39.5		-10	55
30570		45.77	12.89	0	39.5		-10	55
30590		45.65	12.89	0	39.5		-10	55
30605		45.65	12.89	0	39.5		-10	55
30610		45.34	12.89	0	39.5		-10	55
30630		45.32	12.89	0	39.5		-10	55
30650		45.07	12.89	0	39.5		-10	55
30665		45.07	12.89	0	39.5		-10	55
30670		44.77	12.89	0	39.5		-10	55
30690		44.47	12.89	0	39.5		-10	55
30710		44.35	12.89	0	39.5		-10	55
30725		44.35	12.89	0	39.5		-10	55
30730		44.25	12.89	0	39.5		-10	55
30750		44.01	12.89	0	39.5		-10	55
30770		43.87	12.89	0	39.5		-10	55
30790		43.6	12.89	0	39.5		-10	55
30810		43.61	12.89	0	39.5		-10	55
30830		43.35	12.89	0	39.5		-10	55
30850		43.15	12.89	0	39.5		-10	55
30870		43.02	12.89	0	39.5		-10	55
30890		42.88	12.89	0	39.5		-10	55
30910		42.74	12.89	0	39.5		-10	55
30915		42.74	12.83	0	39.5		-10	55
30930		42.46	12.83	0	39.5		-10	55
30950		42.24	12.83	0	39.5		-10	55
30970		42.19	12.83	0	39.5		-10	55
30975		42.19	12.83	0	39.5		-10	55
30990		42.16	12.83	0	39.5		-10	55
31010		41.91	12.83	0	39.5		-10	55
31030		41.76	12.83	0	39.5		-10	55
31040		41.76	12.83	0	39.5		-10	55
31050		41.49	12.83	0	39.5		-10	55
31070		41.26	12.83	0	39.5		-10	55
31090		41.13	12.83	0	39.5		-10	55
31100		41.13	12.83	0	39.5		-10	55
31110		41.07	12.83	0	39.5		-10	55
31130		40.95	12.83	0	39.5		-10	55
31150		40.73	12.83	0	39.5		-10	55
31165		40.73	12.83	0	39.5		-10	55
31170		40.67	12.83	0	39.5		-10	55
31190		40.57	12.83	0	39.5		-10	55
31210		40.37	12.83	0	39.5		-10	55
31225		40.37	12.83	0	39.5		-10	55
31230		40.42	12.83	0	39.5		-10	55
31250		40.22	12.83	0	39.5		-10	55
31270		40.07	12.83	0	39.5		-10	55
31290		39.98	12.83	0	39.5		-10	55
31310		39.93	12.83	0	39.5		-10	55
31330		40.05	12.83	0	39.5		-10	55
31350		39.78	12.83	0	39.5		-10	55
31370		39.79	12.83	0	39.5		-10	55
31390		39.72	12.83	0	39.5		-10	55
31410		39.63	12.83	0	39.5		-10	55
31415		39.63	13.01	0	39.5		-10	55
31430		39.54	13.01	0	39.5		-10	55
31450		39.71	13.01	0	39.5		-10	55
31470		39.49	13.01	0	39.5		-10	55
31475		39.49	13.01	0	39.5		-10	55
31490		39.43	13.01	0	39.5		-10	55
31510		39.43	13.01	0	39.5		-10	55
31530		39.47	13.01	0	39.5		-10	55
31540		39.47	13.01	0	39.5		-10	55
31550		39.51	13.01	0	39.5		-10	55
31570		39.51	13.01	0	39.5		-10	55
31590		39.56	13.01	0	39.5		-10	55
31600		39.56	13.01	0	39.5		-10	55
31610		39.47	13.01	0	39.5		-10	55
31630		39.5	13.01	0	39.5		-10	55
31650		39.62	13.01	0	39.5		-10	55
31660		39.62	13.01	0	39.5		-10	55
31670		39.68	13.01	0	39.5		-10	55
31690		39.79	13.01	0	39.5		-10	55
31710		39.87	13.01	0	39.5		-10	55
31725		39.87	13.01	0	39.5		-10	55
31730		40.08	13.01	0	39.5		-10	55
31750		40.13	13.01	0	39.5		-10	55
31770		40.19	13.01	0	39.5		-10	55
31790		40.3	13.01	0	39.5		-10	55
31810		40.39	13.01	0	39.5		-10	55
31830		40.69	13.01	0	39.5		-10	55
31850		40.81	13.01	0	39.5		-10	55
31870		41.08	13.01	0	39.5		-10	55
31890		41.23	13.01	0	39.5		-10	55
31910		41.31	13.01	0	39.5		-10	55
31915		41.31	13.06	0	39.5		-10	55
31930		41.5	13.06	0	39.5		-10	55
31950		41.8	13.06	0	39.5		-10	55
31970		41.9	13.06	0	39.5		-10	55
31975		41.9	13.06	0	39.5		-10	55
31990		42.16	13.06	0	39.5		-10	55
32010		42.46	13.06	0	39.5		-10	55
32030		42.78	13.06	0	39.5		-10	55
32035		42.78	13.06	0	39.5		-10	55
32050		42.9	13.06	0	39.5		-10	55
32070		42.95	13.06	0	39.5		-10	55
32090		43.24	13.06	0	39.5		-10	55
32100		43.24	13.06	0	39.5		-10	55
32110		43.38	13.06	0	39.5		-10	55
32130		43.69	13.06	0	39.5		-10	55
32150		43.83	13.06	0	39.5		-10	55
32160		43.83	13.06	0	39.5		-10	55
32170		43.74	13.06	0	39.5		-10	55
32190		44.19	13.06	0	39.5		-10	55
32210		44.42	13.06	0	39.5		-10	55
32225		44.42	13.06	0	39.5		-10	55
32230		44.67	13.06	0	39.5		-10	55
32250		44.91	13.06	0	39.5		-10	55
[truncated: 285 more rows]
