# Supplementary material for: Clinical identification of the stimulus intensity to measure temporal summation of second pain
Source: Sci Rep. 2022 Jul 28;12:12915. doi: 10.1038/s41598-022-17171-6 (PMC9334644; doi:10.1038/s41598-022-17171-6)
Supplement: Supplementary file 1 — Supplementary Information 1. [file 41598_2022_17171_MOESM1_ESM.zip › 22 PT.xlsx]

## Sheet: Sheet1
Timestamp [msec]	Heater [C]	Tec [C]	Water [C]	COVAS	Baseline [C]	Events	LimiterMin [C]	LimiterMax [C]
5		37.91
15		37.91	10.06	0	37.9		-10	55
25		37.86	10.06	0	37.9		-10	55
45		37.88	10.06	0	37.9		-10	55
65		37.9	10.06	0	37.9		-10	55
85		37.92	10.06	0	37.9		-10	55
105		38	10.06	0	37.9		-10	55
125		37.91	10.06	0	37.9		-10	55
145		37.93	10.06	0	37.9		-10	55
165		37.85	10.06	0	37.9		-10	55
185		37.91	10.06	0	37.9		-10	55
205		37.97	10.06	0	37.9		-10	55
225		37.89	10.06	0	37.9		-10	55
230		37.89	10.06	0	37.9		-10	55
245		37.95	10.06	0	37.9		-10	55
265		38.02	10.06	0	37.9		-10	55
285		37.94	10.06	0	37.9		-10	55
290		37.94	10.06	0	37.9		-10	55
305		37.95	10.06	0	37.9		-10	55
325		37.93	10.06	0	37.9		-10	55
345		37.98	10.06	0	37.9		-10	55
355		37.98	10.06	0	37.9		-10	55
365		38.02	10.06	0	37.9		-10	55
385		38.01	10.06	0	37.9		-10	55
405		37.96	10.06	0	37.9		-10	55
415		37.96	10.06	0	37.9		-10	55
425		37.96	10.06	0	37.9		-10	55
445		37.86	10.06	0	37.9		-10	55
465		38.02	10.06	0	37.9		-10	55
480		38.02	10.06	0	37.9		-10	55
485		38.04	10.06	0	37.9		-10	55
505		37.91	10.06	0	37.9		-10	55
525		37.92	10.06	0	37.9		-10	55
540		37.92	9.75	0	37.9		-10	55
545		37.87	9.75	0	37.9		-10	55
565		37.96	9.75	0	37.9		-10	55
585		37.94	9.75	0	37.9		-10	55
605		37.86	9.75	0	37.9		-10	55
625		38	9.75	0	37.9		-10	55
645		38.02	9.75	0	37.9		-10	55
665		37.92	9.75	0	37.9		-10	55
685		37.95	9.75	0	37.9		-10	55
705		38.09	9.75	0	37.9		-10	55
725		37.94	9.75	0	37.9		-10	55
730		37.94	9.75	0	37.9		-10	55
745		37.95	9.75	0	37.9		-10	55
765		37.88	9.75	0	37.9		-10	55
785		37.87	9.75	0	37.9		-10	55
790		37.87	9.75	0	37.9		-10	55
805		37.93	9.75	0	37.9		-10	55
825		37.97	9.75	0	37.9		-10	55
845		37.89	9.75	0	37.9		-10	55
855		37.89	9.75	0	37.9		-10	55
865		37.87	9.75	0	37.9		-10	55
885		37.9	9.75	0	37.9		-10	55
905		37.93	9.75	0	37.9		-10	55
915		37.93	9.75	0	37.9		-10	55
925		38.09	9.75	0	37.9		-10	55
945		37.99	9.75	0	37.9		-10	55
965		38	9.75	0	37.9		-10	55
980		38	9.75	0	37.9		-10	55
985		37.87	9.75	0	37.9		-10	55
1005		37.96	9.75	0	37.9		-10	55
1025		37.9	9.75	0	37.9		-10	55
1040		37.9	9.74	0	37.9		-10	55
1045		37.9	9.74	0	37.9		-10	55
1065		37.91	9.74	0	37.9		-10	55
1085		37.91	9.74	0	37.9		-10	55
1105		37.85	9.74	0	37.9		-10	55
1125		37.97	9.74	0	37.9		-10	55
1145		37.94	9.74	0	37.9		-10	55
1165		37.98	9.74	0	37.9		-10	55
1185		37.92	9.74	0	37.9		-10	55
1205		37.86	9.74	0	37.9		-10	55
1225		37.86	9.74	0	37.9		-10	55
1230		37.86	9.74	0	37.9		-10	55
1245		38.04	9.74	0	37.9		-10	55
1265		37.84	9.74	0	37.9		-10	55
1285		37.97	9.74	0	37.9		-10	55
1290		37.97	9.74	0	37.9		-10	55
1305		37.99	9.74	0	37.9		-10	55
1325		37.9	9.74	0	37.9		-10	55
1345		38.1	9.74	0	37.9		-10	55
1350		38.1	9.74	0	37.9		-10	55
1365		38.07	9.74	0	37.9		-10	55
1385		37.97	9.74	0	37.9		-10	55
1405		37.89	9.74	0	37.9		-10	55
1415		37.89	9.74	0	37.9		-10	55
1425		37.95	9.74	0	37.9		-10	55
1445		37.94	9.74	0	37.9		-10	55
1465		37.88	9.74	0	37.9		-10	55
1475		37.88	9.74	0	37.9		-10	55
1485		37.96	9.74	0	37.9		-10	55
1505		37.94	9.74	0	37.9		-10	55
1525		37.86	9.74	0	37.9		-10	55
1540		37.86	9.75	0	37.9		-10	55
1545		37.84	9.75	0	37.9		-10	55
1565		37.86	9.75	0	37.9		-10	55
1585		37.89	9.75	0	37.9		-10	55
1600		37.89	9.75	0	37.9		-10	55
1605		37.86	9.75	0	37.9		-10	55
1625		37.93	9.75	0	37.9		-10	55
1645		37.91	9.75	0	37.9		-10	55
1665		37.92	9.75	0	37.9		-10	55
1685		38	9.75	0	37.9		-10	55
1705		37.87	9.75	0	37.9		-10	55
1725		37.98	9.75	0	37.9		-10	55
1745		37.9	9.75	0	37.9		-10	55
1765		37.93	9.75	0	37.9		-10	55
1785		37.89	9.75	0	37.9		-10	55
1790		37.89	9.75	0	37.9		-10	55
1805		37.98	9.75	0	37.9		-10	55
1825		37.89	9.75	0	37.9		-10	55
1845		37.87	9.75	0	37.9		-10	55
1850		37.87	9.75	0	37.9		-10	55
1865		38.01	9.75	0	37.9		-10	55
1885		37.81	9.75	0	37.9		-10	55
1905		37.83	9.75	0	37.9		-10	55
1915		37.83	9.75	0	37.9		-10	55
1925		37.93	9.75	0	37.9		-10	55
1945		37.87	9.75	0	37.9		-10	55
1965		37.96	9.75	0	37.9		-10	55
1975		37.96	9.75	0	37.9		-10	55
1985		37.88	9.75	0	37.9		-10	55
2005		37.92	9.75	0	37.9		-10	55
2025		37.93	9.75	0	37.9		-10	55
2040		37.93	9.9	0	37.9		-10	55
2045		37.78	9.9	0	37.9		-10	55
2065		37.91	9.9	0	37.9		-10	55
2085		37.9	9.9	0	37.9		-10	55
2100		37.9	9.9	0	37.9		-10	55
2105		37.87	9.9	0	37.9		-10	55
2125		37.92	9.9	0	37.9		-10	55
2145		37.9	9.9	0	37.9		-10	55
2165		37.92	9.9	0	37.9		-10	55
2185		37.94	9.9	0	37.9		-10	55
2205		37.93	9.9	0	37.9		-10	55
2225		37.89	9.9	0	37.9		-10	55
2245		37.94	9.9	0	37.9		-10	55
2265		37.87	9.9	0	37.9		-10	55
2285		37.86	9.9	0	37.9		-10	55
2290		37.86	9.9	0	37.9		-10	55
2305		37.81	9.9	0	37.9		-10	55
2325		37.94	9.9	0	37.9		-10	55
2345		37.87	9.9	0	37.9		-10	55
2350		37.87	9.9	0	37.9		-10	55
2365		37.97	9.9	0	37.9		-10	55
2385		37.91	9.9	0	37.9		-10	55
2405		38.01	9.9	0	37.9		-10	55
2415		38.01	9.9	0	37.9		-10	55
2425		37.87	9.9	0	37.9		-10	55
2445		37.92	9.9	0	37.9		-10	55
2465		37.87	9.9	0	37.9		-10	55
2475		37.87	9.9	0	37.9		-10	55
2485		37.81	9.9	0	37.9		-10	55
2505		37.97	9.9	0	37.9		-10	55
2525		38.03	9.9	0	37.9		-10	55
2540		38.03	9.62	0	37.9		-10	55
2545		37.93	9.62	0	37.9		-10	55
2565		37.96	9.62	0	37.9		-10	55
2585		38	9.62	0	37.9		-10	55
2600		38	9.62	0	37.9		-10	55
2605		37.95	9.62	0	37.9		-10	55
2625		37.77	9.62	0	37.9		-10	55
2645		37.96	9.62	0	37.9		-10	55
2665		37.9	9.62	0	37.9		-10	55
2685		37.98	9.62	0	37.9		-10	55
2705		37.96	9.62	0	37.9		-10	55
2725		37.95	9.62	0	37.9		-10	55
2745		37.99	9.62	0	37.9		-10	55
2765		38.03	9.62	0	37.9		-10	55
2785		37.77	9.62	0	37.9		-10	55
2805		37.93	9.62	0	37.9		-10	55
2825		37.91	9.62	0	37.9		-10	55
2845		37.8	9.62	0	37.9		-10	55
2850		37.8	9.62	0	37.9		-10	55
2865		37.81	9.62	0	37.9		-10	55
2885		37.92	9.62	0	37.9		-10	55
2905		37.95	9.62	0	37.9		-10	55
2915		37.95	9.62	0	37.9		-10	55
2925		37.91	9.62	0	37.9		-10	55
2945		37.89	9.62	0	37.9		-10	55
2965		38	9.62	0	37.9		-10	55
2975		38	9.62	0	37.9		-10	55
2985		37.93	9.62	0	37.9		-10	55
3005		37.78	9.62	0	37.9		-10	55
3025		37.9	9.62	0	37.9		-10	55
3040		37.9	9.57	0	37.9		-10	55
3045		37.89	9.57	0	37.9		-10	55
3065		37.88	9.57	0	37.9		-10	55
3085		37.79	9.57	0	37.9		-10	55
3100		37.79	9.57	0	37.9		-10	55
3105		37.96	9.57	0	37.9		-10	55
3125		37.84	9.57	0	37.9		-10	55
3145		37.9	9.57	0	37.9		-10	55
3160		37.9	9.57	0	37.9		-10	55
3165		37.78	9.57	0	37.9		-10	55
3185		37.91	9.57	0	37.9		-10	55
3205		37.89	9.57	0	37.9		-10	55
3225		37.98	9.57	0	37.9		-10	55
3245		37.92	9.57	0	37.9		-10	55
3265		37.92	9.57	0	37.9		-10	55
3285		37.91	9.57	0	37.9		-10	55
3305		37.89	9.57	0	37.9		-10	55
3325		37.79	9.57	0	37.9		-10	55
3345		37.91	9.57	0	37.9		-10	55
3350		37.91	9.57	0	37.9		-10	55
3365		37.98	9.57	0	37.9		-10	55
3385		37.88	9.57	0	37.9		-10	55
3405		37.84	9.57	0	37.9		-10	55
3410		37.84	9.57	0	37.9		-10	55
3425		37.81	9.57	0	37.9		-10	55
3445		37.91	9.57	0	37.9		-10	55
3465		37.94	9.57	0	37.9		-10	55
3475		37.94	9.57	0	37.9		-10	55
3485		37.79	9.57	0	37.9		-10	55
3505		37.8	9.57	0	37.9		-10	55
3525		37.98	9.57	0	37.9		-10	55
3535		37.98	9.57	0	37.9		-10	55
3545		37.92	9.57	0	37.9		-10	55
3565		37.96	9.57	0	37.9		-10	55
3585		38.05	9.57	0	37.9		-10	55
3600		38.05	9.79	0	37.9		-10	55
3605		37.87	9.79	0	37.9		-10	55
3625		37.94	9.79	0	37.9		-10	55
3645		37.95	9.79	0	37.9		-10	55
3660		37.95	9.79	0	37.9		-10	55
3665		37.86	9.79	0	37.9		-10	55
3685		37.99	9.79	0	37.9		-10	55
3705		37.87	9.79	0	37.9		-10	55
3725		37.86	9.79	0	37.9		-10	55
3745		37.92	9.79	0	37.9		-10	55
3765		37.94	9.79	0	37.9		-10	55
3785		37.97	9.79	0	37.9		-10	55
3805		37.85	9.79	0	37.9		-10	55
3825		37.89	9.79	0	37.9		-10	55
3845		38.05	9.79	0	37.9		-10	55
3850		38.05	9.79	0	37.9		-10	55
3865		37.78	9.79	0	37.9		-10	55
3885		37.88	9.79	0	37.9		-10	55
3905		37.8	9.79	0	37.9		-10	55
3910		37.8	9.79	0	37.9		-10	55
3925		37.92	9.79	0	37.9		-10	55
3945		37.99	9.79	0	37.9		-10	55
3965		37.94	9.79	0	37.9		-10	55
3975		37.94	9.79	0	37.9		-10	55
3985		37.82	9.79	0	37.9		-10	55
4005		37.77	9.79	0	37.9		-10	55
4025		37.94	9.79	0	37.9		-10	55
4035		37.94	9.79	0	37.9		-10	55
4045		37.98	9.79	0	37.9		-10	55
4065		37.94	9.79	0	37.9		-10	55
4085		38.02	9.79	0	37.9		-10	55
4100		38.02	9.63	0	37.9		-10	55
4105		37.87	9.63	0	37.9		-10	55
4125		37.86	9.63	0	37.9		-10	55
4145		37.99	9.63	0	37.9		-10	55
4160		37.99	9.63	0	37.9		-10	55
4165		37.91	9.63	0	37.9		-10	55
4185		37.92	9.63	0	37.9		-10	55
4205		37.94	9.63	0	37.9		-10	55
4225		37.98	9.63	0	37.9		-10	55
4245		38.02	9.63	0	37.9		-10	55
4265		37.97	9.63	0	37.9		-10	55
4285		37.94	9.63	0	37.9		-10	55
4305		37.9	9.63	0	37.9		-10	55
4325		37.84	9.63	0	37.9		-10	55
4345		37.86	9.63	0	37.9		-10	55
4365		37.9	9.63	0	37.9		-10	55
4385		37.9	9.63	0	37.9		-10	55
4405		37.88	9.63	0	37.9		-10	55
4410		37.88	9.63	0	37.9		-10	55
4425		37.88	9.63	0	37.9		-10	55
4445		37.97	9.63	0	37.9		-10	55
4465		37.95	9.63	0	37.9		-10	55
4470		37.95	9.63	0	37.9		-10	55
4485		37.87	9.63	0	37.9		-10	55
4505		37.9	9.63	0	37.9		-10	55
4525		37.93	9.63	0	37.9		-10	55
4535		37.93	9.63	0	37.9		-10	55
4545		37.86	9.63	0	37.9		-10	55
4565		37.95	9.63	0	37.9		-10	55
4585		37.9	9.63	0	37.9		-10	55
4595		37.9	9.63	0	37.9		-10	55
4605		37.84	9.63	0	37.9		-10	55
4625		37.9	9.63	0	37.9		-10	55
4645		37.96	9.63	0	37.9		-10	55
4660		37.96	9.6	0	37.9		-10	55
4665		37.89	9.6	0	37.9		-10	55
4685		37.93	9.6	0	37.9		-10	55
4705		37.94	9.6	0	37.9		-10	55
4720		37.94	9.6	0	37.9		-10	55
4725		37.84	9.6	0	37.9		-10	55
4745		37.93	9.6	0	37.9		-10	55
4765		37.81	9.6	0	37.9		-10	55
4785		37.94	9.6	0	37.9		-10	55
4805		37.93	9.6	0	37.9		-10	55
4825		37.87	9.6	0	37.9		-10	55
4845		37.98	9.6	0	37.9		-10	55
4865		37.98	9.6	0	37.9		-10	55
4885		38	9.6	0	37.9		-10	55
4905		38.05	9.6	0	37.9		-10	55
4910		38.05	9.6	0	37.9		-10	55
4925		37.75	9.6	0	37.9		-10	55
4945		37.95	9.6	0	37.9		-10	55
4965		37.83	9.6	0	37.9		-10	55
4970		37.83	9.6	0	37.9		-10	55
4985		37.95	9.6	0	37.9		-10	55
5005		37.92	9.6	0	37.9		-10	55
5025		38	9.6	0	37.9		-10	55
5035		38	9.6	0	37.9		-10	55
5045		37.88	9.6	0	37.9		-10	55
5065		38.01	9.6	0	37.9		-10	55
5085		37.81	9.6	0	37.9		-10	55
5095		37.81	9.6	0	37.9		-10	55
5105		37.81	9.6	0	37.9		-10	55
5125		37.98	9.6	0	37.9		-10	55
5145		37.9	9.6	0	37.9		-10	55
5160		37.9	9.52	0	37.9		-10	55
5165		37.94	9.52	0	37.9		-10	55
5185		37.99	9.52	0	37.9		-10	55
5205		38.09	9.52	0	37.9		-10	55
5220		38.09	9.52	0	37.9		-10	55
5225		38.11	9.52	0	37.9		-10	55
5245		38.06	9.52	0	37.9		-10	55
5265		38.12	9.52	0	37.9		-10	55
5285		38.22	9.52	0	37.9		-10	55
5305		38.32	9.52	0	37.9		-10	55
5325		38.38	9.52	0	37.9		-10	55
5345		38.62	9.52	0	37.9		-10	55
5365		38.69	9.52	0	37.9		-10	55
5385		38.73	9.52	0	37.9		-10	55
5405		38.84	9.52	0	37.9		-10	55
5410		38.84	9.52	0	37.9		-10	55
5425		39.13	9.52	0	37.9		-10	55
5445		39.26	9.52	0	37.9		-10	55
5465		39.32	9.52	0	37.9		-10	55
5470		39.32	9.52	0	37.9		-10	55
5485		39.49	9.52	0	37.9		-10	55
5505		39.6	9.52	0	37.9		-10	55
5525		39.75	9.52	0	37.9		-10	55
5535		39.75	9.52	0	37.9		-10	55
5545		40.16	9.52	0	37.9		-10	55
5565		40.31	9.52	0	37.9		-10	55
5585		40.51	9.52	0	37.9		-10	55
5595		40.51	9.52	0	37.9		-10	55
5605		40.59	9.52	0	37.9		-10	55
5625		40.77	9.52	0	37.9		-10	55
5645		40.89	9.52	0	37.9		-10	55
5655		40.89	9.52	0	37.9		-10	55
5665		41.07	9.52	0	37.9		-10	55
5685		41.28	9.52	0	37.9		-10	55
5705		41.47	9.52	0	37.9		-10	55
5720		41.47	9.48	0	37.9		-10	55
5725		41.61	9.48	0	37.9		-10	55
5745		41.85	9.48	0	37.9		-10	55
5765		42.08	9.48	0	37.9		-10	55
5780		42.08	9.48	0	37.9		-10	55
5785		42.13	9.48	0	37.9		-10	55
5805		42.33	9.48	0	37.9		-10	55
5825		42.44	9.48	0	37.9		-10	55
5845		42.71	9.48	0	37.9		-10	55
5865		42.78	9.48	0	37.9		-10	55
5885		42.82	9.48	0	37.9		-10	55
5905		43.21	9.48	0	37.9		-10	55
5925		43.29	9.48	0	37.9		-10	55
5945		43.6	9.48	0	37.9		-10	55
5965		43.6	9.48	0	37.9		-10	55
5970		43.6	9.48	0	37.9		-10	55
5985		43.75	9.48	0	37.9		-10	55
6005		43.84	9.48	0	37.9		-10	55
6025		44.06	9.48	0	37.9		-10	55
6030		44.06	9.48	0	37.9		-10	55
6045		44.23	9.48	0	37.9		-10	55
6065		44.5	9.48	0	37.9		-10	55
6085		44.65	9.48	0	37.9		-10	55
6095		44.65	9.48	0	37.9		-10	55
6105		44.78	9.48	0	37.9		-10	55
6125		44.64	9.48	0	37.9		-10	55
6145		44.95	9.48	0	37.9		-10	55
6155		44.95	9.48	0	37.9		-10	55
6165		45.15	9.48	0	37.9		-10	55
6185		45.31	9.48	0	37.9		-10	55
6205		45.32	9.48	0	37.9		-10	55
6220		45.32	9.6	0	37.9		-10	55
6225		45.57	9.6	0	37.9		-10	55
6245		45.89	9.6	0	37.9		-10	55
6265		45.89	9.6	0	37.9		-10	55
6280		45.89	9.6	0	37.9		-10	55
6285		46.23	9.6	0	37.9		-10	55
6305		46.14	9.6	0	37.9		-10	55
6325		46.28	9.6	0	37.9		-10	55
6345		46.4	9.6	0	37.9		-10	55
6365		46.63	9.6	0	37.9		-10	55
6385		46.81	9.6	0	37.9		-10	55
6405		46.75	9.6	0	37.9		-10	55
6425		46.94	9.6	0	37.9		-10	55
6445		47.17	9.6	0	37.9		-10	55
6465		47.26	9.6	0	37.9		-10	55
6470		47.26	9.6	0	37.9		-10	55
6485		47.33	9.6	0	37.9		-10	55
6505		47.46	9.6	0	37.9		-10	55
6525		47.56	9.6	0	37.9		-10	55
6530		47.56	9.6	0	37.9		-10	55
6545		47.65	9.6	0	37.9		-10	55
6565		47.66	9.6	0	37.9		-10	55
6585		47.76	9.6	0	37.9		-10	55
6595		47.76	9.6	0	37.9		-10	55
6605		47.81	9.6	0	37.9		-10	55
6625		47.9	9.6	0	37.9		-10	55
6645		47.74	9.6	0	37.9		-10	55
6655		47.74	9.6	0	37.9		-10	55
6665		47.79	9.6	0	37.9		-10	55
6685		48.03	9.6	0	37.9		-10	55
6705		47.91	9.6	0	37.9		-10	55
6720		47.91	9.69	0	37.9		-10	55
6725		48.08	9.69	0	37.9		-10	55
6745		48.12	9.69	0	37.9		-10	55
6765		47.99	9.69	0	37.9		-10	55
6780		47.99	9.69	0	37.9		-10	55
6785		47.97	9.69	0	37.9		-10	55
6805		47.77	9.69	0	37.9		-10	55
6825		47.72	9.69	0	37.9		-10	55
6845		47.69	9.69	0	37.9		-10	55
6865		47.72	9.69	0	37.9		-10	55
6885		47.46	9.69	0	37.9		-10	55
6905		47.14	9.69	0	37.9		-10	55
6925		47.16	9.69	0	37.9		-10	55
6945		46.94	9.69	0	37.9		-10	55
6965		46.75	9.69	0	37.9		-10	55
6985		46.58	9.69	0	37.9		-10	55
7005		46.59	9.69	0	37.9		-10	55
7025		46.16	9.69	0	37.9		-10	55
7030		46.16	9.69	0	37.9		-10	55
7045		46.09	9.69	0	37.9		-10	55
7065		45.78	9.69	0	37.9		-10	55
7085		45.56	9.69	0	37.9		-10	55
7090		45.56	9.69	0	37.9		-10	55
7105		45.25	9.69	0	37.9		-10	55
7125		45.11	9.69	0	37.9		-10	55
7145		44.82	9.69	0	37.9		-10	55
7155		44.82	9.69	0	37.9		-10	55
7165		44.62	9.69	0	37.9		-10	55
7185		44.32	9.69	0	37.9		-10	55
7205		44.24	9.69	0	37.9		-10	55
7220		44.24	9.52	0	37.9		-10	55
7225		43.87	9.52	0	37.9		-10	55
7245		43.85	9.52	0	37.9		-10	55
7265		43.5	9.52	0	37.9		-10	55
7280		43.5	9.52	0	37.9		-10	55
7285		43.35	9.52	0	37.9		-10	55
7305		43.12	9.52	0	37.9		-10	55
7325		43.09	9.52	0	37.9		-10	55
7340		43.09	9.52	0	37.9		-10	55
7345		42.7	9.52	0	37.9		-10	55
7365		42.58	9.52	0	37.9		-10	55
7385		42.43	9.52	0	37.9		-10	55
7405		42.16	9.52	0	37.9		-10	55
7425		42	9.52	0	37.9		-10	55
7445		41.8	9.52	0	37.9		-10	55
7465		41.75	9.52	0	37.9		-10	55
7485		41.5	9.52	0	37.9		-10	55
7505		41.43	9.52	0	37.9		-10	55
7525		41.18	9.52	0	37.9		-10	55
7530		41.18	9.52	0	37.9		-10	55
7545		40.98	9.52	0	37.9		-10	55
7565		40.83	9.52	0	37.9		-10	55
7585		40.64	9.52	0	37.9		-10	55
7590		40.64	9.52	0	37.9		-10	55
7605		40.41	9.52	0	37.9		-10	55
7625		40.41	9.52	0	37.9		-10	55
7645		40.25	9.52	0	37.9		-10	55
7655		40.25	9.52	0	37.9		-10	55
7665		39.99	9.52	0	37.9		-10	55
7685		39.93	9.52	0	37.9		-10	55
7705		39.73	9.52	0	37.9		-10	55
7715		39.73	9.52	0	37.9		-10	55
7725		39.42	9.52	0	37.9		-10	55
7745		39.37	9.52	0	37.9		-10	55
7765		39.26	9.52	0	37.9		-10	55
7780		39.26	9.72	0	37.9		-10	55
7785		39.2	9.72	0	37.9		-10	55
7805		38.97	9.72	0	37.9		-10	55
7825		38.88	9.72	0	37.9		-10	55
7840		38.88	9.72	0	37.9		-10	55
7845		38.74	9.72	0	37.9		-10	55
7865		38.61	9.72	0	37.9		-10	55
7885		38.55	9.72	0	37.9		-10	55
7905		38.34	9.72	0	37.9		-10	55
7925		38.4	9.72	0	37.9		-10	55
7945		38.28	9.72	0	37.9		-10	55
7965		38.34	9.72	0	37.9		-10	55
7985		38.2	9.72	0	37.9		-10	55
8005		38.05	9.72	0	37.9		-10	55
8025		38.07	9.72	0	37.9		-10	55
8030		38.07	9.72	0	37.9		-10	55
8045		38.14	9.72	0	37.9		-10	55
8065		38.14	9.72	0	37.9		-10	55
8085		38.17	9.72	0	37.9		-10	55
8090		38.17	9.72	0	37.9		-10	55
8105		38.05	9.72	0	37.9		-10	55
8125		38.14	9.72	0	37.9		-10	55
8145		38.12	9.72	0	37.9		-10	55
8155		38.12	9.72	0	37.9		-10	55
8165		38.06	9.72	0	37.9		-10	55
8185		37.97	9.72	0	37.9		-10	55
8205		38.11	9.72	0	37.9		-10	55
8215		38.11	9.72	0	37.9		-10	55
8225		38.06	9.72	0	37.9		-10	55
8245		38.07	9.72	0	37.9		-10	55
8265		38.14	9.72	0	37.9		-10	55
8275		38.14	9.72	0	37.9		-10	55
8285		38.15	9.72	0	37.9		-10	55
8305		38.13	9.72	0	37.9		-10	55
8325		38.18	9.72	0	37.9		-10	55
8340		38.18	9.67	0	37.9		-10	55
8345		38.21	9.67	0	37.9		-10	55
8365		38.24	9.67	0	37.9		-10	55
8385		38.32	9.67	0	37.9		-10	55
8405		38.33	9.67	0	37.9		-10	55
8425		38.45	9.67	0	37.9		-10	55
8445		38.64	9.67	0	37.9		-10	55
8465		38.76	9.67	0	37.9		-10	55
8485		38.78	9.67	0	37.9		-10	55
8505		38.92	9.67	0	37.9		-10	55
8525		39.07	9.67	0	37.9		-10	55
8530		39.07	9.67	0	37.9		-10	55
8545		39.22	9.67	0	37.9		-10	55
8565		39.29	9.67	0	37.9		-10	55
8585		39.47	9.67	0	37.9		-10	55
8590		39.47	9.67	0	37.9		-10	55
8605		39.56	9.67	0	37.9		-10	55
8625		39.9	9.67	0	37.9		-10	55
8645		40.08	9.67	0	37.9		-10	55
8655		40.08	9.67	0	37.9		-10	55
8665		40.22	9.67	0	37.9		-10	55
8685		40.51	9.67	0	37.9		-10	55
8705		40.6	9.67	0	37.9		-10	55
8715		40.6	9.67	0	37.9		-10	55
8725		40.8	9.67	0	37.9		-10	55
8745		41.11	9.67	0	37.9		-10	55
8765		41.2	9.67	0	37.9		-10	55
8775		41.2	9.67	0	37.9		-10	55
8785		41.37	9.67	0	37.9		-10	55
8805		41.57	9.67	0	37.9		-10	55
8825		41.85	9.67	0	37.9		-10	55
8840		41.85	9.55	0	37.9		-10	55
8845		42.08	9.55	0	37.9		-10	55
8865		42.18	9.55	0	37.9		-10	55
8885		42.37	9.55	0	37.9		-10	55
8900		42.37	9.55	0	37.9		-10	55
8905		42.55	9.55	0	37.9		-10	55
8925		42.86	9.55	0	37.9		-10	55
8945		42.94	9.55	0	37.9		-10	55
8965		43.07	9.55	0	37.9		-10	55
8985		43.35	9.55	0	37.9		-10	55
9005		43.6	9.55	0	37.9		-10	55
9025		43.67	9.55	0	37.9		-10	55
9045		43.78	9.55	0	37.9		-10	55
9065		43.86	9.55	0	37.9		-10	55
9085		44.33	9.55	0	37.9		-10	55
9090		44.33	9.55	0	37.9		-10	55
9105		44.29	9.55	0	37.9		-10	55
9125		44.5	9.55	0	37.9		-10	55
9145		44.88	9.55	0	37.9		-10	55
9150		44.88	9.55	0	37.9		-10	55
9165		44.85	9.55	0	37.9		-10	55
9185		45.17	9.55	0	37.9		-10	55
9205		45.17	9.55	0	37.9		-10	55
9215		45.17	9.55	0	37.9		-10	55
9225		45.5	9.55	0	37.9		-10	55
9245		45.51	9.55	0	37.9		-10	55
9265		45.77	9.55	0	37.9		-10	55
9275		45.77	9.55	0	37.9		-10	55
9285		45.89	9.55	0	37.9		-10	55
9305		46.12	9.55	0	37.9		-10	55
9325		46.3	9.55	0	37.9		-10	55
9340		46.3	9.42	0	37.9		-10	55
9345		46.52	9.42	0	37.9		-10	55
9365		46.5	9.42	0	37.9		-10	55
9385		46.65	9.42	0	37.9		-10	55
9400		46.65	9.42	0	37.9		-10	55
9405		46.74	9.42	0	37.9		-10	55
9425		46.95	9.42	0	37.9		-10	55
9445		47.13	9.42	0	37.9		-10	55
9465		47.38	9.42	0	37.9		-10	55
9485		47.43	9.42	0	37.9		-10	55
9505		47.44	9.42	0	37.9		-10	55
9525		47.51	9.42	0	37.9		-10	55
9545		47.74	9.42	0	37.9		-10	55
9565		47.68	9.42	0	37.9		-10	55
9585		47.71	9.42	0	37.9		-10	55
9605		47.83	9.42	0	37.9		-10	55
9625		47.91	9.42	0	37.9		-10	55
9645		47.8	9.42	0	37.9		-10	55
9650		47.8	9.42	0	37.9		-10	55
9665		48.03	9.42	0	37.9		-10	55
9685		48.14	9.42	0	37.9		-10	55
9705		47.99	9.42	0	37.9		-10	55
9715		47.99	9.42	0	37.9		-10	55
9725		47.9	9.42	0	37.9		-10	55
9745		48.05	9.42	0	37.9		-10	55
9765		48.06	9.42	0	37.9		-10	55
9775		48.06	9.42	0	37.9		-10	55
9785		47.9	9.42	0	37.9		-10	55
9805		47.88	9.42	0	37.9		-10	55
9825		47.81	9.42	0	37.9		-10	55
9840		47.81	9.48	0	37.9		-10	55
9845		47.76	9.48	0	37.9		-10	55
9865		47.7	9.48	0	37.9		-10	55
9885		47.53	9.48	0	37.9		-10	55
9900		47.53	9.48	0	37.9		-10	55
9905		47.35	9.48	0	37.9		-10	55
9925		47.41	9.48	0	37.9		-10	55
9945		47.11	9.48	0	37.9		-10	55
9960		47.11	9.48	0	37.9		-10	55
9965		46.83	9.48	0	37.9		-10	55
9985		46.65	9.48	0	37.9		-10	55
10005		46.51	9.48	0	37.9		-10	55
10025		46.22	9.48	0	37.9		-10	55
10045		46.04	9.48	0	37.9		-10	55
10065		45.83	9.48	0	37.9		-10	55
10085		45.74	9.48	0	37.9		-10	55
10105		45.56	9.48	0	37.9		-10	55
10125		45	9.48	0	37.9		-10	55
10145		44.87	9.48	0	37.9		-10	55
10150		44.87	9.48	0	37.9		-10	55
10165		44.77	9.48	0	37.9		-10	55
10185		44.44	9.48	0	37.9		-10	55
10205		44.18	9.48	0	37.9		-10	55
10210		44.18	9.48	0	37.9		-10	55
10225		44.05	9.48	0	37.9		-10	55
10245		43.85	9.48	0	37.9		-10	55
10265		43.66	9.48	0	37.9		-10	55
10275		43.66	9.48	0	37.9		-10	55
10285		43.46	9.48	0	37.9		-10	55
10305		43.35	9.48	0	37.9		-10	55
10325		42.97	9.48	0	37.9		-10	55
10335		42.97	9.48	0	37.9		-10	55
10345		42.77	9.48	0	37.9		-10	55
10365		42.7	9.48	0	37.9		-10	55
10385		42.48	9.48	0	37.9		-10	55
10400		42.48	9.69	0	37.9		-10	55
10405		42.23	9.69	0	37.9		-10	55
10425		42.12	9.69	0	37.9		-10	55
10445		42.06	9.69	0	37.9		-10	55
10460		42.06	9.69	0	37.9		-10	55
10465		41.82	9.69	0	37.9		-10	55
10485		41.62	9.69	0	37.9		-10	55
10505		41.39	9.69	0	37.9		-10	55
10525		41.28	9.69	0	37.9		-10	55
10545		41.07	9.69	0	37.9		-10	55
10565		40.85	9.69	0	37.9		-10	55
10585		40.7	9.69	0	37.9		-10	55
10605		40.57	9.69	0	37.9		-10	55
10625		40.47	9.69	0	37.9		-10	55
10645		40.19	9.69	0	37.9		-10	55
10650		40.19	9.69	0	37.9		-10	55
10665		40.16	9.69	0	37.9		-10	55
10685		39.96	9.69	0	37.9		-10	55
10705		39.69	9.69	0	37.9		-10	55
10710		39.69	9.69	0	37.9		-10	55
10725		39.52	9.69	0	37.9		-10	55
10745		39.41	9.69	0	37.9		-10	55
10765		39.25	9.69	0	37.9		-10	55
10775		39.25	9.69	0	37.9		-10	55
10785		39.28	9.69	0	37.9		-10	55
10805		39.08	9.69	0	37.9		-10	55
10825		38.89	9.69	0	37.9		-10	55
10835		38.89	9.69	0	37.9		-10	55
10845		38.79	9.69	0	37.9		-10	55
10865		38.65	9.69	0	37.9		-10	55
10885		38.57	9.69	0	37.9		-10	55
10900		38.57	9.75	0	37.9		-10	55
10905		38.45	9.75	0	37.9		-10	55
10925		38.4	9.75	0	37.9		-10	55
10945		38.41	9.75	0	37.9		-10	55
10960		38.41	9.75	0	37.9		-10	55
10965		38.27	9.75	0	37.9		-10	55
10985		38.2	9.75	0	37.9		-10	55
11005		38.19	9.75	0	37.9		-10	55
11025		38.13	9.75	0	37.9		-10	55
11045		38.35	9.75	0	37.9		-10	55
11065		38.07	9.75	0	37.9		-10	55
11085		38.12	9.75	0	37.9		-10	55
11105		38.13	9.75	0	37.9		-10	55
11125		38.11	9.75	0	37.9		-10	55
11145		38.07	9.75	0	37.9		-10	55
11150		38.07	9.75	0	37.9		-10	55
11165		37.93	9.75	0	37.9		-10	55
11185		38.04	9.75	0	37.9		-10	55
11205		38.09	9.75	0	37.9		-10	55
11210		38.09	9.75	0	37.9		-10	55
11225		37.99	9.75	0	37.9		-10	55
11245		38.29	9.75	0	37.9		-10	55
11265		38.21	9.75	0	37.9		-10	55
11270		38.21	9.75	0	37.9		-10	55
11285		38.14	9.75	0	37.9		-10	55
11305		38.02	9.75	0	37.9		-10	55
11325		38.24	9.75	0	37.9		-10	55
11335		38.24	9.75	0	37.9		-10	55
11345		38.22	9.75	0	37.9		-10	55
11365		38.28	9.75	0	37.9		-10	55
11385		38.32	9.75	0	37.9		-10	55
11395		38.32	9.75	0	37.9		-10	55
11405		38.51	9.75	0	37.9		-10	55
11425		38.62	9.75	0	37.9		-10	55
11445		38.73	9.75	0	37.9		-10	55
11460		38.73	9.69	0	37.9		-10	55
11465		38.77	9.69	0	37.9		-10	55
11485		39.05	9.69	0	37.9		-10	55
11505		39.13	9.69	0	37.9		-10	55
11520		39.13	9.69	0	37.9		-10	55
11525		39.17	9.69	0	37.9		-10	55
11545		39.34	9.69	0	37.9		-10	55
11565		39.5	9.69	0	37.9		-10	55
11585		39.59	9.69	0	37.9		-10	55
11605		39.91	9.69	0	37.9		-10	55
11625		40.07	9.69	0	37.9		-10	55
11645		40.29	9.69	0	37.9		-10	55
11665		40.32	9.69	0	37.9		-10	55
11685		40.68	9.69	0	37.9		-10	55
11705		40.88	9.69	0	37.9		-10	55
11710		40.88	9.69	0	37.9		-10	55
11725		41.03	9.69	0	37.9		-10	55
11745		41.28	9.69	0	37.9		-10	55
11765		41.38	9.69	0	37.9		-10	55
11770		41.38	9.69	0	37.9		-10	55
11785		41.56	9.69	0	37.9		-10	55
11805		41.81	9.69	0	37.9		-10	55
11825		42.14	9.69	0	37.9		-10	55
11835		42.14	9.69	0	37.9		-10	55
11845		42.18	9.69	0	37.9		-10	55
11865		42.51	9.69	0	37.9		-10	55
11885		42.75	9.69	0	37.9		-10	55
11895		42.75	9.69	0	37.9		-10	55
11905		42.97	9.69	0	37.9		-10	55
11925		43.04	9.69	0	37.9		-10	55
11945		43.19	9.69	0	37.9		-10	55
11960		43.19	9.65	0	37.9		-10	55
11965		43.35	9.65	0	37.9		-10	55
11985		43.61	9.65	0	37.9		-10	55
12005		43.84	9.65	0	37.9		-10	55
12020		43.84	9.65	0	37.9		-10	55
12025		43.96	9.65	0	37.9		-10	55
12045		44.06	9.65	0	37.9		-10	55
12065		44.27	9.65	0	37.9		-10	55
12085		44.39	9.65	0	37.9		-10	55
12105		44.71	9.65	0	37.9		-10	55
12125		44.88	9.65	0	37.9		-10	55
12145		45.1	9.65	0	37.9		-10	55
12165		45.25	9.65	0	37.9		-10	55
12185		45.36	9.65	0	37.9		-10	55
12205		45.51	9.65	0	37.9		-10	55
12210		45.51	9.65	0	37.9		-10	55
12225		45.73	9.65	0	37.9		-10	55
12245		46	9.65	0	37.9		-10	55
12265		45.99	9.65	0	37.9		-10	55
12270		45.99	9.65	0	37.9		-10	55
12285		46.22	9.65	0	37.9		-10	55
12305		46.28	9.65	0	37.9		-10	55
12325		46.45	9.65	0	37.9		-10	55
12335		46.45	9.65	0	37.9		-10	55
12345		46.57	9.65	0	37.9		-10	55
12365		46.9	9.65	0	37.9		-10	55
12385		47.11	9.65	0	37.9		-10	55
12395		47.11	9.65	0	37.9		-10	55
12405		47.12	9.65	0	37.9		-10	55
12425		47.18	9.65	0	37.9		-10	55
12445		47.31	9.65	0	37.9		-10	55
12455		47.31	9.65	0	37.9		-10	55
12465		47.57	9.65	0	37.9		-10	55
12485		47.56	9.65	0	37.9		-10	55
12505		47.66	9.65	0	37.9		-10	55
12520		47.66	9.8	0	37.9		-10	55
12525		47.79	9.8	0	37.9		-10	55
12545		47.76	9.8	0	37.9		-10	55
12565		47.8	9.8	0	37.9		-10	55
12580		47.8	9.8	0	37.9		-10	55
12585		47.94	9.8	0	37.9		-10	55
12605		47.93	9.8	0	37.9		-10	55
12625		48.03	9.8	0	37.9		-10	55
12645		47.95	9.8	0	37.9		-10	55
12665		48.01	9.8	0	37.9		-10	55
12685		47.99	9.8	0	37.9		-10	55
12705		48.05	9.8	0	37.9		-10	55
12725		47.86	9.8	0	37.9		-10	55
12745		47.92	9.8	0	37.9		-10	55
12765		47.9	9.8	0	37.9		-10	55
12770		47.9	9.8	0	37.9		-10	55
12785		47.56	9.8	0	37.9		-10	55
12805		47.46	9.8	0	37.9		-10	55
12825		47.37	9.8	0	37.9		-10	55
12830		47.37	9.8	0	37.9		-10	55
12845		47.36	9.8	0	37.9		-10	55
12865		46.95	9.8	0	37.9		-10	55
12885		47.01	9.8	0	37.9		-10	55
12895		47.01	9.8	0	37.9		-10	55
12905		46.56	9.8	0	37.9		-10	55
12925		46.61	9.8	0	37.9		-10	55
12945		46.22	9.8	0	37.9		-10	55
12955		46.22	9.8	0	37.9		-10	55
12965		46.15	9.8	0	37.9		-10	55
12985		45.93	9.8	0	37.9		-10	55
13005		45.51	9.8	0	37.9		-10	55
13020		45.51	9.69	0	37.9		-10	55
13025		45.21	9.69	0	37.9		-10	55
13045		45.16	9.69	0	37.9		-10	55
13065		44.91	9.69	0	37.9		-10	55
13080		44.91	9.69	0	37.9		-10	55
13085		44.52	9.69	0	37.9		-10	55
13105		44.41	9.69	0	37.9		-10	55
13125		44.27	9.69	0	37.9		-10	55
13145		43.99	9.69	0	37.9		-10	55
13165		43.76	9.69	0	37.9		-10	55
13185		43.65	9.69	0	37.9		-10	55
13205		43.47	9.69	0	37.9		-10	55
13225		43.29	9.69	0	37.9		-10	55
13245		43.06	9.69	0	37.9		-10	55
13265		42.86	9.69	0	37.9		-10	55
13270		42.86	9.69	0	37.9		-10	55
13285		42.59	9.69	0	37.9		-10	55
13305		42.36	9.69	0	37.9		-10	55
13325		42.33	9.69	0	37.9		-10	55
13330		42.33	9.69	0	37.9		-10	55
13345		42.14	9.69	0	37.9		-10	55
13365		41.94	9.69	0	37.9		-10	55
13385		41.7	9.69	0	37.9		-10	55
13395		41.7	9.69	0	37.9		-10	55
13405		41.47	9.69	0	37.9		-10	55
13425		41.44	9.69	0	37.9		-10	55
13445		41.24	9.69	0	37.9		-10	55
13455		41.24	9.69	0	37.9		-10	55
13465		41.03	9.69	0	37.9		-10	55
13485		40.92	9.69	0	37.9		-10	55
13505		40.75	9.69	0	37.9		-10	55
13520		40.75	9.99	0	37.9		-10	55
13525		40.59	9.99	0	37.9		-10	55
13545		40.49	9.99	0	37.9		-10	55
13565		40.18	9.99	0	37.9		-10	55
13580		40.18	9.99	0	37.9		-10	55
13585		40.01	9.99	0	37.9		-10	55
13605		39.9	9.99	0	37.9		-10	55
13625		39.7	9.99	0	37.9		-10	55
13645		39.62	9.99	0	37.9		-10	55
13665		39.48	9.99	0	37.9		-10	55
13685		39.36	9.99	0	37.9		-10	55
13705		39.16	9.99	0	37.9		-10	55
13725		39.08	9.99	0	37.9		-10	55
13745		39.03	9.99	0	37.9		-10	55
13765		38.84	9.99	0	37.9		-10	55
13770		38.84	9.99	0	37.9		-10	55
13785		38.8	9.99	0	37.9		-10	55
13805		38.59	9.99	0	37.9		-10	55
13825		38.48	9.99	0	37.9		-10	55
13830		38.48	9.99	0	37.9		-10	55
13845		38.41	9.99	0	37.9		-10	55
13865		38.35	9.99	0	37.9		-10	55
13885		38.28	9.99	0	37.9		-10	55
13890		38.28	9.99	0	37.9		-10	55
13905		38.32	9.99	0	37.9		-10	55
13925		38.31	9.99	0	37.9		-10	55
13945		38.27	9.99	0	37.9		-10	55
13955		38.27	9.99	0	37.9		-10	55
13965		38	9.99	0	37.9		-10	55
13985		38.02	9.99	0	37.9		-10	55
14005		38.06	9.99	0	37.9		-10	55
14020		38.06	9.85	0	37.9		-10	55
14025		38.11	9.85	0	37.9		-10	55
14045		38.02	9.85	0	37.9		-10	55
14065		38.03	9.85	0	37.9		-10	55
14080		38.03	9.85	0	37.9		-10	55
14085		37.94	9.85	0	37.9		-10	55
14105		37.93	9.85	0	37.9		-10	55
14125		38.05	9.85	0	37.9		-10	55
14140		38.05	9.85	0	37.9		-10	55
14145		38.11	9.85	0	37.9		-10	55
14165		38.01	9.85	0	37.9		-10	55
14185		38.19	9.85	0	37.9		-10	55
14205		38.29	9.85	0	37.9		-10	55
14225		38.27	9.85	0	37.9		-10	55
14245		38.49	9.85	0	37.9		-10	55
14265		38.55	9.85	0	37.9		-10	55
14285		38.61	9.85	0	37.9		-10	55
14305		38.69	9.85	0	37.9		-10	55
14325		38.96	9.85	0	37.9		-10	55
14330		38.96	9.85	0	37.9		-10	55
14345		38.83	9.85	0	37.9		-10	55
14365		39.07	9.85	0	37.9		-10	55
14385		39.32	9.85	0	37.9		-10	55
14390		39.32	9.85	0	37.9		-10	55
14405		39.37	9.85	0	37.9		-10	55
14425		39.56	9.85	0	37.9		-10	55
14445		39.68	9.85	0	37.9		-10	55
14455		39.68	9.85	0	37.9		-10	55
14465		39.83	9.85	0	37.9		-10	55
14485		40.09	9.85	0	37.9		-10	55
14505		40.38	9.85	0	37.9		-10	55
14515		40.38	9.85	0	37.9		-10	55
14525		40.51	9.85	0	37.9		-10	55
14545		40.81	9.85	0	37.9		-10	55
14565		40.92	9.85	0	37.9		-10	55
14580		40.92	9.89	0	37.9		-10	55
14585		41.08	9.89	0	37.9		-10	55
14605		41.19	9.89	0	37.9		-10	55
14625		41.44	9.89	0	37.9		-10	55
14645		41.79	9.89	0	37.9		-10	55
14665		41.88	9.89	0	37.9		-10	55
14685		42.05	9.89	0	37.9		-10	55
14705		42.29	9.89	0	37.9		-10	55
14725		42.51	9.89	0	37.9		-10	55
14745		42.75	9.89	0	37.9		-10	55
14765		42.95	9.89	0	37.9		-10	55
14785		43.11	9.89	0	37.9		-10	55
14805		43.23	9.89	0	37.9		-10	55
14825		43.35	9.89	0	37.9		-10	55
14830		43.35	9.89	0	37.9		-10	55
14845		43.6	9.89	0	37.9		-10	55
14865		43.88	9.89	0	37.9		-10	55
14885		43.97	9.89	0	37.9		-10	55
14890		43.97	9.89	0	37.9		-10	55
14905		44.15	9.89	0	37.9		-10	55
14925		44.35	9.89	0	37.9		-10	55
14945		44.6	9.89	0	37.9		-10	55
14955		44.6	9.89	0	37.9		-10	55
14965		44.69	9.89	0	37.9		-10	55
14985		44.91	9.89	0	37.9		-10	55
15005		45.07	9.89	0	37.9		-10	55
15015		45.07	9.89	0	37.9		-10	55
15025		45.13	9.89	0	37.9		-10	55
15045		45.56	9.89	0	37.9		-10	55
15065		45.78	9.89	0	37.9		-10	55
15080		45.78	10.11	0	37.9		-10	55
15085		45.83	10.11	0	37.9		-10	55
15105		45.97	10.11	0	37.9		-10	55
15125		46.2	10.11	0	37.9		-10	55
15140		46.2	10.11	0	37.9		-10	55
15145		46.27	10.11	0	37.9		-10	55
15165		46.34	10.11	0	37.9		-10	55
15185		46.6	10.11	0	37.9		-10	55
15200		46.6	10.11	0	37.9		-10	55
15205		46.89	10.11	0	37.9		-10	55
15225		46.96	10.11	0	37.9		-10	55
15245		47.12	10.11	0	37.9		-10	55
15265		47.12	10.11	0	37.9		-10	55
15285		47.33	10.11	0	37.9		-10	55
15305		47.36	10.11	0	37.9		-10	55
15325		47.56	10.11	0	37.9		-10	55
15330		47.56	10.11	0	37.9		-10	55
15345		47.66	10.11	0	37.9		-10	55
15365		47.73	10.11	0	37.9		-10	55
15385		47.64	10.11	0	37.9		-10	55
15390		47.64	10.11	0	37.9		-10	55
15405		47.9	10.11	0	37.9		-10	55
15425		47.83	10.11	0	37.9		-10	55
15445		47.83	10.11	0	37.9		-10	55
15450		47.83	10.11	0	37.9		-10	55
15465		47.88	10.11	0	37.9		-10	55
15485		47.99	10.11	0	37.9		-10	55
15505		47.89	10.11	0	37.9		-10	55
15515		47.89	10.11	0	37.9		-10	55
15525		47.81	10.11	0	37.9		-10	55
15545		47.8	10.11	0	37.9		-10	55
15565		47.77	10.11	0	37.9		-10	55
15575		47.77	10.11	0	37.9		-10	55
15585		47.95	10.11	0	37.9		-10	55
15605		47.81	10.11	0	37.9		-10	55
15625		47.5	10.11	0	37.9		-10	55
15640		47.5	10.06	0	37.9		-10	55
15645		47.55	10.06	0	37.9		-10	55
15665		47.33	10.06	0	37.9		-10	55
15685		47.35	10.06	0	37.9		-10	55
15700		47.35	10.06	0	37.9		-10	55
15705		47.21	10.06	0	37.9		-10	55
15725		47.09	10.06	0	37.9		-10	55
15745		47	10.06	0	37.9		-10	55
15765		46.79	10.06	0	37.9		-10	55
15785		46.5	10.06	0	37.9		-10	55
15805		46.11	10.06	0	37.9		-10	55
15825		46.02	10.06	0	37.9		-10	55
15845		45.82	10.06	0	37.9		-10	55
15865		45.58	10.06	0	37.9		-10	55
15885		45.4	10.06	0	37.9		-10	55
15890		45.4	10.06	0	37.9		-10	55
15905		45.1	10.06	0	37.9		-10	55
15925		45	10.06	0	37.9		-10	55
15945		44.78	10.06	0	37.9		-10	55
15950		44.78	10.06	0	37.9		-10	55
15965		44.48	10.06	0	37.9		-10	55
15985		44.13	10.06	0	37.9		-10	55
16005		43.91	10.06	0	37.9		-10	55
16015		43.91	10.06	0	37.9		-10	55
16025		43.83	10.06	0	37.9		-10	55
16045		43.62	10.06	0	37.9		-10	55
16065		43.36	10.06	0	37.9		-10	55
16075		43.36	10.06	0	37.9		-10	55
16085		43.27	10.06	0	37.9		-10	55
16105		43.07	10.06	0	37.9		-10	55
16125		42.78	10.06	0	37.9		-10	55
16140		42.78	9.99	0	37.9		-10	55
16145		42.74	9.99	0	37.9		-10	55
16165		42.51	9.99	0	37.9		-10	55
16185		42.3	9.99	0	37.9		-10	55
16200		42.3	9.99	0	37.9		-10	55
16205		42.19	9.99	0	37.9		-10	55
16225		42.05	9.99	0	37.9		-10	55
16245		41.78	9.99	0	37.9		-10	55
16265		41.66	9.99	0	37.9		-10	55
16285		41.45	9.99	0	37.9		-10	55
16305		41.34	9.99	0	37.9		-10	55
16325		40.98	9.99	0	37.9		-10	55
16345		40.87	9.99	0	37.9		-10	55
16365		40.79	9.99	0	37.9		-10	55
16385		40.64	9.99	0	37.9		-10	55
16390		40.64	9.99	0	37.9		-10	55
16405		40.42	9.99	0	37.9		-10	55
16425		40.36	9.99	0	37.9		-10	55
16445		40.25	9.99	0	37.9		-10	55
16450		40.25	9.99	0	37.9		-10	55
16465		40.19	9.99	0	37.9		-10	55
16485		39.81	9.99	0	37.9		-10	55
16505		39.57	9.99	0	37.9		-10	55
16515		39.57	9.99	0	37.9		-10	55
16525		39.55	9.99	0	37.9		-10	55
16545		39.32	9.99	0	37.9		-10	55
16565		39.21	9.99	0	37.9		-10	55
16575		39.21	9.99	0	37.9		-10	55
16585		39.16	9.99	0	37.9		-10	55
16605		38.84	9.99	0	37.9		-10	55
16625		38.88	9.99	0	37.9		-10	55
16640		38.88	10.06	0	37.9		-10	55
16645		38.71	10.06	0	37.9		-10	55
16665		38.53	10.06	0	37.9		-10	55
16685		38.53	10.06	0	37.9		-10	55
16700		38.53	10.06	0	37.9		-10	55
16705		38.36	10.06	0	37.9		-10	55
16725		38.27	10.06	0	37.9		-10	55
16745		38.26	10.06	0	37.9		-10	55
16760		38.26	10.06	0	37.9		-10	55
16765		38.13	10.06	0	37.9		-10	55
16785		38.13	10.06	0	37.9		-10	55
16805		38.11	10.06	0	37.9		-10	55
16825		38.07	10.06	0	37.9		-10	55
16845		38.11	10.06	0	37.9		-10	55
16865		38.01	10.06	0	37.9		-10	55
16885		38.08	10.06	0	37.9		-10	55
16905		38.04	10.06	0	37.9		-10	55
16925		37.98	10.06	0	37.9		-10	55
16945		38	10.06	0	37.9		-10	55
16950		38	10.06	0	37.9		-10	55
16965		38.01	10.06	0	37.9		-10	55
16985		37.86	10.06	0	37.9		-10	55
17005		37.93	10.06	0	37.9		-10	55
17010		37.93	10.06	0	37.9		-10	55
17025		37.92	10.06	0	37.9		-10	55
17045		38.01	10.06	0	37.9		-10	55
17065		38.07	10.06	0	37.9		-10	55
17075		38.07	10.06	0	37.9		-10	55
17085		38.09	10.06	0	37.9		-10	55
17105		38.1	10.06	0	37.9		-10	55
17125		38.2	10.06	0	37.9		-10	55
17135		38.2	10.06	0	37.9		-10	55
17145		38.31	10.06	0	37.9		-10	55
17165		38.41	10.06	0	37.9		-10	55
17185		38.57	10.06	0	37.9		-10	55
17200		38.57	9.95	0	37.9		-10	55
17205		38.57	9.95	0	37.9		-10	55
17225		38.74	9.95	0	37.9		-10	55
17245		38.85	9.95	0	37.9		-10	55
17260		38.85	9.95	0	37.9		-10	55
17265		38.98	9.95	0	37.9		-10	55
17285		39.12	9.95	0	37.9		-10	55
17305		39.16	9.95	0	37.9		-10	55
17325		39.31	9.95	0	37.9		-10	55
17345		39.55	9.95	0	37.9		-10	55
17365		39.76	9.95	0	37.9		-10	55
17385		39.9	9.95	0	37.9		-10	55
17405		40.22	9.95	0	37.9		-10	55
17425		40.37	9.95	0	37.9		-10	55
17445		40.51	9.95	0	37.9		-10	55
17450		40.51	9.95	0	37.9		-10	55
17465		40.73	9.95	0	37.9		-10	55
17485		41	9.95	0	37.9		-10	55
17505		41.12	9.95	0	37.9		-10	55
17510		41.12	9.95	0	37.9		-10	55
17525		41.31	9.95	0	37.9		-10	55
17545		41.63	9.95	0	37.9		-10	55
17565		41.8	9.95	0	37.9		-10	55
17575		41.8	9.95	0	37.9		-10	55
17585		41.99	9.95	0	37.9		-10	55
17605		42.11	9.95	0	37.9		-10	55
17625		42.23	9.95	0	37.9		-10	55
17635		42.23	9.95	0	37.9		-10	55
17645		42.65	9.95	0	37.9		-10	55
17665		42.79	9.95	0	37.9		-10	55
17685		43.05	9.95	0	37.9		-10	55
17700		43.05	10.66	0	37.9		-10	55
17705		43.07	10.66	0	37.9		-10	55
17725		43.45	10.66	0	37.9		-10	55
17745		43.63	10.66	0	37.9		-10	55
17760		43.63	10.66	0	37.9		-10	55
17765		43.79	10.66	0	37.9		-10	55
17785		43.89	10.66	0	37.9		-10	55
17805		44.17	10.66	0	37.9		-10	55
17825		44.23	10.66	0	37.9		-10	55
17845		44.42	10.66	0	37.9		-10	55
17865		44.75	10.66	0	37.9		-10	55
17885		44.8	10.66	0	37.9		-10	55
17905		44.98	10.66	0	37.9		-10	55
17925		45.16	10.66	0	37.9		-10	55
17945		45.56	10.66	0	37.9		-10	55
17950		45.56	10.66	0	37.9		-10	55
17965		45.65	10.66	0	37.9		-10	55
17985		45.8	10.66	0	37.9		-10	55
18005		45.79	10.66	0	37.9		-10	55
18010		45.79	10.66	0	37.9		-10	55
18025		46.11	10.66	0	37.9		-10	55
18045		46.28	10.66	0	37.9		-10	55
18065		46.48	10.66	0	37.9		-10	55
18070		46.48	10.66	0	37.9		-10	55
18085		46.54	10.66	0	37.9		-10	55
18105		46.64	10.66	0	37.9		-10	55
18125		46.88	10.66	0	37.9		-10	55
18135		46.88	10.66	0	37.9		-10	55
18145		47.12	10.66	0	37.9		-10	55
18165		47.22	10.66	0	37.9		-10	55
18185		47.32	10.66	0	37.9		-10	55
18195		47.32	10.66	0	37.9		-10	55
18205		47.37	10.66	0	37.9		-10	55
18225		47.58	10.66	0	37.9		-10	55
18245		47.39	10.66	0	37.9		-10	55
18260		47.39	10.26	0	37.9		-10	55
18265		47.47	10.26	0	37.9		-10	55
18285		47.76	10.26	0	37.9		-10	55
18305		47.81	10.26	0	37.9		-10	55
18320		47.81	10.26	0	37.9		-10	55
18325		47.88	10.26	0	37.9		-10	55
18345		47.71	10.26	0	37.9		-10	55
18365		47.76	10.26	0	37.9		-10	55
18385		47.76	10.26	0	37.9		-10	55
18405		47.87	10.26	0	37.9		-10	55
18425		47.86	10.26	0	37.9		-10	55
18445		47.93	10.26	0	37.9		-10	55
18465		47.82	10.26	0	37.9		-10	55
18485		47.55	10.26	0	37.9		-10	55
18505		47.76	10.26	0	37.9		-10	55
18510		47.76	10.26	0	37.9		-10	55
18525		47.71	10.26	0	37.9		-10	55
18545		47.61	10.26	0	37.9		-10	55
18565		47.51	10.26	0	37.9		-10	55
18570		47.51	10.26	0	37.9		-10	55
18585		47.3	10.26	0	37.9		-10	55
18605		47.17	10.26	0	37.9		-10	55
18625		47.26	10.26	0	37.9		-10	55
18635		47.26	10.26	0	37.9		-10	55
18645		46.9	10.26	0	37.9		-10	55
18665		46.56	10.26	0	37.9		-10	55
18685		46.54	10.26	0	37.9		-10	55
18695		46.54	10.26	0	37.9		-10	55
18705		46.38	10.26	0	37.9		-10	55
18725		46.18	10.26	0	37.9		-10	55
18745		45.89	10.26	0	37.9		-10	55
18760		45.89	10.39	0	37.9		-10	55
18765		45.84	10.39	0	37.9		-10	55
18785		45.61	10.39	0	37.9		-10	55
18805		45.32	10.39	0	37.9		-10	55
18820		45.32	10.39	0	37.9		-10	55
18825		45.22	10.39	0	37.9		-10	55
18845		44.85	10.39	0	37.9		-10	55
18865		44.71	10.39	0	37.9		-10	55
18885		44.29	10.39	0	37.9		-10	55
18905		44.44	10.39	0	37.9		-10	55
18925		44	10.39	0	37.9		-10	55
18945		43.86	10.39	0	37.9		-10	55
18965		43.66	10.39	0	37.9		-10	55
18985		43.51	10.39	0	37.9		-10	55
19005		43.23	10.39	0	37.9		-10	55
19010		43.23	10.39	0	37.9		-10	55
19025		43.02	10.39	0	37.9		-10	55
19045		42.9	10.39	0	37.9		-10	55
19065		42.82	10.39	0	37.9		-10	55
19070		42.82	10.39	0	37.9		-10	55
19085		42.32	10.39	0	37.9		-10	55
19105		42.39	10.39	0	37.9		-10	55
19125		42.15	10.39	0	37.9		-10	55
19135		42.15	10.39	0	37.9		-10	55
19145		41.99	10.39	0	37.9		-10	55
19165		41.84	10.39	0	37.9		-10	55
19185		41.74	10.39	0	37.9		-10	55
19195		41.74	10.39	0	37.9		-10	55
19205		41.46	10.39	0	37.9		-10	55
19225		41.25	10.39	0	37.9		-10	55
19245		41.02	10.39	0	37.9		-10	55
19260		41.02	10.54	0	37.9		-10	55
19265		40.83	10.54	0	37.9		-10	55
19285		40.83	10.54	0	37.9		-10	55
19305		40.62	10.54	0	37.9		-10	55
19320		40.62	10.54	0	37.9		-10	55
19325		40.34	10.54	0	37.9		-10	55
19345		40.17	10.54	0	37.9		-10	55
19365		40.08	10.54	0	37.9		-10	55
19385		39.85	10.54	0	37.9		-10	55
19405		39.89	10.54	0	37.9		-10	55
19425		39.59	10.54	0	37.9		-10	55
19445		39.38	10.54	0	37.9		-10	55
19465		39.37	10.54	0	37.9		-10	55
19485		39.24	10.54	0	37.9		-10	55
19505		38.99	10.54	0	37.9		-10	55
19525		38.86	10.54	0	37.9		-10	55
19545		38.86	10.54	0	37.9		-10	55
19565		38.68	10.54	0	37.9		-10	55
19570		38.68	10.54	0	37.9		-10	55
19585		38.55	10.54	0	37.9		-10	55
19605		38.35	10.54	0	37.9		-10	55
19625		38.72	10.54	0	37.9		-10	55
19635		38.72	10.54	0	37.9		-10	55
19645		38.35	10.54	0	37.9		-10	55
19665		38.28	10.54	0	37.9		-10	55
19685		38.19	10.54	0	37.9		-10	55
19695		38.19	10.54	0	37.9		-10	55
19705		38.11	10.54	0	37.9		-10	55
19725		38.26	10.54	0	37.9		-10	55
19745		38.26	10.54	0	37.9		-10	55
19755		38.26	10.54	0	37.9		-10	55
19765		37.95	10.54	0	37.9		-10	55
19785		37.97	10.54	0	37.9		-10	55
19805		37.94	10.54	0	37.9		-10	55
19820		37.94	10.41	0	37.9		-10	55
19825		38.07	10.41	0	37.9		-10	55
19845		37.98	10.41	0	37.9		-10	55
19865		37.91	10.41	0	37.9		-10	55
19880		37.91	10.41	0	37.9		-10	55
19885		38.14	10.41	0	37.9		-10	55
19905		37.96	10.41	0	37.9		-10	55
19925		37.96	10.41	0	37.9		-10	55
19945		38.08	10.41	0	37.9		-10	55
19965		38.01	10.41	0	37.9		-10	55
19985		38.04	10.41	0	37.9		-10	55
20005		37.98	10.41	0	37.9		-10	55
20025		38.14	10.41	0	37.9		-10	55
20045		38.26	10.41	0	37.9		-10	55
20065		38.28	10.41	0	37.9		-10	55
20070		38.28	10.41	0	37.9		-10	55
20085		38.46	10.41	0	37.9		-10	55
20105		38.61	10.41	0	37.9		-10	55
20125		38.72	10.41	0	37.9		-10	55
20130		38.72	10.41	0	37.9		-10	55
20145		38.83	10.41	0	37.9		-10	55
20165		38.99	10.41	0	37.9		-10	55
20185		39.1	10.41	0	37.9		-10	55
20195		39.1	10.41	0	37.9		-10	55
20205		39.23	10.41	0	37.9		-10	55
20225		39.29	10.41	0	37.9		-10	55
20245		39.47	10.41	0	37.9		-10	55
20255		39.47	10.41	0	37.9		-10	55
20265		39.87	10.41	0	37.9		-10	55
20285		40.03	10.41	0	37.9		-10	55
20305		40.23	10.41	0	37.9		-10	55
20320		40.23	10.61	0	37.9		-10	55
20325		40.44	10.61	0	37.9		-10	55
20345		40.81	10.61	0	37.9		-10	55
20365		40.79	10.61	0	37.9		-10	55
20380		40.79	10.61	0	37.9		-10	55
20385		40.97	10.61	0	37.9		-10	55
20405		41.23	10.61	0	37.9		-10	55
20425		41.52	10.61	0	37.9		-10	55
20445		41.74	10.61	0	37.9		-10	55
20465		41.89	10.61	0	37.9		-10	55
20485		41.91	10.61	0	37.9		-10	55
20505		42.25	10.61	0	37.9		-10	55
20525		42.46	10.61	0	37.9		-10	55
20545		42.64	10.61	0	37.9		-10	55
20565		42.8	10.61	0	37.9		-10	55
20570		42.8	10.61	0	37.9		-10	55
20585		43.21	10.61	0	37.9		-10	55
20605		43.27	10.61	0	37.9		-10	55
20625		43.61	10.61	0	37.9		-10	55
20630		43.61	10.61	0	37.9		-10	55
20645		43.64	10.61	0	37.9		-10	55
20665		43.84	10.61	0	37.9		-10	55
20685		44.17	10.61	0	37.9		-10	55
20690		44.17	10.61	0	37.9		-10	55
20705		44.17	10.61	0	37.9		-10	55
20725		44.33	10.61	0	37.9		-10	55
20745		44.62	10.61	0	37.9		-10	55
20755		44.62	10.61	0	37.9		-10	55
20765		44.86	10.61	0	37.9		-10	55
20785		44.96	10.61	0	37.9		-10	55
20805		45.06	10.61	0	37.9		-10	55
20820		45.06	10.48	0	37.9		-10	55
20825		45.36	10.48	0	37.9		-10	55
20845		45.8	10.48	0	37.9		-10	55
20865		45.79	10.48	0	37.9		-10	55
20880		45.79	10.48	0	37.9		-10	55
20885		45.83	10.48	0	37.9		-10	55
20905		46.02	10.48	0	37.9		-10	55
20925		46.15	10.48	0	37.9		-10	55
20945		46.32	10.48	0	37.9		-10	55
20965		46.63	10.48	0	37.9		-10	55
20985		46.66	10.48	0	37.9		-10	55
21005		46.66	10.48	0	37.9		-10	55
21025		47.03	10.48	0	37.9		-10	55
21045		47.22	10.48	0	37.9		-10	55
21065		47.1	10.48	0	37.9		-10	55
21085		47.21	10.48	0	37.9		-10	55
21105		47.32	10.48	0	37.9		-10	55
21125		47.48	10.48	0	37.9		-10	55
21130		47.48	10.48	0	37.9		-10	55
21145		47.43	10.48	0	37.9		-10	55
21165		47.63	10.48	0	37.9		-10	55
21185		47.51	10.48	0	37.9		-10	55
21190		47.51	10.48	0	37.9		-10	55
21205		47.61	10.48	0	37.9		-10	55
21225		47.66	10.48	0	37.9		-10	55
21245		47.91	10.48	0	37.9		-10	55
21255		47.91	10.48	0	37.9		-10	55
21265		47.8	10.48	0	37.9		-10	55
21285		47.76	10.48	0	37.9		-10	55
21305		47.71	10.48	0	37.9		-10	55
21315		47.71	10.48	0	37.9		-10	55
21325		47.95	10.48	0	37.9		-10	55
21345		47.83	10.48	0	37.9		-10	55
21365		47.76	10.48	0	37.9		-10	55
21380		47.76	10.49	0	37.9		-10	55
21385		47.71	10.49	0	37.9		-10	55
21405		47.67	10.49	0	37.9		-10	55
21425		47.77	10.49	0	37.9		-10	55
21440		47.77	10.49	0	37.9		-10	55
21445		47.65	10.49	0	37.9		-10	55
21465		47.62	10.49	0	37.9		-10	55
21485		47.38	10.49	0	37.9		-10	55
21505		47.24	10.49	0	37.9		-10	55
21525		47.31	10.49	0	37.9		-10	55
21545		47.09	10.49	0	37.9		-10	55
21565		47.04	10.49	0	37.9		-10	55
21585		46.82	10.49	0	37.9		-10	55
21605		46.56	10.49	0	37.9		-10	55
21625		46.41	10.49	0	37.9		-10	55
21630		46.41	10.49	0	37.9		-10	55
21645		46.15	10.49	0	37.9		-10	55
21665		46.16	10.49	0	37.9		-10	55
21685		45.77	10.49	0	37.9		-10	55
21690		45.77	10.49	0	37.9		-10	55
21705		45.6	10.49	0	37.9		-10	55
21725		45.51	10.49	0	37.9		-10	55
21745		45.25	10.49	0	37.9		-10	55
21755		45.25	10.49	0	37.9		-10	55
21765		45.08	10.49	0	37.9		-10	55
21785		44.87	10.49	0	37.9		-10	55
21805		44.59	10.49	0	37.9		-10	55
21815		44.59	10.49	0	37.9		-10	55
21825		44.37	10.49	0	37.9		-10	55
21845		44.18	10.49	0	37.9		-10	55
21865		43.89	10.49	0	37.9		-10	55
21880		43.89	10.63	0	37.9		-10	55
21885		43.8	10.63	0	37.9		-10	55
21905		43.56	10.63	0	37.9		-10	55
21925		43.38	10.63	0	37.9		-10	55
21940		43.38	10.63	0	37.9		-10	55
21945		43.12	10.63	0	37.9		-10	55
21965		43.07	10.63	0	37.9		-10	55
21985		42.83	10.63	0	37.9		-10	55
22005		42.69	10.63	0	37.9		-10	55
22025		42.35	10.63	0	37.9		-10	55
22045		42.45	10.63	0	37.9		-10	55
22065		42.21	10.63	0	37.9		-10	55
22085		41.98	10.63	0	37.9		-10	55
22105		41.81	10.63	0	37.9		-10	55
22125		41.56	10.63	0	37.9		-10	55
22130		41.56	10.63	0	37.9		-10	55
22145		41.43	10.63	0	37.9		-10	55
22165		41.13	10.63	0	37.9		-10	55
22185		41.01	10.63	0	37.9		-10	55
22190		41.01	10.63	0	37.9		-10	55
22205		40.93	10.63	0	37.9		-10	55
22225		40.8	10.63	0	37.9		-10	55
22245		40.52	10.63	0	37.9		-10	55
22255		40.52	10.63	0	37.9		-10	55
22265		40.45	10.63	0	37.9		-10	55
22285		40.3	10.63	0	37.9		-10	55
22305		39.98	10.63	0	37.9		-10	55
22315		39.98	10.63	0	37.9		-10	55
22325		39.93	10.63	0	37.9		-10	55
22345		39.75	10.63	0	37.9		-10	55
22365		39.43	10.63	0	37.9		-10	55
22375		39.43	10.63	0	37.9		-10	55
22385		39.44	10.63	0	37.9		-10	55
22405		39.24	10.63	0	37.9		-10	55
22425		39.21	10.63	0	37.9		-10	55
22440		39.21	10.38	0	37.9		-10	55
22445		39.07	10.38	0	37.9		-10	55
22465		38.96	10.38	0	37.9		-10	55
22485		38.81	10.38	0	37.9		-10	55
22500		38.81	10.38	0	37.9		-10	55
22505		38.56	10.38	0	37.9		-10	55
22525		38.68	10.38	0	37.9		-10	55
22545		38.51	10.38	0	37.9		-10	55
22565		38.5	10.38	0	37.9		-10	55
22585		38.24	10.38	0	37.9		-10	55
22605		38.22	10.38	0	37.9		-10	55
22625		38.19	10.38	0	37.9		-10	55
22645		38.11	10.38	0	37.9		-10	55
22665		38.08	10.38	0	37.9		-10	55
22685		37.98	10.38	0	37.9		-10	55
22690		37.98	10.38	0	37.9		-10	55
22705		37.95	10.38	0	37.9		-10	55
22725		38	10.38	0	37.9		-10	55
22745		37.95	10.38	0	37.9		-10	55
22750		37.95	10.38	0	37.9		-10	55
22765		37.95	10.38	0	37.9		-10	55
22785		37.96	10.38	0	37.9		-10	55
22805		37.98	10.38	0	37.9		-10	55
22815		37.98	10.38	0	37.9		-10	55
22825		37.88	10.38	0	37.9		-10	55
22845		38.04	10.38	0	37.9		-10	55
22865		38.1	10.38	0	37.9		-10	55
22875		38.1	10.38	0	37.9		-10	55
22885		37.98	10.38	0	37.9		-10	55
22905		38.06	10.38	0	37.9		-10	55
22925		38.18	10.38	0	37.9		-10	55
22940		38.18	10.54	0	37.9		-10	55
22945		38.15	10.54	0	37.9		-10	55
22965		38.32	10.54	0	37.9		-10	55
22985		38.43	10.54	0	37.9		-10	55
23000		38.43	10.54	0	37.9		-10	55
23005		38.61	10.54	0	37.9		-10	55
23025		38.62	10.54	0	37.9		-10	55
23045		38.84	10.54	0	37.9		-10	55
23065		38.93	10.54	0	37.9		-10	55
23085		39.08	10.54	0	37.9		-10	55
23105		39.15	10.54	0	37.9		-10	55
23125		39.4	10.54	0	37.9		-10	55
23145		39.6	10.54	0	37.9		-10	55
23165		39.71	10.54	0	37.9		-10	55
23185		39.87	10.54	0	37.9		-10	55
23190		39.87	10.54	0	37.9		-10	55
23205		40.15	10.54	0	37.9		-10	55
23225		40.49	10.54	0	37.9		-10	55
23245		40.64	10.54	0	37.9		-10	55
23250		40.64	10.54	0	37.9		-10	55
23265		40.71	10.54	0	37.9		-10	55
23285		41.07	10.54	0	37.9		-10	55
23305		41.15	10.54	0	37.9		-10	55
23315		41.15	10.54	0	37.9		-10	55
23325		41.47	10.54	0	37.9		-10	55
23345		41.59	10.54	0	37.9		-10	55
23365		41.92	10.54	0	37.9		-10	55
23375		41.92	10.54	0	37.9		-10	55
23385		42.07	10.54	0	37.9		-10	55
23405		42.18	10.54	0	37.9		-10	55
23425		42.38	10.54	0	37.9		-10	55
23440		42.38	10.71	0	37.9		-10	55
23445		42.82	10.71	0	37.9		-10	55
23465		42.97	10.71	0	37.9		-10	55
23485		43.08	10.71	0	37.9		-10	55
23500		43.08	10.71	0	37.9		-10	55
23505		43.36	10.71	0	37.9		-10	55
23525		43.49	10.71	0	37.9		-10	55
23545		43.66	10.71	0	37.9		-10	55
23565		43.62	10.71	0	37.9		-10	55
23585		43.92	10.71	0	37.9		-10	55
23605		44.16	10.71	0	37.9		-10	55
23625		44.34	10.71	0	37.9		-10	55
23645		44.66	10.71	0	37.9		-10	55
23665		44.78	10.71	0	37.9		-10	55
23685		44.98	10.71	0	37.9		-10	55
23705		45.06	10.71	0	37.9		-10	55
23725		45.36	10.71	0	37.9		-10	55
23745		45.45	10.71	0	37.9		-10	55
23750		45.45	10.71	0	37.9		-10	55
23765		45.77	10.71	0	37.9		-10	55
23785		45.98	10.71	0	37.9		-10	55
23805		46.03	10.71	0	37.9		-10	55
23810		46.03	10.71	0	37.9		-10	55
23825		46.18	10.71	0	37.9		-10	55
23845		46.5	10.71	0	37.9		-10	55
23865		46.52	10.71	0	37.9		-10	55
23875		46.52	10.71	0	37.9		-10	55
23885		46.86	10.71	0	37.9		-10	55
23905		46.98	10.71	0	37.9		-10	55
23925		46.97	10.71	0	37.9		-10	55
23935		46.97	10.71	0	37.9		-10	55
23945		47.1	10.71	0	37.9		-10	55
23965		47.28	10.71	0	37.9		-10	55
23985		47.3	10.71	0	37.9		-10	55
24000		47.3	10.69	0	37.9		-10	55
24005		47.47	10.69	0	37.9		-10	55
24025		47.6	10.69	0	37.9		-10	55
24045		47.51	10.69	0	37.9		-10	55
24060		47.51	10.69	0	37.9		-10	55
24065		47.66	10.69	0	37.9		-10	55
24085		47.66	10.69	0	37.9		-10	55
24105		47.52	10.69	0	37.9		-10	55
24125		47.76	10.69	0	37.9		-10	55
24145		47.76	10.69	0	37.9		-10	55
24165		47.87	10.69	0	37.9		-10	55
24185		47.68	10.69	0	37.9		-10	55
24205		47.9	10.69	0	37.9		-10	55
24225		47.85	10.69	0	37.9		-10	55
24245		47.78	10.69	0	37.9		-10	55
24250		47.78	10.69	0	37.9		-10	55
24265		47.68	10.69	0	37.9		-10	55
24285		47.6	10.69	0	37.9		-10	55
24305		47.62	10.69	0	37.9		-10	55
24310		47.62	10.69	0	37.9		-10	55
24325		47.6	10.69	0	37.9		-10	55
24345		47.48	10.69	0	37.9		-10	55
24365		47.32	10.69	0	37.9		-10	55
24375		47.32	10.69	0	37.9		-10	55
24385		47.16	10.69	0	37.9		-10	55
24405		47.26	10.69	0	37.9		-10	55
24425		47.1	10.69	0	37.9		-10	55
24435		47.1	10.69	0	37.9		-10	55
24445		46.9	10.69	0	37.9		-10	55
24465		46.72	10.69	0	37.9		-10	55
24485		46.6	10.69	0	37.9		-10	55
24500		46.6	10.76	0	37.9		-10	55
24505		46.34	10.76	0	37.9		-10	55
24525		46.3	10.76	0	37.9		-10	55
24545		46.05	10.76	0	37.9		-10	55
24560		46.05	10.76	0	37.9		-10	55
24565		45.83	10.76	0	37.9		-10	55
24585		45.76	10.76	0	37.9		-10	55
24605		45.37	10.76	0	37.9		-10	55
24625		45.17	10.76	0	37.9		-10	55
24645		44.95	10.76	0	37.9		-10	55
24665		44.78	10.76	0	37.9		-10	55
24685		44.71	10.76	0	37.9		-10	55
24705		44.46	10.76	0	37.9		-10	55
24725		44.04	10.76	0	37.9		-10	55
24745		43.99	10.76	0	37.9		-10	55
24750		43.99	10.76	0	37.9		-10	55
24765		43.83	10.76	0	37.9		-10	55
24785		43.61	10.76	0	37.9		-10	55
24805		43.38	10.76	0	37.9		-10	55
24810		43.38	10.76	0	37.9		-10	55
24825		43.26	10.76	0	37.9		-10	55
24845		43.01	10.76	0	37.9		-10	55
24865		42.85	10.76	0	37.9		-10	55
24875		42.85	10.76	0	37.9		-10	55
24885		42.55	10.76	0	37.9		-10	55
24905		42.33	10.76	0	37.9		-10	55
24925		42.21	10.76	0	37.9		-10	55
24935		42.21	10.76	0	37.9		-10	55
24945		41.93	10.76	0	37.9		-10	55
24965		41.79	10.76	0	37.9		-10	55
24985		41.65	10.76	0	37.9		-10	55
24995		41.65	10.76	0	37.9		-10	55
25005		41.61	10.76	0	37.9		-10	55
25025		41.36	10.76	0	37.9		-10	55
25045		41.28	10.76	0	37.9		-10	55
25060		41.28	10.74	0	37.9		-10	55
25065		41.08	10.74	0	37.9		-10	55
25085		40.89	10.74	0	37.9		-10	55
25105		40.64	10.74	0	37.9		-10	55
25120		40.64	10.74	0	37.9		-10	55
25125		40.49	10.74	0	37.9		-10	55
25145		40.55	10.74	0	37.9		-10	55
25165		40.24	10.74	0	37.9		-10	55
25185		39.79	10.74	0	37.9		-10	55
25205		39.86	10.74	0	37.9		-10	55
25225		39.65	10.74	0	37.9		-10	55
25245		39.57	10.74	0	37.9		-10	55
25250		39.57	10.74	0	37.9		-10	55
25265		39.42	10.74	0	37.9		-10	55
25285		39.34	10.74	0	37.9		-10	55
25305		39.12	10.74	0	37.9		-10	55
25310		39.12	10.74	0	37.9		-10	55
25325		39.05	10.74	0	37.9		-10	55
25345		39.01	10.74	0	37.9		-10	55
25365		38.79	10.74	0	37.9		-10	55
25370		38.79	10.74	0	37.9		-10	55
25385		38.64	10.74	0	37.9		-10	55
25405		38.47	10.74	0	37.9		-10	55
25425		38.4	10.74	0	37.9		-10	55
25435		38.4	10.74	0	37.9		-10	55
25445		38.43	10.74	0	37.9		-10	55
25465		38.35	10.74	0	37.9		-10	55
25485		38.17	10.74	0	37.9		-10	55
25495		38.17	10.74	0	37.9		-10	55
25505		38.06	10.74	0	37.9		-10	55
25525		38.05	10.74	0	37.9		-10	55
25545		38.07	10.74	0	37.9		-10	55
25560		38.07	10.74	0	37.9		-10	55
25565		38.12	10.74	0	37.9		-10	55
25585		38.09	10.74	0	37.9		-10	55
25605		37.9	10.74	0	37.9		-10	55
25620		37.9	10.74	0	37.9		-10	55
25625		37.96	10.74	0	37.9		-10	55
25645		38.03	10.74	0	37.9		-10	55
25665		37.97	10.74	0	37.9		-10	55
25685		37.95	10.74	0	37.9		-10	55
25705		37.94	10.74	0	37.9		-10	55
25725		37.95	10.74	0	37.9		-10	55
25745		37.79	10.74	0	37.9		-10	55
25765		37.96	10.74	0	37.9		-10	55
25785		37.98	10.74	0	37.9		-10	55
25805		37.87	10.74	0	37.9		-10	55
25810		37.87	10.74	0	37.9		-10	55
25825		38.08	10.74	0	37.9		-10	55
25845		38.25	10.74	0	37.9		-10	55
25865		38.21	10.74	0	37.9		-10	55
25870		38.21	10.74	0	37.9		-10	55
25885		38.35	10.74	0	37.9		-10	55
25905		38.38	10.74	0	37.9		-10	55
25925		38.53	10.74	0	37.9		-10	55
25935		38.53	10.74	0	37.9		-10	55
25945		38.61	10.74	0	37.9		-10	55
25965		38.93	10.74	0	37.9		-10	55
25985		39.16	10.74	0	37.9		-10	55
25995		39.16	10.74	0	37.9		-10	55
26005		39.02	10.74	0	37.9		-10	55
26025		39.31	10.74	0	37.9		-10	55
26045		39.31	10.74	0	37.9		-10	55
26060		39.31	10.69	0	37.9		-10	55
26065		39.5	10.69	0	37.9		-10	55
26085		39.84	10.69	0	37.9		-10	55
26105		39.98	10.69	0	37.9		-10	55
26120		39.98	10.69	0	37.9		-10	55
26125		40.21	10.69	0	37.9		-10	55
26145		40.4	10.69	0	37.9		-10	55
26165		40.65	10.69	0	37.9		-10	55
26185		40.77	10.69	0	37.9		-10	55
26205		41	10.69	0	37.9		-10	55
26225		41.22	10.69	0	37.9		-10	55
26245		41.48	10.69	0	37.9		-10	55
26265		41.55	10.69	0	37.9		-10	55
26285		41.82	10.69	0	37.9		-10	55
26305		41.97	10.69	0	37.9		-10	55
26325		42.11	10.69	0	37.9		-10	55
26345		42.49	10.69	0	37.9		-10	55
26365		42.58	10.69	0	37.9		-10	55
26370		42.58	10.69	0	37.9		-10	55
26385		43.04	10.69	0	37.9		-10	55
26405		43.11	10.69	0	37.9		-10	55
26425		43.4	10.69	0	37.9		-10	55
26435		43.4	10.69	0	37.9		-10	55
26445		43.43	10.69	0	37.9		-10	55
26465		43.77	10.69	0	37.9		-10	55
26485		43.91	10.69	0	37.9		-10	55
26495		43.91	10.69	0	37.9		-10	55
26505		43.99	10.69	0	37.9		-10	55
26525		44.22	10.69	0	37.9		-10	55
26545		44.44	10.69	0	37.9		-10	55
26560		44.44	10.86	0	37.9		-10	55
26565		44.47	10.86	0	37.9		-10	55
26585		44.71	10.86	0	37.9		-10	55
26605		44.77	10.86	0	37.9		-10	55
26620		44.77	10.86	0	37.9		-10	55
26625		45.31	10.86	0	37.9		-10	55
26645		45.35	10.86	0	37.9		-10	55
26665		45.5	10.86	0	37.9		-10	55
26680		45.5	10.86	0	37.9		-10	55
26685		45.56	10.86	0	37.9		-10	55
26705		45.84	10.86	0	37.9		-10	55
26725		46.11	10.86	0	37.9		-10	55
26745		46.2	10.86	0	37.9		-10	55
26765		46.35	10.86	0	37.9		-10	55
26785		46.57	10.86	0	37.9		-10	55
26805		46.65	10.86	0	37.9		-10	55
26825		46.79	10.86	0	37.9		-10	55
26845		46.99	10.86	0	37.9		-10	55
26865		47.06	10.86	0	37.9		-10	55
26870		47.06	10.86	0	37.9		-10	55
26885		47.23	10.86	0	37.9		-10	55
26905		47.3	10.86	0	37.9		-10	55
26925		47.42	10.86	0	37.9		-10	55
26930		47.42	10.86	0	37.9		-10	55
26945		47.48	10.86	0	37.9		-10	55
26965		47.46	10.86	0	37.9		-10	55
26985		47.56	10.86	0	37.9		-10	55
26995		47.56	10.86	0	37.9		-10	55
27005		47.58	10.86	0	37.9		-10	55
27025		47.63	10.86	0	37.9		-10	55
27045		47.63	10.86	0	37.9		-10	55
27055		47.63	10.86	0	37.9		-10	55
27065		47.67	10.86	0	37.9		-10	55
27085		47.68	10.86	0	37.9		-10	55
27105		47.62	10.86	0	37.9		-10	55
27120		47.62	10.81	0	37.9		-10	55
27125		47.64	10.81	0	37.9		-10	55
27145		47.73	10.81	0	37.9		-10	55
27165		47.67	10.81	0	37.9		-10	55
27180		47.67	10.81	0	37.9		-10	55
27185		47.72	10.81	0	37.9		-10	55
27205		47.89	10.81	0	37.9		-10	55
27225		47.58	10.81	0	37.9		-10	55
27245		47.68	10.81	0	37.9		-10	55
27265		47.69	10.81	0	37.9		-10	55
27285		47.63	10.81	0	37.9		-10	55
27305		47.57	10.81	0	37.9		-10	55
27325		47.39	10.81	0	37.9		-10	55
27345		47.44	10.81	0	37.9		-10	55
27365		47.28	10.81	0	37.9		-10	55
27370		47.28	10.81	0	37.9		-10	55
27385		47.19	10.81	0	37.9		-10	55
27405		47.14	10.81	0	37.9		-10	55
27425		46.97	10.81	0	37.9		-10	55
27430		46.97	10.81	0	37.9		-10	55
27445		46.79	10.81	0	37.9		-10	55
27465		46.73	10.81	0	37.9		-10	55
27485		46.56	10.81	0	37.9		-10	55
27495		46.56	10.81	0	37.9		-10	55
27505		46.31	10.81	0	37.9		-10	55
27525		46.04	10.81	0	37.9		-10	55
27545		45.95	10.81	0	37.9		-10	55
27555		45.95	10.81	0	37.9		-10	55
27565		45.72	10.81	0	37.9		-10	55
27585		45.51	10.81	0	37.9		-10	55
27605		45.42	10.81	0	37.9		-10	55
27620		45.42	10.93	0	37.9		-10	55
27625		45.11	10.93	0	37.9		-10	55
27645		44.87	10.93	0	37.9		-10	55
27665		44.69	10.93	0	37.9		-10	55
27680		44.69	10.93	0	37.9		-10	55
27685		44.47	10.93	0	37.9		-10	55
27705		44.34	10.93	0	37.9		-10	55
27725		44.13	10.93	0	37.9		-10	55
27745		43.81	10.93	0	37.9		-10	55
27765		43.52	10.93	0	37.9		-10	55
27785		43.44	10.93	0	37.9		-10	55
27805		43.17	10.93	0	37.9		-10	55
27825		43.13	10.93	0	37.9		-10	55
27845		43	10.93	0	37.9		-10	55
27865		42.58	10.93	0	37.9		-10	55
27870		42.58	10.93	0	37.9		-10	55
27885		42.59	10.93	0	37.9		-10	55
27905		42.37	10.93	0	37.9		-10	55
27925		42.26	10.93	0	37.9		-10	55
27930		42.26	10.93	0	37.9		-10	55
27945		42.07	10.93	0	37.9		-10	55
27965		41.96	10.93	0	37.9		-10	55
27985		41.74	10.93	0	37.9		-10	55
27990		41.74	10.93	0	37.9		-10	55
28005		41.44	10.93	0	37.9		-10	55
28025		41.34	10.93	0	37.9		-10	55
28045		41.15	10.93	0	37.9		-10	55
28055		41.15	10.93	0	37.9		-10	55
28065		40.99	10.93	0	37.9		-10	55
28085		40.88	10.93	0	37.9		-10	55
28105		40.61	10.93	0	37.9		-10	55
28115		40.61	10.93	0	37.9		-10	55
28125		40.61	10.93	0	37.9		-10	55
28145		40.21	10.93	0	37.9		-10	55
28165		40.32	10.93	0	37.9		-10	55
28180		40.32	10.91	0	37.9		-10	55
28185		39.94	10.91	0	37.9		-10	55
28205		39.95	10.91	0	37.9		-10	55
28225		39.59	10.91	0	37.9		-10	55
28240		39.59	10.91	0	37.9		-10	55
28245		39.49	10.91	0	37.9		-10	55
28265		39.31	10.91	0	37.9		-10	55
28285		39.21	10.91	0	37.9		-10	55
28305		39.1	10.91	0	37.9		-10	55
28325		38.85	10.91	0	37.9		-10	55
28345		38.83	10.91	0	37.9		-10	55
28365		38.65	10.91	0	37.9		-10	55
28385		38.59	10.91	0	37.9		-10	55
28405		38.47	10.91	0	37.9		-10	55
28425		38.52	10.91	0	37.9		-10	55
28430		38.52	10.91	0	37.9		-10	55
28445		38.2	10.91	0	37.9		-10	55
28465		38.3	10.91	0	37.9		-10	55
28485		38.25	10.91	0	37.9		-10	55
28490		38.25	10.91	0	37.9		-10	55
28505		38.12	10.91	0	37.9		-10	55
28525		38.14	10.91	0	37.9		-10	55
28545		38.1	10.91	0	37.9		-10	55
28555		38.1	10.91	0	37.9		-10	55
28565		38.08	10.91	0	37.9		-10	55
28585		38.11	10.91	0	37.9		-10	55
28605		37.88	10.91	0	37.9		-10	55
28615		37.88	10.91	0	37.9		-10	55
28625		37.93	10.91	0	37.9		-10	55
28645		38.02	10.91	0	37.9		-10	55
28665		38.08	10.91	0	37.9		-10	55
28680		38.08	10.84	0	37.9		-10	55
28685		37.92	10.84	0	37.9		-10	55
28705		37.96	10.84	0	37.9		-10	55
28725		37.98	10.84	0	37.9		-10	55
28740		37.98	10.84	0	37.9		-10	55
28745		38.11	10.84	0	37.9		-10	55
28765		38.16	10.84	0	37.9		-10	55
28785		38.22	10.84	0	37.9		-10	55
28805		38.18	10.84	0	37.9		-10	55
28825		38.37	10.84	0	37.9		-10	55
28845		38.46	10.84	0	37.9		-10	55
28865		38.55	10.84	0	37.9		-10	55
28885		38.64	10.84	0	37.9		-10	55
28905		38.63	10.84	0	37.9		-10	55
28925		38.99	10.84	0	37.9		-10	55
28930		38.99	10.84	0	37.9		-10	55
28945		38.95	10.84	0	37.9		-10	55
28965		39.07	10.84	0	37.9		-10	55
28985		39.34	10.84	0	37.9		-10	55
28990		39.34	10.84	0	37.9		-10	55
29005		39.36	10.84	0	37.9		-10	55
29025		39.7	10.84	0	37.9		-10	55
29045		39.88	10.84	0	37.9		-10	55
29055		39.88	10.84	0	37.9		-10	55
29065		40.1	10.84	0	37.9		-10	55
29085		40.27	10.84	0	37.9		-10	55
29105		40.42	10.84	0	37.9		-10	55
29115		40.42	10.84	0	37.9		-10	55
29125		40.62	10.84	0	37.9		-10	55
29145		40.92	10.84	0	37.9		-10	55
29165		41	10.84	0	37.9		-10	55
29180		41	10.83	0	37.9		-10	55
29185		41.25	10.83	0	37.9		-10	55
29205		41.39	10.83	0	37.9		-10	55
29225		41.7	10.83	0	37.9		-10	55
29240		41.7	10.83	0	37.9		-10	55
29245		41.91	10.83	0	37.9		-10	55
29265		42.18	10.83	0	37.9		-10	55
29285		42.32	10.83	0	37.9		-10	55
29300		42.32	10.83	0	37.9		-10	55
29305		42.53	10.83	0	37.9		-10	55
29325		42.73	10.83	0	37.9		-10	55
29345		43.02	10.83	0	37.9		-10	55
29365		42.98	10.83	0	37.9		-10	55
29385		43.54	10.83	0	37.9		-10	55
29405		43.56	10.83	0	37.9		-10	55
29425		43.76	10.83	0	37.9		-10	55
29440		43.76	10.83	0	37.9		-10	55
29445		43.78	10.83	0	37.9		-10	55
29465		44.22	10.83	0	37.9		-10	55
29485		44.21	10.83	0	37.9		-10	55
29505		44.32	10.83	0	37.9		-10	55
29525		44.66	10.83	0	37.9		-10	55
29545		44.79	10.83	0	37.9		-10	55
29565		44.95	10.83	0	37.9		-10	55
29570		44.95	10.83	0	37.9		-10	55
29585		45.14	10.83	0	37.9		-10	55
29605		45.37	10.83	0	37.9		-10	55
29625		45.72	10.83	0	37.9		-10	55
29630		45.72	10.83	0	37.9		-10	55
29645		45.84	10.83	0	37.9		-10	55
29665		45.95	10.83	0	37.9		-10	55
29685		46.05	10.83	0	37.9		-10	55
29695		46.05	10.84	0	37.9		-10	55
29705		46.29	10.84	0	37.9		-10	55
29725		46.48	10.84	0	37.9		-10	55
29745		46.53	10.84	0	37.9		-10	55
29755		46.53	10.84	0	37.9		-10	55
29765		46.73	10.84	0	37.9		-10	55
29785		46.99	10.84	0	37.9		-10	55
29805		46.9	10.84	0	37.9		-10	55
29820		46.9	10.84	0	37.9		-10	55
29825		47.18	10.84	0	37.9		-10	55
29845		47.21	10.84	0	37.9		-10	55
29865		47.48	10.84	0	37.9		-10	55
29880		47.48	10.84	0	37.9		-10	55
29885		47.55	10.84	0	37.9		-10	55
29905		47.56	10.84	0	37.9		-10	55
29925		47.67	10.84	0	37.9		-10	55
29940		47.67	10.84	0	37.9		-10	55
29945		47.48	10.84	0	37.9		-10	55
29965		47.91	10.84	0	37.9		-10	55
29985		47.67	10.84	0	37.9		-10	55
30005		47.8	10.84	0	37.9		-10	55
30025		47.72	10.84	0	37.9		-10	55
30045		47.76	10.84	0	37.9		-10	55
30065		47.93	10.84	0	37.9		-10	55
30085		47.59	10.84	0	37.9		-10	55
30105		47.65	10.84	0	37.9		-10	55
30125		47.71	10.84	0	37.9		-10	55
30130		47.71	10.84	0	37.9		-10	55
30145		47.73	10.84	0	37.9		-10	55
30165		47.66	10.84	0	37.9		-10	55
30185		47.53	10.84	0	37.9		-10	55
30190		47.53	10.84	0	37.9		-10	55
30205		47.54	10.84	0	37.9		-10	55
30225		47.38	10.84	0	37.9		-10	55
30245		47.46	10.84	0	37.9		-10	55
30255		47.46	10.84	0	37.9		-10	55
30265		47.17	10.84	0	37.9		-10	55
30285		47.05	10.84	0	37.9		-10	55
30305		46.94	10.84	0	37.9		-10	55
30315		46.94	10.84	0	37.9		-10	55
30325		46.64	10.84	0	37.9		-10	55
30345		46.46	10.84	0	37.9		-10	55
30365		46.42	10.84	0	37.9		-10	55
30380		46.42	10.84	0	37.9		-10	55
30385		46.17	10.84	0	37.9		-10	55
30405		45.96	10.84	0	37.9		-10	55
30425		45.84	10.84	0	37.9		-10	55
30440		45.84	10.84	0	37.9		-10	55
30445		45.53	10.84	0	37.9		-10	55
30465		45.17	10.84	0	37.9		-10	55
30485		45.08	10.84	0	37.9		-10	55
30505		44.86	10.84	0	37.9		-10	55
30525		44.63	10.84	0	37.9		-10	55
30545		44.51	10.84	0	37.9		-10	55
30565		44.17	10.84	0	37.9		-10	55
30585		43.96	10.84	0	37.9		-10	55
30605		43.7	10.84	0	37.9		-10	55
30625		43.52	10.84	0	37.9		-10	55
30630		43.52	10.84	0	37.9		-10	55
30645		43.36	10.84	0	37.9		-10	55
30665		43.32	10.84	0	37.9		-10	55
30685		43	10.84	0	37.9		-10	55
30690		43	10.84	0	37.9		-10	55
30705		42.86	10.84	0	37.9		-10	55
30725		42.74	10.84	0	37.9		-10	55
30745		42.59	10.84	0	37.9		-10	55
30755		42.59	10.81	0	37.9		-10	55
30765		42.39	10.81	0	37.9		-10	55
30785		42.21	10.81	0	37.9		-10	55
30805		42.06	10.81	0	37.9		-10	55
30815		42.06	10.81	0	37.9		-10	55
30825		41.99	10.81	0	37.9		-10	55
30845		41.69	10.81	0	37.9		-10	55
30865		41.52	10.81	0	37.9		-10	55
30880		41.52	10.81	0	37.9		-10	55
30885		41.3	10.81	0	37.9		-10	55
30905		41.07	10.81	0	37.9		-10	55
30925		40.99	10.81	0	37.9		-10	55
30940		40.99	10.81	0	37.9		-10	55
30945		40.79	10.81	0	37.9		-10	55
30965		40.71	10.81	0	37.9		-10	55
30985		40.49	10.81	0	37.9		-10	55
31005		40.4	10.81	0	37.9		-10	55
31025		40.09	10.81	0	37.9		-10	55
31045		40.06	10.81	0	37.9		-10	55
31065		39.92	10.81	0	37.9		-10	55
31085		39.77	10.81	0	37.9		-10	55
31105		39.49	10.81	0	37.9		-10	55
31125		39.21	10.81	0	37.9		-10	55
31145		39.26	10.81	0	37.9		-10	55
31165		38.97	10.81	0	37.9		-10	55
31185		38.81	10.81	0	37.9		-10	55
31190		38.81	10.81	0	37.9		-10	55
31205		38.81	10.81	0	37.9		-10	55
31225		38.75	10.81	0	37.9		-10	55
31245		38.61	10.81	0	37.9		-10	55
31250		38.61	10.81	0	37.9		-10	55
31265		38.58	10.81	0	37.9		-10	55
31285		38.53	10.81	0	37.9		-10	55
31305		38.31	10.81	0	37.9		-10	55
31315		38.31	10.91	0	37.9		-10	55
31325		38.23	10.91	0	37.9		-10	55
31345		38.2	10.91	0	37.9		-10	55
31365		38.2	10.91	0	37.9		-10	55
31375		38.2	10.91	0	37.9		-10	55
31385		38.18	10.91	0	37.9		-10	55
31405		37.96	10.91	0	37.9		-10	55
31425		37.93	10.91	0	37.9		-10	55
31440		37.93	10.91	0	37.9		-10	55
31445		37.99	10.91	0	37.9		-10	55
31465		38.03	10.91	0	37.9		-10	55
31485		37.96	10.91	0	37.9		-10	55
31500		37.96	10.91	0	37.9		-10	55
31505		37.9	10.91	0	37.9		-10	55
31525		37.92	10.91	0	37.9		-10	55
31545		38.02	10.91	0	37.9		-10	55
31565		38.06	10.91	0	37.9		-10	55
31585		37.99	10.91	0	37.9		-10	55
31605		38.14	10.91	0	37.9		-10	55
31625		38.23	10.91	0	37.9		-10	55
31645		38.14	10.91	0	37.9		-10	55
31665		38.22	10.91	0	37.9		-10	55
31685		38.23	10.91	0	37.9		-10	55
31690		38.23	10.91	0	37.9		-10	55
31705		38.27	10.91	0	37.9		-10	55
31725		38.41	10.91	0	37.9		-10	55
31745		38.44	10.91	0	37.9		-10	55
31750		38.44	10.91	0	37.9		-10	55
31765		38.67	10.91	0	37.9		-10	55
31785		38.7	10.91	0	37.9		-10	55
31805		39.07	10.91	0	37.9		-10	55
31815		39.07	11.01	0	37.9		-10	55
31825		39.05	11.01	0	37.9		-10	55
31845		39.15	11.01	0	37.9		-10	55
31865		39.46	11.01	0	37.9		-10	55
31875		39.46	11.01	0	37.9		-10	55
31885		39.57	11.01	0	37.9		-10	55
31905		39.77	11.01	0	37.9		-10	55
31925		40.07	11.01	0	37.9		-10	55
31940		40.07	11.01	0	37.9		-10	55
31945		40.18	11.01	0	37.9		-10	55
31965		40.43	11.01	0	37.9		-10	55
31985		40.67	11.01	0	37.9		-10	55
32000		40.67	11.01	0	37.9		-10	55
32005		40.8	11.01	0	37.9		-10	55
32025		41.05	11.01	0	37.9		-10	55
32045		41.23	11.01	0	37.9		-10	55
32065		41.42	11.01	0	37.9		-10	55
32085		41.51	11.01	0	37.9		-10	55
32105		41.83	11.01	0	37.9		-10	55
32125		42	11.01	0	37.9		-10	55
32145		42.2	11.01	0	37.9		-10	55
32165		42.42	11.01	0	37.9		-10	55
32185		42.65	11.01	0	37.9		-10	55
32190		42.65	11.01	0	37.9		-10	55
32205		42.85	11.01	0	37.9		-10	55
32225		43	11.01	0	37.9		-10	55
32245		43.45	11.01	0	37.9		-10	55
32250		43.45	11.01	0	37.9		-10	55
32265		43.48	11.01	0	37.9		-10	55
[truncated: 233 more rows]
