# Supplementary material for: Clinical identification of the stimulus intensity to measure temporal summation of second pain
Source: Sci Rep. 2022 Jul 28;12:12915. doi: 10.1038/s41598-022-17171-6 (PMC9334644; doi:10.1038/s41598-022-17171-6)
Supplement: Supplementary file 1 — Supplementary Information 1. [file 41598_2022_17171_MOESM1_ESM.zip › 22 PT1.xlsx]

## Sheet: Sheet1
Timestamp [msec]	Heater [C]	Tec [C]	Water [C]	COVAS	Baseline [C]	Events	LimiterMin [C]	LimiterMax [C]
55		38.86
65		38.86	9.72	0	38.9		-10	55
75		38.97	9.72	0	38.9		-10	55
95		39.08	9.72	0	38.9		-10	55
115		39.01	9.72	0	38.9		-10	55
135		38.85	9.72	0	38.9		-10	55
145		38.85	9.72	0	38.9		-10	55
155		39.03	9.72	0	38.9		-10	55
175		38.91	9.72	0	38.9		-10	55
195		38.9	9.72	0	38.9		-10	55
205		38.9	9.72	0	38.9		-10	55
215		38.99	9.72	0	38.9		-10	55
235		38.84	9.72	0	38.9		-10	55
255		38.98	9.72	0	38.9		-10	55
270		38.98	9.72	0	38.9		-10	55
275		38.92	9.72	0	38.9		-10	55
295		38.95	9.72	0	38.9		-10	55
315		39.1	9.72	0	38.9		-10	55
330		39.1	9.72	0	38.9		-10	55
335		38.92	9.72	0	38.9		-10	55
355		39	9.72	0	38.9		-10	55
375		39.02	9.72	0	38.9		-10	55
395		39.07	9.72	0	38.9		-10	55
415		38.98	9.72	0	38.9		-10	55
435		38.85	9.72	0	38.9		-10	55
455		38.89	9.72	0	38.9		-10	55
475		39.01	9.72	0	38.9		-10	55
495		38.97	9.72	0	38.9		-10	55
515		38.95	9.72	0	38.9		-10	55
535		39.04	9.72	0	38.9		-10	55
555		38.93	9.72	0	38.9		-10	55
575		38.97	9.72	0	38.9		-10	55
580		38.97	9.74	0	38.9		-10	55
595		38.91	9.74	0	38.9		-10	55
615		38.93	9.74	0	38.9		-10	55
635		38.98	9.74	0	38.9		-10	55
640		38.98	9.74	0	38.9		-10	55
655		38.93	9.74	0	38.9		-10	55
675		39.08	9.74	0	38.9		-10	55
695		38.95	9.74	0	38.9		-10	55
705		38.95	9.74	0	38.9		-10	55
715		39.02	9.74	0	38.9		-10	55
735		38.9	9.74	0	38.9		-10	55
755		39.05	9.74	0	38.9		-10	55
765		39.05	9.74	0	38.9		-10	55
775		39.03	9.74	0	38.9		-10	55
795		38.97	9.74	0	38.9		-10	55
815		38.89	9.74	0	38.9		-10	55
830		38.89	9.74	0	38.9		-10	55
835		38.76	9.74	0	38.9		-10	55
855		38.98	9.74	0	38.9		-10	55
875		38.95	9.74	0	38.9		-10	55
890		38.95	9.74	0	38.9		-10	55
895		38.92	9.74	0	38.9		-10	55
915		38.89	9.74	0	38.9		-10	55
935		38.92	9.74	0	38.9		-10	55
955		38.98	9.74	0	38.9		-10	55
975		39.01	9.74	0	38.9		-10	55
995		38.92	9.74	0	38.9		-10	55
1015		38.97	9.74	0	38.9		-10	55
1035		38.98	9.74	0	38.9		-10	55
1055		38.91	9.74	0	38.9		-10	55
1075		38.91	9.74	0	38.9		-10	55
1080		38.91	9.75	0	38.9		-10	55
1095		38.88	9.75	0	38.9		-10	55
1115		38.86	9.75	0	38.9		-10	55
1135		38.93	9.75	0	38.9		-10	55
1140		38.93	9.75	0	38.9		-10	55
1155		39.13	9.75	0	38.9		-10	55
1175		39.03	9.75	0	38.9		-10	55
1195		38.94	9.75	0	38.9		-10	55
1205		38.94	9.75	0	38.9		-10	55
1215		38.9	9.75	0	38.9		-10	55
1235		38.95	9.75	0	38.9		-10	55
1255		38.98	9.75	0	38.9		-10	55
1265		38.98	9.75	0	38.9		-10	55
1275		38.91	9.75	0	38.9		-10	55
1295		38.97	9.75	0	38.9		-10	55
1315		38.81	9.75	0	38.9		-10	55
1330		38.81	9.75	0	38.9		-10	55
1335		38.93	9.75	0	38.9		-10	55
1355		39.04	9.75	0	38.9		-10	55
1375		38.82	9.75	0	38.9		-10	55
1390		38.82	9.75	0	38.9		-10	55
1395		38.89	9.75	0	38.9		-10	55
1415		38.86	9.75	0	38.9		-10	55
1435		39.01	9.75	0	38.9		-10	55
1455		38.94	9.75	0	38.9		-10	55
1475		38.88	9.75	0	38.9		-10	55
1495		39.04	9.75	0	38.9		-10	55
1515		38.84	9.75	0	38.9		-10	55
1535		38.81	9.75	0	38.9		-10	55
1555		38.91	9.75	0	38.9		-10	55
1575		39.01	9.75	0	38.9		-10	55
1580		39.01	9.89	0	38.9		-10	55
1595		38.96	9.89	0	38.9		-10	55
1615		38.82	9.89	0	38.9		-10	55
1635		39.02	9.89	0	38.9		-10	55
1640		39.02	9.89	0	38.9		-10	55
1655		38.94	9.89	0	38.9		-10	55
1675		38.83	9.89	0	38.9		-10	55
1695		38.9	9.89	0	38.9		-10	55
1705		38.9	9.89	0	38.9		-10	55
1715		39.04	9.89	0	38.9		-10	55
1735		38.94	9.89	0	38.9		-10	55
1755		39.04	9.89	0	38.9		-10	55
1765		39.04	9.89	0	38.9		-10	55
1775		38.82	9.89	0	38.9		-10	55
1795		39.05	9.89	0	38.9		-10	55
1815		38.96	9.89	0	38.9		-10	55
1825		38.96	9.89	0	38.9		-10	55
1835		38.92	9.89	0	38.9		-10	55
1855		38.87	9.89	0	38.9		-10	55
1875		38.91	9.89	0	38.9		-10	55
1890		38.91	9.89	0	38.9		-10	55
1895		38.97	9.89	0	38.9		-10	55
1915		38.86	9.89	0	38.9		-10	55
1935		38.94	9.89	0	38.9		-10	55
1955		38.95	9.89	0	38.9		-10	55
1975		38.92	9.89	0	38.9		-10	55
1995		38.87	9.89	0	38.9		-10	55
2015		38.98	9.89	0	38.9		-10	55
2035		38.92	9.89	0	38.9		-10	55
2055		38.86	9.89	0	38.9		-10	55
2075		38.85	9.89	0	38.9		-10	55
2095		39	9.89	0	38.9		-10	55
2115		38.91	9.89	0	38.9		-10	55
2135		38.78	9.89	0	38.9		-10	55
2140		38.78	9.72	0	38.9		-10	55
2155		38.9	9.72	0	38.9		-10	55
2175		38.92	9.72	0	38.9		-10	55
2195		38.92	9.72	0	38.9		-10	55
2200		38.92	9.72	0	38.9		-10	55
2215		38.85	9.72	0	38.9		-10	55
2235		38.98	9.72	0	38.9		-10	55
2255		38.93	9.72	0	38.9		-10	55
2265		38.93	9.72	0	38.9		-10	55
2275		38.89	9.72	0	38.9		-10	55
2295		38.94	9.72	0	38.9		-10	55
2315		38.86	9.72	0	38.9		-10	55
2325		38.86	9.72	0	38.9		-10	55
2335		38.9	9.72	0	38.9		-10	55
2355		38.78	9.72	0	38.9		-10	55
2375		39.01	9.72	0	38.9		-10	55
2390		39.01	9.72	0	38.9		-10	55
2395		38.87	9.72	0	38.9		-10	55
2415		38.84	9.72	0	38.9		-10	55
2435		38.94	9.72	0	38.9		-10	55
2450		38.94	9.72	0	38.9		-10	55
2455		38.97	9.72	0	38.9		-10	55
2475		38.91	9.72	0	38.9		-10	55
2495		38.87	9.72	0	38.9		-10	55
2515		38.92	9.72	0	38.9		-10	55
2535		38.93	9.72	0	38.9		-10	55
2555		38.92	9.72	0	38.9		-10	55
2575		38.98	9.72	0	38.9		-10	55
2595		38.99	9.72	0	38.9		-10	55
2615		38.86	9.72	0	38.9		-10	55
2635		38.81	9.72	0	38.9		-10	55
2640		38.81	9.72	0	38.9		-10	55
2655		38.92	9.72	0	38.9		-10	55
2675		38.89	9.72	0	38.9		-10	55
2695		38.91	9.72	0	38.9		-10	55
2700		38.91	9.72	0	38.9		-10	55
2715		38.95	9.72	0	38.9		-10	55
2735		38.88	9.72	0	38.9		-10	55
2755		38.9	9.72	0	38.9		-10	55
2765		38.9	9.72	0	38.9		-10	55
2775		38.94	9.72	0	38.9		-10	55
2795		38.8	9.72	0	38.9		-10	55
2815		38.85	9.72	0	38.9		-10	55
2825		38.85	9.72	0	38.9		-10	55
2835		38.89	9.72	0	38.9		-10	55
2855		38.99	9.72	0	38.9		-10	55
2875		38.87	9.72	0	38.9		-10	55
2890		38.87	9.72	0	38.9		-10	55
2895		39.16	9.72	0	38.9		-10	55
2915		38.91	9.72	0	38.9		-10	55
2935		38.97	9.72	0	38.9		-10	55
2950		38.97	9.72	0	38.9		-10	55
2955		38.81	9.72	0	38.9		-10	55
2975		38.93	9.72	0	38.9		-10	55
2995		38.92	9.72	0	38.9		-10	55
3015		38.84	9.72	0	38.9		-10	55
3035		38.83	9.72	0	38.9		-10	55
3055		38.95	9.72	0	38.9		-10	55
3075		38.99	9.72	0	38.9		-10	55
3095		38.97	9.72	0	38.9		-10	55
3115		38.92	9.72	0	38.9		-10	55
3135		38.94	9.72	0	38.9		-10	55
3140		38.94	9.6	0	38.9		-10	55
3155		38.86	9.6	0	38.9		-10	55
3175		38.9	9.6	0	38.9		-10	55
3195		38.9	9.6	0	38.9		-10	55
3200		38.9	9.6	0	38.9		-10	55
3215		38.9	9.6	0	38.9		-10	55
3235		38.97	9.6	0	38.9		-10	55
3255		38.91	9.6	0	38.9		-10	55
3265		38.91	9.6	0	38.9		-10	55
3275		38.99	9.6	0	38.9		-10	55
3295		38.83	9.6	0	38.9		-10	55
3315		38.81	9.6	0	38.9		-10	55
3325		38.81	9.6	0	38.9		-10	55
3335		38.9	9.6	0	38.9		-10	55
3355		38.96	9.6	0	38.9		-10	55
3375		38.82	9.6	0	38.9		-10	55
3385		38.82	9.6	0	38.9		-10	55
3395		38.81	9.6	0	38.9		-10	55
3415		38.82	9.6	0	38.9		-10	55
3435		38.93	9.6	0	38.9		-10	55
3450		38.93	9.6	0	38.9		-10	55
3455		39	9.6	0	38.9		-10	55
3475		39.05	9.6	0	38.9		-10	55
3495		38.91	9.6	0	38.9		-10	55
3510		38.91	9.6	0	38.9		-10	55
3515		38.82	9.6	0	38.9		-10	55
3535		38.82	9.6	0	38.9		-10	55
3555		39.07	9.6	0	38.9		-10	55
3575		38.95	9.6	0	38.9		-10	55
3595		39	9.6	0	38.9		-10	55
3615		38.77	9.6	0	38.9		-10	55
3635		38.85	9.6	0	38.9		-10	55
3655		38.86	9.6	0	38.9		-10	55
3675		38.98	9.6	0	38.9		-10	55
3695		38.88	9.6	0	38.9		-10	55
3700		38.88	9.69	0	38.9		-10	55
3715		38.98	9.69	0	38.9		-10	55
3735		38.9	9.69	0	38.9		-10	55
3755		39	9.69	0	38.9		-10	55
3760		39	9.69	0	38.9		-10	55
3775		39.03	9.69	0	38.9		-10	55
3795		38.94	9.69	0	38.9		-10	55
3815		38.94	9.69	0	38.9		-10	55
3825		38.94	9.69	0	38.9		-10	55
3835		38.96	9.69	0	38.9		-10	55
3855		38.95	9.69	0	38.9		-10	55
3875		38.96	9.69	0	38.9		-10	55
3885		38.96	9.69	0	38.9		-10	55
3895		39.05	9.69	0	38.9		-10	55
3915		38.95	9.69	0	38.9		-10	55
3935		38.95	9.69	0	38.9		-10	55
3950		38.95	9.69	0	38.9		-10	55
3955		38.92	9.69	0	38.9		-10	55
3975		38.86	9.69	0	38.9		-10	55
3995		38.91	9.69	0	38.9		-10	55
4010		38.91	9.69	0	38.9		-10	55
4015		38.85	9.69	0	38.9		-10	55
4035		38.89	9.69	0	38.9		-10	55
4055		38.87	9.69	0	38.9		-10	55
4075		38.88	9.69	0	38.9		-10	55
4095		38.83	9.69	0	38.9		-10	55
4115		38.88	9.69	0	38.9		-10	55
4135		38.7	9.69	0	38.9		-10	55
4155		38.8	9.69	0	38.9		-10	55
4175		38.86	9.69	0	38.9		-10	55
4195		38.99	9.69	0	38.9		-10	55
4200		38.99	9.82	0	38.9		-10	55
4215		38.87	9.82	0	38.9		-10	55
4235		38.94	9.82	0	38.9		-10	55
4255		38.78	9.82	0	38.9		-10	55
4260		38.78	9.82	0	38.9		-10	55
4275		38.92	9.82	0	38.9		-10	55
4295		38.88	9.82	0	38.9		-10	55
4315		38.93	9.82	0	38.9		-10	55
4325		38.93	9.82	0	38.9		-10	55
4335		38.99	9.82	0	38.9		-10	55
4355		38.88	9.82	0	38.9		-10	55
4375		39.06	9.82	0	38.9		-10	55
4385		39.06	9.82	0	38.9		-10	55
4395		38.94	9.82	0	38.9		-10	55
4415		38.97	9.82	0	38.9		-10	55
4435		39.06	9.82	0	38.9		-10	55
4450		39.06	9.82	0	38.9		-10	55
4455		38.84	9.82	0	38.9		-10	55
4475		38.88	9.82	0	38.9		-10	55
4495		38.96	9.82	0	38.9		-10	55
4510		38.96	9.82	0	38.9		-10	55
4515		38.98	9.82	0	38.9		-10	55
4535		38.87	9.82	0	38.9		-10	55
4555		38.96	9.82	0	38.9		-10	55
4575		38.89	9.82	0	38.9		-10	55
4595		38.95	9.82	0	38.9		-10	55
4615		38.91	9.82	0	38.9		-10	55
4635		38.93	9.82	0	38.9		-10	55
4655		39.01	9.82	0	38.9		-10	55
4675		38.87	9.82	0	38.9		-10	55
4695		38.92	9.82	0	38.9		-10	55
4700		38.92	9.58	0	38.9		-10	55
4715		38.8	9.58	0	38.9		-10	55
4735		38.95	9.58	0	38.9		-10	55
4755		38.97	9.58	0	38.9		-10	55
4760		38.97	9.58	0	38.9		-10	55
4775		38.86	9.58	0	38.9		-10	55
4795		38.98	9.58	0	38.9		-10	55
4815		38.84	9.58	0	38.9		-10	55
4820		38.84	9.58	0	38.9		-10	55
4835		38.73	9.58	0	38.9		-10	55
4855		38.89	9.58	0	38.9		-10	55
4875		38.9	9.58	0	38.9		-10	55
4885		38.9	9.58	0	38.9		-10	55
4895		38.76	9.58	0	38.9		-10	55
4915		38.94	9.58	0	38.9		-10	55
4935		38.85	9.58	0	38.9		-10	55
4945		38.85	9.58	0	38.9		-10	55
4955		38.82	9.58	0	38.9		-10	55
4975		38.95	9.58	0	38.9		-10	55
4995		38.81	9.58	0	38.9		-10	55
5010		38.81	9.58	0	38.9		-10	55
5015		38.83	9.58	0	38.9		-10	55
5035		38.81	9.58	0	38.9		-10	55
5055		38.9	9.58	0	38.9		-10	55
5070		38.9	9.58	0	38.9		-10	55
5075		38.96	9.58	0	38.9		-10	55
5095		39.03	9.58	0	38.9		-10	55
5115		38.87	9.58	0	38.9		-10	55
5135		38.85	9.58	0	38.9		-10	55
5155		39.07	9.58	0	38.9		-10	55
5175		38.96	9.58	0	38.9		-10	55
5195		38.94	9.58	0	38.9		-10	55
5215		39.03	9.58	0	38.9		-10	55
5235		39.03	9.58	0	38.9		-10	55
5255		39.14	9.58	0	38.9		-10	55
5260		39.14	9.7	0	38.9		-10	55
5275		39.21	9.7	0	38.9		-10	55
5295		39.26	9.7	0	38.9		-10	55
5315		39.37	9.7	0	38.9		-10	55
5320		39.37	9.7	0	38.9		-10	55
5335		39.45	9.7	0	38.9		-10	55
5355		39.65	9.7	0	38.9		-10	55
5375		39.68	9.7	0	38.9		-10	55
5385		39.68	9.7	0	38.9		-10	55
5395		39.88	9.7	0	38.9		-10	55
5415		40.05	9.7	0	38.9		-10	55
5435		40.17	9.7	0	38.9		-10	55
5445		40.17	9.7	0	38.9		-10	55
5455		40.34	9.7	0	38.9		-10	55
5475		40.54	9.7	0	38.9		-10	55
5495		40.6	9.7	0	38.9		-10	55
5510		40.6	9.7	0	38.9		-10	55
5515		40.67	9.7	0	38.9		-10	55
5535		40.96	9.7	0	38.9		-10	55
5555		41.11	9.7	0	38.9		-10	55
5570		41.11	9.7	0	38.9		-10	55
5575		41.21	9.7	0	38.9		-10	55
5595		41.42	9.7	0	38.9		-10	55
5615		41.59	9.7	0	38.9		-10	55
5635		41.65	9.7	0	38.9		-10	55
5655		42.03	9.7	0	38.9		-10	55
5675		42.23	9.7	0	38.9		-10	55
5695		42.3	9.7	0	38.9		-10	55
5705		42.3	9.7	0	38.9		-10	55
5715		42.47	9.7	0	38.9		-10	55
5735		42.73	9.7	0	38.9		-10	55
5755		42.87	9.7	0	38.9		-10	55
5760		42.87	9.55	0	38.9		-10	55
5775		43.01	9.55	0	38.9		-10	55
5795		43.22	9.55	0	38.9		-10	55
5815		43.36	9.55	0	38.9		-10	55
5820		43.36	9.55	0	38.9		-10	55
5835		43.58	9.55	0	38.9		-10	55
5855		43.73	9.55	0	38.9		-10	55
5875		43.8	9.55	0	38.9		-10	55
5885		43.8	9.55	0	38.9		-10	55
5895		44	9.55	0	38.9		-10	55
5915		44.3	9.55	0	38.9		-10	55
5935		44.37	9.55	0	38.9		-10	55
5945		44.37	9.55	0	38.9		-10	55
5955		44.6	9.55	0	38.9		-10	55
5975		44.69	9.55	0	38.9		-10	55
5995		44.75	9.55	0	38.9		-10	55
6010		44.75	9.55	0	38.9		-10	55
6015		45.02	9.55	0	38.9		-10	55
6035		45.12	9.55	0	38.9		-10	55
6055		45.22	9.55	0	38.9		-10	55
6070		45.22	9.55	0	38.9		-10	55
6075		45.68	9.55	0	38.9		-10	55
6095		45.78	9.55	0	38.9		-10	55
6115		45.75	9.55	0	38.9		-10	55
6130		45.75	9.55	0	38.9		-10	55
6135		45.89	9.55	0	38.9		-10	55
6155		46.01	9.55	0	38.9		-10	55
6175		46.16	9.55	0	38.9		-10	55
6195		46.29	9.55	0	38.9		-10	55
6215		46.4	9.55	0	38.9		-10	55
6235		46.76	9.55	0	38.9		-10	55
6255		46.8	9.55	0	38.9		-10	55
6260		46.8	9.65	0	38.9		-10	55
6275		46.91	9.65	0	38.9		-10	55
6295		47.1	9.65	0	38.9		-10	55
6315		47.08	9.65	0	38.9		-10	55
6320		47.08	9.65	0	38.9		-10	55
6335		47.38	9.65	0	38.9		-10	55
6355		47.52	9.65	0	38.9		-10	55
6375		47.53	9.65	0	38.9		-10	55
6385		47.53	9.65	0	38.9		-10	55
6395		47.76	9.65	0	38.9		-10	55
6415		47.88	9.65	0	38.9		-10	55
6435		48.12	9.65	0	38.9		-10	55
6445		48.12	9.65	0	38.9		-10	55
6455		48.15	9.65	0	38.9		-10	55
6475		48.31	9.65	0	38.9		-10	55
6495		48.4	9.65	0	38.9		-10	55
6505		48.4	9.65	0	38.9		-10	55
6515		48.31	9.65	0	38.9		-10	55
6535		48.43	9.65	0	38.9		-10	55
6555		48.58	9.65	0	38.9		-10	55
6570		48.58	9.65	0	38.9		-10	55
6575		48.62	9.65	0	38.9		-10	55
6595		48.72	9.65	0	38.9		-10	55
6615		48.68	9.65	0	38.9		-10	55
6630		48.68	9.65	0	38.9		-10	55
6635		48.86	9.65	0	38.9		-10	55
6655		48.97	9.65	0	38.9		-10	55
6675		48.88	9.65	0	38.9		-10	55
6695		48.94	9.65	0	38.9		-10	55
6715		48.93	9.65	0	38.9		-10	55
6735		48.84	9.65	0	38.9		-10	55
6755		49.05	9.65	0	38.9		-10	55
6775		49.08	9.65	0	38.9		-10	55
6795		49.11	9.65	0	38.9		-10	55
6815		48.91	9.65	0	38.9		-10	55
6820		48.91	9.47	0	38.9		-10	55
6835		48.68	9.47	0	38.9		-10	55
6855		48.76	9.47	0	38.9		-10	55
6875		48.68	9.47	0	38.9		-10	55
6880		48.68	9.47	0	38.9		-10	55
6895		48.55	9.47	0	38.9		-10	55
6915		48.43	9.47	0	38.9		-10	55
6935		48.28	9.47	0	38.9		-10	55
6945		48.28	9.47	0	38.9		-10	55
6955		48.15	9.47	0	38.9		-10	55
6975		47.92	9.47	0	38.9		-10	55
6995		47.69	9.47	0	38.9		-10	55
7005		47.69	9.47	0	38.9		-10	55
7015		47.65	9.47	0	38.9		-10	55
7035		47.24	9.47	0	38.9		-10	55
7055		47.26	9.47	0	38.9		-10	55
7070		47.26	9.47	0	38.9		-10	55
7075		47.09	9.47	0	38.9		-10	55
7095		46.63	9.47	0	38.9		-10	55
7115		46.5	9.47	0	38.9		-10	55
7130		46.5	9.47	0	38.9		-10	55
7135		46.09	9.47	0	38.9		-10	55
7155		45.93	9.47	0	38.9		-10	55
7175		45.83	9.47	0	38.9		-10	55
7195		45.46	9.47	0	38.9		-10	55
7215		45.16	9.47	0	38.9		-10	55
7235		45.07	9.47	0	38.9		-10	55
7255		44.77	9.47	0	38.9		-10	55
7275		44.74	9.47	0	38.9		-10	55
7295		44.43	9.47	0	38.9		-10	55
7315		44.22	9.47	0	38.9		-10	55
7320		44.22	9.62	0	38.9		-10	55
7335		43.99	9.62	0	38.9		-10	55
7355		43.89	9.62	0	38.9		-10	55
7375		43.58	9.62	0	38.9		-10	55
7380		43.58	9.62	0	38.9		-10	55
7395		43.54	9.62	0	38.9		-10	55
7415		43.31	9.62	0	38.9		-10	55
7435		43.16	9.62	0	38.9		-10	55
7440		43.16	9.62	0	38.9		-10	55
7455		42.83	9.62	0	38.9		-10	55
7475		42.77	9.62	0	38.9		-10	55
7495		42.67	9.62	0	38.9		-10	55
7505		42.67	9.62	0	38.9		-10	55
7515		42.51	9.62	0	38.9		-10	55
7535		42.29	9.62	0	38.9		-10	55
7555		42.11	9.62	0	38.9		-10	55
7570		42.11	9.62	0	38.9		-10	55
7575		41.98	9.62	0	38.9		-10	55
7595		41.72	9.62	0	38.9		-10	55
7615		41.69	9.62	0	38.9		-10	55
7630		41.69	9.62	0	38.9		-10	55
7635		41.42	9.62	0	38.9		-10	55
7655		41.22	9.62	0	38.9		-10	55
7675		41.2	9.62	0	38.9		-10	55
7690		41.2	9.62	0	38.9		-10	55
7695		41.08	9.62	0	38.9		-10	55
7715		40.72	9.62	0	38.9		-10	55
7735		40.65	9.62	0	38.9		-10	55
7755		40.48	9.62	0	38.9		-10	55
7775		40.27	9.62	0	38.9		-10	55
7795		40.18	9.62	0	38.9		-10	55
7815		40.02	9.62	0	38.9		-10	55
7835		39.88	9.62	0	38.9		-10	55
7855		39.81	9.62	0	38.9		-10	55
7875		39.69	9.62	0	38.9		-10	55
7880		39.69	9.45	0	38.9		-10	55
7895		39.66	9.45	0	38.9		-10	55
7915		39.53	9.45	0	38.9		-10	55
7935		39.41	9.45	0	38.9		-10	55
7940		39.41	9.45	0	38.9		-10	55
7955		39.47	9.45	0	38.9		-10	55
7975		39.17	9.45	0	38.9		-10	55
7995		39.19	9.45	0	38.9		-10	55
8005		39.19	9.45	0	38.9		-10	55
8015		39.26	9.45	0	38.9		-10	55
8035		39.16	9.45	0	38.9		-10	55
8055		39.18	9.45	0	38.9		-10	55
8065		39.18	9.45	0	38.9		-10	55
8075		39.22	9.45	0	38.9		-10	55
8095		39.08	9.45	0	38.9		-10	55
8115		39.06	9.45	0	38.9		-10	55
8130		39.06	9.45	0	38.9		-10	55
8135		39.03	9.45	0	38.9		-10	55
8155		39.16	9.45	0	38.9		-10	55
8175		39.14	9.45	0	38.9		-10	55
8190		39.14	9.45	0	38.9		-10	55
8195		39.05	9.45	0	38.9		-10	55
8215		39	9.45	0	38.9		-10	55
8235		39.23	9.45	0	38.9		-10	55
8255		39.14	9.45	0	38.9		-10	55
8275		39.2	9.45	0	38.9		-10	55
8295		39.18	9.45	0	38.9		-10	55
8315		39.15	9.45	0	38.9		-10	55
8335		39.23	9.45	0	38.9		-10	55
8355		39.21	9.45	0	38.9		-10	55
8375		39.19	9.45	0	38.9		-10	55
8380		39.19	9.58	0	38.9		-10	55
8395		39.28	9.58	0	38.9		-10	55
8415		39.17	9.58	0	38.9		-10	55
8435		39.29	9.58	0	38.9		-10	55
8440		39.29	9.58	0	38.9		-10	55
8455		39.45	9.58	0	38.9		-10	55
8475		39.4	9.58	0	38.9		-10	55
8495		39.38	9.58	0	38.9		-10	55
8505		39.38	9.58	0	38.9		-10	55
8515		39.45	9.58	0	38.9		-10	55
8535		39.77	9.58	0	38.9		-10	55
8555		39.82	9.58	0	38.9		-10	55
8565		39.82	9.58	0	38.9		-10	55
8575		39.81	9.58	0	38.9		-10	55
8595		40.03	9.58	0	38.9		-10	55
8615		40.17	9.58	0	38.9		-10	55
8630		40.17	9.58	0	38.9		-10	55
8635		40.34	9.58	0	38.9		-10	55
8655		40.57	9.58	0	38.9		-10	55
8675		40.7	9.58	0	38.9		-10	55
8690		40.7	9.58	0	38.9		-10	55
8695		40.86	9.58	0	38.9		-10	55
8715		40.99	9.58	0	38.9		-10	55
8735		41.22	9.58	0	38.9		-10	55
8755		41.33	9.58	0	38.9		-10	55
8775		41.47	9.58	0	38.9		-10	55
8795		41.7	9.58	0	38.9		-10	55
8815		41.96	9.58	0	38.9		-10	55
8835		42.17	9.58	0	38.9		-10	55
8855		42.22	9.58	0	38.9		-10	55
8875		42.41	9.58	0	38.9		-10	55
8880		42.41	9.45	0	38.9		-10	55
8895		42.68	9.45	0	38.9		-10	55
8915		42.69	9.45	0	38.9		-10	55
8935		43.09	9.45	0	38.9		-10	55
8940		43.09	9.45	0	38.9		-10	55
8955		43.29	9.45	0	38.9		-10	55
8975		43.37	9.45	0	38.9		-10	55
8995		43.49	9.45	0	38.9		-10	55
9000		43.49	9.45	0	38.9		-10	55
9015		43.76	9.45	0	38.9		-10	55
9035		44	9.45	0	38.9		-10	55
9055		44.27	9.45	0	38.9		-10	55
9065		44.27	9.45	0	38.9		-10	55
9075		44.33	9.45	0	38.9		-10	55
9095		44.59	9.45	0	38.9		-10	55
9115		44.64	9.45	0	38.9		-10	55
9125		44.64	9.45	0	38.9		-10	55
9135		44.96	9.45	0	38.9		-10	55
9155		45.05	9.45	0	38.9		-10	55
9175		45.27	9.45	0	38.9		-10	55
9190		45.27	9.45	0	38.9		-10	55
9195		45.33	9.45	0	38.9		-10	55
9215		45.52	9.45	0	38.9		-10	55
9235		45.94	9.45	0	38.9		-10	55
9250		45.94	9.45	0	38.9		-10	55
9255		45.88	9.45	0	38.9		-10	55
9275		46.1	9.45	0	38.9		-10	55
9295		46.37	9.45	0	38.9		-10	55
9315		46.31	9.45	0	38.9		-10	55
9335		46.58	9.45	0	38.9		-10	55
9355		46.74	9.45	0	38.9		-10	55
9375		46.96	9.45	0	38.9		-10	55
9395		47.06	9.45	0	38.9		-10	55
9415		47.38	9.45	0	38.9		-10	55
9435		47.36	9.45	0	38.9		-10	55
9440		47.36	9.63	0	38.9		-10	55
9455		47.6	9.63	0	38.9		-10	55
9475		47.56	9.63	0	38.9		-10	55
9495		47.86	9.63	0	38.9		-10	55
9500		47.86	9.63	0	38.9		-10	55
9515		47.92	9.63	0	38.9		-10	55
9535		48.09	9.63	0	38.9		-10	55
9555		48.26	9.63	0	38.9		-10	55
9565		48.26	9.63	0	38.9		-10	55
9575		48.26	9.63	0	38.9		-10	55
9595		48.52	9.63	0	38.9		-10	55
9615		48.39	9.63	0	38.9		-10	55
9625		48.39	9.63	0	38.9		-10	55
9635		48.62	9.63	0	38.9		-10	55
9655		48.71	9.63	0	38.9		-10	55
9675		48.92	9.63	0	38.9		-10	55
9690		48.92	9.63	0	38.9		-10	55
9695		48.9	9.63	0	38.9		-10	55
9715		49.03	9.63	0	38.9		-10	55
9735		48.97	9.63	0	38.9		-10	55
9750		48.97	9.63	0	38.9		-10	55
9755		49.11	9.63	0	38.9		-10	55
9775		49.08	9.63	0	38.9		-10	55
9795		49.11	9.63	0	38.9		-10	55
9815		48.91	9.63	0	38.9		-10	55
9835		49.18	9.63	0	38.9		-10	55
9855		49.1	9.63	0	38.9		-10	55
9875		48.9	9.63	0	38.9		-10	55
9895		48.82	9.63	0	38.9		-10	55
9915		48.81	9.63	0	38.9		-10	55
9935		48.61	9.63	0	38.9		-10	55
9940		48.61	9.5	0	38.9		-10	55
9955		48.4	9.5	0	38.9		-10	55
9975		48.45	9.5	0	38.9		-10	55
9995		48.09	9.5	0	38.9		-10	55
10000		48.09	9.5	0	38.9		-10	55
10015		47.97	9.5	0	38.9		-10	55
10035		47.85	9.5	0	38.9		-10	55
10055		47.65	9.5	0	38.9		-10	55
10065		47.65	9.5	0	38.9		-10	55
10075		47.42	9.5	0	38.9		-10	55
10095		47.13	9.5	0	38.9		-10	55
10115		46.78	9.5	0	38.9		-10	55
10125		46.78	9.5	0	38.9		-10	55
10135		46.67	9.5	0	38.9		-10	55
10155		46.5	9.5	0	38.9		-10	55
10175		46.24	9.5	0	38.9		-10	55
10190		46.24	9.5	0	38.9		-10	55
10195		45.98	9.5	0	38.9		-10	55
10215		45.72	9.5	0	38.9		-10	55
10235		45.48	9.5	0	38.9		-10	55
10250		45.48	9.5	0	38.9		-10	55
10255		45.29	9.5	0	38.9		-10	55
10275		45.06	9.5	0	38.9		-10	55
10295		44.89	9.5	0	38.9		-10	55
10310		44.89	9.5	0	38.9		-10	55
10315		44.54	9.5	0	38.9		-10	55
10335		44.35	9.5	0	38.9		-10	55
10355		44.37	9.5	0	38.9		-10	55
10375		44.03	9.5	0	38.9		-10	55
10395		43.85	9.5	0	38.9		-10	55
10415		43.67	9.5	0	38.9		-10	55
10435		43.51	9.5	0	38.9		-10	55
10455		43.43	9.5	0	38.9		-10	55
10475		43.22	9.5	0	38.9		-10	55
10495		42.98	9.5	0	38.9		-10	55
10500		42.98	9.65	0	38.9		-10	55
10515		42.88	9.65	0	38.9		-10	55
10535		42.65	9.65	0	38.9		-10	55
10555		42.35	9.65	0	38.9		-10	55
10560		42.35	9.65	0	38.9		-10	55
10575		42.25	9.65	0	38.9		-10	55
10595		42.11	9.65	0	38.9		-10	55
10615		41.97	9.65	0	38.9		-10	55
10625		41.97	9.65	0	38.9		-10	55
10635		41.74	9.65	0	38.9		-10	55
10655		41.62	9.65	0	38.9		-10	55
10675		41.46	9.65	0	38.9		-10	55
10685		41.46	9.65	0	38.9		-10	55
10695		41.32	9.65	0	38.9		-10	55
10715		41.06	9.65	0	38.9		-10	55
10735		41	9.65	0	38.9		-10	55
10750		41	9.65	0	38.9		-10	55
10755		40.78	9.65	0	38.9		-10	55
10775		40.61	9.65	0	38.9		-10	55
10795		40.52	9.65	0	38.9		-10	55
10810		40.52	9.65	0	38.9		-10	55
10815		40.39	9.65	0	38.9		-10	55
10835		40.27	9.65	0	38.9		-10	55
10855		40.08	9.65	0	38.9		-10	55
10875		39.98	9.65	0	38.9		-10	55
10895		39.75	9.65	0	38.9		-10	55
10915		39.71	9.65	0	38.9		-10	55
10935		39.59	9.65	0	38.9		-10	55
10955		39.57	9.65	0	38.9		-10	55
10975		39.46	9.65	0	38.9		-10	55
10995		39.37	9.65	0	38.9		-10	55
11000		39.37	9.5	0	38.9		-10	55
11015		39.38	9.5	0	38.9		-10	55
11035		39.32	9.5	0	38.9		-10	55
11055		39.27	9.5	0	38.9		-10	55
11060		39.27	9.5	0	38.9		-10	55
11075		39.26	9.5	0	38.9		-10	55
11095		39.2	9.5	0	38.9		-10	55
11115		39.24	9.5	0	38.9		-10	55
11125		39.24	9.5	0	38.9		-10	55
11135		39.18	9.5	0	38.9		-10	55
11155		39.15	9.5	0	38.9		-10	55
11175		39.16	9.5	0	38.9		-10	55
11185		39.16	9.5	0	38.9		-10	55
11195		39.3	9.5	0	38.9		-10	55
11215		39.11	9.5	0	38.9		-10	55
11235		39.13	9.5	0	38.9		-10	55
11250		39.13	9.5	0	38.9		-10	55
11255		39.16	9.5	0	38.9		-10	55
11275		39.17	9.5	0	38.9		-10	55
11295		39.07	9.5	0	38.9		-10	55
11310		39.07	9.5	0	38.9		-10	55
11315		39.08	9.5	0	38.9		-10	55
11335		39.1	9.5	0	38.9		-10	55
11355		39.13	9.5	0	38.9		-10	55
11375		39.29	9.5	0	38.9		-10	55
11395		39.23	9.5	0	38.9		-10	55
11415		39.41	9.5	0	38.9		-10	55
11435		39.3	9.5	0	38.9		-10	55
11455		39.44	9.5	0	38.9		-10	55
11475		39.45	9.5	0	38.9		-10	55
11495		39.82	9.5	0	38.9		-10	55
11500		39.82	9.52	0	38.9		-10	55
11515		39.71	9.52	0	38.9		-10	55
11535		39.85	9.52	0	38.9		-10	55
11555		40.01	9.52	0	38.9		-10	55
11560		40.01	9.52	0	38.9		-10	55
11575		40.29	9.52	0	38.9		-10	55
11595		40.41	9.52	0	38.9		-10	55
11615		40.38	9.52	0	38.9		-10	55
11625		40.38	9.52	0	38.9		-10	55
11635		40.62	9.52	0	38.9		-10	55
11655		40.79	9.52	0	38.9		-10	55
11675		41.07	9.52	0	38.9		-10	55
11685		41.07	9.52	0	38.9		-10	55
11695		41.2	9.52	0	38.9		-10	55
11715		41.38	9.52	0	38.9		-10	55
11735		41.6	9.52	0	38.9		-10	55
11745		41.6	9.52	0	38.9		-10	55
11755		41.68	9.52	0	38.9		-10	55
11775		41.97	9.52	0	38.9		-10	55
11795		42.15	9.52	0	38.9		-10	55
11810		42.15	9.52	0	38.9		-10	55
11815		42.22	9.52	0	38.9		-10	55
11835		42.51	9.52	0	38.9		-10	55
11855		42.77	9.52	0	38.9		-10	55
11875		42.94	9.52	0	38.9		-10	55
11895		43.31	9.52	0	38.9		-10	55
11915		43.35	9.52	0	38.9		-10	55
11935		43.64	9.52	0	38.9		-10	55
11955		43.75	9.52	0	38.9		-10	55
11975		43.79	9.52	0	38.9		-10	55
11995		44.16	9.52	0	38.9		-10	55
12015		44.43	9.52	0	38.9		-10	55
12035		44.58	9.52	0	38.9		-10	55
12055		44.63	9.52	0	38.9		-10	55
12060		44.63	9.97	0	38.9		-10	55
12075		44.95	9.97	0	38.9		-10	55
12095		45.01	9.97	0	38.9		-10	55
12115		45.13	9.97	0	38.9		-10	55
12120		45.13	9.97	0	38.9		-10	55
12135		45.46	9.97	0	38.9		-10	55
12155		45.62	9.97	0	38.9		-10	55
12175		45.94	9.97	0	38.9		-10	55
12185		45.94	9.97	0	38.9		-10	55
12195		45.74	9.97	0	38.9		-10	55
12215		45.95	9.97	0	38.9		-10	55
12235		46.27	9.97	0	38.9		-10	55
12245		46.27	9.97	0	38.9		-10	55
12255		46.5	9.97	0	38.9		-10	55
12275		46.59	9.97	0	38.9		-10	55
12295		46.9	9.97	0	38.9		-10	55
12310		46.9	9.97	0	38.9		-10	55
12315		46.95	9.97	0	38.9		-10	55
12335		47.18	9.97	0	38.9		-10	55
12355		47.35	9.97	0	38.9		-10	55
12370		47.35	9.97	0	38.9		-10	55
12375		47.41	9.97	0	38.9		-10	55
12395		47.62	9.97	0	38.9		-10	55
12415		47.75	9.97	0	38.9		-10	55
12435		47.9	9.97	0	38.9		-10	55
12455		48.14	9.97	0	38.9		-10	55
12475		48.08	9.97	0	38.9		-10	55
12495		48.33	9.97	0	38.9		-10	55
12515		48.36	9.97	0	38.9		-10	55
12535		48.56	9.97	0	38.9		-10	55
12555		48.57	9.97	0	38.9		-10	55
12560		48.57	9.85	0	38.9		-10	55
12575		48.61	9.85	0	38.9		-10	55
12595		48.72	9.85	0	38.9		-10	55
12615		48.82	9.85	0	38.9		-10	55
12620		48.82	9.85	0	38.9		-10	55
12635		48.87	9.85	0	38.9		-10	55
12655		49.24	9.85	0	38.9		-10	55
12675		48.9	9.85	0	38.9		-10	55
12685		48.9	9.85	0	38.9		-10	55
12695		49.11	9.85	0	38.9		-10	55
12715		49.02	9.85	0	38.9		-10	55
12735		49.07	9.85	0	38.9		-10	55
12745		49.07	9.85	0	38.9		-10	55
12755		49.12	9.85	0	38.9		-10	55
12775		49.11	9.85	0	38.9		-10	55
12795		48.83	9.85	0	38.9		-10	55
12810		48.83	9.85	0	38.9		-10	55
12815		48.93	9.85	0	38.9		-10	55
12835		48.98	9.85	0	38.9		-10	55
12855		48.87	9.85	0	38.9		-10	55
12870		48.87	9.85	0	38.9		-10	55
12875		48.73	9.85	0	38.9		-10	55
12895		48.58	9.85	0	38.9		-10	55
12915		48.54	9.85	0	38.9		-10	55
12935		48.27	9.85	0	38.9		-10	55
12955		48.13	9.85	0	38.9		-10	55
12975		47.8	9.85	0	38.9		-10	55
12995		47.55	9.85	0	38.9		-10	55
13015		47.43	9.85	0	38.9		-10	55
13035		47.27	9.85	0	38.9		-10	55
13055		47.12	9.85	0	38.9		-10	55
13075		46.86	9.85	0	38.9		-10	55
13095		46.51	9.85	0	38.9		-10	55
13115		46.49	9.85	0	38.9		-10	55
13120		46.49	9.77	0	38.9		-10	55
13135		46.09	9.77	0	38.9		-10	55
13155		45.9	9.77	0	38.9		-10	55
13175		45.83	9.77	0	38.9		-10	55
13185		45.83	9.77	0	38.9		-10	55
13195		45.35	9.77	0	38.9		-10	55
13215		45.1	9.77	0	38.9		-10	55
13235		45.25	9.77	0	38.9		-10	55
13245		45.25	9.77	0	38.9		-10	55
13255		44.88	9.77	0	38.9		-10	55
13275		44.57	9.77	0	38.9		-10	55
13295		44.21	9.77	0	38.9		-10	55
13305		44.21	9.77	0	38.9		-10	55
13315		44.26	9.77	0	38.9		-10	55
13335		44.13	9.77	0	38.9		-10	55
13355		43.72	9.77	0	38.9		-10	55
13370		43.72	9.77	0	38.9		-10	55
13375		43.58	9.77	0	38.9		-10	55
13395		43.62	9.77	0	38.9		-10	55
13415		43.24	9.77	0	38.9		-10	55
13430		43.24	9.77	0	38.9		-10	55
13435		43.24	9.77	0	38.9		-10	55
13455		43.09	9.77	0	38.9		-10	55
13475		42.7	9.77	0	38.9		-10	55
13495		42.53	9.77	0	38.9		-10	55
13515		42.42	9.77	0	38.9		-10	55
13535		42.23	9.77	0	38.9		-10	55
13555		42.31	9.77	0	38.9		-10	55
13575		41.93	9.77	0	38.9		-10	55
13595		41.77	9.77	0	38.9		-10	55
13615		41.67	9.77	0	38.9		-10	55
13620		41.67	9.87	0	38.9		-10	55
13635		41.43	9.87	0	38.9		-10	55
13655		41.34	9.87	0	38.9		-10	55
13675		41.11	9.87	0	38.9		-10	55
13680		41.11	9.87	0	38.9		-10	55
13695		40.85	9.87	0	38.9		-10	55
13715		40.73	9.87	0	38.9		-10	55
13735		40.57	9.87	0	38.9		-10	55
13745		40.57	9.87	0	38.9		-10	55
13755		40.46	9.87	0	38.9		-10	55
13775		40.21	9.87	0	38.9		-10	55
13795		40.11	9.87	0	38.9		-10	55
13805		40.11	9.87	0	38.9		-10	55
13815		40.14	9.87	0	38.9		-10	55
13835		40.03	9.87	0	38.9		-10	55
13855		39.87	9.87	0	38.9		-10	55
13870		39.87	9.87	0	38.9		-10	55
13875		39.72	9.87	0	38.9		-10	55
13895		39.64	9.87	0	38.9		-10	55
13915		39.66	9.87	0	38.9		-10	55
13930		39.66	9.87	0	38.9		-10	55
13935		39.58	9.87	0	38.9		-10	55
13955		39.46	9.87	0	38.9		-10	55
13975		39.3	9.87	0	38.9		-10	55
13995		39.31	9.87	0	38.9		-10	55
14015		39.17	9.87	0	38.9		-10	55
14035		39.19	9.87	0	38.9		-10	55
14055		39.2	9.87	0	38.9		-10	55
14075		39.22	9.87	0	38.9		-10	55
14095		39.18	9.87	0	38.9		-10	55
14115		38.99	9.87	0	38.9		-10	55
14120		38.99	9.97	0	38.9		-10	55
14135		39.04	9.97	0	38.9		-10	55
14155		39.22	9.97	0	38.9		-10	55
14175		39.06	9.97	0	38.9		-10	55
14180		39.06	9.97	0	38.9		-10	55
14195		39.14	9.97	0	38.9		-10	55
14215		39.07	9.97	0	38.9		-10	55
14235		39.09	9.97	0	38.9		-10	55
14245		39.09	9.97	0	38.9		-10	55
14255		39.24	9.97	0	38.9		-10	55
14275		39.08	9.97	0	38.9		-10	55
14295		39.2	9.97	0	38.9		-10	55
14305		39.2	9.97	0	38.9		-10	55
14315		39.18	9.97	0	38.9		-10	55
14335		39.25	9.97	0	38.9		-10	55
14355		39.33	9.97	0	38.9		-10	55
14370		39.33	9.97	0	38.9		-10	55
14375		39.35	9.97	0	38.9		-10	55
14395		39.44	9.97	0	38.9		-10	55
14415		39.41	9.97	0	38.9		-10	55
14430		39.41	9.97	0	38.9		-10	55
14435		39.56	9.97	0	38.9		-10	55
14455		39.6	9.97	0	38.9		-10	55
14475		39.85	9.97	0	38.9		-10	55
14495		39.96	9.97	0	38.9		-10	55
14515		40.03	9.97	0	38.9		-10	55
14535		40.21	9.97	0	38.9		-10	55
14555		40.44	9.97	0	38.9		-10	55
14575		40.57	9.97	0	38.9		-10	55
14595		40.8	9.97	0	38.9		-10	55
14615		40.89	9.97	0	38.9		-10	55
14635		41.17	9.97	0	38.9		-10	55
14655		41.41	9.97	0	38.9		-10	55
14675		41.49	9.97	0	38.9		-10	55
14680		41.49	10.04	0	38.9		-10	55
14695		41.72	10.04	0	38.9		-10	55
14715		41.97	10.04	0	38.9		-10	55
14735		42.05	10.04	0	38.9		-10	55
14740		42.05	10.04	0	38.9		-10	55
14755		42.3	10.04	0	38.9		-10	55
14775		42.49	10.04	0	38.9		-10	55
14795		42.68	10.04	0	38.9		-10	55
14805		42.68	10.04	0	38.9		-10	55
14815		42.98	10.04	0	38.9		-10	55
14835		43.2	10.04	0	38.9		-10	55
14855		43.32	10.04	0	38.9		-10	55
14865		43.32	10.04	0	38.9		-10	55
14875		43.52	10.04	0	38.9		-10	55
14895		43.66	10.04	0	38.9		-10	55
14915		43.76	10.04	0	38.9		-10	55
14930		43.76	10.04	0	38.9		-10	55
14935		44.14	10.04	0	38.9		-10	55
14955		44.09	10.04	0	38.9		-10	55
14975		44.4	10.04	0	38.9		-10	55
14990		44.4	10.04	0	38.9		-10	55
14995		44.7	10.04	0	38.9		-10	55
15015		44.78	10.04	0	38.9		-10	55
15035		45.02	10.04	0	38.9		-10	55
15055		45.29	10.04	0	38.9		-10	55
15075		45.26	10.04	0	38.9		-10	55
15095		45.58	10.04	0	38.9		-10	55
15115		45.82	10.04	0	38.9		-10	55
15135		45.88	10.04	0	38.9		-10	55
15155		46.21	10.04	0	38.9		-10	55
15160		46.21	10.04	0	38.9		-10	55
15175		46.13	10.04	0	38.9		-10	55
15180		46.13	10.06	0	38.9		-10	55
15195		46.37	10.06	0	38.9		-10	55
15215		46.45	10.06	0	38.9		-10	55
15235		46.9	10.06	0	38.9		-10	55
15240		46.9	10.06	0	38.9		-10	55
15255		46.98	10.06	0	38.9		-10	55
15275		47.18	10.06	0	38.9		-10	55
15295		47.27	10.06	0	38.9		-10	55
15305		47.27	10.06	0	38.9		-10	55
15315		47.43	10.06	0	38.9		-10	55
15335		47.64	10.06	0	38.9		-10	55
15355		47.66	10.06	0	38.9		-10	55
15365		47.66	10.06	0	38.9		-10	55
15375		47.87	10.06	0	38.9		-10	55
15395		47.99	10.06	0	38.9		-10	55
15415		48.17	10.06	0	38.9		-10	55
15430		48.17	10.06	0	38.9		-10	55
15435		48.18	10.06	0	38.9		-10	55
15455		48.37	10.06	0	38.9		-10	55
15475		48.42	10.06	0	38.9		-10	55
15490		48.42	10.06	0	38.9		-10	55
15495		48.58	10.06	0	38.9		-10	55
15515		48.67	10.06	0	38.9		-10	55
15535		48.7	10.06	0	38.9		-10	55
15555		48.81	10.06	0	38.9		-10	55
15575		48.84	10.06	0	38.9		-10	55
15595		48.83	10.06	0	38.9		-10	55
15615		48.79	10.06	0	38.9		-10	55
15635		49.06	10.06	0	38.9		-10	55
15655		49.07	10.06	0	38.9		-10	55
15675		48.86	10.06	0	38.9		-10	55
15680		48.86	10.01	0	38.9		-10	55
15695		49.01	10.01	0	38.9		-10	55
15715		49.06	10.01	0	38.9		-10	55
15735		48.85	10.01	0	38.9		-10	55
15740		48.85	10.01	0	38.9		-10	55
15755		49.03	10.01	0	38.9		-10	55
15775		48.91	10.01	0	38.9		-10	55
15795		48.7	10.01	0	38.9		-10	55
15805		48.7	10.01	0	38.9		-10	55
15815		48.71	10.01	0	38.9		-10	55
15835		48.61	10.01	0	38.9		-10	55
15855		48.24	10.01	0	38.9		-10	55
15865		48.24	10.01	0	38.9		-10	55
15875		48.14	10.01	0	38.9		-10	55
15895		47.86	10.01	0	38.9		-10	55
15915		47.96	10.01	0	38.9		-10	55
15925		47.96	10.01	0	38.9		-10	55
15935		47.63	10.01	0	38.9		-10	55
15955		47.47	10.01	0	38.9		-10	55
15975		47.18	10.01	0	38.9		-10	55
15990		47.18	10.01	0	38.9		-10	55
15995		46.96	10.01	0	38.9		-10	55
16015		46.86	10.01	0	38.9		-10	55
16035		46.56	10.01	0	38.9		-10	55
16050		46.56	10.01	0	38.9		-10	55
16055		46.33	10.01	0	38.9		-10	55
16075		46.09	10.01	0	38.9		-10	55
16095		45.94	10.01	0	38.9		-10	55
16115		45.6	10.01	0	38.9		-10	55
16135		45.34	10.01	0	38.9		-10	55
16155		45.22	10.01	0	38.9		-10	55
16175		45.02	10.01	0	38.9		-10	55
16195		44.7	10.01	0	38.9		-10	55
16215		44.59	10.01	0	38.9		-10	55
16235		44.38	10.01	0	38.9		-10	55
16240		44.38	10.24	0	38.9		-10	55
16255		44.16	10.24	0	38.9		-10	55
16275		43.92	10.24	0	38.9		-10	55
16295		43.79	10.24	0	38.9		-10	55
16300		43.79	10.24	0	38.9		-10	55
16315		43.72	10.24	0	38.9		-10	55
16335		43.6	10.24	0	38.9		-10	55
16355		43.25	10.24	0	38.9		-10	55
16365		43.25	10.24	0	38.9		-10	55
16375		43.07	10.24	0	38.9		-10	55
16395		42.83	10.24	0	38.9		-10	55
16415		42.66	10.24	0	38.9		-10	55
16425		42.66	10.24	0	38.9		-10	55
16435		42.45	10.24	0	38.9		-10	55
16455		42.41	10.24	0	38.9		-10	55
16475		42.33	10.24	0	38.9		-10	55
16490		42.33	10.24	0	38.9		-10	55
16495		42.07	10.24	0	38.9		-10	55
16515		42.05	10.24	0	38.9		-10	55
16535		41.67	10.24	0	38.9		-10	55
16550		41.67	10.24	0	38.9		-10	55
16555		41.75	10.24	0	38.9		-10	55
16575		41.31	10.24	0	38.9		-10	55
16595		41.21	10.24	0	38.9		-10	55
16615		41.01	10.24	0	38.9		-10	55
16635		40.87	10.24	0	38.9		-10	55
16655		40.7	10.24	0	38.9		-10	55
16675		40.75	10.24	0	38.9		-10	55
16695		40.47	10.24	0	38.9		-10	55
16715		40.4	10.24	0	38.9		-10	55
16735		40.18	10.24	0	38.9		-10	55
16740		40.18	9.9	0	38.9		-10	55
16755		40	9.9	0	38.9		-10	55
16775		39.91	9.9	0	38.9		-10	55
16795		39.78	9.9	0	38.9		-10	55
16800		39.78	9.9	0	38.9		-10	55
16815		39.63	9.9	0	38.9		-10	55
16835		39.63	9.9	0	38.9		-10	55
16855		39.67	9.9	0	38.9		-10	55
16865		39.67	9.9	0	38.9		-10	55
16875		39.48	9.9	0	38.9		-10	55
16895		39.3	9.9	0	38.9		-10	55
16915		39.23	9.9	0	38.9		-10	55
16925		39.23	9.9	0	38.9		-10	55
16935		39.21	9.9	0	38.9		-10	55
16955		39.18	9.9	0	38.9		-10	55
16975		39.05	9.9	0	38.9		-10	55
16990		39.05	9.9	0	38.9		-10	55
16995		39.14	9.9	0	38.9		-10	55
17015		39.07	9.9	0	38.9		-10	55
17035		38.96	9.9	0	38.9		-10	55
17050		38.96	9.9	0	38.9		-10	55
17055		39.13	9.9	0	38.9		-10	55
17075		38.96	9.9	0	38.9		-10	55
17095		38.95	9.9	0	38.9		-10	55
17115		38.94	9.9	0	38.9		-10	55
17135		39.14	9.9	0	38.9		-10	55
17155		39.17	9.9	0	38.9		-10	55
17175		39.02	9.9	0	38.9		-10	55
17195		39.14	9.9	0	38.9		-10	55
17215		39.19	9.9	0	38.9		-10	55
17235		39.22	9.9	0	38.9		-10	55
17255		39.31	9.9	0	38.9		-10	55
17275		39.19	9.9	0	38.9		-10	55
17295		39.24	9.9	0	38.9		-10	55
17300		39.24	10.11	0	38.9		-10	55
17315		39.27	10.11	0	38.9		-10	55
17335		39.51	10.11	0	38.9		-10	55
17355		39.66	10.11	0	38.9		-10	55
17360		39.66	10.11	0	38.9		-10	55
17375		39.6	10.11	0	38.9		-10	55
17395		39.89	10.11	0	38.9		-10	55
17415		39.94	10.11	0	38.9		-10	55
17425		39.94	10.11	0	38.9		-10	55
17435		40.16	10.11	0	38.9		-10	55
17455		40.32	10.11	0	38.9		-10	55
17475		40.45	10.11	0	38.9		-10	55
17485		40.45	10.11	0	38.9		-10	55
17495		40.63	10.11	0	38.9		-10	55
17515		40.82	10.11	0	38.9		-10	55
17535		40.87	10.11	0	38.9		-10	55
17550		40.87	10.11	0	38.9		-10	55
17555		41.2	10.11	0	38.9		-10	55
17575		41.26	10.11	0	38.9		-10	55
17595		41.55	10.11	0	38.9		-10	55
17610		41.55	10.11	0	38.9		-10	55
17615		41.72	10.11	0	38.9		-10	55
17635		42	10.11	0	38.9		-10	55
17655		42.24	10.11	0	38.9		-10	55
17675		42.2	10.11	0	38.9		-10	55
17695		42.44	10.11	0	38.9		-10	55
17715		42.47	10.11	0	38.9		-10	55
17735		42.9	10.11	0	38.9		-10	55
17755		43.08	10.11	0	38.9		-10	55
17775		43.31	10.11	0	38.9		-10	55
17795		43.47	10.11	0	38.9		-10	55
17800		43.47	10.17	0	38.9		-10	55
17815		43.71	10.17	0	38.9		-10	55
17835		43.92	10.17	0	38.9		-10	55
17855		44.25	10.17	0	38.9		-10	55
17860		44.25	10.17	0	38.9		-10	55
17875		44.24	10.17	0	38.9		-10	55
17895		44.47	10.17	0	38.9		-10	55
17915		44.72	10.17	0	38.9		-10	55
17925		44.72	10.17	0	38.9		-10	55
17935		44.94	10.17	0	38.9		-10	55
17955		45.08	10.17	0	38.9		-10	55
17975		45.02	10.17	0	38.9		-10	55
17985		45.02	10.17	0	38.9		-10	55
17995		45.42	10.17	0	38.9		-10	55
18015		45.57	10.17	0	38.9		-10	55
18035		45.98	10.17	0	38.9		-10	55
18050		45.98	10.17	0	38.9		-10	55
18055		46.04	10.17	0	38.9		-10	55
18075		46.12	10.17	0	38.9		-10	55
18095		46.18	10.17	0	38.9		-10	55
18110		46.18	10.17	0	38.9		-10	55
18115		46.42	10.17	0	38.9		-10	55
18135		46.59	10.17	0	38.9		-10	55
18155		46.96	10.17	0	38.9		-10	55
18175		47.07	10.17	0	38.9		-10	55
18195		47.22	10.17	0	38.9		-10	55
18215		47.42	10.17	0	38.9		-10	55
18235		47.46	10.17	0	38.9		-10	55
18255		47.61	10.17	0	38.9		-10	55
18275		47.89	10.17	0	38.9		-10	55
18295		48.04	10.17	0	38.9		-10	55
18300		48.04	10.46	0	38.9		-10	55
18315		48.13	10.46	0	38.9		-10	55
18335		48.23	10.46	0	38.9		-10	55
18355		48.43	10.46	0	38.9		-10	55
18360		48.43	10.46	0	38.9		-10	55
18375		48.54	10.46	0	38.9		-10	55
18395		48.5	10.46	0	38.9		-10	55
18415		48.72	10.46	0	38.9		-10	55
18425		48.72	10.46	0	38.9		-10	55
18435		48.87	10.46	0	38.9		-10	55
18455		48.67	10.46	0	38.9		-10	55
18475		48.73	10.46	0	38.9		-10	55
18485		48.73	10.46	0	38.9		-10	55
18495		48.96	10.46	0	38.9		-10	55
18515		48.81	10.46	0	38.9		-10	55
18535		48.94	10.46	0	38.9		-10	55
18545		48.94	10.46	0	38.9		-10	55
18555		48.84	10.46	0	38.9		-10	55
18575		48.93	10.46	0	38.9		-10	55
18595		49.02	10.46	0	38.9		-10	55
18610		49.02	10.46	0	38.9		-10	55
18615		48.84	10.46	0	38.9		-10	55
18635		48.91	10.46	0	38.9		-10	55
18655		48.57	10.46	0	38.9		-10	55
18670		48.57	10.46	0	38.9		-10	55
18675		48.75	10.46	0	38.9		-10	55
18695		48.69	10.46	0	38.9		-10	55
18715		48.49	10.46	0	38.9		-10	55
18735		48.46	10.46	0	38.9		-10	55
18755		48.3	10.46	0	38.9		-10	55
18775		48.08	10.46	0	38.9		-10	55
18795		47.9	10.46	0	38.9		-10	55
18800		47.9	10.34	0	38.9		-10	55
18815		47.64	10.34	0	38.9		-10	55
18835		47.44	10.34	0	38.9		-10	55
18855		47.28	10.34	0	38.9		-10	55
18860		47.28	10.34	0	38.9		-10	55
18875		47.11	10.34	0	38.9		-10	55
18895		46.86	10.34	0	38.9		-10	55
18915		46.65	10.34	0	38.9		-10	55
18920		46.65	10.34	0	38.9		-10	55
18935		46.41	10.34	0	38.9		-10	55
18955		46.12	10.34	0	38.9		-10	55
18975		45.88	10.34	0	38.9		-10	55
18985		45.88	10.34	0	38.9		-10	55
18995		45.67	10.34	0	38.9		-10	55
19015		45.47	10.34	0	38.9		-10	55
19035		45.38	10.34	0	38.9		-10	55
19045		45.38	10.34	0	38.9		-10	55
19055		45.05	10.34	0	38.9		-10	55
19075		44.8	10.34	0	38.9		-10	55
19095		44.78	10.34	0	38.9		-10	55
19110		44.78	10.34	0	38.9		-10	55
19115		44.44	10.34	0	38.9		-10	55
19135		44.3	10.34	0	38.9		-10	55
19155		44.22	10.34	0	38.9		-10	55
19170		44.22	10.34	0	38.9		-10	55
19175		43.79	10.34	0	38.9		-10	55
19195		43.72	10.34	0	38.9		-10	55
19215		43.53	10.34	0	38.9		-10	55
19235		43.3	10.34	0	38.9		-10	55
19255		43.28	10.34	0	38.9		-10	55
19275		42.89	10.34	0	38.9		-10	55
19295		42.81	10.34	0	38.9		-10	55
19315		42.68	10.34	0	38.9		-10	55
19335		42.41	10.34	0	38.9		-10	55
19355		42.2	10.34	0	38.9		-10	55
19360		42.2	10.33	0	38.9		-10	55
19375		42.22	10.33	0	38.9		-10	55
19395		42.03	10.33	0	38.9		-10	55
19415		41.72	10.33	0	38.9		-10	55
19420		41.72	10.33	0	38.9		-10	55
19435		41.69	10.33	0	38.9		-10	55
19455		41.47	10.33	0	38.9		-10	55
19475		41.12	10.33	0	38.9		-10	55
19485		41.12	10.33	0	38.9		-10	55
19495		41.08	10.33	0	38.9		-10	55
19515		40.81	10.33	0	38.9		-10	55
19535		40.92	10.33	0	38.9		-10	55
19545		40.92	10.33	0	38.9		-10	55
19555		40.62	10.33	0	38.9		-10	55
19575		40.62	10.33	0	38.9		-10	55
19595		40.43	10.33	0	38.9		-10	55
19610		40.43	10.33	0	38.9		-10	55
19615		40.27	10.33	0	38.9		-10	55
19635		40.16	10.33	0	38.9		-10	55
19655		39.99	10.33	0	38.9		-10	55
19670		39.99	10.33	0	38.9		-10	55
19675		39.92	10.33	0	38.9		-10	55
19695		39.66	10.33	0	38.9		-10	55
19715		39.68	10.33	0	38.9		-10	55
19735		39.49	10.33	0	38.9		-10	55
19755		39.51	10.33	0	38.9		-10	55
19775		39.32	10.33	0	38.9		-10	55
19795		39.35	10.33	0	38.9		-10	55
19815		39.33	10.33	0	38.9		-10	55
19835		39.18	10.33	0	38.9		-10	55
19855		39.14	10.33	0	38.9		-10	55
19875		39.17	10.33	0	38.9		-10	55
19895		39.11	10.33	0	38.9		-10	55
19915		38.94	10.33	0	38.9		-10	55
19920		38.94	10.43	0	38.9		-10	55
19935		38.96	10.43	0	38.9		-10	55
19955		39.08	10.43	0	38.9		-10	55
19975		38.96	10.43	0	38.9		-10	55
19985		38.96	10.43	0	38.9		-10	55
19995		38.9	10.43	0	38.9		-10	55
20015		39	10.43	0	38.9		-10	55
20035		39.07	10.43	0	38.9		-10	55
20045		39.07	10.43	0	38.9		-10	55
20055		39.04	10.43	0	38.9		-10	55
20075		39.12	10.43	0	38.9		-10	55
20095		39.03	10.43	0	38.9		-10	55
20110		39.03	10.43	0	38.9		-10	55
20115		39.03	10.43	0	38.9		-10	55
20135		39.17	10.43	0	38.9		-10	55
20155		39.12	10.43	0	38.9		-10	55
20170		39.12	10.43	0	38.9		-10	55
20175		39.25	10.43	0	38.9		-10	55
20195		39.21	10.43	0	38.9		-10	55
20215		39.3	10.43	0	38.9		-10	55
20230		39.3	10.43	0	38.9		-10	55
20235		39.44	10.43	0	38.9		-10	55
20255		39.76	10.43	0	38.9		-10	55
20275		39.72	10.43	0	38.9		-10	55
20295		39.89	10.43	0	38.9		-10	55
20315		39.99	10.43	0	38.9		-10	55
20335		40.04	10.43	0	38.9		-10	55
20355		40.32	10.43	0	38.9		-10	55
20375		40.42	10.43	0	38.9		-10	55
20395		40.74	10.43	0	38.9		-10	55
20415		40.7	10.43	0	38.9		-10	55
20420		40.7	10.44	0	38.9		-10	55
20435		41.03	10.44	0	38.9		-10	55
20455		41.22	10.44	0	38.9		-10	55
20475		41.5	10.44	0	38.9		-10	55
20480		41.5	10.44	0	38.9		-10	55
20495		41.62	10.44	0	38.9		-10	55
20515		41.76	10.44	0	38.9		-10	55
20535		42.08	10.44	0	38.9		-10	55
20545		42.08	10.44	0	38.9		-10	55
20555		42.22	10.44	0	38.9		-10	55
20575		42.3	10.44	0	38.9		-10	55
20595		42.73	10.44	0	38.9		-10	55
20605		42.73	10.44	0	38.9		-10	55
20615		42.74	10.44	0	38.9		-10	55
20635		43.06	10.44	0	38.9		-10	55
20655		43.28	10.44	0	38.9		-10	55
20670		43.28	10.44	0	38.9		-10	55
20675		43.4	10.44	0	38.9		-10	55
20695		43.57	10.44	0	38.9		-10	55
20715		43.7	10.44	0	38.9		-10	55
20730		43.7	10.44	0	38.9		-10	55
20735		43.86	10.44	0	38.9		-10	55
20755		44.09	10.44	0	38.9		-10	55
20775		44.38	10.44	0	38.9		-10	55
20795		44.48	10.44	0	38.9		-10	55
20815		44.79	10.44	0	38.9		-10	55
20835		45.07	10.44	0	38.9		-10	55
20855		45.17	10.44	0	38.9		-10	55
20875		45.21	10.44	0	38.9		-10	55
20895		45.53	10.44	0	38.9		-10	55
20915		45.71	10.44	0	38.9		-10	55
20920		45.71	10.39	0	38.9		-10	55
20935		45.84	10.39	0	38.9		-10	55
20955		46.19	10.39	0	38.9		-10	55
20975		46.19	10.39	0	38.9		-10	55
20980		46.19	10.39	0	38.9		-10	55
20995		46.44	10.39	0	38.9		-10	55
21015		46.65	10.39	0	38.9		-10	55
21035		46.8	10.39	0	38.9		-10	55
21045		46.8	10.39	0	38.9		-10	55
21055		47.02	10.39	0	38.9		-10	55
21075		47.08	10.39	0	38.9		-10	55
21095		47.47	10.39	0	38.9		-10	55
21105		47.47	10.39	0	38.9		-10	55
21115		47.43	10.39	0	38.9		-10	55
21135		47.65	10.39	0	38.9		-10	55
21155		47.84	10.39	0	38.9		-10	55
21170		47.84	10.39	0	38.9		-10	55
21175		47.81	10.39	0	38.9		-10	55
21195		48.03	10.39	0	38.9		-10	55
21215		48.13	10.39	0	38.9		-10	55
21230		48.13	10.39	0	38.9		-10	55
21235		48.08	10.39	0	38.9		-10	55
21255		48.28	10.39	0	38.9		-10	55
21275		48.45	10.39	0	38.9		-10	55
21295		48.39	10.39	0	38.9		-10	55
21315		48.39	10.39	0	38.9		-10	55
21335		48.53	10.39	0	38.9		-10	55
21355		48.83	10.39	0	38.9		-10	55
21375		48.64	10.39	0	38.9		-10	55
21395		48.91	10.39	0	38.9		-10	55
21415		48.97	10.39	0	38.9		-10	55
21420		48.97	10.44	0	38.9		-10	55
21435		48.84	10.44	0	38.9		-10	55
21455		48.92	10.44	0	38.9		-10	55
21475		48.88	10.44	0	38.9		-10	55
21480		48.88	10.44	0	38.9		-10	55
21495		48.88	10.44	0	38.9		-10	55
21515		49	10.44	0	38.9		-10	55
21535		48.82	10.44	0	38.9		-10	55
21540		48.82	10.44	0	38.9		-10	55
21555		48.79	10.44	0	38.9		-10	55
21575		48.8	10.44	0	38.9		-10	55
21595		48.57	10.44	0	38.9		-10	55
21605		48.57	10.44	0	38.9		-10	55
21615		48.37	10.44	0	38.9		-10	55
21635		48.35	10.44	0	38.9		-10	55
21655		48.21	10.44	0	38.9		-10	55
21665		48.21	10.44	0	38.9		-10	55
21675		48.06	10.44	0	38.9		-10	55
21695		47.99	10.44	0	38.9		-10	55
21715		47.86	10.44	0	38.9		-10	55
21730		47.86	10.44	0	38.9		-10	55
21735		47.66	10.44	0	38.9		-10	55
21755		47.46	10.44	0	38.9		-10	55
21775		47.26	10.44	0	38.9		-10	55
21790		47.26	10.44	0	38.9		-10	55
21795		47.07	10.44	0	38.9		-10	55
21815		46.8	10.44	0	38.9		-10	55
21835		46.6	10.44	0	38.9		-10	55
21855		46.29	10.44	0	38.9		-10	55
21875		46.04	10.44	0	38.9		-10	55
21895		45.81	10.44	0	38.9		-10	55
21915		45.6	10.44	0	38.9		-10	55
21935		45.61	10.44	0	38.9		-10	55
21955		45.23	10.44	0	38.9		-10	55
21975		45.1	10.44	0	38.9		-10	55
21980		45.1	10.46	0	38.9		-10	55
21995		44.89	10.46	0	38.9		-10	55
22015		44.58	10.46	0	38.9		-10	55
22035		44.4	10.46	0	38.9		-10	55
22040		44.4	10.46	0	38.9		-10	55
22055		44.34	10.46	0	38.9		-10	55
22075		44.11	10.46	0	38.9		-10	55
22095		43.82	10.46	0	38.9		-10	55
22105		43.82	10.46	0	38.9		-10	55
22115		43.57	10.46	0	38.9		-10	55
22135		43.44	10.46	0	38.9		-10	55
22155		43.18	10.46	0	38.9		-10	55
22165		43.18	10.46	0	38.9		-10	55
22175		43.12	10.46	0	38.9		-10	55
22195		42.93	10.46	0	38.9		-10	55
22215		42.66	10.46	0	38.9		-10	55
22230		42.66	10.46	0	38.9		-10	55
22235		42.57	10.46	0	38.9		-10	55
22255		42.37	10.46	0	38.9		-10	55
22275		42.18	10.46	0	38.9		-10	55
22290		42.18	10.46	0	38.9		-10	55
22295		42.14	10.46	0	38.9		-10	55
22315		42.03	10.46	0	38.9		-10	55
22335		41.8	10.46	0	38.9		-10	55
22355		41.63	10.46	0	38.9		-10	55
22375		41.42	10.46	0	38.9		-10	55
22395		41.17	10.46	0	38.9		-10	55
22415		41.12	10.46	0	38.9		-10	55
22435		41.02	10.46	0	38.9		-10	55
22455		40.71	10.46	0	38.9		-10	55
22475		40.71	10.46	0	38.9		-10	55
22480		40.71	10.44	0	38.9		-10	55
22495		40.45	10.44	0	38.9		-10	55
22515		40.41	10.44	0	38.9		-10	55
22535		40.28	10.44	0	38.9		-10	55
22540		40.28	10.44	0	38.9		-10	55
22555		40.09	10.44	0	38.9		-10	55
22575		40.02	10.44	0	38.9		-10	55
22595		39.78	10.44	0	38.9		-10	55
22605		39.78	10.44	0	38.9		-10	55
22615		39.72	10.44	0	38.9		-10	55
22635		39.43	10.44	0	38.9		-10	55
22655		39.56	10.44	0	38.9		-10	55
22665		39.56	10.44	0	38.9		-10	55
22675		39.37	10.44	0	38.9		-10	55
22695		39.44	10.44	0	38.9		-10	55
22715		39.26	10.44	0	38.9		-10	55
22730		39.26	10.44	0	38.9		-10	55
22735		39.31	10.44	0	38.9		-10	55
22755		39.25	10.44	0	38.9		-10	55
22775		39.09	10.44	0	38.9		-10	55
22790		39.09	10.44	0	38.9		-10	55
22795		39.1	10.44	0	38.9		-10	55
22815		39.15	10.44	0	38.9		-10	55
22835		38.96	10.44	0	38.9		-10	55
22850		38.96	10.44	0	38.9		-10	55
22855		39.01	10.44	0	38.9		-10	55
22875		39.19	10.44	0	38.9		-10	55
22895		38.93	10.44	0	38.9		-10	55
22915		38.99	10.44	0	38.9		-10	55
22935		38.9	10.44	0	38.9		-10	55
22955		38.94	10.44	0	38.9		-10	55
22975		38.96	10.44	0	38.9		-10	55
22995		39.16	10.44	0	38.9		-10	55
23015		39.09	10.44	0	38.9		-10	55
23035		39.3	10.44	0	38.9		-10	55
23040		39.3	10.51	0	38.9		-10	55
23055		39.25	10.51	0	38.9		-10	55
23075		39.3	10.51	0	38.9		-10	55
23095		39.25	10.51	0	38.9		-10	55
23100		39.25	10.51	0	38.9		-10	55
23115		39.67	10.51	0	38.9		-10	55
23135		39.37	10.51	0	38.9		-10	55
23155		39.81	10.51	0	38.9		-10	55
23165		39.81	10.51	0	38.9		-10	55
23175		39.77	10.51	0	38.9		-10	55
23195		39.92	10.51	0	38.9		-10	55
23215		40.16	10.51	0	38.9		-10	55
23225		40.16	10.51	0	38.9		-10	55
23235		40.07	10.51	0	38.9		-10	55
23255		40.51	10.51	0	38.9		-10	55
23275		40.6	10.51	0	38.9		-10	55
23290		40.6	10.51	0	38.9		-10	55
23295		40.81	10.51	0	38.9		-10	55
23315		41.01	10.51	0	38.9		-10	55
23335		41.11	10.51	0	38.9		-10	55
23350		41.11	10.51	0	38.9		-10	55
23355		41.46	10.51	0	38.9		-10	55
23375		41.68	10.51	0	38.9		-10	55
23395		41.86	10.51	0	38.9		-10	55
23415		41.98	10.51	0	38.9		-10	55
23435		42.04	10.51	0	38.9		-10	55
23455		42.51	10.51	0	38.9		-10	55
23475		42.52	10.51	0	38.9		-10	55
23495		42.92	10.51	0	38.9		-10	55
23515		43	10.51	0	38.9		-10	55
23535		43.26	10.51	0	38.9		-10	55
23540		43.26	10.69	0	38.9		-10	55
23555		43.37	10.69	0	38.9		-10	55
23575		43.6	10.69	0	38.9		-10	55
23595		43.9	10.69	0	38.9		-10	55
23600		43.9	10.69	0	38.9		-10	55
23615		43.97	10.69	0	38.9		-10	55
23635		44.29	10.69	0	38.9		-10	55
23655		44.39	10.69	0	38.9		-10	55
23665		44.39	10.69	0	38.9		-10	55
23675		44.6	10.69	0	38.9		-10	55
23695		44.79	10.69	0	38.9		-10	55
23715		45.01	10.69	0	38.9		-10	55
23725		45.01	10.69	0	38.9		-10	55
23735		45.17	10.69	0	38.9		-10	55
23755		45.35	10.69	0	38.9		-10	55
23775		45.68	10.69	0	38.9		-10	55
23790		45.68	10.69	0	38.9		-10	55
23795		45.61	10.69	0	38.9		-10	55
23815		46.02	10.69	0	38.9		-10	55
23835		46.14	10.69	0	38.9		-10	55
23850		46.14	10.69	0	38.9		-10	55
23855		46.31	10.69	0	38.9		-10	55
23875		46.54	10.69	0	38.9		-10	55
23895		46.77	10.69	0	38.9		-10	55
23915		46.81	10.69	0	38.9		-10	55
23935		47.19	10.69	0	38.9		-10	55
23955		47.31	10.69	0	38.9		-10	55
23975		47.4	10.69	0	38.9		-10	55
23995		47.73	10.69	0	38.9		-10	55
24015		47.61	10.69	0	38.9		-10	55
24035		47.9	10.69	0	38.9		-10	55
24045		47.9	10.68	0	38.9		-10	55
24055		47.92	10.68	0	38.9		-10	55
24075		48.08	10.68	0	38.9		-10	55
24095		48.17	10.68	0	38.9		-10	55
24100		48.17	10.68	0	38.9		-10	55
24115		48.17	10.68	0	38.9		-10	55
24135		48.32	10.68	0	38.9		-10	55
24155		48.52	10.68	0	38.9		-10	55
24160		48.52	10.68	0	38.9		-10	55
24175		48.53	10.68	0	38.9		-10	55
24195		48.52	10.68	0	38.9		-10	55
24215		48.79	10.68	0	38.9		-10	55
24225		48.79	10.68	0	38.9		-10	55
24235		48.64	10.68	0	38.9		-10	55
24255		48.89	10.68	0	38.9		-10	55
24275		48.8	10.68	0	38.9		-10	55
24290		48.8	10.68	0	38.9		-10	55
24295		48.77	10.68	0	38.9		-10	55
24315		48.84	10.68	0	38.9		-10	55
24335		48.78	10.68	0	38.9		-10	55
24350		48.78	10.68	0	38.9		-10	55
24355		48.84	10.68	0	38.9		-10	55
24375		48.69	10.68	0	38.9		-10	55
24395		48.69	10.68	0	38.9		-10	55
24415		48.79	10.68	0	38.9		-10	55
24435		48.77	10.68	0	38.9		-10	55
24455		48.39	10.68	0	38.9		-10	55
24475		48.44	10.68	0	38.9		-10	55
24495		48.37	10.68	0	38.9		-10	55
24515		48.32	10.68	0	38.9		-10	55
24535		48.05	10.68	0	38.9		-10	55
24555		47.86	10.68	0	38.9		-10	55
24575		47.71	10.68	0	38.9		-10	55
24595		47.36	10.68	0	38.9		-10	55
24600		47.36	10.51	0	38.9		-10	55
24615		47.02	10.51	0	38.9		-10	55
24635		47.01	10.51	0	38.9		-10	55
24655		47.02	10.51	0	38.9		-10	55
24660		47.02	10.51	0	38.9		-10	55
24675		46.71	10.51	0	38.9		-10	55
24695		46.26	10.51	0	38.9		-10	55
24715		46.2	10.51	0	38.9		-10	55
24725		46.2	10.51	0	38.9		-10	55
24735		45.98	10.51	0	38.9		-10	55
24755		45.72	10.51	0	38.9		-10	55
24775		45.53	10.51	0	38.9		-10	55
24785		45.53	10.51	0	38.9		-10	55
24795		45.3	10.51	0	38.9		-10	55
24815		45.04	10.51	0	38.9		-10	55
24835		44.75	10.51	0	38.9		-10	55
24850		44.75	10.51	0	38.9		-10	55
24855		44.57	10.51	0	38.9		-10	55
24875		44.4	10.51	0	38.9		-10	55
24895		44.31	10.51	0	38.9		-10	55
24910		44.31	10.51	0	38.9		-10	55
24915		44	10.51	0	38.9		-10	55
24935		44	10.51	0	38.9		-10	55
24955		43.76	10.51	0	38.9		-10	55
24975		43.43	10.51	0	38.9		-10	55
24995		43.37	10.51	0	38.9		-10	55
25015		43.1	10.51	0	38.9		-10	55
25035		43.05	10.51	0	38.9		-10	55
25055		42.91	10.51	0	38.9		-10	55
25075		42.76	10.51	0	38.9		-10	55
25095		42.68	10.51	0	38.9		-10	55
25100		42.68	10.74	0	38.9		-10	55
25115		42.39	10.74	0	38.9		-10	55
25135		42.14	10.74	0	38.9		-10	55
25155		42.02	10.74	0	38.9		-10	55
25160		42.02	10.74	0	38.9		-10	55
25175		41.86	10.74	0	38.9		-10	55
25195		41.63	10.74	0	38.9		-10	55
25215		41.44	10.74	0	38.9		-10	55
25225		41.44	10.74	0	38.9		-10	55
25235		41.33	10.74	0	38.9		-10	55
25255		41.18	10.74	0	38.9		-10	55
25275		41.06	10.74	0	38.9		-10	55
25285		41.06	10.74	0	38.9		-10	55
25295		40.77	10.74	0	38.9		-10	55
25315		40.59	10.74	0	38.9		-10	55
25335		40.47	10.74	0	38.9		-10	55
25350		40.47	10.74	0	38.9		-10	55
25355		40.2	10.74	0	38.9		-10	55
25375		40.29	10.74	0	38.9		-10	55
25395		39.95	10.74	0	38.9		-10	55
25410		39.95	10.74	0	38.9		-10	55
25415		39.91	10.74	0	38.9		-10	55
25435		39.81	10.74	0	38.9		-10	55
25455		39.81	10.74	0	38.9		-10	55
25470		39.81	10.74	0	38.9		-10	55
25475		39.63	10.74	0	38.9		-10	55
25495		39.45	10.74	0	38.9		-10	55
25515		39.28	10.74	0	38.9		-10	55
25535		39.38	10.74	0	38.9		-10	55
25555		39.26	10.74	0	38.9		-10	55
25575		39.3	10.74	0	38.9		-10	55
25595		39.18	10.74	0	38.9		-10	55
25600		39.18	10.73	0	38.9		-10	55
25615		39.06	10.73	0	38.9		-10	55
25635		39.07	10.73	0	38.9		-10	55
25655		39.03	10.73	0	38.9		-10	55
25660		39.03	10.73	0	38.9		-10	55
25675		38.9	10.73	0	38.9		-10	55
25695		39.06	10.73	0	38.9		-10	55
25715		38.86	10.73	0	38.9		-10	55
25725		38.86	10.73	0	38.9		-10	55
25735		38.92	10.73	0	38.9		-10	55
25755		38.96	10.73	0	38.9		-10	55
25775		38.97	10.73	0	38.9		-10	55
25785		38.97	10.73	0	38.9		-10	55
25795		39.01	10.73	0	38.9		-10	55
25815		38.98	10.73	0	38.9		-10	55
25835		39.16	10.73	0	38.9		-10	55
25845		39.16	10.73	0	38.9		-10	55
25855		39.26	10.73	0	38.9		-10	55
25875		39.16	10.73	0	38.9		-10	55
25895		39.47	10.73	0	38.9		-10	55
25910		39.47	10.73	0	38.9		-10	55
25915		39.28	10.73	0	38.9		-10	55
25935		39.55	10.73	0	38.9		-10	55
25955		39.52	10.73	0	38.9		-10	55
25970		39.52	10.73	0	38.9		-10	55
25975		39.76	10.73	0	38.9		-10	55
25995		39.97	10.73	0	38.9		-10	55
26015		40.02	10.73	0	38.9		-10	55
26035		40.22	10.73	0	38.9		-10	55
26055		40.32	10.73	0	38.9		-10	55
26075		40.52	10.73	0	38.9		-10	55
26095		40.67	10.73	0	38.9		-10	55
26115		40.95	10.73	0	38.9		-10	55
26135		41.03	10.73	0	38.9		-10	55
26155		41.29	10.73	0	38.9		-10	55
26160		41.29	10.64	0	38.9		-10	55
26175		41.4	10.64	0	38.9		-10	55
26195		41.71	10.64	0	38.9		-10	55
26215		41.87	10.64	0	38.9		-10	55
26220		41.87	10.64	0	38.9		-10	55
26235		41.97	10.64	0	38.9		-10	55
26255		42.29	10.64	0	38.9		-10	55
26275		42.55	10.64	0	38.9		-10	55
26285		42.55	10.64	0	38.9		-10	55
26295		42.61	10.64	0	38.9		-10	55
26315		42.93	10.64	0	38.9		-10	55
26335		42.97	10.64	0	38.9		-10	55
26345		42.97	10.64	0	38.9		-10	55
26355		43.25	10.64	0	38.9		-10	55
26375		43.59	10.64	0	38.9		-10	55
26395		43.69	10.64	0	38.9		-10	55
26410		43.69	10.64	0	38.9		-10	55
26415		43.94	10.64	0	38.9		-10	55
26435		44.12	10.64	0	38.9		-10	55
26455		44.21	10.64	0	38.9		-10	55
26470		44.21	10.64	0	38.9		-10	55
26475		44.52	10.64	0	38.9		-10	55
26495		44.69	10.64	0	38.9		-10	55
26515		44.93	10.64	0	38.9		-10	55
26535		45.19	10.64	0	38.9		-10	55
26555		45.26	10.64	0	38.9		-10	55
26575		45.6	10.64	0	38.9		-10	55
26595		45.68	10.64	0	38.9		-10	55
26615		45.89	10.64	0	38.9		-10	55
26635		46.08	10.64	0	38.9		-10	55
26655		46.24	10.64	0	38.9		-10	55
26660		46.24	10.76	0	38.9		-10	55
26675		46.32	10.76	0	38.9		-10	55
26695		46.69	10.76	0	38.9		-10	55
26715		46.83	10.76	0	38.9		-10	55
26720		46.83	10.76	0	38.9		-10	55
26735		47.05	10.76	0	38.9		-10	55
26755		47.15	10.76	0	38.9		-10	55
26775		47.38	10.76	0	38.9		-10	55
26785		47.38	10.76	0	38.9		-10	55
26795		47.42	10.76	0	38.9		-10	55
26815		47.65	10.76	0	38.9		-10	55
26835		47.83	10.76	0	38.9		-10	55
26845		47.83	10.76	0	38.9		-10	55
26855		47.86	10.76	0	38.9		-10	55
26875		48	10.76	0	38.9		-10	55
26895		48.06	10.76	0	38.9		-10	55
26910		48.06	10.76	0	38.9		-10	55
26915		48.23	10.76	0	38.9		-10	55
26935		48.39	10.76	0	38.9		-10	55
26955		48.5	10.76	0	38.9		-10	55
26970		48.5	10.76	0	38.9		-10	55
26975		48.43	10.76	0	38.9		-10	55
26995		48.53	10.76	0	38.9		-10	55
27015		48.63	10.76	0	38.9		-10	55
27035		48.86	10.76	0	38.9		-10	55
27055		48.88	10.76	0	38.9		-10	55
27075		48.86	10.76	0	38.9		-10	55
27095		48.81	10.76	0	38.9		-10	55
27115		48.86	10.76	0	38.9		-10	55
27135		48.7	10.76	0	38.9		-10	55
27155		48.78	10.76	0	38.9		-10	55
27175		48.84	10.76	0	38.9		-10	55
27195		48.74	10.76	0	38.9		-10	55
27215		48.7	10.76	0	38.9		-10	55
27220		48.7	10.79	0	38.9		-10	55
27235		48.82	10.79	0	38.9		-10	55
27255		48.73	10.79	0	38.9		-10	55
27275		48.5	10.79	0	38.9		-10	55
27280		48.5	10.79	0	38.9		-10	55
27295		48.5	10.79	0	38.9		-10	55
27315		48.3	10.79	0	38.9		-10	55
27335		48.3	10.79	0	38.9		-10	55
27345		48.3	10.79	0	38.9		-10	55
27355		48	10.79	0	38.9		-10	55
27375		47.8	10.79	0	38.9		-10	55
27395		47.59	10.79	0	38.9		-10	55
27405		47.59	10.79	0	38.9		-10	55
27415		47.47	10.79	0	38.9		-10	55
27435		47.35	10.79	0	38.9		-10	55
27455		47.17	10.79	0	38.9		-10	55
27470		47.17	10.79	0	38.9		-10	55
27475		46.88	10.79	0	38.9		-10	55
27495		46.6	10.79	0	38.9		-10	55
27515		46.28	10.79	0	38.9		-10	55
27530		46.28	10.79	0	38.9		-10	55
27535		46.23	10.79	0	38.9		-10	55
27555		46.08	10.79	0	38.9		-10	55
27575		45.93	10.79	0	38.9		-10	55
27595		45.5	10.79	0	38.9		-10	55
27615		45.27	10.79	0	38.9		-10	55
27635		45.02	10.79	0	38.9		-10	55
27655		44.92	10.79	0	38.9		-10	55
27675		44.61	10.79	0	38.9		-10	55
27695		44.32	10.79	0	38.9		-10	55
27715		44.22	10.79	0	38.9		-10	55
27720		44.22	10.96	0	38.9		-10	55
27735		44.19	10.96	0	38.9		-10	55
27755		43.84	10.96	0	38.9		-10	55
27775		43.64	10.96	0	38.9		-10	55
27780		43.64	10.96	0	38.9		-10	55
27795		43.51	10.96	0	38.9		-10	55
27815		43.31	10.96	0	38.9		-10	55
27835		43.14	10.96	0	38.9		-10	55
27845		43.14	10.96	0	38.9		-10	55
27855		42.98	10.96	0	38.9		-10	55
27875		42.81	10.96	0	38.9		-10	55
27895		42.64	10.96	0	38.9		-10	55
27905		42.64	10.96	0	38.9		-10	55
27915		42.46	10.96	0	38.9		-10	55
27935		42.29	10.96	0	38.9		-10	55
27955		42.26	10.96	0	38.9		-10	55
27970		42.26	10.96	0	38.9		-10	55
27975		41.96	10.96	0	38.9		-10	55
27995		41.76	10.96	0	38.9		-10	55
28015		41.7	10.96	0	38.9		-10	55
28030		41.7	10.96	0	38.9		-10	55
28035		41.49	10.96	0	38.9		-10	55
28055		41.28	10.96	0	38.9		-10	55
28075		41.15	10.96	0	38.9		-10	55
28095		40.89	10.96	0	38.9		-10	55
28115		40.75	10.96	0	38.9		-10	55
28135		40.71	10.96	0	38.9		-10	55
28155		40.56	10.96	0	38.9		-10	55
28175		40.35	10.96	0	38.9		-10	55
28195		40.31	10.96	0	38.9		-10	55
28215		40.08	10.96	0	38.9		-10	55
28220		40.08	11.04	0	38.9		-10	55
28235		40	11.04	0	38.9		-10	55
28255		39.93	11.04	0	38.9		-10	55
28275		39.74	11.04	0	38.9		-10	55
28280		39.74	11.04	0	38.9		-10	55
28295		39.52	11.04	0	38.9		-10	55
28315		39.55	11.04	0	38.9		-10	55
28335		39.3	11.04	0	38.9		-10	55
28345		39.3	11.04	0	38.9		-10	55
28355		39.21	11.04	0	38.9		-10	55
28375		39.29	11.04	0	38.9		-10	55
28395		39.28	11.04	0	38.9		-10	55
28405		39.28	11.04	0	38.9		-10	55
28415		39.26	11.04	0	38.9		-10	55
28435		39.13	11.04	0	38.9		-10	55
28455		39.18	11.04	0	38.9		-10	55
28465		39.18	11.04	0	38.9		-10	55
28475		39.05	11.04	0	38.9		-10	55
28495		39.08	11.04	0	38.9		-10	55
28515		38.93	11.04	0	38.9		-10	55
28530		38.93	11.04	0	38.9		-10	55
28535		38.85	11.04	0	38.9		-10	55
28555		38.94	11.04	0	38.9		-10	55
28575		38.96	11.04	0	38.9		-10	55
28595		38.93	11.04	0	38.9		-10	55
28615		38.96	11.04	0	38.9		-10	55
28635		38.97	11.04	0	38.9		-10	55
28655		38.93	11.04	0	38.9		-10	55
28675		38.97	11.04	0	38.9		-10	55
28695		39.03	11.04	0	38.9		-10	55
28715		39.29	11.04	0	38.9		-10	55
28735		39.11	11.04	0	38.9		-10	55
28755		39.22	11.04	0	38.9		-10	55
28775		39.4	11.04	0	38.9		-10	55
28780		39.4	10.81	0	38.9		-10	55
28795		39.48	10.81	0	38.9		-10	55
28815		39.48	10.81	0	38.9		-10	55
28835		39.77	10.81	0	38.9		-10	55
28840		39.77	10.81	0	38.9		-10	55
28855		39.94	10.81	0	38.9		-10	55
28875		39.95	10.81	0	38.9		-10	55
28895		40.06	10.81	0	38.9		-10	55
28905		40.06	10.81	0	38.9		-10	55
28915		40.23	10.81	0	38.9		-10	55
28935		40.51	10.81	0	38.9		-10	55
28955		40.52	10.81	0	38.9		-10	55
28965		40.52	10.81	0	38.9		-10	55
28975		40.79	10.81	0	38.9		-10	55
28995		40.95	10.81	0	38.9		-10	55
29015		41.19	10.81	0	38.9		-10	55
29030		41.19	10.81	0	38.9		-10	55
29035		41.3	10.81	0	38.9		-10	55
29055		41.67	10.81	0	38.9		-10	55
29075		41.77	10.81	0	38.9		-10	55
29090		41.77	10.81	0	38.9		-10	55
29095		42.02	10.81	0	38.9		-10	55
29115		42.12	10.81	0	38.9		-10	55
29135		42.36	10.81	0	38.9		-10	55
29155		42.58	10.81	0	38.9		-10	55
29175		42.81	10.81	0	38.9		-10	55
29195		42.99	10.81	0	38.9		-10	55
29215		43.24	10.81	0	38.9		-10	55
29235		43.53	10.81	0	38.9		-10	55
29255		43.49	10.81	0	38.9		-10	55
29275		44.01	10.81	0	38.9		-10	55
29280		44.01	10.76	0	38.9		-10	55
29295		43.93	10.76	0	38.9		-10	55
29315		44.11	10.76	0	38.9		-10	55
29335		44.38	10.76	0	38.9		-10	55
29340		44.38	10.76	0	38.9		-10	55
29355		44.57	10.76	0	38.9		-10	55
29375		44.8	10.76	0	38.9		-10	55
29395		44.84	10.76	0	38.9		-10	55
29405		44.84	10.76	0	38.9		-10	55
29415		45.19	10.76	0	38.9		-10	55
29435		45.36	10.76	0	38.9		-10	55
29455		45.51	10.76	0	38.9		-10	55
29465		45.51	10.76	0	38.9		-10	55
29475		45.67	10.76	0	38.9		-10	55
29495		45.98	10.76	0	38.9		-10	55
29515		46.14	10.76	0	38.9		-10	55
29530		46.14	10.76	0	38.9		-10	55
29535		46.35	10.76	0	38.9		-10	55
29555		46.64	10.76	0	38.9		-10	55
29575		46.66	10.76	0	38.9		-10	55
29590		46.66	10.76	0	38.9		-10	55
29595		46.95	10.76	0	38.9		-10	55
29615		47.12	10.76	0	38.9		-10	55
29635		47.33	10.76	0	38.9		-10	55
29655		47.34	10.76	0	38.9		-10	55
29675		47.62	10.76	0	38.9		-10	55
29695		47.67	10.76	0	38.9		-10	55
29715		47.82	10.76	0	38.9		-10	55
29735		47.97	10.76	0	38.9		-10	55
29755		47.96	10.76	0	38.9		-10	55
29775		48.32	10.76	0	38.9		-10	55
29795		48.31	10.76	0	38.9		-10	55
29815		48.43	10.76	0	38.9		-10	55
29835		48.57	10.76	0	38.9		-10	55
29840		48.57	10.93	0	38.9		-10	55
29855		48.59	10.93	0	38.9		-10	55
29875		48.58	10.93	0	38.9		-10	55
29895		48.53	10.93	0	38.9		-10	55
29905		48.53	10.93	0	38.9		-10	55
29915		48.61	10.93	0	38.9		-10	55
29935		48.63	10.93	0	38.9		-10	55
29955		48.84	10.93	0	38.9		-10	55
29965		48.84	10.93	0	38.9		-10	55
29975		48.76	10.93	0	38.9		-10	55
29995		48.71	10.93	0	38.9		-10	55
30015		48.81	10.93	0	38.9		-10	55
30025		48.81	10.93	0	38.9		-10	55
30035		48.77	10.93	0	38.9		-10	55
30055		48.82	10.93	0	38.9		-10	55
30075		48.8	10.93	0	38.9		-10	55
30090		48.8	10.93	0	38.9		-10	55
30095		48.62	10.93	0	38.9		-10	55
30115		48.49	10.93	0	38.9		-10	55
30135		48.53	10.93	0	38.9		-10	55
30150		48.53	10.93	0	38.9		-10	55
30155		48.45	10.93	0	38.9		-10	55
30175		48.31	10.93	0	38.9		-10	55
30195		48.17	10.93	0	38.9		-10	55
30215		48.22	10.93	0	38.9		-10	55
30235		48.04	10.93	0	38.9		-10	55
30255		47.86	10.93	0	38.9		-10	55
30275		47.75	10.93	0	38.9		-10	55
30295		47.42	10.93	0	38.9		-10	55
30315		47.28	10.93	0	38.9		-10	55
30335		47.16	10.93	0	38.9		-10	55
30340		47.16	10.94	0	38.9		-10	55
30355		46.77	10.94	0	38.9		-10	55
30375		46.59	10.94	0	38.9		-10	55
30395		46.42	10.94	0	38.9		-10	55
30400		46.42	10.94	0	38.9		-10	55
30415		45.98	10.94	0	38.9		-10	55
30435		46.09	10.94	0	38.9		-10	55
30455		45.81	10.94	0	38.9		-10	55
30465		45.81	10.94	0	38.9		-10	55
30475		45.5	10.94	0	38.9		-10	55
30495		45.26	10.94	0	38.9		-10	55
30515		44.89	10.94	0	38.9		-10	55
30525		44.89	10.94	0	38.9		-10	55
30535		44.88	10.94	0	38.9		-10	55
30555		44.62	10.94	0	38.9		-10	55
30575		44.47	10.94	0	38.9		-10	55
30590		44.47	10.94	0	38.9		-10	55
30595		44.39	10.94	0	38.9		-10	55
30615		44.08	10.94	0	38.9		-10	55
30635		43.98	10.94	0	38.9		-10	55
30650		43.98	10.94	0	38.9		-10	55
30655		43.65	10.94	0	38.9		-10	55
30675		43.58	10.94	0	38.9		-10	55
30695		43.38	10.94	0	38.9		-10	55
30715		43.16	10.94	0	38.9		-10	55
30735		43	10.94	0	38.9		-10	55
30755		42.82	10.94	0	38.9		-10	55
30775		42.66	10.94	0	38.9		-10	55
30795		42.55	10.94	0	38.9		-10	55
30815		42.28	10.94	0	38.9		-10	55
30835		42.08	10.94	0	38.9		-10	55
30840		42.08	10.96	0	38.9		-10	55
30855		42.12	10.96	0	38.9		-10	55
30875		41.82	10.96	0	38.9		-10	55
30895		41.67	10.96	0	38.9		-10	55
30900		41.67	10.96	0	38.9		-10	55
30915		41.6	10.96	0	38.9		-10	55
30935		41.3	10.96	0	38.9		-10	55
30955		41.24	10.96	0	38.9		-10	55
30965		41.24	10.96	0	38.9		-10	55
30975		41	10.96	0	38.9		-10	55
30995		40.87	10.96	0	38.9		-10	55
31015		40.7	10.96	0	38.9		-10	55
31025		40.7	10.96	0	38.9		-10	55
31035		40.51	10.96	0	38.9		-10	55
31055		40.38	10.96	0	38.9		-10	55
31075		40.07	10.96	0	38.9		-10	55
31090		40.07	10.96	0	38.9		-10	55
31095		40.14	10.96	0	38.9		-10	55
31115		39.99	10.96	0	38.9		-10	55
31135		39.84	10.96	0	38.9		-10	55
31150		39.84	10.96	0	38.9		-10	55
31155		39.81	10.96	0	38.9		-10	55
31175		39.51	10.96	0	38.9		-10	55
31195		39.46	10.96	0	38.9		-10	55
31215		39.32	10.96	0	38.9		-10	55
31235		39.42	10.96	0	38.9		-10	55
31255		39.32	10.96	0	38.9		-10	55
31275		39.18	10.96	0	38.9		-10	55
31295		39.21	10.96	0	38.9		-10	55
31315		39.13	10.96	0	38.9		-10	55
31335		39.18	10.96	0	38.9		-10	55
31340		39.18	10.98	0	38.9		-10	55
31355		39.08	10.98	0	38.9		-10	55
31375		38.96	10.98	0	38.9		-10	55
31395		39.08	10.98	0	38.9		-10	55
31400		39.08	10.98	0	38.9		-10	55
31415		39.1	10.98	0	38.9		-10	55
31435		39.03	10.98	0	38.9		-10	55
31455		39.06	10.98	0	38.9		-10	55
31460		39.06	10.98	0	38.9		-10	55
31475		39.01	10.98	0	38.9		-10	55
31495		39.04	10.98	0	38.9		-10	55
31515		39.06	10.98	0	38.9		-10	55
31525		39.06	10.98	0	38.9		-10	55
31535		38.93	10.98	0	38.9		-10	55
31555		39.04	10.98	0	38.9		-10	55
31575		39.05	10.98	0	38.9		-10	55
31585		39.05	10.98	0	38.9		-10	55
31595		39.04	10.98	0	38.9		-10	55
31615		39.23	10.98	0	38.9		-10	55
31635		39.31	10.98	0	38.9		-10	55
31650		39.31	10.98	0	38.9		-10	55
31655		39.33	10.98	0	38.9		-10	55
31675		39.37	10.98	0	38.9		-10	55
31695		39.66	10.98	0	38.9		-10	55
31710		39.66	10.98	0	38.9		-10	55
31715		39.51	10.98	0	38.9		-10	55
31735		39.69	10.98	0	38.9		-10	55
31755		39.81	10.98	0	38.9		-10	55
31775		39.91	10.98	0	38.9		-10	55
31795		40.2	10.98	0	38.9		-10	55
31815		40.2	10.98	0	38.9		-10	55
31835		40.54	10.98	0	38.9		-10	55
31855		40.71	10.98	0	38.9		-10	55
31875		40.81	10.98	0	38.9		-10	55
31895		41.07	10.98	0	38.9		-10	55
31900		41.07	11.12	0	38.9		-10	55
31915		41.21	11.12	0	38.9		-10	55
31935		41.44	11.12	0	38.9		-10	55
31955		41.65	11.12	0	38.9		-10	55
31960		41.65	11.12	0	38.9		-10	55
31975		41.87	11.12	0	38.9		-10	55
31995		42.14	11.12	0	38.9		-10	55
32015		42.13	11.12	0	38.9		-10	55
32025		42.13	11.12	0	38.9		-10	55
32035		42.68	11.12	0	38.9		-10	55
32055		42.69	11.12	0	38.9		-10	55
32075		43.01	11.12	0	38.9		-10	55
32085		43.01	11.12	0	38.9		-10	55
32095		43.09	11.12	0	38.9		-10	55
32115		43.36	11.12	0	38.9		-10	55
32135		43.53	11.12	0	38.9		-10	55
32150		43.53	11.12	0	38.9		-10	55
32155		43.68	11.12	0	38.9		-10	55
32175		43.9	11.12	0	38.9		-10	55
32195		44.08	11.12	0	38.9		-10	55
32210		44.08	11.12	0	38.9		-10	55
32215		44.33	11.12	0	38.9		-10	55
32235		44.47	11.12	0	38.9		-10	55
32255		44.7	11.12	0	38.9		-10	55
[truncated: 273 more rows]
