# Supplementary material for: Clinical identification of the stimulus intensity to measure temporal summation of second pain
Source: Sci Rep. 2022 Jul 28;12:12915. doi: 10.1038/s41598-022-17171-6 (PMC9334644; doi:10.1038/s41598-022-17171-6)
Supplement: Supplementary file 1 — Supplementary Information 1. [file 41598_2022_17171_MOESM1_ESM.zip › 22 PT2.xlsx]

## Sheet: Sheet1
Timestamp [msec]	Heater [C]	Tec [C]	Water [C]	COVAS	Baseline [C]	Events	LimiterMin [C]	LimiterMax [C]
25		40.07
45		40.01
65		39.88	10.04	0	39.9		-10	55
85		40.08	10.04	0	39.9		-10	55
105		40.08	10.04	0	39.9		-10	55
125		39.92	10.04	0	39.9		-10	55
130		39.92	10.04	0	39.9		-10	55
145		40.16	10.04	0	39.9		-10	55
165		40	10.04	0	39.9		-10	55
185		40.04	10.04	0	39.9		-10	55
190		40.04	10.04	0	39.9		-10	55
205		39.91	10.04	0	39.9		-10	55
225		40.02	10.04	0	39.9		-10	55
245		39.91	10.04	0	39.9		-10	55
255		39.91	10.04	0	39.9		-10	55
265		40.13	10.04	0	39.9		-10	55
285		40.13	10.04	0	39.9		-10	55
305		39.93	10.04	0	39.9		-10	55
315		39.93	10.04	0	39.9		-10	55
325		39.9	10.04	0	39.9		-10	55
345		40	10.04	0	39.9		-10	55
365		40.04	10.04	0	39.9		-10	55
380		40.04	10.04	0	39.9		-10	55
385		39.99	10.04	0	39.9		-10	55
405		39.93	10.04	0	39.9		-10	55
425		39.93	10.04	0	39.9		-10	55
440		39.93	10.04	0	39.9		-10	55
445		39.83	10.04	0	39.9		-10	55
465		39.88	10.04	0	39.9		-10	55
485		39.84	10.04	0	39.9		-10	55
505		39.91	10.04	0	39.9		-10	55
525		39.9	10.04	0	39.9		-10	55
545		39.82	10.04	0	39.9		-10	55
565		40	9.94	0	39.9		-10	55
585		40.06	9.94	0	39.9		-10	55
605		39.98	9.94	0	39.9		-10	55
625		39.87	9.94	0	39.9		-10	55
630		39.87	9.94	0	39.9		-10	55
645		39.87	9.94	0	39.9		-10	55
665		39.86	9.94	0	39.9		-10	55
685		39.99	9.94	0	39.9		-10	55
690		39.99	9.94	0	39.9		-10	55
705		39.91	9.94	0	39.9		-10	55
725		39.81	9.94	0	39.9		-10	55
745		39.96	9.94	0	39.9		-10	55
755		39.96	9.94	0	39.9		-10	55
765		39.9	9.94	0	39.9		-10	55
785		39.94	9.94	0	39.9		-10	55
805		39.9	9.94	0	39.9		-10	55
815		39.9	9.94	0	39.9		-10	55
825		39.96	9.94	0	39.9		-10	55
845		39.93	9.94	0	39.9		-10	55
865		40.1	9.94	0	39.9		-10	55
880		40.1	9.94	0	39.9		-10	55
885		39.82	9.94	0	39.9		-10	55
905		39.88	9.94	0	39.9		-10	55
925		40	9.94	0	39.9		-10	55
940		40	9.94	0	39.9		-10	55
945		39.9	9.94	0	39.9		-10	55
965		39.94	9.94	0	39.9		-10	55
985		40.05	9.94	0	39.9		-10	55
1000		40.05	9.94	0	39.9		-10	55
1005		39.97	9.94	0	39.9		-10	55
1025		39.98	9.94	0	39.9		-10	55
1045		39.95	9.94	0	39.9		-10	55
1065		40	9.95	0	39.9		-10	55
1085		40.07	9.95	0	39.9		-10	55
1105		39.9	9.95	0	39.9		-10	55
1125		39.9	9.95	0	39.9		-10	55
1130		39.9	9.95	0	39.9		-10	55
1145		39.98	9.95	0	39.9		-10	55
1165		39.94	9.95	0	39.9		-10	55
1185		39.85	9.95	0	39.9		-10	55
1190		39.85	9.95	0	39.9		-10	55
1205		39.98	9.95	0	39.9		-10	55
1225		39.91	9.95	0	39.9		-10	55
1245		39.92	9.95	0	39.9		-10	55
1250		39.92	9.95	0	39.9		-10	55
1265		40.03	9.95	0	39.9		-10	55
1285		39.91	9.95	0	39.9		-10	55
1305		39.87	9.95	0	39.9		-10	55
1315		39.87	9.95	0	39.9		-10	55
1325		39.93	9.95	0	39.9		-10	55
1345		39.96	9.95	0	39.9		-10	55
1365		39.98	9.95	0	39.9		-10	55
1375		39.98	9.95	0	39.9		-10	55
1385		40.03	9.95	0	39.9		-10	55
1405		39.99	9.95	0	39.9		-10	55
1425		39.8	9.95	0	39.9		-10	55
1440		39.8	9.95	0	39.9		-10	55
1445		39.96	9.95	0	39.9		-10	55
1465		40.12	9.95	0	39.9		-10	55
1485		39.93	9.95	0	39.9		-10	55
1500		39.93	9.95	0	39.9		-10	55
1505		39.9	9.95	0	39.9		-10	55
1525		39.94	9.95	0	39.9		-10	55
1545		40.05	9.95	0	39.9		-10	55
1565		40.01	9.74	0	39.9		-10	55
1585		40	9.74	0	39.9		-10	55
1605		39.92	9.74	0	39.9		-10	55
1625		39.87	9.74	0	39.9		-10	55
1645		39.82	9.74	0	39.9		-10	55
1665		39.97	9.74	0	39.9		-10	55
1685		39.94	9.74	0	39.9		-10	55
1690		39.94	9.74	0	39.9		-10	55
1705		39.87	9.74	0	39.9		-10	55
1725		39.78	9.74	0	39.9		-10	55
1745		39.87	9.74	0	39.9		-10	55
1750		39.87	9.74	0	39.9		-10	55
1765		39.98	9.74	0	39.9		-10	55
1785		39.9	9.74	0	39.9		-10	55
1805		39.92	9.74	0	39.9		-10	55
1815		39.92	9.74	0	39.9		-10	55
1825		39.91	9.74	0	39.9		-10	55
1845		40.06	9.74	0	39.9		-10	55
1865		39.96	9.74	0	39.9		-10	55
1875		39.96	9.74	0	39.9		-10	55
1885		39.9	9.74	0	39.9		-10	55
1905		39.96	9.74	0	39.9		-10	55
1925		40	9.74	0	39.9		-10	55
1940		40	9.74	0	39.9		-10	55
1945		39.91	9.74	0	39.9		-10	55
1965		39.86	9.74	0	39.9		-10	55
1985		40.04	9.74	0	39.9		-10	55
2000		40.04	9.74	0	39.9		-10	55
2005		39.93	9.74	0	39.9		-10	55
2025		40.05	9.74	0	39.9		-10	55
2045		39.93	9.74	0	39.9		-10	55
2065		40.04	9.94	0	39.9		-10	55
2085		39.96	9.94	0	39.9		-10	55
2105		39.89	9.94	0	39.9		-10	55
2125		39.9	9.94	0	39.9		-10	55
2145		39.95	9.94	0	39.9		-10	55
2165		39.84	9.94	0	39.9		-10	55
2185		40	9.94	0	39.9		-10	55
2190		40	9.94	0	39.9		-10	55
2205		39.87	9.94	0	39.9		-10	55
2225		40.05	9.94	0	39.9		-10	55
2245		39.85	9.94	0	39.9		-10	55
2250		39.85	9.94	0	39.9		-10	55
2265		39.77	9.94	0	39.9		-10	55
2285		39.97	9.94	0	39.9		-10	55
2305		39.83	9.94	0	39.9		-10	55
2315		39.83	9.94	0	39.9		-10	55
2325		39.87	9.94	0	39.9		-10	55
2345		39.8	9.94	0	39.9		-10	55
2365		39.88	9.94	0	39.9		-10	55
2375		39.88	9.94	0	39.9		-10	55
2385		39.95	9.94	0	39.9		-10	55
2405		39.9	9.94	0	39.9		-10	55
2425		39.81	9.94	0	39.9		-10	55
2440		39.81	9.94	0	39.9		-10	55
2445		39.84	9.94	0	39.9		-10	55
2465		39.9	9.94	0	39.9		-10	55
2485		39.85	9.94	0	39.9		-10	55
2500		39.85	9.94	0	39.9		-10	55
2505		39.83	9.94	0	39.9		-10	55
2525		39.95	9.94	0	39.9		-10	55
2545		39.83	9.94	0	39.9		-10	55
2565		39.86	9.77	0	39.9		-10	55
2585		39.92	9.77	0	39.9		-10	55
2605		39.89	9.77	0	39.9		-10	55
2625		39.89	9.77	0	39.9		-10	55
2645		40.07	9.77	0	39.9		-10	55
2665		40.05	9.77	0	39.9		-10	55
2685		39.88	9.77	0	39.9		-10	55
2705		39.88	9.77	0	39.9		-10	55
2725		39.99	9.77	0	39.9		-10	55
2745		39.77	9.77	0	39.9		-10	55
2750		39.77	9.77	0	39.9		-10	55
2765		40.04	9.77	0	39.9		-10	55
2785		39.85	9.77	0	39.9		-10	55
2805		39.97	9.77	0	39.9		-10	55
2810		39.97	9.77	0	39.9		-10	55
2825		39.81	9.77	0	39.9		-10	55
2845		39.88	9.77	0	39.9		-10	55
2865		39.9	9.77	0	39.9		-10	55
2875		39.9	9.77	0	39.9		-10	55
2885		39.97	9.77	0	39.9		-10	55
2905		40.03	9.77	0	39.9		-10	55
2925		39.94	9.77	0	39.9		-10	55
2935		39.94	9.77	0	39.9		-10	55
2945		39.8	9.77	0	39.9		-10	55
2965		39.84	9.77	0	39.9		-10	55
2985		40.03	9.77	0	39.9		-10	55
3000		40.03	9.77	0	39.9		-10	55
3005		40.06	9.77	0	39.9		-10	55
3025		39.9	9.77	0	39.9		-10	55
3045		39.89	9.77	0	39.9		-10	55
3060		39.89	9.77	0	39.9		-10	55
3065		39.97	9.77	0	39.9		-10	55
3085		39.86	9.77	0	39.9		-10	55
3105		39.89	9.77	0	39.9		-10	55
3125		40	9.62	0	39.9		-10	55
3145		39.81	9.62	0	39.9		-10	55
3165		39.86	9.62	0	39.9		-10	55
3185		40	9.62	0	39.9		-10	55
3205		39.92	9.62	0	39.9		-10	55
3225		39.91	9.62	0	39.9		-10	55
3245		39.8	9.62	0	39.9		-10	55
3250		39.8	9.62	0	39.9		-10	55
3265		39.98	9.62	0	39.9		-10	55
3285		40.05	9.62	0	39.9		-10	55
3305		40	9.62	0	39.9		-10	55
3310		40	9.62	0	39.9		-10	55
3325		39.89	9.62	0	39.9		-10	55
3345		39.87	9.62	0	39.9		-10	55
3365		39.91	9.62	0	39.9		-10	55
3375		39.91	9.62	0	39.9		-10	55
3385		39.9	9.62	0	39.9		-10	55
3405		39.87	9.62	0	39.9		-10	55
3425		39.87	9.62	0	39.9		-10	55
3435		39.87	9.62	0	39.9		-10	55
3445		40	9.62	0	39.9		-10	55
3465		39.98	9.62	0	39.9		-10	55
3485		39.94	9.62	0	39.9		-10	55
3500		39.94	9.62	0	39.9		-10	55
3505		39.96	9.62	0	39.9		-10	55
3525		39.89	9.62	0	39.9		-10	55
3545		39.87	9.62	0	39.9		-10	55
3560		39.87	9.62	0	39.9		-10	55
3565		39.9	9.62	0	39.9		-10	55
3585		39.89	9.62	0	39.9		-10	55
3605		39.97	9.62	0	39.9		-10	55
3625		39.8	9.72	0	39.9		-10	55
3645		40.01	9.72	0	39.9		-10	55
3665		40.04	9.72	0	39.9		-10	55
3685		39.88	9.72	0	39.9		-10	55
3705		39.94	9.72	0	39.9		-10	55
3725		39.86	9.72	0	39.9		-10	55
3745		39.86	9.72	0	39.9		-10	55
3750		39.86	9.72	0	39.9		-10	55
3765		39.81	9.72	0	39.9		-10	55
3785		39.86	9.72	0	39.9		-10	55
3805		39.95	9.72	0	39.9		-10	55
3810		39.95	9.72	0	39.9		-10	55
3825		39.85	9.72	0	39.9		-10	55
3845		39.78	9.72	0	39.9		-10	55
3865		39.99	9.72	0	39.9		-10	55
3875		39.99	9.72	0	39.9		-10	55
3885		39.88	9.72	0	39.9		-10	55
3905		40.09	9.72	0	39.9		-10	55
3925		39.88	9.72	0	39.9		-10	55
3935		39.88	9.72	0	39.9		-10	55
3945		40.03	9.72	0	39.9		-10	55
3965		39.97	9.72	0	39.9		-10	55
3985		39.93	9.72	0	39.9		-10	55
3995		39.93	9.72	0	39.9		-10	55
4005		40	9.72	0	39.9		-10	55
4025		39.88	9.72	0	39.9		-10	55
4045		39.92	9.72	0	39.9		-10	55
4060		39.92	9.72	0	39.9		-10	55
4065		39.94	9.72	0	39.9		-10	55
4085		39.88	9.72	0	39.9		-10	55
4105		39.92	9.72	0	39.9		-10	55
4120		39.92	9.72	0	39.9		-10	55
4125		39.85	9.72	0	39.9		-10	55
4145		39.85	9.72	0	39.9		-10	55
4165		39.91	9.72	0	39.9		-10	55
4185		39.92	9.63	0	39.9		-10	55
4205		40.04	9.63	0	39.9		-10	55
4225		39.91	9.63	0	39.9		-10	55
4245		39.79	9.63	0	39.9		-10	55
4265		39.92	9.63	0	39.9		-10	55
4285		39.9	9.63	0	39.9		-10	55
4305		39.94	9.63	0	39.9		-10	55
4310		39.94	9.63	0	39.9		-10	55
4325		40	9.63	0	39.9		-10	55
4345		39.87	9.63	0	39.9		-10	55
4365		39.92	9.63	0	39.9		-10	55
4370		39.92	9.63	0	39.9		-10	55
4385		39.84	9.63	0	39.9		-10	55
4405		39.74	9.63	0	39.9		-10	55
4425		39.88	9.63	0	39.9		-10	55
4435		39.88	9.63	0	39.9		-10	55
4445		40.01	9.63	0	39.9		-10	55
4465		39.98	9.63	0	39.9		-10	55
4485		40	9.63	0	39.9		-10	55
4495		40	9.63	0	39.9		-10	55
4505		39.87	9.63	0	39.9		-10	55
4525		39.84	9.63	0	39.9		-10	55
4545		39.93	9.63	0	39.9		-10	55
4560		39.93	9.63	0	39.9		-10	55
4565		39.94	9.63	0	39.9		-10	55
4585		39.93	9.63	0	39.9		-10	55
4605		39.95	9.63	0	39.9		-10	55
4620		39.95	9.63	0	39.9		-10	55
4625		39.78	9.63	0	39.9		-10	55
4645		39.88	9.63	0	39.9		-10	55
4665		39.87	9.63	0	39.9		-10	55
4685		40.04	9.72	0	39.9		-10	55
4705		40.01	9.72	0	39.9		-10	55
4725		39.96	9.72	0	39.9		-10	55
4745		39.9	9.72	0	39.9		-10	55
4765		39.97	9.72	0	39.9		-10	55
4785		39.87	9.72	0	39.9		-10	55
4805		39.91	9.72	0	39.9		-10	55
4810		39.91	9.72	0	39.9		-10	55
4825		39.95	9.72	0	39.9		-10	55
4845		39.92	9.72	0	39.9		-10	55
4865		39.76	9.72	0	39.9		-10	55
4870		39.76	9.72	0	39.9		-10	55
4885		39.89	9.72	0	39.9		-10	55
4905		40.05	9.72	0	39.9		-10	55
4925		39.9	9.72	0	39.9		-10	55
4935		39.9	9.72	0	39.9		-10	55
4945		39.88	9.72	0	39.9		-10	55
4965		39.87	9.72	0	39.9		-10	55
4985		39.81	9.72	0	39.9		-10	55
4995		39.81	9.72	0	39.9		-10	55
5005		39.9	9.72	0	39.9		-10	55
5025		39.82	9.72	0	39.9		-10	55
5045		39.84	9.72	0	39.9		-10	55
5060		39.84	9.72	0	39.9		-10	55
5065		39.91	9.72	0	39.9		-10	55
5085		39.96	9.72	0	39.9		-10	55
5105		39.9	9.72	0	39.9		-10	55
5120		39.9	9.72	0	39.9		-10	55
5125		39.81	9.72	0	39.9		-10	55
5145		39.8	9.72	0	39.9		-10	55
5165		39.98	9.72	0	39.9		-10	55
5185		39.98	9.7	0	39.9		-10	55
5205		39.94	9.7	0	39.9		-10	55
5225		40.05	9.7	0	39.9		-10	55
5245		40.05	9.7	0	39.9		-10	55
5265		40.02	9.7	0	39.9		-10	55
5285		40.2	9.7	0	39.9		-10	55
5305		40.34	9.7	0	39.9		-10	55
5325		40.55	9.7	0	39.9		-10	55
5345		40.58	9.7	0	39.9		-10	55
5365		40.53	9.7	0	39.9		-10	55
5370		40.53	9.7	0	39.9		-10	55
5385		40.91	9.7	0	39.9		-10	55
5405		40.88	9.7	0	39.9		-10	55
5425		40.84	9.7	0	39.9		-10	55
5435		40.84	9.7	0	39.9		-10	55
5445		41.19	9.7	0	39.9		-10	55
5465		41.25	9.7	0	39.9		-10	55
5485		41.6	9.7	0	39.9		-10	55
5495		41.6	9.7	0	39.9		-10	55
5505		41.64	9.7	0	39.9		-10	55
5525		41.67	9.7	0	39.9		-10	55
5545		42.1	9.7	0	39.9		-10	55
5555		42.1	9.7	0	39.9		-10	55
5565		42.22	9.7	0	39.9		-10	55
5585		42.3	9.7	0	39.9		-10	55
5605		42.37	9.7	0	39.9		-10	55
5620		42.37	9.7	0	39.9		-10	55
5625		42.67	9.7	0	39.9		-10	55
5645		42.89	9.7	0	39.9		-10	55
5665		43.07	9.7	0	39.9		-10	55
5680		43.07	9.7	0	39.9		-10	55
5685		43.39	9.7	0	39.9		-10	55
5705		43.4	9.7	0	39.9		-10	55
5725		43.59	9.7	0	39.9		-10	55
5745		43.75	9.55	0	39.9		-10	55
5765		43.98	9.55	0	39.9		-10	55
5785		44.11	9.55	0	39.9		-10	55
5805		44.28	9.55	0	39.9		-10	55
5825		44.34	9.55	0	39.9		-10	55
5845		44.45	9.55	0	39.9		-10	55
5865		44.75	9.55	0	39.9		-10	55
5870		44.75	9.55	0	39.9		-10	55
5885		45.02	9.55	0	39.9		-10	55
5905		45.02	9.55	0	39.9		-10	55
5925		45.09	9.55	0	39.9		-10	55
5930		45.09	9.55	0	39.9		-10	55
5945		45.48	9.55	0	39.9		-10	55
5965		45.41	9.55	0	39.9		-10	55
5985		45.78	9.55	0	39.9		-10	55
5995		45.78	9.55	0	39.9		-10	55
6005		45.95	9.55	0	39.9		-10	55
6025		46.13	9.55	0	39.9		-10	55
6045		45.97	9.55	0	39.9		-10	55
6055		45.97	9.55	0	39.9		-10	55
6065		46.22	9.55	0	39.9		-10	55
6085		46.45	9.55	0	39.9		-10	55
6105		46.54	9.55	0	39.9		-10	55
6120		46.54	9.55	0	39.9		-10	55
6125		46.83	9.55	0	39.9		-10	55
6145		46.91	9.55	0	39.9		-10	55
6165		47.12	9.55	0	39.9		-10	55
6180		47.12	9.55	0	39.9		-10	55
6185		47.12	9.55	0	39.9		-10	55
6205		47.24	9.55	0	39.9		-10	55
6225		47.51	9.55	0	39.9		-10	55
6245		47.61	9.63	0	39.9		-10	55
6265		47.78	9.63	0	39.9		-10	55
6285		47.78	9.63	0	39.9		-10	55
6305		48.08	9.63	0	39.9		-10	55
6325		48.26	9.63	0	39.9		-10	55
6345		48.48	9.63	0	39.9		-10	55
6365		48.31	9.63	0	39.9		-10	55
6370		48.31	9.63	0	39.9		-10	55
6385		48.8	9.63	0	39.9		-10	55
6405		48.72	9.63	0	39.9		-10	55
6425		48.81	9.63	0	39.9		-10	55
6430		48.81	9.63	0	39.9		-10	55
6445		48.95	9.63	0	39.9		-10	55
6465		49.09	9.63	0	39.9		-10	55
6485		49.31	9.63	0	39.9		-10	55
6495		49.31	9.63	0	39.9		-10	55
6505		49.23	9.63	0	39.9		-10	55
6525		49.12	9.63	0	39.9		-10	55
6545		49.48	9.63	0	39.9		-10	55
6555		49.48	9.63	0	39.9		-10	55
6565		49.51	9.63	0	39.9		-10	55
6585		49.75	9.63	0	39.9		-10	55
6605		49.78	9.63	0	39.9		-10	55
6615		49.78	9.63	0	39.9		-10	55
6625		49.73	9.63	0	39.9		-10	55
6645		49.82	9.63	0	39.9		-10	55
6665		49.97	9.63	0	39.9		-10	55
6680		49.97	9.63	0	39.9		-10	55
6685		50.03	9.63	0	39.9		-10	55
6705		49.86	9.63	0	39.9		-10	55
6725		49.98	9.63	0	39.9		-10	55
6745		49.96	9.53	0	39.9		-10	55
6765		49.9	9.53	0	39.9		-10	55
6785		49.75	9.53	0	39.9		-10	55
6805		49.88	9.53	0	39.9		-10	55
6825		49.88	9.53	0	39.9		-10	55
6845		49.91	9.53	0	39.9		-10	55
6865		49.67	9.53	0	39.9		-10	55
6885		49.73	9.53	0	39.9		-10	55
6905		49.59	9.53	0	39.9		-10	55
6925		49.55	9.53	0	39.9		-10	55
6930		49.55	9.53	0	39.9		-10	55
6945		49.24	9.53	0	39.9		-10	55
6965		49.21	9.53	0	39.9		-10	55
6985		49.15	9.53	0	39.9		-10	55
6990		49.15	9.53	0	39.9		-10	55
7005		48.78	9.53	0	39.9		-10	55
7025		48.35	9.53	0	39.9		-10	55
7045		48.34	9.53	0	39.9		-10	55
7055		48.34	9.53	0	39.9		-10	55
7065		48.04	9.53	0	39.9		-10	55
7085		47.86	9.53	0	39.9		-10	55
7105		47.71	9.53	0	39.9		-10	55
7115		47.71	9.53	0	39.9		-10	55
7125		47.49	9.53	0	39.9		-10	55
7145		47.32	9.53	0	39.9		-10	55
7165		47.11	9.53	0	39.9		-10	55
7180		47.11	9.53	0	39.9		-10	55
7185		46.83	9.53	0	39.9		-10	55
7205		46.62	9.53	0	39.9		-10	55
7225		46.26	9.53	0	39.9		-10	55
7240		46.26	9.53	0	39.9		-10	55
7245		46.04	9.53	0	39.9		-10	55
7265		45.89	9.53	0	39.9		-10	55
7285		45.61	9.53	0	39.9		-10	55
7305		45.56	9.53	0	39.9		-10	55
7325		45.19	9.53	0	39.9		-10	55
7345		44.92	9.53	0	39.9		-10	55
7365		44.84	9.53	0	39.9		-10	55
7385		44.75	9.53	0	39.9		-10	55
7405		44.49	9.53	0	39.9		-10	55
7425		44.38	9.53	0	39.9		-10	55
7430		44.38	9.53	0	39.9		-10	55
7445		43.94	9.53	0	39.9		-10	55
7465		43.83	9.53	0	39.9		-10	55
7485		43.59	9.53	0	39.9		-10	55
7490		43.59	9.53	0	39.9		-10	55
7505		43.59	9.53	0	39.9		-10	55
7525		43.43	9.53	0	39.9		-10	55
7545		43.06	9.53	0	39.9		-10	55
7555		43.06	9.53	0	39.9		-10	55
7565		43.01	9.53	0	39.9		-10	55
7585		42.93	9.53	0	39.9		-10	55
7605		42.65	9.53	0	39.9		-10	55
7615		42.65	9.53	0	39.9		-10	55
7625		42.74	9.53	0	39.9		-10	55
7645		42.39	9.53	0	39.9		-10	55
7665		42.08	9.53	0	39.9		-10	55
7680		42.08	9.53	0	39.9		-10	55
7685		41.94	9.53	0	39.9		-10	55
7705		42.06	9.53	0	39.9		-10	55
7725		41.86	9.53	0	39.9		-10	55
7740		41.86	9.53	0	39.9		-10	55
7745		41.54	9.53	0	39.9		-10	55
7765		41.36	9.53	0	39.9		-10	55
7785		41.23	9.53	0	39.9		-10	55
7805		41.12	9.57	0	39.9		-10	55
7825		41	9.57	0	39.9		-10	55
7845		40.87	9.57	0	39.9		-10	55
7865		40.94	9.57	0	39.9		-10	55
7885		40.76	9.57	0	39.9		-10	55
7905		40.66	9.57	0	39.9		-10	55
7925		40.49	9.57	0	39.9		-10	55
7930		40.49	9.57	0	39.9		-10	55
7945		40.44	9.57	0	39.9		-10	55
7965		40.4	9.57	0	39.9		-10	55
7985		40.32	9.57	0	39.9		-10	55
7990		40.32	9.57	0	39.9		-10	55
8005		40.04	9.57	0	39.9		-10	55
8025		40.2	9.57	0	39.9		-10	55
8045		40.08	9.57	0	39.9		-10	55
8055		40.08	9.57	0	39.9		-10	55
8065		40.2	9.57	0	39.9		-10	55
8085		40.07	9.57	0	39.9		-10	55
8105		40.12	9.57	0	39.9		-10	55
8115		40.12	9.57	0	39.9		-10	55
8125		39.97	9.57	0	39.9		-10	55
8145		40.01	9.57	0	39.9		-10	55
8165		40.06	9.57	0	39.9		-10	55
8175		40.06	9.57	0	39.9		-10	55
8185		40.11	9.57	0	39.9		-10	55
8205		39.98	9.57	0	39.9		-10	55
8225		40.12	9.57	0	39.9		-10	55
8240		40.12	9.57	0	39.9		-10	55
8245		40.24	9.57	0	39.9		-10	55
8265		40.17	9.57	0	39.9		-10	55
8285		40.28	9.57	0	39.9		-10	55
8300		40.28	9.57	0	39.9		-10	55
8305		40.21	9.57	0	39.9		-10	55
8325		40.1	9.57	0	39.9		-10	55
8345		40.38	9.57	0	39.9		-10	55
8365		40.31	9.48	0	39.9		-10	55
8385		40.41	9.48	0	39.9		-10	55
8405		40.56	9.48	0	39.9		-10	55
8425		40.62	9.48	0	39.9		-10	55
8445		40.66	9.48	0	39.9		-10	55
8465		40.99	9.48	0	39.9		-10	55
8485		40.98	9.48	0	39.9		-10	55
8490		40.98	9.48	0	39.9		-10	55
8505		41.06	9.48	0	39.9		-10	55
8525		41.1	9.48	0	39.9		-10	55
8545		41.24	9.48	0	39.9		-10	55
8550		41.24	9.48	0	39.9		-10	55
8565		41.38	9.48	0	39.9		-10	55
8585		41.75	9.48	0	39.9		-10	55
8605		41.8	9.48	0	39.9		-10	55
8615		41.8	9.48	0	39.9		-10	55
8625		42.08	9.48	0	39.9		-10	55
8645		42.12	9.48	0	39.9		-10	55
8665		42.3	9.48	0	39.9		-10	55
8675		42.3	9.48	0	39.9		-10	55
8685		42.76	9.48	0	39.9		-10	55
8705		42.98	9.48	0	39.9		-10	55
8725		42.97	9.48	0	39.9		-10	55
8740		42.97	9.48	0	39.9		-10	55
8745		43.09	9.48	0	39.9		-10	55
8765		43.37	9.48	0	39.9		-10	55
8785		43.66	9.48	0	39.9		-10	55
8800		43.66	9.48	0	39.9		-10	55
8805		43.73	9.48	0	39.9		-10	55
8825		43.92	9.48	0	39.9		-10	55
8845		44.01	9.48	0	39.9		-10	55
8865		44.33	9.33	0	39.9		-10	55
8885		44.43	9.33	0	39.9		-10	55
8905		44.72	9.33	0	39.9		-10	55
8925		44.73	9.33	0	39.9		-10	55
8945		45.14	9.33	0	39.9		-10	55
8965		45.25	9.33	0	39.9		-10	55
8985		45.41	9.33	0	39.9		-10	55
8990		45.41	9.33	0	39.9		-10	55
9005		45.57	9.33	0	39.9		-10	55
9025		45.65	9.33	0	39.9		-10	55
9045		45.95	9.33	0	39.9		-10	55
9050		45.95	9.33	0	39.9		-10	55
9065		46.19	9.33	0	39.9		-10	55
9085		46.28	9.33	0	39.9		-10	55
9105		46.39	9.33	0	39.9		-10	55
9115		46.39	9.33	0	39.9		-10	55
9125		46.53	9.33	0	39.9		-10	55
9145		46.8	9.33	0	39.9		-10	55
9165		46.91	9.33	0	39.9		-10	55
9175		46.91	9.33	0	39.9		-10	55
9185		47.06	9.33	0	39.9		-10	55
9205		47.31	9.33	0	39.9		-10	55
9225		47.56	9.33	0	39.9		-10	55
9240		47.56	9.33	0	39.9		-10	55
9245		47.56	9.33	0	39.9		-10	55
9265		47.82	9.33	0	39.9		-10	55
9285		47.96	9.33	0	39.9		-10	55
9300		47.96	9.33	0	39.9		-10	55
9305		48.23	9.33	0	39.9		-10	55
9325		48.28	9.33	0	39.9		-10	55
9345		48.45	9.33	0	39.9		-10	55
9365		48.65	9.42	0	39.9		-10	55
9385		48.5	9.42	0	39.9		-10	55
9405		48.93	9.42	0	39.9		-10	55
9425		49.03	9.42	0	39.9		-10	55
9445		49.06	9.42	0	39.9		-10	55
9465		49.16	9.42	0	39.9		-10	55
9485		49.24	9.42	0	39.9		-10	55
9490		49.24	9.42	0	39.9		-10	55
9505		49.46	9.42	0	39.9		-10	55
9525		49.5	9.42	0	39.9		-10	55
9545		49.7	9.42	0	39.9		-10	55
9550		49.7	9.42	0	39.9		-10	55
9565		49.78	9.42	0	39.9		-10	55
9585		49.87	9.42	0	39.9		-10	55
9605		49.99	9.42	0	39.9		-10	55
9610		49.99	9.42	0	39.9		-10	55
9625		50.11	9.42	0	39.9		-10	55
9645		49.86	9.42	0	39.9		-10	55
9665		49.98	9.42	0	39.9		-10	55
9675		49.98	9.42	0	39.9		-10	55
9685		50.05	9.42	0	39.9		-10	55
9705		50.19	9.42	0	39.9		-10	55
9725		50	9.42	0	39.9		-10	55
9735		50	9.42	0	39.9		-10	55
9745		49.92	9.42	0	39.9		-10	55
9765		50.05	9.42	0	39.9		-10	55
9785		49.85	9.42	0	39.9		-10	55
9800		49.85	9.42	0	39.9		-10	55
9805		49.83	9.42	0	39.9		-10	55
9825		49.69	9.42	0	39.9		-10	55
9845		49.61	9.42	0	39.9		-10	55
9860		49.61	9.42	0	39.9		-10	55
9865		49.61	9.42	0	39.9		-10	55
9885		49.62	9.42	0	39.9		-10	55
9905		49.38	9.42	0	39.9		-10	55
9925		48.99	9.72	0	39.9		-10	55
9945		49.03	9.72	0	39.9		-10	55
9965		48.66	9.72	0	39.9		-10	55
9985		48.55	9.72	0	39.9		-10	55
10005		48.31	9.72	0	39.9		-10	55
10025		48.04	9.72	0	39.9		-10	55
10045		47.89	9.72	0	39.9		-10	55
10050		47.89	9.72	0	39.9		-10	55
10065		47.48	9.72	0	39.9		-10	55
10085		47.26	9.72	0	39.9		-10	55
10105		47.13	9.72	0	39.9		-10	55
10110		47.13	9.72	0	39.9		-10	55
10125		46.85	9.72	0	39.9		-10	55
10145		46.57	9.72	0	39.9		-10	55
10165		46.23	9.72	0	39.9		-10	55
10175		46.23	9.72	0	39.9		-10	55
10185		46.14	9.72	0	39.9		-10	55
10205		45.91	9.72	0	39.9		-10	55
10225		45.73	9.72	0	39.9		-10	55
10235		45.73	9.72	0	39.9		-10	55
10245		45.49	9.72	0	39.9		-10	55
10265		45.31	9.72	0	39.9		-10	55
10285		45.04	9.72	0	39.9		-10	55
10300		45.04	9.72	0	39.9		-10	55
10305		44.94	9.72	0	39.9		-10	55
10325		44.69	9.72	0	39.9		-10	55
10345		44.45	9.72	0	39.9		-10	55
10360		44.45	9.72	0	39.9		-10	55
10365		44.27	9.72	0	39.9		-10	55
10385		44.09	9.72	0	39.9		-10	55
10405		43.96	9.72	0	39.9		-10	55
10425		43.76	9.6	0	39.9		-10	55
10445		43.75	9.6	0	39.9		-10	55
10465		43.52	9.6	0	39.9		-10	55
10485		43.28	9.6	0	39.9		-10	55
10505		43.12	9.6	0	39.9		-10	55
10525		42.95	9.6	0	39.9		-10	55
10545		42.97	9.6	0	39.9		-10	55
10550		42.97	9.6	0	39.9		-10	55
10565		42.54	9.6	0	39.9		-10	55
10585		42.38	9.6	0	39.9		-10	55
10605		42.48	9.6	0	39.9		-10	55
10610		42.48	9.6	0	39.9		-10	55
10625		42.19	9.6	0	39.9		-10	55
10645		42.01	9.6	0	39.9		-10	55
10665		41.83	9.6	0	39.9		-10	55
10675		41.83	9.6	0	39.9		-10	55
10685		41.73	9.6	0	39.9		-10	55
10705		41.48	9.6	0	39.9		-10	55
10725		41.32	9.6	0	39.9		-10	55
10735		41.32	9.6	0	39.9		-10	55
10745		41.01	9.6	0	39.9		-10	55
10765		41.1	9.6	0	39.9		-10	55
10785		40.98	9.6	0	39.9		-10	55
10800		40.98	9.6	0	39.9		-10	55
10805		40.9	9.6	0	39.9		-10	55
10825		40.7	9.6	0	39.9		-10	55
10845		40.63	9.6	0	39.9		-10	55
10860		40.63	9.6	0	39.9		-10	55
10865		40.57	9.6	0	39.9		-10	55
10885		40.47	9.6	0	39.9		-10	55
10905		40.45	9.6	0	39.9		-10	55
10920		40.45	9.6	0	39.9		-10	55
10925		40.31	9.6	0	39.9		-10	55
10945		40.34	9.6	0	39.9		-10	55
10965		40.27	9.6	0	39.9		-10	55
10985		40.21	9.55	0	39.9		-10	55
11005		40.07	9.55	0	39.9		-10	55
11025		39.99	9.55	0	39.9		-10	55
11045		40.17	9.55	0	39.9		-10	55
11050		40.17	9.55	0	39.9		-10	55
11065		40.19	9.55	0	39.9		-10	55
11085		40.17	9.55	0	39.9		-10	55
11105		39.98	9.55	0	39.9		-10	55
11110		39.98	9.55	0	39.9		-10	55
11125		40.02	9.55	0	39.9		-10	55
11145		40.22	9.55	0	39.9		-10	55
11165		40.12	9.55	0	39.9		-10	55
11170		40.12	9.55	0	39.9		-10	55
11185		40.15	9.55	0	39.9		-10	55
11205		40.18	9.55	0	39.9		-10	55
11225		40.21	9.55	0	39.9		-10	55
11235		40.21	9.55	0	39.9		-10	55
11245		40.22	9.55	0	39.9		-10	55
11265		40.23	9.55	0	39.9		-10	55
11285		40.39	9.55	0	39.9		-10	55
11295		40.39	9.55	0	39.9		-10	55
11305		40.53	9.55	0	39.9		-10	55
11325		40.46	9.55	0	39.9		-10	55
11345		40.6	9.55	0	39.9		-10	55
11360		40.6	9.55	0	39.9		-10	55
11365		40.84	9.55	0	39.9		-10	55
11385		40.7	9.55	0	39.9		-10	55
11405		40.89	9.55	0	39.9		-10	55
11420		40.89	9.55	0	39.9		-10	55
11425		41.07	9.55	0	39.9		-10	55
11445		41.39	9.55	0	39.9		-10	55
11465		41.56	9.55	0	39.9		-10	55
11485		41.66	9.74	0	39.9		-10	55
11505		41.72	9.74	0	39.9		-10	55
11525		42.02	9.74	0	39.9		-10	55
11545		42.13	9.74	0	39.9		-10	55
11565		42.35	9.74	0	39.9		-10	55
11585		42.6	9.74	0	39.9		-10	55
11605		42.79	9.74	0	39.9		-10	55
11610		42.79	9.74	0	39.9		-10	55
11625		43.01	9.74	0	39.9		-10	55
11645		43.15	9.74	0	39.9		-10	55
11665		43.42	9.74	0	39.9		-10	55
11670		43.42	9.74	0	39.9		-10	55
11685		43.6	9.74	0	39.9		-10	55
11705		43.82	9.74	0	39.9		-10	55
11725		43.98	9.74	0	39.9		-10	55
11735		43.98	9.74	0	39.9		-10	55
11745		44.01	9.74	0	39.9		-10	55
11765		44.47	9.74	0	39.9		-10	55
11785		44.44	9.74	0	39.9		-10	55
11795		44.44	9.74	0	39.9		-10	55
11805		44.95	9.74	0	39.9		-10	55
11825		44.96	9.74	0	39.9		-10	55
11845		45.15	9.74	0	39.9		-10	55
11860		45.15	9.74	0	39.9		-10	55
11865		45.19	9.74	0	39.9		-10	55
11885		45.38	9.74	0	39.9		-10	55
11905		45.74	9.74	0	39.9		-10	55
11920		45.74	9.74	0	39.9		-10	55
11925		45.88	9.74	0	39.9		-10	55
11945		46.06	9.74	0	39.9		-10	55
11965		46.12	9.74	0	39.9		-10	55
11985		46.25	9.77	0	39.9		-10	55
12005		46.64	9.77	0	39.9		-10	55
12025		46.68	9.77	0	39.9		-10	55
12045		47	9.77	0	39.9		-10	55
12065		47.21	9.77	0	39.9		-10	55
12085		47.36	9.77	0	39.9		-10	55
12105		47.43	9.77	0	39.9		-10	55
12110		47.43	9.77	0	39.9		-10	55
12125		47.59	9.77	0	39.9		-10	55
12145		47.79	9.77	0	39.9		-10	55
12165		47.96	9.77	0	39.9		-10	55
12170		47.96	9.77	0	39.9		-10	55
12185		48.07	9.77	0	39.9		-10	55
12205		48.29	9.77	0	39.9		-10	55
12225		48.36	9.77	0	39.9		-10	55
12230		48.36	9.77	0	39.9		-10	55
12245		48.59	9.77	0	39.9		-10	55
12265		48.62	9.77	0	39.9		-10	55
12285		48.72	9.77	0	39.9		-10	55
12295		48.72	9.77	0	39.9		-10	55
12305		49.03	9.77	0	39.9		-10	55
12325		49.2	9.77	0	39.9		-10	55
12345		49.26	9.77	0	39.9		-10	55
12360		49.26	9.77	0	39.9		-10	55
12365		49.47	9.77	0	39.9		-10	55
12385		49.32	9.77	0	39.9		-10	55
12405		49.78	9.77	0	39.9		-10	55
12420		49.78	9.77	0	39.9		-10	55
12425		49.83	9.77	0	39.9		-10	55
12445		49.79	9.77	0	39.9		-10	55
12465		49.8	9.77	0	39.9		-10	55
12480		49.8	9.77	0	39.9		-10	55
12485		49.82	9.77	0	39.9		-10	55
12505		49.97	9.77	0	39.9		-10	55
12525		49.95	9.77	0	39.9		-10	55
12545		50	9.63	0	39.9		-10	55
12565		49.97	9.63	0	39.9		-10	55
12585		49.98	9.63	0	39.9		-10	55
12605		49.96	9.63	0	39.9		-10	55
12625		50.08	9.63	0	39.9		-10	55
12645		49.97	9.63	0	39.9		-10	55
12665		49.84	9.63	0	39.9		-10	55
12670		49.84	9.63	0	39.9		-10	55
12685		49.79	9.63	0	39.9		-10	55
12705		49.66	9.63	0	39.9		-10	55
12725		49.79	9.63	0	39.9		-10	55
12730		49.79	9.63	0	39.9		-10	55
12745		49.38	9.63	0	39.9		-10	55
12765		49.17	9.63	0	39.9		-10	55
12785		49.15	9.63	0	39.9		-10	55
12795		49.15	9.63	0	39.9		-10	55
12805		48.89	9.63	0	39.9		-10	55
12825		48.69	9.63	0	39.9		-10	55
12845		48.45	9.63	0	39.9		-10	55
12855		48.45	9.63	0	39.9		-10	55
12865		48.3	9.63	0	39.9		-10	55
12885		48.11	9.63	0	39.9		-10	55
12905		47.91	9.63	0	39.9		-10	55
12920		47.91	9.63	0	39.9		-10	55
12925		47.62	9.63	0	39.9		-10	55
12945		47.48	9.63	0	39.9		-10	55
12965		47.17	9.63	0	39.9		-10	55
12980		47.17	9.63	0	39.9		-10	55
12985		46.89	9.63	0	39.9		-10	55
13005		46.55	9.63	0	39.9		-10	55
13025		46.41	9.63	0	39.9		-10	55
13045		46.22	9.75	0	39.9		-10	55
13065		46.15	9.75	0	39.9		-10	55
13085		45.84	9.75	0	39.9		-10	55
13105		45.7	9.75	0	39.9		-10	55
13125		45.32	9.75	0	39.9		-10	55
13145		45.11	9.75	0	39.9		-10	55
13165		44.87	9.75	0	39.9		-10	55
13170		44.87	9.75	0	39.9		-10	55
13185		44.81	9.75	0	39.9		-10	55
13205		44.59	9.75	0	39.9		-10	55
13225		44.51	9.75	0	39.9		-10	55
13230		44.51	9.75	0	39.9		-10	55
13245		44.16	9.75	0	39.9		-10	55
13265		43.9	9.75	0	39.9		-10	55
13285		43.99	9.75	0	39.9		-10	55
13295		43.99	9.75	0	39.9		-10	55
13305		43.67	9.75	0	39.9		-10	55
13325		43.67	9.75	0	39.9		-10	55
13345		43.45	9.75	0	39.9		-10	55
13355		43.45	9.75	0	39.9		-10	55
13365		43.14	9.75	0	39.9		-10	55
13385		42.99	9.75	0	39.9		-10	55
13405		42.91	9.75	0	39.9		-10	55
13420		42.91	9.75	0	39.9		-10	55
13425		42.74	9.75	0	39.9		-10	55
13445		42.62	9.75	0	39.9		-10	55
13465		42.37	9.75	0	39.9		-10	55
13480		42.37	9.75	0	39.9		-10	55
13485		42.21	9.75	0	39.9		-10	55
13505		41.95	9.75	0	39.9		-10	55
13525		41.91	9.75	0	39.9		-10	55
13545		41.74	9.82	0	39.9		-10	55
13565		41.57	9.82	0	39.9		-10	55
13585		41.55	9.82	0	39.9		-10	55
13605		41.28	9.82	0	39.9		-10	55
13625		41.11	9.82	0	39.9		-10	55
13645		41.01	9.82	0	39.9		-10	55
13665		40.95	9.82	0	39.9		-10	55
13670		40.95	9.82	0	39.9		-10	55
13685		40.78	9.82	0	39.9		-10	55
13705		40.75	9.82	0	39.9		-10	55
13725		40.58	9.82	0	39.9		-10	55
13730		40.58	9.82	0	39.9		-10	55
13745		40.52	9.82	0	39.9		-10	55
13765		40.41	9.82	0	39.9		-10	55
13785		40.39	9.82	0	39.9		-10	55
13790		40.39	9.82	0	39.9		-10	55
13805		40.33	9.82	0	39.9		-10	55
13825		40.26	9.82	0	39.9		-10	55
13845		40.2	9.82	0	39.9		-10	55
13855		40.2	9.82	0	39.9		-10	55
13865		40.07	9.82	0	39.9		-10	55
13885		40.22	9.82	0	39.9		-10	55
13905		40.16	9.82	0	39.9		-10	55
13915		40.16	9.82	0	39.9		-10	55
13925		40.2	9.82	0	39.9		-10	55
13945		39.9	9.82	0	39.9		-10	55
13965		40.02	9.82	0	39.9		-10	55
13980		40.02	9.82	0	39.9		-10	55
13985		39.91	9.82	0	39.9		-10	55
14005		40.03	9.82	0	39.9		-10	55
14025		40.11	9.82	0	39.9		-10	55
14040		40.11	9.82	0	39.9		-10	55
14045		40.06	9.82	0	39.9		-10	55
14065		40.16	9.82	0	39.9		-10	55
14085		39.99	9.82	0	39.9		-10	55
14105		40.18	9.92	0	39.9		-10	55
14125		40.11	9.92	0	39.9		-10	55
14145		40.15	9.92	0	39.9		-10	55
14165		40.2	9.92	0	39.9		-10	55
14185		40.2	9.92	0	39.9		-10	55
14205		40.27	9.92	0	39.9		-10	55
14225		40.52	9.92	0	39.9		-10	55
14230		40.52	9.92	0	39.9		-10	55
14245		40.41	9.92	0	39.9		-10	55
14265		40.48	9.92	0	39.9		-10	55
14285		40.55	9.92	0	39.9		-10	55
14290		40.55	9.92	0	39.9		-10	55
14305		40.73	9.92	0	39.9		-10	55
14325		40.85	9.92	0	39.9		-10	55
14345		41.05	9.92	0	39.9		-10	55
14355		41.05	9.92	0	39.9		-10	55
14365		41.11	9.92	0	39.9		-10	55
14385		41.4	9.92	0	39.9		-10	55
14405		41.55	9.92	0	39.9		-10	55
14415		41.55	9.92	0	39.9		-10	55
14425		41.69	9.92	0	39.9		-10	55
14445		41.87	9.92	0	39.9		-10	55
14465		42.08	9.92	0	39.9		-10	55
14480		42.08	9.92	0	39.9		-10	55
14485		42.4	9.92	0	39.9		-10	55
14505		42.43	9.92	0	39.9		-10	55
14525		42.65	9.92	0	39.9		-10	55
14540		42.65	9.92	0	39.9		-10	55
14545		42.89	9.92	0	39.9		-10	55
14565		43.08	9.92	0	39.9		-10	55
14585		43.15	9.92	0	39.9		-10	55
14605		43.4	9.85	0	39.9		-10	55
14625		43.7	9.85	0	39.9		-10	55
14645		43.76	9.85	0	39.9		-10	55
14665		43.97	9.85	0	39.9		-10	55
14685		44.23	9.85	0	39.9		-10	55
14705		44.45	9.85	0	39.9		-10	55
14725		44.54	9.85	0	39.9		-10	55
14730		44.54	9.85	0	39.9		-10	55
14745		44.85	9.85	0	39.9		-10	55
14765		44.97	9.85	0	39.9		-10	55
14785		45.22	9.85	0	39.9		-10	55
14790		45.22	9.85	0	39.9		-10	55
14805		45.51	9.85	0	39.9		-10	55
14825		45.58	9.85	0	39.9		-10	55
14845		45.75	9.85	0	39.9		-10	55
14855		45.75	9.85	0	39.9		-10	55
14865		45.88	9.85	0	39.9		-10	55
14885		46.27	9.85	0	39.9		-10	55
14905		46.23	9.85	0	39.9		-10	55
14915		46.23	9.85	0	39.9		-10	55
14925		46.63	9.85	0	39.9		-10	55
14945		46.81	9.85	0	39.9		-10	55
14965		46.89	9.85	0	39.9		-10	55
14980		46.89	9.85	0	39.9		-10	55
14985		47.17	9.85	0	39.9		-10	55
15005		47.36	9.85	0	39.9		-10	55
15025		47.31	9.85	0	39.9		-10	55
15040		47.31	9.85	0	39.9		-10	55
15045		47.56	9.85	0	39.9		-10	55
15065		47.74	9.85	0	39.9		-10	55
15085		47.85	9.85	0	39.9		-10	55
15100		47.85	9.85	0	39.9		-10	55
15105		48.01	9.85	0	39.9		-10	55
15125		48.4	9.85	0	39.9		-10	55
15145		48.36	9.85	0	39.9		-10	55
15165		48.49	9.79	0	39.9		-10	55
15185		48.66	9.79	0	39.9		-10	55
15205		48.9	9.79	0	39.9		-10	55
15225		49.09	9.79	0	39.9		-10	55
15245		49.17	9.79	0	39.9		-10	55
15265		49.2	9.79	0	39.9		-10	55
15285		49.26	9.79	0	39.9		-10	55
15290		49.26	9.79	0	39.9		-10	55
15305		49.54	9.79	0	39.9		-10	55
15325		49.55	9.79	0	39.9		-10	55
15345		49.6	9.79	0	39.9		-10	55
15355		49.6	9.79	0	39.9		-10	55
15365		49.65	9.79	0	39.9		-10	55
15385		49.7	9.79	0	39.9		-10	55
15405		49.74	9.79	0	39.9		-10	55
15415		49.74	9.79	0	39.9		-10	55
15425		50	9.79	0	39.9		-10	55
15445		49.86	9.79	0	39.9		-10	55
15465		49.87	9.79	0	39.9		-10	55
15475		49.87	9.79	0	39.9		-10	55
15485		49.84	9.79	0	39.9		-10	55
15505		49.8	9.79	0	39.9		-10	55
15525		50.04	9.79	0	39.9		-10	55
15540		50.04	9.79	0	39.9		-10	55
15545		49.84	9.79	0	39.9		-10	55
15565		49.86	9.79	0	39.9		-10	55
15585		49.93	9.79	0	39.9		-10	55
15600		49.93	9.79	0	39.9		-10	55
15605		49.93	9.79	0	39.9		-10	55
15625		49.79	9.79	0	39.9		-10	55
15645		49.64	9.79	0	39.9		-10	55
15665		49.44	10.01	0	39.9		-10	55
15685		49.42	10.01	0	39.9		-10	55
15705		49.31	10.01	0	39.9		-10	55
15725		49.08	10.01	0	39.9		-10	55
15745		48.83	10.01	0	39.9		-10	55
15765		48.67	10.01	0	39.9		-10	55
15785		48.41	10.01	0	39.9		-10	55
15790		48.41	10.01	0	39.9		-10	55
15805		48.26	10.01	0	39.9		-10	55
15825		48.14	10.01	0	39.9		-10	55
15845		47.87	10.01	0	39.9		-10	55
15850		47.87	10.01	0	39.9		-10	55
15865		47.51	10.01	0	39.9		-10	55
15885		47.41	10.01	0	39.9		-10	55
15905		47.33	10.01	0	39.9		-10	55
15915		47.33	10.01	0	39.9		-10	55
15925		46.88	10.01	0	39.9		-10	55
15945		46.55	10.01	0	39.9		-10	55
15965		46.6	10.01	0	39.9		-10	55
15975		46.6	10.01	0	39.9		-10	55
15985		46.32	10.01	0	39.9		-10	55
16005		45.96	10.01	0	39.9		-10	55
16025		45.7	10.01	0	39.9		-10	55
16040		45.7	10.01	0	39.9		-10	55
16045		45.58	10.01	0	39.9		-10	55
16065		45.41	10.01	0	39.9		-10	55
16085		45.15	10.01	0	39.9		-10	55
16100		45.15	10.01	0	39.9		-10	55
16105		44.91	10.01	0	39.9		-10	55
16125		44.86	10.01	0	39.9		-10	55
16145		44.54	10.01	0	39.9		-10	55
16165		44.33	9.9	0	39.9		-10	55
16185		44.22	9.9	0	39.9		-10	55
16205		44.09	9.9	0	39.9		-10	55
16225		43.91	9.9	0	39.9		-10	55
16245		43.69	9.9	0	39.9		-10	55
16265		43.56	9.9	0	39.9		-10	55
16285		43.51	9.9	0	39.9		-10	55
16290		43.51	9.9	0	39.9		-10	55
16305		43.24	9.9	0	39.9		-10	55
16325		43	9.9	0	39.9		-10	55
16345		43.15	9.9	0	39.9		-10	55
16350		43.15	9.9	0	39.9		-10	55
16365		42.78	9.9	0	39.9		-10	55
16385		42.62	9.9	0	39.9		-10	55
16405		42.46	9.9	0	39.9		-10	55
16410		42.46	9.9	0	39.9		-10	55
16425		42.17	9.9	0	39.9		-10	55
16445		41.97	9.9	0	39.9		-10	55
16465		41.94	9.9	0	39.9		-10	55
16475		41.94	9.9	0	39.9		-10	55
16485		41.67	9.9	0	39.9		-10	55
16505		41.68	9.9	0	39.9		-10	55
16525		41.44	9.9	0	39.9		-10	55
16535		41.44	9.9	0	39.9		-10	55
16545		41.29	9.9	0	39.9		-10	55
16565		41.23	9.9	0	39.9		-10	55
16585		41.1	9.9	0	39.9		-10	55
16600		41.1	9.9	0	39.9		-10	55
16605		40.88	9.9	0	39.9		-10	55
16625		40.78	9.9	0	39.9		-10	55
16645		40.7	9.9	0	39.9		-10	55
16665		40.51	9.97	0	39.9		-10	55
16685		40.5	9.97	0	39.9		-10	55
16705		40.51	9.97	0	39.9		-10	55
16725		40.36	9.97	0	39.9		-10	55
16745		40.22	9.97	0	39.9		-10	55
16765		40.19	9.97	0	39.9		-10	55
16785		40.21	9.97	0	39.9		-10	55
16805		40.17	9.97	0	39.9		-10	55
16825		40.02	9.97	0	39.9		-10	55
16845		40.09	9.97	0	39.9		-10	55
16850		40.09	9.97	0	39.9		-10	55
16865		40.06	9.97	0	39.9		-10	55
16885		40.13	9.97	0	39.9		-10	55
16905		39.99	9.97	0	39.9		-10	55
16910		39.99	9.97	0	39.9		-10	55
16925		39.99	9.97	0	39.9		-10	55
16945		40.02	9.97	0	39.9		-10	55
16965		40.13	9.97	0	39.9		-10	55
16975		40.13	9.97	0	39.9		-10	55
16985		40.01	9.97	0	39.9		-10	55
17005		40.12	9.97	0	39.9		-10	55
17025		40.13	9.97	0	39.9		-10	55
17035		40.13	9.97	0	39.9		-10	55
17045		39.99	9.97	0	39.9		-10	55
17065		40.13	9.97	0	39.9		-10	55
17085		40.16	9.97	0	39.9		-10	55
17100		40.16	9.97	0	39.9		-10	55
17105		40.32	9.97	0	39.9		-10	55
17125		40.43	9.97	0	39.9		-10	55
17145		40.39	9.97	0	39.9		-10	55
17160		40.39	9.97	0	39.9		-10	55
17165		40.6	9.97	0	39.9		-10	55
17185		40.57	9.97	0	39.9		-10	55
17205		40.71	9.97	0	39.9		-10	55
17225		40.99	10.01	0	39.9		-10	55
17245		41.08	10.01	0	39.9		-10	55
17265		41.07	10.01	0	39.9		-10	55
17285		41.39	10.01	0	39.9		-10	55
17305		41.59	10.01	0	39.9		-10	55
17325		41.76	10.01	0	39.9		-10	55
17345		41.94	10.01	0	39.9		-10	55
17350		41.94	10.01	0	39.9		-10	55
17365		42.07	10.01	0	39.9		-10	55
17385		42.38	10.01	0	39.9		-10	55
17405		42.43	10.01	0	39.9		-10	55
17410		42.43	10.01	0	39.9		-10	55
17425		42.82	10.01	0	39.9		-10	55
17445		42.82	10.01	0	39.9		-10	55
17465		43.03	10.01	0	39.9		-10	55
17475		43.03	10.01	0	39.9		-10	55
17485		43.21	10.01	0	39.9		-10	55
17505		43.68	10.01	0	39.9		-10	55
17525		43.69	10.01	0	39.9		-10	55
17535		43.69	10.01	0	39.9		-10	55
17545		43.96	10.01	0	39.9		-10	55
17565		44.05	10.01	0	39.9		-10	55
17585		44.29	10.01	0	39.9		-10	55
17600		44.29	10.01	0	39.9		-10	55
17605		44.48	10.01	0	39.9		-10	55
17625		44.69	10.01	0	39.9		-10	55
17645		44.88	10.01	0	39.9		-10	55
17660		44.88	10.01	0	39.9		-10	55
17665		45.17	10.01	0	39.9		-10	55
17685		45.26	10.01	0	39.9		-10	55
17705		45.61	10.01	0	39.9		-10	55
17720		45.61	10.01	0	39.9		-10	55
17725		45.72	10.01	0	39.9		-10	55
17745		45.98	10.01	0	39.9		-10	55
17765		45.97	10.01	0	39.9		-10	55
17785		46.28	10.33	0	39.9		-10	55
17805		46.44	10.33	0	39.9		-10	55
17825		46.6	10.33	0	39.9		-10	55
17845		46.82	10.33	0	39.9		-10	55
17850		46.82	10.33	0	39.9		-10	55
17865		47.13	10.33	0	39.9		-10	55
17885		47.23	10.33	0	39.9		-10	55
17905		47.31	10.33	0	39.9		-10	55
17910		47.31	10.33	0	39.9		-10	55
17925		47.55	10.33	0	39.9		-10	55
17945		47.74	10.33	0	39.9		-10	55
17965		47.8	10.33	0	39.9		-10	55
17975		47.8	10.33	0	39.9		-10	55
17985		47.91	10.33	0	39.9		-10	55
18005		48.39	10.33	0	39.9		-10	55
18025		48.43	10.33	0	39.9		-10	55
18035		48.43	10.33	0	39.9		-10	55
18045		48.8	10.33	0	39.9		-10	55
18065		48.43	10.33	0	39.9		-10	55
18085		48.95	10.33	0	39.9		-10	55
18095		48.95	10.33	0	39.9		-10	55
18105		49.25	10.33	0	39.9		-10	55
18125		49.12	10.33	0	39.9		-10	55
18145		49.03	10.33	0	39.9		-10	55
18160		49.03	10.33	0	39.9		-10	55
18165		49.37	10.33	0	39.9		-10	55
18185		49.38	10.33	0	39.9		-10	55
18205		49.44	10.33	0	39.9		-10	55
18220		49.44	10.33	0	39.9		-10	55
18225		49.73	10.33	0	39.9		-10	55
18245		49.51	10.33	0	39.9		-10	55
18265		49.73	10.33	0	39.9		-10	55
18285		49.7	10.21	0	39.9		-10	55
18305		49.89	10.21	0	39.9		-10	55
18325		49.87	10.21	0	39.9		-10	55
18345		49.92	10.21	0	39.9		-10	55
18365		49.88	10.21	0	39.9		-10	55
18385		49.95	10.21	0	39.9		-10	55
18405		49.97	10.21	0	39.9		-10	55
18410		49.97	10.21	0	39.9		-10	55
18425		49.91	10.21	0	39.9		-10	55
18445		49.73	10.21	0	39.9		-10	55
18465		49.77	10.21	0	39.9		-10	55
18470		49.77	10.21	0	39.9		-10	55
18485		49.75	10.21	0	39.9		-10	55
18505		49.66	10.21	0	39.9		-10	55
18525		49.58	10.21	0	39.9		-10	55
18535		49.58	10.21	0	39.9		-10	55
18545		49.3	10.21	0	39.9		-10	55
18565		49.18	10.21	0	39.9		-10	55
18585		49.18	10.21	0	39.9		-10	55
18595		49.18	10.21	0	39.9		-10	55
18605		48.9	10.21	0	39.9		-10	55
18625		48.72	10.21	0	39.9		-10	55
18645		48.46	10.21	0	39.9		-10	55
18660		48.46	10.21	0	39.9		-10	55
18665		48.36	10.21	0	39.9		-10	55
18685		48.08	10.21	0	39.9		-10	55
18705		47.9	10.21	0	39.9		-10	55
18720		47.9	10.21	0	39.9		-10	55
18725		47.56	10.21	0	39.9		-10	55
18745		47.56	10.21	0	39.9		-10	55
18765		47.38	10.21	0	39.9		-10	55
18785		46.96	10.39	0	39.9		-10	55
18805		46.91	10.39	0	39.9		-10	55
18825		46.58	10.39	0	39.9		-10	55
18845		46.25	10.39	0	39.9		-10	55
18865		46.2	10.39	0	39.9		-10	55
18885		45.88	10.39	0	39.9		-10	55
18905		45.65	10.39	0	39.9		-10	55
18910		45.65	10.39	0	39.9		-10	55
18925		45.47	10.39	0	39.9		-10	55
18945		45.17	10.39	0	39.9		-10	55
18965		45.2	10.39	0	39.9		-10	55
18970		45.2	10.39	0	39.9		-10	55
18985		44.75	10.39	0	39.9		-10	55
19005		44.73	10.39	0	39.9		-10	55
19025		44.46	10.39	0	39.9		-10	55
19030		44.46	10.39	0	39.9		-10	55
19045		44.37	10.39	0	39.9		-10	55
19065		44.18	10.39	0	39.9		-10	55
19085		44.03	10.39	0	39.9		-10	55
19095		44.03	10.39	0	39.9		-10	55
19105		43.85	10.39	0	39.9		-10	55
19125		43.62	10.39	0	39.9		-10	55
19145		43.39	10.39	0	39.9		-10	55
19160		43.39	10.39	0	39.9		-10	55
19165		43.38	10.39	0	39.9		-10	55
19185		43.16	10.39	0	39.9		-10	55
19205		42.89	10.39	0	39.9		-10	55
19220		42.89	10.39	0	39.9		-10	55
19225		42.71	10.39	0	39.9		-10	55
19245		42.69	10.39	0	39.9		-10	55
19265		42.29	10.39	0	39.9		-10	55
19285		42.36	10.38	0	39.9		-10	55
19305		42.25	10.38	0	39.9		-10	55
19325		42.03	10.38	0	39.9		-10	55
19345		41.82	10.38	0	39.9		-10	55
19365		41.53	10.38	0	39.9		-10	55
19385		41.49	10.38	0	39.9		-10	55
19405		41.32	10.38	0	39.9		-10	55
19425		41.33	10.38	0	39.9		-10	55
19445		41.1	10.38	0	39.9		-10	55
19465		40.82	10.38	0	39.9		-10	55
19470		40.82	10.38	0	39.9		-10	55
19485		40.81	10.38	0	39.9		-10	55
19505		40.7	10.38	0	39.9		-10	55
19525		40.56	10.38	0	39.9		-10	55
19530		40.56	10.38	0	39.9		-10	55
19545		40.51	10.38	0	39.9		-10	55
19565		40.44	10.38	0	39.9		-10	55
19585		40.33	10.38	0	39.9		-10	55
19595		40.33	10.38	0	39.9		-10	55
19605		40.36	10.38	0	39.9		-10	55
19625		40.29	10.38	0	39.9		-10	55
19645		40.2	10.38	0	39.9		-10	55
19655		40.2	10.38	0	39.9		-10	55
19665		40.05	10.38	0	39.9		-10	55
19685		40.36	10.38	0	39.9		-10	55
19705		40.21	10.38	0	39.9		-10	55
19720		40.21	10.38	0	39.9		-10	55
19725		40.12	10.38	0	39.9		-10	55
19745		39.93	10.38	0	39.9		-10	55
19765		39.94	10.38	0	39.9		-10	55
19780		39.94	10.38	0	39.9		-10	55
19785		39.97	10.38	0	39.9		-10	55
19805		39.94	10.38	0	39.9		-10	55
19825		39.96	10.38	0	39.9		-10	55
19845		39.96	10.26	0	39.9		-10	55
19865		40.04	10.26	0	39.9		-10	55
19885		40.03	10.26	0	39.9		-10	55
19905		40.05	10.26	0	39.9		-10	55
19925		39.96	10.26	0	39.9		-10	55
19945		40.03	10.26	0	39.9		-10	55
19965		40.06	10.26	0	39.9		-10	55
19970		40.06	10.26	0	39.9		-10	55
19985		40.21	10.26	0	39.9		-10	55
20005		40.21	10.26	0	39.9		-10	55
20025		40.16	10.26	0	39.9		-10	55
20030		40.16	10.26	0	39.9		-10	55
20045		40.34	10.26	0	39.9		-10	55
20065		40.36	10.26	0	39.9		-10	55
20085		40.57	10.26	0	39.9		-10	55
20095		40.57	10.26	0	39.9		-10	55
20105		40.67	10.26	0	39.9		-10	55
20125		40.88	10.26	0	39.9		-10	55
20145		41.07	10.26	0	39.9		-10	55
20155		41.07	10.26	0	39.9		-10	55
20165		41.25	10.26	0	39.9		-10	55
20185		41.31	10.26	0	39.9		-10	55
20205		41.58	10.26	0	39.9		-10	55
20220		41.58	10.26	0	39.9		-10	55
20225		41.79	10.26	0	39.9		-10	55
20245		41.92	10.26	0	39.9		-10	55
20265		42.12	10.26	0	39.9		-10	55
20280		42.12	10.26	0	39.9		-10	55
20285		42.57	10.26	0	39.9		-10	55
20305		42.59	10.26	0	39.9		-10	55
20325		42.68	10.26	0	39.9		-10	55
20345		42.95	10.27	0	39.9		-10	55
20365		43.07	10.27	0	39.9		-10	55
20385		43.3	10.27	0	39.9		-10	55
20405		43.56	10.27	0	39.9		-10	55
20425		43.85	10.27	0	39.9		-10	55
20445		43.8	10.27	0	39.9		-10	55
20465		44.08	10.27	0	39.9		-10	55
20470		44.08	10.27	0	39.9		-10	55
20485		44.41	10.27	0	39.9		-10	55
20505		44.64	10.27	0	39.9		-10	55
20525		44.77	10.27	0	39.9		-10	55
20530		44.77	10.27	0	39.9		-10	55
20545		44.95	10.27	0	39.9		-10	55
20565		45.1	10.27	0	39.9		-10	55
20585		45.26	10.27	0	39.9		-10	55
20595		45.26	10.27	0	39.9		-10	55
20605		45.42	10.27	0	39.9		-10	55
20625		45.68	10.27	0	39.9		-10	55
20645		45.88	10.27	0	39.9		-10	55
20655		45.88	10.27	0	39.9		-10	55
20665		46.17	10.27	0	39.9		-10	55
20685		46.3	10.27	0	39.9		-10	55
20705		46.4	10.27	0	39.9		-10	55
20715		46.4	10.27	0	39.9		-10	55
20725		46.71	10.27	0	39.9		-10	55
20745		46.72	10.27	0	39.9		-10	55
20765		46.99	10.27	0	39.9		-10	55
20780		46.99	10.27	0	39.9		-10	55
20785		47.25	10.27	0	39.9		-10	55
20805		47.42	10.27	0	39.9		-10	55
20825		47.36	10.27	0	39.9		-10	55
20840		47.36	10.27	0	39.9		-10	55
20845		47.58	10.27	0	39.9		-10	55
20865		47.84	10.27	0	39.9		-10	55
20885		48.11	10.27	0	39.9		-10	55
20905		48.3	10.66	0	39.9		-10	55
20925		48.34	10.66	0	39.9		-10	55
20945		48.48	10.66	0	39.9		-10	55
20965		48.53	10.66	0	39.9		-10	55
20985		48.92	10.66	0	39.9		-10	55
21005		48.98	10.66	0	39.9		-10	55
21025		49.07	10.66	0	39.9		-10	55
21030		49.07	10.66	0	39.9		-10	55
21045		49.16	10.66	0	39.9		-10	55
21065		49.29	10.66	0	39.9		-10	55
21085		49.46	10.66	0	39.9		-10	55
21090		49.46	10.66	0	39.9		-10	55
21105		49.52	10.66	0	39.9		-10	55
21125		49.64	10.66	0	39.9		-10	55
21145		49.56	10.66	0	39.9		-10	55
21155		49.56	10.66	0	39.9		-10	55
21165		49.59	10.66	0	39.9		-10	55
21185		49.67	10.66	0	39.9		-10	55
21205		49.83	10.66	0	39.9		-10	55
21215		49.83	10.66	0	39.9		-10	55
21225		49.85	10.66	0	39.9		-10	55
21245		49.88	10.66	0	39.9		-10	55
21265		49.91	10.66	0	39.9		-10	55
21280		49.91	10.66	0	39.9		-10	55
21285		49.92	10.66	0	39.9		-10	55
21305		49.96	10.66	0	39.9		-10	55
21325		49.84	10.66	0	39.9		-10	55
21340		49.84	10.66	0	39.9		-10	55
21345		49.8	10.66	0	39.9		-10	55
21365		49.66	10.66	0	39.9		-10	55
21385		49.64	10.66	0	39.9		-10	55
21405		49.68	10.6	0	39.9		-10	55
21425		49.56	10.6	0	39.9		-10	55
21445		49.48	10.6	0	39.9		-10	55
21465		49.37	10.6	0	39.9		-10	55
21485		49.2	10.6	0	39.9		-10	55
21505		49.19	10.6	0	39.9		-10	55
21525		49.01	10.6	0	39.9		-10	55
21530		49.01	10.6	0	39.9		-10	55
21545		48.8	10.6	0	39.9		-10	55
21565		48.42	10.6	0	39.9		-10	55
21585		48.23	10.6	0	39.9		-10	55
21590		48.23	10.6	0	39.9		-10	55
21605		48.22	10.6	0	39.9		-10	55
21625		47.86	10.6	0	39.9		-10	55
21645		47.72	10.6	0	39.9		-10	55
21655		47.72	10.6	0	39.9		-10	55
21665		47.47	10.6	0	39.9		-10	55
21685		47.09	10.6	0	39.9		-10	55
21705		47.06	10.6	0	39.9		-10	55
21715		47.06	10.6	0	39.9		-10	55
21725		46.68	10.6	0	39.9		-10	55
21745		46.38	10.6	0	39.9		-10	55
21765		46.36	10.6	0	39.9		-10	55
21780		46.36	10.6	0	39.9		-10	55
21785		46.08	10.6	0	39.9		-10	55
21805		45.89	10.6	0	39.9		-10	55
21825		45.74	10.6	0	39.9		-10	55
21840		45.74	10.6	0	39.9		-10	55
21845		45.52	10.6	0	39.9		-10	55
21865		45.32	10.6	0	39.9		-10	55
21885		45.14	10.6	0	39.9		-10	55
21905		44.85	10.39	0	39.9		-10	55
21925		44.63	10.39	0	39.9		-10	55
21945		44.44	10.39	0	39.9		-10	55
21965		44.25	10.39	0	39.9		-10	55
21985		44.12	10.39	0	39.9		-10	55
22005		43.97	10.39	0	39.9		-10	55
22025		43.8	10.39	0	39.9		-10	55
22045		43.55	10.39	0	39.9		-10	55
22065		43.36	10.39	0	39.9		-10	55
22085		43.28	10.39	0	39.9		-10	55
22090		43.28	10.39	0	39.9		-10	55
22105		43.25	10.39	0	39.9		-10	55
22125		42.98	10.39	0	39.9		-10	55
22145		42.84	10.39	0	39.9		-10	55
22150		42.84	10.39	0	39.9		-10	55
22165		42.59	10.39	0	39.9		-10	55
22185		42.49	10.39	0	39.9		-10	55
22205		42.35	10.39	0	39.9		-10	55
22215		42.35	10.39	0	39.9		-10	55
22225		42.13	10.39	0	39.9		-10	55
22245		42.11	10.39	0	39.9		-10	55
22265		41.7	10.39	0	39.9		-10	55
22280		41.7	10.39	0	39.9		-10	55
22285		41.69	10.39	0	39.9		-10	55
22305		41.42	10.39	0	39.9		-10	55
22325		41.39	10.39	0	39.9		-10	55
22340		41.39	10.39	0	39.9		-10	55
22345		41.13	10.39	0	39.9		-10	55
22365		40.95	10.39	0	39.9		-10	55
22385		40.9	10.39	0	39.9		-10	55
22400		40.9	10.39	0	39.9		-10	55
22405		40.88	10.39	0	39.9		-10	55
22425		40.85	10.39	0	39.9		-10	55
22445		40.67	10.39	0	39.9		-10	55
22465		40.37	10.58	0	39.9		-10	55
22485		40.3	10.58	0	39.9		-10	55
22505		40.32	10.58	0	39.9		-10	55
22525		40.22	10.58	0	39.9		-10	55
22545		40.06	10.58	0	39.9		-10	55
22565		39.99	10.58	0	39.9		-10	55
22585		40.07	10.58	0	39.9		-10	55
22590		40.07	10.58	0	39.9		-10	55
22605		40.09	10.58	0	39.9		-10	55
22625		39.99	10.58	0	39.9		-10	55
22645		40.01	10.58	0	39.9		-10	55
22650		40.01	10.58	0	39.9		-10	55
22665		39.9	10.58	0	39.9		-10	55
22685		40.11	10.58	0	39.9		-10	55
22705		40.01	10.58	0	39.9		-10	55
22715		40.01	10.58	0	39.9		-10	55
22725		40.13	10.58	0	39.9		-10	55
22745		40	10.58	0	39.9		-10	55
22765		40.11	10.58	0	39.9		-10	55
22775		40.11	10.58	0	39.9		-10	55
22785		40.06	10.58	0	39.9		-10	55
22805		40.19	10.58	0	39.9		-10	55
22825		40.08	10.58	0	39.9		-10	55
22840		40.08	10.58	0	39.9		-10	55
22845		40.25	10.58	0	39.9		-10	55
22865		40.25	10.58	0	39.9		-10	55
22885		40.5	10.58	0	39.9		-10	55
22900		40.5	10.58	0	39.9		-10	55
22905		40.49	10.58	0	39.9		-10	55
22925		40.7	10.58	0	39.9		-10	55
22945		40.67	10.58	0	39.9		-10	55
22965		40.82	10.61	0	39.9		-10	55
22985		41.01	10.61	0	39.9		-10	55
23005		41.4	10.61	0	39.9		-10	55
23025		41.44	10.61	0	39.9		-10	55
23045		41.47	10.61	0	39.9		-10	55
23065		41.65	10.61	0	39.9		-10	55
23085		42.01	10.61	0	39.9		-10	55
23090		42.01	10.61	0	39.9		-10	55
23105		42.13	10.61	0	39.9		-10	55
23125		42.37	10.61	0	39.9		-10	55
23145		42.5	10.61	0	39.9		-10	55
23150		42.5	10.61	0	39.9		-10	55
23165		42.74	10.61	0	39.9		-10	55
23185		43.04	10.61	0	39.9		-10	55
23205		43.3	10.61	0	39.9		-10	55
23215		43.3	10.61	0	39.9		-10	55
23225		43.32	10.61	0	39.9		-10	55
23245		43.67	10.61	0	39.9		-10	55
23265		43.87	10.61	0	39.9		-10	55
23275		43.87	10.61	0	39.9		-10	55
23285		44.02	10.61	0	39.9		-10	55
23305		44.3	10.61	0	39.9		-10	55
23325		44.52	10.61	0	39.9		-10	55
23335		44.52	10.61	0	39.9		-10	55
23345		44.71	10.61	0	39.9		-10	55
23365		44.77	10.61	0	39.9		-10	55
23385		44.86	10.61	0	39.9		-10	55
23400		44.86	10.61	0	39.9		-10	55
23405		45.19	10.61	0	39.9		-10	55
23425		45.37	10.61	0	39.9		-10	55
23445		45.55	10.61	0	39.9		-10	55
23465		45.94	10.76	0	39.9		-10	55
23485		45.97	10.76	0	39.9		-10	55
23505		46.07	10.76	0	39.9		-10	55
23525		46.28	10.76	0	39.9		-10	55
23545		46.46	10.76	0	39.9		-10	55
23565		46.75	10.76	0	39.9		-10	55
23585		46.96	10.76	0	39.9		-10	55
23605		47.16	10.76	0	39.9		-10	55
23625		47.29	10.76	0	39.9		-10	55
23645		47.55	10.76	0	39.9		-10	55
23650		47.55	10.76	0	39.9		-10	55
23665		47.69	10.76	0	39.9		-10	55
23685		47.99	10.76	0	39.9		-10	55
23705		48.06	10.76	0	39.9		-10	55
23710		48.06	10.76	0	39.9		-10	55
23725		48.09	10.76	0	39.9		-10	55
23745		48.29	10.76	0	39.9		-10	55
23765		48.56	10.76	0	39.9		-10	55
23775		48.56	10.76	0	39.9		-10	55
23785		48.8	10.76	0	39.9		-10	55
23805		48.7	10.76	0	39.9		-10	55
23825		48.95	10.76	0	39.9		-10	55
23835		48.95	10.76	0	39.9		-10	55
23845		49.21	10.76	0	39.9		-10	55
23865		49.13	10.76	0	39.9		-10	55
23885		49.32	10.76	0	39.9		-10	55
23900		49.32	10.76	0	39.9		-10	55
23905		49.43	10.76	0	39.9		-10	55
23925		49.53	10.76	0	39.9		-10	55
23945		49.57	10.76	0	39.9		-10	55
23960		49.57	10.76	0	39.9		-10	55
23965		49.74	10.76	0	39.9		-10	55
23985		49.61	10.76	0	39.9		-10	55
24005		49.7	10.76	0	39.9		-10	55
24025		49.7	10.86	0	39.9		-10	55
24045		49.83	10.86	0	39.9		-10	55
24065		49.82	10.86	0	39.9		-10	55
24085		49.84	10.86	0	39.9		-10	55
24105		49.8	10.86	0	39.9		-10	55
24125		49.92	10.86	0	39.9		-10	55
24145		49.87	10.86	0	39.9		-10	55
24150		49.87	10.86	0	39.9		-10	55
24165		49.97	10.86	0	39.9		-10	55
24185		49.85	10.86	0	39.9		-10	55
24205		49.79	10.86	0	39.9		-10	55
24210		49.79	10.86	0	39.9		-10	55
24225		49.82	10.86	0	39.9		-10	55
24245		49.48	10.86	0	39.9		-10	55
24265		49.56	10.86	0	39.9		-10	55
24275		49.56	10.86	0	39.9		-10	55
24285		49.6	10.86	0	39.9		-10	55
24305		49.3	10.86	0	39.9		-10	55
24325		49.02	10.86	0	39.9		-10	55
24335		49.02	10.86	0	39.9		-10	55
24345		48.9	10.86	0	39.9		-10	55
24365		48.63	10.86	0	39.9		-10	55
24385		48.51	10.86	0	39.9		-10	55
24400		48.51	10.86	0	39.9		-10	55
24405		48.29	10.86	0	39.9		-10	55
24425		48.01	10.86	0	39.9		-10	55
24445		47.81	10.86	0	39.9		-10	55
24460		47.81	10.86	0	39.9		-10	55
24465		47.63	10.86	0	39.9		-10	55
24485		47.56	10.86	0	39.9		-10	55
24505		47.27	10.86	0	39.9		-10	55
24525		46.99	10.63	0	39.9		-10	55
24545		46.64	10.63	0	39.9		-10	55
24565		46.49	10.63	0	39.9		-10	55
24585		46.21	10.63	0	39.9		-10	55
24605		45.97	10.63	0	39.9		-10	55
24625		45.97	10.63	0	39.9		-10	55
24645		45.67	10.63	0	39.9		-10	55
24650		45.67	10.63	0	39.9		-10	55
24665		45.4	10.63	0	39.9		-10	55
24685		45.29	10.63	0	39.9		-10	55
24705		45.1	10.63	0	39.9		-10	55
24710		45.1	10.63	0	39.9		-10	55
24725		45.1	10.63	0	39.9		-10	55
24745		44.55	10.63	0	39.9		-10	55
24765		44.44	10.63	0	39.9		-10	55
24775		44.44	10.63	0	39.9		-10	55
24785		44.29	10.63	0	39.9		-10	55
24805		44.14	10.63	0	39.9		-10	55
24825		43.88	10.63	0	39.9		-10	55
24835		43.88	10.63	0	39.9		-10	55
24845		43.74	10.63	0	39.9		-10	55
24865		43.66	10.63	0	39.9		-10	55
24885		43.61	10.63	0	39.9		-10	55
24900		43.61	10.63	0	39.9		-10	55
24905		43.33	10.63	0	39.9		-10	55
24925		43.22	10.63	0	39.9		-10	55
24945		43.06	10.63	0	39.9		-10	55
24960		43.06	10.63	0	39.9		-10	55
24965		42.7	10.63	0	39.9		-10	55
24985		42.68	10.63	0	39.9		-10	55
25005		42.42	10.63	0	39.9		-10	55
25020		42.42	10.63	0	39.9		-10	55
25025		42.25	10.63	0	39.9		-10	55
25045		42.14	10.63	0	39.9		-10	55
25065		41.87	10.63	0	39.9		-10	55
25085		41.75	10.49	0	39.9		-10	55
25105		41.57	10.49	0	39.9		-10	55
25125		41.48	10.49	0	39.9		-10	55
25145		41.29	10.49	0	39.9		-10	55
25165		41.2	10.49	0	39.9		-10	55
25185		40.99	10.49	0	39.9		-10	55
25205		41.05	10.49	0	39.9		-10	55
25210		41.05	10.49	0	39.9		-10	55
25225		40.82	10.49	0	39.9		-10	55
25245		40.8	10.49	0	39.9		-10	55
25265		40.58	10.49	0	39.9		-10	55
25270		40.58	10.49	0	39.9		-10	55
25285		40.45	10.49	0	39.9		-10	55
25305		40.42	10.49	0	39.9		-10	55
25325		40.49	10.49	0	39.9		-10	55
25335		40.49	10.49	0	39.9		-10	55
25345		40.31	10.49	0	39.9		-10	55
25365		40.12	10.49	0	39.9		-10	55
25385		40.28	10.49	0	39.9		-10	55
25395		40.28	10.49	0	39.9		-10	55
25405		40.25	10.49	0	39.9		-10	55
25425		40.1	10.49	0	39.9		-10	55
25445		40.02	10.49	0	39.9		-10	55
25460		40.02	10.49	0	39.9		-10	55
25465		39.99	10.49	0	39.9		-10	55
25485		40.04	10.49	0	39.9		-10	55
25505		40	10.49	0	39.9		-10	55
25520		40	10.49	0	39.9		-10	55
25525		40.09	10.49	0	39.9		-10	55
25545		40.09	10.49	0	39.9		-10	55
25565		39.99	10.49	0	39.9		-10	55
25585		39.92	10.83	0	39.9		-10	55
25605		39.97	10.83	0	39.9		-10	55
25625		40.23	10.83	0	39.9		-10	55
25645		39.99	10.83	0	39.9		-10	55
25665		40.06	10.83	0	39.9		-10	55
25685		40.06	10.83	0	39.9		-10	55
25705		40.21	10.83	0	39.9		-10	55
25710		40.21	10.83	0	39.9		-10	55
25725		40.33	10.83	0	39.9		-10	55
25745		40.44	10.83	0	39.9		-10	55
25765		40.59	10.83	0	39.9		-10	55
25770		40.59	10.83	0	39.9		-10	55
25785		40.51	10.83	0	39.9		-10	55
25805		40.79	10.83	0	39.9		-10	55
25825		40.87	10.83	0	39.9		-10	55
25835		40.87	10.83	0	39.9		-10	55
25845		40.94	10.83	0	39.9		-10	55
25865		41.11	10.83	0	39.9		-10	55
25885		41.28	10.83	0	39.9		-10	55
25895		41.28	10.83	0	39.9		-10	55
25905		41.4	10.83	0	39.9		-10	55
25925		41.69	10.83	0	39.9		-10	55
25945		41.79	10.83	0	39.9		-10	55
25960		41.79	10.83	0	39.9		-10	55
25965		42.05	10.83	0	39.9		-10	55
25985		42.21	10.83	0	39.9		-10	55
26005		42.46	10.83	0	39.9		-10	55
26020		42.46	10.83	0	39.9		-10	55
26025		42.74	10.83	0	39.9		-10	55
26045		42.87	10.83	0	39.9		-10	55
26065		43.12	10.83	0	39.9		-10	55
26085		43.28	10.79	0	39.9		-10	55
26105		43.54	10.79	0	39.9		-10	55
26125		43.72	10.79	0	39.9		-10	55
26145		43.94	10.79	0	39.9		-10	55
26165		44.07	10.79	0	39.9		-10	55
26185		44.33	10.79	0	39.9		-10	55
26205		44.55	10.79	0	39.9		-10	55
26225		44.65	10.79	0	39.9		-10	55
26245		44.82	10.79	0	39.9		-10	55
26265		45.02	10.79	0	39.9		-10	55
26270		45.02	10.79	0	39.9		-10	55
26285		45.26	10.79	0	39.9		-10	55
26305		45.47	10.79	0	39.9		-10	55
26325		45.65	10.79	0	39.9		-10	55
26330		45.65	10.79	0	39.9		-10	55
26345		45.79	10.79	0	39.9		-10	55
26365		46.01	10.79	0	39.9		-10	55
26385		46.23	10.79	0	39.9		-10	55
26395		46.23	10.79	0	39.9		-10	55
26405		46.48	10.79	0	39.9		-10	55
26425		46.64	10.79	0	39.9		-10	55
26445		46.87	10.79	0	39.9		-10	55
26455		46.87	10.79	0	39.9		-10	55
26465		47.07	10.79	0	39.9		-10	55
26485		47.12	10.79	0	39.9		-10	55
26505		47.33	10.79	0	39.9		-10	55
26520		47.33	10.79	0	39.9		-10	55
26525		47.47	10.79	0	39.9		-10	55
26545		47.81	10.79	0	39.9		-10	55
26565		47.71	10.79	0	39.9		-10	55
26580		47.71	10.79	0	39.9		-10	55
26585		48.08	10.79	0	39.9		-10	55
26605		48.01	10.79	0	39.9		-10	55
26625		48.32	10.79	0	39.9		-10	55
26645		48.48	10.61	0	39.9		-10	55
26665		48.56	10.61	0	39.9		-10	55
26685		48.82	10.61	0	39.9		-10	55
26705		48.81	10.61	0	39.9		-10	55
26725		49.12	10.61	0	39.9		-10	55
26745		49.2	10.61	0	39.9		-10	55
26765		49.24	10.61	0	39.9		-10	55
26770		49.24	10.61	0	39.9		-10	55
26785		49.31	10.61	0	39.9		-10	55
26805		49.55	10.61	0	39.9		-10	55
26825		49.39	10.61	0	39.9		-10	55
26830		49.39	10.61	0	39.9		-10	55
26845		49.56	10.61	0	39.9		-10	55
26865		49.64	10.61	0	39.9		-10	55
26885		49.69	10.61	0	39.9		-10	55
26895		49.69	10.61	0	39.9		-10	55
26905		49.69	10.61	0	39.9		-10	55
26925		49.82	10.61	0	39.9		-10	55
26945		49.78	10.61	0	39.9		-10	55
26955		49.78	10.61	0	39.9		-10	55
26965		49.73	10.61	0	39.9		-10	55
26985		49.77	10.61	0	39.9		-10	55
27005		49.79	10.61	0	39.9		-10	55
27020		49.79	10.61	0	39.9		-10	55
27025		49.84	10.61	0	39.9		-10	55
27045		49.88	10.61	0	39.9		-10	55
27065		49.63	10.61	0	39.9		-10	55
27080		49.63	10.61	0	39.9		-10	55
27085		49.72	10.61	0	39.9		-10	55
27105		49.59	10.61	0	39.9		-10	55
27125		49.56	10.61	0	39.9		-10	55
27145		49.35	10.89	0	39.9		-10	55
27165		49.51	10.89	0	39.9		-10	55
27185		49.29	10.89	0	39.9		-10	55
27205		49.28	10.89	0	39.9		-10	55
27225		48.94	10.89	0	39.9		-10	55
27245		48.62	10.89	0	39.9		-10	55
27265		48.6	10.89	0	39.9		-10	55
27270		48.6	10.89	0	39.9		-10	55
27285		48.41	10.89	0	39.9		-10	55
27305		48.29	10.89	0	39.9		-10	55
27325		48.17	10.89	0	39.9		-10	55
27330		48.17	10.89	0	39.9		-10	55
27345		47.87	10.89	0	39.9		-10	55
27365		47.57	10.89	0	39.9		-10	55
27385		47.46	10.89	0	39.9		-10	55
27395		47.46	10.89	0	39.9		-10	55
27405		47.12	10.89	0	39.9		-10	55
27425		47.02	10.89	0	39.9		-10	55
27445		46.73	10.89	0	39.9		-10	55
27455		46.73	10.89	0	39.9		-10	55
27465		46.47	10.89	0	39.9		-10	55
27485		46.25	10.89	0	39.9		-10	55
27505		45.98	10.89	0	39.9		-10	55
27520		45.98	10.89	0	39.9		-10	55
27525		45.73	10.89	0	39.9		-10	55
27545		45.59	10.89	0	39.9		-10	55
27565		45.62	10.89	0	39.9		-10	55
27580		45.62	10.89	0	39.9		-10	55
27585		45.18	10.89	0	39.9		-10	55
27605		45.13	10.89	0	39.9		-10	55
27625		44.72	10.89	0	39.9		-10	55
27640		44.72	10.89	0	39.9		-10	55
27645		44.75	10.89	0	39.9		-10	55
27665		44.39	10.89	0	39.9		-10	55
27685		44.51	10.89	0	39.9		-10	55
27705		43.99	10.88	0	39.9		-10	55
27725		43.98	10.88	0	39.9		-10	55
27745		43.75	10.88	0	39.9		-10	55
27765		43.63	10.88	0	39.9		-10	55
27770		43.63	10.88	0	39.9		-10	55
27785		43.62	10.88	0	39.9		-10	55
27805		43.32	10.88	0	39.9		-10	55
27825		43.19	10.88	0	39.9		-10	55
27830		43.19	10.88	0	39.9		-10	55
27845		43.07	10.88	0	39.9		-10	55
27865		42.84	10.88	0	39.9		-10	55
27885		42.79	10.88	0	39.9		-10	55
27890		42.79	10.88	0	39.9		-10	55
27905		42.51	10.88	0	39.9		-10	55
27925		42.24	10.88	0	39.9		-10	55
27945		42.13	10.88	0	39.9		-10	55
27955		42.13	10.88	0	39.9		-10	55
27965		41.83	10.88	0	39.9		-10	55
27985		41.78	10.88	0	39.9		-10	55
28005		41.8	10.88	0	39.9		-10	55
28015		41.8	10.88	0	39.9		-10	55
28025		41.4	10.88	0	39.9		-10	55
28045		41.3	10.88	0	39.9		-10	55
28065		41.21	10.88	0	39.9		-10	55
28080		41.21	10.88	0	39.9		-10	55
28085		41.01	10.88	0	39.9		-10	55
28105		40.91	10.88	0	39.9		-10	55
28125		40.86	10.88	0	39.9		-10	55
28140		40.86	10.88	0	39.9		-10	55
28145		40.65	10.88	0	39.9		-10	55
28165		40.63	10.88	0	39.9		-10	55
28185		40.52	10.88	0	39.9		-10	55
28205		40.4	10.84	0	39.9		-10	55
28225		40.43	10.84	0	39.9		-10	55
28245		40.13	10.84	0	39.9		-10	55
28265		40.26	10.84	0	39.9		-10	55
28285		39.99	10.84	0	39.9		-10	55
28305		40.13	10.84	0	39.9		-10	55
28325		40.17	10.84	0	39.9		-10	55
28330		40.17	10.84	0	39.9		-10	55
28345		40.03	10.84	0	39.9		-10	55
28365		40	10.84	0	39.9		-10	55
28385		39.96	10.84	0	39.9		-10	55
28390		39.96	10.84	0	39.9		-10	55
28405		39.89	10.84	0	39.9		-10	55
28425		39.95	10.84	0	39.9		-10	55
28445		39.98	10.84	0	39.9		-10	55
28455		39.98	10.84	0	39.9		-10	55
28465		39.89	10.84	0	39.9		-10	55
28485		39.91	10.84	0	39.9		-10	55
28505		40.01	10.84	0	39.9		-10	55
28515		40.01	10.84	0	39.9		-10	55
28525		40.12	10.84	0	39.9		-10	55
28545		39.98	10.84	0	39.9		-10	55
28565		40.18	10.84	0	39.9		-10	55
28580		40.18	10.84	0	39.9		-10	55
28585		40.4	10.84	0	39.9		-10	55
28605		40.39	10.84	0	39.9		-10	55
28625		40.46	10.84	0	39.9		-10	55
28640		40.46	10.84	0	39.9		-10	55
28645		40.68	10.84	0	39.9		-10	55
28665		40.64	10.84	0	39.9		-10	55
28685		40.79	10.84	0	39.9		-10	55
28705		40.99	10.69	0	39.9		-10	55
28725		41.34	10.69	0	39.9		-10	55
28745		41.3	10.69	0	39.9		-10	55
28765		41.55	10.69	0	39.9		-10	55
28785		41.68	10.69	0	39.9		-10	55
28805		41.95	10.69	0	39.9		-10	55
28825		42.18	10.69	0	39.9		-10	55
28830		42.18	10.69	0	39.9		-10	55
28845		42.28	10.69	0	39.9		-10	55
28865		42.57	10.69	0	39.9		-10	55
28885		42.8	10.69	0	39.9		-10	55
28890		42.8	10.69	0	39.9		-10	55
28905		42.96	10.69	0	39.9		-10	55
28925		43.01	10.69	0	39.9		-10	55
28945		43.31	10.69	0	39.9		-10	55
28950		43.31	10.69	0	39.9		-10	55
28965		43.54	10.69	0	39.9		-10	55
28985		43.76	10.69	0	39.9		-10	55
29005		43.9	10.69	0	39.9		-10	55
29015		43.9	10.69	0	39.9		-10	55
29025		44.15	10.69	0	39.9		-10	55
29045		44.41	10.69	0	39.9		-10	55
29065		44.46	10.69	0	39.9		-10	55
29080		44.46	10.69	0	39.9		-10	55
29085		44.69	10.69	0	39.9		-10	55
29105		44.96	10.69	0	39.9		-10	55
29125		45.19	10.69	0	39.9		-10	55
29140		45.19	10.69	0	39.9		-10	55
29145		45.29	10.69	0	39.9		-10	55
29165		45.43	10.69	0	39.9		-10	55
29185		45.76	10.69	0	39.9		-10	55
29200		45.76	10.69	0	39.9		-10	55
29205		46.02	10.69	0	39.9		-10	55
29225		46.29	10.69	0	39.9		-10	55
29245		46.17	10.69	0	39.9		-10	55
29265		46.39	10.83	0	39.9		-10	55
29285		46.7	10.83	0	39.9		-10	55
29305		46.84	10.83	0	39.9		-10	55
29325		47.05	10.83	0	39.9		-10	55
29345		47.18	10.83	0	39.9		-10	55
29365		47.37	10.83	0	39.9		-10	55
29385		47.57	10.83	0	39.9		-10	55
29390		47.57	10.83	0	39.9		-10	55
29405		47.81	10.83	0	39.9		-10	55
29425		47.88	10.83	0	39.9		-10	55
29445		48.06	10.83	0	39.9		-10	55
29450		48.06	10.83	0	39.9		-10	55
29465		48.27	10.83	0	39.9		-10	55
29485		48.45	10.83	0	39.9		-10	55
29505		48.55	10.83	0	39.9		-10	55
29515		48.55	10.83	0	39.9		-10	55
29525		48.67	10.83	0	39.9		-10	55
29545		48.86	10.83	0	39.9		-10	55
29565		49.06	10.83	0	39.9		-10	55
29575		49.06	10.83	0	39.9		-10	55
29585		49.21	10.83	0	39.9		-10	55
29605		49.3	10.83	0	39.9		-10	55
29625		49.28	10.83	0	39.9		-10	55
29640		49.28	10.83	0	39.9		-10	55
29645		49.43	10.83	0	39.9		-10	55
29665		49.27	10.83	0	39.9		-10	55
29685		49.52	10.83	0	39.9		-10	55
29700		49.52	10.83	0	39.9		-10	55
29705		49.56	10.83	0	39.9		-10	55
29725		49.78	10.83	0	39.9		-10	55
29745		49.73	10.83	0	39.9		-10	55
29765		49.62	10.93	0	39.9		-10	55
29785		49.7	10.93	0	39.9		-10	55
29805		49.65	10.93	0	39.9		-10	55
29825		49.82	10.93	0	39.9		-10	55
29845		49.67	10.93	0	39.9		-10	55
29865		49.7	10.93	0	39.9		-10	55
29885		49.68	10.93	0	39.9		-10	55
29890		49.68	10.93	0	39.9		-10	55
29905		49.6	10.93	0	39.9		-10	55
29925		49.66	10.93	0	39.9		-10	55
29945		49.77	10.93	0	39.9		-10	55
29950		49.77	10.93	0	39.9		-10	55
29965		49.51	10.93	0	39.9		-10	55
29985		49.57	10.93	0	39.9		-10	55
30005		49.44	10.93	0	39.9		-10	55
30015		49.44	10.93	0	39.9		-10	55
30025		49.44	10.93	0	39.9		-10	55
30045		49.44	10.93	0	39.9		-10	55
30065		49.24	10.93	0	39.9		-10	55
30075		49.24	10.93	0	39.9		-10	55
30085		49.15	10.93	0	39.9		-10	55
30105		48.88	10.93	0	39.9		-10	55
30125		48.64	10.93	0	39.9		-10	55
30140		48.64	10.93	0	39.9		-10	55
30145		48.35	10.93	0	39.9		-10	55
30165		48.36	10.93	0	39.9		-10	55
30185		48.13	10.93	0	39.9		-10	55
30200		48.13	10.93	0	39.9		-10	55
30205		47.95	10.93	0	39.9		-10	55
30225		47.87	10.93	0	39.9		-10	55
30245		47.67	10.93	0	39.9		-10	55
30265		47.42	10.76	0	39.9		-10	55
30285		47.02	10.76	0	39.9		-10	55
30305		46.9	10.76	0	39.9		-10	55
30325		46.59	10.76	0	39.9		-10	55
30345		46.34	10.76	0	39.9		-10	55
30365		46.08	10.76	0	39.9		-10	55
30385		46.08	10.76	0	39.9		-10	55
30390		46.08	10.76	0	39.9		-10	55
30405		45.84	10.76	0	39.9		-10	55
30425		45.51	10.76	0	39.9		-10	55
30445		45.43	10.76	0	39.9		-10	55
30450		45.43	10.76	0	39.9		-10	55
30465		45.31	10.76	0	39.9		-10	55
30485		44.96	10.76	0	39.9		-10	55
30505		44.85	10.76	0	39.9		-10	55
30510		44.85	10.76	0	39.9		-10	55
30525		44.67	10.76	0	39.9		-10	55
30545		44.4	10.76	0	39.9		-10	55
30565		44.2	10.76	0	39.9		-10	55
30575		44.2	10.76	0	39.9		-10	55
30585		44.04	10.76	0	39.9		-10	55
30605		44.01	10.76	0	39.9		-10	55
30625		43.75	10.76	0	39.9		-10	55
30635		43.75	10.76	0	39.9		-10	55
30645		43.56	10.76	0	39.9		-10	55
30665		43.54	10.76	0	39.9		-10	55
30685		43.36	10.76	0	39.9		-10	55
30700		43.36	10.76	0	39.9		-10	55
30705		43.14	10.76	0	39.9		-10	55
30725		42.97	10.76	0	39.9		-10	55
30745		42.81	10.76	0	39.9		-10	55
30760		42.81	10.76	0	39.9		-10	55
30765		42.37	10.76	0	39.9		-10	55
30785		42.41	10.76	0	39.9		-10	55
30805		42.19	10.76	0	39.9		-10	55
30825		42.18	10.93	0	39.9		-10	55
30845		42.01	10.93	0	39.9		-10	55
30865		41.63	10.93	0	39.9		-10	55
30885		41.62	10.93	0	39.9		-10	55
30905		41.51	10.93	0	39.9		-10	55
30925		41.34	10.93	0	39.9		-10	55
30945		41.21	10.93	0	39.9		-10	55
30950		41.21	10.93	0	39.9		-10	55
30965		40.97	10.93	0	39.9		-10	55
30985		40.97	10.93	0	39.9		-10	55
31005		40.83	10.93	0	39.9		-10	55
31010		40.83	10.93	0	39.9		-10	55
31025		40.59	10.93	0	39.9		-10	55
31045		40.41	10.93	0	39.9		-10	55
31065		40.39	10.93	0	39.9		-10	55
31075		40.39	10.93	0	39.9		-10	55
31085		40.4	10.93	0	39.9		-10	55
31105		40.25	10.93	0	39.9		-10	55
31125		40.24	10.93	0	39.9		-10	55
31135		40.24	10.93	0	39.9		-10	55
31145		40.09	10.93	0	39.9		-10	55
31165		40.05	10.93	0	39.9		-10	55
31185		40.15	10.93	0	39.9		-10	55
31200		40.15	10.93	0	39.9		-10	55
31205		39.92	10.93	0	39.9		-10	55
31225		40.02	10.93	0	39.9		-10	55
31245		39.86	10.93	0	39.9		-10	55
31260		39.86	10.93	0	39.9		-10	55
31265		39.92	10.93	0	39.9		-10	55
31285		39.89	10.93	0	39.9		-10	55
31305		40	10.93	0	39.9		-10	55
31325		39.86	10.98	0	39.9		-10	55
31345		39.87	10.98	0	39.9		-10	55
31365		39.93	10.98	0	39.9		-10	55
31385		39.9	10.98	0	39.9		-10	55
31405		40.12	10.98	0	39.9		-10	55
31425		40.02	10.98	0	39.9		-10	55
31445		40.2	10.98	0	39.9		-10	55
31450		40.2	10.98	0	39.9		-10	55
31465		40.26	10.98	0	39.9		-10	55
31485		40.25	10.98	0	39.9		-10	55
31505		40.49	10.98	0	39.9		-10	55
31510		40.49	10.98	0	39.9		-10	55
31525		40.46	10.98	0	39.9		-10	55
31545		40.53	10.98	0	39.9		-10	55
31565		40.79	10.98	0	39.9		-10	55
31575		40.79	10.98	0	39.9		-10	55
31585		40.9	10.98	0	39.9		-10	55
31605		40.99	10.98	0	39.9		-10	55
31625		41.16	10.98	0	39.9		-10	55
31635		41.16	10.98	0	39.9		-10	55
31645		41.36	10.98	0	39.9		-10	55
31665		41.62	10.98	0	39.9		-10	55
31685		41.78	10.98	0	39.9		-10	55
31700		41.78	10.98	0	39.9		-10	55
31705		41.97	10.98	0	39.9		-10	55
31725		42.07	10.98	0	39.9		-10	55
31745		42.21	10.98	0	39.9		-10	55
31760		42.21	10.98	0	39.9		-10	55
31765		42.57	10.98	0	39.9		-10	55
31785		42.8	10.98	0	39.9		-10	55
31805		42.98	10.98	0	39.9		-10	55
31825		43.11	11.11	0	39.9		-10	55
31845		43.3	11.11	0	39.9		-10	55
31865		43.6	11.11	0	39.9		-10	55
31885		43.83	11.11	0	39.9		-10	55
31905		43.92	11.11	0	39.9		-10	55
31925		44.12	11.11	0	39.9		-10	55
31945		44.33	11.11	0	39.9		-10	55
31965		44.5	11.11	0	39.9		-10	55
31985		44.83	11.11	0	39.9		-10	55
32005		44.91	11.11	0	39.9		-10	55
32010		44.91	11.11	0	39.9		-10	55
32025		45.15	11.11	0	39.9		-10	55
32045		45.36	11.11	0	39.9		-10	55
32065		45.45	11.11	0	39.9		-10	55
32070		45.45	11.11	0	39.9		-10	55
32085		45.78	11.11	0	39.9		-10	55
32105		46.09	11.11	0	39.9		-10	55
32125		46.13	11.11	0	39.9		-10	55
32135		46.13	11.11	0	39.9		-10	55
32145		46.32	11.11	0	39.9		-10	55
32165		46.51	11.11	0	39.9		-10	55
32185		46.74	11.11	0	39.9		-10	55
32200		46.74	11.11	0	39.9		-10	55
32205		46.9	11.11	0	39.9		-10	55
32225		47	11.11	0	39.9		-10	55
[truncated: 360 more rows]
