# Supplementary material for: Clinical identification of the stimulus intensity to measure temporal summation of second pain
Source: Sci Rep. 2022 Jul 28;12:12915. doi: 10.1038/s41598-022-17171-6 (PMC9334644; doi:10.1038/s41598-022-17171-6)
Supplement: Supplementary file 1 — Supplementary Information 1. [file 41598_2022_17171_MOESM1_ESM.zip › 23 PT.xlsx]

## Sheet: Sheet1
Timestamp [msec]	Heater [C]	Tec [C]	Water [C]	COVAS	Baseline [C]	Events	LimiterMin [C]	LimiterMax [C]
45		38.75
65		38.69
85		38.69
95		38.69	12.98	0	38.5		-10	55
105		38.58	12.98	0	38.5		-10	55
125		38.58	12.98	0	38.5		-10	55
145		38.66	12.98	0	38.5		-10	55
155		38.66	12.98	0	38.5		-10	55
165		38.74	12.98	0	38.5		-10	55
185		38.59	12.98	0	38.5		-10	55
205		38.59	12.98	0	38.5		-10	55
220		38.59	12.98	0	38.5		-10	55
225		38.53	12.98	0	38.5		-10	55
245		38.66	12.98	0	38.5		-10	55
265		38.64	12.98	0	38.5		-10	55
280		38.64	12.98	0	38.5		-10	55
285		38.49	12.98	0	38.5		-10	55
305		38.57	12.98	0	38.5		-10	55
325		38.64	12.98	0	38.5		-10	55
345		38.7	12.98	0	38.5		-10	55
365		38.65	12.98	0	38.5		-10	55
385		38.51	12.98	0	38.5		-10	55
405		38.45	12.98	0	38.5		-10	55
425		38.56	12.98	0	38.5		-10	55
445		38.49	12.98	0	38.5		-10	55
465		38.48	12.98	0	38.5		-10	55
470		38.48	12.98	0	38.5		-10	55
485		38.44	12.98	0	38.5		-10	55
505		38.49	12.98	0	38.5		-10	55
525		38.5	12.98	0	38.5		-10	55
530		38.5	12.98	0	38.5		-10	55
545		38.53	12.98	0	38.5		-10	55
565		38.51	12.98	0	38.5		-10	55
585		38.52	12.98	0	38.5		-10	55
595		38.52	13.08	0	38.5		-10	55
605		38.49	13.08	0	38.5		-10	55
625		38.57	13.08	0	38.5		-10	55
645		38.56	13.08	0	38.5		-10	55
655		38.56	13.08	0	38.5		-10	55
665		38.52	13.08	0	38.5		-10	55
685		38.59	13.08	0	38.5		-10	55
705		38.61	13.08	0	38.5		-10	55
720		38.61	13.08	0	38.5		-10	55
725		38.53	13.08	0	38.5		-10	55
745		38.57	13.08	0	38.5		-10	55
765		38.48	13.08	0	38.5		-10	55
780		38.48	13.08	0	38.5		-10	55
785		38.5	13.08	0	38.5		-10	55
805		38.6	13.08	0	38.5		-10	55
825		38.47	13.08	0	38.5		-10	55
840		38.47	13.08	0	38.5		-10	55
845		38.5	13.08	0	38.5		-10	55
865		38.48	13.08	0	38.5		-10	55
885		38.53	13.08	0	38.5		-10	55
905		38.42	13.08	0	38.5		-10	55
925		38.54	13.08	0	38.5		-10	55
945		38.57	13.08	0	38.5		-10	55
965		38.56	13.08	0	38.5		-10	55
985		38.4	13.08	0	38.5		-10	55
1005		38.62	13.08	0	38.5		-10	55
1025		38.52	13.08	0	38.5		-10	55
1030		38.52	13.08	0	38.5		-10	55
1045		38.41	13.08	0	38.5		-10	55
1065		38.56	13.08	0	38.5		-10	55
1085		38.55	13.08	0	38.5		-10	55
1090		38.55	13.08	0	38.5		-10	55
1105		38.49	13.08	0	38.5		-10	55
1125		38.54	13.08	0	38.5		-10	55
1145		38.5	13.08	0	38.5		-10	55
1155		38.5	12.78	0	38.5		-10	55
1165		38.67	12.78	0	38.5		-10	55
1185		38.57	12.78	0	38.5		-10	55
1205		38.6	12.78	0	38.5		-10	55
1215		38.6	12.78	0	38.5		-10	55
1225		38.68	12.78	0	38.5		-10	55
1245		38.57	12.78	0	38.5		-10	55
1265		38.54	12.78	0	38.5		-10	55
1280		38.54	12.78	0	38.5		-10	55
1285		38.61	12.78	0	38.5		-10	55
1305		38.58	12.78	0	38.5		-10	55
1325		38.6	12.78	0	38.5		-10	55
1340		38.6	12.78	0	38.5		-10	55
1345		38.51	12.78	0	38.5		-10	55
1365		38.42	12.78	0	38.5		-10	55
1385		38.6	12.78	0	38.5		-10	55
1405		38.62	12.78	0	38.5		-10	55
1425		38.51	12.78	0	38.5		-10	55
1445		38.68	12.78	0	38.5		-10	55
1465		38.59	12.78	0	38.5		-10	55
1485		38.46	12.78	0	38.5		-10	55
1505		38.52	12.78	0	38.5		-10	55
1525		38.53	12.78	0	38.5		-10	55
1530		38.53	12.78	0	38.5		-10	55
1545		38.57	12.78	0	38.5		-10	55
1565		38.5	12.78	0	38.5		-10	55
1585		38.43	12.78	0	38.5		-10	55
1590		38.43	12.78	0	38.5		-10	55
1605		38.39	12.78	0	38.5		-10	55
1625		38.51	12.78	0	38.5		-10	55
1645		38.6	12.78	0	38.5		-10	55
1655		38.6	12.78	0	38.5		-10	55
1665		38.56	12.78	0	38.5		-10	55
1685		38.54	12.78	0	38.5		-10	55
1705		38.58	12.78	0	38.5		-10	55
1715		38.58	12.78	0	38.5		-10	55
1725		38.58	12.78	0	38.5		-10	55
1745		38.47	12.78	0	38.5		-10	55
1765		38.76	12.78	0	38.5		-10	55
1780		38.76	12.78	0	38.5		-10	55
1785		38.49	12.78	0	38.5		-10	55
1805		38.54	12.78	0	38.5		-10	55
1825		38.4	12.78	0	38.5		-10	55
1840		38.4	12.78	0	38.5		-10	55
1845		38.59	12.78	0	38.5		-10	55
1865		38.57	12.78	0	38.5		-10	55
1885		38.58	12.78	0	38.5		-10	55
1905		38.41	12.78	0	38.5		-10	55
1925		38.64	12.78	0	38.5		-10	55
1945		38.54	12.78	0	38.5		-10	55
1965		38.57	12.78	0	38.5		-10	55
1985		38.5	12.78	0	38.5		-10	55
2005		38.45	12.78	0	38.5		-10	55
2025		38.48	12.78	0	38.5		-10	55
2030		38.48	12.78	0	38.5		-10	55
2045		38.51	12.78	0	38.5		-10	55
2065		38.57	12.78	0	38.5		-10	55
2085		38.57	12.78	0	38.5		-10	55
2090		38.57	12.78	0	38.5		-10	55
2105		38.49	12.78	0	38.5		-10	55
2125		38.52	12.78	0	38.5		-10	55
2145		38.53	12.78	0	38.5		-10	55
2150		38.53	12.78	0	38.5		-10	55
2165		38.44	12.78	0	38.5		-10	55
2185		38.44	12.78	0	38.5		-10	55
2205		38.43	12.78	0	38.5		-10	55
2215		38.43	12.91	0	38.5		-10	55
2225		38.49	12.91	0	38.5		-10	55
2245		38.48	12.91	0	38.5		-10	55
2265		38.61	12.91	0	38.5		-10	55
2275		38.61	12.91	0	38.5		-10	55
2285		38.35	12.91	0	38.5		-10	55
2305		38.64	12.91	0	38.5		-10	55
2325		38.45	12.91	0	38.5		-10	55
2340		38.45	12.91	0	38.5		-10	55
2345		38.46	12.91	0	38.5		-10	55
2365		38.6	12.91	0	38.5		-10	55
2385		38.39	12.91	0	38.5		-10	55
2400		38.39	12.91	0	38.5		-10	55
2405		38.36	12.91	0	38.5		-10	55
2425		38.48	12.91	0	38.5		-10	55
2445		38.52	12.91	0	38.5		-10	55
2465		38.55	12.91	0	38.5		-10	55
2485		38.38	12.91	0	38.5		-10	55
2505		38.57	12.91	0	38.5		-10	55
2525		38.55	12.91	0	38.5		-10	55
2545		38.44	12.91	0	38.5		-10	55
2565		38.59	12.91	0	38.5		-10	55
2585		38.36	12.91	0	38.5		-10	55
2590		38.36	12.91	0	38.5		-10	55
2605		38.55	12.91	0	38.5		-10	55
2625		38.68	12.91	0	38.5		-10	55
2645		38.6	12.91	0	38.5		-10	55
2650		38.6	12.91	0	38.5		-10	55
2665		38.42	12.91	0	38.5		-10	55
2685		38.53	12.91	0	38.5		-10	55
2705		38.48	12.91	0	38.5		-10	55
2715		38.48	12.88	0	38.5		-10	55
2725		38.42	12.88	0	38.5		-10	55
2745		38.48	12.88	0	38.5		-10	55
2765		38.6	12.88	0	38.5		-10	55
2775		38.6	12.88	0	38.5		-10	55
2785		38.48	12.88	0	38.5		-10	55
2805		38.5	12.88	0	38.5		-10	55
2825		38.43	12.88	0	38.5		-10	55
2840		38.43	12.88	0	38.5		-10	55
2845		38.48	12.88	0	38.5		-10	55
2865		38.59	12.88	0	38.5		-10	55
2885		38.54	12.88	0	38.5		-10	55
2900		38.54	12.88	0	38.5		-10	55
2905		38.46	12.88	0	38.5		-10	55
2925		38.51	12.88	0	38.5		-10	55
2945		38.49	12.88	0	38.5		-10	55
2965		38.53	12.88	0	38.5		-10	55
2985		38.52	12.88	0	38.5		-10	55
3005		38.53	12.88	0	38.5		-10	55
3025		38.45	12.88	0	38.5		-10	55
3045		38.47	12.88	0	38.5		-10	55
3065		38.48	12.88	0	38.5		-10	55
3085		38.61	12.88	0	38.5		-10	55
3090		38.61	12.88	0	38.5		-10	55
3105		38.5	12.88	0	38.5		-10	55
3125		38.47	12.88	0	38.5		-10	55
3145		38.55	12.88	0	38.5		-10	55
3150		38.55	12.88	0	38.5		-10	55
3165		38.44	12.88	0	38.5		-10	55
3185		38.4	12.88	0	38.5		-10	55
3205		38.39	12.88	0	38.5		-10	55
3215		38.39	12.69	0	38.5		-10	55
3225		38.51	12.69	0	38.5		-10	55
3245		38.53	12.69	0	38.5		-10	55
3265		38.62	12.69	0	38.5		-10	55
3275		38.62	12.69	0	38.5		-10	55
3285		38.43	12.69	0	38.5		-10	55
3305		38.46	12.69	0	38.5		-10	55
3325		38.63	12.69	0	38.5		-10	55
3340		38.63	12.69	0	38.5		-10	55
3345		38.56	12.69	0	38.5		-10	55
3365		38.55	12.69	0	38.5		-10	55
3385		38.51	12.69	0	38.5		-10	55
3400		38.51	12.69	0	38.5		-10	55
3405		38.46	12.69	0	38.5		-10	55
3425		38.54	12.69	0	38.5		-10	55
3445		38.59	12.69	0	38.5		-10	55
3460		38.59	12.69	0	38.5		-10	55
3465		38.42	12.69	0	38.5		-10	55
3485		38.52	12.69	0	38.5		-10	55
3505		38.42	12.69	0	38.5		-10	55
3525		38.6	12.69	0	38.5		-10	55
3545		38.52	12.69	0	38.5		-10	55
3565		38.5	12.69	0	38.5		-10	55
3585		38.6	12.69	0	38.5		-10	55
3605		38.43	12.69	0	38.5		-10	55
3625		38.57	12.69	0	38.5		-10	55
3645		38.61	12.69	0	38.5		-10	55
3650		38.61	12.69	0	38.5		-10	55
3665		38.5	12.69	0	38.5		-10	55
3685		38.35	12.69	0	38.5		-10	55
3705		38.49	12.69	0	38.5		-10	55
3715		38.49	12.79	0	38.5		-10	55
3725		38.46	12.79	0	38.5		-10	55
3745		38.58	12.79	0	38.5		-10	55
3765		38.55	12.79	0	38.5		-10	55
3775		38.55	12.79	0	38.5		-10	55
3785		38.36	12.79	0	38.5		-10	55
3805		38.48	12.79	0	38.5		-10	55
3825		38.61	12.79	0	38.5		-10	55
3835		38.61	12.79	0	38.5		-10	55
3845		38.45	12.79	0	38.5		-10	55
3865		38.52	12.79	0	38.5		-10	55
3885		38.55	12.79	0	38.5		-10	55
3900		38.55	12.79	0	38.5		-10	55
3905		38.57	12.79	0	38.5		-10	55
3925		38.43	12.79	0	38.5		-10	55
3945		38.54	12.79	0	38.5		-10	55
3960		38.54	12.79	0	38.5		-10	55
3965		38.52	12.79	0	38.5		-10	55
3985		38.46	12.79	0	38.5		-10	55
4005		38.47	12.79	0	38.5		-10	55
4025		38.52	12.79	0	38.5		-10	55
4045		38.62	12.79	0	38.5		-10	55
4065		38.51	12.79	0	38.5		-10	55
4085		38.5	12.79	0	38.5		-10	55
4105		38.56	12.79	0	38.5		-10	55
4125		38.6	12.79	0	38.5		-10	55
4145		38.42	12.79	0	38.5		-10	55
4150		38.42	12.79	0	38.5		-10	55
4165		38.58	12.79	0	38.5		-10	55
4185		38.5	12.79	0	38.5		-10	55
4205		38.48	12.79	0	38.5		-10	55
4210		38.48	12.79	0	38.5		-10	55
4225		38.5	12.79	0	38.5		-10	55
4245		38.41	12.79	0	38.5		-10	55
4265		38.47	12.79	0	38.5		-10	55
4275		38.47	12.69	0	38.5		-10	55
4285		38.4	12.69	0	38.5		-10	55
4305		38.47	12.69	0	38.5		-10	55
4325		38.49	12.69	0	38.5		-10	55
4335		38.49	12.69	0	38.5		-10	55
4345		38.46	12.69	0	38.5		-10	55
4365		38.53	12.69	0	38.5		-10	55
4385		38.6	12.69	0	38.5		-10	55
4400		38.6	12.69	0	38.5		-10	55
4405		38.45	12.69	0	38.5		-10	55
4425		38.54	12.69	0	38.5		-10	55
4445		38.56	12.69	0	38.5		-10	55
4460		38.56	12.69	0	38.5		-10	55
4465		38.5	12.69	0	38.5		-10	55
4485		38.56	12.69	0	38.5		-10	55
4505		38.31	12.69	0	38.5		-10	55
4525		38.5	12.69	0	38.5		-10	55
4545		38.61	12.69	0	38.5		-10	55
4565		38.6	12.69	0	38.5		-10	55
4585		38.61	12.69	0	38.5		-10	55
4605		38.52	12.69	0	38.5		-10	55
4625		38.47	12.69	0	38.5		-10	55
4645		38.38	12.69	0	38.5		-10	55
4650		38.38	12.69	0	38.5		-10	55
4665		38.48	12.69	0	38.5		-10	55
4685		38.55	12.69	0	38.5		-10	55
4705		38.47	12.69	0	38.5		-10	55
4710		38.47	12.69	0	38.5		-10	55
4725		38.56	12.69	0	38.5		-10	55
4745		38.58	12.69	0	38.5		-10	55
4765		38.51	12.69	0	38.5		-10	55
4770		38.51	12.69	0	38.5		-10	55
4785		38.47	12.69	0	38.5		-10	55
4805		38.64	12.69	0	38.5		-10	55
4825		38.46	12.69	0	38.5		-10	55
4835		38.46	12.55	0	38.5		-10	55
4845		38.58	12.55	0	38.5		-10	55
4865		38.61	12.55	0	38.5		-10	55
4885		38.51	12.55	0	38.5		-10	55
4895		38.51	12.55	0	38.5		-10	55
4905		38.5	12.55	0	38.5		-10	55
4925		38.45	12.55	0	38.5		-10	55
4945		38.59	12.55	0	38.5		-10	55
4960		38.59	12.55	0	38.5		-10	55
4965		38.46	12.55	0	38.5		-10	55
4985		38.55	12.55	0	38.5		-10	55
5005		38.52	12.55	0	38.5		-10	55
5025		38.49	12.55	0	38.5		-10	55
5045		38.51	12.55	0	38.5		-10	55
5065		38.47	12.55	0	38.5		-10	55
5085		38.49	12.55	0	38.5		-10	55
5105		38.39	12.55	0	38.5		-10	55
5125		38.46	12.55	0	38.5		-10	55
5145		38.43	12.55	0	38.5		-10	55
5165		38.57	12.55	0	38.5		-10	55
5185		38.7	12.55	0	38.5		-10	55
5205		38.55	12.55	0	38.5		-10	55
5210		38.55	12.55	0	38.5		-10	55
5225		38.6	12.55	0	38.5		-10	55
5245		38.6	12.55	0	38.5		-10	55
5265		38.74	12.55	0	38.5		-10	55
5270		38.74	12.55	0	38.5		-10	55
5285		38.87	12.55	0	38.5		-10	55
5305		38.9	12.55	0	38.5		-10	55
5325		39.05	12.55	0	38.5		-10	55
5335		39.05	12.74	0	38.5		-10	55
5345		39.17	12.74	0	38.5		-10	55
5365		39.38	12.74	0	38.5		-10	55
5385		39.34	12.74	0	38.5		-10	55
5395		39.34	12.74	0	38.5		-10	55
5405		39.6	12.74	0	38.5		-10	55
5425		39.6	12.74	0	38.5		-10	55
5445		39.68	12.74	0	38.5		-10	55
5460		39.68	12.74	0	38.5		-10	55
5465		39.97	12.74	0	38.5		-10	55
5485		40.11	12.74	0	38.5		-10	55
5505		40.18	12.74	0	38.5		-10	55
5520		40.18	12.74	0	38.5		-10	55
5525		40.42	12.74	0	38.5		-10	55
5545		40.64	12.74	0	38.5		-10	55
5565		40.79	12.74	0	38.5		-10	55
5585		40.99	12.74	0	38.5		-10	55
5605		41.21	12.74	0	38.5		-10	55
5625		41.19	12.74	0	38.5		-10	55
5645		41.58	12.74	0	38.5		-10	55
5665		41.78	12.74	0	38.5		-10	55
5685		41.9	12.74	0	38.5		-10	55
5705		42.04	12.74	0	38.5		-10	55
5710		42.04	12.74	0	38.5		-10	55
5725		42.36	12.74	0	38.5		-10	55
5745		42.37	12.74	0	38.5		-10	55
5765		42.59	12.74	0	38.5		-10	55
5770		42.59	12.74	0	38.5		-10	55
5785		42.86	12.74	0	38.5		-10	55
5805		42.85	12.74	0	38.5		-10	55
5825		43.02	12.74	0	38.5		-10	55
5835		43.02	12.51	0	38.5		-10	55
5845		43.42	12.51	0	38.5		-10	55
5865		43.53	12.51	0	38.5		-10	55
5885		43.62	12.51	0	38.5		-10	55
5895		43.62	12.51	0	38.5		-10	55
5905		43.73	12.51	0	38.5		-10	55
5925		43.98	12.51	0	38.5		-10	55
5945		44.23	12.51	0	38.5		-10	55
5960		44.23	12.51	0	38.5		-10	55
5965		44.42	12.51	0	38.5		-10	55
5985		44.49	12.51	0	38.5		-10	55
6005		44.67	12.51	0	38.5		-10	55
6020		44.67	12.51	0	38.5		-10	55
6025		44.84	12.51	0	38.5		-10	55
6045		45.08	12.51	0	38.5		-10	55
6065		45.12	12.51	0	38.5		-10	55
6085		45.21	12.51	0	38.5		-10	55
6105		45.32	12.51	0	38.5		-10	55
6125		45.51	12.51	0	38.5		-10	55
6145		45.97	12.51	0	38.5		-10	55
6165		45.97	12.51	0	38.5		-10	55
6185		46.07	12.51	0	38.5		-10	55
6205		46.24	12.51	0	38.5		-10	55
6210		46.24	12.51	0	38.5		-10	55
6225		46.45	12.51	0	38.5		-10	55
6245		46.49	12.51	0	38.5		-10	55
6265		46.79	12.51	0	38.5		-10	55
6270		46.79	12.51	0	38.5		-10	55
6285		46.91	12.51	0	38.5		-10	55
6305		46.91	12.51	0	38.5		-10	55
6325		47.06	12.51	0	38.5		-10	55
6335		47.06	12.68	0	38.5		-10	55
6345		47.31	12.68	0	38.5		-10	55
6365		47.36	12.68	0	38.5		-10	55
6385		47.47	12.68	0	38.5		-10	55
6395		47.47	12.68	0	38.5		-10	55
6405		47.63	12.68	0	38.5		-10	55
6425		47.75	12.68	0	38.5		-10	55
6445		47.91	12.68	0	38.5		-10	55
6455		47.91	12.68	0	38.5		-10	55
6465		48.08	12.68	0	38.5		-10	55
6485		48.04	12.68	0	38.5		-10	55
6505		48.12	12.68	0	38.5		-10	55
6520		48.12	12.68	0	38.5		-10	55
6525		48.33	12.68	0	38.5		-10	55
6545		48.22	12.68	0	38.5		-10	55
6565		48.31	12.68	0	38.5		-10	55
6580		48.31	12.68	0	38.5		-10	55
6585		48.44	12.68	0	38.5		-10	55
6605		48.43	12.68	0	38.5		-10	55
6625		48.58	12.68	0	38.5		-10	55
6645		48.51	12.68	0	38.5		-10	55
6665		48.53	12.68	0	38.5		-10	55
6685		48.53	12.68	0	38.5		-10	55
6705		48.46	12.68	0	38.5		-10	55
6725		48.58	12.68	0	38.5		-10	55
6745		48.49	12.68	0	38.5		-10	55
6765		48.45	12.68	0	38.5		-10	55
6770		48.45	12.68	0	38.5		-10	55
6785		48.36	12.68	0	38.5		-10	55
6805		48.13	12.68	0	38.5		-10	55
6825		48.23	12.68	0	38.5		-10	55
6830		48.23	12.68	0	38.5		-10	55
6845		48.03	12.68	0	38.5		-10	55
6865		47.77	12.68	0	38.5		-10	55
6885		47.58	12.68	0	38.5		-10	55
6895		47.58	12.58	0	38.5		-10	55
6905		47.57	12.58	0	38.5		-10	55
6925		47.26	12.58	0	38.5		-10	55
6945		47.12	12.58	0	38.5		-10	55
6955		47.12	12.58	0	38.5		-10	55
6965		47	12.58	0	38.5		-10	55
6985		46.73	12.58	0	38.5		-10	55
7005		46.51	12.58	0	38.5		-10	55
7020		46.51	12.58	0	38.5		-10	55
7025		46.12	12.58	0	38.5		-10	55
7045		45.92	12.58	0	38.5		-10	55
7065		45.75	12.58	0	38.5		-10	55
7080		45.75	12.58	0	38.5		-10	55
7085		45.58	12.58	0	38.5		-10	55
7105		44.95	12.58	0	38.5		-10	55
7125		45.06	12.58	0	38.5		-10	55
7145		44.76	12.58	0	38.5		-10	55
7165		44.58	12.58	0	38.5		-10	55
7185		44.31	12.58	0	38.5		-10	55
7205		44.07	12.58	0	38.5		-10	55
7225		43.93	12.58	0	38.5		-10	55
7245		43.76	12.58	0	38.5		-10	55
7265		43.63	12.58	0	38.5		-10	55
7270		43.63	12.58	0	38.5		-10	55
7285		43.3	12.58	0	38.5		-10	55
7305		43.06	12.58	0	38.5		-10	55
7325		43.2	12.58	0	38.5		-10	55
7330		43.2	12.58	0	38.5		-10	55
7345		42.92	12.58	0	38.5		-10	55
7365		42.8	12.58	0	38.5		-10	55
7385		42.45	12.58	0	38.5		-10	55
7395		42.45	12.71	0	38.5		-10	55
7405		42.19	12.71	0	38.5		-10	55
7425		42.2	12.71	0	38.5		-10	55
7445		41.96	12.71	0	38.5		-10	55
7455		41.96	12.71	0	38.5		-10	55
7465		41.86	12.71	0	38.5		-10	55
7485		41.68	12.71	0	38.5		-10	55
7505		41.38	12.71	0	38.5		-10	55
7520		41.38	12.71	0	38.5		-10	55
7525		41.4	12.71	0	38.5		-10	55
7545		41.16	12.71	0	38.5		-10	55
7565		40.96	12.71	0	38.5		-10	55
7580		40.96	12.71	1	38.5		-10	55
7585		40.85	12.71	1	38.5		-10	55
7605		40.6	12.71	1	38.5		-10	55
7625		40.4	12.71	1	38.5		-10	55
7645		40.26	12.71	1	38.5		-10	55
7665		40.19	12.71	1	38.5		-10	55
7685		39.91	12.71	1	38.5		-10	55
7705		39.84	12.71	3	38.5		-10	55
7725		39.59	12.71	3	38.5		-10	55
7745		39.54	12.71	3	38.5		-10	55
7765		39.41	12.71	3	38.5		-10	55
7785		39.21	12.71	3	38.5		-10	55
7805		39.21	12.71	3	38.5		-10	55
7825		39.16	12.71	3	38.5		-10	55
7830		39.16	12.71	2	38.5		-10	55
7845		39.12	12.71	2	38.5		-10	55
7865		39	12.71	2	38.5		-10	55
7885		39.01	12.71	2	38.5		-10	55
7890		39.01	12.71	2	38.5		-10	55
7905		38.92	12.71	2	38.5		-10	55
7925		38.89	12.71	2	38.5		-10	55
7945		38.85	12.71	2	38.5		-10	55
7955		38.85	12.46	3	38.5		-10	55
7965		38.8	12.46	3	38.5		-10	55
7985		38.67	12.46	3	38.5		-10	55
8005		38.65	12.46	3	38.5		-10	55
8015		38.65	12.46	3	38.5		-10	55
8025		38.7	12.46	3	38.5		-10	55
8045		38.72	12.46	3	38.5		-10	55
8065		38.69	12.46	3	38.5		-10	55
8080		38.69	12.46	2	38.5		-10	55
8085		38.69	12.46	2	38.5		-10	55
8105		38.68	12.46	2	38.5		-10	55
8125		38.9	12.46	2	38.5		-10	55
8140		38.9	12.46	2	38.5		-10	55
8145		38.68	12.46	2	38.5		-10	55
8165		38.71	12.46	2	38.5		-10	55
8185		38.68	12.46	2	38.5		-10	55
8205		38.71	12.46	2	38.5		-10	55
8225		38.78	12.46	2	38.5		-10	55
8245		38.84	12.46	2	38.5		-10	55
8265		38.87	12.46	2	38.5		-10	55
8285		38.87	12.46	2	38.5		-10	55
8305		39.04	12.46	2	38.5		-10	55
8325		39.08	12.46	2	38.5		-10	55
8330		39.08	12.46	2	38.5		-10	55
8345		39.19	12.46	2	38.5		-10	55
8365		39.24	12.46	2	38.5		-10	55
8385		39.44	12.46	2	38.5		-10	55
8390		39.44	12.46	2	38.5		-10	55
8405		39.46	12.46	2	38.5		-10	55
8425		39.5	12.46	2	38.5		-10	55
8445		39.64	12.46	2	38.5		-10	55
8455		39.64	12.41	2	38.5		-10	55
8465		39.88	12.41	2	38.5		-10	55
8485		40.02	12.41	2	38.5		-10	55
8505		40.33	12.41	2	38.5		-10	55
8515		40.33	12.41	2	38.5		-10	55
8525		40.34	12.41	2	38.5		-10	55
8545		40.57	12.41	2	38.5		-10	55
8565		40.69	12.41	2	38.5		-10	55
8580		40.69	12.41	1	38.5		-10	55
8585		40.92	12.41	1	38.5		-10	55
8605		41.11	12.41	1	38.5		-10	55
8625		41.32	12.41	1	38.5		-10	55
8640		41.32	12.41	1	38.5		-10	55
8645		41.56	12.41	1	38.5		-10	55
8665		41.7	12.41	1	38.5		-10	55
8685		41.89	12.41	1	38.5		-10	55
8705		42.08	12.41	0	38.5		-10	55
8725		42.22	12.41	0	38.5		-10	55
8745		42.38	12.41	0	38.5		-10	55
8765		42.69	12.41	0	38.5		-10	55
8785		42.88	12.41	0	38.5		-10	55
8805		42.91	12.41	0	38.5		-10	55
8825		43.15	12.41	0	38.5		-10	55
8830		43.15	12.41	0	38.5		-10	55
8845		43.6	12.41	0	38.5		-10	55
8865		43.72	12.41	0	38.5		-10	55
8885		43.97	12.41	0	38.5		-10	55
8890		43.97	12.41	0	38.5		-10	55
8905		44.01	12.41	0	38.5		-10	55
8925		44.06	12.41	0	38.5		-10	55
8945		44.39	12.41	0	38.5		-10	55
8955		44.39	12.48	0	38.5		-10	55
8965		44.53	12.48	0	38.5		-10	55
8985		44.88	12.48	0	38.5		-10	55
9005		44.86	12.48	0	38.5		-10	55
9015		44.86	12.48	0	38.5		-10	55
9025		45.12	12.48	0	38.5		-10	55
9045		45.21	12.48	0	38.5		-10	55
9065		45.43	12.48	0	38.5		-10	55
9075		45.43	12.48	0	38.5		-10	55
9085		45.64	12.48	0	38.5		-10	55
9105		45.77	12.48	0	38.5		-10	55
9125		46.07	12.48	0	38.5		-10	55
9140		46.07	12.48	0	38.5		-10	55
9145		46.29	12.48	0	38.5		-10	55
9165		46.45	12.48	0	38.5		-10	55
9185		46.58	12.48	0	38.5		-10	55
9200		46.58	12.48	0	38.5		-10	55
9205		46.84	12.48	0	38.5		-10	55
9225		46.98	12.48	0	38.5		-10	55
9245		47.1	12.48	0	38.5		-10	55
9265		47.29	12.48	0	38.5		-10	55
9285		47.48	12.48	0	38.5		-10	55
9305		47.42	12.48	0	38.5		-10	55
9325		47.48	12.48	0	38.5		-10	55
9345		47.81	12.48	0	38.5		-10	55
9365		47.82	12.48	0	38.5		-10	55
9385		47.99	12.48	0	38.5		-10	55
9390		47.99	12.48	0	38.5		-10	55
9405		48.19	12.48	0	38.5		-10	55
9425		48.26	12.48	0	38.5		-10	55
9445		48.34	12.48	0	38.5		-10	55
9450		48.34	12.48	0	38.5		-10	55
9465		48.4	12.48	0	38.5		-10	55
9485		48.46	12.48	0	38.5		-10	55
9505		48.41	12.48	0	38.5		-10	55
9515		48.41	12.45	0	38.5		-10	55
9525		48.6	12.45	0	38.5		-10	55
9545		48.78	12.45	0	38.5		-10	55
9565		48.66	12.45	0	38.5		-10	55
9575		48.66	12.45	0	38.5		-10	55
9585		48.73	12.45	0	38.5		-10	55
9605		48.7	12.45	0	38.5		-10	55
9625		48.71	12.45	0	38.5		-10	55
9640		48.71	12.45	0	38.5		-10	55
9645		48.58	12.45	0	38.5		-10	55
9665		48.67	12.45	0	38.5		-10	55
9685		48.54	12.45	0	38.5		-10	55
9700		48.54	12.45	0	38.5		-10	55
9705		48.39	12.45	0	38.5		-10	55
9725		48.34	12.45	0	38.5		-10	55
9745		48.41	12.45	0	38.5		-10	55
9765		48.09	12.45	0	38.5		-10	55
9785		48.09	12.45	0	38.5		-10	55
9805		47.84	12.45	0	38.5		-10	55
9825		47.62	12.45	0	38.5		-10	55
9845		47.43	12.45	0	38.5		-10	55
9865		47.4	12.45	0	38.5		-10	55
9885		47.06	12.45	0	38.5		-10	55
9890		47.06	12.45	0	38.5		-10	55
9905		46.9	12.45	0	38.5		-10	55
9925		46.5	12.45	0	38.5		-10	55
9945		46.18	12.45	0	38.5		-10	55
9950		46.18	12.45	0	38.5		-10	55
9965		46.23	12.45	0	38.5		-10	55
9985		45.88	12.45	0	38.5		-10	55
10005		45.67	12.45	0	38.5		-10	55
10015		45.67	12.58	0	38.5		-10	55
10025		45.31	12.58	0	38.5		-10	55
10045		45.11	12.58	0	38.5		-10	55
10065		45.08	12.58	0	38.5		-10	55
10075		45.08	12.58	0	38.5		-10	55
10085		44.82	12.58	0	38.5		-10	55
10105		44.44	12.58	0	38.5		-10	55
10125		44.45	12.58	0	38.5		-10	55
10140		44.45	12.58	0	38.5		-10	55
10145		44.21	12.58	0	38.5		-10	55
10165		43.87	12.58	0	38.5		-10	55
10185		43.81	12.58	0	38.5		-10	55
10200		43.81	12.58	0	38.5		-10	55
10205		43.65	12.58	0	38.5		-10	55
10225		43.48	12.58	0	38.5		-10	55
10245		43.17	12.58	0	38.5		-10	55
10265		43.09	12.58	0	38.5		-10	55
10285		42.86	12.58	0	38.5		-10	55
10305		42.66	12.58	0	38.5		-10	55
10325		42.47	12.58	0	38.5		-10	55
10345		42.35	12.58	0	38.5		-10	55
10365		42.17	12.58	0	38.5		-10	55
10385		42	12.58	0	38.5		-10	55
10405		41.86	12.58	0	38.5		-10	55
10425		41.65	12.58	0	38.5		-10	55
10445		41.51	12.58	0	38.5		-10	55
10450		41.51	12.58	0	38.5		-10	55
10465		41.34	12.58	0	38.5		-10	55
10485		41.19	12.58	0	38.5		-10	55
10505		40.97	12.58	0	38.5		-10	55
10515		40.97	12.6	0	38.5		-10	55
10525		40.85	12.6	0	38.5		-10	55
10545		40.65	12.6	0	38.5		-10	55
10565		40.48	12.6	0	38.5		-10	55
10575		40.48	12.6	0	38.5		-10	55
10585		40.31	12.6	0	38.5		-10	55
10605		40.2	12.6	0	38.5		-10	55
10625		40.22	12.6	0	38.5		-10	55
10635		40.22	12.6	0	38.5		-10	55
10645		39.91	12.6	0	38.5		-10	55
10665		39.74	12.6	0	38.5		-10	55
10685		39.5	12.6	0	38.5		-10	55
10700		39.5	12.6	0	38.5		-10	55
10705		39.32	12.6	0	38.5		-10	55
10725		39.39	12.6	0	38.5		-10	55
10745		39.3	12.6	0	38.5		-10	55
10760		39.3	12.6	0	38.5		-10	55
10765		39.11	12.6	0	38.5		-10	55
10785		39.13	12.6	0	38.5		-10	55
10805		39.08	12.6	0	38.5		-10	55
10825		38.95	12.6	0	38.5		-10	55
10845		38.96	12.6	0	38.5		-10	55
10865		38.95	12.6	0	38.5		-10	55
10885		38.73	12.6	0	38.5		-10	55
10905		38.73	12.6	0	38.5		-10	55
10925		38.58	12.6	0	38.5		-10	55
10945		38.62	12.6	0	38.5		-10	55
10950		38.62	12.6	0	38.5		-10	55
10965		38.72	12.6	0	38.5		-10	55
10985		38.66	12.6	0	38.5		-10	55
11005		38.67	12.6	0	38.5		-10	55
11010		38.67	12.6	0	38.5		-10	55
11025		38.71	12.6	0	38.5		-10	55
11045		38.77	12.6	0	38.5		-10	55
11065		38.72	12.6	0	38.5		-10	55
11075		38.72	12.51	0	38.5		-10	55
11085		38.62	12.51	0	38.5		-10	55
11105		38.75	12.51	0	38.5		-10	55
11125		38.76	12.51	0	38.5		-10	55
11135		38.76	12.51	0	38.5		-10	55
11145		38.74	12.51	0	38.5		-10	55
11165		38.83	12.51	0	38.5		-10	55
11185		39	12.51	0	38.5		-10	55
11200		39	12.51	0	38.5		-10	55
11205		38.98	12.51	0	38.5		-10	55
11225		39.11	12.51	0	38.5		-10	55
11245		39.05	12.51	0	38.5		-10	55
11260		39.05	12.51	0	38.5		-10	55
11265		39.21	12.51	0	38.5		-10	55
11285		39.28	12.51	0	38.5		-10	55
11305		39.49	12.51	0	38.5		-10	55
11325		39.64	12.51	0	38.5		-10	55
11345		39.97	12.51	0	38.5		-10	55
11365		39.9	12.51	0	38.5		-10	55
11385		40.3	12.51	0	38.5		-10	55
11405		40.23	12.51	0	38.5		-10	55
11425		40.58	12.51	0	38.5		-10	55
11445		40.75	12.51	0	38.5		-10	55
11450		40.75	12.51	0	38.5		-10	55
11465		40.79	12.51	0	38.5		-10	55
11485		41.18	12.51	0	38.5		-10	55
11505		41.3	12.51	0	38.5		-10	55
11510		41.3	12.51	0	38.5		-10	55
11525		41.48	12.51	0	38.5		-10	55
11545		41.77	12.51	0	38.5		-10	55
11565		41.98	12.51	0	38.5		-10	55
11575		41.98	12.79	0	38.5		-10	55
11585		42.12	12.79	0	38.5		-10	55
11605		42.35	12.79	0	38.5		-10	55
11625		42.39	12.79	0	38.5		-10	55
11635		42.39	12.79	0	38.5		-10	55
11645		42.84	12.79	0	38.5		-10	55
11665		42.86	12.79	0	38.5		-10	55
11685		43.19	12.79	0	38.5		-10	55
11700		43.19	12.79	0	38.5		-10	55
11705		43.2	12.79	0	38.5		-10	55
11725		43.68	12.79	0	38.5		-10	55
11745		43.79	12.79	0	38.5		-10	55
11760		43.79	12.79	0	38.5		-10	55
11765		44.06	12.79	0	38.5		-10	55
11785		44.22	12.79	0	38.5		-10	55
11805		44.38	12.79	0	38.5		-10	55
11825		44.53	12.79	0	38.5		-10	55
11845		44.9	12.79	0	38.5		-10	55
11865		45	12.79	0	38.5		-10	55
11885		45.09	12.79	0	38.5		-10	55
11905		45.37	12.79	0	38.5		-10	55
11925		45.5	12.79	0	38.5		-10	55
11945		45.74	12.79	0	38.5		-10	55
11950		45.74	12.79	0	38.5		-10	55
11965		45.89	12.79	0	38.5		-10	55
11985		46.09	12.79	0	38.5		-10	55
12005		46.24	12.79	0	38.5		-10	55
12010		46.24	12.79	0	38.5		-10	55
12025		46.38	12.79	0	38.5		-10	55
12045		46.55	12.79	0	38.5		-10	55
12065		46.75	12.79	0	38.5		-10	55
12070		46.75	12.79	0	38.5		-10	55
12085		46.81	12.79	0	38.5		-10	55
12105		47.11	12.79	0	38.5		-10	55
12125		47.19	12.79	0	38.5		-10	55
12135		47.19	12.51	0	38.5		-10	55
12145		47.66	12.51	0	38.5		-10	55
12165		47.36	12.51	0	38.5		-10	55
12185		47.7	12.51	0	38.5		-10	55
12195		47.7	12.51	0	38.5		-10	55
12205		47.72	12.51	0	38.5		-10	55
12225		48.02	12.51	0	38.5		-10	55
12245		48.21	12.51	0	38.5		-10	55
12260		48.21	12.51	0	38.5		-10	55
12265		48.07	12.51	0	38.5		-10	55
12285		48.25	12.51	0	38.5		-10	55
12305		48.25	12.51	0	38.5		-10	55
12320		48.25	12.51	0	38.5		-10	55
12325		48.27	12.51	0	38.5		-10	55
12345		48.48	12.51	0	38.5		-10	55
12365		48.46	12.51	0	38.5		-10	55
12385		48.64	12.51	0	38.5		-10	55
12405		48.5	12.51	0	38.5		-10	55
12425		48.5	12.51	0	38.5		-10	55
12445		48.7	12.51	0	38.5		-10	55
12465		48.47	12.51	0	38.5		-10	55
12485		48.6	12.51	0	38.5		-10	55
12505		48.44	12.51	0	38.5		-10	55
12510		48.44	12.51	0	38.5		-10	55
12525		48.75	12.51	0	38.5		-10	55
12545		48.53	12.51	0	38.5		-10	55
12565		48.59	12.51	0	38.5		-10	55
12570		48.59	12.51	0	38.5		-10	55
12585		48.25	12.51	0	38.5		-10	55
12605		48.25	12.51	0	38.5		-10	55
12625		48.23	12.51	0	38.5		-10	55
12635		48.23	12.76	0	38.5		-10	55
12645		48.08	12.76	0	38.5		-10	55
12665		47.85	12.76	0	38.5		-10	55
12685		47.66	12.76	0	38.5		-10	55
12695		47.66	12.76	0	38.5		-10	55
12705		47.41	12.76	0	38.5		-10	55
12725		47.36	12.76	0	38.5		-10	55
12745		47.13	12.76	0	38.5		-10	55
12760		47.13	12.76	0	38.5		-10	55
12765		46.83	12.76	0	38.5		-10	55
12785		46.51	12.76	0	38.5		-10	55
12805		46.28	12.76	0	38.5		-10	55
12820		46.28	12.76	0	38.5		-10	55
12825		46.07	12.76	0	38.5		-10	55
12845		45.99	12.76	0	38.5		-10	55
12865		45.64	12.76	0	38.5		-10	55
12885		45.43	12.76	0	38.5		-10	55
12905		45.25	12.76	0	38.5		-10	55
12925		45.05	12.76	0	38.5		-10	55
12945		44.77	12.76	1	38.5		-10	55
12965		44.59	12.76	1	38.5		-10	55
12985		44.43	12.76	1	38.5		-10	55
13005		44.22	12.76	1	38.5		-10	55
13010		44.22	12.76	1	38.5		-10	55
13025		43.94	12.76	1	38.5		-10	55
13045		43.84	12.76	1	38.5		-10	55
13065		43.73	12.76	1	38.5		-10	55
13070		43.73	12.76	1	38.5		-10	55
13085		43.51	12.76	1	38.5		-10	55
13105		43.32	12.76	1	38.5		-10	55
13125		43.11	12.76	1	38.5		-10	55
13135		43.11	12.84	1	38.5		-10	55
13145		42.92	12.84	1	38.5		-10	55
13165		42.8	12.84	1	38.5		-10	55
13185		42.56	12.84	1	38.5		-10	55
13195		42.56	12.84	0	38.5		-10	55
13205		42.28	12.84	0	38.5		-10	55
13225		42.21	12.84	0	38.5		-10	55
13245		42.11	12.84	0	38.5		-10	55
13260		42.11	12.84	0	38.5		-10	55
13265		41.97	12.84	0	38.5		-10	55
13285		41.78	12.84	0	38.5		-10	55
13305		41.59	12.84	0	38.5		-10	55
13320		41.59	12.84	1	38.5		-10	55
13325		41.46	12.84	1	38.5		-10	55
13345		41.23	12.84	1	38.5		-10	55
13365		41.15	12.84	1	38.5		-10	55
13380		41.15	12.84	1	38.5		-10	55
13385		40.83	12.84	1	38.5		-10	55
13405		40.75	12.84	1	38.5		-10	55
13425		40.55	12.84	1	38.5		-10	55
13445		40.32	12.84	1	38.5		-10	55
13465		40.3	12.84	1	38.5		-10	55
13485		40.14	12.84	1	38.5		-10	55
13505		39.86	12.84	1	38.5		-10	55
13525		39.72	12.84	1	38.5		-10	55
13545		39.54	12.84	1	38.5		-10	55
13565		39.6	12.84	1	38.5		-10	55
13570		39.6	12.84	1	38.5		-10	55
13585		39.47	12.84	1	38.5		-10	55
13605		39.22	12.84	1	38.5		-10	55
13625		39.28	12.84	1	38.5		-10	55
13630		39.28	12.84	1	38.5		-10	55
13645		39.18	12.84	1	38.5		-10	55
13665		39.12	12.84	1	38.5		-10	55
13685		38.95	12.84	1	38.5		-10	55
13695		38.95	12.76	0	38.5		-10	55
13705		38.9	12.76	0	38.5		-10	55
13725		38.8	12.76	0	38.5		-10	55
13745		38.86	12.76	0	38.5		-10	55
13755		38.86	12.76	0	38.5		-10	55
13765		38.82	12.76	0	38.5		-10	55
13785		38.92	12.76	0	38.5		-10	55
13805		38.76	12.76	0	38.5		-10	55
13820		38.76	12.76	0	38.5		-10	55
13825		38.76	12.76	0	38.5		-10	55
13845		38.68	12.76	0	38.5		-10	55
13865		38.62	12.76	0	38.5		-10	55
13880		38.62	12.76	0	38.5		-10	55
13885		38.61	12.76	0	38.5		-10	55
13905		38.75	12.76	0	38.5		-10	55
13925		38.62	12.76	0	38.5		-10	55
13945		38.72	12.76	0	38.5		-10	55
13965		38.68	12.76	0	38.5		-10	55
13985		38.77	12.76	0	38.5		-10	55
14005		38.59	12.76	0	38.5		-10	55
14025		38.57	12.76	0	38.5		-10	55
14045		38.75	12.76	0	38.5		-10	55
14065		38.88	12.76	0	38.5		-10	55
14070		38.88	12.76	0	38.5		-10	55
14085		38.9	12.76	0	38.5		-10	55
14105		38.9	12.76	0	38.5		-10	55
14125		38.98	12.76	0	38.5		-10	55
14130		38.98	12.76	0	38.5		-10	55
14145		39.07	12.76	0	38.5		-10	55
14165		39.02	12.76	0	38.5		-10	55
14185		39.22	12.76	0	38.5		-10	55
14195		39.22	12.86	0	38.5		-10	55
14205		39.44	12.86	0	38.5		-10	55
14225		39.38	12.86	0	38.5		-10	55
14245		39.5	12.86	0	38.5		-10	55
14255		39.5	12.86	0	38.5		-10	55
14265		39.68	12.86	0	38.5		-10	55
14285		39.92	12.86	0	38.5		-10	55
14305		39.99	12.86	0	38.5		-10	55
14320		39.99	12.86	0	38.5		-10	55
14325		40.33	12.86	0	38.5		-10	55
14345		40.49	12.86	0	38.5		-10	55
14365		40.55	12.86	0	38.5		-10	55
14380		40.55	12.86	0	38.5		-10	55
14385		40.69	12.86	0	38.5		-10	55
14405		40.86	12.86	0	38.5		-10	55
14425		41.14	12.86	0	38.5		-10	55
14445		41.3	12.86	0	38.5		-10	55
14465		41.5	12.86	0	38.5		-10	55
14485		41.81	12.86	0	38.5		-10	55
14505		42.05	12.86	0	38.5		-10	55
14525		42.27	12.86	0	38.5		-10	55
14545		42.24	12.86	0	38.5		-10	55
14565		42.58	12.86	0	38.5		-10	55
14570		42.58	12.86	0	38.5		-10	55
14585		42.76	12.86	0	38.5		-10	55
14605		43.01	12.86	0	38.5		-10	55
14625		43.23	12.86	0	38.5		-10	55
14630		43.23	12.86	0	38.5		-10	55
14645		43.37	12.86	0	38.5		-10	55
14665		43.47	12.86	0	38.5		-10	55
14685		43.67	12.86	0	38.5		-10	55
14690		43.67	12.86	0	38.5		-10	55
14705		43.85	12.86	0	38.5		-10	55
14725		43.93	12.86	0	38.5		-10	55
14745		44.3	12.86	0	38.5		-10	55
14755		44.3	13.06	0	38.5		-10	55
14765		44.58	13.06	0	38.5		-10	55
14785		44.59	13.06	0	38.5		-10	55
14805		44.91	13.06	0	38.5		-10	55
14815		44.91	13.06	0	38.5		-10	55
14825		45.1	13.06	0	38.5		-10	55
14845		45.38	13.06	0	38.5		-10	55
14865		45.48	13.06	0	38.5		-10	55
14880		45.48	13.06	0	38.5		-10	55
14885		45.7	13.06	0	38.5		-10	55
14905		45.95	13.06	0	38.5		-10	55
14925		46.24	13.06	0	38.5		-10	55
14940		46.24	13.06	0	38.5		-10	55
14945		46.09	13.06	0	38.5		-10	55
14965		46.39	13.06	0	38.5		-10	55
14985		46.61	13.06	0	38.5		-10	55
15005		46.88	13.06	0	38.5		-10	55
15025		47.01	13.06	0	38.5		-10	55
15045		47.15	13.06	0	38.5		-10	55
15065		47.29	13.06	0	38.5		-10	55
15085		47.3	13.06	0	38.5		-10	55
15105		47.52	13.06	0	38.5		-10	55
15125		47.7	13.06	0	38.5		-10	55
15130		47.7	13.06	0	38.5		-10	55
15145		47.84	13.06	0	38.5		-10	55
15165		47.9	13.06	0	38.5		-10	55
15185		48.07	13.06	0	38.5		-10	55
15190		48.07	13.06	0	38.5		-10	55
15205		48.05	13.06	0	38.5		-10	55
15225		48.18	13.06	0	38.5		-10	55
15245		48.24	13.06	0	38.5		-10	55
15255		48.24	12.83	0	38.5		-10	55
15265		48.34	12.83	0	38.5		-10	55
15285		48.36	12.83	0	38.5		-10	55
15305		48.53	12.83	0	38.5		-10	55
15315		48.53	12.83	0	38.5		-10	55
15325		48.41	12.83	0	38.5		-10	55
15345		48.45	12.83	0	38.5		-10	55
15365		48.62	12.83	0	38.5		-10	55
15380		48.62	12.83	0	38.5		-10	55
15385		48.41	12.83	0	38.5		-10	55
15405		48.56	12.83	0	38.5		-10	55
15425		48.44	12.83	0	38.5		-10	55
15440		48.44	12.83	0	38.5		-10	55
15445		48.4	12.83	0	38.5		-10	55
15465		48.44	12.83	0	38.5		-10	55
15485		48.32	12.83	0	38.5		-10	55
15505		48.28	12.83	0	38.5		-10	55
15525		48.22	12.83	0	38.5		-10	55
15545		47.91	12.83	0	38.5		-10	55
15565		47.83	12.83	0	38.5		-10	55
15585		47.76	12.83	0	38.5		-10	55
15605		47.48	12.83	0	38.5		-10	55
15625		47.19	12.83	0	38.5		-10	55
15630		47.19	12.83	0	38.5		-10	55
15645		47.18	12.83	0	38.5		-10	55
15665		47.08	12.83	0	38.5		-10	55
15685		46.97	12.83	0	38.5		-10	55
15690		46.97	12.83	0	38.5		-10	55
15705		46.62	12.83	0	38.5		-10	55
15725		46.33	12.83	0	38.5		-10	55
15745		46.06	12.83	0	38.5		-10	55
15755		46.06	12.58	0	38.5		-10	55
15765		45.87	12.58	0	38.5		-10	55
15785		45.87	12.58	0	38.5		-10	55
15805		45.43	12.58	0	38.5		-10	55
15815		45.43	12.58	0	38.5		-10	55
15825		45.21	12.58	0	38.5		-10	55
15845		45.06	12.58	0	38.5		-10	55
15865		44.79	12.58	0	38.5		-10	55
15880		44.79	12.58	0	38.5		-10	55
15885		44.61	12.58	0	38.5		-10	55
15905		44.36	12.58	0	38.5		-10	55
15925		44.08	12.58	0	38.5		-10	55
15940		44.08	12.58	0	38.5		-10	55
15945		43.89	12.58	0	38.5		-10	55
15965		43.86	12.58	0	38.5		-10	55
15985		43.58	12.58	0	38.5		-10	55
16005		43.39	12.58	0	38.5		-10	55
16025		43.34	12.58	0	38.5		-10	55
16045		43.11	12.58	0	38.5		-10	55
16065		42.91	12.58	0	38.5		-10	55
16085		42.69	12.58	0	38.5		-10	55
16105		42.41	12.58	0	38.5		-10	55
16125		42.44	12.58	0	38.5		-10	55
16130		42.44	12.58	0	38.5		-10	55
16145		42.27	12.58	0	38.5		-10	55
16165		42.05	12.58	0	38.5		-10	55
16185		41.88	12.58	0	38.5		-10	55
16190		41.88	12.58	0	38.5		-10	55
16205		41.65	12.58	0	38.5		-10	55
16225		41.61	12.58	0	38.5		-10	55
16245		41.36	12.58	0	38.5		-10	55
16250		41.36	12.58	0	38.5		-10	55
16265		41.19	12.58	0	38.5		-10	55
16285		41.15	12.58	0	38.5		-10	55
16305		40.86	12.58	0	38.5		-10	55
16315		40.86	12.94	0	38.5		-10	55
16325		40.67	12.94	0	38.5		-10	55
16345		40.61	12.94	0	38.5		-10	55
16365		40.5	12.94	0	38.5		-10	55
16375		40.5	12.94	0	38.5		-10	55
16385		40.25	12.94	0	38.5		-10	55
16405		40.02	12.94	0	38.5		-10	55
16425		40	12.94	0	38.5		-10	55
16440		40	12.94	1	38.5		-10	55
16445		39.82	12.94	1	38.5		-10	55
16465		39.58	12.94	1	38.5		-10	55
16485		39.51	12.94	1	38.5		-10	55
16500		39.51	12.94	1	38.5		-10	55
16505		39.44	12.94	1	38.5		-10	55
16525		39.23	12.94	1	38.5		-10	55
16545		39.18	12.94	1	38.5		-10	55
16565		39.1	12.94	0	38.5		-10	55
16585		38.86	12.94	0	38.5		-10	55
16605		38.84	12.94	0	38.5		-10	55
16625		38.89	12.94	0	38.5		-10	55
16645		38.87	12.94	0	38.5		-10	55
16665		38.8	12.94	0	38.5		-10	55
16685		38.63	12.94	0	38.5		-10	55
16690		38.63	12.94	0	38.5		-10	55
16705		38.69	12.94	0	38.5		-10	55
16725		38.62	12.94	0	38.5		-10	55
16745		38.71	12.94	0	38.5		-10	55
16750		38.71	12.94	0	38.5		-10	55
16765		38.58	12.94	0	38.5		-10	55
16785		38.73	12.94	0	38.5		-10	55
16805		38.66	12.94	0	38.5		-10	55
16815		38.66	13.06	0	38.5		-10	55
16825		38.62	13.06	0	38.5		-10	55
16845		38.65	13.06	0	38.5		-10	55
16865		38.66	13.06	0	38.5		-10	55
16875		38.66	13.06	0	38.5		-10	55
16885		38.7	13.06	0	38.5		-10	55
16905		38.67	13.06	0	38.5		-10	55
16925		38.66	13.06	0	38.5		-10	55
16940		38.66	13.06	0	38.5		-10	55
16945		38.72	13.06	0	38.5		-10	55
16965		38.78	13.06	0	38.5		-10	55
16985		38.71	13.06	0	38.5		-10	55
17000		38.71	13.06	0	38.5		-10	55
17005		38.75	13.06	0	38.5		-10	55
17025		38.7	13.06	0	38.5		-10	55
17045		38.95	13.06	0	38.5		-10	55
17065		39.12	13.06	0	38.5		-10	55
17085		39.18	13.06	0	38.5		-10	55
17105		39.33	13.06	0	38.5		-10	55
17125		39.32	13.06	0	38.5		-10	55
17145		39.59	13.06	0	38.5		-10	55
17165		39.57	13.06	0	38.5		-10	55
17185		39.82	13.06	0	38.5		-10	55
17190		39.82	13.06	0	38.5		-10	55
17205		39.98	13.06	0	38.5		-10	55
17225		40.18	13.06	0	38.5		-10	55
17245		40.37	13.06	0	38.5		-10	55
17250		40.37	13.06	0	38.5		-10	55
17265		40.6	13.06	0	38.5		-10	55
17285		40.75	13.06	0	38.5		-10	55
17305		40.94	13.06	0	38.5		-10	55
17310		40.94	13.06	0	38.5		-10	55
17325		41.32	13.06	0	38.5		-10	55
17345		41.36	13.06	0	38.5		-10	55
17365		41.58	13.06	0	38.5		-10	55
17375		41.58	13.08	0	38.5		-10	55
17385		41.78	13.08	0	38.5		-10	55
17405		42.08	13.08	0	38.5		-10	55
17425		42.05	13.08	0	38.5		-10	55
17440		42.05	13.08	0	38.5		-10	55
17445		42.26	13.08	0	38.5		-10	55
17465		42.6	13.08	0	38.5		-10	55
17485		42.84	13.08	0	38.5		-10	55
17500		42.84	13.08	0	38.5		-10	55
17505		43	13.08	0	38.5		-10	55
17525		43.2	13.08	0	38.5		-10	55
17545		43.41	13.08	0	38.5		-10	55
17560		43.41	13.08	0	38.5		-10	55
17565		43.61	13.08	0	38.5		-10	55
17585		43.75	13.08	0	38.5		-10	55
17605		43.98	13.08	0	38.5		-10	55
17625		44.16	13.08	0	38.5		-10	55
17645		44.36	13.08	0	38.5		-10	55
17665		44.59	13.08	0	38.5		-10	55
17685		44.87	13.08	0	38.5		-10	55
17705		45.01	13.08	0	38.5		-10	55
17725		45.16	13.08	0	38.5		-10	55
17745		45.36	13.08	0	38.5		-10	55
17750		45.36	13.08	0	38.5		-10	55
17765		45.64	13.08	0	38.5		-10	55
17785		45.97	13.08	0	38.5		-10	55
17805		45.77	13.08	0	38.5		-10	55
17810		45.77	13.08	0	38.5		-10	55
17825		46.3	13.08	0	38.5		-10	55
17845		46.36	13.08	0	38.5		-10	55
17865		46.46	13.08	0	38.5		-10	55
17875		46.46	12.96	0	38.5		-10	55
17885		46.7	12.96	0	38.5		-10	55
17905		46.76	12.96	0	38.5		-10	55
17925		47.21	12.96	0	38.5		-10	55
17935		47.21	12.96	0	38.5		-10	55
17945		47.38	12.96	0	38.5		-10	55
17965		47.45	12.96	0	38.5		-10	55
17985		47.47	12.96	0	38.5		-10	55
18000		47.47	12.96	0	38.5		-10	55
18005		47.53	12.96	0	38.5		-10	55
18025		47.81	12.96	0	38.5		-10	55
18045		47.8	12.96	0	38.5		-10	55
18060		47.8	12.96	0	38.5		-10	55
18065		48.04	12.96	0	38.5		-10	55
18085		48.28	12.96	0	38.5		-10	55
18105		48.03	12.96	0	38.5		-10	55
18125		48.09	12.96	0	38.5		-10	55
18145		48.34	12.96	0	38.5		-10	55
18165		48.31	12.96	0	38.5		-10	55
18185		48.4	12.96	0	38.5		-10	55
18205		48.44	12.96	0	38.5		-10	55
18225		48.45	12.96	0	38.5		-10	55
18245		48.41	12.96	0	38.5		-10	55
18250		48.41	12.96	0	38.5		-10	55
18265		48.22	12.96	0	38.5		-10	55
18285		48.44	12.96	0	38.5		-10	55
18305		48.24	12.96	0	38.5		-10	55
18310		48.24	12.96	0	38.5		-10	55
18325		48.32	12.96	0	38.5		-10	55
18345		48.42	12.96	0	38.5		-10	55
18365		48.32	12.96	0	38.5		-10	55
18375		48.32	13.01	0	38.5		-10	55
18385		48.3	13.01	0	38.5		-10	55
18405		48.21	13.01	0	38.5		-10	55
18425		48.09	13.01	0	38.5		-10	55
18435		48.09	13.01	0	38.5		-10	55
18445		47.92	13.01	0	38.5		-10	55
18465		48.01	13.01	0	38.5		-10	55
18485		47.61	13.01	0	38.5		-10	55
18500		47.61	13.01	0	38.5		-10	55
18505		47.52	13.01	0	38.5		-10	55
18525		47.63	13.01	0	38.5		-10	55
18545		47.17	13.01	0	38.5		-10	55
18560		47.17	13.01	0	38.5		-10	55
18565		47	13.01	0	38.5		-10	55
18585		46.86	13.01	0	38.5		-10	55
18605		46.46	13.01	0	38.5		-10	55
18625		46.56	13.01	0	38.5		-10	55
18645		46.13	13.01	0	38.5		-10	55
18665		45.9	13.01	0	38.5		-10	55
18685		45.63	13.01	0	38.5		-10	55
18705		45.45	13.01	0	38.5		-10	55
18725		45.22	13.01	0	38.5		-10	55
18745		45.2	13.01	0	38.5		-10	55
18750		45.2	13.01	0	38.5		-10	55
18765		44.76	13.01	0	38.5		-10	55
18785		44.66	13.01	0	38.5		-10	55
18805		44.45	13.01	0	38.5		-10	55
18810		44.45	13.01	0	38.5		-10	55
18825		44.32	13.01	0	38.5		-10	55
18845		44.07	13.01	0	38.5		-10	55
18865		43.87	13.01	0	38.5		-10	55
18875		43.87	13.08	0	38.5		-10	55
18885		43.69	13.08	0	38.5		-10	55
18905		43.46	13.08	0	38.5		-10	55
18925		43.35	13.08	0	38.5		-10	55
18935		43.35	13.08	0	38.5		-10	55
18945		43.18	13.08	0	38.5		-10	55
18965		42.98	13.08	0	38.5		-10	55
18985		42.75	13.08	0	38.5		-10	55
19000		42.75	13.08	0	38.5		-10	55
19005		42.42	13.08	0	38.5		-10	55
19025		42.25	13.08	0	38.5		-10	55
19045		42.29	13.08	0	38.5		-10	55
19060		42.29	13.08	0	38.5		-10	55
19065		42.09	13.08	0	38.5		-10	55
19085		41.94	13.08	0	38.5		-10	55
19105		41.71	13.08	0	38.5		-10	55
19120		41.71	13.08	0	38.5		-10	55
19125		41.68	13.08	0	38.5		-10	55
19145		41.39	13.08	0	38.5		-10	55
19165		41.22	13.08	0	38.5		-10	55
19185		41.12	13.08	0	38.5		-10	55
19205		40.86	13.08	0	38.5		-10	55
19225		40.9	13.08	0	38.5		-10	55
19245		40.67	13.08	0	38.5		-10	55
19265		40.6	13.08	0	38.5		-10	55
19285		40.26	13.08	0	38.5		-10	55
19305		39.99	13.08	0	38.5		-10	55
19310		39.99	13.08	0	38.5		-10	55
19325		39.95	13.08	0	38.5		-10	55
19345		39.74	13.08	0	38.5		-10	55
19365		39.75	13.08	0	38.5		-10	55
19370		39.75	13.08	0	38.5		-10	55
19385		39.42	13.08	0	38.5		-10	55
19405		39.42	13.08	0	38.5		-10	55
19425		39.21	13.08	0	38.5		-10	55
19435		39.21	13.06	0	38.5		-10	55
19445		39.17	13.06	0	38.5		-10	55
19465		39.15	13.06	0	38.5		-10	55
19485		39.14	13.06	0	38.5		-10	55
19495		39.14	13.06	0	38.5		-10	55
19505		38.9	13.06	0	38.5		-10	55
19525		38.77	13.06	0	38.5		-10	55
19545		38.88	13.06	0	38.5		-10	55
19560		38.88	13.06	0	38.5		-10	55
19565		38.9	13.06	0	38.5		-10	55
19585		38.8	13.06	0	38.5		-10	55
19605		38.55	13.06	0	38.5		-10	55
19620		38.55	13.06	0	38.5		-10	55
19625		38.49	13.06	0	38.5		-10	55
19645		38.55	13.06	0	38.5		-10	55
19665		38.55	13.06	0	38.5		-10	55
19685		38.6	13.06	0	38.5		-10	55
19705		38.51	13.06	0	38.5		-10	55
19725		38.6	13.06	0	38.5		-10	55
19745		38.6	13.06	0	38.5		-10	55
19765		38.61	13.06	0	38.5		-10	55
19785		38.6	13.06	0	38.5		-10	55
19805		38.72	13.06	0	38.5		-10	55
19810		38.72	13.06	0	38.5		-10	55
19825		38.6	13.06	0	38.5		-10	55
19845		38.71	13.06	0	38.5		-10	55
19865		38.7	13.06	0	38.5		-10	55
19870		38.7	13.06	0	38.5		-10	55
19885		38.96	13.06	0	38.5		-10	55
19905		39.11	13.06	0	38.5		-10	55
19925		39.07	13.06	0	38.5		-10	55
19935		39.07	13.28	0	38.5		-10	55
19945		39.17	13.28	0	38.5		-10	55
19965		39.33	13.28	0	38.5		-10	55
19985		39.48	13.28	0	38.5		-10	55
19995		39.48	13.28	0	38.5		-10	55
20005		39.5	13.28	0	38.5		-10	55
20025		39.7	13.28	0	38.5		-10	55
20045		39.98	13.28	0	38.5		-10	55
20060		39.98	13.28	0	38.5		-10	55
20065		40.19	13.28	0	38.5		-10	55
20085		40.17	13.28	0	38.5		-10	55
20105		40.45	13.28	0	38.5		-10	55
20120		40.45	13.28	0	38.5		-10	55
20125		40.58	13.28	0	38.5		-10	55
20145		40.89	13.28	0	38.5		-10	55
20165		41.19	13.28	0	38.5		-10	55
20185		41.39	13.28	0	38.5		-10	55
20205		41.56	13.28	0	38.5		-10	55
20225		41.76	13.28	0	38.5		-10	55
20245		41.91	13.28	0	38.5		-10	55
20265		42.16	13.28	0	38.5		-10	55
20285		42.44	13.28	0	38.5		-10	55
20305		42.73	13.28	0	38.5		-10	55
20325		42.86	13.28	0	38.5		-10	55
20345		43.11	13.28	0	38.5		-10	55
20365		43.24	13.28	0	38.5		-10	55
20370		43.24	13.28	0	38.5		-10	55
20385		43.47	13.28	0	38.5		-10	55
20405		43.55	13.28	0	38.5		-10	55
20425		43.78	13.28	0	38.5		-10	55
20430		43.78	13.28	0	38.5		-10	55
20445		44.01	13.28	0	38.5		-10	55
20465		44.23	13.28	0	38.5		-10	55
20485		44.37	13.28	0	38.5		-10	55
20495		44.37	13.23	0	38.5		-10	55
20505		44.57	13.23	0	38.5		-10	55
20525		44.75	13.23	0	38.5		-10	55
20545		45.35	13.23	0	38.5		-10	55
20555		45.35	13.23	0	38.5		-10	55
20565		45.21	13.23	0	38.5		-10	55
20585		45.42	13.23	0	38.5		-10	55
20605		45.35	13.23	0	38.5		-10	55
20620		45.35	13.23	0	38.5		-10	55
20625		45.73	13.23	0	38.5		-10	55
20645		45.89	13.23	0	38.5		-10	55
20665		46.19	13.23	0	38.5		-10	55
20680		46.19	13.23	0	38.5		-10	55
20685		46.25	13.23	0	38.5		-10	55
20705		46.46	13.23	0	38.5		-10	55
20725		46.66	13.23	0	38.5		-10	55
20745		46.98	13.23	0	38.5		-10	55
20765		47.06	13.23	0	38.5		-10	55
20785		47.12	13.23	0	38.5		-10	55
20805		47.4	13.23	0	38.5		-10	55
20825		47.39	13.23	0	38.5		-10	55
20845		47.61	13.23	0	38.5		-10	55
20865		47.81	13.23	0	38.5		-10	55
20870		47.81	13.23	0	38.5		-10	55
20885		47.88	13.23	0	38.5		-10	55
20905		47.9	13.23	0	38.5		-10	55
20925		48.29	13.23	0	38.5		-10	55
20930		48.29	13.23	0	38.5		-10	55
20945		48.13	13.23	0	38.5		-10	55
20965		48.5	13.23	0	38.5		-10	55
20985		48.34	13.23	0	38.5		-10	55
20995		48.34	13.31	0	38.5		-10	55
21005		48.27	13.31	0	38.5		-10	55
21025		48.41	13.31	0	38.5		-10	55
21045		48.53	13.31	0	38.5		-10	55
21055		48.53	13.31	0	38.5		-10	55
21065		48.26	13.31	0	38.5		-10	55
21085		48.44	13.31	0	38.5		-10	55
21105		48.22	13.31	0	38.5		-10	55
21120		48.22	13.31	0	38.5		-10	55
21125		48.22	13.31	0	38.5		-10	55
21145		48.33	13.31	0	38.5		-10	55
21165		48.26	13.31	0	38.5		-10	55
21180		48.26	13.31	0	38.5		-10	55
21185		48.07	13.31	0	38.5		-10	55
21205		48.09	13.31	0	38.5		-10	55
21225		47.99	13.31	0	38.5		-10	55
21245		47.99	13.31	0	38.5		-10	55
21265		47.67	13.31	0	38.5		-10	55
21285		47.63	13.31	0	38.5		-10	55
21305		47.64	13.31	0	38.5		-10	55
21325		47.41	13.31	0	38.5		-10	55
21345		47.14	13.31	0	38.5		-10	55
21365		47.01	13.31	0	38.5		-10	55
21370		47.01	13.31	0	38.5		-10	55
21385		46.77	13.31	0	38.5		-10	55
21405		46.5	13.31	0	38.5		-10	55
21425		46.28	13.31	0	38.5		-10	55
21430		46.28	13.31	0	38.5		-10	55
21445		46.34	13.31	0	38.5		-10	55
21465		45.87	13.31	0	38.5		-10	55
21485		45.61	13.31	0	38.5		-10	55
21495		45.61	13.44	0	38.5		-10	55
21505		45.26	13.44	0	38.5		-10	55
21525		45.28	13.44	0	38.5		-10	55
21545		44.95	13.44	0	38.5		-10	55
21555		44.95	13.44	0	38.5		-10	55
21565		44.84	13.44	0	38.5		-10	55
21585		44.62	13.44	0	38.5		-10	55
21605		44.36	13.44	0	38.5		-10	55
21615		44.36	13.44	0	38.5		-10	55
21625		44.16	13.44	0	38.5		-10	55
21645		44	13.44	0	38.5		-10	55
21665		43.78	13.44	0	38.5		-10	55
21680		43.78	13.44	0	38.5		-10	55
21685		43.73	13.44	0	38.5		-10	55
21705		43.38	13.44	0	38.5		-10	55
21725		43.16	13.44	0	38.5		-10	55
21745		43.07	13.44	0	38.5		-10	55
21765		42.91	13.44	0	38.5		-10	55
21785		42.6	13.44	0	38.5		-10	55
21805		42.38	13.44	0	38.5		-10	55
21825		42.24	13.44	0	38.5		-10	55
21845		42.09	13.44	0	38.5		-10	55
21865		41.95	13.44	0	38.5		-10	55
21885		41.91	13.44	0	38.5		-10	55
21905		41.62	13.44	0	38.5		-10	55
21925		41.5	13.44	0	38.5		-10	55
21930		41.5	13.44	0	38.5		-10	55
21945		41.3	13.44	0	38.5		-10	55
21965		41.19	13.44	0	38.5		-10	55
21985		40.99	13.44	0	38.5		-10	55
21990		40.99	13.44	0	38.5		-10	55
22005		40.86	13.44	0	38.5		-10	55
22025		40.8	13.44	0	38.5		-10	55
22045		40.5	13.44	0	38.5		-10	55
22055		40.5	13.19	0	38.5		-10	55
22065		40.41	13.19	0	38.5		-10	55
22085		40.17	13.19	0	38.5		-10	55
22105		40.15	13.19	0	38.5		-10	55
22115		40.15	13.19	0	38.5		-10	55
22125		39.86	13.19	0	38.5		-10	55
22145		39.67	13.19	0	38.5		-10	55
22165		39.51	13.19	0	38.5		-10	55
22180		39.51	13.19	0	38.5		-10	55
22185		39.42	13.19	0	38.5		-10	55
22205		39.39	13.19	0	38.5		-10	55
22225		39.15	13.19	0	38.5		-10	55
22240		39.15	13.19	0	38.5		-10	55
22245		39.13	13.19	0	38.5		-10	55
22265		39.05	13.19	0	38.5		-10	55
22285		38.84	13.19	0	38.5		-10	55
22305		38.83	13.19	0	38.5		-10	55
22325		38.89	13.19	0	38.5		-10	55
22345		38.94	13.19	0	38.5		-10	55
22365		38.87	13.19	0	38.5		-10	55
22385		38.55	13.19	0	38.5		-10	55
22405		38.61	13.19	0	38.5		-10	55
22425		38.58	13.19	0	38.5		-10	55
22430		38.58	13.19	0	38.5		-10	55
22445		38.48	13.19	0	38.5		-10	55
22465		38.55	13.19	0	38.5		-10	55
22485		38.68	13.19	0	38.5		-10	55
22490		38.68	13.19	0	38.5		-10	55
22505		38.58	13.19	0	38.5		-10	55
22525		38.47	13.19	0	38.5		-10	55
22545		38.51	13.19	0	38.5		-10	55
22555		38.51	13.31	0	38.5		-10	55
22565		38.49	13.31	0	38.5		-10	55
22585		38.54	13.31	0	38.5		-10	55
22605		38.53	13.31	0	38.5		-10	55
22615		38.53	13.31	0	38.5		-10	55
22625		38.65	13.31	0	38.5		-10	55
22645		38.76	13.31	0	38.5		-10	55
22665		38.86	13.31	0	38.5		-10	55
22680		38.86	13.31	0	38.5		-10	55
22685		38.89	13.31	0	38.5		-10	55
22705		38.78	13.31	0	38.5		-10	55
22725		39.13	13.31	0	38.5		-10	55
22740		39.13	13.31	0	38.5		-10	55
22745		39.1	13.31	0	38.5		-10	55
22765		39.4	13.31	0	38.5		-10	55
22785		39.51	13.31	0	38.5		-10	55
22805		39.66	13.31	0	38.5		-10	55
22825		39.85	13.31	0	38.5		-10	55
22845		40.01	13.31	0	38.5		-10	55
22865		40.26	13.31	0	38.5		-10	55
22885		40.19	13.31	0	38.5		-10	55
22905		40.6	13.31	0	38.5		-10	55
22925		40.74	13.31	0	38.5		-10	55
22945		41.05	13.31	0	38.5		-10	55
22965		41.18	13.31	0	38.5		-10	55
22985		41.3	13.31	0	38.5		-10	55
22990		41.3	13.31	0	38.5		-10	55
23005		41.57	13.31	0	38.5		-10	55
23025		41.76	13.31	0	38.5		-10	55
23045		42.02	13.31	0	38.5		-10	55
23055		42.02	13.33	0	38.5		-10	55
23065		42	13.33	0	38.5		-10	55
23085		42.45	13.33	0	38.5		-10	55
23105		42.77	13.33	0	38.5		-10	55
23115		42.77	13.33	0	38.5		-10	55
23125		42.77	13.33	0	38.5		-10	55
23145		43.1	13.33	0	38.5		-10	55
23165		43.29	13.33	0	38.5		-10	55
23175		43.29	13.33	0	38.5		-10	55
23185		43.38	13.33	0	38.5		-10	55
23205		43.6	13.33	0	38.5		-10	55
23225		43.82	13.33	0	38.5		-10	55
23240		43.82	13.33	0	38.5		-10	55
23245		43.98	13.33	0	38.5		-10	55
23265		44.16	13.33	0	38.5		-10	55
23285		44.46	13.33	0	38.5		-10	55
23300		44.46	13.33	0	38.5		-10	55
23305		44.67	13.33	0	38.5		-10	55
23325		44.89	13.33	0	38.5		-10	55
23345		44.9	13.33	0	38.5		-10	55
23365		45.15	13.33	0	38.5		-10	55
23385		45.38	13.33	0	38.5		-10	55
23405		45.47	13.33	0	38.5		-10	55
23425		45.74	13.33	0	38.5		-10	55
23445		46.06	13.33	0	38.5		-10	55
23465		46.35	13.33	0	38.5		-10	55
23485		46.23	13.33	0	38.5		-10	55
23490		46.23	13.33	0	38.5		-10	55
23505		46.54	13.33	0	38.5		-10	55
23525		46.68	13.33	0	38.5		-10	55
23545		46.86	13.33	0	38.5		-10	55
23550		46.86	13.33	0	38.5		-10	55
23565		47.02	13.33	0	38.5		-10	55
23585		47.18	13.33	0	38.5		-10	55
23605		47.42	13.33	0	38.5		-10	55
23615		47.42	13.33	0	38.5		-10	55
23625		47.38	13.33	0	38.5		-10	55
23645		47.72	13.33	0	38.5		-10	55
23665		47.65	13.33	0	38.5		-10	55
23675		47.65	13.33	0	38.5		-10	55
23685		47.79	13.33	0	38.5		-10	55
23705		47.94	13.33	0	38.5		-10	55
23725		48.04	13.33	0	38.5		-10	55
23740		48.04	13.33	0	38.5		-10	55
23745		47.96	13.33	0	38.5		-10	55
23765		48.28	13.33	0	38.5		-10	55
23785		48.26	13.33	0	38.5		-10	55
23800		48.26	13.33	0	38.5		-10	55
23805		48.27	13.33	0	38.5		-10	55
23825		48.23	13.33	0	38.5		-10	55
23845		48.27	13.33	0	38.5		-10	55
23865		48.19	13.33	0	38.5		-10	55
23885		48.23	13.33	0	38.5		-10	55
23905		48.27	13.33	0	38.5		-10	55
23925		48.27	13.33	0	38.5		-10	55
23945		48.24	13.33	0	38.5		-10	55
23965		48.25	13.33	0	38.5		-10	55
23985		48.35	13.33	0	38.5		-10	55
23990		48.35	13.33	0	38.5		-10	55
24005		48.27	13.33	0	38.5		-10	55
24025		48.23	13.33	0	38.5		-10	55
24045		48.34	13.33	0	38.5		-10	55
24050		48.34	13.33	0	38.5		-10	55
24065		48.14	13.33	0	38.5		-10	55
24085		48.18	13.33	0	38.5		-10	55
24105		48.09	13.33	0	38.5		-10	55
24115		48.09	13.39	0	38.5		-10	55
24125		48.14	13.39	0	38.5		-10	55
24145		48.09	13.39	0	38.5		-10	55
24165		47.82	13.39	0	38.5		-10	55
24175		47.82	13.39	0	38.5		-10	55
24185		47.76	13.39	0	38.5		-10	55
24205		47.67	13.39	0	38.5		-10	55
24225		47.65	13.39	0	38.5		-10	55
24240		47.65	13.39	0	38.5		-10	55
24245		47.47	13.39	0	38.5		-10	55
24265		47.47	13.39	0	38.5		-10	55
24285		47.32	13.39	0	38.5		-10	55
24300		47.32	13.39	1	38.5		-10	55
24305		47.17	13.39	1	38.5		-10	55
24325		46.96	13.39	1	38.5		-10	55
24345		46.85	13.39	1	38.5		-10	55
24365		46.54	13.39	1	38.5		-10	55
24385		46.36	13.39	1	38.5		-10	55
24405		46.33	13.39	1	38.5		-10	55
24425		45.9	13.39	1	38.5		-10	55
24445		45.75	13.39	1	38.5		-10	55
24465		45.62	13.39	1	38.5		-10	55
24485		45.31	13.39	1	38.5		-10	55
24505		45.14	13.39	1	38.5		-10	55
24525		44.89	13.39	1	38.5		-10	55
24545		44.79	13.39	1	38.5		-10	55
24550		44.79	13.39	1	38.5		-10	55
24565		44.52	13.39	1	38.5		-10	55
24585		44.32	13.39	1	38.5		-10	55
24605		44.14	13.39	1	38.5		-10	55
24610		44.14	13.39	1	38.5		-10	55
24625		44	13.39	1	38.5		-10	55
24645		43.74	13.39	1	38.5		-10	55
24665		43.59	13.39	1	38.5		-10	55
24675		43.59	13.54	1	38.5		-10	55
24685		43.52	13.54	1	38.5		-10	55
24705		43.19	13.54	1	38.5		-10	55
24725		42.99	13.54	1	38.5		-10	55
24735		42.99	13.54	1	38.5		-10	55
24745		42.92	13.54	1	38.5		-10	55
24765		42.68	13.54	1	38.5		-10	55
24785		42.6	13.54	1	38.5		-10	55
24800		42.6	13.54	1	38.5		-10	55
24805		42.33	13.54	1	38.5		-10	55
24825		42.13	13.54	1	38.5		-10	55
24845		42	13.54	1	38.5		-10	55
24860		42	13.54	1	38.5		-10	55
24865		41.87	13.54	1	38.5		-10	55
24885		41.65	13.54	1	38.5		-10	55
24905		41.42	13.54	1	38.5		-10	55
24925		41.28	13.54	1	38.5		-10	55
24945		41.13	13.54	1	38.5		-10	55
24965		40.92	13.54	1	38.5		-10	55
24985		40.87	13.54	1	38.5		-10	55
25005		40.67	13.54	1	38.5		-10	55
25025		40.35	13.54	1	38.5		-10	55
25045		40.33	13.54	1	38.5		-10	55
25050		40.33	13.54	1	38.5		-10	55
25065		40.22	13.54	1	38.5		-10	55
25085		40.04	13.54	1	38.5		-10	55
25105		39.93	13.54	1	38.5		-10	55
25110		39.93	13.54	1	38.5		-10	55
25125		39.85	13.54	1	38.5		-10	55
25145		39.59	13.54	1	38.5		-10	55
25165		39.4	13.54	1	38.5		-10	55
25175		39.4	13.36	1	38.5		-10	55
25185		39.4	13.36	1	38.5		-10	55
25205		39.27	13.36	1	38.5		-10	55
25225		39.21	13.36	1	38.5		-10	55
25235		39.21	13.36	1	38.5		-10	55
25245		39.1	13.36	1	38.5		-10	55
25265		38.91	13.36	1	38.5		-10	55
25285		39	13.36	1	38.5		-10	55
25300		39	13.36	0	38.5		-10	55
25305		38.88	13.36	0	38.5		-10	55
25325		38.74	13.36	0	38.5		-10	55
25345		38.74	13.36	0	38.5		-10	55
25360		38.74	13.36	0	38.5		-10	55
25365		38.65	13.36	0	38.5		-10	55
25385		38.69	13.36	0	38.5		-10	55
25405		38.5	13.36	0	38.5		-10	55
25425		38.6	13.36	0	38.5		-10	55
25445		38.51	13.36	0	38.5		-10	55
25465		38.5	13.36	0	38.5		-10	55
25485		38.67	13.36	0	38.5		-10	55
25505		38.47	13.36	0	38.5		-10	55
25525		38.61	13.36	0	38.5		-10	55
25545		38.46	13.36	0	38.5		-10	55
25550		38.46	13.36	0	38.5		-10	55
25565		38.62	13.36	0	38.5		-10	55
25585		38.54	13.36	0	38.5		-10	55
25605		38.67	13.36	0	38.5		-10	55
25610		38.67	13.36	0	38.5		-10	55
25625		38.75	13.36	0	38.5		-10	55
25645		38.83	13.36	0	38.5		-10	55
25665		38.97	13.36	0	38.5		-10	55
25675		38.97	13.56	0	38.5		-10	55
25685		39.09	13.56	0	38.5		-10	55
25705		39.11	13.56	0	38.5		-10	55
25725		39.26	13.56	0	38.5		-10	55
25735		39.26	13.56	0	38.5		-10	55
25745		39.38	13.56	0	38.5		-10	55
25765		39.56	13.56	0	38.5		-10	55
25785		39.66	13.56	0	38.5		-10	55
25795		39.66	13.56	0	38.5		-10	55
25805		39.73	13.56	0	38.5		-10	55
25825		39.94	13.56	0	38.5		-10	55
25845		40.18	13.56	0	38.5		-10	55
25860		40.18	13.56	0	38.5		-10	55
25865		40.32	13.56	0	38.5		-10	55
25885		40.66	13.56	0	38.5		-10	55
25905		40.87	13.56	0	38.5		-10	55
25920		40.87	13.56	0	38.5		-10	55
25925		40.83	13.56	0	38.5		-10	55
25945		41.29	13.56	0	38.5		-10	55
25965		41.32	13.56	0	38.5		-10	55
25985		41.57	13.56	0	38.5		-10	55
26005		41.71	13.56	0	38.5		-10	55
26025		41.89	13.56	0	38.5		-10	55
26045		42.29	13.56	0	38.5		-10	55
26050		42.29	13.56	0	38.5		-10	55
26065		42.28	13.56	0	38.5		-10	55
26085		42.5	13.56	0	38.5		-10	55
26105		42.95	13.56	0	38.5		-10	55
26110		42.95	13.56	0	38.5		-10	55
26125		42.98	13.56	0	38.5		-10	55
26145		43.24	13.56	0	38.5		-10	55
26165		43.59	13.56	0	38.5		-10	55
26170		43.59	13.56	0	38.5		-10	55
26185		43.77	13.56	0	38.5		-10	55
26205		43.74	13.56	0	38.5		-10	55
26225		44.09	13.56	0	38.5		-10	55
26235		44.09	13.53	0	38.5		-10	55
26245		44.34	13.53	0	38.5		-10	55
26265		44.54	13.53	0	38.5		-10	55
26285		44.68	13.53	0	38.5		-10	55
26295		44.68	13.53	0	38.5		-10	55
26305		44.75	13.53	0	38.5		-10	55
26325		45.1	13.53	0	38.5		-10	55
26345		45.41	13.53	0	38.5		-10	55
26360		45.41	13.53	0	38.5		-10	55
26365		45.52	13.53	0	38.5		-10	55
26385		45.64	13.53	0	38.5		-10	55
26405		45.92	13.53	0	38.5		-10	55
26420		45.92	13.53	0	38.5		-10	55
26425		46.03	13.53	0	38.5		-10	55
26445		46.22	13.53	0	38.5		-10	55
26465		46.5	13.53	0	38.5		-10	55
26485		46.56	13.53	0	38.5		-10	55
26505		46.87	13.53	0	38.5		-10	55
26525		47.02	13.53	0	38.5		-10	55
26545		47.08	13.53	0	38.5		-10	55
26565		47.33	13.53	0	38.5		-10	55
26585		47.52	13.53	0	38.5		-10	55
26605		47.5	13.53	0	38.5		-10	55
26610		47.5	13.53	0	38.5		-10	55
26625		47.53	13.53	0	38.5		-10	55
26645		48.01	13.53	0	38.5		-10	55
26665		47.83	13.53	0	38.5		-10	55
26670		47.83	13.53	0	38.5		-10	55
26685		47.92	13.53	0	38.5		-10	55
26705		48.02	13.53	0	38.5		-10	55
26725		47.99	13.53	0	38.5		-10	55
26735		47.99	13.68	0	38.5		-10	55
26745		48.21	13.68	0	38.5		-10	55
26765		48.22	13.68	0	38.5		-10	55
26785		48.18	13.68	0	38.5		-10	55
26795		48.18	13.68	0	38.5		-10	55
26805		48.14	13.68	0	38.5		-10	55
26825		48.22	13.68	0	38.5		-10	55
26845		48.45	13.68	0	38.5		-10	55
26860		48.45	13.68	0	38.5		-10	55
26865		48.21	13.68	0	38.5		-10	55
26885		48.32	13.68	0	38.5		-10	55
26905		48.3	13.68	0	38.5		-10	55
26925		48.2	13.68	0	38.5		-10	55
26945		48.35	13.68	0	38.5		-10	55
26965		48.27	13.68	0	38.5		-10	55
26980		48.27	13.68	0	38.5		-10	55
26985		48.21	13.68	0	38.5		-10	55
27005		48.21	13.68	0	38.5		-10	55
27015		48.21	13.68	0	38.5		-10	55
27025		48.17	13.68	0	38.5		-10	55
27045		48.06	13.68	0	38.5		-10	55
27065		48.1	13.68	0	38.5		-10	55
27085		48.05	13.68	0	38.5		-10	55
27105		47.76	13.68	0	38.5		-10	55
27125		47.77	13.68	0	38.5		-10	55
27145		47.63	13.68	0	38.5		-10	55
27165		47.52	13.68	0	38.5		-10	55
27170		47.52	13.68	0	38.5		-10	55
27185		47.25	13.68	0	38.5		-10	55
27205		47.11	13.68	0	38.5		-10	55
27225		47.07	13.68	0	38.5		-10	55
27230		47.07	13.68	0	38.5		-10	55
27245		46.85	13.68	0	38.5		-10	55
27265		46.51	13.68	0	38.5		-10	55
27285		46.39	13.68	0	38.5		-10	55
27295		46.39	13.61	1	38.5		-10	55
27305		46.19	13.61	1	38.5		-10	55
27325		45.97	13.61	1	38.5		-10	55
27345		45.8	13.61	1	38.5		-10	55
27360		45.8	13.61	1	38.5		-10	55
27365		45.69	13.61	1	38.5		-10	55
27385		45.41	13.61	1	38.5		-10	55
27405		45.04	13.61	1	38.5		-10	55
27420		45.04	13.61	2	38.5		-10	55
27425		44.83	13.61	2	38.5		-10	55
27445		44.81	13.61	2	38.5		-10	55
27465		44.59	13.61	2	38.5		-10	55
27480		44.59	13.61	2	38.5		-10	55
27485		44.35	13.61	2	38.5		-10	55
27505		44.15	13.61	2	38.5		-10	55
27525		43.98	13.61	2	38.5		-10	55
27545		43.82	13.61	2	38.5		-10	55
27565		43.74	13.61	2	38.5		-10	55
27585		43.48	13.61	2	38.5		-10	55
27605		43.13	13.61	2	38.5		-10	55
27625		43.03	13.61	2	38.5		-10	55
27645		42.99	13.61	2	38.5		-10	55
27665		42.65	13.61	2	38.5		-10	55
27670		42.65	13.61	2	38.5		-10	55
27685		42.67	13.61	2	38.5		-10	55
27705		42.29	13.61	2	38.5		-10	55
27725		42.19	13.61	2	38.5		-10	55
27730		42.19	13.61	2	38.5		-10	55
27745		41.95	13.61	2	38.5		-10	55
27765		41.87	13.61	2	38.5		-10	55
27785		41.64	13.61	2	38.5		-10	55
27795		41.64	13.63	2	38.5		-10	55
27805		41.36	13.63	2	38.5		-10	55
27825		41.3	13.63	2	38.5		-10	55
27845		41.29	13.63	2	38.5		-10	55
27855		41.29	13.63	2	38.5		-10	55
27865		41	13.63	2	38.5		-10	55
27885		40.86	13.63	2	38.5		-10	55
27905		40.69	13.63	2	38.5		-10	55
27920		40.69	13.63	2	38.5		-10	55
27925		40.48	13.63	2	38.5		-10	55
27945		40.4	13.63	2	38.5		-10	55
27965		40.22	13.63	2	38.5		-10	55
27980		40.22	13.63	2	38.5		-10	55
27985		40	13.63	2	38.5		-10	55
28005		39.9	13.63	2	38.5		-10	55
28025		39.72	13.63	2	38.5		-10	55
28045		39.54	13.63	2	38.5		-10	55
28065		39.38	13.63	2	38.5		-10	55
28085		39.44	13.63	2	38.5		-10	55
28105		39.31	13.63	2	38.5		-10	55
28125		39.3	13.63	2	38.5		-10	55
28145		39.08	13.63	2	38.5		-10	55
28165		38.98	13.63	2	38.5		-10	55
28170		38.98	13.63	0	38.5		-10	55
28185		38.8	13.63	0	38.5		-10	55
28205		38.85	13.63	0	38.5		-10	55
28225		38.79	13.63	0	38.5		-10	55
28230		38.79	13.63	0	38.5		-10	55
28245		38.8	13.63	0	38.5		-10	55
28265		38.84	13.63	0	38.5		-10	55
28285		38.69	13.63	0	38.5		-10	55
28295		38.69	13.59	0	38.5		-10	55
28305		38.55	13.59	0	38.5		-10	55
28325		38.6	13.59	0	38.5		-10	55
28345		38.62	13.59	0	38.5		-10	55
28355		38.62	13.59	0	38.5		-10	55
28365		38.59	13.59	0	38.5		-10	55
28385		38.49	13.59	0	38.5		-10	55
28405		38.48	13.59	0	38.5		-10	55
28420		38.48	13.59	0	38.5		-10	55
28425		38.4	13.59	0	38.5		-10	55
28445		38.65	13.59	0	38.5		-10	55
28465		38.52	13.59	0	38.5		-10	55
28480		38.52	13.59	0	38.5		-10	55
28485		38.61	13.59	0	38.5		-10	55
28505		38.73	13.59	0	38.5		-10	55
28525		38.65	13.59	0	38.5		-10	55
28545		38.8	13.59	0	38.5		-10	55
28565		38.8	13.59	0	38.5		-10	55
28585		38.93	13.59	0	38.5		-10	55
28605		39.04	13.59	0	38.5		-10	55
28625		39.18	13.59	0	38.5		-10	55
28645		39.26	13.59	0	38.5		-10	55
28665		39.44	13.59	0	38.5		-10	55
28670		39.44	13.59	0	38.5		-10	55
28685		39.53	13.59	0	38.5		-10	55
28705		39.62	13.59	0	38.5		-10	55
28725		39.9	13.59	0	38.5		-10	55
28730		39.9	13.59	0	38.5		-10	55
28745		40.07	13.59	0	38.5		-10	55
28765		40.3	13.59	0	38.5		-10	55
28785		40.33	13.59	0	38.5		-10	55
28790		40.33	13.59	0	38.5		-10	55
28805		40.5	13.59	0	38.5		-10	55
28825		40.9	13.59	0	38.5		-10	55
28845		40.98	13.59	0	38.5		-10	55
28855		40.98	13.56	0	38.5		-10	55
28865		41.22	13.56	0	38.5		-10	55
28885		41.47	13.56	0	38.5		-10	55
28905		41.66	13.56	0	38.5		-10	55
28915		41.66	13.56	0	38.5		-10	55
28925		41.92	13.56	0	38.5		-10	55
28945		42.02	13.56	0	38.5		-10	55
28965		42.39	13.56	0	38.5		-10	55
28980		42.39	13.56	0	38.5		-10	55
28985		42.5	13.56	0	38.5		-10	55
29005		42.66	13.56	0	38.5		-10	55
29025		43.05	13.56	0	38.5		-10	55
29040		43.05	13.56	0	38.5		-10	55
29045		43.27	13.56	0	38.5		-10	55
29065		43.39	13.56	0	38.5		-10	55
29085		43.55	13.56	0	38.5		-10	55
29105		43.78	13.56	0	38.5		-10	55
29125		44	13.56	0	38.5		-10	55
29145		44.23	13.56	0	38.5		-10	55
29165		44.4	13.56	0	38.5		-10	55
29185		44.46	13.56	0	38.5		-10	55
29205		44.76	13.56	0	38.5		-10	55
29225		44.86	13.56	0	38.5		-10	55
29230		44.86	13.56	0	38.5		-10	55
29245		45.1	13.56	0	38.5		-10	55
29265		45.62	13.56	0	38.5		-10	55
29285		45.52	13.56	0	38.5		-10	55
29290		45.52	13.56	0	38.5		-10	55
29305		45.73	13.56	0	38.5		-10	55
29325		45.89	13.56	0	38.5		-10	55
29345		46.09	13.56	0	38.5		-10	55
29355		46.09	13.56	0	38.5		-10	55
29365		46.24	13.56	0	38.5		-10	55
29385		46.45	13.56	0	38.5		-10	55
29405		46.66	13.56	0	38.5		-10	55
29415		46.66	13.56	0	38.5		-10	55
29425		46.91	13.56	0	38.5		-10	55
29445		46.98	13.56	0	38.5		-10	55
29465		47.23	13.56	0	38.5		-10	55
29480		47.23	13.56	0	38.5		-10	55
29485		47.43	13.56	0	38.5		-10	55
29505		47.49	13.56	0	38.5		-10	55
29525		47.45	13.56	0	38.5		-10	55
29540		47.45	13.56	0	38.5		-10	55
29545		47.58	13.56	0	38.5		-10	55
29565		47.77	13.56	0	38.5		-10	55
29585		47.99	13.56	0	38.5		-10	55
29605		47.96	13.56	0	38.5		-10	55
29625		48.13	13.56	0	38.5		-10	55
29645		48.05	13.56	0	38.5		-10	55
29665		48.19	13.56	0	38.5		-10	55
29685		48.22	13.56	0	38.5		-10	55
29705		48.4	13.56	0	38.5		-10	55
29725		48.2	13.56	0	38.5		-10	55
29730		48.2	13.56	0	38.5		-10	55
29745		48.26	13.56	0	38.5		-10	55
29765		48.32	13.56	0	38.5		-10	55
29785		48.48	13.56	0	38.5		-10	55
29790		48.48	13.56	0	38.5		-10	55
29805		48.13	13.56	0	38.5		-10	55
29825		48.3	13.56	0	38.5		-10	55
29845		48.35	13.56	0	38.5		-10	55
29855		48.35	13.49	0	38.5		-10	55
29865		48.26	13.49	0	38.5		-10	55
29885		48.39	13.49	0	38.5		-10	55
29905		48.32	13.49	0	38.5		-10	55
29915		48.32	13.49	0	38.5		-10	55
29925		48.14	13.49	0	38.5		-10	55
29945		48.1	13.49	0	38.5		-10	55
29965		47.95	13.49	0	38.5		-10	55
29980		47.95	13.49	0	38.5		-10	55
29985		47.81	13.49	0	38.5		-10	55
30005		47.68	13.49	0	38.5		-10	55
30025		47.63	13.49	0	38.5		-10	55
30040		47.63	13.49	1	38.5		-10	55
30045		47.46	13.49	1	38.5		-10	55
30065		47.08	13.49	1	38.5		-10	55
30085		47.16	13.49	1	38.5		-10	55
30100		47.16	13.49	1	38.5		-10	55
30105		46.83	13.49	1	38.5		-10	55
30125		46.59	13.49	1	38.5		-10	55
30145		46.46	13.49	1	38.5		-10	55
30165		46.29	13.49	1	38.5		-10	55
30185		45.92	13.49	1	38.5		-10	55
30205		45.71	13.49	1	38.5		-10	55
30225		45.57	13.49	1	38.5		-10	55
30245		45.3	13.49	1	38.5		-10	55
30265		45.11	13.49	1	38.5		-10	55
30285		44.98	13.49	1	38.5		-10	55
30290		44.98	13.49	2	38.5		-10	55
30305		44.69	13.49	2	38.5		-10	55
30325		44.42	13.49	2	38.5		-10	55
30345		44.21	13.49	2	38.5		-10	55
30350		44.21	13.49	2	38.5		-10	55
30365		44.09	13.49	2	38.5		-10	55
30385		43.87	13.49	2	38.5		-10	55
30405		43.65	13.49	2	38.5		-10	55
30415		43.65	13.66	3	38.5		-10	55
30425		43.66	13.66	3	38.5		-10	55
30445		43.46	13.66	3	38.5		-10	55
30465		43.18	13.66	3	38.5		-10	55
30475		43.18	13.66	3	38.5		-10	55
30485		42.95	13.66	3	38.5		-10	55
30505		42.75	13.66	3	38.5		-10	55
30525		42.86	13.66	3	38.5		-10	55
30540		42.86	13.66	3	38.5		-10	55
30545		42.44	13.66	3	38.5		-10	55
30565		42.31	13.66	3	38.5		-10	55
30585		42.18	13.66	3	38.5		-10	55
30600		42.18	13.66	3	38.5		-10	55
30605		42.09	13.66	3	38.5		-10	55
30625		41.79	13.66	3	38.5		-10	55
30645		41.63	13.66	3	38.5		-10	55
30665		41.42	13.66	3	38.5		-10	55
30685		41.26	13.66	3	38.5		-10	55
30705		41.18	13.66	3	38.5		-10	55
30725		40.92	13.66	3	38.5		-10	55
30745		40.82	13.66	3	38.5		-10	55
30765		40.51	13.66	3	38.5		-10	55
30785		40.46	13.66	3	38.5		-10	55
30790		40.46	13.66	3	38.5		-10	55
30805		40.34	13.66	3	38.5		-10	55
30825		40.1	13.66	3	38.5		-10	55
30845		40.2	13.66	3	38.5		-10	55
30850		40.2	13.66	3	38.5		-10	55
30865		39.91	13.66	3	38.5		-10	55
30885		39.74	13.66	3	38.5		-10	55
30905		39.56	13.66	3	38.5		-10	55
30915		39.56	13.61	2	38.5		-10	55
30925		39.4	13.61	2	38.5		-10	55
30945		39.37	13.61	2	38.5		-10	55
30965		39.29	13.61	2	38.5		-10	55
30975		39.29	13.61	2	38.5		-10	55
30985		39.19	13.61	2	38.5		-10	55
31005		39.12	13.61	2	38.5		-10	55
31025		38.96	13.61	2	38.5		-10	55
31040		38.96	13.61	3	38.5		-10	55
31045		38.9	13.61	3	38.5		-10	55
31065		38.75	13.61	3	38.5		-10	55
31085		38.78	13.61	3	38.5		-10	55
31100		38.78	13.61	3	38.5		-10	55
31105		38.64	13.61	3	38.5		-10	55
31125		38.65	13.61	3	38.5		-10	55
31145		38.66	13.61	3	38.5		-10	55
31165		38.56	13.61	2	38.5		-10	55
31185		38.59	13.61	2	38.5		-10	55
31205		38.52	13.61	2	38.5		-10	55
31225		38.49	13.61	2	38.5		-10	55
31245		38.58	13.61	2	38.5		-10	55
31265		38.57	13.61	2	38.5		-10	55
31285		38.47	13.61	2	38.5		-10	55
31290		38.47	13.61	0	38.5		-10	55
31305		38.4	13.61	0	38.5		-10	55
31325		38.57	13.61	0	38.5		-10	55
31345		38.78	13.61	0	38.5		-10	55
31350		38.78	13.61	0	38.5		-10	55
31365		38.74	13.61	0	38.5		-10	55
31385		38.7	13.61	0	38.5		-10	55
31405		38.79	13.61	0	38.5		-10	55
31410		38.79	13.61	0	38.5		-10	55
31425		38.92	13.61	0	38.5		-10	55
31445		38.97	13.61	0	38.5		-10	55
31465		39.13	13.61	0	38.5		-10	55
31475		39.13	13.59	0	38.5		-10	55
31485		39.07	13.59	0	38.5		-10	55
31505		39.29	13.59	0	38.5		-10	55
31525		39.45	13.59	0	38.5		-10	55
31535		39.45	13.59	0	38.5		-10	55
31545		39.5	13.59	0	38.5		-10	55
31565		39.59	13.59	0	38.5		-10	55
31585		39.95	13.59	0	38.5		-10	55
31600		39.95	13.59	0	38.5		-10	55
31605		40.08	13.59	0	38.5		-10	55
31625		40.23	13.59	0	38.5		-10	55
31645		40.48	13.59	0	38.5		-10	55
31665		40.67	13.59	0	38.5		-10	55
31685		40.91	13.59	0	38.5		-10	55
31705		41.01	13.59	0	38.5		-10	55
31725		41.29	13.59	0	38.5		-10	55
31745		41.44	13.59	0	38.5		-10	55
31765		41.6	13.59	0	38.5		-10	55
31785		41.88	13.59	0	38.5		-10	55
31805		42.2	13.59	0	38.5		-10	55
31825		42.21	13.59	0	38.5		-10	55
31845		42.59	13.59	0	38.5		-10	55
31850		42.59	13.59	0	38.5		-10	55
31865		42.92	13.59	0	38.5		-10	55
31885		42.98	13.59	0	38.5		-10	55
31905		43.22	13.59	0	38.5		-10	55
31910		43.22	13.59	0	38.5		-10	55
31925		43.47	13.59	0	38.5		-10	55
31945		43.82	13.59	0	38.5		-10	55
31965		43.88	13.59	0	38.5		-10	55
31975		43.88	13.49	0	38.5		-10	55
31985		44.04	13.49	0	38.5		-10	55
32005		44.32	13.49	0	38.5		-10	55
32025		44.3	13.49	0	38.5		-10	55
32035		44.3	13.49	0	38.5		-10	55
32045		44.88	13.49	0	38.5		-10	55
32065		44.84	13.49	0	38.5		-10	55
32085		45.05	13.49	0	38.5		-10	55
32100		45.05	13.49	0	38.5		-10	55
32105		45.22	13.49	0	38.5		-10	55
32125		45.48	13.49	0	38.5		-10	55
32145		45.67	13.49	0	38.5		-10	55
32160		45.67	13.49	0	38.5		-10	55
32165		45.97	13.49	0	38.5		-10	55
32185		45.93	13.49	0	38.5		-10	55
32205		46.24	13.49	0	38.5		-10	55
32225		46.44	13.49	0	38.5		-10	55
32245		46.48	13.49	0	38.5		-10	55
32265		46.76	13.49	0	38.5		-10	55
32285		47.16	13.49	0	38.5		-10	55
[truncated: 311 more rows]
