# Supplementary material for: Clinical identification of the stimulus intensity to measure temporal summation of second pain
Source: Sci Rep. 2022 Jul 28;12:12915. doi: 10.1038/s41598-022-17171-6 (PMC9334644; doi:10.1038/s41598-022-17171-6)
Supplement: Supplementary file 1 — Supplementary Information 1. [file 41598_2022_17171_MOESM1_ESM.zip › 23 PT1.xlsx]

## Sheet: Sheet1
Timestamp [msec]	Heater [C]	Tec [C]	Water [C]	COVAS	Baseline [C]	Events	LimiterMin [C]	LimiterMax [C]
35		39.56	12.28	0	39.5		-10	55
55		39.47	12.28	0	39.5		-10	55
65		39.47	12.28	0	39.5		-10	55
75		39.5	12.28	0	39.5		-10	55
95		39.5	12.28	0	39.5		-10	55
115		39.49	12.28	0	39.5		-10	55
135		39.52	12.28	0	39.5		-10	55
150		39.52	12.28	0	39.5		-10	55
155		39.61	12.28	0	39.5		-10	55
175		39.59	12.28	0	39.5		-10	55
195		39.46	12.28	0	39.5		-10	55
210		39.46	12.28	0	39.5		-10	55
215		39.47	12.28	0	39.5		-10	55
235		39.54	12.28	0	39.5		-10	55
255		39.51	12.28	0	39.5		-10	55
270		39.51	12.28	0	39.5		-10	55
275		39.51	12.28	0	39.5		-10	55
295		39.51	12.28	0	39.5		-10	55
315		39.48	12.28	0	39.5		-10	55
335		39.58	12.28	0	39.5		-10	55
355		39.57	12.28	0	39.5		-10	55
375		39.67	12.28	0	39.5		-10	55
395		39.51	12.28	0	39.5		-10	55
415		39.62	12.28	0	39.5		-10	55
435		39.54	12.28	0	39.5		-10	55
455		39.69	12.28	0	39.5		-10	55
460		39.69	12.28	0	39.5		-10	55
475		39.43	12.28	0	39.5		-10	55
495		39.52	12.28	0	39.5		-10	55
515		39.41	12.28	0	39.5		-10	55
520		39.41	12.28	0	39.5		-10	55
535		39.37	12.28	0	39.5		-10	55
555		39.42	12.28	0	39.5		-10	55
575		39.5	12.28	0	39.5		-10	55
585		39.5	12.23	0	39.5		-10	55
595		39.57	12.23	0	39.5		-10	55
615		39.59	12.23	0	39.5		-10	55
635		39.47	12.23	0	39.5		-10	55
645		39.47	12.23	0	39.5		-10	55
655		39.42	12.23	0	39.5		-10	55
675		39.66	12.23	0	39.5		-10	55
695		39.57	12.23	0	39.5		-10	55
710		39.57	12.23	0	39.5		-10	55
715		39.5	12.23	0	39.5		-10	55
735		39.4	12.23	0	39.5		-10	55
755		39.46	12.23	0	39.5		-10	55
770		39.46	12.23	0	39.5		-10	55
775		39.54	12.23	0	39.5		-10	55
795		39.61	12.23	0	39.5		-10	55
815		39.38	12.23	0	39.5		-10	55
835		39.48	12.23	0	39.5		-10	55
855		39.55	12.23	0	39.5		-10	55
875		39.5	12.23	0	39.5		-10	55
895		39.55	12.23	0	39.5		-10	55
915		39.53	12.23	0	39.5		-10	55
935		39.4	12.23	0	39.5		-10	55
955		39.54	12.23	0	39.5		-10	55
960		39.54	12.23	0	39.5		-10	55
975		39.47	12.23	0	39.5		-10	55
995		39.5	12.23	0	39.5		-10	55
1015		39.5	12.23	0	39.5		-10	55
1020		39.5	12.23	0	39.5		-10	55
1035		39.45	12.23	0	39.5		-10	55
1055		39.42	12.23	0	39.5		-10	55
1075		39.36	12.23	0	39.5		-10	55
1085		39.36	12.1	0	39.5		-10	55
1095		39.58	12.1	0	39.5		-10	55
1115		39.53	12.1	0	39.5		-10	55
1135		39.52	12.1	0	39.5		-10	55
1145		39.52	12.1	0	39.5		-10	55
1155		39.58	12.1	0	39.5		-10	55
1175		39.6	12.1	0	39.5		-10	55
1195		39.6	12.1	0	39.5		-10	55
1210		39.6	12.1	0	39.5		-10	55
1215		39.56	12.1	0	39.5		-10	55
1235		39.51	12.1	0	39.5		-10	55
1255		39.47	12.1	0	39.5		-10	55
1270		39.47	12.1	0	39.5		-10	55
1275		39.47	12.1	0	39.5		-10	55
1295		39.69	12.1	0	39.5		-10	55
1315		39.51	12.1	0	39.5		-10	55
1335		39.55	12.1	0	39.5		-10	55
1355		39.41	12.1	0	39.5		-10	55
1375		39.69	12.1	0	39.5		-10	55
1395		39.53	12.1	0	39.5		-10	55
1415		39.55	12.1	0	39.5		-10	55
1435		39.49	12.1	0	39.5		-10	55
1455		39.6	12.1	0	39.5		-10	55
1460		39.6	12.1	0	39.5		-10	55
1475		39.52	12.1	0	39.5		-10	55
1495		39.57	12.1	0	39.5		-10	55
1515		39.51	12.1	0	39.5		-10	55
1520		39.51	12.1	0	39.5		-10	55
1535		39.47	12.1	0	39.5		-10	55
1555		39.58	12.1	0	39.5		-10	55
1575		39.49	12.1	0	39.5		-10	55
1580		39.49	12.1	0	39.5		-10	55
1595		39.48	12.1	0	39.5		-10	55
1615		39.4	12.1	0	39.5		-10	55
1635		39.43	12.1	0	39.5		-10	55
1645		39.43	12.17	0	39.5		-10	55
1655		39.53	12.17	0	39.5		-10	55
1675		39.55	12.17	0	39.5		-10	55
1695		39.64	12.17	0	39.5		-10	55
1710		39.64	12.17	0	39.5		-10	55
1715		39.51	12.17	0	39.5		-10	55
1735		39.49	12.17	0	39.5		-10	55
1755		39.59	12.17	0	39.5		-10	55
1770		39.59	12.17	0	39.5		-10	55
1775		39.43	12.17	0	39.5		-10	55
1795		39.55	12.17	0	39.5		-10	55
1815		39.49	12.17	0	39.5		-10	55
1830		39.49	12.17	0	39.5		-10	55
1835		39.63	12.17	0	39.5		-10	55
1855		39.62	12.17	0	39.5		-10	55
1875		39.52	12.17	0	39.5		-10	55
1895		39.5	12.17	0	39.5		-10	55
1915		39.56	12.17	0	39.5		-10	55
1935		39.45	12.17	0	39.5		-10	55
1955		39.51	12.17	0	39.5		-10	55
1975		39.44	12.17	0	39.5		-10	55
1995		39.54	12.17	0	39.5		-10	55
2015		39.48	12.17	0	39.5		-10	55
2020		39.48	12.17	0	39.5		-10	55
2035		39.4	12.17	0	39.5		-10	55
2055		39.46	12.17	0	39.5		-10	55
2075		39.52	12.17	0	39.5		-10	55
2080		39.52	12.17	0	39.5		-10	55
2095		39.57	12.17	0	39.5		-10	55
2115		39.47	12.17	0	39.5		-10	55
2135		39.58	12.17	0	39.5		-10	55
2145		39.58	12.03	0	39.5		-10	55
2155		39.49	12.03	0	39.5		-10	55
2175		39.38	12.03	0	39.5		-10	55
2195		39.54	12.03	0	39.5		-10	55
2205		39.54	12.03	0	39.5		-10	55
2215		39.6	12.03	0	39.5		-10	55
2235		39.46	12.03	0	39.5		-10	55
2255		39.52	12.03	0	39.5		-10	55
2270		39.52	12.03	0	39.5		-10	55
2275		39.49	12.03	0	39.5		-10	55
2295		39.29	12.03	0	39.5		-10	55
2315		39.47	12.03	0	39.5		-10	55
2330		39.47	12.03	0	39.5		-10	55
2335		39.49	12.03	0	39.5		-10	55
2355		39.45	12.03	0	39.5		-10	55
2375		39.47	12.03	0	39.5		-10	55
2395		39.58	12.03	0	39.5		-10	55
2415		39.51	12.03	0	39.5		-10	55
2435		39.41	12.03	0	39.5		-10	55
2455		39.46	12.03	0	39.5		-10	55
2475		39.45	12.03	0	39.5		-10	55
2495		39.5	12.03	0	39.5		-10	55
2515		39.55	12.03	0	39.5		-10	55
2520		39.55	12.03	0	39.5		-10	55
2535		39.51	12.03	0	39.5		-10	55
2555		39.5	12.03	0	39.5		-10	55
2575		39.6	12.03	0	39.5		-10	55
2580		39.6	12.03	0	39.5		-10	55
2595		39.57	12.03	0	39.5		-10	55
2615		39.57	12.03	0	39.5		-10	55
2635		39.51	12.03	0	39.5		-10	55
2645		39.51	12	0	39.5		-10	55
2655		39.43	12	0	39.5		-10	55
2675		39.59	12	0	39.5		-10	55
2695		39.49	12	0	39.5		-10	55
2705		39.49	12	0	39.5		-10	55
2715		39.62	12	0	39.5		-10	55
2735		39.67	12	0	39.5		-10	55
2755		39.48	12	0	39.5		-10	55
2765		39.48	12	0	39.5		-10	55
2775		39.49	12	0	39.5		-10	55
2795		39.48	12	0	39.5		-10	55
2815		39.53	12	0	39.5		-10	55
2830		39.53	12	0	39.5		-10	55
2835		39.55	12	0	39.5		-10	55
2855		39.52	12	0	39.5		-10	55
2875		39.63	12	0	39.5		-10	55
2890		39.63	12	0	39.5		-10	55
2895		39.47	12	0	39.5		-10	55
2915		39.48	12	0	39.5		-10	55
2935		39.53	12	0	39.5		-10	55
2955		39.51	12	0	39.5		-10	55
2975		39.56	12	0	39.5		-10	55
2995		39.64	12	0	39.5		-10	55
3015		39.56	12	0	39.5		-10	55
3020		39.56	12	0	39.5		-10	55
3035		39.57	12	0	39.5		-10	55
3055		39.45	12	0	39.5		-10	55
3075		39.43	12	0	39.5		-10	55
3080		39.43	12	0	39.5		-10	55
3095		39.58	12	0	39.5		-10	55
3115		39.6	12	0	39.5		-10	55
3135		39.44	12	0	39.5		-10	55
3140		39.44	12	0	39.5		-10	55
3155		39.55	12	0	39.5		-10	55
3175		39.46	12	0	39.5		-10	55
3195		39.59	12	0	39.5		-10	55
3205		39.59	12.25	0	39.5		-10	55
3215		39.62	12.25	0	39.5		-10	55
3235		39.47	12.25	0	39.5		-10	55
3255		39.45	12.25	0	39.5		-10	55
3265		39.45	12.25	0	39.5		-10	55
3275		39.41	12.25	0	39.5		-10	55
3295		39.48	12.25	0	39.5		-10	55
3315		39.53	12.25	0	39.5		-10	55
3330		39.53	12.25	0	39.5		-10	55
3335		39.45	12.25	0	39.5		-10	55
3355		39.3	12.25	0	39.5		-10	55
3375		39.48	12.25	0	39.5		-10	55
3390		39.48	12.25	0	39.5		-10	55
3395		39.58	12.25	0	39.5		-10	55
3415		39.54	12.25	0	39.5		-10	55
3435		39.57	12.25	0	39.5		-10	55
3455		39.61	12.25	0	39.5		-10	55
3475		39.35	12.25	0	39.5		-10	55
3495		39.38	12.25	0	39.5		-10	55
3515		39.55	12.25	0	39.5		-10	55
3535		39.57	12.25	0	39.5		-10	55
3555		39.47	12.25	0	39.5		-10	55
3575		39.46	12.25	0	39.5		-10	55
3580		39.46	12.25	0	39.5		-10	55
3595		39.52	12.25	0	39.5		-10	55
3615		39.49	12.25	0	39.5		-10	55
3635		39.39	12.25	0	39.5		-10	55
3640		39.39	12.25	0	39.5		-10	55
3655		39.53	12.25	0	39.5		-10	55
3675		39.45	12.25	0	39.5		-10	55
3695		39.55	12.25	0	39.5		-10	55
3705		39.55	12.17	0	39.5		-10	55
3715		39.34	12.17	0	39.5		-10	55
3735		39.39	12.17	0	39.5		-10	55
3755		39.49	12.17	0	39.5		-10	55
3765		39.49	12.17	0	39.5		-10	55
3775		39.52	12.17	0	39.5		-10	55
3795		39.49	12.17	0	39.5		-10	55
3815		39.52	12.17	0	39.5		-10	55
3830		39.52	12.17	0	39.5		-10	55
3835		39.48	12.17	0	39.5		-10	55
3855		39.5	12.17	0	39.5		-10	55
3875		39.33	12.17	0	39.5		-10	55
3890		39.33	12.17	0	39.5		-10	55
3895		39.58	12.17	0	39.5		-10	55
3915		39.48	12.17	0	39.5		-10	55
3935		39.43	12.17	0	39.5		-10	55
3955		39.38	12.17	0	39.5		-10	55
3975		39.71	12.17	0	39.5		-10	55
3995		39.47	12.17	0	39.5		-10	55
4015		39.56	12.17	0	39.5		-10	55
4035		39.45	12.17	0	39.5		-10	55
4055		39.44	12.17	0	39.5		-10	55
4075		39.42	12.17	0	39.5		-10	55
4080		39.42	12.17	0	39.5		-10	55
4095		39.44	12.17	0	39.5		-10	55
4115		39.54	12.17	0	39.5		-10	55
4135		39.62	12.17	0	39.5		-10	55
4140		39.62	12.17	0	39.5		-10	55
4155		39.46	12.17	0	39.5		-10	55
4175		39.6	12.17	0	39.5		-10	55
4195		39.42	12.17	0	39.5		-10	55
4205		39.42	11.9	0	39.5		-10	55
4215		39.51	11.9	0	39.5		-10	55
4235		39.6	11.9	0	39.5		-10	55
4255		39.48	11.9	0	39.5		-10	55
4265		39.48	11.9	0	39.5		-10	55
4275		39.44	11.9	0	39.5		-10	55
4295		39.44	11.9	0	39.5		-10	55
4315		39.43	11.9	0	39.5		-10	55
4330		39.43	11.9	0	39.5		-10	55
4335		39.47	11.9	0	39.5		-10	55
4355		39.41	11.9	0	39.5		-10	55
4375		39.57	11.9	0	39.5		-10	55
4390		39.57	11.9	0	39.5		-10	55
4395		39.66	11.9	0	39.5		-10	55
4415		39.59	11.9	0	39.5		-10	55
4435		39.56	11.9	0	39.5		-10	55
4450		39.56	11.9	0	39.5		-10	55
4455		39.41	11.9	0	39.5		-10	55
4475		39.5	11.9	0	39.5		-10	55
4495		39.45	11.9	0	39.5		-10	55
4515		39.58	11.9	0	39.5		-10	55
4535		39.51	11.9	0	39.5		-10	55
4555		39.44	11.9	0	39.5		-10	55
4575		39.52	11.9	0	39.5		-10	55
4595		39.45	11.9	0	39.5		-10	55
4615		39.57	11.9	0	39.5		-10	55
4635		39.49	11.9	0	39.5		-10	55
4640		39.49	11.9	0	39.5		-10	55
4655		39.43	11.9	0	39.5		-10	55
4675		39.63	11.9	0	39.5		-10	55
4695		39.64	11.9	0	39.5		-10	55
4700		39.64	11.9	0	39.5		-10	55
4715		39.43	11.9	0	39.5		-10	55
4735		39.54	11.9	0	39.5		-10	55
4755		39.45	11.9	0	39.5		-10	55
4765		39.45	12.02	0	39.5		-10	55
4775		39.45	12.02	0	39.5		-10	55
4795		39.69	12.02	0	39.5		-10	55
4815		39.49	12.02	0	39.5		-10	55
4825		39.49	12.02	0	39.5		-10	55
4835		39.49	12.02	0	39.5		-10	55
4855		39.61	12.02	0	39.5		-10	55
4875		39.53	12.02	0	39.5		-10	55
4890		39.53	12.02	0	39.5		-10	55
4895		39.54	12.02	0	39.5		-10	55
4915		39.38	12.02	0	39.5		-10	55
4935		39.53	12.02	0	39.5		-10	55
4950		39.53	12.02	0	39.5		-10	55
4955		39.31	12.02	0	39.5		-10	55
4975		39.38	12.02	0	39.5		-10	55
4995		39.59	12.02	0	39.5		-10	55
5015		39.4	12.02	0	39.5		-10	55
5035		39.47	12.02	0	39.5		-10	55
5055		39.32	12.02	0	39.5		-10	55
5075		39.5	12.02	0	39.5		-10	55
5095		39.61	12.02	0	39.5		-10	55
5115		39.66	12.02	0	39.5		-10	55
5135		39.46	12.02	0	39.5		-10	55
5140		39.46	12.02	0	39.5		-10	55
5155		39.51	12.02	0	39.5		-10	55
5175		39.49	12.02	0	39.5		-10	55
5195		39.65	12.02	0	39.5		-10	55
5200		39.65	12.02	0	39.5		-10	55
5215		39.72	12.02	0	39.5		-10	55
5235		39.54	12.02	0	39.5		-10	55
5255		39.65	12.02	0	39.5		-10	55
5265		39.65	12.15	0	39.5		-10	55
5275		39.94	12.15	0	39.5		-10	55
5295		39.94	12.15	0	39.5		-10	55
5315		39.99	12.15	0	39.5		-10	55
5325		39.99	12.15	0	39.5		-10	55
5335		40.24	12.15	0	39.5		-10	55
5355		40.17	12.15	0	39.5		-10	55
5375		40.25	12.15	0	39.5		-10	55
5390		40.25	12.15	0	39.5		-10	55
5395		40.51	12.15	0	39.5		-10	55
5415		40.62	12.15	0	39.5		-10	55
5435		40.67	12.15	0	39.5		-10	55
5450		40.67	12.15	0	39.5		-10	55
5455		40.91	12.15	0	39.5		-10	55
5475		41.01	12.15	0	39.5		-10	55
5495		41.33	12.15	0	39.5		-10	55
5515		41.4	12.15	0	39.5		-10	55
5535		41.5	12.15	0	39.5		-10	55
5555		41.7	12.15	0	39.5		-10	55
5575		41.79	12.15	0	39.5		-10	55
5595		42.14	12.15	0	39.5		-10	55
5615		42.14	12.15	0	39.5		-10	55
5635		42.43	12.15	0	39.5		-10	55
5640		42.43	12.15	0	39.5		-10	55
5655		42.52	12.15	0	39.5		-10	55
5675		42.98	12.15	0	39.5		-10	55
5695		43.07	12.15	0	39.5		-10	55
5700		43.07	12.15	0	39.5		-10	55
5715		43.26	12.15	0	39.5		-10	55
5735		43.38	12.15	0	39.5		-10	55
5755		43.64	12.15	0	39.5		-10	55
5760		43.64	12.15	0	39.5		-10	55
5775		43.7	12.15	0	39.5		-10	55
5795		43.84	12.15	0	39.5		-10	55
5815		44	12.15	0	39.5		-10	55
5825		44	11.97	0	39.5		-10	55
5835		44.09	11.97	0	39.5		-10	55
5855		44.23	11.97	0	39.5		-10	55
5875		44.55	11.97	0	39.5		-10	55
5885		44.55	11.97	0	39.5		-10	55
5895		44.68	11.97	0	39.5		-10	55
5915		45.05	11.97	0	39.5		-10	55
5935		44.9	11.97	0	39.5		-10	55
5950		44.9	11.97	0	39.5		-10	55
5955		45.12	11.97	0	39.5		-10	55
5975		45.38	11.97	0	39.5		-10	55
5995		45.46	11.97	0	39.5		-10	55
6010		45.46	11.97	0	39.5		-10	55
6015		45.85	11.97	0	39.5		-10	55
6035		45.82	11.97	0	39.5		-10	55
6055		45.92	11.97	0	39.5		-10	55
6075		46.09	11.97	0	39.5		-10	55
6095		46.49	11.97	0	39.5		-10	55
6115		46.49	11.97	0	39.5		-10	55
6135		46.69	11.97	0	39.5		-10	55
6155		46.71	11.97	0	39.5		-10	55
6175		47.06	11.97	0	39.5		-10	55
6195		47.13	11.97	0	39.5		-10	55
6200		47.13	11.97	0	39.5		-10	55
6215		47.15	11.97	0	39.5		-10	55
6235		47.32	11.97	0	39.5		-10	55
6255		47.47	11.97	0	39.5		-10	55
6260		47.47	11.97	0	39.5		-10	55
6275		47.65	11.97	0	39.5		-10	55
6295		47.94	11.97	0	39.5		-10	55
6315		48.16	11.97	0	39.5		-10	55
6325		48.16	11.98	0	39.5		-10	55
6335		47.96	11.98	0	39.5		-10	55
6355		48.1	11.98	0	39.5		-10	55
6375		48.13	11.98	0	39.5		-10	55
6385		48.13	11.98	0	39.5		-10	55
6395		48.63	11.98	0	39.5		-10	55
6415		48.81	11.98	0	39.5		-10	55
6435		49.01	11.98	0	39.5		-10	55
6450		49.01	11.98	0	39.5		-10	55
6455		48.81	11.98	0	39.5		-10	55
6475		49.12	11.98	0	39.5		-10	55
6495		49.15	11.98	0	39.5		-10	55
6510		49.15	11.98	0	39.5		-10	55
6515		49.09	11.98	0	39.5		-10	55
6535		49.21	11.98	0	39.5		-10	55
6555		49.27	11.98	0	39.5		-10	55
6575		49.37	11.98	0	39.5		-10	55
6595		49.48	11.98	0	39.5		-10	55
6615		49.61	11.98	0	39.5		-10	55
6635		49.55	11.98	0	39.5		-10	55
6655		49.57	11.98	0	39.5		-10	55
6675		49.66	11.98	0	39.5		-10	55
6695		49.67	11.98	0	39.5		-10	55
6700		49.67	11.98	0	39.5		-10	55
6715		49.55	11.98	0	39.5		-10	55
6735		49.6	11.98	0	39.5		-10	55
6755		49.61	11.98	0	39.5		-10	55
6760		49.61	11.98	0	39.5		-10	55
6775		49.44	11.98	0	39.5		-10	55
6795		49.46	11.98	0	39.5		-10	55
6815		49.31	11.98	0	39.5		-10	55
6825		49.31	12.2	0	39.5		-10	55
6835		49.31	12.2	0	39.5		-10	55
6855		49.1	12.2	0	39.5		-10	55
6875		48.99	12.2	0	39.5		-10	55
6885		48.99	12.2	0	39.5		-10	55
6895		48.84	12.2	0	39.5		-10	55
6915		48.76	12.2	0	39.5		-10	55
6935		48.5	12.2	0	39.5		-10	55
6950		48.5	12.2	0	39.5		-10	55
6955		48.31	12.2	0	39.5		-10	55
6975		48.22	12.2	0	39.5		-10	55
6995		47.94	12.2	0	39.5		-10	55
7010		47.94	12.2	0	39.5		-10	55
7015		47.94	12.2	0	39.5		-10	55
7035		47.58	12.2	0	39.5		-10	55
7055		47.22	12.2	0	39.5		-10	55
7070		47.22	12.2	0	39.5		-10	55
7075		47.21	12.2	0	39.5		-10	55
7095		46.91	12.2	0	39.5		-10	55
7115		46.61	12.2	0	39.5		-10	55
7135		46.25	12.2	2	39.5		-10	55
7155		45.98	12.2	2	39.5		-10	55
7175		45.98	12.2	2	39.5		-10	55
7195		45.68	12.2	2	39.5		-10	55
7215		45.51	12.2	2	39.5		-10	55
7235		45.08	12.2	2	39.5		-10	55
7255		45.01	12.2	2	39.5		-10	55
7260		45.01	12.2	5	39.5		-10	55
7275		44.83	12.2	5	39.5		-10	55
7295		44.69	12.2	5	39.5		-10	55
7315		44.29	12.2	5	39.5		-10	55
7325		44.29	11.92	5	39.5		-10	55
7335		44.14	11.92	5	39.5		-10	55
7355		44.06	11.92	5	39.5		-10	55
7375		43.97	11.92	5	39.5		-10	55
7385		43.97	11.92	6	39.5		-10	55
7395		43.8	11.92	6	39.5		-10	55
7415		43.6	11.92	6	39.5		-10	55
7435		43.41	11.92	6	39.5		-10	55
7445		43.41	11.92	6	39.5		-10	55
7455		43.3	11.92	6	39.5		-10	55
7475		42.97	11.92	6	39.5		-10	55
7495		43	11.92	6	39.5		-10	55
7510		43	11.92	5	39.5		-10	55
7515		42.59	11.92	5	39.5		-10	55
7535		42.43	11.92	5	39.5		-10	55
7555		42.45	11.92	5	39.5		-10	55
7570		42.45	11.92	5	39.5		-10	55
7575		42.3	11.92	5	39.5		-10	55
7595		42.05	11.92	5	39.5		-10	55
7615		42.03	11.92	5	39.5		-10	55
7635		41.63	11.92	5	39.5		-10	55
7655		41.48	11.92	5	39.5		-10	55
7675		41.41	11.92	5	39.5		-10	55
7695		41.37	11.92	5	39.5		-10	55
7715		41.14	11.92	5	39.5		-10	55
7735		40.79	11.92	5	39.5		-10	55
7755		40.8	11.92	5	39.5		-10	55
7760		40.8	11.92	3	39.5		-10	55
7775		40.68	11.92	3	39.5		-10	55
7795		40.36	11.92	3	39.5		-10	55
7815		40.35	11.92	3	39.5		-10	55
7820		40.35	11.92	3	39.5		-10	55
7835		40.28	11.92	3	39.5		-10	55
7855		40.15	11.92	3	39.5		-10	55
7875		40.17	11.92	3	39.5		-10	55
7885		40.17	11.93	1	39.5		-10	55
7895		40.06	11.93	1	39.5		-10	55
7915		39.99	11.93	1	39.5		-10	55
7935		39.88	11.93	1	39.5		-10	55
7945		39.88	11.93	1	39.5		-10	55
7955		39.78	11.93	1	39.5		-10	55
7975		39.73	11.93	1	39.5		-10	55
7995		39.82	11.93	1	39.5		-10	55
8010		39.82	11.93	0	39.5		-10	55
8015		39.55	11.93	0	39.5		-10	55
8035		39.64	11.93	0	39.5		-10	55
8055		39.71	11.93	0	39.5		-10	55
8070		39.71	11.93	0	39.5		-10	55
8075		39.66	11.93	0	39.5		-10	55
8095		39.55	11.93	0	39.5		-10	55
8115		39.6	11.93	0	39.5		-10	55
8135		39.63	11.93	0	39.5		-10	55
8155		39.73	11.93	0	39.5		-10	55
8175		39.67	11.93	0	39.5		-10	55
8195		39.75	11.93	0	39.5		-10	55
8215		39.71	11.93	0	39.5		-10	55
8235		39.8	11.93	0	39.5		-10	55
8255		39.89	11.93	0	39.5		-10	55
8260		39.89	11.93	0	39.5		-10	55
8275		40.06	11.93	0	39.5		-10	55
8295		40.07	11.93	0	39.5		-10	55
8315		40.09	11.93	0	39.5		-10	55
8320		40.09	11.93	0	39.5		-10	55
8335		40.12	11.93	0	39.5		-10	55
8355		40.31	11.93	0	39.5		-10	55
8375		40.44	11.93	0	39.5		-10	55
8380		40.44	11.93	0	39.5		-10	55
8395		40.58	11.93	0	39.5		-10	55
8415		40.64	11.93	0	39.5		-10	55
8435		40.85	11.93	0	39.5		-10	55
8445		40.85	12.15	0	39.5		-10	55
8455		41.03	12.15	0	39.5		-10	55
8475		41.3	12.15	0	39.5		-10	55
8495		41.37	12.15	0	39.5		-10	55
8510		41.37	12.15	0	39.5		-10	55
8515		41.61	12.15	0	39.5		-10	55
8535		41.66	12.15	0	39.5		-10	55
8555		42	12.15	0	39.5		-10	55
8570		42	12.15	0	39.5		-10	55
8575		42.13	12.15	0	39.5		-10	55
8595		42.26	12.15	0	39.5		-10	55
8615		42.49	12.15	0	39.5		-10	55
8635		42.75	12.15	0	39.5		-10	55
8655		42.88	12.15	0	39.5		-10	55
8675		43.12	12.15	0	39.5		-10	55
8695		43.44	12.15	0	39.5		-10	55
8715		43.56	12.15	0	39.5		-10	55
8735		43.68	12.15	0	39.5		-10	55
8755		43.89	12.15	0	39.5		-10	55
8775		44.09	12.15	0	39.5		-10	55
8795		44.35	12.15	0	39.5		-10	55
8815		44.44	12.15	0	39.5		-10	55
8820		44.44	12.15	0	39.5		-10	55
8835		44.7	12.15	0	39.5		-10	55
8855		44.89	12.15	0	39.5		-10	55
8875		45.1	12.15	0	39.5		-10	55
8880		45.1	12.15	0	39.5		-10	55
8895		45.26	12.15	0	39.5		-10	55
8915		45.52	12.15	0	39.5		-10	55
8935		45.58	12.15	0	39.5		-10	55
8945		45.58	12.02	0	39.5		-10	55
8955		45.67	12.02	0	39.5		-10	55
8975		46.18	12.02	0	39.5		-10	55
8995		46.09	12.02	0	39.5		-10	55
9005		46.09	12.02	0	39.5		-10	55
9015		46.4	12.02	0	39.5		-10	55
9035		46.56	12.02	0	39.5		-10	55
9055		46.72	12.02	0	39.5		-10	55
9070		46.72	12.02	0	39.5		-10	55
9075		47.09	12.02	0	39.5		-10	55
9095		47.23	12.02	0	39.5		-10	55
9115		47.32	12.02	0	39.5		-10	55
9130		47.32	12.02	0	39.5		-10	55
9135		47.28	12.02	0	39.5		-10	55
9155		47.57	12.02	0	39.5		-10	55
9175		47.73	12.02	0	39.5		-10	55
9195		47.89	12.02	0	39.5		-10	55
9215		48.05	12.02	0	39.5		-10	55
9235		48.24	12.02	0	39.5		-10	55
9255		48.35	12.02	0	39.5		-10	55
9275		48.56	12.02	0	39.5		-10	55
9295		48.83	12.02	0	39.5		-10	55
9315		48.72	12.02	0	39.5		-10	55
9320		48.72	12.02	0	39.5		-10	55
9335		49	12.02	0	39.5		-10	55
9355		48.99	12.02	0	39.5		-10	55
9375		49.24	12.02	0	39.5		-10	55
9380		49.24	12.02	0	39.5		-10	55
9395		49.25	12.02	0	39.5		-10	55
9415		49.1	12.02	0	39.5		-10	55
9435		49.34	12.02	0	39.5		-10	55
9445		49.34	12.07	0	39.5		-10	55
9455		49.35	12.07	0	39.5		-10	55
9475		49.51	12.07	0	39.5		-10	55
9495		49.62	12.07	0	39.5		-10	55
9505		49.62	12.07	0	39.5		-10	55
9515		49.77	12.07	0	39.5		-10	55
9535		49.59	12.07	0	39.5		-10	55
9555		49.56	12.07	0	39.5		-10	55
9570		49.56	12.07	0	39.5		-10	55
9575		49.7	12.07	0	39.5		-10	55
9595		49.78	12.07	0	39.5		-10	55
9615		49.8	12.07	0	39.5		-10	55
9630		49.8	12.07	0	39.5		-10	55
9635		49.6	12.07	0	39.5		-10	55
9655		49.56	12.07	0	39.5		-10	55
9675		49.65	12.07	0	39.5		-10	55
9695		49.48	12.07	0	39.5		-10	55
9715		49.38	12.07	0	39.5		-10	55
9735		49.16	12.07	0	39.5		-10	55
9755		49.12	12.07	0	39.5		-10	55
9775		48.79	12.07	0	39.5		-10	55
9795		48.8	12.07	0	39.5		-10	55
9815		48.39	12.07	0	39.5		-10	55
9820		48.39	12.07	0	39.5		-10	55
9835		48.33	12.07	0	39.5		-10	55
9855		48.12	12.07	0	39.5		-10	55
9875		47.94	12.07	0	39.5		-10	55
9880		47.94	12.07	0	39.5		-10	55
9895		47.67	12.07	0	39.5		-10	55
9915		47.56	12.07	0	39.5		-10	55
9935		47.25	12.07	0	39.5		-10	55
9945		47.25	11.93	0	39.5		-10	55
9955		47	11.93	0	39.5		-10	55
9975		46.87	11.93	0	39.5		-10	55
9995		46.53	11.93	0	39.5		-10	55
10005		46.53	11.93	0	39.5		-10	55
10015		46.38	11.93	0	39.5		-10	55
10035		46.02	11.93	0	39.5		-10	55
10055		45.77	11.93	0	39.5		-10	55
10065		45.77	11.93	0	39.5		-10	55
10075		45.66	11.93	0	39.5		-10	55
10095		45.45	11.93	0	39.5		-10	55
10115		45.02	11.93	0	39.5		-10	55
10130		45.02	11.93	1	39.5		-10	55
10135		45.03	11.93	1	39.5		-10	55
10155		44.79	11.93	1	39.5		-10	55
10175		44.58	11.93	1	39.5		-10	55
10190		44.58	11.93	1	39.5		-10	55
10195		44.46	11.93	1	39.5		-10	55
10215		44.16	11.93	1	39.5		-10	55
10235		43.98	11.93	1	39.5		-10	55
10255		43.92	11.93	2	39.5		-10	55
10275		43.74	11.93	2	39.5		-10	55
10295		43.61	11.93	2	39.5		-10	55
10315		43.34	11.93	2	39.5		-10	55
10335		43.18	11.93	2	39.5		-10	55
10355		43.07	11.93	2	39.5		-10	55
10375		43.02	11.93	2	39.5		-10	55
10380		43.02	11.93	2	39.5		-10	55
10395		42.81	11.93	2	39.5		-10	55
10415		42.61	11.93	2	39.5		-10	55
10435		42.38	11.93	2	39.5		-10	55
10440		42.38	11.93	2	39.5		-10	55
10455		42.23	11.93	2	39.5		-10	55
10475		42.04	11.93	2	39.5		-10	55
10495		41.98	11.93	2	39.5		-10	55
10505		41.98	12.05	2	39.5		-10	55
10515		41.73	12.05	2	39.5		-10	55
10535		41.4	12.05	2	39.5		-10	55
10555		41.38	12.05	2	39.5		-10	55
10565		41.38	12.05	2	39.5		-10	55
10575		41.22	12.05	2	39.5		-10	55
10595		40.97	12.05	2	39.5		-10	55
10615		40.84	12.05	2	39.5		-10	55
10630		40.84	12.05	2	39.5		-10	55
10635		40.76	12.05	2	39.5		-10	55
10655		40.62	12.05	2	39.5		-10	55
10675		40.6	12.05	2	39.5		-10	55
10690		40.6	12.05	2	39.5		-10	55
10695		40.48	12.05	2	39.5		-10	55
10715		40.38	12.05	2	39.5		-10	55
10735		40.3	12.05	2	39.5		-10	55
10755		40.21	12.05	2	39.5		-10	55
10775		40.13	12.05	2	39.5		-10	55
10795		39.95	12.05	2	39.5		-10	55
10815		39.91	12.05	2	39.5		-10	55
10835		39.84	12.05	2	39.5		-10	55
10855		39.86	12.05	2	39.5		-10	55
10875		39.8	12.05	2	39.5		-10	55
10880		39.8	12.05	2	39.5		-10	55
10895		39.74	12.05	2	39.5		-10	55
10915		39.64	12.05	2	39.5		-10	55
10935		39.76	12.05	2	39.5		-10	55
10940		39.76	12.05	2	39.5		-10	55
10955		39.67	12.05	2	39.5		-10	55
10975		39.65	12.05	2	39.5		-10	55
10995		39.73	12.05	2	39.5		-10	55
11005		39.73	11.97	2	39.5		-10	55
11015		39.8	11.97	2	39.5		-10	55
11035		39.75	11.97	2	39.5		-10	55
11055		39.68	11.97	2	39.5		-10	55
11065		39.68	11.97	2	39.5		-10	55
11075		39.71	11.97	2	39.5		-10	55
11095		39.66	11.97	2	39.5		-10	55
11115		39.72	11.97	2	39.5		-10	55
11130		39.72	11.97	1	39.5		-10	55
11135		39.63	11.97	1	39.5		-10	55
11155		39.62	11.97	1	39.5		-10	55
11175		39.8	11.97	1	39.5		-10	55
11190		39.8	11.97	1	39.5		-10	55
11195		39.83	11.97	1	39.5		-10	55
11215		39.76	11.97	1	39.5		-10	55
11235		39.99	11.97	1	39.5		-10	55
11255		40.09	11.97	0	39.5		-10	55
11275		40.08	11.97	0	39.5		-10	55
11295		40.05	11.97	0	39.5		-10	55
11315		40.09	11.97	0	39.5		-10	55
11335		40.34	11.97	0	39.5		-10	55
11355		40.46	11.97	0	39.5		-10	55
11375		40.66	11.97	0	39.5		-10	55
11395		40.66	11.97	0	39.5		-10	55
11415		40.9	11.97	0	39.5		-10	55
11435		40.98	11.97	0	39.5		-10	55
11440		40.98	11.97	0	39.5		-10	55
11455		41.19	11.97	0	39.5		-10	55
11475		41.3	11.97	0	39.5		-10	55
11495		41.39	11.97	0	39.5		-10	55
11500		41.39	11.97	0	39.5		-10	55
11515		41.57	11.97	0	39.5		-10	55
11535		41.68	11.97	0	39.5		-10	55
11555		41.9	11.97	0	39.5		-10	55
11565		41.9	12.08	0	39.5		-10	55
11575		42.3	12.08	0	39.5		-10	55
11595		42.53	12.08	0	39.5		-10	55
11615		42.65	12.08	0	39.5		-10	55
11625		42.65	12.08	0	39.5		-10	55
11635		42.99	12.08	0	39.5		-10	55
11655		43.02	12.08	0	39.5		-10	55
11675		43.22	12.08	0	39.5		-10	55
11690		43.22	12.08	0	39.5		-10	55
11695		43.42	12.08	0	39.5		-10	55
11715		43.69	12.08	0	39.5		-10	55
11735		43.73	12.08	0	39.5		-10	55
11750		43.73	12.08	0	39.5		-10	55
11755		43.98	12.08	0	39.5		-10	55
11775		44.2	12.08	0	39.5		-10	55
11795		44.49	12.08	0	39.5		-10	55
11815		44.52	12.08	0	39.5		-10	55
11835		44.86	12.08	0	39.5		-10	55
11855		45.06	12.08	0	39.5		-10	55
11875		45.18	12.08	0	39.5		-10	55
11895		45.41	12.08	0	39.5		-10	55
11915		45.45	12.08	0	39.5		-10	55
11935		45.62	12.08	0	39.5		-10	55
11940		45.62	12.08	0	39.5		-10	55
11955		46.03	12.08	0	39.5		-10	55
11975		46.29	12.08	0	39.5		-10	55
11995		46.4	12.08	0	39.5		-10	55
12000		46.4	12.08	0	39.5		-10	55
12015		46.44	12.08	0	39.5		-10	55
12035		46.64	12.08	0	39.5		-10	55
12055		46.9	12.08	0	39.5		-10	55
12065		46.9	12.13	0	39.5		-10	55
12075		47.11	12.13	0	39.5		-10	55
12095		47.12	12.13	0	39.5		-10	55
12115		47.48	12.13	0	39.5		-10	55
12125		47.48	12.13	0	39.5		-10	55
12135		47.63	12.13	0	39.5		-10	55
12155		47.72	12.13	0	39.5		-10	55
12175		47.73	12.13	0	39.5		-10	55
12190		47.73	12.13	0	39.5		-10	55
12195		48.14	12.13	0	39.5		-10	55
12215		48.31	12.13	0	39.5		-10	55
12235		48.41	12.13	0	39.5		-10	55
12250		48.41	12.13	0	39.5		-10	55
12255		48.35	12.13	0	39.5		-10	55
12275		48.8	12.13	0	39.5		-10	55
12295		48.66	12.13	0	39.5		-10	55
12315		48.77	12.13	0	39.5		-10	55
12335		49.09	12.13	0	39.5		-10	55
12355		49.29	12.13	0	39.5		-10	55
12375		49.24	12.13	0	39.5		-10	55
12395		49.26	12.13	0	39.5		-10	55
12415		49.38	12.13	0	39.5		-10	55
12435		49.64	12.13	0	39.5		-10	55
12440		49.64	12.13	0	39.5		-10	55
12455		49.49	12.13	0	39.5		-10	55
12475		49.55	12.13	0	39.5		-10	55
12495		49.6	12.13	0	39.5		-10	55
12500		49.6	12.13	0	39.5		-10	55
12515		49.61	12.13	0	39.5		-10	55
12535		49.47	12.13	0	39.5		-10	55
12555		49.64	12.13	0	39.5		-10	55
12565		49.64	12.35	0	39.5		-10	55
12575		49.56	12.35	0	39.5		-10	55
12595		49.46	12.35	0	39.5		-10	55
12615		49.46	12.35	0	39.5		-10	55
12625		49.46	12.35	0	39.5		-10	55
12635		49.48	12.35	0	39.5		-10	55
12655		49.52	12.35	0	39.5		-10	55
12675		49.16	12.35	0	39.5		-10	55
12685		49.16	12.35	0	39.5		-10	55
12695		49.3	12.35	0	39.5		-10	55
12715		49.04	12.35	0	39.5		-10	55
12735		48.94	12.35	0	39.5		-10	55
12750		48.94	12.35	0	39.5		-10	55
12755		48.71	12.35	0	39.5		-10	55
12775		48.7	12.35	0	39.5		-10	55
12795		48.35	12.35	0	39.5		-10	55
12810		48.35	12.35	0	39.5		-10	55
12815		48.05	12.35	0	39.5		-10	55
12835		47.92	12.35	0	39.5		-10	55
12855		47.71	12.35	0	39.5		-10	55
12875		47.38	12.35	1	39.5		-10	55
12895		47.4	12.35	1	39.5		-10	55
12915		47.05	12.35	1	39.5		-10	55
12935		46.79	12.35	1	39.5		-10	55
12955		46.5	12.35	1	39.5		-10	55
12975		46.37	12.35	1	39.5		-10	55
12995		46.16	12.35	1	39.5		-10	55
13000		46.16	12.35	3	39.5		-10	55
13015		45.93	12.35	3	39.5		-10	55
13035		45.78	12.35	3	39.5		-10	55
13055		45.35	12.35	3	39.5		-10	55
13060		45.35	12.35	3	39.5		-10	55
13075		45.2	12.35	3	39.5		-10	55
13095		44.99	12.35	3	39.5		-10	55
13115		44.87	12.35	3	39.5		-10	55
13125		44.87	12.55	3	39.5		-10	55
13135		44.61	12.55	3	39.5		-10	55
13155		44.46	12.55	3	39.5		-10	55
13175		44.21	12.55	3	39.5		-10	55
13185		44.21	12.55	3	39.5		-10	55
13195		44.06	12.55	3	39.5		-10	55
13215		43.93	12.55	3	39.5		-10	55
13235		43.69	12.55	3	39.5		-10	55
13250		43.69	12.55	3	39.5		-10	55
13255		43.54	12.55	3	39.5		-10	55
13275		43.44	12.55	3	39.5		-10	55
13295		43.16	12.55	3	39.5		-10	55
13310		43.16	12.55	3	39.5		-10	55
13315		43.07	12.55	3	39.5		-10	55
13335		42.84	12.55	3	39.5		-10	55
13355		42.83	12.55	3	39.5		-10	55
13375		42.59	12.55	3	39.5		-10	55
13395		42.45	12.55	3	39.5		-10	55
13415		42.23	12.55	3	39.5		-10	55
13435		42.11	12.55	3	39.5		-10	55
13455		41.99	12.55	3	39.5		-10	55
13475		41.85	12.55	3	39.5		-10	55
13495		41.64	12.55	3	39.5		-10	55
13500		41.64	12.55	4	39.5		-10	55
13515		41.48	12.55	4	39.5		-10	55
13535		41.32	12.55	4	39.5		-10	55
13555		41	12.55	4	39.5		-10	55
13560		41	12.55	4	39.5		-10	55
13575		40.97	12.55	4	39.5		-10	55
13595		40.87	12.55	4	39.5		-10	55
13615		40.67	12.55	4	39.5		-10	55
13625		40.67	12.28	3	39.5		-10	55
13635		40.63	12.28	3	39.5		-10	55
13655		40.44	12.28	3	39.5		-10	55
13675		40.41	12.28	3	39.5		-10	55
13685		40.41	12.28	3	39.5		-10	55
13695		40.42	12.28	3	39.5		-10	55
13715		40.14	12.28	3	39.5		-10	55
13735		40.04	12.28	3	39.5		-10	55
13750		40.04	12.28	4	39.5		-10	55
13755		39.97	12.28	4	39.5		-10	55
13775		39.92	12.28	4	39.5		-10	55
13795		39.77	12.28	4	39.5		-10	55
13810		39.77	12.28	4	39.5		-10	55
13815		39.8	12.28	4	39.5		-10	55
13835		39.72	12.28	4	39.5		-10	55
13855		39.75	12.28	4	39.5		-10	55
13875		39.69	12.28	3	39.5		-10	55
13895		39.68	12.28	3	39.5		-10	55
13915		39.73	12.28	3	39.5		-10	55
13935		39.5	12.28	3	39.5		-10	55
13955		39.62	12.28	3	39.5		-10	55
13975		39.57	12.28	3	39.5		-10	55
13995		39.64	12.28	3	39.5		-10	55
14015		39.53	12.28	3	39.5		-10	55
14035		39.52	12.28	3	39.5		-10	55
14055		39.65	12.28	3	39.5		-10	55
14060		39.65	12.28	3	39.5		-10	55
14075		39.65	12.28	3	39.5		-10	55
14095		39.68	12.28	3	39.5		-10	55
14115		39.73	12.28	3	39.5		-10	55
14125		39.73	12.31	2	39.5		-10	55
14135		39.97	12.31	2	39.5		-10	55
14155		39.94	12.31	2	39.5		-10	55
14175		39.96	12.31	2	39.5		-10	55
14185		39.96	12.31	2	39.5		-10	55
14195		40.03	12.31	2	39.5		-10	55
14215		40.23	12.31	2	39.5		-10	55
14235		40.24	12.31	2	39.5		-10	55
14250		40.24	12.31	0	39.5		-10	55
14255		40.44	12.31	0	39.5		-10	55
14275		40.5	12.31	0	39.5		-10	55
14295		40.86	12.31	0	39.5		-10	55
14310		40.86	12.31	0	39.5		-10	55
14315		40.86	12.31	0	39.5		-10	55
14335		40.99	12.31	0	39.5		-10	55
14355		41.08	12.31	0	39.5		-10	55
14370		41.08	12.31	0	39.5		-10	55
14375		41.44	12.31	0	39.5		-10	55
14395		41.72	12.31	0	39.5		-10	55
14415		41.88	12.31	0	39.5		-10	55
14435		41.98	12.31	0	39.5		-10	55
14455		42.16	12.31	0	39.5		-10	55
14475		42.33	12.31	0	39.5		-10	55
14495		42.58	12.31	0	39.5		-10	55
14515		42.85	12.31	0	39.5		-10	55
14535		42.95	12.31	0	39.5		-10	55
14555		43.1	12.31	0	39.5		-10	55
14560		43.1	12.31	0	39.5		-10	55
14575		43.37	12.31	0	39.5		-10	55
14595		43.65	12.31	0	39.5		-10	55
14615		43.88	12.31	0	39.5		-10	55
14620		43.88	12.31	0	39.5		-10	55
14635		44.15	12.31	0	39.5		-10	55
14655		44.22	12.31	0	39.5		-10	55
14675		44.53	12.31	0	39.5		-10	55
14685		44.53	12.15	0	39.5		-10	55
14695		44.62	12.15	0	39.5		-10	55
14715		44.89	12.15	0	39.5		-10	55
14735		44.93	12.15	0	39.5		-10	55
14745		44.93	12.15	0	39.5		-10	55
14755		45.3	12.15	0	39.5		-10	55
14775		45.62	12.15	0	39.5		-10	55
14795		45.65	12.15	0	39.5		-10	55
14810		45.65	12.15	0	39.5		-10	55
14815		45.68	12.15	0	39.5		-10	55
14835		45.97	12.15	0	39.5		-10	55
14855		46.05	12.15	0	39.5		-10	55
14870		46.05	12.15	0	39.5		-10	55
14875		46.3	12.15	0	39.5		-10	55
14895		46.54	12.15	0	39.5		-10	55
14915		46.65	12.15	0	39.5		-10	55
14935		46.8	12.15	0	39.5		-10	55
14955		47.12	12.15	0	39.5		-10	55
14975		47.29	12.15	0	39.5		-10	55
14995		47.36	12.15	0	39.5		-10	55
15015		47.54	12.15	0	39.5		-10	55
15035		47.81	12.15	0	39.5		-10	55
15055		48.09	12.15	0	39.5		-10	55
15060		48.09	12.15	0	39.5		-10	55
15075		48.12	12.15	0	39.5		-10	55
15095		48.28	12.15	0	39.5		-10	55
15115		48.29	12.15	0	39.5		-10	55
15120		48.29	12.15	0	39.5		-10	55
15135		48.44	12.15	0	39.5		-10	55
15155		48.71	12.15	0	39.5		-10	55
15175		48.76	12.15	0	39.5		-10	55
15185		48.76	12.38	0	39.5		-10	55
15195		48.99	12.38	0	39.5		-10	55
15215		48.91	12.38	0	39.5		-10	55
15235		48.9	12.38	0	39.5		-10	55
15245		48.9	12.38	0	39.5		-10	55
15255		49.24	12.38	0	39.5		-10	55
15275		49.39	12.38	0	39.5		-10	55
15295		49.4	12.38	0	39.5		-10	55
15305		49.4	12.38	0	39.5		-10	55
15315		49.4	12.38	0	39.5		-10	55
15335		49.41	12.38	0	39.5		-10	55
15355		49.35	12.38	0	39.5		-10	55
15375		49.6	12.38	0	39.5		-10	55
15395		49.54	12.38	0	39.5		-10	55
15415		49.47	12.38	0	39.5		-10	55
15435		49.52	12.38	0	39.5		-10	55
15455		49.64	12.38	0	39.5		-10	55
15475		49.47	12.38	0	39.5		-10	55
15495		49.49	12.38	0	39.5		-10	55
15515		49.35	12.38	0	39.5		-10	55
15535		49.3	12.38	0	39.5		-10	55
15555		49.21	12.38	0	39.5		-10	55
15575		49.08	12.38	0	39.5		-10	55
15595		49.1	12.38	0	39.5		-10	55
15615		48.87	12.38	0	39.5		-10	55
15620		48.87	12.38	0	39.5		-10	55
15635		48.52	12.38	0	39.5		-10	55
15655		48.39	12.38	0	39.5		-10	55
15675		48.29	12.38	0	39.5		-10	55
15680		48.29	12.38	0	39.5		-10	55
15695		48.1	12.38	0	39.5		-10	55
15715		47.91	12.38	0	39.5		-10	55
15735		47.47	12.38	0	39.5		-10	55
15745		47.47	12.56	3	39.5		-10	55
15755		47.45	12.56	3	39.5		-10	55
15775		47.28	12.56	3	39.5		-10	55
15795		46.91	12.56	3	39.5		-10	55
15805		46.91	12.56	3	39.5		-10	55
15815		46.76	12.56	3	39.5		-10	55
15835		46.68	12.56	3	39.5		-10	55
15855		46.19	12.56	3	39.5		-10	55
15870		46.19	12.56	3	39.5		-10	55
15875		45.97	12.56	3	39.5		-10	55
15895		45.83	12.56	3	39.5		-10	55
15915		45.49	12.56	3	39.5		-10	55
15930		45.49	12.56	3	39.5		-10	55
15935		45.38	12.56	3	39.5		-10	55
15955		45.12	12.56	3	39.5		-10	55
15975		44.89	12.56	3	39.5		-10	55
15995		44.75	12.56	6	39.5		-10	55
16015		44.48	12.56	6	39.5		-10	55
16035		44.41	12.56	6	39.5		-10	55
16055		44.28	12.56	6	39.5		-10	55
16075		44.03	12.56	6	39.5		-10	55
16095		43.77	12.56	6	39.5		-10	55
16115		43.75	12.56	6	39.5		-10	55
16120		43.75	12.56	6	39.5		-10	55
16135		43.54	12.56	6	39.5		-10	55
16155		43.48	12.56	6	39.5		-10	55
16175		43.24	12.56	6	39.5		-10	55
16180		43.24	12.56	6	39.5		-10	55
16195		43.1	12.56	6	39.5		-10	55
16215		42.8	12.56	6	39.5		-10	55
16235		42.69	12.56	6	39.5		-10	55
16245		42.69	12.58	6	39.5		-10	55
16255		42.45	12.58	6	39.5		-10	55
16275		42.33	12.58	6	39.5		-10	55
16295		42.12	12.58	6	39.5		-10	55
16305		42.12	12.58	6	39.5		-10	55
16315		42	12.58	6	39.5		-10	55
16335		41.9	12.58	6	39.5		-10	55
16355		41.74	12.58	6	39.5		-10	55
16370		41.74	12.58	6	39.5		-10	55
16375		41.55	12.58	6	39.5		-10	55
16395		41.3	12.58	6	39.5		-10	55
16415		41.21	12.58	6	39.5		-10	55
16430		41.21	12.58	6	39.5		-10	55
16435		41.09	12.58	6	39.5		-10	55
16455		40.98	12.58	6	39.5		-10	55
16475		40.73	12.58	6	39.5		-10	55
16495		40.53	12.58	5	39.5		-10	55
16515		40.39	12.58	5	39.5		-10	55
16535		40.4	12.58	5	39.5		-10	55
16555		40.32	12.58	5	39.5		-10	55
16575		40.24	12.58	5	39.5		-10	55
16595		39.97	12.58	5	39.5		-10	55
16615		40.05	12.58	5	39.5		-10	55
16620		40.05	12.58	5	39.5		-10	55
16635		39.94	12.58	5	39.5		-10	55
16655		39.92	12.58	5	39.5		-10	55
16675		39.81	12.58	5	39.5		-10	55
16680		39.81	12.58	5	39.5		-10	55
16695		39.88	12.58	5	39.5		-10	55
16715		39.65	12.58	5	39.5		-10	55
16735		39.8	12.58	5	39.5		-10	55
16745		39.8	12.56	3	39.5		-10	55
16755		39.71	12.56	3	39.5		-10	55
16775		39.67	12.56	3	39.5		-10	55
16795		39.61	12.56	3	39.5		-10	55
16805		39.61	12.56	3	39.5		-10	55
16815		39.48	12.56	3	39.5		-10	55
16835		39.61	12.56	3	39.5		-10	55
16855		39.56	12.56	3	39.5		-10	55
16870		39.56	12.56	0	39.5		-10	55
16875		39.63	12.56	0	39.5		-10	55
16895		39.56	12.56	0	39.5		-10	55
16915		39.64	12.56	0	39.5		-10	55
16930		39.64	12.56	0	39.5		-10	55
16935		39.75	12.56	0	39.5		-10	55
16955		39.65	12.56	0	39.5		-10	55
16975		39.7	12.56	0	39.5		-10	55
16990		39.7	12.56	0	39.5		-10	55
16995		39.88	12.56	0	39.5		-10	55
17015		39.8	12.56	0	39.5		-10	55
17035		39.88	12.56	0	39.5		-10	55
17055		40.1	12.56	0	39.5		-10	55
17075		40.13	12.56	0	39.5		-10	55
17095		40.22	12.56	0	39.5		-10	55
17115		40.49	12.56	0	39.5		-10	55
17135		40.45	12.56	0	39.5		-10	55
17155		40.59	12.56	0	39.5		-10	55
17175		40.71	12.56	0	39.5		-10	55
17180		40.71	12.56	0	39.5		-10	55
17195		40.77	12.56	0	39.5		-10	55
17215		41.03	12.56	0	39.5		-10	55
17235		41.11	12.56	0	39.5		-10	55
17240		41.11	12.56	0	39.5		-10	55
17255		41.37	12.56	0	39.5		-10	55
17275		41.65	12.56	0	39.5		-10	55
17295		41.79	12.56	0	39.5		-10	55
17305		41.79	12.46	0	39.5		-10	55
17315		41.75	12.46	0	39.5		-10	55
17335		42.18	12.46	0	39.5		-10	55
17355		42.41	12.46	0	39.5		-10	55
17365		42.41	12.46	0	39.5		-10	55
17375		42.57	12.46	0	39.5		-10	55
17395		42.72	12.46	0	39.5		-10	55
17415		42.67	12.46	0	39.5		-10	55
17430		42.67	12.46	0	39.5		-10	55
17435		43.21	12.46	0	39.5		-10	55
17455		43.39	12.46	0	39.5		-10	55
17475		43.52	12.46	0	39.5		-10	55
17490		43.52	12.46	0	39.5		-10	55
17495		43.83	12.46	0	39.5		-10	55
17515		43.89	12.46	0	39.5		-10	55
17535		44.14	12.46	0	39.5		-10	55
17555		44.34	12.46	0	39.5		-10	55
17575		44.51	12.46	0	39.5		-10	55
17595		44.8	12.46	0	39.5		-10	55
17615		44.85	12.46	0	39.5		-10	55
17635		45.14	12.46	0	39.5		-10	55
17655		45.28	12.46	0	39.5		-10	55
17675		45.67	12.46	0	39.5		-10	55
17680		45.67	12.46	0	39.5		-10	55
17695		45.66	12.46	0	39.5		-10	55
17715		45.88	12.46	0	39.5		-10	55
17735		46.08	12.46	0	39.5		-10	55
17740		46.08	12.46	0	39.5		-10	55
17755		46.29	12.46	0	39.5		-10	55
17775		46.64	12.46	0	39.5		-10	55
17795		46.59	12.46	0	39.5		-10	55
17805		46.59	12.56	0	39.5		-10	55
17815		46.86	12.56	0	39.5		-10	55
17835		47.03	12.56	0	39.5		-10	55
17855		47.13	12.56	0	39.5		-10	55
17865		47.13	12.56	0	39.5		-10	55
17875		47.56	12.56	0	39.5		-10	55
17895		47.52	12.56	0	39.5		-10	55
17915		47.66	12.56	0	39.5		-10	55
17930		47.66	12.56	0	39.5		-10	55
17935		47.87	12.56	0	39.5		-10	55
17955		48.15	12.56	0	39.5		-10	55
17975		48.18	12.56	0	39.5		-10	55
17990		48.18	12.56	0	39.5		-10	55
17995		48.44	12.56	0	39.5		-10	55
18015		48.53	12.56	0	39.5		-10	55
18035		48.59	12.56	0	39.5		-10	55
18055		48.81	12.56	0	39.5		-10	55
18075		48.86	12.56	0	39.5		-10	55
18095		49.14	12.56	0	39.5		-10	55
18115		48.98	12.56	0	39.5		-10	55
18135		49.12	12.56	0	39.5		-10	55
18155		49.3	12.56	0	39.5		-10	55
18175		49.32	12.56	0	39.5		-10	55
18180		49.32	12.56	0	39.5		-10	55
18195		49.42	12.56	0	39.5		-10	55
18215		49.46	12.56	0	39.5		-10	55
18235		49.4	12.56	0	39.5		-10	55
18240		49.4	12.56	0	39.5		-10	55
18255		49.51	12.56	0	39.5		-10	55
18275		49.58	12.56	0	39.5		-10	55
18295		49.65	12.56	0	39.5		-10	55
18300		49.65	12.56	0	39.5		-10	55
18315		49.55	12.56	0	39.5		-10	55
18335		49.47	12.56	0	39.5		-10	55
18355		49.55	12.56	0	39.5		-10	55
18365		49.55	12.58	1	39.5		-10	55
18375		49.51	12.58	1	39.5		-10	55
18395		49.3	12.58	1	39.5		-10	55
18415		49.1	12.58	1	39.5		-10	55
18425		49.1	12.58	1	39.5		-10	55
18435		49.03	12.58	1	39.5		-10	55
18455		48.88	12.58	1	39.5		-10	55
18475		48.75	12.58	1	39.5		-10	55
18490		48.75	12.58	2	39.5		-10	55
18495		48.61	12.58	2	39.5		-10	55
18515		48.33	12.58	2	39.5		-10	55
18535		48.18	12.58	2	39.5		-10	55
18550		48.18	12.58	2	39.5		-10	55
18555		48.01	12.58	2	39.5		-10	55
18575		47.78	12.58	2	39.5		-10	55
18595		47.57	12.58	2	39.5		-10	55
18615		47.39	12.58	3	39.5		-10	55
18635		47.11	12.58	3	39.5		-10	55
18655		46.92	12.58	3	39.5		-10	55
18675		46.73	12.58	3	39.5		-10	55
18695		46.43	12.58	3	39.5		-10	55
18715		46.2	12.58	3	39.5		-10	55
18735		45.86	12.58	3	39.5		-10	55
18740		45.86	12.58	3	39.5		-10	55
18755		45.66	12.58	3	39.5		-10	55
18775		45.56	12.58	3	39.5		-10	55
18795		45.36	12.58	3	39.5		-10	55
18805		45.36	12.58	3	39.5		-10	55
18815		45.19	12.58	3	39.5		-10	55
18835		44.88	12.58	3	39.5		-10	55
18855		44.73	12.58	3	39.5		-10	55
18865		44.73	12.51	3	39.5		-10	55
18875		44.57	12.51	3	39.5		-10	55
18895		44.41	12.51	3	39.5		-10	55
18915		44.12	12.51	3	39.5		-10	55
18925		44.12	12.51	3	39.5		-10	55
18935		44.05	12.51	3	39.5		-10	55
18955		43.73	12.51	3	39.5		-10	55
18975		43.67	12.51	3	39.5		-10	55
18990		43.67	12.51	4	39.5		-10	55
18995		43.55	12.51	4	39.5		-10	55
19015		43.38	12.51	4	39.5		-10	55
19035		43.14	12.51	4	39.5		-10	55
19055		42.89	12.51	4	39.5		-10	55
19075		42.9	12.51	4	39.5		-10	55
19095		42.73	12.51	4	39.5		-10	55
19115		42.49	12.51	4	39.5		-10	55
19135		42.26	12.51	4	39.5		-10	55
19155		42.24	12.51	4	39.5		-10	55
19175		41.96	12.51	4	39.5		-10	55
19195		41.84	12.51	4	39.5		-10	55
19215		41.63	12.51	4	39.5		-10	55
19235		41.61	12.51	4	39.5		-10	55
19240		41.61	12.51	4	39.5		-10	55
19255		41.29	12.51	4	39.5		-10	55
19275		41.11	12.51	4	39.5		-10	55
19295		40.98	12.51	4	39.5		-10	55
19300		40.98	12.51	4	39.5		-10	55
19315		40.76	12.51	4	39.5		-10	55
19335		40.66	12.51	4	39.5		-10	55
19355		40.72	12.51	4	39.5		-10	55
19365		40.72	12.58	4	39.5		-10	55
19375		40.55	12.58	4	39.5		-10	55
19395		40.29	12.58	4	39.5		-10	55
19415		40.36	12.58	4	39.5		-10	55
19425		40.36	12.58	4	39.5		-10	55
19435		40.19	12.58	4	39.5		-10	55
19455		40.18	12.58	4	39.5		-10	55
19475		40.05	12.58	4	39.5		-10	55
19485		40.05	12.58	4	39.5		-10	55
19495		39.75	12.58	4	39.5		-10	55
19515		39.88	12.58	4	39.5		-10	55
19535		39.77	12.58	4	39.5		-10	55
19550		39.77	12.58	4	39.5		-10	55
19555		39.8	12.58	4	39.5		-10	55
19575		39.75	12.58	4	39.5		-10	55
19595		39.68	12.58	4	39.5		-10	55
19610		39.68	12.58	4	39.5		-10	55
19615		39.76	12.58	4	39.5		-10	55
19635		39.69	12.58	4	39.5		-10	55
19655		39.68	12.58	4	39.5		-10	55
19675		39.81	12.58	4	39.5		-10	55
19695		39.63	12.58	4	39.5		-10	55
19715		39.57	12.58	4	39.5		-10	55
19735		39.55	12.58	4	39.5		-10	55
19740		39.55	12.58	1	39.5		-10	55
19755		39.63	12.58	1	39.5		-10	55
19775		39.61	12.58	1	39.5		-10	55
19795		39.61	12.58	1	39.5		-10	55
19800		39.61	12.58	1	39.5		-10	55
19815		39.7	12.58	1	39.5		-10	55
19835		39.67	12.58	1	39.5		-10	55
19855		39.71	12.58	1	39.5		-10	55
19865		39.71	12.56	0	39.5		-10	55
19875		39.72	12.56	0	39.5		-10	55
19895		39.79	12.56	0	39.5		-10	55
19915		39.82	12.56	0	39.5		-10	55
19925		39.82	12.56	0	39.5		-10	55
19935		40.05	12.56	0	39.5		-10	55
19955		40.06	12.56	0	39.5		-10	55
19975		40.18	12.56	0	39.5		-10	55
19985		40.18	12.56	0	39.5		-10	55
19995		40.28	12.56	0	39.5		-10	55
20015		40.25	12.56	0	39.5		-10	55
20035		40.42	12.56	0	39.5		-10	55
20050		40.42	12.56	0	39.5		-10	55
20055		40.66	12.56	0	39.5		-10	55
20075		40.81	12.56	0	39.5		-10	55
20095		40.9	12.56	0	39.5		-10	55
20110		40.9	12.56	0	39.5		-10	55
20115		41.03	12.56	0	39.5		-10	55
20135		41.33	12.56	0	39.5		-10	55
20155		41.41	12.56	0	39.5		-10	55
20175		41.8	12.56	0	39.5		-10	55
20195		41.98	12.56	0	39.5		-10	55
20215		42.05	12.56	0	39.5		-10	55
20235		42.26	12.56	0	39.5		-10	55
20255		42.43	12.56	0	39.5		-10	55
20275		42.54	12.56	0	39.5		-10	55
20295		42.97	12.56	0	39.5		-10	55
20300		42.97	12.56	0	39.5		-10	55
20315		43.05	12.56	0	39.5		-10	55
20335		43.27	12.56	0	39.5		-10	55
20355		43.52	12.56	0	39.5		-10	55
20360		43.52	12.56	0	39.5		-10	55
20375		43.82	12.56	0	39.5		-10	55
20395		43.76	12.56	0	39.5		-10	55
20415		44	12.56	0	39.5		-10	55
20425		44	12.65	0	39.5		-10	55
20435		44.29	12.65	0	39.5		-10	55
20455		44.53	12.65	0	39.5		-10	55
20475		44.59	12.65	0	39.5		-10	55
20485		44.59	12.65	0	39.5		-10	55
20495		44.89	12.65	0	39.5		-10	55
20515		45.01	12.65	0	39.5		-10	55
20535		45.26	12.65	0	39.5		-10	55
20550		45.26	12.65	0	39.5		-10	55
20555		45.37	12.65	0	39.5		-10	55
20575		45.78	12.65	0	39.5		-10	55
20595		45.78	12.65	0	39.5		-10	55
20610		45.78	12.65	0	39.5		-10	55
20615		46.22	12.65	0	39.5		-10	55
20635		46.23	12.65	0	39.5		-10	55
20655		46.52	12.65	0	39.5		-10	55
20675		46.52	12.65	0	39.5		-10	55
20695		46.84	12.65	0	39.5		-10	55
20715		46.94	12.65	0	39.5		-10	55
20735		47.16	12.65	0	39.5		-10	55
20755		47.37	12.65	0	39.5		-10	55
20775		47.36	12.65	0	39.5		-10	55
20795		47.77	12.65	0	39.5		-10	55
20800		47.77	12.65	0	39.5		-10	55
20815		47.79	12.65	0	39.5		-10	55
20835		47.99	12.65	0	39.5		-10	55
20855		48.2	12.65	0	39.5		-10	55
20860		48.2	12.65	0	39.5		-10	55
20875		48.34	12.65	0	39.5		-10	55
20895		48.39	12.65	0	39.5		-10	55
20915		48.59	12.65	0	39.5		-10	55
20925		48.59	12.79	0	39.5		-10	55
20935		48.81	12.79	0	39.5		-10	55
20955		48.92	12.79	0	39.5		-10	55
20975		49.23	12.79	0	39.5		-10	55
20985		49.23	12.79	0	39.5		-10	55
20995		49.09	12.79	0	39.5		-10	55
21015		49.11	12.79	0	39.5		-10	55
21035		49.03	12.79	0	39.5		-10	55
21050		49.03	12.79	0	39.5		-10	55
21055		49.3	12.79	0	39.5		-10	55
21075		49.42	12.79	0	39.5		-10	55
21095		49.44	12.79	0	39.5		-10	55
21110		49.44	12.79	0	39.5		-10	55
21115		49.43	12.79	0	39.5		-10	55
21135		49.43	12.79	0	39.5		-10	55
21155		49.62	12.79	0	39.5		-10	55
21170		49.62	12.79	0	39.5		-10	55
21175		49.49	12.79	0	39.5		-10	55
21195		49.42	12.79	0	39.5		-10	55
21215		49.4	12.79	0	39.5		-10	55
21235		49.45	12.79	2	39.5		-10	55
21255		49.33	12.79	2	39.5		-10	55
21275		49.35	12.79	2	39.5		-10	55
21295		49.16	12.79	2	39.5		-10	55
21315		49.04	12.79	2	39.5		-10	55
21335		49.04	12.79	2	39.5		-10	55
21355		48.96	12.79	2	39.5		-10	55
21360		48.96	12.79	5	39.5		-10	55
21375		48.86	12.79	5	39.5		-10	55
21395		48.63	12.79	5	39.5		-10	55
21415		48.44	12.79	5	39.5		-10	55
21420		48.44	12.79	5	39.5		-10	55
21435		48.24	12.79	5	39.5		-10	55
21455		48.18	12.79	5	39.5		-10	55
21475		48.05	12.79	5	39.5		-10	55
21485		48.05	12.91	7	39.5		-10	55
21495		47.73	12.91	7	39.5		-10	55
21515		47.66	12.91	7	39.5		-10	55
21535		47.39	12.91	7	39.5		-10	55
21545		47.39	12.91	7	39.5		-10	55
21555		47.37	12.91	7	39.5		-10	55
21575		47.07	12.91	7	39.5		-10	55
21595		46.84	12.91	7	39.5		-10	55
21610		46.84	12.91	7	39.5		-10	55
21615		46.48	12.91	7	39.5		-10	55
21635		46.23	12.91	7	39.5		-10	55
21655		46.1	12.91	7	39.5		-10	55
21670		46.1	12.91	7	39.5		-10	55
21675		45.82	12.91	7	39.5		-10	55
21695		45.67	12.91	7	39.5		-10	55
21715		45.37	12.91	7	39.5		-10	55
21735		45.32	12.91	7	39.5		-10	55
21755		45.08	12.91	7	39.5		-10	55
21775		44.81	12.91	7	39.5		-10	55
21795		44.69	12.91	7	39.5		-10	55
21815		44.32	12.91	7	39.5		-10	55
21835		44.16	12.91	7	39.5		-10	55
21855		44.08	12.91	7	39.5		-10	55
21860		44.08	12.91	7	39.5		-10	55
21875		43.84	12.91	7	39.5		-10	55
21895		43.67	12.91	7	39.5		-10	55
21915		43.56	12.91	7	39.5		-10	55
21920		43.56	12.91	7	39.5		-10	55
21935		43.35	12.91	7	39.5		-10	55
21955		43.35	12.91	7	39.5		-10	55
21975		42.95	12.91	7	39.5		-10	55
21985		42.95	12.86	7	39.5		-10	55
21995		42.95	12.86	7	39.5		-10	55
22015		42.54	12.86	7	39.5		-10	55
22035		42.54	12.86	7	39.5		-10	55
22045		42.54	12.86	7	39.5		-10	55
22055		42.41	12.86	7	39.5		-10	55
22075		42.26	12.86	7	39.5		-10	55
22095		41.96	12.86	7	39.5		-10	55
22110		41.96	12.86	7	39.5		-10	55
22115		41.83	12.86	7	39.5		-10	55
22135		41.65	12.86	7	39.5		-10	55
22155		41.52	12.86	7	39.5		-10	55
22170		41.52	12.86	7	39.5		-10	55
22175		41.54	12.86	7	39.5		-10	55
22195		41.29	12.86	7	39.5		-10	55
22215		40.96	12.86	7	39.5		-10	55
22235		41.09	12.86	7	39.5		-10	55
22255		40.79	12.86	7	39.5		-10	55
22275		40.58	12.86	7	39.5		-10	55
22295		40.46	12.86	7	39.5		-10	55
22315		40.41	12.86	7	39.5		-10	55
22335		40.3	12.86	7	39.5		-10	55
22355		40.2	12.86	7	39.5		-10	55
22360		40.2	12.86	6	39.5		-10	55
22375		40.08	12.86	6	39.5		-10	55
22395		39.98	12.86	6	39.5		-10	55
22415		40.01	12.86	6	39.5		-10	55
22420		40.01	12.86	6	39.5		-10	55
22435		39.95	12.86	6	39.5		-10	55
22455		39.81	12.86	6	39.5		-10	55
22475		39.81	12.86	6	39.5		-10	55
22485		39.81	12.73	3	39.5		-10	55
22495		39.51	12.73	3	39.5		-10	55
22515		39.63	12.73	3	39.5		-10	55
22535		39.58	12.73	3	39.5		-10	55
22545		39.58	12.73	3	39.5		-10	55
22555		39.49	12.73	3	39.5		-10	55
22575		39.54	12.73	3	39.5		-10	55
22595		39.61	12.73	3	39.5		-10	55
22605		39.61	12.73	0	39.5		-10	55
22615		39.56	12.73	0	39.5		-10	55
22635		39.58	12.73	0	39.5		-10	55
22655		39.62	12.73	0	39.5		-10	55
22670		39.62	12.73	0	39.5		-10	55
22675		39.57	12.73	0	39.5		-10	55
22695		39.57	12.73	0	39.5		-10	55
22715		39.74	12.73	0	39.5		-10	55
22730		39.74	12.73	0	39.5		-10	55
22735		39.96	12.73	0	39.5		-10	55
22755		39.83	12.73	0	39.5		-10	55
22775		39.98	12.73	0	39.5		-10	55
22795		39.91	12.73	0	39.5		-10	55
22815		40.01	12.73	0	39.5		-10	55
22835		40.31	12.73	0	39.5		-10	55
22855		40.36	12.73	0	39.5		-10	55
22875		40.5	12.73	0	39.5		-10	55
22895		40.56	12.73	0	39.5		-10	55
22915		40.67	12.73	0	39.5		-10	55
22920		40.67	12.73	0	39.5		-10	55
22935		40.81	12.73	0	39.5		-10	55
22955		41.01	12.73	0	39.5		-10	55
22975		41.2	12.73	0	39.5		-10	55
22980		41.2	12.73	0	39.5		-10	55
22995		41.4	12.73	0	39.5		-10	55
23015		41.67	12.73	0	39.5		-10	55
23035		41.91	12.73	0	39.5		-10	55
23045		41.91	12.86	0	39.5		-10	55
23055		41.87	12.86	0	39.5		-10	55
23075		42.14	12.86	0	39.5		-10	55
23095		42.4	12.86	0	39.5		-10	55
23105		42.4	12.86	0	39.5		-10	55
23115		42.62	12.86	0	39.5		-10	55
23135		42.79	12.86	0	39.5		-10	55
23155		43.11	12.86	0	39.5		-10	55
23170		43.11	12.86	0	39.5		-10	55
23175		43.32	12.86	0	39.5		-10	55
23195		43.52	12.86	0	39.5		-10	55
23215		43.56	12.86	0	39.5		-10	55
23230		43.56	12.86	0	39.5		-10	55
23235		43.81	12.86	0	39.5		-10	55
23255		44.08	12.86	0	39.5		-10	55
23275		44.22	12.86	0	39.5		-10	55
23295		44.65	12.86	0	39.5		-10	55
23315		44.56	12.86	0	39.5		-10	55
23335		44.63	12.86	0	39.5		-10	55
23355		45.02	12.86	0	39.5		-10	55
23375		45.24	12.86	0	39.5		-10	55
23395		45.37	12.86	0	39.5		-10	55
23415		45.63	12.86	0	39.5		-10	55
23420		45.63	12.86	0	39.5		-10	55
23435		45.89	12.86	0	39.5		-10	55
23455		46.04	12.86	0	39.5		-10	55
23475		46.18	12.86	0	39.5		-10	55
23480		46.18	12.86	0	39.5		-10	55
23495		46.45	12.86	0	39.5		-10	55
23515		46.72	12.86	0	39.5		-10	55
23535		46.99	12.86	0	39.5		-10	55
23545		46.99	12.83	0	39.5		-10	55
23555		46.89	12.83	0	39.5		-10	55
23575		47.02	12.83	0	39.5		-10	55
23595		47.34	12.83	0	39.5		-10	55
23605		47.34	12.83	0	39.5		-10	55
23615		47.53	12.83	0	39.5		-10	55
23635		47.85	12.83	0	39.5		-10	55
23655		47.87	12.83	0	39.5		-10	55
23670		47.87	12.83	0	39.5		-10	55
23675		48.02	12.83	0	39.5		-10	55
23695		48.14	12.83	0	39.5		-10	55
23715		48.33	12.83	0	39.5		-10	55
23730		48.33	12.83	0	39.5		-10	55
23735		48.48	12.83	0	39.5		-10	55
23755		48.66	12.83	0	39.5		-10	55
23775		48.71	12.83	0	39.5		-10	55
23795		48.91	12.83	0	39.5		-10	55
23815		48.98	12.83	0	39.5		-10	55
23835		49.11	12.83	0	39.5		-10	55
23855		48.93	12.83	0	39.5		-10	55
23875		49.16	12.83	0	39.5		-10	55
23895		49.22	12.83	0	39.5		-10	55
23915		49.24	12.83	0	39.5		-10	55
23935		49.35	12.83	0	39.5		-10	55
23955		49.48	12.83	0	39.5		-10	55
23975		49.44	12.83	0	39.5		-10	55
23980		49.44	12.83	1	39.5		-10	55
23995		49.28	12.83	1	39.5		-10	55
24015		49.31	12.83	1	39.5		-10	55
24035		49.47	12.83	1	39.5		-10	55
24045		49.47	13.03	1	39.5		-10	55
24055		49.24	13.03	1	39.5		-10	55
24075		49.48	13.03	1	39.5		-10	55
24095		49.39	13.03	1	39.5		-10	55
24105		49.39	13.03	5	39.5		-10	55
24115		49.3	13.03	5	39.5		-10	55
24135		49.26	13.03	5	39.5		-10	55
24155		49.16	13.03	5	39.5		-10	55
24165		49.16	13.03	5	39.5		-10	55
24175		49.2	13.03	5	39.5		-10	55
24195		48.76	13.03	5	39.5		-10	55
24215		48.76	13.03	5	39.5		-10	55
24230		48.76	13.03	7	39.5		-10	55
24235		48.61	13.03	7	39.5		-10	55
24255		48.49	13.03	7	39.5		-10	55
24275		48.28	13.03	7	39.5		-10	55
24290		48.28	13.03	7	39.5		-10	55
24295		48.31	13.03	7	39.5		-10	55
24315		47.86	13.03	7	39.5		-10	55
24335		47.5	13.03	7	39.5		-10	55
24355		47.46	13.03	9	39.5		-10	55
24375		47.25	13.03	9	39.5		-10	55
24395		47.1	13.03	9	39.5		-10	55
24415		46.75	13.03	9	39.5		-10	55
24435		46.55	13.03	9	39.5		-10	55
24455		46.23	13.03	9	39.5		-10	55
24475		46.01	13.03	9	39.5		-10	55
24480		46.01	13.03	9	39.5		-10	55
24495		45.9	13.03	9	39.5		-10	55
24515		45.6	13.03	9	39.5		-10	55
24535		45.47	13.03	9	39.5		-10	55
24540		45.47	13.03	9	39.5		-10	55
24555		45.21	13.03	9	39.5		-10	55
24575		45.01	13.03	9	39.5		-10	55
24595		44.76	13.03	9	39.5		-10	55
24605		44.76	12.91	8	39.5		-10	55
24615		44.56	12.91	8	39.5		-10	55
24635		44.45	12.91	8	39.5		-10	55
24655		44.41	12.91	8	39.5		-10	55
24665		44.41	12.91	8	39.5		-10	55
24675		44.12	12.91	8	39.5		-10	55
24695		43.89	12.91	8	39.5		-10	55
24715		43.69	12.91	8	39.5		-10	55
24730		43.69	12.91	9	39.5		-10	55
24735		43.63	12.91	9	39.5		-10	55
24755		43.39	12.91	9	39.5		-10	55
24775		43.3	12.91	9	39.5		-10	55
24790		43.3	12.91	9	39.5		-10	55
24795		43.04	12.91	9	39.5		-10	55
24815		42.87	12.91	9	39.5		-10	55
24835		42.79	12.91	9	39.5		-10	55
24855		42.52	12.91	9	39.5		-10	55
24875		42.3	12.91	9	39.5		-10	55
24895		42.45	12.91	9	39.5		-10	55
24915		42.06	12.91	9	39.5		-10	55
24935		42.02	12.91	9	39.5		-10	55
24955		41.67	12.91	9	39.5		-10	55
24975		41.54	12.91	9	39.5		-10	55
24980		41.54	12.91	8	39.5		-10	55
24995		41.45	12.91	8	39.5		-10	55
25015		41.25	12.91	8	39.5		-10	55
25035		41.11	12.91	8	39.5		-10	55
25040		41.11	12.91	8	39.5		-10	55
25055		40.99	12.91	8	39.5		-10	55
25075		40.74	12.91	8	39.5		-10	55
25095		40.59	12.91	8	39.5		-10	55
25105		40.59	13.14	9	39.5		-10	55
25115		40.63	13.14	9	39.5		-10	55
25135		40.36	13.14	9	39.5		-10	55
25155		40.49	13.14	9	39.5		-10	55
25165		40.49	13.14	9	39.5		-10	55
25175		40.13	13.14	9	39.5		-10	55
25195		40.1	13.14	9	39.5		-10	55
25215		40.12	13.14	9	39.5		-10	55
25225		40.12	13.14	8	39.5		-10	55
25235		39.91	13.14	8	39.5		-10	55
25255		39.91	13.14	8	39.5		-10	55
25275		39.8	13.14	8	39.5		-10	55
25290		39.8	13.14	8	39.5		-10	55
25295		39.76	13.14	8	39.5		-10	55
25315		39.53	13.14	8	39.5		-10	55
25335		39.71	13.14	8	39.5		-10	55
25355		39.65	13.14	6	39.5		-10	55
25375		39.65	13.14	6	39.5		-10	55
25395		39.51	13.14	6	39.5		-10	55
25415		39.57	13.14	6	39.5		-10	55
25435		39.54	13.14	6	39.5		-10	55
25455		39.58	13.14	6	39.5		-10	55
25475		39.58	13.14	1	39.5		-10	55
25495		39.61	13.14	1	39.5		-10	55
25515		39.66	13.14	1	39.5		-10	55
25535		39.64	13.14	1	39.5		-10	55
25540		39.64	13.14	1	39.5		-10	55
25555		39.75	13.14	1	39.5		-10	55
25575		39.73	13.14	1	39.5		-10	55
25595		39.88	13.14	1	39.5		-10	55
25600		39.88	13.14	0	39.5		-10	55
25615		39.97	13.14	0	39.5		-10	55
25635		40	13.14	0	39.5		-10	55
25655		40.19	13.14	0	39.5		-10	55
25665		40.19	12.91	0	39.5		-10	55
25675		40.22	12.91	0	39.5		-10	55
25695		40.26	12.91	0	39.5		-10	55
25715		40.66	12.91	0	39.5		-10	55
25725		40.66	12.91	0	39.5		-10	55
25735		40.62	12.91	0	39.5		-10	55
25755		40.85	12.91	0	39.5		-10	55
25775		40.9	12.91	0	39.5		-10	55
25790		40.9	12.91	0	39.5		-10	55
25795		41.26	12.91	0	39.5		-10	55
25815		41.3	12.91	0	39.5		-10	55
25835		41.57	12.91	0	39.5		-10	55
25850		41.57	12.91	0	39.5		-10	55
25855		41.85	12.91	0	39.5		-10	55
25875		41.93	12.91	0	39.5		-10	55
25895		42.2	12.91	0	39.5		-10	55
25915		42.31	12.91	0	39.5		-10	55
25935		42.75	12.91	0	39.5		-10	55
25955		42.9	12.91	0	39.5		-10	55
25975		42.96	12.91	0	39.5		-10	55
25995		43.23	12.91	0	39.5		-10	55
26015		43.45	12.91	0	39.5		-10	55
26035		43.65	12.91	0	39.5		-10	55
26040		43.65	12.91	0	39.5		-10	55
26055		43.77	12.91	0	39.5		-10	55
26075		44.07	12.91	0	39.5		-10	55
26095		44.21	12.91	0	39.5		-10	55
26100		44.21	12.91	0	39.5		-10	55
26115		44.5	12.91	0	39.5		-10	55
26135		44.66	12.91	0	39.5		-10	55
26155		44.86	12.91	0	39.5		-10	55
26165		44.86	13.04	0	39.5		-10	55
26175		44.9	13.04	0	39.5		-10	55
26195		45.11	13.04	0	39.5		-10	55
26215		45.4	13.04	0	39.5		-10	55
26225		45.4	13.04	0	39.5		-10	55
26235		45.66	13.04	0	39.5		-10	55
26255		45.98	13.04	0	39.5		-10	55
26275		46.06	13.04	0	39.5		-10	55
26290		46.06	13.04	0	39.5		-10	55
26295		46.06	13.04	0	39.5		-10	55
26315		46.66	13.04	0	39.5		-10	55
26335		46.72	13.04	0	39.5		-10	55
26350		46.72	13.04	0	39.5		-10	55
26355		46.85	13.04	0	39.5		-10	55
26375		47.12	13.04	0	39.5		-10	55
26395		47.16	13.04	0	39.5		-10	55
26415		47.52	13.04	0	39.5		-10	55
26435		47.53	13.04	0	39.5		-10	55
26455		47.81	13.04	0	39.5		-10	55
26475		47.99	13.04	0	39.5		-10	55
26495		48.21	13.04	0	39.5		-10	55
26515		48.25	13.04	0	39.5		-10	55
26535		48.48	13.04	0	39.5		-10	55
26540		48.48	13.04	0	39.5		-10	55
26555		48.46	13.04	0	39.5		-10	55
26575		48.72	13.04	0	39.5		-10	55
26595		48.75	13.04	0	39.5		-10	55
26600		48.75	13.04	0	39.5		-10	55
26615		48.85	13.04	0	39.5		-10	55
26635		48.91	13.04	0	39.5		-10	55
26655		49.06	13.04	0	39.5		-10	55
26665		49.06	13.19	0	39.5		-10	55
26675		49.16	13.19	0	39.5		-10	55
26695		49.07	13.19	0	39.5		-10	55
26715		49.22	13.19	0	39.5		-10	55
26725		49.22	13.19	0	39.5		-10	55
26735		49.25	13.19	0	39.5		-10	55
26755		49.39	13.19	0	39.5		-10	55
26775		49.38	13.19	0	39.5		-10	55
26785		49.38	13.19	0	39.5		-10	55
26795		49.33	13.19	0	39.5		-10	55
26815		49.45	13.19	0	39.5		-10	55
26835		49.38	13.19	0	39.5		-10	55
26850		49.38	13.19	2	39.5		-10	55
26855		49.4	13.19	2	39.5		-10	55
26875		49.42	13.19	2	39.5		-10	55
26895		49.45	13.19	2	39.5		-10	55
26910		49.45	13.19	2	39.5		-10	55
26915		49.43	13.19	2	39.5		-10	55
26935		49.42	13.19	2	39.5		-10	55
26955		49.12	13.19	2	39.5		-10	55
26975		49.16	13.19	8	39.5		-10	55
26995		49.2	13.19	8	39.5		-10	55
27015		49.13	13.19	8	39.5		-10	55
27035		48.93	13.19	8	39.5		-10	55
27055		48.85	13.19	8	39.5		-10	55
27075		48.84	13.19	8	39.5		-10	55
27095		48.63	13.19	8	39.5		-10	55
27100		48.63	13.19	11	39.5		-10	55
27115		48.42	13.19	11	39.5		-10	55
27135		48.31	13.19	11	39.5		-10	55
27155		48.14	13.19	11	39.5		-10	55
27160		48.14	13.19	11	39.5		-10	55
27175		47.9	13.19	11	39.5		-10	55
27195		47.68	13.19	11	39.5		-10	55
27215		47.51	13.19	11	39.5		-10	55
27225		47.51	13.06	11	39.5		-10	55
27235		47.42	13.06	11	39.5		-10	55
27255		47.05	13.06	11	39.5		-10	55
27275		46.92	13.06	11	39.5		-10	55
27285		46.92	13.06	11	39.5		-10	55
27295		46.71	13.06	11	39.5		-10	55
27315		46.46	13.06	11	39.5		-10	55
27335		46.19	13.06	11	39.5		-10	55
27350		46.19	13.06	11	39.5		-10	55
27355		46.02	13.06	11	39.5		-10	55
27375		45.94	13.06	11	39.5		-10	55
27395		45.54	13.06	11	39.5		-10	55
27410		45.54	13.06	11	39.5		-10	55
27415		45.3	13.06	11	39.5		-10	55
27435		45.05	13.06	11	39.5		-10	55
27455		45.03	13.06	11	39.5		-10	55
27475		44.8	13.06	11	39.5		-10	55
27495		44.59	13.06	11	39.5		-10	55
27515		44.44	13.06	11	39.5		-10	55
27535		44.26	13.06	11	39.5		-10	55
27555		44.05	13.06	11	39.5		-10	55
27575		43.77	13.06	11	39.5		-10	55
27595		43.65	13.06	11	39.5		-10	55
27600		43.65	13.06	11	39.5		-10	55
27615		43.64	13.06	11	39.5		-10	55
27635		43.41	13.06	11	39.5		-10	55
27655		43.21	13.06	11	39.5		-10	55
27660		43.21	13.06	11	39.5		-10	55
27675		42.92	13.06	11	39.5		-10	55
27695		42.9	13.06	11	39.5		-10	55
27715		42.6	13.06	11	39.5		-10	55
27725		42.6	13.09	11	39.5		-10	55
27735		42.46	13.09	11	39.5		-10	55
27755		42.23	13.09	11	39.5		-10	55
27775		42.11	13.09	11	39.5		-10	55
27785		42.11	13.09	11	39.5		-10	55
27795		41.97	13.09	11	39.5		-10	55
27815		41.78	13.09	11	39.5		-10	55
27835		41.61	13.09	11	39.5		-10	55
27850		41.61	13.09	11	39.5		-10	55
27855		41.44	13.09	11	39.5		-10	55
27875		41.32	13.09	11	39.5		-10	55
27895		41.12	13.09	11	39.5		-10	55
27910		41.12	13.09	11	39.5		-10	55
27915		40.93	13.09	11	39.5		-10	55
27935		40.92	13.09	11	39.5		-10	55
27955		40.79	13.09	11	39.5		-10	55
27975		40.59	13.09	11	39.5		-10	55
27995		40.51	13.09	11	39.5		-10	55
28015		40.51	13.09	11	39.5		-10	55
28035		40.41	13.09	11	39.5		-10	55
28055		40.19	13.09	11	39.5		-10	55
28075		40.02	13.09	11	39.5		-10	55
28095		39.96	13.09	10	39.5		-10	55
28115		40.1	13.09	10	39.5		-10	55
28135		39.87	13.09	10	39.5		-10	55
28155		39.7	13.09	10	39.5		-10	55
28160		39.7	13.09	10	39.5		-10	55
28175		39.62	13.09	10	39.5		-10	55
28195		39.67	13.09	10	39.5		-10	55
28215		39.7	13.09	10	39.5		-10	55
28220		39.7	13.09	7	39.5		-10	55
28235		39.51	13.09	7	39.5		-10	55
28255		39.61	13.09	7	39.5		-10	55
28275		39.45	13.09	7	39.5		-10	55
28285		39.45	13.06	7	39.5		-10	55
28295		39.48	13.06	7	39.5		-10	55
28315		39.64	13.06	7	39.5		-10	55
28335		39.58	13.06	7	39.5		-10	55
28350		39.58	13.06	0	39.5		-10	55
28355		39.48	13.06	0	39.5		-10	55
28375		39.48	13.06	0	39.5		-10	55
28395		39.62	13.06	0	39.5		-10	55
28410		39.62	13.06	0	39.5		-10	55
28415		39.6	13.06	0	39.5		-10	55
28435		39.61	13.06	0	39.5		-10	55
28455		39.58	13.06	0	39.5		-10	55
28470		39.58	13.06	0	39.5		-10	55
28475		39.71	13.06	0	39.5		-10	55
28495		39.9	13.06	0	39.5		-10	55
28515		39.94	13.06	0	39.5		-10	55
28535		39.86	13.06	0	39.5		-10	55
28555		39.99	13.06	0	39.5		-10	55
28575		40.1	13.06	0	39.5		-10	55
28595		40.16	13.06	0	39.5		-10	55
28615		40.6	13.06	0	39.5		-10	55
28635		40.57	13.06	0	39.5		-10	55
28655		40.74	13.06	0	39.5		-10	55
28660		40.74	13.06	0	39.5		-10	55
28675		40.91	13.06	0	39.5		-10	55
28695		40.99	13.06	0	39.5		-10	55
28715		41.32	13.06	0	39.5		-10	55
28720		41.32	13.06	0	39.5		-10	55
28735		41.48	13.06	0	39.5		-10	55
28755		41.54	13.06	0	39.5		-10	55
28775		41.83	13.06	0	39.5		-10	55
28785		41.83	13.19	0	39.5		-10	55
28795		41.95	13.19	0	39.5		-10	55
28815		42.23	13.19	0	39.5		-10	55
28835		42.52	13.19	0	39.5		-10	55
28845		42.52	13.19	0	39.5		-10	55
28855		42.63	13.19	0	39.5		-10	55
28875		42.81	13.19	0	39.5		-10	55
28895		43.08	13.19	0	39.5		-10	55
28910		43.08	13.19	0	39.5		-10	55
28915		43.16	13.19	0	39.5		-10	55
28935		43.49	13.19	0	39.5		-10	55
28955		43.71	13.19	0	39.5		-10	55
28970		43.71	13.19	0	39.5		-10	55
28975		43.87	13.19	0	39.5		-10	55
28995		44.13	13.19	0	39.5		-10	55
29015		44.16	13.19	0	39.5		-10	55
29035		44.54	13.19	0	39.5		-10	55
29055		44.76	13.19	0	39.5		-10	55
29075		44.9	13.19	0	39.5		-10	55
29095		45.22	13.19	0	39.5		-10	55
29115		45.35	13.19	0	39.5		-10	55
29135		45.53	13.19	0	39.5		-10	55
29155		45.7	13.19	0	39.5		-10	55
29160		45.7	13.19	0	39.5		-10	55
29175		45.78	13.19	0	39.5		-10	55
29195		46.09	13.19	0	39.5		-10	55
29215		46.4	13.19	0	39.5		-10	55
29220		46.4	13.19	0	39.5		-10	55
29235		46.55	13.19	0	39.5		-10	55
29255		46.75	13.19	0	39.5		-10	55
29275		46.79	13.19	0	39.5		-10	55
29285		46.79	13.34	0	39.5		-10	55
29295		47.21	13.34	0	39.5		-10	55
29315		47.31	13.34	0	39.5		-10	55
29335		47.53	13.34	0	39.5		-10	55
29345		47.53	13.34	0	39.5		-10	55
29355		47.42	13.34	0	39.5		-10	55
29375		47.64	13.34	0	39.5		-10	55
29395		48.01	13.34	0	39.5		-10	55
29405		48.01	13.34	0	39.5		-10	55
29415		48.09	13.34	0	39.5		-10	55
29435		48.18	13.34	0	39.5		-10	55
29455		48.26	13.34	0	39.5		-10	55
29470		48.26	13.34	0	39.5		-10	55
29475		48.57	13.34	0	39.5		-10	55
29495		48.62	13.34	0	39.5		-10	55
29515		48.9	13.34	0	39.5		-10	55
29530		48.9	13.34	0	39.5		-10	55
29535		48.8	13.34	0	39.5		-10	55
29555		48.91	13.34	0	39.5		-10	55
29575		48.9	13.34	0	39.5		-10	55
29595		49.06	13.34	0	39.5		-10	55
29615		49.22	13.34	0	39.5		-10	55
29635		49.3	13.34	0	39.5		-10	55
29655		49.21	13.34	0	39.5		-10	55
29660		49.21	13.34	0	39.5		-10	55
29675		49.48	13.34	0	39.5		-10	55
29695		49.56	13.34	0	39.5		-10	55
29715		49.44	13.34	0	39.5		-10	55
29720		49.44	13.34	1	39.5		-10	55
29735		49.43	13.34	1	39.5		-10	55
29755		49.3	13.34	1	39.5		-10	55
29775		49.29	13.34	1	39.5		-10	55
29780		49.29	13.34	1	39.5		-10	55
29795		49.36	13.34	1	39.5		-10	55
29815		49.5	13.34	1	39.5		-10	55
29835		49.41	13.34	1	39.5		-10	55
29845		49.41	13.36	9	39.5		-10	55
29855		49.24	13.36	9	39.5		-10	55
29875		49.19	13.36	9	39.5		-10	55
29895		49.13	13.36	9	39.5		-10	55
29905		49.13	13.36	9	39.5		-10	55
29915		49.08	13.36	9	39.5		-10	55
29935		48.95	13.36	9	39.5		-10	55
29955		48.85	13.36	9	39.5		-10	55
29970		48.85	13.36	13	39.5		-10	55
29975		48.52	13.36	13	39.5		-10	55
29995		48.55	13.36	13	39.5		-10	55
30015		48.43	13.36	13	39.5		-10	55
30030		48.43	13.36	13	39.5		-10	55
30035		48.26	13.36	13	39.5		-10	55
30055		47.99	13.36	13	39.5		-10	55
30075		48	13.36	13	39.5		-10	55
30095		47.72	13.36	14	39.5		-10	55
30115		47.43	13.36	14	39.5		-10	55
30135		47.46	13.36	14	39.5		-10	55
30155		47.22	13.36	14	39.5		-10	55
30175		46.89	13.36	14	39.5		-10	55
30195		46.74	13.36	14	39.5		-10	55
30215		46.46	13.36	14	39.5		-10	55
30220		46.46	13.36	14	39.5		-10	55
30235		46.08	13.36	14	39.5		-10	55
30255		45.93	13.36	14	39.5		-10	55
30275		45.74	13.36	14	39.5		-10	55
30280		45.74	13.36	14	39.5		-10	55
30295		45.69	13.36	14	39.5		-10	55
30315		45.4	13.36	14	39.5		-10	55
30335		45.21	13.36	14	39.5		-10	55
30345		45.21	13.18	14	39.5		-10	55
30355		45.07	13.18	14	39.5		-10	55
30375		44.88	13.18	14	39.5		-10	55
30395		44.63	13.18	14	39.5		-10	55
30405		44.63	13.18	14	39.5		-10	55
30415		44.46	13.18	14	39.5		-10	55
30435		44.31	13.18	14	39.5		-10	55
30455		44.03	13.18	14	39.5		-10	55
30470		44.03	13.18	14	39.5		-10	55
30475		43.84	13.18	14	39.5		-10	55
30495		43.66	13.18	14	39.5		-10	55
30515		43.61	13.18	14	39.5		-10	55
30530		43.61	13.18	14	39.5		-10	55
30535		43.29	13.18	14	39.5		-10	55
30555		43.16	13.18	14	39.5		-10	55
30575		43.03	13.18	14	39.5		-10	55
30595		42.87	13.18	14	39.5		-10	55
30615		42.67	13.18	14	39.5		-10	55
30635		42.61	13.18	14	39.5		-10	55
30655		42.29	13.18	14	39.5		-10	55
30675		42.24	13.18	14	39.5		-10	55
30695		42.07	13.18	14	39.5		-10	55
30715		41.88	13.18	14	39.5		-10	55
30720		41.88	13.18	14	39.5		-10	55
30735		41.67	13.18	14	39.5		-10	55
30755		41.54	13.18	14	39.5		-10	55
30775		41.37	13.18	14	39.5		-10	55
30780		41.37	13.18	14	39.5		-10	55
30795		41.32	13.18	14	39.5		-10	55
30815		41.07	13.18	14	39.5		-10	55
30835		40.92	13.18	14	39.5		-10	55
30845		40.92	13.09	14	39.5		-10	55
30855		40.72	13.09	14	39.5		-10	55
30875		40.69	13.09	14	39.5		-10	55
30895		40.51	13.09	14	39.5		-10	55
30905		40.51	13.09	14	39.5		-10	55
30915		40.48	13.09	14	39.5		-10	55
30935		40.2	13.09	14	39.5		-10	55
30955		40.12	13.09	14	39.5		-10	55
30970		40.12	13.09	13	39.5		-10	55
30975		40.11	13.09	13	39.5		-10	55
30995		40.1	13.09	13	39.5		-10	55
31015		39.97	13.09	13	39.5		-10	55
31030		39.97	13.09	13	39.5		-10	55
31035		39.87	13.09	13	39.5		-10	55
31055		39.87	13.09	13	39.5		-10	55
31075		39.68	13.09	13	39.5		-10	55
31090		39.68	13.09	10	39.5		-10	55
31095		39.74	13.09	10	39.5		-10	55
31115		39.76	13.09	10	39.5		-10	55
31135		39.65	13.09	10	39.5		-10	55
31155		39.49	13.09	10	39.5		-10	55
31175		39.49	13.09	10	39.5		-10	55
31195		39.57	13.09	10	39.5		-10	55
31215		39.57	13.09	4	39.5		-10	55
31235		39.61	13.09	4	39.5		-10	55
31255		39.57	13.09	4	39.5		-10	55
31275		39.51	13.09	4	39.5		-10	55
31280		39.51	13.09	4	39.5		-10	55
31295		39.63	13.09	4	39.5		-10	55
31315		39.52	13.09	4	39.5		-10	55
31335		39.6	13.09	4	39.5		-10	55
31340		39.6	13.09	0	39.5		-10	55
31355		39.73	13.09	0	39.5		-10	55
31375		39.91	13.09	0	39.5		-10	55
31395		39.79	13.09	0	39.5		-10	55
31405		39.79	13.23	0	39.5		-10	55
31415		39.92	13.23	0	39.5		-10	55
31435		40.09	13.23	0	39.5		-10	55
31455		40.08	13.23	0	39.5		-10	55
31465		40.08	13.23	0	39.5		-10	55
31475		40.23	13.23	0	39.5		-10	55
31495		40.49	13.23	0	39.5		-10	55
31515		40.42	13.23	0	39.5		-10	55
31530		40.42	13.23	0	39.5		-10	55
31535		40.8	13.23	0	39.5		-10	55
31555		40.8	13.23	0	39.5		-10	55
31575		41.09	13.23	0	39.5		-10	55
31590		41.09	13.23	0	39.5		-10	55
31595		41.18	13.23	0	39.5		-10	55
31615		41.32	13.23	0	39.5		-10	55
31635		41.49	13.23	0	39.5		-10	55
31655		41.8	13.23	0	39.5		-10	55
31675		42.04	13.23	0	39.5		-10	55
31695		42.16	13.23	0	39.5		-10	55
31715		42.45	13.23	0	39.5		-10	55
31735		42.65	13.23	0	39.5		-10	55
31755		42.9	13.23	0	39.5		-10	55
31775		42.91	13.23	0	39.5		-10	55
31780		42.91	13.23	0	39.5		-10	55
31795		43.29	13.23	0	39.5		-10	55
31815		43.46	13.23	0	39.5		-10	55
31835		43.75	13.23	0	39.5		-10	55
31840		43.75	13.23	0	39.5		-10	55
31855		43.73	13.23	0	39.5		-10	55
31875		43.94	13.23	0	39.5		-10	55
31895		44.25	13.23	0	39.5		-10	55
31905		44.25	13.28	0	39.5		-10	55
31915		44.42	13.28	0	39.5		-10	55
31935		44.66	13.28	0	39.5		-10	55
31955		44.89	13.28	0	39.5		-10	55
31965		44.89	13.28	0	39.5		-10	55
31975		44.94	13.28	0	39.5		-10	55
31995		45.12	13.28	0	39.5		-10	55
32015		45.53	13.28	0	39.5		-10	55
32030		45.53	13.28	0	39.5		-10	55
32035		45.73	13.28	0	39.5		-10	55
32055		45.91	13.28	0	39.5		-10	55
32075		46.06	13.28	0	39.5		-10	55
32090		46.06	13.28	0	39.5		-10	55
32095		46.4	13.28	0	39.5		-10	55
32115		46.46	13.28	0	39.5		-10	55
32135		46.67	13.28	0	39.5		-10	55
32155		46.94	13.28	0	39.5		-10	55
32175		47	13.28	0	39.5		-10	55
32195		47.3	13.28	0	39.5		-10	55
32215		47.32	13.28	0	39.5		-10	55
32235		47.52	13.28	0	39.5		-10	55
32255		47.72	13.28	0	39.5		-10	55
32275		48.02	13.28	0	39.5		-10	55
[truncated: 265 more rows]
