# Supplementary material for: Clinical identification of the stimulus intensity to measure temporal summation of second pain
Source: Sci Rep. 2022 Jul 28;12:12915. doi: 10.1038/s41598-022-17171-6 (PMC9334644; doi:10.1038/s41598-022-17171-6)
Supplement: Supplementary file 1 — Supplementary Information 1. [file 41598_2022_17171_MOESM1_ESM.zip › 23 PT2.xlsx]

## Sheet: Sheet1
Timestamp [msec]	Heater [C]	Tec [C]	Water [C]	COVAS	Baseline [C]	Events	LimiterMin [C]	LimiterMax [C]
35		40.64
55		40.71
75		40.66
90		40.66	11.8	0	40.5		-10	55
95		40.66	11.8	0	40.5		-10	55
115		40.74	11.8	0	40.5		-10	55
135		40.76	11.8	0	40.5		-10	55
155		40.72	11.8	0	40.5		-10	55
175		40.76	11.8	0	40.5		-10	55
195		40.56	11.8	0	40.5		-10	55
215		40.82	11.8	0	40.5		-10	55
220		40.82	11.8	0	40.5		-10	55
235		40.56	11.8	0	40.5		-10	55
255		40.56	11.8	0	40.5		-10	55
275		40.57	11.8	0	40.5		-10	55
280		40.57	11.8	0	40.5		-10	55
295		40.55	11.8	0	40.5		-10	55
315		40.5	11.8	0	40.5		-10	55
335		40.64	11.8	0	40.5		-10	55
340		40.64	11.8	0	40.5		-10	55
355		40.56	11.8	0	40.5		-10	55
375		40.62	11.8	0	40.5		-10	55
395		40.5	11.8	0	40.5		-10	55
405		40.5	11.8	0	40.5		-10	55
415		40.63	11.8	0	40.5		-10	55
435		40.47	11.8	0	40.5		-10	55
455		40.5	11.8	0	40.5		-10	55
465		40.5	11.8	0	40.5		-10	55
475		40.52	11.8	0	40.5		-10	55
495		40.6	11.8	0	40.5		-10	55
515		40.36	11.8	0	40.5		-10	55
530		40.36	11.8	0	40.5		-10	55
535		40.68	11.8	0	40.5		-10	55
555		40.69	11.8	0	40.5		-10	55
575		40.6	11.8	0	40.5		-10	55
590		40.6	11.62	0	40.5		-10	55
595		40.5	11.62	0	40.5		-10	55
615		40.49	11.62	0	40.5		-10	55
635		40.47	11.62	0	40.5		-10	55
655		40.59	11.62	0	40.5		-10	55
675		40.46	11.62	0	40.5		-10	55
695		40.59	11.62	0	40.5		-10	55
715		40.47	11.62	0	40.5		-10	55
735		40.55	11.62	0	40.5		-10	55
755		40.57	11.62	0	40.5		-10	55
775		40.67	11.62	0	40.5		-10	55
780		40.67	11.62	0	40.5		-10	55
795		40.4	11.62	0	40.5		-10	55
815		40.46	11.62	0	40.5		-10	55
835		40.56	11.62	0	40.5		-10	55
840		40.56	11.62	0	40.5		-10	55
855		40.55	11.62	0	40.5		-10	55
875		40.57	11.62	0	40.5		-10	55
895		40.53	11.62	0	40.5		-10	55
905		40.53	11.62	0	40.5		-10	55
915		40.54	11.62	0	40.5		-10	55
935		40.46	11.62	0	40.5		-10	55
955		40.53	11.62	0	40.5		-10	55
965		40.53	11.62	0	40.5		-10	55
975		40.45	11.62	0	40.5		-10	55
995		40.42	11.62	0	40.5		-10	55
1015		40.44	11.62	0	40.5		-10	55
1030		40.44	11.62	0	40.5		-10	55
1035		40.44	11.62	0	40.5		-10	55
1055		40.41	11.62	0	40.5		-10	55
1075		40.5	11.62	0	40.5		-10	55
1090		40.5	11.82	0	40.5		-10	55
1095		40.58	11.82	0	40.5		-10	55
1115		40.49	11.82	0	40.5		-10	55
1135		40.58	11.82	0	40.5		-10	55
1155		40.48	11.82	0	40.5		-10	55
1175		40.54	11.82	0	40.5		-10	55
1195		40.64	11.82	0	40.5		-10	55
1215		40.48	11.82	0	40.5		-10	55
1235		40.46	11.82	0	40.5		-10	55
1255		40.59	11.82	0	40.5		-10	55
1275		40.62	11.82	0	40.5		-10	55
1295		40.55	11.82	0	40.5		-10	55
1315		40.56	11.82	0	40.5		-10	55
1335		40.59	11.82	0	40.5		-10	55
1340		40.59	11.82	0	40.5		-10	55
1355		40.47	11.82	0	40.5		-10	55
1375		40.61	11.82	0	40.5		-10	55
1395		40.54	11.82	0	40.5		-10	55
1400		40.54	11.82	0	40.5		-10	55
1415		40.6	11.82	0	40.5		-10	55
1435		40.59	11.82	0	40.5		-10	55
1455		40.57	11.82	0	40.5		-10	55
1465		40.57	11.82	0	40.5		-10	55
1475		40.5	11.82	0	40.5		-10	55
1495		40.61	11.82	0	40.5		-10	55
1515		40.52	11.82	0	40.5		-10	55
1525		40.52	11.82	0	40.5		-10	55
1535		40.54	11.82	0	40.5		-10	55
1555		40.54	11.82	0	40.5		-10	55
1575		40.56	11.82	0	40.5		-10	55
1590		40.56	11.79	0	40.5		-10	55
1595		40.6	11.79	0	40.5		-10	55
1615		40.42	11.79	0	40.5		-10	55
1635		40.58	11.79	0	40.5		-10	55
1650		40.58	11.79	0	40.5		-10	55
1655		40.54	11.79	0	40.5		-10	55
1675		40.63	11.79	0	40.5		-10	55
1695		40.68	11.79	0	40.5		-10	55
1715		40.57	11.79	0	40.5		-10	55
1735		40.64	11.79	0	40.5		-10	55
1755		40.55	11.79	0	40.5		-10	55
1775		40.49	11.79	0	40.5		-10	55
1795		40.5	11.79	0	40.5		-10	55
1815		40.56	11.79	0	40.5		-10	55
1835		40.51	11.79	0	40.5		-10	55
1840		40.51	11.79	0	40.5		-10	55
1855		40.61	11.79	0	40.5		-10	55
1875		40.57	11.79	0	40.5		-10	55
1895		40.38	11.79	0	40.5		-10	55
1900		40.38	11.79	0	40.5		-10	55
1915		40.54	11.79	0	40.5		-10	55
1935		40.45	11.79	0	40.5		-10	55
1955		40.59	11.79	0	40.5		-10	55
1965		40.59	11.79	0	40.5		-10	55
1975		40.46	11.79	0	40.5		-10	55
1995		40.58	11.79	0	40.5		-10	55
2015		40.56	11.79	0	40.5		-10	55
2025		40.56	11.79	0	40.5		-10	55
2035		40.69	11.79	0	40.5		-10	55
2055		40.53	11.79	0	40.5		-10	55
2075		40.49	11.79	0	40.5		-10	55
2090		40.49	11.84	0	40.5		-10	55
2095		40.55	11.84	0	40.5		-10	55
2115		40.45	11.84	0	40.5		-10	55
2135		40.44	11.84	0	40.5		-10	55
2150		40.44	11.84	0	40.5		-10	55
2155		40.51	11.84	0	40.5		-10	55
2175		40.59	11.84	0	40.5		-10	55
2195		40.67	11.84	0	40.5		-10	55
2215		40.47	11.84	0	40.5		-10	55
2235		40.52	11.84	0	40.5		-10	55
2255		40.52	11.84	0	40.5		-10	55
2275		40.51	11.84	0	40.5		-10	55
2295		40.37	11.84	0	40.5		-10	55
2315		40.49	11.84	0	40.5		-10	55
2335		40.47	11.84	0	40.5		-10	55
2340		40.47	11.84	0	40.5		-10	55
2355		40.55	11.84	0	40.5		-10	55
2375		40.6	11.84	0	40.5		-10	55
2395		40.48	11.84	0	40.5		-10	55
2400		40.48	11.84	0	40.5		-10	55
2415		40.51	11.84	0	40.5		-10	55
2435		40.62	11.84	0	40.5		-10	55
2455		40.69	11.84	0	40.5		-10	55
2465		40.69	11.84	0	40.5		-10	55
2475		40.63	11.84	0	40.5		-10	55
2495		40.55	11.84	0	40.5		-10	55
2515		40.61	11.84	0	40.5		-10	55
2525		40.61	11.84	0	40.5		-10	55
2535		40.59	11.84	0	40.5		-10	55
2555		40.51	11.84	0	40.5		-10	55
2575		40.53	11.84	0	40.5		-10	55
2585		40.53	11.84	0	40.5		-10	55
2595		40.57	11.84	0	40.5		-10	55
2615		40.58	11.84	0	40.5		-10	55
2635		40.49	11.84	0	40.5		-10	55
2650		40.49	11.72	0	40.5		-10	55
2655		40.51	11.72	0	40.5		-10	55
2675		40.55	11.72	0	40.5		-10	55
2695		40.47	11.72	0	40.5		-10	55
2715		40.4	11.72	0	40.5		-10	55
2735		40.56	11.72	0	40.5		-10	55
2755		40.58	11.72	0	40.5		-10	55
2775		40.62	11.72	0	40.5		-10	55
2795		40.57	11.72	0	40.5		-10	55
2815		40.5	11.72	0	40.5		-10	55
2835		40.5	11.72	0	40.5		-10	55
2840		40.5	11.72	0	40.5		-10	55
2855		40.5	11.72	0	40.5		-10	55
2875		40.47	11.72	0	40.5		-10	55
2895		40.53	11.72	0	40.5		-10	55
2900		40.53	11.72	0	40.5		-10	55
2915		40.5	11.72	0	40.5		-10	55
2935		40.39	11.72	0	40.5		-10	55
2955		40.38	11.72	0	40.5		-10	55
2960		40.38	11.72	0	40.5		-10	55
2975		40.51	11.72	0	40.5		-10	55
2995		40.66	11.72	0	40.5		-10	55
3015		40.49	11.72	0	40.5		-10	55
3025		40.49	11.72	0	40.5		-10	55
3035		40.52	11.72	0	40.5		-10	55
3055		40.48	11.72	0	40.5		-10	55
3075		40.51	11.72	0	40.5		-10	55
3085		40.51	11.72	0	40.5		-10	55
3095		40.55	11.72	0	40.5		-10	55
3115		40.4	11.72	0	40.5		-10	55
3135		40.45	11.72	0	40.5		-10	55
3150		40.45	11.75	0	40.5		-10	55
3155		40.69	11.75	0	40.5		-10	55
3175		40.53	11.75	0	40.5		-10	55
3195		40.47	11.75	0	40.5		-10	55
3210		40.47	11.75	0	40.5		-10	55
3215		40.46	11.75	0	40.5		-10	55
3235		40.53	11.75	0	40.5		-10	55
3255		40.58	11.75	0	40.5		-10	55
3275		40.45	11.75	0	40.5		-10	55
3295		40.61	11.75	0	40.5		-10	55
3315		40.48	11.75	0	40.5		-10	55
3335		40.45	11.75	0	40.5		-10	55
3355		40.49	11.75	0	40.5		-10	55
3375		40.57	11.75	0	40.5		-10	55
3395		40.5	11.75	0	40.5		-10	55
3400		40.5	11.75	0	40.5		-10	55
3415		40.57	11.75	0	40.5		-10	55
3435		40.63	11.75	0	40.5		-10	55
3455		40.54	11.75	0	40.5		-10	55
3460		40.54	11.75	0	40.5		-10	55
3475		40.58	11.75	0	40.5		-10	55
3495		40.47	11.75	0	40.5		-10	55
3515		40.4	11.75	0	40.5		-10	55
3525		40.4	11.75	0	40.5		-10	55
3535		40.67	11.75	0	40.5		-10	55
3555		40.5	11.75	0	40.5		-10	55
3575		40.41	11.75	0	40.5		-10	55
3585		40.41	11.75	0	40.5		-10	55
3595		40.47	11.75	0	40.5		-10	55
3615		40.61	11.75	0	40.5		-10	55
3635		40.58	11.75	0	40.5		-10	55
3650		40.58	11.59	0	40.5		-10	55
3655		40.55	11.59	0	40.5		-10	55
3675		40.54	11.59	0	40.5		-10	55
3695		40.56	11.59	0	40.5		-10	55
3710		40.56	11.59	0	40.5		-10	55
3715		40.46	11.59	0	40.5		-10	55
3735		40.63	11.59	0	40.5		-10	55
3755		40.58	11.59	0	40.5		-10	55
3775		40.5	11.59	0	40.5		-10	55
3795		40.45	11.59	0	40.5		-10	55
3815		40.52	11.59	0	40.5		-10	55
3835		40.61	11.59	0	40.5		-10	55
3855		40.59	11.59	0	40.5		-10	55
3875		40.55	11.59	0	40.5		-10	55
3895		40.6	11.59	0	40.5		-10	55
3900		40.6	11.59	0	40.5		-10	55
3915		40.53	11.59	0	40.5		-10	55
3935		40.57	11.59	0	40.5		-10	55
3955		40.54	11.59	0	40.5		-10	55
3960		40.54	11.59	0	40.5		-10	55
3975		40.62	11.59	0	40.5		-10	55
3995		40.53	11.59	0	40.5		-10	55
4015		40.44	11.59	0	40.5		-10	55
4025		40.44	11.59	0	40.5		-10	55
4035		40.47	11.59	0	40.5		-10	55
4055		40.55	11.59	0	40.5		-10	55
4075		40.5	11.59	0	40.5		-10	55
4085		40.5	11.59	0	40.5		-10	55
4095		40.5	11.59	0	40.5		-10	55
4115		40.61	11.59	0	40.5		-10	55
4135		40.58	11.59	0	40.5		-10	55
4150		40.58	11.67	0	40.5		-10	55
4155		40.52	11.67	0	40.5		-10	55
4175		40.55	11.67	0	40.5		-10	55
4195		40.53	11.67	0	40.5		-10	55
4210		40.53	11.67	0	40.5		-10	55
4215		40.45	11.67	0	40.5		-10	55
4235		40.54	11.67	0	40.5		-10	55
4255		40.53	11.67	0	40.5		-10	55
4270		40.53	11.67	0	40.5		-10	55
4275		40.66	11.67	0	40.5		-10	55
4295		40.55	11.67	0	40.5		-10	55
4315		40.48	11.67	0	40.5		-10	55
4335		40.56	11.67	0	40.5		-10	55
4355		40.53	11.67	0	40.5		-10	55
4375		40.54	11.67	0	40.5		-10	55
4395		40.56	11.67	0	40.5		-10	55
4415		40.42	11.67	0	40.5		-10	55
4435		40.51	11.67	0	40.5		-10	55
4455		40.54	11.67	0	40.5		-10	55
4460		40.54	11.67	0	40.5		-10	55
4475		40.49	11.67	0	40.5		-10	55
4495		40.6	11.67	0	40.5		-10	55
4515		40.49	11.67	0	40.5		-10	55
4520		40.49	11.67	0	40.5		-10	55
4535		40.48	11.67	0	40.5		-10	55
4555		40.5	11.67	0	40.5		-10	55
4575		40.49	11.67	0	40.5		-10	55
4585		40.49	11.67	0	40.5		-10	55
4595		40.27	11.67	0	40.5		-10	55
4615		40.49	11.67	0	40.5		-10	55
4635		40.6	11.67	0	40.5		-10	55
4645		40.6	11.67	0	40.5		-10	55
4655		40.58	11.67	0	40.5		-10	55
4675		40.39	11.67	0	40.5		-10	55
4695		40.41	11.67	0	40.5		-10	55
4710		40.41	11.62	0	40.5		-10	55
4715		40.55	11.62	0	40.5		-10	55
4735		40.35	11.62	0	40.5		-10	55
4755		40.5	11.62	0	40.5		-10	55
4770		40.5	11.62	0	40.5		-10	55
4775		40.53	11.62	0	40.5		-10	55
4795		40.49	11.62	0	40.5		-10	55
4815		40.41	11.62	0	40.5		-10	55
4835		40.61	11.62	0	40.5		-10	55
4855		40.3	11.62	0	40.5		-10	55
4875		40.44	11.62	0	40.5		-10	55
4895		40.38	11.62	0	40.5		-10	55
4915		40.38	11.62	0	40.5		-10	55
4935		40.41	11.62	0	40.5		-10	55
4955		40.51	11.62	0	40.5		-10	55
4960		40.51	11.62	0	40.5		-10	55
4975		40.5	11.62	0	40.5		-10	55
4995		40.49	11.62	0	40.5		-10	55
5015		40.44	11.62	0	40.5		-10	55
5020		40.44	11.62	0	40.5		-10	55
5035		40.57	11.62	0	40.5		-10	55
5055		40.36	11.62	0	40.5		-10	55
5075		40.48	11.62	0	40.5		-10	55
5085		40.48	11.62	0	40.5		-10	55
5095		40.5	11.62	0	40.5		-10	55
5115		40.47	11.62	0	40.5		-10	55
5135		40.5	11.62	0	40.5		-10	55
5145		40.5	11.62	0	40.5		-10	55
5155		40.58	11.62	0	40.5		-10	55
5175		40.44	11.62	0	40.5		-10	55
5195		40.62	11.62	0	40.5		-10	55
5210		40.62	11.64	0	40.5		-10	55
5215		40.6	11.64	0	40.5		-10	55
5235		40.65	11.64	0	40.5		-10	55
5255		40.74	11.64	0	40.5		-10	55
5270		40.74	11.64	0	40.5		-10	55
5275		40.85	11.64	0	40.5		-10	55
5295		40.88	11.64	0	40.5		-10	55
5315		40.97	11.64	0	40.5		-10	55
5335		41.06	11.64	0	40.5		-10	55
5355		41.16	11.64	0	40.5		-10	55
5375		41.17	11.64	0	40.5		-10	55
5395		41.19	11.64	0	40.5		-10	55
5415		41.57	11.64	0	40.5		-10	55
5435		41.85	11.64	0	40.5		-10	55
5455		41.85	11.64	0	40.5		-10	55
5460		41.85	11.64	0	40.5		-10	55
5475		41.94	11.64	0	40.5		-10	55
5495		42.07	11.64	0	40.5		-10	55
5515		42.38	11.64	0	40.5		-10	55
5520		42.38	11.64	0	40.5		-10	55
5535		42.46	11.64	0	40.5		-10	55
5555		42.5	11.64	0	40.5		-10	55
5575		42.9	11.64	0	40.5		-10	55
5580		42.9	11.64	0	40.5		-10	55
5595		43.08	11.64	0	40.5		-10	55
5615		43.15	11.64	0	40.5		-10	55
5635		43.34	11.64	0	40.5		-10	55
5645		43.34	11.64	0	40.5		-10	55
5655		43.51	11.64	0	40.5		-10	55
5675		43.79	11.64	0	40.5		-10	55
5695		43.78	11.64	0	40.5		-10	55
5705		43.78	11.64	0	40.5		-10	55
5715		44.08	11.64	0	40.5		-10	55
5735		44.1	11.64	0	40.5		-10	55
5755		44.45	11.64	0	40.5		-10	55
5770		44.45	11.65	0	40.5		-10	55
5775		44.51	11.65	0	40.5		-10	55
5795		44.77	11.65	0	40.5		-10	55
5815		44.77	11.65	0	40.5		-10	55
5830		44.77	11.65	0	40.5		-10	55
5835		45.07	11.65	0	40.5		-10	55
5855		45.39	11.65	0	40.5		-10	55
5875		45.63	11.65	0	40.5		-10	55
5895		45.47	11.65	0	40.5		-10	55
5915		45.89	11.65	0	40.5		-10	55
5935		45.86	11.65	0	40.5		-10	55
5955		46.21	11.65	0	40.5		-10	55
5975		46.3	11.65	0	40.5		-10	55
5995		46.4	11.65	0	40.5		-10	55
6015		46.56	11.65	0	40.5		-10	55
6020		46.56	11.65	0	40.5		-10	55
6035		46.79	11.65	0	40.5		-10	55
6055		46.76	11.65	0	40.5		-10	55
6075		47.07	11.65	0	40.5		-10	55
6080		47.07	11.65	0	40.5		-10	55
6095		47.29	11.65	0	40.5		-10	55
6115		47.27	11.65	0	40.5		-10	55
6135		47.55	11.65	0	40.5		-10	55
6145		47.55	11.65	0	40.5		-10	55
6155		47.62	11.65	0	40.5		-10	55
6175		47.75	11.65	0	40.5		-10	55
6195		48	11.65	0	40.5		-10	55
6205		48	11.65	0	40.5		-10	55
6215		48.11	11.65	0	40.5		-10	55
6235		48.4	11.65	0	40.5		-10	55
6255		48.49	11.65	0	40.5		-10	55
6270		48.49	11.57	0	40.5		-10	55
6275		48.58	11.57	0	40.5		-10	55
6295		48.61	11.57	0	40.5		-10	55
6315		48.76	11.57	0	40.5		-10	55
6330		48.76	11.57	0	40.5		-10	55
6335		49.11	11.57	0	40.5		-10	55
6355		49.29	11.57	0	40.5		-10	55
6375		49.26	11.57	0	40.5		-10	55
6395		49.21	11.57	0	40.5		-10	55
6415		49.49	11.57	0	40.5		-10	55
6435		49.63	11.57	0	40.5		-10	55
6455		49.82	11.57	0	40.5		-10	55
6475		49.86	11.57	0	40.5		-10	55
6495		50	11.57	0	40.5		-10	55
6515		49.92	11.57	0	40.5		-10	55
6520		49.92	11.57	0	40.5		-10	55
6535		50.15	11.57	0	40.5		-10	55
6555		50.02	11.57	0	40.5		-10	55
6575		50.2	11.57	0	40.5		-10	55
6580		50.2	11.57	0	40.5		-10	55
6595		50.26	11.57	0	40.5		-10	55
6615		50.41	11.57	0	40.5		-10	55
6635		50.32	11.57	0	40.5		-10	55
6645		50.32	11.57	0	40.5		-10	55
6655		50.41	11.57	0	40.5		-10	55
6675		50.55	11.57	0	40.5		-10	55
6695		50.51	11.57	0	40.5		-10	55
6705		50.51	11.57	3	40.5		-10	55
6715		50.5	11.57	3	40.5		-10	55
6735		50.77	11.57	3	40.5		-10	55
6755		50.54	11.57	3	40.5		-10	55
6770		50.54	11.67	3	40.5		-10	55
6775		50.5	11.67	3	40.5		-10	55
6795		50.44	11.67	3	40.5		-10	55
6815		50.44	11.67	3	40.5		-10	55
6830		50.44	11.67	7	40.5		-10	55
6835		50.36	11.67	7	40.5		-10	55
6855		50.21	11.67	7	40.5		-10	55
6875		50.23	11.67	7	40.5		-10	55
6890		50.23	11.67	7	40.5		-10	55
6895		49.94	11.67	7	40.5		-10	55
6915		49.97	11.67	7	40.5		-10	55
6935		49.82	11.67	7	40.5		-10	55
6955		49.66	11.67	7	40.5		-10	55
6975		49.45	11.67	7	40.5		-10	55
6995		49.26	11.67	7	40.5		-10	55
7015		49.12	11.67	7	40.5		-10	55
7020		49.12	11.67	7	40.5		-10	55
7035		48.98	11.67	7	40.5		-10	55
7055		48.56	11.67	7	40.5		-10	55
7075		48.13	11.67	7	40.5		-10	55
7080		48.13	11.67	8	40.5		-10	55
7095		48.09	11.67	8	40.5		-10	55
7115		48.06	11.67	8	40.5		-10	55
7135		47.66	11.67	8	40.5		-10	55
7140		47.66	11.67	8	40.5		-10	55
7155		47.43	11.67	8	40.5		-10	55
7175		47.26	11.67	8	40.5		-10	55
7195		46.98	11.67	8	40.5		-10	55
7205		46.98	11.67	7	40.5		-10	55
7215		46.77	11.67	7	40.5		-10	55
7235		46.56	11.67	7	40.5		-10	55
7255		46.45	11.67	7	40.5		-10	55
7265		46.45	11.67	7	40.5		-10	55
7275		46	11.67	7	40.5		-10	55
7295		45.86	11.67	7	40.5		-10	55
7315		45.73	11.67	7	40.5		-10	55
7330		45.73	11.59	8	40.5		-10	55
7335		45.41	11.59	8	40.5		-10	55
7355		45.33	11.59	8	40.5		-10	55
7375		45.05	11.59	8	40.5		-10	55
7390		45.05	11.59	8	40.5		-10	55
7395		44.8	11.59	8	40.5		-10	55
7415		44.68	11.59	8	40.5		-10	55
7435		44.44	11.59	8	40.5		-10	55
7455		44.34	11.59	8	40.5		-10	55
7475		44.16	11.59	8	40.5		-10	55
7495		43.89	11.59	8	40.5		-10	55
7515		43.73	11.59	8	40.5		-10	55
7535		43.71	11.59	8	40.5		-10	55
7555		43.56	11.59	8	40.5		-10	55
7575		43.29	11.59	8	40.5		-10	55
7580		43.29	11.59	8	40.5		-10	55
7595		43.21	11.59	8	40.5		-10	55
7615		43.07	11.59	8	40.5		-10	55
7635		42.97	11.59	8	40.5		-10	55
7640		42.97	11.59	8	40.5		-10	55
7655		42.77	11.59	8	40.5		-10	55
7675		42.6	11.59	8	40.5		-10	55
7695		42.29	11.59	8	40.5		-10	55
7705		42.29	11.59	8	40.5		-10	55
7715		42.3	11.59	8	40.5		-10	55
7735		42.08	11.59	8	40.5		-10	55
7755		41.97	11.59	8	40.5		-10	55
7765		41.97	11.59	8	40.5		-10	55
7775		41.78	11.59	8	40.5		-10	55
7795		41.68	11.59	8	40.5		-10	55
7815		41.51	11.59	8	40.5		-10	55
7830		41.51	11.42	8	40.5		-10	55
7835		41.44	11.42	8	40.5		-10	55
7855		41.38	11.42	8	40.5		-10	55
7875		41.14	11.42	8	40.5		-10	55
7890		41.14	11.42	8	40.5		-10	55
7895		40.97	11.42	8	40.5		-10	55
7915		41.14	11.42	8	40.5		-10	55
7935		40.89	11.42	8	40.5		-10	55
7955		41.01	11.42	6	40.5		-10	55
7975		40.87	11.42	6	40.5		-10	55
7995		40.71	11.42	6	40.5		-10	55
8015		40.82	11.42	6	40.5		-10	55
8035		40.8	11.42	6	40.5		-10	55
8055		40.7	11.42	6	40.5		-10	55
8075		40.75	11.42	6	40.5		-10	55
8080		40.75	11.42	0	40.5		-10	55
8095		40.74	11.42	0	40.5		-10	55
8115		40.71	11.42	0	40.5		-10	55
8135		40.74	11.42	0	40.5		-10	55
8140		40.74	11.42	0	40.5		-10	55
8155		40.74	11.42	0	40.5		-10	55
8175		40.58	11.42	0	40.5		-10	55
8195		40.69	11.42	0	40.5		-10	55
8200		40.69	11.42	0	40.5		-10	55
8215		40.67	11.42	0	40.5		-10	55
8235		40.66	11.42	0	40.5		-10	55
8255		40.83	11.42	0	40.5		-10	55
8265		40.83	11.42	0	40.5		-10	55
8275		40.85	11.42	0	40.5		-10	55
8295		40.79	11.42	0	40.5		-10	55
8315		40.84	11.42	0	40.5		-10	55
8330		40.84	11.57	0	40.5		-10	55
8335		40.89	11.57	0	40.5		-10	55
8355		40.87	11.57	0	40.5		-10	55
8375		41.04	11.57	0	40.5		-10	55
8390		41.04	11.57	0	40.5		-10	55
8395		41.13	11.57	0	40.5		-10	55
8415		41.22	11.57	0	40.5		-10	55
8435		41.5	11.57	0	40.5		-10	55
8450		41.5	11.57	0	40.5		-10	55
8455		41.52	11.57	0	40.5		-10	55
8475		41.49	11.57	0	40.5		-10	55
8495		41.78	11.57	0	40.5		-10	55
8515		42.12	11.57	0	40.5		-10	55
8535		42.3	11.57	0	40.5		-10	55
8555		42.36	11.57	0	40.5		-10	55
8575		42.4	11.57	0	40.5		-10	55
8595		42.48	11.57	0	40.5		-10	55
8615		42.83	11.57	0	40.5		-10	55
8635		42.94	11.57	0	40.5		-10	55
8640		42.94	11.57	0	40.5		-10	55
8655		43.29	11.57	0	40.5		-10	55
8675		43.45	11.57	0	40.5		-10	55
8695		43.62	11.57	0	40.5		-10	55
8700		43.62	11.57	0	40.5		-10	55
8715		43.69	11.57	0	40.5		-10	55
8735		44.18	11.57	0	40.5		-10	55
8755		44.29	11.57	0	40.5		-10	55
8765		44.29	11.57	0	40.5		-10	55
8775		44.25	11.57	0	40.5		-10	55
8795		44.55	11.57	0	40.5		-10	55
8815		44.71	11.57	0	40.5		-10	55
8825		44.71	11.57	0	40.5		-10	55
8835		44.97	11.57	0	40.5		-10	55
8855		45.06	11.57	0	40.5		-10	55
8875		45.26	11.57	0	40.5		-10	55
8890		45.26	11.49	0	40.5		-10	55
8895		45.55	11.49	0	40.5		-10	55
8915		45.66	11.49	0	40.5		-10	55
8935		45.97	11.49	0	40.5		-10	55
8950		45.97	11.49	0	40.5		-10	55
8955		45.82	11.49	0	40.5		-10	55
8975		46.08	11.49	0	40.5		-10	55
8995		46.51	11.49	0	40.5		-10	55
9015		46.55	11.49	0	40.5		-10	55
9035		46.87	11.49	0	40.5		-10	55
9055		47.07	11.49	0	40.5		-10	55
9075		47.33	11.49	0	40.5		-10	55
9095		47.5	11.49	0	40.5		-10	55
9115		47.51	11.49	0	40.5		-10	55
9135		47.83	11.49	0	40.5		-10	55
9140		47.83	11.49	0	40.5		-10	55
9155		47.92	11.49	0	40.5		-10	55
9175		48.09	11.49	0	40.5		-10	55
9195		48.17	11.49	0	40.5		-10	55
9200		48.17	11.49	0	40.5		-10	55
9215		48.26	11.49	0	40.5		-10	55
9235		48.54	11.49	0	40.5		-10	55
9255		48.57	11.49	0	40.5		-10	55
9265		48.57	11.49	0	40.5		-10	55
9275		48.69	11.49	0	40.5		-10	55
9295		49.06	11.49	0	40.5		-10	55
9315		49.23	11.49	0	40.5		-10	55
9325		49.23	11.49	0	40.5		-10	55
9335		49.16	11.49	0	40.5		-10	55
9355		49.68	11.49	0	40.5		-10	55
9375		49.59	11.49	0	40.5		-10	55
9390		49.59	11.39	0	40.5		-10	55
9395		49.66	11.39	0	40.5		-10	55
9415		49.78	11.39	0	40.5		-10	55
9435		50	11.39	0	40.5		-10	55
9450		50	11.39	2	40.5		-10	55
9455		49.87	11.39	2	40.5		-10	55
9475		50.03	11.39	2	40.5		-10	55
9495		50.05	11.39	2	40.5		-10	55
9515		50.55	11.39	2	40.5		-10	55
9535		50.46	11.39	2	40.5		-10	55
9555		50.42	11.39	2	40.5		-10	55
9575		50.48	11.39	5	40.5		-10	55
9595		50.46	11.39	5	40.5		-10	55
9615		50.65	11.39	5	40.5		-10	55
9635		50.64	11.39	5	40.5		-10	55
9640		50.64	11.39	5	40.5		-10	55
9655		50.69	11.39	5	40.5		-10	55
9675		50.75	11.39	5	40.5		-10	55
9695		50.62	11.39	5	40.5		-10	55
9700		50.62	11.39	15	40.5		-10	55
9715		50.75	11.39	15	40.5		-10	55
9735		50.74	11.39	15	40.5		-10	55
9755		50.59	11.39	15	40.5		-10	55
9765		50.59	11.39	15	40.5		-10	55
9775		50.45	11.39	15	40.5		-10	55
9795		50.41	11.39	15	40.5		-10	55
9815		50.26	11.39	15	40.5		-10	55
9825		50.26	11.39	17	40.5		-10	55
9835		50.18	11.39	17	40.5		-10	55
9855		50	11.39	17	40.5		-10	55
9875		49.74	11.39	17	40.5		-10	55
9885		49.74	11.39	17	40.5		-10	55
9895		49.8	11.39	17	40.5		-10	55
9915		49.42	11.39	17	40.5		-10	55
9935		49.13	11.39	17	40.5		-10	55
9950		49.13	11.6	17	40.5		-10	55
9955		49.11	11.6	17	40.5		-10	55
9975		48.66	11.6	17	40.5		-10	55
9995		48.64	11.6	17	40.5		-10	55
10010		48.64	11.6	17	40.5		-10	55
10015		48.32	11.6	17	40.5		-10	55
10035		48.17	11.6	17	40.5		-10	55
10055		47.92	11.6	17	40.5		-10	55
10075		47.48	11.6	16	40.5		-10	55
10095		47.36	11.6	16	40.5		-10	55
10115		47.29	11.6	16	40.5		-10	55
10135		46.87	11.6	16	40.5		-10	55
10155		46.62	11.6	16	40.5		-10	55
10175		46.28	11.6	16	40.5		-10	55
10195		46.15	11.6	16	40.5		-10	55
10200		46.15	11.6	17	40.5		-10	55
10215		45.8	11.6	17	40.5		-10	55
10235		45.79	11.6	17	40.5		-10	55
10255		45.62	11.6	17	40.5		-10	55
10260		45.62	11.6	17	40.5		-10	55
10275		45.35	11.6	17	40.5		-10	55
10295		45.26	11.6	17	40.5		-10	55
10315		44.96	11.6	17	40.5		-10	55
10325		44.96	11.6	17	40.5		-10	55
10335		44.9	11.6	17	40.5		-10	55
10355		44.59	11.6	17	40.5		-10	55
10375		44.53	11.6	17	40.5		-10	55
10385		44.53	11.6	17	40.5		-10	55
10395		44.2	11.6	17	40.5		-10	55
10415		44.16	11.6	17	40.5		-10	55
10435		43.93	11.6	17	40.5		-10	55
10450		43.93	11.59	17	40.5		-10	55
10455		43.86	11.59	17	40.5		-10	55
10475		43.66	11.59	17	40.5		-10	55
10495		43.59	11.59	17	40.5		-10	55
10510		43.59	11.59	17	40.5		-10	55
10515		43.43	11.59	17	40.5		-10	55
10535		43.18	11.59	17	40.5		-10	55
10555		43	11.59	17	40.5		-10	55
10575		42.79	11.59	16	40.5		-10	55
10595		42.68	11.59	16	40.5		-10	55
10615		42.69	11.59	16	40.5		-10	55
10635		42.5	11.59	16	40.5		-10	55
10655		42.24	11.59	16	40.5		-10	55
10675		42.07	11.59	16	40.5		-10	55
10695		41.88	11.59	16	40.5		-10	55
10700		41.88	11.59	15	40.5		-10	55
10715		41.79	11.59	15	40.5		-10	55
10735		41.75	11.59	15	40.5		-10	55
10755		41.48	11.59	15	40.5		-10	55
10760		41.48	11.59	15	40.5		-10	55
10775		41.31	11.59	15	40.5		-10	55
10795		41.27	11.59	15	40.5		-10	55
10815		41.35	11.59	15	40.5		-10	55
10825		41.35	11.59	9	40.5		-10	55
10835		41.17	11.59	9	40.5		-10	55
10855		41.09	11.59	9	40.5		-10	55
10875		40.97	11.59	9	40.5		-10	55
10885		40.97	11.59	9	40.5		-10	55
10895		40.9	11.59	9	40.5		-10	55
10915		40.98	11.59	9	40.5		-10	55
10935		40.88	11.59	9	40.5		-10	55
10950		40.88	11.6	0	40.5		-10	55
10955		40.86	11.6	0	40.5		-10	55
10975		40.76	11.6	0	40.5		-10	55
10995		40.71	11.6	0	40.5		-10	55
11010		40.71	11.6	0	40.5		-10	55
11015		40.89	11.6	0	40.5		-10	55
11035		40.68	11.6	0	40.5		-10	55
11055		40.63	11.6	0	40.5		-10	55
11075		40.72	11.6	0	40.5		-10	55
11095		40.77	11.6	0	40.5		-10	55
11115		40.79	11.6	0	40.5		-10	55
11135		40.71	11.6	0	40.5		-10	55
11155		40.81	11.6	0	40.5		-10	55
11175		40.7	11.6	0	40.5		-10	55
11195		40.79	11.6	0	40.5		-10	55
11215		40.72	11.6	0	40.5		-10	55
11235		40.81	11.6	0	40.5		-10	55
11255		41.01	11.6	0	40.5		-10	55
11260		41.01	11.6	0	40.5		-10	55
11275		40.94	11.6	0	40.5		-10	55
11295		41.04	11.6	0	40.5		-10	55
11315		41.03	11.6	0	40.5		-10	55
11320		41.03	11.6	0	40.5		-10	55
11335		41.09	11.6	0	40.5		-10	55
11355		41.34	11.6	0	40.5		-10	55
11375		41.37	11.6	0	40.5		-10	55
11385		41.37	11.6	0	40.5		-10	55
11395		41.55	11.6	0	40.5		-10	55
11415		41.86	11.6	0	40.5		-10	55
11435		41.8	11.6	0	40.5		-10	55
11445		41.8	11.6	0	40.5		-10	55
11455		41.95	11.6	0	40.5		-10	55
11475		42.08	11.6	0	40.5		-10	55
11495		42.48	11.6	0	40.5		-10	55
11510		42.48	11.59	0	40.5		-10	55
11515		42.5	11.59	0	40.5		-10	55
11535		42.65	11.59	0	40.5		-10	55
11555		42.99	11.59	0	40.5		-10	55
11570		42.99	11.59	0	40.5		-10	55
11575		43.04	11.59	0	40.5		-10	55
11595		43.39	11.59	0	40.5		-10	55
11615		43.48	11.59	0	40.5		-10	55
11635		43.69	11.59	0	40.5		-10	55
11655		43.8	11.59	0	40.5		-10	55
11675		44	11.59	0	40.5		-10	55
11695		44.23	11.59	0	40.5		-10	55
11715		44.54	11.59	0	40.5		-10	55
11735		44.62	11.59	0	40.5		-10	55
11755		44.91	11.59	0	40.5		-10	55
11760		44.91	11.59	0	40.5		-10	55
11775		45.01	11.59	0	40.5		-10	55
11795		45.16	11.59	0	40.5		-10	55
11815		45.51	11.59	0	40.5		-10	55
11820		45.51	11.59	0	40.5		-10	55
11835		45.65	11.59	0	40.5		-10	55
11855		45.86	11.59	0	40.5		-10	55
11875		45.87	11.59	0	40.5		-10	55
11885		45.87	11.59	0	40.5		-10	55
11895		46.14	11.59	0	40.5		-10	55
11915		46.32	11.59	0	40.5		-10	55
11935		46.55	11.59	0	40.5		-10	55
11945		46.55	11.59	0	40.5		-10	55
11955		46.78	11.59	0	40.5		-10	55
11975		46.89	11.59	0	40.5		-10	55
11995		47.26	11.59	0	40.5		-10	55
12010		47.26	11.7	0	40.5		-10	55
12015		47.32	11.7	0	40.5		-10	55
12035		47.53	11.7	0	40.5		-10	55
12055		47.71	11.7	0	40.5		-10	55
12070		47.71	11.7	0	40.5		-10	55
12075		47.76	11.7	0	40.5		-10	55
12095		48.05	11.7	0	40.5		-10	55
12115		48.1	11.7	0	40.5		-10	55
12135		48.36	11.7	0	40.5		-10	55
12155		48.46	11.7	0	40.5		-10	55
12175		48.77	11.7	0	40.5		-10	55
12195		48.92	11.7	0	40.5		-10	55
12215		49.06	11.7	0	40.5		-10	55
12235		49.25	11.7	0	40.5		-10	55
12255		49.38	11.7	0	40.5		-10	55
12260		49.38	11.7	0	40.5		-10	55
12275		49.44	11.7	0	40.5		-10	55
12295		49.67	11.7	0	40.5		-10	55
12315		49.73	11.7	0	40.5		-10	55
12320		49.73	11.7	0	40.5		-10	55
12335		49.82	11.7	0	40.5		-10	55
12355		49.87	11.7	0	40.5		-10	55
12375		50.02	11.7	0	40.5		-10	55
12385		50.02	11.7	0	40.5		-10	55
12395		50.2	11.7	0	40.5		-10	55
12415		50.29	11.7	0	40.5		-10	55
12435		50.27	11.7	0	40.5		-10	55
12445		50.27	11.7	5	40.5		-10	55
12455		50.27	11.7	5	40.5		-10	55
12475		50.37	11.7	5	40.5		-10	55
12495		50.38	11.7	5	40.5		-10	55
12505		50.38	11.7	5	40.5		-10	55
12515		50.58	11.7	5	40.5		-10	55
12535		50.49	11.7	5	40.5		-10	55
12555		50.5	11.7	5	40.5		-10	55
12570		50.5	11.69	11	40.5		-10	55
12575		50.54	11.69	11	40.5		-10	55
12595		50.59	11.69	11	40.5		-10	55
12615		50.59	11.69	11	40.5		-10	55
12635		50.64	11.69	11	40.5		-10	55
12655		50.63	11.69	11	40.5		-10	55
12675		50.33	11.69	11	40.5		-10	55
12695		50.37	11.69	16	40.5		-10	55
12715		50.54	11.69	16	40.5		-10	55
12735		50.17	11.69	16	40.5		-10	55
12755		49.93	11.69	16	40.5		-10	55
12775		50.01	11.69	16	40.5		-10	55
12795		49.67	11.69	16	40.5		-10	55
12815		49.78	11.69	16	40.5		-10	55
12820		49.78	11.69	18	40.5		-10	55
12835		49.42	11.69	18	40.5		-10	55
12855		49.24	11.69	18	40.5		-10	55
12875		48.89	11.69	18	40.5		-10	55
12880		48.89	11.69	18	40.5		-10	55
12895		48.8	11.69	18	40.5		-10	55
12915		48.42	11.69	18	40.5		-10	55
12935		48.47	11.69	18	40.5		-10	55
12945		48.47	11.69	19	40.5		-10	55
12955		48.1	11.69	19	40.5		-10	55
12975		47.96	11.69	19	40.5		-10	55
12995		47.57	11.69	19	40.5		-10	55
13005		47.57	11.69	19	40.5		-10	55
13015		47.47	11.69	19	40.5		-10	55
13035		47.21	11.69	19	40.5		-10	55
13055		47.01	11.69	19	40.5		-10	55
13070		47.01	11.88	19	40.5		-10	55
13075		46.67	11.88	19	40.5		-10	55
13095		46.63	11.88	19	40.5		-10	55
13115		46.2	11.88	19	40.5		-10	55
13130		46.2	11.88	19	40.5		-10	55
13135		46.08	11.88	19	40.5		-10	55
13155		45.82	11.88	19	40.5		-10	55
13175		45.62	11.88	19	40.5		-10	55
13195		45.4	11.88	19	40.5		-10	55
13215		45.21	11.88	19	40.5		-10	55
13235		45.13	11.88	19	40.5		-10	55
13255		44.8	11.88	19	40.5		-10	55
13275		44.79	11.88	19	40.5		-10	55
13295		44.53	11.88	19	40.5		-10	55
13315		44.41	11.88	19	40.5		-10	55
13320		44.41	11.88	19	40.5		-10	55
13335		44.16	11.88	19	40.5		-10	55
13355		44.01	11.88	19	40.5		-10	55
13375		43.88	11.88	19	40.5		-10	55
13380		43.88	11.88	19	40.5		-10	55
13395		43.64	11.88	19	40.5		-10	55
13415		43.55	11.88	19	40.5		-10	55
13435		43.52	11.88	19	40.5		-10	55
13445		43.52	11.88	18	40.5		-10	55
13455		43.38	11.88	18	40.5		-10	55
13475		43.23	11.88	18	40.5		-10	55
13495		42.88	11.88	18	40.5		-10	55
13505		42.88	11.88	18	40.5		-10	55
13515		42.75	11.88	18	40.5		-10	55
13535		42.57	11.88	18	40.5		-10	55
13555		42.28	11.88	18	40.5		-10	55
13570		42.28	11.8	19	40.5		-10	55
13575		42.35	11.8	19	40.5		-10	55
13595		42.22	11.8	19	40.5		-10	55
13615		41.96	11.8	19	40.5		-10	55
13630		41.96	11.8	19	40.5		-10	55
13635		41.78	11.8	19	40.5		-10	55
13655		41.7	11.8	19	40.5		-10	55
13675		41.39	11.8	19	40.5		-10	55
13695		41.6	11.8	19	40.5		-10	55
13715		41.37	11.8	19	40.5		-10	55
13735		41.27	11.8	19	40.5		-10	55
13755		41.16	11.8	19	40.5		-10	55
13775		41.1	11.8	19	40.5		-10	55
13795		40.95	11.8	19	40.5		-10	55
13815		40.82	11.8	19	40.5		-10	55
13820		40.82	11.8	22	40.5		-10	55
13835		40.84	11.8	22	40.5		-10	55
13855		40.91	11.8	22	40.5		-10	55
13875		40.79	11.8	22	40.5		-10	55
13880		40.79	11.8	22	40.5		-10	55
13895		40.78	11.8	22	40.5		-10	55
13915		40.69	11.8	22	40.5		-10	55
13935		40.69	11.8	22	40.5		-10	55
13945		40.69	11.8	22	40.5		-10	55
13955		40.66	11.8	22	40.5		-10	55
13975		40.69	11.8	22	40.5		-10	55
13995		40.69	11.8	22	40.5		-10	55
14005		40.69	11.8	22	40.5		-10	55
14015		40.76	11.8	22	40.5		-10	55
14035		40.72	11.8	22	40.5		-10	55
14055		40.58	11.8	22	40.5		-10	55
14070		40.58	11.72	22	40.5		-10	55
14075		40.72	11.72	22	40.5		-10	55
14095		40.63	11.72	22	40.5		-10	55
14115		40.67	11.72	22	40.5		-10	55
14130		40.67	11.72	22	40.5		-10	55
14135		40.7	11.72	22	40.5		-10	55
14155		40.68	11.72	22	40.5		-10	55
14175		40.75	11.72	22	40.5		-10	55
14190		40.75	11.72	22	40.5		-10	55
14195		40.75	11.72	22	40.5		-10	55
14215		40.85	11.72	22	40.5		-10	55
14235		41.03	11.72	22	40.5		-10	55
14255		41.02	11.72	22	40.5		-10	55
14275		41.06	11.72	22	40.5		-10	55
14295		41.33	11.72	22	40.5		-10	55
14315		41.37	11.72	15	40.5		-10	55
14335		41.37	11.72	15	40.5		-10	55
14355		41.55	11.72	15	40.5		-10	55
14375		41.7	11.72	15	40.5		-10	55
14380		41.7	11.72	15	40.5		-10	55
14395		41.85	11.72	15	40.5		-10	55
14415		41.87	11.72	15	40.5		-10	55
14435		42.13	11.72	15	40.5		-10	55
14440		42.13	11.72	0	40.5		-10	55
14455		42.35	11.72	0	40.5		-10	55
14475		42.43	11.72	0	40.5		-10	55
14495		42.69	11.72	0	40.5		-10	55
14505		42.69	11.72	0	40.5		-10	55
14515		42.87	11.72	0	40.5		-10	55
14535		43.05	11.72	0	40.5		-10	55
14555		43.23	11.72	0	40.5		-10	55
14565		43.23	11.72	0	40.5		-10	55
14575		43.43	11.72	0	40.5		-10	55
14595		43.65	11.72	0	40.5		-10	55
14615		43.99	11.72	0	40.5		-10	55
14630		43.99	11.97	0	40.5		-10	55
14635		44.16	11.97	0	40.5		-10	55
14655		44.2	11.97	0	40.5		-10	55
14675		44.55	11.97	0	40.5		-10	55
14690		44.55	11.97	0	40.5		-10	55
14695		44.67	11.97	0	40.5		-10	55
14715		44.84	11.97	0	40.5		-10	55
14735		44.92	11.97	0	40.5		-10	55
14755		45.38	11.97	0	40.5		-10	55
14775		45.4	11.97	0	40.5		-10	55
14795		45.67	11.97	0	40.5		-10	55
14815		45.78	11.97	0	40.5		-10	55
14835		46.12	11.97	0	40.5		-10	55
14855		46.25	11.97	0	40.5		-10	55
14875		46.33	11.97	0	40.5		-10	55
14880		46.33	11.97	0	40.5		-10	55
14895		46.66	11.97	0	40.5		-10	55
14915		46.87	11.97	0	40.5		-10	55
14935		47.02	11.97	0	40.5		-10	55
14940		47.02	11.97	0	40.5		-10	55
14955		47.21	11.97	0	40.5		-10	55
14975		47.36	11.97	0	40.5		-10	55
14995		47.67	11.97	0	40.5		-10	55
15005		47.67	11.97	0	40.5		-10	55
15015		47.71	11.97	0	40.5		-10	55
15035		47.73	11.97	0	40.5		-10	55
15055		47.97	11.97	0	40.5		-10	55
15065		47.97	11.97	0	40.5		-10	55
15075		48.23	11.97	0	40.5		-10	55
15095		48.36	11.97	0	40.5		-10	55
15115		48.68	11.97	0	40.5		-10	55
15130		48.68	11.98	0	40.5		-10	55
15135		48.86	11.98	0	40.5		-10	55
15155		48.85	11.98	0	40.5		-10	55
15175		49.19	11.98	0	40.5		-10	55
15190		49.19	11.98	0	40.5		-10	55
15195		49.38	11.98	0	40.5		-10	55
15215		49.36	11.98	0	40.5		-10	55
15235		49.63	11.98	0	40.5		-10	55
15255		49.65	11.98	0	40.5		-10	55
15275		49.74	11.98	0	40.5		-10	55
15295		49.8	11.98	0	40.5		-10	55
15315		50.07	11.98	0	40.5		-10	55
15335		49.97	11.98	0	40.5		-10	55
15355		50.23	11.98	0	40.5		-10	55
15375		50.34	11.98	0	40.5		-10	55
15395		50.28	11.98	0	40.5		-10	55
15415		50.35	11.98	0	40.5		-10	55
15435		50.37	11.98	0	40.5		-10	55
15440		50.37	11.98	0	40.5		-10	55
15455		50.41	11.98	0	40.5		-10	55
15475		50.32	11.98	0	40.5		-10	55
15495		50.65	11.98	0	40.5		-10	55
15500		50.65	11.98	0	40.5		-10	55
15515		50.37	11.98	0	40.5		-10	55
15535		50.59	11.98	0	40.5		-10	55
15555		50.58	11.98	0	40.5		-10	55
15565		50.58	11.98	3	40.5		-10	55
15575		50.44	11.98	3	40.5		-10	55
15595		50.57	11.98	3	40.5		-10	55
15615		50.38	11.98	3	40.5		-10	55
15625		50.38	11.98	3	40.5		-10	55
15635		50.44	11.98	3	40.5		-10	55
15655		50.42	11.98	3	40.5		-10	55
15675		50.38	11.98	3	40.5		-10	55
15690		50.38	11.93	11	40.5		-10	55
15695		50.14	11.93	11	40.5		-10	55
15715		50.02	11.93	11	40.5		-10	55
15735		49.85	11.93	11	40.5		-10	55
15750		49.85	11.93	11	40.5		-10	55
15755		49.65	11.93	11	40.5		-10	55
15775		49.44	11.93	11	40.5		-10	55
15795		49.4	11.93	11	40.5		-10	55
15815		49.15	11.93	17	40.5		-10	55
15835		49.12	11.93	17	40.5		-10	55
15855		48.76	11.93	17	40.5		-10	55
15875		48.63	11.93	17	40.5		-10	55
15895		48.22	11.93	17	40.5		-10	55
15915		48.27	11.93	17	40.5		-10	55
15935		48	11.93	17	40.5		-10	55
15940		48	11.93	21	40.5		-10	55
15955		47.66	11.93	21	40.5		-10	55
15975		47.49	11.93	21	40.5		-10	55
15995		47.15	11.93	21	40.5		-10	55
16000		47.15	11.93	21	40.5		-10	55
16015		47.06	11.93	21	40.5		-10	55
16035		46.94	11.93	21	40.5		-10	55
16055		46.71	11.93	21	40.5		-10	55
16065		46.71	11.93	25	40.5		-10	55
16075		46.34	11.93	25	40.5		-10	55
16095		46.08	11.93	25	40.5		-10	55
16115		45.94	11.93	25	40.5		-10	55
16125		45.94	11.93	25	40.5		-10	55
16135		45.75	11.93	25	40.5		-10	55
16155		45.51	11.93	25	40.5		-10	55
16175		45.16	11.93	25	40.5		-10	55
16190		45.16	12.02	27	40.5		-10	55
16195		45.22	12.02	27	40.5		-10	55
16215		44.99	12.02	27	40.5		-10	55
16235		44.73	12.02	27	40.5		-10	55
16250		44.73	12.02	27	40.5		-10	55
16255		44.65	12.02	27	40.5		-10	55
16275		44.46	12.02	27	40.5		-10	55
16295		44.38	12.02	27	40.5		-10	55
16315		44.13	12.02	28	40.5		-10	55
16335		43.83	12.02	28	40.5		-10	55
16355		43.79	12.02	28	40.5		-10	55
16375		43.53	12.02	28	40.5		-10	55
16395		43.49	12.02	28	40.5		-10	55
16415		43.31	12.02	28	40.5		-10	55
16435		43.16	12.02	28	40.5		-10	55
16440		43.16	12.02	27	40.5		-10	55
16455		42.92	12.02	27	40.5		-10	55
16475		42.9	12.02	27	40.5		-10	55
16495		42.76	12.02	27	40.5		-10	55
16500		42.76	12.02	27	40.5		-10	55
16515		42.53	12.02	27	40.5		-10	55
16535		42.21	12.02	27	40.5		-10	55
16555		42.04	12.02	27	40.5		-10	55
16565		42.04	12.02	28	40.5		-10	55
16575		42.01	12.02	28	40.5		-10	55
16595		41.83	12.02	28	40.5		-10	55
16615		41.69	12.02	28	40.5		-10	55
16625		41.69	12.02	28	40.5		-10	55
16635		41.55	12.02	28	40.5		-10	55
16655		41.38	12.02	28	40.5		-10	55
16675		41.47	12.02	28	40.5		-10	55
16685		41.47	12.02	25	40.5		-10	55
16695		41.27	12.02	25	40.5		-10	55
16715		41.17	12.02	25	40.5		-10	55
16735		41.01	12.02	25	40.5		-10	55
16750		41.01	11.9	25	40.5		-10	55
16755		40.99	11.9	25	40.5		-10	55
16775		40.98	11.9	25	40.5		-10	55
16795		41.04	11.9	25	40.5		-10	55
16810		41.04	11.9	15	40.5		-10	55
16815		40.79	11.9	15	40.5		-10	55
16835		40.74	11.9	15	40.5		-10	55
16855		40.75	11.9	15	40.5		-10	55
16875		40.69	11.9	15	40.5		-10	55
16895		40.87	11.9	15	40.5		-10	55
16915		40.64	11.9	15	40.5		-10	55
16935		40.66	11.9	15	40.5		-10	55
16940		40.66	11.9	3	40.5		-10	55
16955		40.61	11.9	3	40.5		-10	55
16975		40.54	11.9	3	40.5		-10	55
16995		40.66	11.9	3	40.5		-10	55
17000		40.66	11.9	3	40.5		-10	55
17015		40.72	11.9	3	40.5		-10	55
17035		40.65	11.9	3	40.5		-10	55
17055		40.91	11.9	3	40.5		-10	55
17060		40.91	11.9	0	40.5		-10	55
17075		40.72	11.9	0	40.5		-10	55
17095		40.76	11.9	0	40.5		-10	55
17115		40.76	11.9	0	40.5		-10	55
17125		40.76	11.9	0	40.5		-10	55
17135		40.83	11.9	0	40.5		-10	55
17155		40.78	11.9	0	40.5		-10	55
17175		40.89	11.9	0	40.5		-10	55
17190		40.89	11.9	0	40.5		-10	55
17195		40.95	11.9	0	40.5		-10	55
17215		41.04	11.9	0	40.5		-10	55
17235		41.17	11.9	0	40.5		-10	55
17250		41.17	12.03	0	40.5		-10	55
17255		41.32	12.03	0	40.5		-10	55
17275		41.5	12.03	0	40.5		-10	55
17295		41.56	12.03	0	40.5		-10	55
17310		41.56	12.03	0	40.5		-10	55
17315		41.73	12.03	0	40.5		-10	55
17335		41.81	12.03	0	40.5		-10	55
17355		41.96	12.03	0	40.5		-10	55
17375		42.14	12.03	0	40.5		-10	55
17395		42.28	12.03	0	40.5		-10	55
17415		42.58	12.03	0	40.5		-10	55
17435		42.84	12.03	0	40.5		-10	55
17455		43.06	12.03	0	40.5		-10	55
17475		43.24	12.03	0	40.5		-10	55
17495		43.39	12.03	0	40.5		-10	55
17500		43.39	12.03	0	40.5		-10	55
17515		43.6	12.03	0	40.5		-10	55
17535		43.69	12.03	0	40.5		-10	55
17555		43.99	12.03	0	40.5		-10	55
17560		43.99	12.03	0	40.5		-10	55
17575		44.25	12.03	0	40.5		-10	55
17595		44.43	12.03	0	40.5		-10	55
17615		44.62	12.03	0	40.5		-10	55
17625		44.62	12.03	0	40.5		-10	55
17635		44.83	12.03	0	40.5		-10	55
17655		44.93	12.03	0	40.5		-10	55
17675		45.14	12.03	0	40.5		-10	55
17685		45.14	12.03	0	40.5		-10	55
17695		45.27	12.03	0	40.5		-10	55
17715		45.5	12.03	0	40.5		-10	55
17735		45.73	12.03	0	40.5		-10	55
17750		45.73	12.15	0	40.5		-10	55
17755		46.01	12.15	0	40.5		-10	55
17775		46.26	12.15	0	40.5		-10	55
17795		46.27	12.15	0	40.5		-10	55
17810		46.27	12.15	0	40.5		-10	55
17815		46.51	12.15	0	40.5		-10	55
17835		46.8	12.15	0	40.5		-10	55
17855		46.96	12.15	0	40.5		-10	55
17875		47.18	12.15	0	40.5		-10	55
17895		47.21	12.15	0	40.5		-10	55
17915		47.53	12.15	0	40.5		-10	55
17935		47.58	12.15	0	40.5		-10	55
17955		47.66	12.15	0	40.5		-10	55
17975		48.06	12.15	0	40.5		-10	55
17995		48.16	12.15	0	40.5		-10	55
18000		48.16	12.15	0	40.5		-10	55
18015		48.31	12.15	0	40.5		-10	55
18035		48.63	12.15	0	40.5		-10	55
18055		48.63	12.15	0	40.5		-10	55
18060		48.63	12.15	0	40.5		-10	55
18075		48.8	12.15	0	40.5		-10	55
18095		49.2	12.15	0	40.5		-10	55
18115		49.29	12.15	0	40.5		-10	55
18120		49.29	12.15	0	40.5		-10	55
18135		49.55	12.15	0	40.5		-10	55
18155		49.46	12.15	0	40.5		-10	55
18175		49.6	12.15	0	40.5		-10	55
18185		49.6	12.15	0	40.5		-10	55
18195		49.73	12.15	0	40.5		-10	55
18215		49.83	12.15	0	40.5		-10	55
18235		49.88	12.15	0	40.5		-10	55
18250		49.88	12.13	0	40.5		-10	55
18255		50.18	12.13	0	40.5		-10	55
18275		50.1	12.13	0	40.5		-10	55
18295		50.22	12.13	0	40.5		-10	55
18310		50.22	12.13	5	40.5		-10	55
18315		50.19	12.13	5	40.5		-10	55
18335		50.32	12.13	5	40.5		-10	55
18355		50.46	12.13	5	40.5		-10	55
18370		50.46	12.13	5	40.5		-10	55
18375		50.4	12.13	5	40.5		-10	55
18395		50.57	12.13	5	40.5		-10	55
18415		50.4	12.13	5	40.5		-10	55
18435		50.41	12.13	14	40.5		-10	55
18455		50.5	12.13	14	40.5		-10	55
18475		50.5	12.13	14	40.5		-10	55
18495		50.49	12.13	14	40.5		-10	55
18515		50.45	12.13	14	40.5		-10	55
18535		50.4	12.13	14	40.5		-10	55
18555		50.22	12.13	14	40.5		-10	55
18560		50.22	12.13	20	40.5		-10	55
18575		50.17	12.13	20	40.5		-10	55
18595		50.1	12.13	20	40.5		-10	55
18615		50.1	12.13	20	40.5		-10	55
18620		50.1	12.13	20	40.5		-10	55
18635		49.86	12.13	20	40.5		-10	55
18655		49.95	12.13	20	40.5		-10	55
18675		49.72	12.13	20	40.5		-10	55
18685		49.72	12.13	24	40.5		-10	55
18695		49.48	12.13	24	40.5		-10	55
18715		49.39	12.13	24	40.5		-10	55
18735		49	12.13	24	40.5		-10	55
18745		49	12.13	24	40.5		-10	55
18755		48.71	12.13	24	40.5		-10	55
18775		48.58	12.13	24	40.5		-10	55
18795		48.32	12.13	24	40.5		-10	55
18810		48.32	12.22	27	40.5		-10	55
18815		48.18	12.22	27	40.5		-10	55
18835		47.91	12.22	27	40.5		-10	55
18855		47.72	12.22	27	40.5		-10	55
18870		47.72	12.22	27	40.5		-10	55
18875		47.58	12.22	27	40.5		-10	55
18895		47.42	12.22	27	40.5		-10	55
18915		47.24	12.22	27	40.5		-10	55
18935		46.84	12.22	29	40.5		-10	55
18955		46.53	12.22	29	40.5		-10	55
18975		46.46	12.22	29	40.5		-10	55
18995		46.13	12.22	29	40.5		-10	55
19015		45.98	12.22	29	40.5		-10	55
19035		45.84	12.22	29	40.5		-10	55
19055		45.67	12.22	29	40.5		-10	55
19060		45.67	12.22	30	40.5		-10	55
19075		45.43	12.22	30	40.5		-10	55
19095		45.22	12.22	30	40.5		-10	55
19115		45	12.22	30	40.5		-10	55
19120		45	12.22	30	40.5		-10	55
19135		44.95	12.22	30	40.5		-10	55
19155		44.55	12.22	30	40.5		-10	55
19175		44.55	12.22	30	40.5		-10	55
19185		44.55	12.22	29	40.5		-10	55
19195		44.29	12.22	29	40.5		-10	55
19215		44.09	12.22	29	40.5		-10	55
19235		43.99	12.22	29	40.5		-10	55
19245		43.99	12.22	29	40.5		-10	55
19255		43.86	12.22	29	40.5		-10	55
19275		43.8	12.22	29	40.5		-10	55
19295		43.62	12.22	29	40.5		-10	55
19310		43.62	12.2	29	40.5		-10	55
19315		43.4	12.2	29	40.5		-10	55
19335		43.17	12.2	29	40.5		-10	55
19355		42.91	12.2	29	40.5		-10	55
19370		42.91	12.2	29	40.5		-10	55
19375		42.93	12.2	29	40.5		-10	55
19395		42.77	12.2	29	40.5		-10	55
19415		42.37	12.2	29	40.5		-10	55
19435		42.26	12.2	21	40.5		-10	55
19455		42.13	12.2	21	40.5		-10	55
19475		42.05	12.2	21	40.5		-10	55
19495		42	12.2	21	40.5		-10	55
19515		41.75	12.2	21	40.5		-10	55
19535		41.57	12.2	21	40.5		-10	55
19555		41.56	12.2	21	40.5		-10	55
19560		41.56	12.2	7	40.5		-10	55
19575		41.38	12.2	7	40.5		-10	55
19595		41.31	12.2	7	40.5		-10	55
19615		41.17	12.2	7	40.5		-10	55
19620		41.17	12.2	7	40.5		-10	55
19635		41.08	12.2	7	40.5		-10	55
19655		41.02	12.2	7	40.5		-10	55
19675		40.96	12.2	7	40.5		-10	55
19680		40.96	12.2	0	40.5		-10	55
19695		40.81	12.2	0	40.5		-10	55
19715		40.83	12.2	0	40.5		-10	55
19735		40.79	12.2	0	40.5		-10	55
19745		40.79	12.2	0	40.5		-10	55
19755		40.79	12.2	0	40.5		-10	55
19775		40.64	12.2	0	40.5		-10	55
19795		40.67	12.2	0	40.5		-10	55
19805		40.67	12.2	0	40.5		-10	55
19815		40.61	12.2	0	40.5		-10	55
19835		40.71	12.2	0	40.5		-10	55
19855		40.6	12.2	0	40.5		-10	55
19870		40.6	12.31	0	40.5		-10	55
19875		40.5	12.31	0	40.5		-10	55
19895		40.64	12.31	0	40.5		-10	55
19915		40.7	12.31	0	40.5		-10	55
19930		40.7	12.31	0	40.5		-10	55
19935		40.71	12.31	0	40.5		-10	55
19955		40.56	12.31	0	40.5		-10	55
19975		40.6	12.31	0	40.5		-10	55
19995		40.76	12.31	0	40.5		-10	55
20015		40.67	12.31	0	40.5		-10	55
20035		40.86	12.31	0	40.5		-10	55
20055		40.71	12.31	0	40.5		-10	55
20075		41.08	12.31	0	40.5		-10	55
20095		41.05	12.31	0	40.5		-10	55
20115		41.32	12.31	0	40.5		-10	55
20120		41.32	12.31	0	40.5		-10	55
20135		41.43	12.31	0	40.5		-10	55
20155		41.64	12.31	0	40.5		-10	55
20175		41.77	12.31	0	40.5		-10	55
20180		41.77	12.31	0	40.5		-10	55
20195		41.96	12.31	0	40.5		-10	55
20215		42.07	12.31	0	40.5		-10	55
20235		42.26	12.31	0	40.5		-10	55
20245		42.26	12.31	0	40.5		-10	55
20255		42.36	12.31	0	40.5		-10	55
20275		42.62	12.31	0	40.5		-10	55
20295		42.88	12.31	0	40.5		-10	55
20305		42.88	12.31	0	40.5		-10	55
20315		43.27	12.31	0	40.5		-10	55
20335		43.23	12.31	0	40.5		-10	55
20355		43.53	12.31	0	40.5		-10	55
20370		43.53	12.02	0	40.5		-10	55
20375		43.65	12.02	0	40.5		-10	55
20395		43.84	12.02	0	40.5		-10	55
20415		43.9	12.02	0	40.5		-10	55
20430		43.9	12.02	0	40.5		-10	55
20435		44.31	12.02	0	40.5		-10	55
20455		44.49	12.02	0	40.5		-10	55
20475		44.66	12.02	0	40.5		-10	55
20495		44.99	12.02	0	40.5		-10	55
20515		45.01	12.02	0	40.5		-10	55
20535		45.28	12.02	0	40.5		-10	55
20555		45.47	12.02	0	40.5		-10	55
20575		45.82	12.02	0	40.5		-10	55
20595		45.86	12.02	0	40.5		-10	55
20615		45.97	12.02	0	40.5		-10	55
20620		45.97	12.02	0	40.5		-10	55
20635		46.3	12.02	0	40.5		-10	55
20655		46.55	12.02	0	40.5		-10	55
20675		46.76	12.02	0	40.5		-10	55
20680		46.76	12.02	0	40.5		-10	55
20695		47.02	12.02	0	40.5		-10	55
20715		47.07	12.02	0	40.5		-10	55
20735		47.22	12.02	0	40.5		-10	55
20745		47.22	12.02	0	40.5		-10	55
20755		47.45	12.02	0	40.5		-10	55
20775		47.59	12.02	0	40.5		-10	55
20795		47.77	12.02	0	40.5		-10	55
20805		47.77	12.02	0	40.5		-10	55
20815		47.99	12.02	0	40.5		-10	55
20835		48.09	12.02	0	40.5		-10	55
20855		48.2	12.02	0	40.5		-10	55
20870		48.2	12.33	0	40.5		-10	55
20875		48.46	12.33	0	40.5		-10	55
20895		48.71	12.33	0	40.5		-10	55
20915		49.07	12.33	0	40.5		-10	55
20930		49.07	12.33	0	40.5		-10	55
20935		49.01	12.33	0	40.5		-10	55
20955		49.15	12.33	0	40.5		-10	55
20975		49.34	12.33	0	40.5		-10	55
20990		49.34	12.33	0	40.5		-10	55
20995		49.63	12.33	0	40.5		-10	55
21015		49.48	12.33	0	40.5		-10	55
21035		49.81	12.33	0	40.5		-10	55
21055		49.8	12.33	0	40.5		-10	55
21075		50	12.33	0	40.5		-10	55
21095		50.11	12.33	0	40.5		-10	55
21115		50.06	12.33	0	40.5		-10	55
21135		50.15	12.33	0	40.5		-10	55
21155		50.15	12.33	0	40.5		-10	55
21175		50.26	12.33	0	40.5		-10	55
21180		50.26	12.33	9	40.5		-10	55
21195		50.27	12.33	9	40.5		-10	55
21215		50.46	12.33	9	40.5		-10	55
21235		50.4	12.33	9	40.5		-10	55
21240		50.4	12.33	9	40.5		-10	55
21255		50.5	12.33	9	40.5		-10	55
21275		50.58	12.33	9	40.5		-10	55
21295		50.49	12.33	9	40.5		-10	55
21305		50.49	12.33	17	40.5		-10	55
21315		50.33	12.33	17	40.5		-10	55
21335		50.31	12.33	17	40.5		-10	55
21355		50.58	12.33	17	40.5		-10	55
21365		50.58	12.33	17	40.5		-10	55
21375		50.44	12.33	17	40.5		-10	55
21395		50.39	12.33	17	40.5		-10	55
21415		50.19	12.33	17	40.5		-10	55
21430		50.19	12.46	24	40.5		-10	55
21435		50.23	12.46	24	40.5		-10	55
21455		50.27	12.46	24	40.5		-10	55
21475		50.09	12.46	24	40.5		-10	55
21490		50.09	12.46	24	40.5		-10	55
21495		49.92	12.46	24	40.5		-10	55
21515		49.89	12.46	24	40.5		-10	55
21535		49.69	12.46	24	40.5		-10	55
21555		49.4	12.46	25	40.5		-10	55
21575		49.4	12.46	25	40.5		-10	55
21595		49.28	12.46	25	40.5		-10	55
21615		48.8	12.46	25	40.5		-10	55
21635		48.81	12.46	25	40.5		-10	55
21655		48.42	12.46	25	40.5		-10	55
21675		48.35	12.46	25	40.5		-10	55
21680		48.35	12.46	37	40.5		-10	55
21695		48.18	12.46	37	40.5		-10	55
21715		47.85	12.46	37	40.5		-10	55
21735		47.61	12.46	37	40.5		-10	55
21740		47.61	12.46	37	40.5		-10	55
21755		47.45	12.46	37	40.5		-10	55
21775		47.26	12.46	37	40.5		-10	55
21795		47.16	12.46	37	40.5		-10	55
21805		47.16	12.46	41	40.5		-10	55
21815		46.73	12.46	41	40.5		-10	55
21835		46.58	12.46	41	40.5		-10	55
21855		46.27	12.46	41	40.5		-10	55
21865		46.27	12.46	41	40.5		-10	55
21875		46.14	12.46	41	40.5		-10	55
21895		45.85	12.46	41	40.5		-10	55
21915		45.82	12.46	41	40.5		-10	55
21930		45.82	12.48	41	40.5		-10	55
21935		45.42	12.48	41	40.5		-10	55
21955		45.25	12.48	41	40.5		-10	55
21975		45.13	12.48	41	40.5		-10	55
21990		45.13	12.48	41	40.5		-10	55
21995		45.02	12.48	41	40.5		-10	55
22015		44.71	12.48	41	40.5		-10	55
22035		44.6	12.48	41	40.5		-10	55
22055		44.5	12.48	41	40.5		-10	55
22075		44.23	12.48	41	40.5		-10	55
22095		44.14	12.48	41	40.5		-10	55
22115		43.92	12.48	41	40.5		-10	55
22135		43.74	12.48	41	40.5		-10	55
22155		43.59	12.48	41	40.5		-10	55
22175		43.5	12.48	41	40.5		-10	55
22180		43.5	12.48	41	40.5		-10	55
22195		43.42	12.48	41	40.5		-10	55
22215		43.18	12.48	41	40.5		-10	55
22235		43.12	12.48	41	40.5		-10	55
22240		43.12	12.48	41	40.5		-10	55
22255		42.85	12.48	41	40.5		-10	55
22275		42.72	12.48	41	40.5		-10	55
22295		42.4	12.48	41	40.5		-10	55
22300		42.4	12.48	38	40.5		-10	55
22315		42.38	12.48	38	40.5		-10	55
22335		42.04	12.48	38	40.5		-10	55
22355		42.02	12.48	38	40.5		-10	55
22365		42.02	12.48	38	40.5		-10	55
22375		41.85	12.48	38	40.5		-10	55
22395		41.79	12.48	38	40.5		-10	55
22415		41.53	12.48	38	40.5		-10	55
22425		41.53	12.48	33	40.5		-10	55
22435		41.4	12.48	33	40.5		-10	55
22455		41.28	12.48	33	40.5		-10	55
22475		41.23	12.48	33	40.5		-10	55
22490		41.23	12.5	33	40.5		-10	55
22495		41.09	12.5	33	40.5		-10	55
22515		40.96	12.5	33	40.5		-10	55
22535		40.88	12.5	33	40.5		-10	55
22550		40.88	12.5	26	40.5		-10	55
22555		40.92	12.5	26	40.5		-10	55
22575		40.98	12.5	26	40.5		-10	55
22595		40.77	12.5	26	40.5		-10	55
22615		40.68	12.5	26	40.5		-10	55
22635		40.63	12.5	26	40.5		-10	55
22655		40.67	12.5	26	40.5		-10	55
22675		40.54	12.5	19	40.5		-10	55
22695		40.61	12.5	19	40.5		-10	55
22715		40.48	12.5	19	40.5		-10	55
22735		40.5	12.5	19	40.5		-10	55
22740		40.5	12.5	19	40.5		-10	55
22755		40.57	12.5	19	40.5		-10	55
22775		40.52	12.5	19	40.5		-10	55
22795		40.51	12.5	19	40.5		-10	55
22800		40.51	12.5	9	40.5		-10	55
22815		40.63	12.5	9	40.5		-10	55
22835		40.62	12.5	9	40.5		-10	55
22855		40.57	12.5	9	40.5		-10	55
22865		40.57	12.5	9	40.5		-10	55
22875		40.73	12.5	9	40.5		-10	55
22895		40.78	12.5	9	40.5		-10	55
22915		40.88	12.5	9	40.5		-10	55
22925		40.88	12.5	0	40.5		-10	55
22935		40.99	12.5	0	40.5		-10	55
22955		40.91	12.5	0	40.5		-10	55
22975		41.31	12.5	0	40.5		-10	55
22990		41.31	12.4	0	40.5		-10	55
22995		41.27	12.4	0	40.5		-10	55
23015		41.47	12.4	0	40.5		-10	55
23035		41.5	12.4	0	40.5		-10	55
23050		41.5	12.4	0	40.5		-10	55
23055		41.7	12.4	0	40.5		-10	55
23075		41.9	12.4	0	40.5		-10	55
23095		42.14	12.4	0	40.5		-10	55
23115		42.06	12.4	0	40.5		-10	55
23135		42.33	12.4	0	40.5		-10	55
23155		42.68	12.4	0	40.5		-10	55
23175		42.71	12.4	0	40.5		-10	55
23195		43.13	12.4	0	40.5		-10	55
23215		43.13	12.4	0	40.5		-10	55
23235		43.45	12.4	0	40.5		-10	55
23240		43.45	12.4	0	40.5		-10	55
23255		43.54	12.4	0	40.5		-10	55
23275		43.68	12.4	0	40.5		-10	55
23295		43.96	12.4	0	40.5		-10	55
23300		43.96	12.4	0	40.5		-10	55
23315		44.1	12.4	0	40.5		-10	55
23335		44.45	12.4	0	40.5		-10	55
23355		44.53	12.4	0	40.5		-10	55
23365		44.53	12.4	0	40.5		-10	55
23375		44.7	12.4	0	40.5		-10	55
23395		44.99	12.4	0	40.5		-10	55
23415		45.17	12.4	0	40.5		-10	55
23425		45.17	12.4	0	40.5		-10	55
23435		45.35	12.4	0	40.5		-10	55
23455		45.72	12.4	0	40.5		-10	55
23475		45.89	12.4	0	40.5		-10	55
23490		45.89	12.43	0	40.5		-10	55
23495		46.03	12.43	0	40.5		-10	55
23515		46.3	12.43	0	40.5		-10	55
23535		46.41	12.43	0	40.5		-10	55
23550		46.41	12.43	0	40.5		-10	55
23555		46.5	12.43	0	40.5		-10	55
23575		47.02	12.43	0	40.5		-10	55
23595		47.14	12.43	0	40.5		-10	55
23610		47.14	12.43	0	40.5		-10	55
23615		47.31	12.43	0	40.5		-10	55
23635		47.36	12.43	0	40.5		-10	55
23655		47.72	12.43	0	40.5		-10	55
23675		47.92	12.43	0	40.5		-10	55
23695		47.83	12.43	0	40.5		-10	55
23715		48.19	12.43	0	40.5		-10	55
23735		48.43	12.43	0	40.5		-10	55
23740		48.43	12.43	0	40.5		-10	55
23755		48.49	12.43	0	40.5		-10	55
23775		48.58	12.43	0	40.5		-10	55
23795		48.91	12.43	0	40.5		-10	55
23800		48.91	12.43	0	40.5		-10	55
23815		48.78	12.43	0	40.5		-10	55
23835		49.03	12.43	0	40.5		-10	55
23855		49.19	12.43	0	40.5		-10	55
23865		49.19	12.43	0	40.5		-10	55
23875		49.43	12.43	0	40.5		-10	55
23895		49.79	12.43	0	40.5		-10	55
23915		49.71	12.43	0	40.5		-10	55
23925		49.71	12.43	0	40.5		-10	55
23935		49.88	12.43	0	40.5		-10	55
23955		49.97	12.43	0	40.5		-10	55
23975		49.96	12.43	0	40.5		-10	55
23985		49.96	12.43	0	40.5		-10	55
23995		50.06	12.43	0	40.5		-10	55
24015		50.28	12.43	0	40.5		-10	55
24035		50.04	12.43	0	40.5		-10	55
24050		50.04	12.5	0	40.5		-10	55
24055		50.19	12.5	0	40.5		-10	55
24075		50.2	12.5	0	40.5		-10	55
24095		50.05	12.5	0	40.5		-10	55
24110		50.05	12.5	0	40.5		-10	55
24115		50.46	12.5	0	40.5		-10	55
24135		50.24	12.5	0	40.5		-10	55
24155		50.26	12.5	0	40.5		-10	55
24175		50.33	12.5	0	40.5		-10	55
24195		50.31	12.5	0	40.5		-10	55
24215		50.41	12.5	0	40.5		-10	55
24235		50.24	12.5	0	40.5		-10	55
24255		50.33	12.5	0	40.5		-10	55
24275		50.41	12.5	0	40.5		-10	55
24295		50.26	12.5	0	40.5		-10	55
24300		50.26	12.5	0	40.5		-10	55
24315		50.14	12.5	0	40.5		-10	55
24335		50.22	12.5	0	40.5		-10	55
24355		50.09	12.5	0	40.5		-10	55
24360		50.09	12.5	0	40.5		-10	55
24375		50.09	12.5	0	40.5		-10	55
24395		49.91	12.5	0	40.5		-10	55
24415		49.87	12.5	0	40.5		-10	55
24425		49.87	12.5	11	40.5		-10	55
24435		49.63	12.5	11	40.5		-10	55
24455		49.48	12.5	11	40.5		-10	55
24475		49.27	12.5	11	40.5		-10	55
24485		49.27	12.5	11	40.5		-10	55
24495		49.19	12.5	11	40.5		-10	55
24515		48.99	12.5	11	40.5		-10	55
24535		48.76	12.5	11	40.5		-10	55
24550		48.76	12.43	21	40.5		-10	55
24555		48.53	12.43	21	40.5		-10	55
24575		48.35	12.43	21	40.5		-10	55
24595		48.11	12.43	21	40.5		-10	55
24610		48.11	12.43	21	40.5		-10	55
24615		47.86	12.43	21	40.5		-10	55
24635		47.78	12.43	21	40.5		-10	55
24655		47.54	12.43	21	40.5		-10	55
24675		47.37	12.43	29	40.5		-10	55
24695		46.99	12.43	29	40.5		-10	55
24715		46.8	12.43	29	40.5		-10	55
24735		46.56	12.43	29	40.5		-10	55
24755		46.37	12.43	29	40.5		-10	55
24775		46.25	12.43	29	40.5		-10	55
24795		46.03	12.43	29	40.5		-10	55
24800		46.03	12.43	34	40.5		-10	55
24815		45.72	12.43	34	40.5		-10	55
24835		45.44	12.43	34	40.5		-10	55
24855		45.34	12.43	34	40.5		-10	55
24860		45.34	12.43	34	40.5		-10	55
24875		45.27	12.43	34	40.5		-10	55
24895		45.01	12.43	34	40.5		-10	55
24915		44.83	12.43	34	40.5		-10	55
24920		44.83	12.43	37	40.5		-10	55
24935		44.48	12.43	37	40.5		-10	55
24955		44.55	12.43	37	40.5		-10	55
24975		44.46	12.43	37	40.5		-10	55
24985		44.46	12.43	37	40.5		-10	55
24995		44.19	12.43	37	40.5		-10	55
25015		44	12.43	37	40.5		-10	55
25035		43.81	12.43	37	40.5		-10	55
25050		43.81	12.66	37	40.5		-10	55
25055		43.68	12.66	37	40.5		-10	55
25075		43.52	12.66	37	40.5		-10	55
25095		43.45	12.66	37	40.5		-10	55
25110		43.45	12.66	37	40.5		-10	55
25115		43.21	12.66	37	40.5		-10	55
25135		42.91	12.66	37	40.5		-10	55
25155		42.94	12.66	37	40.5		-10	55
25175		42.67	12.66	37	40.5		-10	55
25195		42.5	12.66	37	40.5		-10	55
25215		42.29	12.66	37	40.5		-10	55
25235		42.17	12.66	37	40.5		-10	55
25255		42.13	12.66	37	40.5		-10	55
25275		41.85	12.66	37	40.5		-10	55
25295		41.78	12.66	37	40.5		-10	55
25315		41.57	12.66	37	40.5		-10	55
25335		41.48	12.66	37	40.5		-10	55
25355		41.39	12.66	37	40.5		-10	55
25360		41.39	12.66	37	40.5		-10	55
25375		41.3	12.66	37	40.5		-10	55
25395		41.13	12.66	37	40.5		-10	55
25415		41	12.66	37	40.5		-10	55
25420		41	12.66	37	40.5		-10	55
25435		40.97	12.66	37	40.5		-10	55
25455		40.81	12.66	37	40.5		-10	55
25475		40.81	12.66	37	40.5		-10	55
25485		40.81	12.66	37	40.5		-10	55
25495		40.74	12.66	37	40.5		-10	55
25515		40.77	12.66	37	40.5		-10	55
25535		40.6	12.66	37	40.5		-10	55
25545		40.6	12.66	37	40.5		-10	55
25555		40.69	12.66	37	40.5		-10	55
25575		40.62	12.66	37	40.5		-10	55
25595		40.51	12.66	37	40.5		-10	55
25610		40.51	12.55	37	40.5		-10	55
25615		40.62	12.55	37	40.5		-10	55
25635		40.44	12.55	37	40.5		-10	55
25655		40.63	12.55	37	40.5		-10	55
25670		40.63	12.55	36	40.5		-10	55
25675		40.5	12.55	36	40.5		-10	55
25695		40.54	12.55	36	40.5		-10	55
25715		40.62	12.55	36	40.5		-10	55
25735		40.57	12.55	36	40.5		-10	55
25755		40.56	12.55	36	40.5		-10	55
25775		40.64	12.55	36	40.5		-10	55
25795		40.76	12.55	25	40.5		-10	55
25815		40.81	12.55	25	40.5		-10	55
25835		41	12.55	25	40.5		-10	55
25855		40.94	12.55	25	40.5		-10	55
25860		40.94	12.55	25	40.5		-10	55
25875		41.1	12.55	25	40.5		-10	55
25895		41.2	12.55	25	40.5		-10	55
25915		41.31	12.55	25	40.5		-10	55
25920		41.31	12.55	1	40.5		-10	55
25935		41.48	12.55	1	40.5		-10	55
25955		41.72	12.55	1	40.5		-10	55
25975		41.82	12.55	1	40.5		-10	55
25985		41.82	12.55	1	40.5		-10	55
25995		42.02	12.55	1	40.5		-10	55
26015		42.17	12.55	1	40.5		-10	55
26035		42.27	12.55	1	40.5		-10	55
26045		42.27	12.55	0	40.5		-10	55
26055		42.48	12.55	0	40.5		-10	55
26075		42.67	12.55	0	40.5		-10	55
26095		42.9	12.55	0	40.5		-10	55
26110		42.9	12.56	0	40.5		-10	55
26115		43.29	12.56	0	40.5		-10	55
26135		43.39	12.56	0	40.5		-10	55
26155		43.65	12.56	0	40.5		-10	55
26170		43.65	12.56	0	40.5		-10	55
26175		43.92	12.56	0	40.5		-10	55
26195		44	12.56	0	40.5		-10	55
26215		44.21	12.56	0	40.5		-10	55
26235		44.31	12.56	0	40.5		-10	55
26255		44.69	12.56	0	40.5		-10	55
26275		44.86	12.56	0	40.5		-10	55
26295		45.05	12.56	0	40.5		-10	55
26315		45.11	12.56	0	40.5		-10	55
26335		45.41	12.56	0	40.5		-10	55
26355		45.5	12.56	0	40.5		-10	55
26360		45.5	12.56	0	40.5		-10	55
26375		45.88	12.56	0	40.5		-10	55
26395		46.09	12.56	0	40.5		-10	55
26415		46.19	12.56	0	40.5		-10	55
26420		46.19	12.56	0	40.5		-10	55
26435		46.27	12.56	0	40.5		-10	55
26455		46.61	12.56	0	40.5		-10	55
26475		46.85	12.56	0	40.5		-10	55
26485		46.85	12.56	0	40.5		-10	55
26495		46.94	12.56	0	40.5		-10	55
26515		47.21	12.56	0	40.5		-10	55
26535		47.38	12.56	0	40.5		-10	55
26545		47.38	12.56	0	40.5		-10	55
26555		47.57	12.56	0	40.5		-10	55
26575		47.53	12.56	0	40.5		-10	55
26595		47.88	12.56	0	40.5		-10	55
26605		47.88	12.56	0	40.5		-10	55
26615		48.13	12.56	0	40.5		-10	55
26635		48.18	12.56	0	40.5		-10	55
26655		48.45	12.56	0	40.5		-10	55
26670		48.45	12.5	0	40.5		-10	55
26675		48.76	12.5	0	40.5		-10	55
26695		48.9	12.5	0	40.5		-10	55
26715		48.99	12.5	0	40.5		-10	55
26730		48.99	12.5	0	40.5		-10	55
26735		49.2	12.5	0	40.5		-10	55
26755		49.3	12.5	0	40.5		-10	55
26775		49.59	12.5	0	40.5		-10	55
26795		49.46	12.5	0	40.5		-10	55
26815		49.72	12.5	0	40.5		-10	55
26835		49.79	12.5	0	40.5		-10	55
26855		50.05	12.5	0	40.5		-10	55
26875		49.88	12.5	0	40.5		-10	55
26895		50.09	12.5	0	40.5		-10	55
26915		50.12	12.5	0	40.5		-10	55
26920		50.12	12.5	0	40.5		-10	55
26935		50.26	12.5	0	40.5		-10	55
26955		50.27	12.5	0	40.5		-10	55
26975		50.32	12.5	0	40.5		-10	55
26980		50.32	12.5	0	40.5		-10	55
26995		50.29	12.5	0	40.5		-10	55
27015		50.31	12.5	0	40.5		-10	55
27035		50.23	12.5	0	40.5		-10	55
27045		50.23	12.5	0	40.5		-10	55
27055		50.24	12.5	0	40.5		-10	55
27075		50.43	12.5	0	40.5		-10	55
27095		50.42	12.5	0	40.5		-10	55
27105		50.42	12.5	0	40.5		-10	55
27115		50.34	12.5	0	40.5		-10	55
27135		50.32	12.5	0	40.5		-10	55
27155		50.28	12.5	0	40.5		-10	55
27170		50.28	12.63	10	40.5		-10	55
27175		50.4	12.63	10	40.5		-10	55
27195		50.32	12.63	10	40.5		-10	55
27215		50.18	12.63	10	40.5		-10	55
27230		50.18	12.63	10	40.5		-10	55
27235		50.24	12.63	10	40.5		-10	55
27255		50.08	12.63	10	40.5		-10	55
27275		50.24	12.63	10	40.5		-10	55
27295		50.06	12.63	22	40.5		-10	55
27315		49.97	12.63	22	40.5		-10	55
27335		49.86	12.63	22	40.5		-10	55
27355		49.66	12.63	22	40.5		-10	55
27375		49.59	12.63	22	40.5		-10	55
27395		49.55	12.63	22	40.5		-10	55
27415		49.33	12.63	22	40.5		-10	55
27420		49.33	12.63	34	40.5		-10	55
27435		49.26	12.63	34	40.5		-10	55
27455		49.14	12.63	34	40.5		-10	55
27475		48.9	12.63	34	40.5		-10	55
27480		48.9	12.63	34	40.5		-10	55
27495		48.66	12.63	34	40.5		-10	55
27515		48.49	12.63	34	40.5		-10	55
27535		48.28	12.63	34	40.5		-10	55
27545		48.28	12.63	39	40.5		-10	55
27555		47.86	12.63	39	40.5		-10	55
27575		47.77	12.63	39	40.5		-10	55
27595		47.5	12.63	39	40.5		-10	55
27605		47.5	12.63	39	40.5		-10	55
27615		47.28	12.63	39	40.5		-10	55
27635		46.99	12.63	39	40.5		-10	55
27655		46.93	12.63	39	40.5		-10	55
27670		46.93	12.58	40	40.5		-10	55
27675		46.79	12.58	40	40.5		-10	55
27695		46.53	12.58	40	40.5		-10	55
27715		46.36	12.58	40	40.5		-10	55
27730		46.36	12.58	40	40.5		-10	55
27735		45.94	12.58	40	40.5		-10	55
27755		45.75	12.58	40	40.5		-10	55
27775		45.59	12.58	40	40.5		-10	55
27795		45.56	12.58	41	40.5		-10	55
27815		45.22	12.58	41	40.5		-10	55
27835		45.06	12.58	41	40.5		-10	55
27855		44.96	12.58	41	40.5		-10	55
27875		44.75	12.58	41	40.5		-10	55
27895		44.55	12.58	41	40.5		-10	55
27915		44.46	12.58	42	40.5		-10	55
27935		44.21	12.58	42	40.5		-10	55
27955		43.98	12.58	42	40.5		-10	55
27975		43.84	12.58	42	40.5		-10	55
27980		43.84	12.58	42	40.5		-10	55
27995		43.72	12.58	42	40.5		-10	55
28015		43.57	12.58	42	40.5		-10	55
28035		43.45	12.58	42	40.5		-10	55
28040		43.45	12.58	43	40.5		-10	55
28055		43.11	12.58	43	40.5		-10	55
28075		43.21	12.58	43	40.5		-10	55
28095		42.89	12.58	43	40.5		-10	55
28105		42.89	12.58	43	40.5		-10	55
28115		42.85	12.58	43	40.5		-10	55
28135		42.51	12.58	43	40.5		-10	55
28155		42.3	12.58	43	40.5		-10	55
28170		42.3	12.71	43	40.5		-10	55
28175		42.23	12.71	43	40.5		-10	55
28195		42.06	12.71	43	40.5		-10	55
28215		41.92	12.71	43	40.5		-10	55
28230		41.92	12.71	43	40.5		-10	55
28235		41.84	12.71	43	40.5		-10	55
28255		41.61	12.71	43	40.5		-10	55
28275		41.54	12.71	43	40.5		-10	55
28290		41.54	12.71	43	40.5		-10	55
28295		41.33	12.71	43	40.5		-10	55
28315		41.27	12.71	43	40.5		-10	55
28335		41.01	12.71	43	40.5		-10	55
28355		41.15	12.71	43	40.5		-10	55
28375		41.01	12.71	43	40.5		-10	55
28395		40.92	12.71	43	40.5		-10	55
28415		40.72	12.71	43	40.5		-10	55
28435		40.79	12.71	43	40.5		-10	55
28455		40.68	12.71	43	40.5		-10	55
28475		40.7	12.71	43	40.5		-10	55
28480		40.7	12.71	43	40.5		-10	55
28495		40.78	12.71	43	40.5		-10	55
28515		40.59	12.71	43	40.5		-10	55
28535		40.57	12.71	43	40.5		-10	55
28540		40.57	12.71	43	40.5		-10	55
28555		40.65	12.71	43	40.5		-10	55
28575		40.65	12.71	43	40.5		-10	55
28595		40.52	12.71	43	40.5		-10	55
28605		40.52	12.71	43	40.5		-10	55
28615		40.68	12.71	43	40.5		-10	55
28635		40.57	12.71	43	40.5		-10	55
28655		40.46	12.71	43	40.5		-10	55
28665		40.46	12.71	43	40.5		-10	55
28675		40.53	12.71	43	40.5		-10	55
28695		40.54	12.71	43	40.5		-10	55
28715		40.65	12.71	43	40.5		-10	55
28730		40.65	12.58	43	40.5		-10	55
28735		40.53	12.58	43	40.5		-10	55
28755		40.65	12.58	43	40.5		-10	55
28775		40.75	12.58	43	40.5		-10	55
28790		40.75	12.58	43	40.5		-10	55
28795		40.79	12.58	43	40.5		-10	55
28815		40.89	12.58	43	40.5		-10	55
28835		40.98	12.58	43	40.5		-10	55
28855		41.11	12.58	43	40.5		-10	55
28875		41.23	12.58	43	40.5		-10	55
28895		41.27	12.58	43	40.5		-10	55
28915		41.46	12.58	43	40.5		-10	55
28935		41.64	12.58	43	40.5		-10	55
28955		41.76	12.58	43	40.5		-10	55
28975		42.01	12.58	43	40.5		-10	55
28980		42.01	12.58	43	40.5		-10	55
28995		42.14	12.58	43	40.5		-10	55
29015		42.21	12.58	43	40.5		-10	55
29035		42.68	12.58	43	40.5		-10	55
29040		42.68	12.58	26	40.5		-10	55
29055		42.63	12.58	26	40.5		-10	55
29075		42.92	12.58	26	40.5		-10	55
29095		43.1	12.58	26	40.5		-10	55
29105		43.1	12.58	26	40.5		-10	55
29115		43.37	12.58	26	40.5		-10	55
29135		43.5	12.58	26	40.5		-10	55
29155		43.65	12.58	26	40.5		-10	55
29165		43.65	12.58	3	40.5		-10	55
29175		43.97	12.58	3	40.5		-10	55
29195		44.18	12.58	3	40.5		-10	55
29215		44.32	12.58	3	40.5		-10	55
29225		44.32	12.58	3	40.5		-10	55
29235		44.63	12.58	3	40.5		-10	55
29255		44.83	12.58	3	40.5		-10	55
29275		44.9	12.58	3	40.5		-10	55
29290		44.9	12.69	0	40.5		-10	55
29295		45.12	12.69	0	40.5		-10	55
29315		45.37	12.69	0	40.5		-10	55
29335		45.63	12.69	0	40.5		-10	55
29355		45.82	12.69	0	40.5		-10	55
29375		46.13	12.69	0	40.5		-10	55
29395		46.02	12.69	0	40.5		-10	55
29415		46.28	12.69	0	40.5		-10	55
29435		46.59	12.69	0	40.5		-10	55
29455		46.89	12.69	0	40.5		-10	55
29475		46.95	12.69	0	40.5		-10	55
29495		47.29	12.69	0	40.5		-10	55
29515		47.42	12.69	0	40.5		-10	55
29535		47.54	12.69	0	40.5		-10	55
29540		47.54	12.69	0	40.5		-10	55
29555		47.78	12.69	0	40.5		-10	55
29575		47.91	12.69	0	40.5		-10	55
29595		48.26	12.69	0	40.5		-10	55
29600		48.26	12.69	0	40.5		-10	55
29615		48.41	12.69	0	40.5		-10	55
29635		48.32	12.69	0	40.5		-10	55
29655		48.64	12.69	0	40.5		-10	55
29665		48.64	12.69	0	40.5		-10	55
29675		48.83	12.69	0	40.5		-10	55
29695		49.15	12.69	0	40.5		-10	55
29715		49.07	12.69	0	40.5		-10	55
29725		49.07	12.69	0	40.5		-10	55
29735		49.3	12.69	0	40.5		-10	55
29755		49.42	12.69	0	40.5		-10	55
29775		49.56	12.69	0	40.5		-10	55
29790		49.56	12.89	0	40.5		-10	55
29795		49.75	12.89	0	40.5		-10	55
29815		49.74	12.89	0	40.5		-10	55
29835		49.9	12.89	0	40.5		-10	55
29850		49.9	12.89	0	40.5		-10	55
29855		50.01	12.89	0	40.5		-10	55
29875		50.08	12.89	0	40.5		-10	55
29895		50.18	12.89	0	40.5		-10	55
29915		50.15	12.89	0	40.5		-10	55
29935		50.09	12.89	0	40.5		-10	55
29955		50.32	12.89	0	40.5		-10	55
29975		50.28	12.89	0	40.5		-10	55
29995		50.32	12.89	0	40.5		-10	55
30015		50.2	12.89	0	40.5		-10	55
30035		50.29	12.89	0	40.5		-10	55
30040		50.29	12.89	0	40.5		-10	55
30055		50.36	12.89	0	40.5		-10	55
30075		50.33	12.89	0	40.5		-10	55
30095		50.31	12.89	0	40.5		-10	55
30100		50.31	12.89	0	40.5		-10	55
30115		50.34	12.89	0	40.5		-10	55
30135		50.37	12.89	0	40.5		-10	55
30155		50.35	12.89	0	40.5		-10	55
30165		50.35	12.89	10	40.5		-10	55
30175		50.19	12.89	10	40.5		-10	55
30195		50.14	12.89	10	40.5		-10	55
30215		50.11	12.89	10	40.5		-10	55
30225		50.11	12.89	10	40.5		-10	55
30235		50.18	12.89	10	40.5		-10	55
30255		50.09	12.89	10	40.5		-10	55
30275		49.8	12.89	10	40.5		-10	55
30290		49.8	12.71	24	40.5		-10	55
30295		49.74	12.71	24	40.5		-10	55
30315		49.6	12.71	24	40.5		-10	55
30335		49.46	12.71	24	40.5		-10	55
30350		49.46	12.71	24	40.5		-10	55
30355		49.56	12.71	24	40.5		-10	55
30375		49.16	12.71	24	40.5		-10	55
30395		48.86	12.71	24	40.5		-10	55
30415		48.8	12.71	33	40.5		-10	55
30435		48.59	12.71	33	40.5		-10	55
30455		48.57	12.71	33	40.5		-10	55
30475		48.25	12.71	33	40.5		-10	55
30495		48	12.71	33	40.5		-10	55
30515		47.76	12.71	33	40.5		-10	55
30535		47.51	12.71	40	40.5		-10	55
30555		47.43	12.71	40	40.5		-10	55
30575		47.28	12.71	40	40.5		-10	55
30595		46.97	12.71	40	40.5		-10	55
30600		46.97	12.71	40	40.5		-10	55
30615		46.81	12.71	40	40.5		-10	55
30635		46.36	12.71	40	40.5		-10	55
30655		46.23	12.71	40	40.5		-10	55
30665		46.23	12.71	45	40.5		-10	55
30675		46.08	12.71	45	40.5		-10	55
30695		45.96	12.71	45	40.5		-10	55
30715		45.67	12.71	45	40.5		-10	55
30725		45.67	12.71	45	40.5		-10	55
30735		45.5	12.71	45	40.5		-10	55
30755		45.15	12.71	45	40.5		-10	55
30775		45.1	12.71	45	40.5		-10	55
30790		45.1	12.73	46	40.5		-10	55
30795		45.02	12.73	46	40.5		-10	55
30815		44.76	12.73	46	40.5		-10	55
30835		44.47	12.73	46	40.5		-10	55
30850		44.47	12.73	46	40.5		-10	55
30855		44.41	12.73	46	40.5		-10	55
30875		44.25	12.73	46	40.5		-10	55
30895		44.21	12.73	46	40.5		-10	55
30910		44.21	12.73	46	40.5		-10	55
30915		43.82	12.73	46	40.5		-10	55
30935		43.66	12.73	46	40.5		-10	55
30955		43.59	12.73	46	40.5		-10	55
30975		43.42	12.73	46	40.5		-10	55
30995		43.36	12.73	46	40.5		-10	55
31015		43.02	12.73	46	40.5		-10	55
31035		42.84	12.73	46	40.5		-10	55
31055		42.88	12.73	46	40.5		-10	55
31075		42.63	12.73	46	40.5		-10	55
31095		42.49	12.73	46	40.5		-10	55
31100		42.49	12.73	46	40.5		-10	55
31115		42.25	12.73	46	40.5		-10	55
31135		42.09	12.73	46	40.5		-10	55
31155		42.07	12.73	46	40.5		-10	55
31165		42.07	12.73	46	40.5		-10	55
31175		41.91	12.73	46	40.5		-10	55
31195		41.65	12.73	46	40.5		-10	55
31215		41.64	12.73	46	40.5		-10	55
31225		41.64	12.73	46	40.5		-10	55
31235		41.41	12.73	46	40.5		-10	55
31255		41.25	12.73	46	40.5		-10	55
31275		41.26	12.73	46	40.5		-10	55
31285		41.26	12.73	46	40.5		-10	55
31295		41.03	12.73	46	40.5		-10	55
31315		40.96	12.73	46	40.5		-10	55
31335		40.91	12.73	46	40.5		-10	55
31350		40.91	12.78	46	40.5		-10	55
31355		40.96	12.78	46	40.5		-10	55
31375		40.79	12.78	46	40.5		-10	55
31395		40.68	12.78	46	40.5		-10	55
31410		40.68	12.78	43	40.5		-10	55
31415		40.65	12.78	43	40.5		-10	55
31435		40.67	12.78	43	40.5		-10	55
31455		40.56	12.78	43	40.5		-10	55
31475		40.56	12.78	43	40.5		-10	55
31495		40.52	12.78	43	40.5		-10	55
31515		40.59	12.78	43	40.5		-10	55
31535		40.6	12.78	35	40.5		-10	55
31555		40.56	12.78	35	40.5		-10	55
31575		40.62	12.78	35	40.5		-10	55
31595		40.65	12.78	35	40.5		-10	55
31600		40.65	12.78	35	40.5		-10	55
31615		40.66	12.78	35	40.5		-10	55
31635		40.6	12.78	35	40.5		-10	55
31655		40.69	12.78	35	40.5		-10	55
31660		40.69	12.78	18	40.5		-10	55
31675		40.72	12.78	18	40.5		-10	55
31695		40.74	12.78	18	40.5		-10	55
31715		40.81	12.78	18	40.5		-10	55
31725		40.81	12.78	18	40.5		-10	55
31735		40.94	12.78	18	40.5		-10	55
31755		41.05	12.78	18	40.5		-10	55
31775		41.13	12.78	18	40.5		-10	55
31785		41.13	12.78	0	40.5		-10	55
31795		41.31	12.78	0	40.5		-10	55
31815		41.35	12.78	0	40.5		-10	55
31835		41.76	12.78	0	40.5		-10	55
31850		41.76	12.68	0	40.5		-10	55
31855		41.66	12.68	0	40.5		-10	55
31875		41.78	12.68	0	40.5		-10	55
31895		41.92	12.68	0	40.5		-10	55
31910		41.92	12.68	0	40.5		-10	55
31915		42.34	12.68	0	40.5		-10	55
31935		42.3	12.68	0	40.5		-10	55
31955		42.64	12.68	0	40.5		-10	55
31975		42.83	12.68	0	40.5		-10	55
31995		42.86	12.68	0	40.5		-10	55
32015		43.18	12.68	0	40.5		-10	55
32035		43.29	12.68	0	40.5		-10	55
32055		43.57	12.68	0	40.5		-10	55
32075		43.85	12.68	0	40.5		-10	55
32095		44.07	12.68	0	40.5		-10	55
32100		44.07	12.68	0	40.5		-10	55
32115		44.21	12.68	0	40.5		-10	55
32135		44.44	12.68	0	40.5		-10	55
32155		44.62	12.68	0	40.5		-10	55
32160		44.62	12.68	0	40.5		-10	55
32175		44.91	12.68	0	40.5		-10	55
32195		45.2	12.68	0	40.5		-10	55
32215		45.05	12.68	0	40.5		-10	55
32225		45.05	12.68	0	40.5		-10	55
32235		45.27	12.68	0	40.5		-10	55
[truncated: 345 more rows]
