# Supplementary material for: Clinical identification of the stimulus intensity to measure temporal summation of second pain
Source: Sci Rep. 2022 Jul 28;12:12915. doi: 10.1038/s41598-022-17171-6 (PMC9334644; doi:10.1038/s41598-022-17171-6)
Supplement: Supplementary file 1 — Supplementary Information 1. [file 41598_2022_17171_MOESM1_ESM.zip › 24 PT.xlsx]

## Sheet: Sheet1
Timestamp [msec]	Heater [C]	Tec [C]	Water [C]	COVAS	Baseline [C]	Events	LimiterMin [C]	LimiterMax [C]
55		36.93
65		36.93	10.99	0	36.8		-10	55
75		36.89	10.99	0	36.8		-10	55
95		37.04	10.99	0	36.8		-10	55
115		37.03	10.99	0	36.8		-10	55
135		36.95	10.99	0	36.8		-10	55
150		36.95	10.99	0	36.8		-10	55
155		36.95	10.99	0	36.8		-10	55
175		37.01	10.99	0	36.8		-10	55
195		36.95	10.99	0	36.8		-10	55
210		36.95	10.99	0	36.8		-10	55
215		36.96	10.99	0	36.8		-10	55
235		37	10.99	0	36.8		-10	55
255		36.95	10.99	0	36.8		-10	55
275		37.05	10.99	0	36.8		-10	55
295		36.88	10.99	0	36.8		-10	55
315		36.88	10.99	0	36.8		-10	55
335		36.85	10.99	0	36.8		-10	55
355		36.93	10.99	0	36.8		-10	55
375		36.91	10.99	0	36.8		-10	55
395		36.94	10.99	0	36.8		-10	55
400		36.94	10.99	0	36.8		-10	55
415		36.89	10.99	0	36.8		-10	55
435		36.76	10.99	0	36.8		-10	55
455		36.79	10.99	0	36.8		-10	55
460		36.79	10.99	0	36.8		-10	55
475		36.89	10.99	0	36.8		-10	55
495		36.97	10.99	0	36.8		-10	55
515		36.82	10.99	0	36.8		-10	55
525		36.82	10.99	0	36.8		-10	55
535		36.97	10.99	0	36.8		-10	55
555		36.79	10.99	0	36.8		-10	55
575		36.98	10.99	0	36.8		-10	55
585		36.98	11.11	0	36.8		-10	55
595		37.01	11.11	0	36.8		-10	55
615		36.8	11.11	0	36.8		-10	55
635		36.77	11.11	0	36.8		-10	55
650		36.77	11.11	0	36.8		-10	55
655		36.65	11.11	0	36.8		-10	55
675		36.6	11.11	0	36.8		-10	55
695		36.82	11.11	0	36.8		-10	55
710		36.82	11.11	0	36.8		-10	55
715		36.8	11.11	0	36.8		-10	55
735		36.81	11.11	0	36.8		-10	55
755		36.78	11.11	0	36.8		-10	55
775		36.78	11.11	0	36.8		-10	55
795		36.94	11.11	0	36.8		-10	55
815		36.81	11.11	0	36.8		-10	55
835		36.69	11.11	0	36.8		-10	55
855		36.78	11.11	0	36.8		-10	55
875		36.65	11.11	0	36.8		-10	55
895		36.82	11.11	0	36.8		-10	55
900		36.82	11.11	0	36.8		-10	55
915		36.88	11.11	0	36.8		-10	55
935		36.73	11.11	0	36.8		-10	55
955		36.81	11.11	0	36.8		-10	55
960		36.81	11.11	0	36.8		-10	55
975		36.78	11.11	0	36.8		-10	55
995		36.79	11.11	0	36.8		-10	55
1015		36.87	11.11	0	36.8		-10	55
1025		36.87	11.11	0	36.8		-10	55
1035		36.79	11.11	0	36.8		-10	55
1055		36.81	11.11	0	36.8		-10	55
1075		36.85	11.11	0	36.8		-10	55
1085		36.85	11.09	0	36.8		-10	55
1095		36.79	11.09	0	36.8		-10	55
1115		36.88	11.09	0	36.8		-10	55
1135		36.72	11.09	0	36.8		-10	55
1150		36.72	11.09	0	36.8		-10	55
1155		36.72	11.09	0	36.8		-10	55
1175		36.85	11.09	0	36.8		-10	55
1195		36.85	11.09	0	36.8		-10	55
1210		36.85	11.09	0	36.8		-10	55
1215		36.86	11.09	0	36.8		-10	55
1235		36.81	11.09	0	36.8		-10	55
1255		36.8	11.09	0	36.8		-10	55
1275		36.87	11.09	0	36.8		-10	55
1295		36.93	11.09	0	36.8		-10	55
1315		36.96	11.09	0	36.8		-10	55
1335		36.87	11.09	0	36.8		-10	55
1355		36.91	11.09	0	36.8		-10	55
1375		36.78	11.09	0	36.8		-10	55
1395		36.94	11.09	0	36.8		-10	55
1400		36.94	11.09	0	36.8		-10	55
1415		36.82	11.09	0	36.8		-10	55
1435		36.73	11.09	0	36.8		-10	55
1455		36.76	11.09	0	36.8		-10	55
1460		36.76	11.09	0	36.8		-10	55
1475		36.76	11.09	0	36.8		-10	55
1495		36.73	11.09	0	36.8		-10	55
1515		36.93	11.09	0	36.8		-10	55
1520		36.93	11.09	0	36.8		-10	55
1535		36.8	11.09	0	36.8		-10	55
1555		36.78	11.09	0	36.8		-10	55
1575		36.86	11.09	0	36.8		-10	55
1585		36.86	11.29	0	36.8		-10	55
1595		36.84	11.29	0	36.8		-10	55
1615		36.86	11.29	0	36.8		-10	55
1635		36.91	11.29	0	36.8		-10	55
1650		36.91	11.29	0	36.8		-10	55
1655		36.83	11.29	0	36.8		-10	55
1675		36.87	11.29	0	36.8		-10	55
1695		36.79	11.29	0	36.8		-10	55
1710		36.79	11.29	0	36.8		-10	55
1715		36.78	11.29	0	36.8		-10	55
1735		36.9	11.29	0	36.8		-10	55
1755		36.86	11.29	0	36.8		-10	55
1770		36.86	11.29	0	36.8		-10	55
1775		36.97	11.29	0	36.8		-10	55
1795		36.92	11.29	0	36.8		-10	55
1815		36.82	11.29	0	36.8		-10	55
1835		36.78	11.29	0	36.8		-10	55
1855		36.83	11.29	0	36.8		-10	55
1875		36.73	11.29	0	36.8		-10	55
1895		36.79	11.29	0	36.8		-10	55
1915		36.84	11.29	0	36.8		-10	55
1935		36.81	11.29	0	36.8		-10	55
1955		36.79	11.29	0	36.8		-10	55
1960		36.79	11.29	0	36.8		-10	55
1975		36.98	11.29	0	36.8		-10	55
1995		36.78	11.29	0	36.8		-10	55
2015		36.93	11.29	0	36.8		-10	55
2020		36.93	11.29	0	36.8		-10	55
2035		36.69	11.29	0	36.8		-10	55
2055		36.83	11.29	0	36.8		-10	55
2075		36.79	11.29	0	36.8		-10	55
2085		36.79	11.16	0	36.8		-10	55
2095		36.86	11.16	0	36.8		-10	55
2115		36.78	11.16	0	36.8		-10	55
2135		36.81	11.16	0	36.8		-10	55
2145		36.81	11.16	0	36.8		-10	55
2155		36.81	11.16	0	36.8		-10	55
2175		36.77	11.16	0	36.8		-10	55
2195		36.75	11.16	0	36.8		-10	55
2210		36.75	11.16	0	36.8		-10	55
2215		36.68	11.16	0	36.8		-10	55
2235		36.82	11.16	0	36.8		-10	55
2255		36.8	11.16	0	36.8		-10	55
2270		36.8	11.16	0	36.8		-10	55
2275		36.67	11.16	0	36.8		-10	55
2295		36.92	11.16	0	36.8		-10	55
2315		36.76	11.16	0	36.8		-10	55
2335		36.76	11.16	0	36.8		-10	55
2355		36.78	11.16	0	36.8		-10	55
2375		36.76	11.16	0	36.8		-10	55
2395		36.79	11.16	0	36.8		-10	55
2415		36.82	11.16	0	36.8		-10	55
2435		36.79	11.16	0	36.8		-10	55
2455		36.84	11.16	0	36.8		-10	55
2460		36.84	11.16	0	36.8		-10	55
2475		36.75	11.16	0	36.8		-10	55
2495		36.9	11.16	0	36.8		-10	55
2515		36.8	11.16	0	36.8		-10	55
2520		36.8	11.16	0	36.8		-10	55
2535		36.88	11.16	0	36.8		-10	55
2555		36.84	11.16	0	36.8		-10	55
2575		36.77	11.16	0	36.8		-10	55
2585		36.77	11.24	0	36.8		-10	55
2595		36.9	11.24	0	36.8		-10	55
2615		36.94	11.24	0	36.8		-10	55
2635		36.85	11.24	0	36.8		-10	55
2645		36.85	11.24	0	36.8		-10	55
2655		36.84	11.24	0	36.8		-10	55
2675		36.77	11.24	0	36.8		-10	55
2695		36.87	11.24	0	36.8		-10	55
2710		36.87	11.24	0	36.8		-10	55
2715		36.72	11.24	0	36.8		-10	55
2735		36.76	11.24	0	36.8		-10	55
2755		36.7	11.24	0	36.8		-10	55
2770		36.7	11.24	0	36.8		-10	55
2775		36.8	11.24	0	36.8		-10	55
2795		36.82	11.24	0	36.8		-10	55
2815		36.83	11.24	0	36.8		-10	55
2830		36.83	11.24	0	36.8		-10	55
2835		36.67	11.24	0	36.8		-10	55
2855		36.7	11.24	0	36.8		-10	55
2875		36.93	11.24	0	36.8		-10	55
2895		36.81	11.24	0	36.8		-10	55
2915		36.77	11.24	0	36.8		-10	55
2935		36.75	11.24	0	36.8		-10	55
2955		36.7	11.24	0	36.8		-10	55
2960		36.7	11.24	0	36.8		-10	55
2975		36.86	11.24	0	36.8		-10	55
2995		36.79	11.24	0	36.8		-10	55
3015		36.79	11.24	0	36.8		-10	55
3020		36.79	11.24	0	36.8		-10	55
3035		36.74	11.24	0	36.8		-10	55
3055		36.76	11.24	0	36.8		-10	55
3075		36.79	11.24	0	36.8		-10	55
3080		36.79	11.24	0	36.8		-10	55
3095		36.82	11.24	0	36.8		-10	55
3115		36.92	11.24	0	36.8		-10	55
3135		36.75	11.24	0	36.8		-10	55
3145		36.75	11.32	0	36.8		-10	55
3155		36.78	11.32	0	36.8		-10	55
3175		36.8	11.32	0	36.8		-10	55
3195		36.85	11.32	0	36.8		-10	55
3205		36.85	11.32	0	36.8		-10	55
3215		36.78	11.32	0	36.8		-10	55
3235		36.77	11.32	0	36.8		-10	55
3255		36.78	11.32	0	36.8		-10	55
3270		36.78	11.32	0	36.8		-10	55
3275		36.78	11.32	0	36.8		-10	55
3295		36.78	11.32	0	36.8		-10	55
3315		36.8	11.32	0	36.8		-10	55
3330		36.8	11.32	0	36.8		-10	55
3335		36.75	11.32	0	36.8		-10	55
3355		36.73	11.32	0	36.8		-10	55
3375		36.67	11.32	0	36.8		-10	55
3395		36.82	11.32	0	36.8		-10	55
3415		36.8	11.32	0	36.8		-10	55
3435		36.83	11.32	0	36.8		-10	55
3455		36.72	11.32	0	36.8		-10	55
3475		36.8	11.32	0	36.8		-10	55
3495		36.87	11.32	0	36.8		-10	55
3515		36.72	11.32	0	36.8		-10	55
3520		36.72	11.32	0	36.8		-10	55
3535		36.79	11.32	0	36.8		-10	55
3555		36.67	11.32	0	36.8		-10	55
3575		36.77	11.32	0	36.8		-10	55
3580		36.77	11.32	0	36.8		-10	55
3595		36.93	11.32	0	36.8		-10	55
3615		36.84	11.32	0	36.8		-10	55
3635		36.8	11.32	0	36.8		-10	55
3645		36.8	11.21	0	36.8		-10	55
3655		36.87	11.21	0	36.8		-10	55
3675		36.8	11.21	0	36.8		-10	55
3695		36.83	11.21	0	36.8		-10	55
3705		36.83	11.21	0	36.8		-10	55
3715		36.81	11.21	0	36.8		-10	55
3735		36.71	11.21	0	36.8		-10	55
3755		36.84	11.21	0	36.8		-10	55
3770		36.84	11.21	0	36.8		-10	55
3775		36.86	11.21	0	36.8		-10	55
3795		36.91	11.21	0	36.8		-10	55
3815		36.9	11.21	0	36.8		-10	55
3830		36.9	11.21	0	36.8		-10	55
3835		36.84	11.21	0	36.8		-10	55
3855		36.86	11.21	0	36.8		-10	55
3875		36.84	11.21	0	36.8		-10	55
3895		36.86	11.21	0	36.8		-10	55
3915		36.94	11.21	0	36.8		-10	55
3935		36.67	11.21	0	36.8		-10	55
3955		36.78	11.21	0	36.8		-10	55
3975		36.91	11.21	0	36.8		-10	55
3995		36.89	11.21	0	36.8		-10	55
4015		36.9	11.21	0	36.8		-10	55
4020		36.9	11.21	0	36.8		-10	55
4035		36.79	11.21	0	36.8		-10	55
4055		36.79	11.21	0	36.8		-10	55
4075		36.81	11.21	0	36.8		-10	55
4080		36.81	11.21	0	36.8		-10	55
4095		36.92	11.21	0	36.8		-10	55
4115		36.8	11.21	0	36.8		-10	55
4135		36.82	11.21	0	36.8		-10	55
4145		36.82	11.24	0	36.8		-10	55
4155		36.8	11.24	0	36.8		-10	55
4175		36.75	11.24	0	36.8		-10	55
4195		36.81	11.24	0	36.8		-10	55
4205		36.81	11.24	0	36.8		-10	55
4215		36.78	11.24	0	36.8		-10	55
4235		36.82	11.24	0	36.8		-10	55
4255		36.78	11.24	0	36.8		-10	55
4270		36.78	11.24	0	36.8		-10	55
4275		36.81	11.24	0	36.8		-10	55
4295		36.87	11.24	0	36.8		-10	55
4315		36.81	11.24	0	36.8		-10	55
4330		36.81	11.24	0	36.8		-10	55
4335		36.76	11.24	0	36.8		-10	55
4355		36.78	11.24	0	36.8		-10	55
4375		36.82	11.24	0	36.8		-10	55
4390		36.82	11.24	0	36.8		-10	55
4395		36.84	11.24	0	36.8		-10	55
4415		36.78	11.24	0	36.8		-10	55
4435		36.81	11.24	0	36.8		-10	55
4455		36.72	11.24	0	36.8		-10	55
4475		36.82	11.24	0	36.8		-10	55
4495		36.8	11.24	0	36.8		-10	55
4515		36.79	11.24	0	36.8		-10	55
4535		36.81	11.24	0	36.8		-10	55
4555		36.77	11.24	0	36.8		-10	55
4575		36.81	11.24	0	36.8		-10	55
4580		36.81	11.24	0	36.8		-10	55
4595		36.84	11.24	0	36.8		-10	55
4615		36.93	11.24	0	36.8		-10	55
4635		36.76	11.24	0	36.8		-10	55
4640		36.76	11.24	0	36.8		-10	55
4655		36.8	11.24	0	36.8		-10	55
4675		36.8	11.24	0	36.8		-10	55
4695		36.88	11.24	0	36.8		-10	55
4705		36.88	11.26	0	36.8		-10	55
4715		36.93	11.26	0	36.8		-10	55
4735		36.6	11.26	0	36.8		-10	55
4755		36.68	11.26	0	36.8		-10	55
4765		36.68	11.26	0	36.8		-10	55
4775		36.7	11.26	0	36.8		-10	55
4795		36.82	11.26	0	36.8		-10	55
4815		36.91	11.26	0	36.8		-10	55
4830		36.91	11.26	0	36.8		-10	55
4835		36.79	11.26	0	36.8		-10	55
4855		36.7	11.26	0	36.8		-10	55
4875		36.68	11.26	0	36.8		-10	55
4890		36.68	11.26	0	36.8		-10	55
4895		36.86	11.26	0	36.8		-10	55
4915		36.78	11.26	0	36.8		-10	55
4935		36.73	11.26	0	36.8		-10	55
4955		36.72	11.26	0	36.8		-10	55
4975		36.83	11.26	0	36.8		-10	55
4995		36.93	11.26	0	36.8		-10	55
5015		36.75	11.26	0	36.8		-10	55
5035		36.67	11.26	0	36.8		-10	55
5055		36.92	11.26	0	36.8		-10	55
5075		36.99	11.26	0	36.8		-10	55
5080		36.99	11.26	0	36.8		-10	55
5095		36.91	11.26	0	36.8		-10	55
5115		36.76	11.26	0	36.8		-10	55
5135		36.88	11.26	0	36.8		-10	55
5140		36.88	11.26	0	36.8		-10	55
5155		36.8	11.26	0	36.8		-10	55
5175		36.82	11.26	0	36.8		-10	55
5195		36.98	11.26	0	36.8		-10	55
5205		36.98	11.17	0	36.8		-10	55
5215		36.83	11.17	0	36.8		-10	55
5235		36.96	11.17	0	36.8		-10	55
5255		37.02	11.17	0	36.8		-10	55
5265		37.02	11.17	0	36.8		-10	55
5275		37.09	11.17	0	36.8		-10	55
5295		37.15	11.17	0	36.8		-10	55
5315		37.26	11.17	0	36.8		-10	55
5330		37.26	11.17	0	36.8		-10	55
5335		37.36	11.17	0	36.8		-10	55
5355		37.44	11.17	0	36.8		-10	55
5375		37.55	11.17	0	36.8		-10	55
5390		37.55	11.17	0	36.8		-10	55
5395		37.87	11.17	0	36.8		-10	55
5415		37.87	11.17	0	36.8		-10	55
5435		37.91	11.17	0	36.8		-10	55
5455		38.03	11.17	0	36.8		-10	55
5475		38.28	11.17	0	36.8		-10	55
5495		38.49	11.17	0	36.8		-10	55
5515		38.66	11.17	0	36.8		-10	55
5535		38.97	11.17	0	36.8		-10	55
5555		39.09	11.17	0	36.8		-10	55
5575		39.14	11.17	0	36.8		-10	55
5580		39.14	11.17	0	36.8		-10	55
5595		39.38	11.17	0	36.8		-10	55
5615		39.52	11.17	0	36.8		-10	55
5635		39.78	11.17	0	36.8		-10	55
5640		39.78	11.17	0	36.8		-10	55
5655		39.99	11.17	0	36.8		-10	55
5675		40.25	11.17	0	36.8		-10	55
5695		40.38	11.17	0	36.8		-10	55
5700		40.38	11.17	0	36.8		-10	55
5715		40.59	11.17	0	36.8		-10	55
5735		40.59	11.17	0	36.8		-10	55
5755		40.89	11.17	0	36.8		-10	55
5765		40.89	11.24	0	36.8		-10	55
5775		41.02	11.24	0	36.8		-10	55
5795		41.28	11.24	0	36.8		-10	55
5815		41.33	11.24	0	36.8		-10	55
5825		41.33	11.24	0	36.8		-10	55
5835		41.62	11.24	0	36.8		-10	55
5855		41.74	11.24	0	36.8		-10	55
5875		41.79	11.24	0	36.8		-10	55
5890		41.79	11.24	0	36.8		-10	55
5895		42.12	11.24	0	36.8		-10	55
5915		42.28	11.24	0	36.8		-10	55
5935		42.41	11.24	0	36.8		-10	55
5950		42.41	11.24	0	36.8		-10	55
5955		42.56	11.24	0	36.8		-10	55
5975		42.79	11.24	0	36.8		-10	55
5995		42.94	11.24	0	36.8		-10	55
6015		43.17	11.24	0	36.8		-10	55
6035		43.22	11.24	0	36.8		-10	55
6055		43.52	11.24	0	36.8		-10	55
6075		43.67	11.24	0	36.8		-10	55
6095		43.83	11.24	0	36.8		-10	55
6115		43.83	11.24	0	36.8		-10	55
6135		43.89	11.24	0	36.8		-10	55
6140		43.89	11.24	0	36.8		-10	55
6155		44.15	11.24	0	36.8		-10	55
6175		44.2	11.24	0	36.8		-10	55
6195		44.4	11.24	0	36.8		-10	55
6200		44.4	11.24	0	36.8		-10	55
6215		44.77	11.24	0	36.8		-10	55
6235		44.67	11.24	0	36.8		-10	55
6255		44.92	11.24	0	36.8		-10	55
6265		44.92	11.16	0	36.8		-10	55
6275		45.15	11.16	0	36.8		-10	55
6295		45.3	11.16	0	36.8		-10	55
6315		45.35	11.16	0	36.8		-10	55
6325		45.35	11.16	0	36.8		-10	55
6335		45.51	11.16	0	36.8		-10	55
6355		45.43	11.16	0	36.8		-10	55
6375		45.77	11.16	0	36.8		-10	55
6390		45.77	11.16	0	36.8		-10	55
6395		45.9	11.16	0	36.8		-10	55
6415		45.9	11.16	0	36.8		-10	55
6435		45.98	11.16	0	36.8		-10	55
6450		45.98	11.16	0	36.8		-10	55
6455		46.08	11.16	0	36.8		-10	55
6475		46.3	11.16	0	36.8		-10	55
6495		46.39	11.16	0	36.8		-10	55
6515		46.55	11.16	0	36.8		-10	55
6535		46.3	11.16	0	36.8		-10	55
6555		46.61	11.16	0	36.8		-10	55
6575		46.85	11.16	0	36.8		-10	55
6595		46.76	11.16	0	36.8		-10	55
6615		46.76	11.16	0	36.8		-10	55
6635		46.75	11.16	0	36.8		-10	55
6640		46.75	11.16	0	36.8		-10	55
6655		46.88	11.16	0	36.8		-10	55
6675		46.75	11.16	0	36.8		-10	55
6695		46.89	11.16	0	36.8		-10	55
6700		46.89	11.16	0	36.8		-10	55
6715		46.85	11.16	0	36.8		-10	55
6735		46.89	11.16	0	36.8		-10	55
6755		46.94	11.16	0	36.8		-10	55
6765		46.94	11.04	0	36.8		-10	55
6775		46.94	11.04	0	36.8		-10	55
6795		46.67	11.04	0	36.8		-10	55
6815		46.61	11.04	0	36.8		-10	55
6825		46.61	11.04	0	36.8		-10	55
6835		46.45	11.04	0	36.8		-10	55
6855		46.3	11.04	0	36.8		-10	55
6875		46.28	11.04	0	36.8		-10	55
6890		46.28	11.04	0	36.8		-10	55
6895		46.24	11.04	0	36.8		-10	55
6915		46.06	11.04	0	36.8		-10	55
6935		45.75	11.04	0	36.8		-10	55
6950		45.75	11.04	0	36.8		-10	55
6955		45.48	11.04	0	36.8		-10	55
6975		45.34	11.04	0	36.8		-10	55
6995		45.17	11.04	0	36.8		-10	55
7015		44.9	11.04	0	36.8		-10	55
7035		44.78	11.04	0	36.8		-10	55
7055		44.66	11.04	0	36.8		-10	55
7075		44.4	11.04	0	36.8		-10	55
7095		44.14	11.04	0	36.8		-10	55
7115		43.9	11.04	0	36.8		-10	55
7135		43.59	11.04	0	36.8		-10	55
7155		43.56	11.04	0	36.8		-10	55
7175		43.2	11.04	0	36.8		-10	55
7195		43	11.04	0	36.8		-10	55
7200		43	11.04	0	36.8		-10	55
7215		42.84	11.04	0	36.8		-10	55
7235		42.58	11.04	0	36.8		-10	55
7255		42.34	11.04	0	36.8		-10	55
7265		42.34	11.06	0	36.8		-10	55
7275		42.21	11.06	0	36.8		-10	55
7295		41.9	11.06	0	36.8		-10	55
7315		41.88	11.06	0	36.8		-10	55
7325		41.88	11.06	0	36.8		-10	55
7335		41.58	11.06	0	36.8		-10	55
7355		41.42	11.06	0	36.8		-10	55
7375		41.18	11.06	0	36.8		-10	55
7385		41.18	11.06	0	36.8		-10	55
7395		41.15	11.06	0	36.8		-10	55
7415		40.88	11.06	0	36.8		-10	55
7435		40.62	11.06	0	36.8		-10	55
7450		40.62	11.06	0	36.8		-10	55
7455		40.51	11.06	0	36.8		-10	55
7475		40.29	11.06	0	36.8		-10	55
7495		40.25	11.06	0	36.8		-10	55
7510		40.25	11.06	0	36.8		-10	55
7515		40.17	11.06	0	36.8		-10	55
7535		39.92	11.06	0	36.8		-10	55
7555		39.71	11.06	0	36.8		-10	55
7575		39.63	11.06	0	36.8		-10	55
7595		39.37	11.06	0	36.8		-10	55
7615		39.29	11.06	0	36.8		-10	55
7635		39.01	11.06	0	36.8		-10	55
7655		38.84	11.06	0	36.8		-10	55
7675		38.71	11.06	0	36.8		-10	55
7695		38.53	11.06	0	36.8		-10	55
7700		38.53	11.06	0	36.8		-10	55
7715		38.24	11.06	0	36.8		-10	55
7735		38.27	11.06	0	36.8		-10	55
7755		38.26	11.06	0	36.8		-10	55
7760		38.26	11.06	0	36.8		-10	55
7775		37.96	11.06	0	36.8		-10	55
7795		37.9	11.06	0	36.8		-10	55
7815		37.86	11.06	0	36.8		-10	55
7825		37.86	11.12	0	36.8		-10	55
7835		37.63	11.12	0	36.8		-10	55
7855		37.54	11.12	0	36.8		-10	55
7875		37.57	11.12	0	36.8		-10	55
7885		37.57	11.12	0	36.8		-10	55
7895		37.49	11.12	0	36.8		-10	55
7915		37.4	11.12	0	36.8		-10	55
7935		37.27	11.12	0	36.8		-10	55
7950		37.27	11.12	4	36.8		-10	55
7955		37.27	11.12	4	36.8		-10	55
7975		37.32	11.12	4	36.8		-10	55
7995		37.31	11.12	4	36.8		-10	55
8010		37.31	11.12	4	36.8		-10	55
8015		37.27	11.12	4	36.8		-10	55
8035		37	11.12	4	36.8		-10	55
8055		37.19	11.12	4	36.8		-10	55
8075		37.16	11.12	4	36.8		-10	55
8095		37.08	11.12	4	36.8		-10	55
8115		37.06	11.12	4	36.8		-10	55
8135		36.93	11.12	4	36.8		-10	55
8155		36.95	11.12	4	36.8		-10	55
8175		36.97	11.12	4	36.8		-10	55
8195		37.11	11.12	4	36.8		-10	55
8200		37.11	11.12	4	36.8		-10	55
8215		37.16	11.12	4	36.8		-10	55
8235		36.95	11.12	4	36.8		-10	55
8255		37.15	11.12	4	36.8		-10	55
8260		37.15	11.12	4	36.8		-10	55
8275		37.12	11.12	4	36.8		-10	55
8295		37.05	11.12	4	36.8		-10	55
8315		37.06	11.12	4	36.8		-10	55
8325		37.06	11.12	1	36.8		-10	55
8335		37.01	11.12	1	36.8		-10	55
8355		37.16	11.12	1	36.8		-10	55
8375		37.34	11.12	1	36.8		-10	55
8385		37.34	11.12	1	36.8		-10	55
8395		37.22	11.12	1	36.8		-10	55
8415		37.44	11.12	1	36.8		-10	55
8435		37.39	11.12	1	36.8		-10	55
8445		37.39	11.12	0	36.8		-10	55
8455		37.58	11.12	0	36.8		-10	55
8475		37.61	11.12	0	36.8		-10	55
8495		37.79	11.12	0	36.8		-10	55
8510		37.79	11.12	0	36.8		-10	55
8515		37.98	11.12	0	36.8		-10	55
8535		37.95	11.12	0	36.8		-10	55
8555		38.11	11.12	0	36.8		-10	55
8575		38.3	11.12	0	36.8		-10	55
8595		38.42	11.12	0	36.8		-10	55
8615		38.65	11.12	0	36.8		-10	55
8635		38.95	11.12	0	36.8		-10	55
8655		38.97	11.12	0	36.8		-10	55
8675		39.21	11.12	0	36.8		-10	55
8695		39.44	11.12	0	36.8		-10	55
8715		39.52	11.12	0	36.8		-10	55
8735		39.66	11.12	0	36.8		-10	55
8755		40.05	11.12	0	36.8		-10	55
8760		40.05	11.12	0	36.8		-10	55
8775		40.18	11.12	0	36.8		-10	55
8795		40.3	11.12	0	36.8		-10	55
8815		40.48	11.12	0	36.8		-10	55
8820		40.48	11.12	0	36.8		-10	55
8835		40.66	11.12	0	36.8		-10	55
8855		40.93	11.12	0	36.8		-10	55
8875		41.05	11.12	0	36.8		-10	55
8885		41.05	11.12	0	36.8		-10	55
8895		41.46	11.12	0	36.8		-10	55
8915		41.75	11.12	0	36.8		-10	55
8935		41.78	11.12	0	36.8		-10	55
8945		41.78	11.12	0	36.8		-10	55
8955		42.14	11.12	0	36.8		-10	55
8975		42.31	11.12	0	36.8		-10	55
8995		42.44	11.12	0	36.8		-10	55
9010		42.44	11.12	0	36.8		-10	55
9015		42.58	11.12	0	36.8		-10	55
9035		42.73	11.12	0	36.8		-10	55
9055		42.87	11.12	0	36.8		-10	55
9070		42.87	11.12	0	36.8		-10	55
9075		43.23	11.12	0	36.8		-10	55
9095		43.44	11.12	0	36.8		-10	55
9115		43.47	11.12	0	36.8		-10	55
9135		43.61	11.12	0	36.8		-10	55
9155		43.78	11.12	0	36.8		-10	55
9175		43.99	11.12	0	36.8		-10	55
9195		44.22	11.12	0	36.8		-10	55
9215		44.27	11.12	0	36.8		-10	55
9235		44.49	11.12	0	36.8		-10	55
9255		44.73	11.12	0	36.8		-10	55
9260		44.73	11.12	0	36.8		-10	55
9275		44.94	11.12	0	36.8		-10	55
9295		45.12	11.12	0	36.8		-10	55
9315		45.18	11.12	0	36.8		-10	55
9320		45.18	11.12	0	36.8		-10	55
9335		45.35	11.12	0	36.8		-10	55
9355		45.42	11.12	0	36.8		-10	55
9375		45.69	11.12	0	36.8		-10	55
9385		45.69	11.36	0	36.8		-10	55
9395		45.87	11.36	0	36.8		-10	55
9415		45.9	11.36	0	36.8		-10	55
9435		46.07	11.36	0	36.8		-10	55
9445		46.07	11.36	0	36.8		-10	55
9455		46.16	11.36	0	36.8		-10	55
9475		46.39	11.36	0	36.8		-10	55
9495		46.25	11.36	0	36.8		-10	55
9510		46.25	11.36	0	36.8		-10	55
9515		46.57	11.36	0	36.8		-10	55
9535		46.56	11.36	0	36.8		-10	55
9555		46.75	11.36	0	36.8		-10	55
9570		46.75	11.36	0	36.8		-10	55
9575		46.68	11.36	0	36.8		-10	55
9595		46.79	11.36	0	36.8		-10	55
9615		46.84	11.36	0	36.8		-10	55
9630		46.84	11.36	0	36.8		-10	55
9635		46.94	11.36	0	36.8		-10	55
9655		46.98	11.36	0	36.8		-10	55
9675		46.91	11.36	0	36.8		-10	55
9695		46.91	11.36	0	36.8		-10	55
9715		46.91	11.36	0	36.8		-10	55
9735		46.71	11.36	0	36.8		-10	55
9755		46.74	11.36	0	36.8		-10	55
9760		46.74	11.36	0	36.8		-10	55
9775		46.75	11.36	0	36.8		-10	55
9795		46.67	11.36	0	36.8		-10	55
9815		46.46	11.36	0	36.8		-10	55
9820		46.46	11.36	0	36.8		-10	55
9835		46.33	11.36	0	36.8		-10	55
9855		46.35	11.36	0	36.8		-10	55
9875		46.27	11.36	0	36.8		-10	55
9885		46.27	11.42	0	36.8		-10	55
9895		45.92	11.42	0	36.8		-10	55
9915		45.72	11.42	0	36.8		-10	55
9935		45.54	11.42	0	36.8		-10	55
9945		45.54	11.42	1	36.8		-10	55
9955		45.42	11.42	1	36.8		-10	55
9975		45.15	11.42	1	36.8		-10	55
9995		45.07	11.42	1	36.8		-10	55
10005		45.07	11.42	1	36.8		-10	55
10015		44.73	11.42	1	36.8		-10	55
10035		44.51	11.42	1	36.8		-10	55
10055		44.33	11.42	1	36.8		-10	55
10070		44.33	11.42	1	36.8		-10	55
10075		43.99	11.42	1	36.8		-10	55
10095		43.85	11.42	1	36.8		-10	55
10115		43.68	11.42	1	36.8		-10	55
10130		43.68	11.42	1	36.8		-10	55
10135		43.5	11.42	1	36.8		-10	55
10155		43.31	11.42	1	36.8		-10	55
10175		43.06	11.42	1	36.8		-10	55
10195		42.74	11.42	2	36.8		-10	55
10215		42.55	11.42	2	36.8		-10	55
10235		42.39	11.42	2	36.8		-10	55
10255		42.09	11.42	2	36.8		-10	55
10275		42.06	11.42	2	36.8		-10	55
10295		41.86	11.42	2	36.8		-10	55
10315		41.6	11.42	2	36.8		-10	55
10320		41.6	11.42	3	36.8		-10	55
10335		41.52	11.42	3	36.8		-10	55
10355		41.25	11.42	3	36.8		-10	55
10375		41.06	11.42	3	36.8		-10	55
10380		41.06	11.42	3	36.8		-10	55
10395		40.91	11.42	3	36.8		-10	55
10415		40.78	11.42	3	36.8		-10	55
10435		40.58	11.42	3	36.8		-10	55
10445		40.58	11.32	4	36.8		-10	55
10455		40.43	11.32	4	36.8		-10	55
10475		40.28	11.32	4	36.8		-10	55
10495		40.15	11.32	4	36.8		-10	55
10505		40.15	11.32	4	36.8		-10	55
10515		39.85	11.32	4	36.8		-10	55
10535		39.63	11.32	4	36.8		-10	55
10555		39.6	11.32	4	36.8		-10	55
10570		39.6	11.32	4	36.8		-10	55
10575		39.53	11.32	4	36.8		-10	55
10595		39.34	11.32	4	36.8		-10	55
10615		39.01	11.32	4	36.8		-10	55
10630		39.01	11.32	4	36.8		-10	55
10635		38.77	11.32	4	36.8		-10	55
10655		38.79	11.32	4	36.8		-10	55
10675		38.62	11.32	4	36.8		-10	55
10695		38.55	11.32	4	36.8		-10	55
10715		38.31	11.32	4	36.8		-10	55
10735		38.04	11.32	4	36.8		-10	55
10755		38.06	11.32	4	36.8		-10	55
10775		37.92	11.32	4	36.8		-10	55
10795		37.8	11.32	4	36.8		-10	55
10815		37.68	11.32	4	36.8		-10	55
10820		37.68	11.32	4	36.8		-10	55
10835		37.56	11.32	4	36.8		-10	55
10855		37.56	11.32	4	36.8		-10	55
10875		37.45	11.32	4	36.8		-10	55
10880		37.45	11.32	4	36.8		-10	55
10895		37.45	11.32	4	36.8		-10	55
10915		37.37	11.32	4	36.8		-10	55
10935		37.16	11.32	4	36.8		-10	55
10945		37.16	11.32	4	36.8		-10	55
10955		37.26	11.32	4	36.8		-10	55
10975		37.21	11.32	4	36.8		-10	55
10995		37.2	11.32	4	36.8		-10	55
11005		37.2	11.32	4	36.8		-10	55
11015		37.09	11.32	4	36.8		-10	55
11035		37.1	11.32	4	36.8		-10	55
11055		37.09	11.32	4	36.8		-10	55
11070		37.09	11.32	4	36.8		-10	55
11075		37.15	11.32	4	36.8		-10	55
11095		37.09	11.32	4	36.8		-10	55
11115		37.09	11.32	4	36.8		-10	55
11130		37.09	11.32	4	36.8		-10	55
11135		37.06	11.32	4	36.8		-10	55
11155		37.1	11.32	4	36.8		-10	55
11175		37	11.32	4	36.8		-10	55
11195		37.08	11.32	3	36.8		-10	55
11215		36.97	11.32	3	36.8		-10	55
11235		36.93	11.32	3	36.8		-10	55
11255		36.96	11.32	3	36.8		-10	55
11275		37	11.32	3	36.8		-10	55
11295		36.86	11.32	3	36.8		-10	55
11315		36.98	11.32	2	36.8		-10	55
11335		36.95	11.32	2	36.8		-10	55
11355		37	11.32	2	36.8		-10	55
11375		37.07	11.32	2	36.8		-10	55
11380		37.07	11.32	2	36.8		-10	55
11395		36.97	11.32	2	36.8		-10	55
11415		37.12	11.32	2	36.8		-10	55
11435		37.14	11.32	2	36.8		-10	55
11440		37.14	11.32	0	36.8		-10	55
11455		37.23	11.32	0	36.8		-10	55
11475		37.38	11.32	0	36.8		-10	55
11495		37.2	11.32	0	36.8		-10	55
11505		37.2	11.39	0	36.8		-10	55
11515		37.43	11.39	0	36.8		-10	55
11535		37.36	11.39	0	36.8		-10	55
11555		37.66	11.39	0	36.8		-10	55
11565		37.66	11.39	0	36.8		-10	55
11575		37.66	11.39	0	36.8		-10	55
11595		37.78	11.39	0	36.8		-10	55
11615		37.96	11.39	0	36.8		-10	55
11630		37.96	11.39	0	36.8		-10	55
11635		37.99	11.39	0	36.8		-10	55
11655		38.1	11.39	0	36.8		-10	55
11675		38.41	11.39	0	36.8		-10	55
11690		38.41	11.39	0	36.8		-10	55
11695		38.47	11.39	0	36.8		-10	55
11715		38.83	11.39	0	36.8		-10	55
11735		38.86	11.39	0	36.8		-10	55
11755		39.06	11.39	0	36.8		-10	55
11775		39.25	11.39	0	36.8		-10	55
11795		39.46	11.39	0	36.8		-10	55
11815		39.66	11.39	0	36.8		-10	55
11835		39.94	11.39	0	36.8		-10	55
11855		40.07	11.39	0	36.8		-10	55
11875		40.39	11.39	0	36.8		-10	55
11880		40.39	11.39	0	36.8		-10	55
11895		40.57	11.39	0	36.8		-10	55
11915		40.71	11.39	0	36.8		-10	55
11935		40.8	11.39	0	36.8		-10	55
11940		40.8	11.39	0	36.8		-10	55
11955		41.15	11.39	0	36.8		-10	55
11975		41.4	11.39	0	36.8		-10	55
11995		41.5	11.39	0	36.8		-10	55
12005		41.5	11.49	0	36.8		-10	55
12015		41.75	11.49	0	36.8		-10	55
12035		41.98	11.49	0	36.8		-10	55
12055		42.21	11.49	0	36.8		-10	55
12065		42.21	11.49	0	36.8		-10	55
12075		42.33	11.49	0	36.8		-10	55
12095		42.55	11.49	0	36.8		-10	55
12115		42.72	11.49	0	36.8		-10	55
12130		42.72	11.49	0	36.8		-10	55
12135		42.98	11.49	0	36.8		-10	55
12155		43.08	11.49	0	36.8		-10	55
12175		43.28	11.49	0	36.8		-10	55
12190		43.28	11.49	0	36.8		-10	55
12195		43.39	11.49	0	36.8		-10	55
12215		43.63	11.49	0	36.8		-10	55
12235		43.64	11.49	0	36.8		-10	55
12255		43.99	11.49	0	36.8		-10	55
12275		44.11	11.49	0	36.8		-10	55
12295		44.3	11.49	0	36.8		-10	55
12315		44.53	11.49	0	36.8		-10	55
12335		44.82	11.49	0	36.8		-10	55
12355		44.84	11.49	0	36.8		-10	55
12375		45.01	11.49	0	36.8		-10	55
12380		45.01	11.49	0	36.8		-10	55
12395		45.31	11.49	0	36.8		-10	55
12415		45.33	11.49	0	36.8		-10	55
12435		45.4	11.49	0	36.8		-10	55
12440		45.4	11.49	0	36.8		-10	55
12455		45.56	11.49	0	36.8		-10	55
12475		45.87	11.49	0	36.8		-10	55
12495		45.96	11.49	0	36.8		-10	55
12505		45.96	11.54	0	36.8		-10	55
12515		46.08	11.54	0	36.8		-10	55
12535		46.06	11.54	0	36.8		-10	55
12555		46.19	11.54	0	36.8		-10	55
12565		46.19	11.54	0	36.8		-10	55
12575		46.26	11.54	0	36.8		-10	55
12595		46.55	11.54	0	36.8		-10	55
12615		46.46	11.54	0	36.8		-10	55
12630		46.46	11.54	0	36.8		-10	55
12635		46.77	11.54	0	36.8		-10	55
12655		46.73	11.54	0	36.8		-10	55
12675		46.65	11.54	0	36.8		-10	55
12690		46.65	11.54	0	36.8		-10	55
12695		46.71	11.54	0	36.8		-10	55
12715		46.72	11.54	0	36.8		-10	55
12735		46.92	11.54	0	36.8		-10	55
12750		46.92	11.54	0	36.8		-10	55
12755		46.63	11.54	0	36.8		-10	55
12775		46.81	11.54	0	36.8		-10	55
12795		46.72	11.54	0	36.8		-10	55
12815		46.7	11.54	0	36.8		-10	55
12835		46.75	11.54	0	36.8		-10	55
12855		46.64	11.54	0	36.8		-10	55
12875		46.52	11.54	0	36.8		-10	55
12880		46.52	11.54	0	36.8		-10	55
12895		46.49	11.54	0	36.8		-10	55
12915		46.38	11.54	0	36.8		-10	55
12935		46.19	11.54	0	36.8		-10	55
12940		46.19	11.54	0	36.8		-10	55
12955		45.96	11.54	0	36.8		-10	55
12975		45.84	11.54	0	36.8		-10	55
12995		45.74	11.54	0	36.8		-10	55
13000		45.74	11.54	0	36.8		-10	55
13015		45.52	11.54	0	36.8		-10	55
13035		45.06	11.54	0	36.8		-10	55
13055		45.17	11.54	0	36.8		-10	55
13065		45.17	11.47	0	36.8		-10	55
13075		44.99	11.47	0	36.8		-10	55
13095		44.7	11.47	0	36.8		-10	55
13115		44.32	11.47	0	36.8		-10	55
13125		44.32	11.47	0	36.8		-10	55
13135		44.13	11.47	0	36.8		-10	55
13155		44.11	11.47	0	36.8		-10	55
13175		43.9	11.47	0	36.8		-10	55
13190		43.9	11.47	0	36.8		-10	55
13195		43.69	11.47	0	36.8		-10	55
13215		43.36	11.47	0	36.8		-10	55
13235		43.22	11.47	0	36.8		-10	55
13250		43.22	11.47	0	36.8		-10	55
13255		43.02	11.47	0	36.8		-10	55
13275		42.93	11.47	0	36.8		-10	55
13295		42.61	11.47	0	36.8		-10	55
13315		42.33	11.47	0	36.8		-10	55
13335		42.32	11.47	0	36.8		-10	55
13355		42.04	11.47	0	36.8		-10	55
13375		41.83	11.47	0	36.8		-10	55
13395		41.72	11.47	0	36.8		-10	55
13415		41.36	11.47	0	36.8		-10	55
13435		41.52	11.47	0	36.8		-10	55
13440		41.52	11.47	0	36.8		-10	55
13455		41.1	11.47	0	36.8		-10	55
13475		40.99	11.47	0	36.8		-10	55
13495		40.75	11.47	0	36.8		-10	55
13500		40.75	11.47	0	36.8		-10	55
13515		40.59	11.47	0	36.8		-10	55
13535		40.5	11.47	0	36.8		-10	55
13555		40.3	11.47	0	36.8		-10	55
13565		40.3	11.6	0	36.8		-10	55
13575		39.94	11.6	0	36.8		-10	55
13595		39.86	11.6	0	36.8		-10	55
13615		39.68	11.6	0	36.8		-10	55
13625		39.68	11.6	0	36.8		-10	55
13635		39.49	11.6	0	36.8		-10	55
13655		39.28	11.6	0	36.8		-10	55
13675		39.3	11.6	0	36.8		-10	55
13690		39.3	11.6	0	36.8		-10	55
13695		39.04	11.6	0	36.8		-10	55
13715		38.87	11.6	0	36.8		-10	55
13735		38.77	11.6	0	36.8		-10	55
13750		38.77	11.6	0	36.8		-10	55
13755		38.59	11.6	0	36.8		-10	55
13775		38.42	11.6	0	36.8		-10	55
13795		38.38	11.6	0	36.8		-10	55
13815		38.05	11.6	1	36.8		-10	55
13835		38.03	11.6	1	36.8		-10	55
13855		37.9	11.6	1	36.8		-10	55
13875		37.81	11.6	1	36.8		-10	55
13895		37.65	11.6	1	36.8		-10	55
13915		37.55	11.6	1	36.8		-10	55
13935		37.45	11.6	3	36.8		-10	55
13955		37.45	11.6	3	36.8		-10	55
13975		37.19	11.6	3	36.8		-10	55
13995		37.28	11.6	3	36.8		-10	55
14000		37.28	11.6	3	36.8		-10	55
14015		37.18	11.6	3	36.8		-10	55
14035		37.21	11.6	3	36.8		-10	55
14055		37.17	11.6	3	36.8		-10	55
14065		37.17	11.62	3	36.8		-10	55
14075		37.05	11.62	3	36.8		-10	55
14095		37.1	11.62	3	36.8		-10	55
14115		37.04	11.62	3	36.8		-10	55
14125		37.04	11.62	3	36.8		-10	55
14135		37.01	11.62	3	36.8		-10	55
14155		37.02	11.62	3	36.8		-10	55
14175		36.96	11.62	3	36.8		-10	55
14190		36.96	11.62	3	36.8		-10	55
14195		36.89	11.62	3	36.8		-10	55
14215		36.95	11.62	3	36.8		-10	55
14235		36.95	11.62	3	36.8		-10	55
14250		36.95	11.62	3	36.8		-10	55
14255		36.87	11.62	3	36.8		-10	55
14275		36.94	11.62	3	36.8		-10	55
14295		36.94	11.62	3	36.8		-10	55
14310		36.94	11.62	3	36.8		-10	55
14315		36.98	11.62	3	36.8		-10	55
14335		36.91	11.62	3	36.8		-10	55
14355		36.97	11.62	3	36.8		-10	55
14375		36.98	11.62	3	36.8		-10	55
14395		37.01	11.62	3	36.8		-10	55
14415		37.05	11.62	3	36.8		-10	55
14435		37.1	11.62	3	36.8		-10	55
14455		37.18	11.62	3	36.8		-10	55
14475		37.29	11.62	3	36.8		-10	55
14495		37.25	11.62	3	36.8		-10	55
14500		37.25	11.62	3	36.8		-10	55
14515		37.38	11.62	3	36.8		-10	55
14535		37.52	11.62	3	36.8		-10	55
14555		37.67	11.62	3	36.8		-10	55
14560		37.67	11.62	0	36.8		-10	55
14575		37.78	11.62	0	36.8		-10	55
14595		37.9	11.62	0	36.8		-10	55
14615		38.03	11.62	0	36.8		-10	55
14625		38.03	11.85	0	36.8		-10	55
14635		38.07	11.85	0	36.8		-10	55
14655		38.22	11.85	0	36.8		-10	55
14675		38.53	11.85	0	36.8		-10	55
14685		38.53	11.85	0	36.8		-10	55
14695		38.73	11.85	0	36.8		-10	55
14715		38.79	11.85	0	36.8		-10	55
14735		39	11.85	0	36.8		-10	55
14750		39	11.85	0	36.8		-10	55
14755		39.1	11.85	0	36.8		-10	55
14775		39.48	11.85	0	36.8		-10	55
14795		39.63	11.85	0	36.8		-10	55
14810		39.63	11.85	0	36.8		-10	55
14815		39.81	11.85	0	36.8		-10	55
14835		40.01	11.85	0	36.8		-10	55
14855		40.29	11.85	0	36.8		-10	55
14875		40.39	11.85	0	36.8		-10	55
14895		40.57	11.85	0	36.8		-10	55
14915		40.72	11.85	0	36.8		-10	55
14935		41.09	11.85	0	36.8		-10	55
14955		41.23	11.85	0	36.8		-10	55
14975		41.49	11.85	0	36.8		-10	55
14995		41.66	11.85	0	36.8		-10	55
15000		41.66	11.85	0	36.8		-10	55
15015		41.93	11.85	0	36.8		-10	55
15035		42.15	11.85	0	36.8		-10	55
15055		42.19	11.85	0	36.8		-10	55
15060		42.19	11.85	0	36.8		-10	55
15075		42.44	11.85	0	36.8		-10	55
15095		42.69	11.85	0	36.8		-10	55
15115		42.81	11.85	0	36.8		-10	55
15125		42.81	11.85	0	36.8		-10	55
15135		43.03	11.85	0	36.8		-10	55
15155		43.21	11.85	0	36.8		-10	55
15175		43.4	11.85	0	36.8		-10	55
15185		43.4	11.85	0	36.8		-10	55
15195		43.64	11.85	0	36.8		-10	55
15215		43.94	11.85	0	36.8		-10	55
15235		43.87	11.85	0	36.8		-10	55
15245		43.87	11.85	0	36.8		-10	55
15255		44.18	11.85	0	36.8		-10	55
15275		44.35	11.85	0	36.8		-10	55
15295		44.67	11.85	0	36.8		-10	55
15310		44.67	11.85	0	36.8		-10	55
15315		44.69	11.85	0	36.8		-10	55
15335		44.89	11.85	0	36.8		-10	55
15355		45.1	11.85	0	36.8		-10	55
15375		45.3	11.85	0	36.8		-10	55
15395		45.3	11.85	0	36.8		-10	55
15415		45.63	11.85	0	36.8		-10	55
15435		45.67	11.85	0	36.8		-10	55
15455		45.72	11.85	0	36.8		-10	55
15475		45.86	11.85	0	36.8		-10	55
15495		46.09	11.85	0	36.8		-10	55
15500		46.09	11.85	0	36.8		-10	55
15515		46.17	11.85	0	36.8		-10	55
15535		46.33	11.85	0	36.8		-10	55
15555		46.38	11.85	0	36.8		-10	55
15560		46.38	11.85	0	36.8		-10	55
15575		46.43	11.85	0	36.8		-10	55
15595		46.51	11.85	0	36.8		-10	55
15615		46.57	11.85	0	36.8		-10	55
15620		46.57	11.85	0	36.8		-10	55
15635		46.46	11.85	0	36.8		-10	55
15655		46.7	11.85	0	36.8		-10	55
15675		46.62	11.85	0	36.8		-10	55
15685		46.62	11.85	0	36.8		-10	55
15695		46.7	11.85	0	36.8		-10	55
15715		46.68	11.85	0	36.8		-10	55
15735		46.64	11.85	0	36.8		-10	55
15745		46.64	11.85	0	36.8		-10	55
15755		46.56	11.85	0	36.8		-10	55
15775		46.73	11.85	0	36.8		-10	55
15795		46.76	11.85	0	36.8		-10	55
15810		46.76	11.85	0	36.8		-10	55
15815		46.54	11.85	0	36.8		-10	55
15835		46.39	11.85	0	36.8		-10	55
15855		46.45	11.85	0	36.8		-10	55
15870		46.45	11.85	0	36.8		-10	55
15875		46.58	11.85	0	36.8		-10	55
15895		46.44	11.85	0	36.8		-10	55
15915		46.12	11.85	0	36.8		-10	55
15935		46.07	11.85	0	36.8		-10	55
15955		46.02	11.85	0	36.8		-10	55
15975		46	11.85	0	36.8		-10	55
15995		45.77	11.85	0	36.8		-10	55
16015		45.51	11.85	0	36.8		-10	55
16035		45.23	11.85	0	36.8		-10	55
16055		45.09	11.85	0	36.8		-10	55
16060		45.09	11.85	0	36.8		-10	55
16075		45.1	11.85	0	36.8		-10	55
16095		44.81	11.85	0	36.8		-10	55
16115		44.59	11.85	0	36.8		-10	55
16120		44.59	11.85	0	36.8		-10	55
16135		44.53	11.85	0	36.8		-10	55
16155		44.23	11.85	0	36.8		-10	55
16175		43.96	11.85	0	36.8		-10	55
16185		43.96	12.07	0	36.8		-10	55
16195		43.83	12.07	0	36.8		-10	55
16215		43.46	12.07	0	36.8		-10	55
16235		43.19	12.07	0	36.8		-10	55
16245		43.19	12.07	0	36.8		-10	55
16255		43.14	12.07	0	36.8		-10	55
16275		42.91	12.07	0	36.8		-10	55
16295		42.67	12.07	0	36.8		-10	55
16310		42.67	12.07	0	36.8		-10	55
16315		42.57	12.07	0	36.8		-10	55
16335		42.4	12.07	0	36.8		-10	55
16355		42.15	12.07	0	36.8		-10	55
16370		42.15	12.07	0	36.8		-10	55
16375		41.94	12.07	0	36.8		-10	55
16395		41.89	12.07	0	36.8		-10	55
16415		41.57	12.07	0	36.8		-10	55
16435		41.42	12.07	0	36.8		-10	55
16455		41.32	12.07	0	36.8		-10	55
16475		41.02	12.07	0	36.8		-10	55
16495		40.91	12.07	0	36.8		-10	55
16515		40.67	12.07	0	36.8		-10	55
16535		40.49	12.07	0	36.8		-10	55
16555		40.41	12.07	0	36.8		-10	55
16560		40.41	12.07	0	36.8		-10	55
16575		40.2	12.07	0	36.8		-10	55
16595		40.01	12.07	0	36.8		-10	55
16615		39.67	12.07	0	36.8		-10	55
16620		39.67	12.07	0	36.8		-10	55
16635		39.78	12.07	0	36.8		-10	55
16655		39.49	12.07	0	36.8		-10	55
16675		39.33	12.07	0	36.8		-10	55
16685		39.33	11.97	0	36.8		-10	55
16695		39.13	11.97	0	36.8		-10	55
16715		38.94	11.97	0	36.8		-10	55
16735		38.77	11.97	0	36.8		-10	55
16745		38.77	11.97	0	36.8		-10	55
16755		38.74	11.97	0	36.8		-10	55
16775		38.52	11.97	0	36.8		-10	55
16795		38.46	11.97	0	36.8		-10	55
16810		38.46	11.97	0	36.8		-10	55
16815		38.08	11.97	0	36.8		-10	55
16835		38.08	11.97	0	36.8		-10	55
16855		38.07	11.97	0	36.8		-10	55
16870		38.07	11.97	0	36.8		-10	55
16875		37.79	11.97	0	36.8		-10	55
16895		37.66	11.97	0	36.8		-10	55
16915		37.46	11.97	0	36.8		-10	55
16930		37.46	11.97	0	36.8		-10	55
16935		37.49	11.97	0	36.8		-10	55
16955		37.48	11.97	0	36.8		-10	55
16975		37.39	11.97	0	36.8		-10	55
16995		37.39	11.97	0	36.8		-10	55
17015		37.11	11.97	0	36.8		-10	55
17035		37.21	11.97	0	36.8		-10	55
17055		37.15	11.97	0	36.8		-10	55
17075		37.18	11.97	0	36.8		-10	55
17095		36.99	11.97	0	36.8		-10	55
17115		37.02	11.97	0	36.8		-10	55
17120		37.02	11.97	0	36.8		-10	55
17135		37.05	11.97	0	36.8		-10	55
17155		36.93	11.97	0	36.8		-10	55
17175		37.08	11.97	0	36.8		-10	55
17185		37.08	11.9	0	36.8		-10	55
17195		36.9	11.9	0	36.8		-10	55
17215		36.81	11.9	0	36.8		-10	55
17235		36.82	11.9	0	36.8		-10	55
17245		36.82	11.9	0	36.8		-10	55
17255		36.85	11.9	0	36.8		-10	55
17275		36.78	11.9	0	36.8		-10	55
17295		37	11.9	0	36.8		-10	55
17305		37	11.9	0	36.8		-10	55
17315		36.87	11.9	0	36.8		-10	55
17335		36.9	11.9	0	36.8		-10	55
17355		37.01	11.9	0	36.8		-10	55
17370		37.01	11.9	0	36.8		-10	55
17375		36.99	11.9	0	36.8		-10	55
17395		37.24	11.9	0	36.8		-10	55
17415		37	11.9	0	36.8		-10	55
17430		37	11.9	0	36.8		-10	55
17435		37.08	11.9	0	36.8		-10	55
17455		37.32	11.9	0	36.8		-10	55
17475		37.42	11.9	0	36.8		-10	55
17495		37.47	11.9	0	36.8		-10	55
17515		37.47	11.9	0	36.8		-10	55
17535		37.7	11.9	0	36.8		-10	55
17555		37.94	11.9	0	36.8		-10	55
17575		38.11	11.9	0	36.8		-10	55
17595		38.19	11.9	0	36.8		-10	55
17615		38.25	11.9	0	36.8		-10	55
17620		38.25	11.9	0	36.8		-10	55
17635		38.57	11.9	0	36.8		-10	55
17655		38.73	11.9	0	36.8		-10	55
17675		38.97	11.9	0	36.8		-10	55
17680		38.97	11.9	0	36.8		-10	55
17695		39.1	11.9	0	36.8		-10	55
17715		39.27	11.9	0	36.8		-10	55
17735		39.37	11.9	0	36.8		-10	55
17745		39.37	12.07	0	36.8		-10	55
17755		39.66	12.07	0	36.8		-10	55
17775		39.97	12.07	0	36.8		-10	55
17795		40.11	12.07	0	36.8		-10	55
17805		40.11	12.07	0	36.8		-10	55
17815		40.34	12.07	0	36.8		-10	55
17835		40.56	12.07	0	36.8		-10	55
17855		40.72	12.07	0	36.8		-10	55
17870		40.72	12.07	0	36.8		-10	55
17875		40.92	12.07	0	36.8		-10	55
17895		41.23	12.07	0	36.8		-10	55
17915		41.25	12.07	0	36.8		-10	55
17930		41.25	12.07	0	36.8		-10	55
17935		41.59	12.07	0	36.8		-10	55
17955		41.84	12.07	0	36.8		-10	55
17975		42	12.07	0	36.8		-10	55
17995		42.23	12.07	0	36.8		-10	55
18015		42.46	12.07	0	36.8		-10	55
18035		42.61	12.07	0	36.8		-10	55
18055		42.71	12.07	0	36.8		-10	55
18075		43.09	12.07	0	36.8		-10	55
18095		43.14	12.07	0	36.8		-10	55
18115		43.4	12.07	0	36.8		-10	55
18120		43.4	12.07	0	36.8		-10	55
18135		43.51	12.07	0	36.8		-10	55
18155		43.67	12.07	0	36.8		-10	55
18175		44.02	12.07	0	36.8		-10	55
18180		44.02	12.07	0	36.8		-10	55
18195		44.05	12.07	0	36.8		-10	55
18215		44.16	12.07	0	36.8		-10	55
18235		44.61	12.07	0	36.8		-10	55
18245		44.61	12.05	0	36.8		-10	55
18255		44.79	12.05	0	36.8		-10	55
18275		44.83	12.05	0	36.8		-10	55
18295		44.92	12.05	0	36.8		-10	55
18305		44.92	12.05	0	36.8		-10	55
18315		45.26	12.05	0	36.8		-10	55
18335		45.29	12.05	0	36.8		-10	55
18355		45.5	12.05	0	36.8		-10	55
18365		45.5	12.05	0	36.8		-10	55
18375		45.62	12.05	0	36.8		-10	55
18395		45.73	12.05	0	36.8		-10	55
18415		45.97	12.05	0	36.8		-10	55
18430		45.97	12.05	0	36.8		-10	55
18435		46.04	12.05	0	36.8		-10	55
18455		46.29	12.05	0	36.8		-10	55
18475		46.23	12.05	0	36.8		-10	55
18490		46.23	12.05	0	36.8		-10	55
18495		46.19	12.05	0	36.8		-10	55
18515		46.25	12.05	0	36.8		-10	55
18535		46.45	12.05	0	36.8		-10	55
18555		46.5	12.05	0	36.8		-10	55
18575		46.4	12.05	0	36.8		-10	55
18595		46.54	12.05	0	36.8		-10	55
18615		46.54	12.05	0	36.8		-10	55
18635		46.71	12.05	0	36.8		-10	55
18655		46.8	12.05	0	36.8		-10	55
18675		46.66	12.05	0	36.8		-10	55
18680		46.66	12.05	0	36.8		-10	55
18695		46.56	12.05	0	36.8		-10	55
18715		46.51	12.05	0	36.8		-10	55
18735		46.81	12.05	0	36.8		-10	55
18740		46.81	12.05	0	36.8		-10	55
18755		46.59	12.05	0	36.8		-10	55
18775		46.5	12.05	0	36.8		-10	55
18795		46.48	12.05	0	36.8		-10	55
18805		46.48	11.95	0	36.8		-10	55
18815		46.44	11.95	0	36.8		-10	55
18835		46.33	11.95	0	36.8		-10	55
18855		46.25	11.95	0	36.8		-10	55
18865		46.25	11.95	0	36.8		-10	55
18875		46.3	11.95	0	36.8		-10	55
18895		46.02	11.95	0	36.8		-10	55
18915		45.84	11.95	0	36.8		-10	55
18930		45.84	11.95	0	36.8		-10	55
18935		45.82	11.95	0	36.8		-10	55
18955		45.46	11.95	0	36.8		-10	55
18975		45.4	11.95	0	36.8		-10	55
18990		45.4	11.95	0	36.8		-10	55
18995		45.1	11.95	0	36.8		-10	55
19015		45.04	11.95	0	36.8		-10	55
19035		44.83	11.95	0	36.8		-10	55
19055		44.54	11.95	0	36.8		-10	55
19075		44.38	11.95	0	36.8		-10	55
19095		44.16	11.95	0	36.8		-10	55
19115		43.83	11.95	0	36.8		-10	55
19135		43.64	11.95	0	36.8		-10	55
19155		43.5	11.95	0	36.8		-10	55
19175		43.37	11.95	0	36.8		-10	55
19180		43.37	11.95	0	36.8		-10	55
19195		43.14	11.95	0	36.8		-10	55
19215		42.83	11.95	0	36.8		-10	55
19235		42.76	11.95	0	36.8		-10	55
19240		42.76	11.95	0	36.8		-10	55
19255		42.44	11.95	0	36.8		-10	55
19275		42.35	11.95	0	36.8		-10	55
19295		42.25	11.95	0	36.8		-10	55
19305		42.25	12.03	0	36.8		-10	55
19315		41.82	12.03	0	36.8		-10	55
19335		41.83	12.03	0	36.8		-10	55
19355		41.69	12.03	0	36.8		-10	55
19365		41.69	12.03	0	36.8		-10	55
19375		41.39	12.03	0	36.8		-10	55
19395		41.28	12.03	0	36.8		-10	55
19415		41.01	12.03	0	36.8		-10	55
19430		41.01	12.03	0	36.8		-10	55
19435		40.78	12.03	0	36.8		-10	55
19455		40.74	12.03	0	36.8		-10	55
19475		40.54	12.03	0	36.8		-10	55
19490		40.54	12.03	0	36.8		-10	55
19495		40.21	12.03	0	36.8		-10	55
19515		40.21	12.03	0	36.8		-10	55
19535		39.99	12.03	0	36.8		-10	55
19550		39.99	12.03	0	36.8		-10	55
19555		39.89	12.03	0	36.8		-10	55
19575		39.71	12.03	0	36.8		-10	55
19595		39.44	12.03	0	36.8		-10	55
19615		39.25	12.03	0	36.8		-10	55
19635		39.21	12.03	0	36.8		-10	55
19655		39.01	12.03	0	36.8		-10	55
19675		38.7	12.03	0	36.8		-10	55
19680		38.7	12.03	0	36.8		-10	55
19695		38.74	12.03	0	36.8		-10	55
19715		38.49	12.03	0	36.8		-10	55
19735		38.43	12.03	0	36.8		-10	55
19740		38.43	12.03	0	36.8		-10	55
19755		38.22	12.03	0	36.8		-10	55
19775		38.08	12.03	0	36.8		-10	55
19795		37.99	12.03	0	36.8		-10	55
19800		37.99	12.03	0	36.8		-10	55
19815		37.87	12.03	0	36.8		-10	55
19835		37.85	12.03	0	36.8		-10	55
19855		37.63	12.03	0	36.8		-10	55
19865		37.63	12.17	0	36.8		-10	55
19875		37.46	12.17	0	36.8		-10	55
19895		37.32	12.17	0	36.8		-10	55
19915		37.25	12.17	0	36.8		-10	55
19925		37.25	12.17	0	36.8		-10	55
19935		37.34	12.17	0	36.8		-10	55
19955		37.22	12.17	0	36.8		-10	55
19975		37.23	12.17	0	36.8		-10	55
19990		37.23	12.17	0	36.8		-10	55
19995		37.21	12.17	0	36.8		-10	55
20015		37.1	12.17	0	36.8		-10	55
20035		37.17	12.17	0	36.8		-10	55
20050		37.17	12.17	0	36.8		-10	55
20055		37.13	12.17	0	36.8		-10	55
20075		36.98	12.17	0	36.8		-10	55
20095		36.78	12.17	0	36.8		-10	55
20115		36.9	12.17	0	36.8		-10	55
20135		36.85	12.17	0	36.8		-10	55
20155		36.74	12.17	0	36.8		-10	55
20175		36.83	12.17	0	36.8		-10	55
20195		36.82	12.17	0	36.8		-10	55
20215		36.79	12.17	0	36.8		-10	55
20235		36.75	12.17	0	36.8		-10	55
20240		36.75	12.17	0	36.8		-10	55
20255		36.89	12.17	0	36.8		-10	55
20275		36.83	12.17	0	36.8		-10	55
20295		36.87	12.17	0	36.8		-10	55
20300		36.87	12.17	0	36.8		-10	55
20315		36.88	12.17	0	36.8		-10	55
20335		37.11	12.17	0	36.8		-10	55
20355		37.13	12.17	0	36.8		-10	55
20365		37.13	12.17	0	36.8		-10	55
20375		37.15	12.17	0	36.8		-10	55
20395		37.32	12.17	0	36.8		-10	55
20415		37.36	12.17	0	36.8		-10	55
20425		37.36	12.17	0	36.8		-10	55
20435		37.55	12.17	0	36.8		-10	55
20455		37.66	12.17	0	36.8		-10	55
20475		37.88	12.17	0	36.8		-10	55
20490		37.88	12.17	0	36.8		-10	55
20495		37.92	12.17	0	36.8		-10	55
20515		37.99	12.17	0	36.8		-10	55
20535		38.2	12.17	0	36.8		-10	55
20550		38.2	12.17	0	36.8		-10	55
20555		38.44	12.17	0	36.8		-10	55
20575		38.56	12.17	0	36.8		-10	55
20595		38.73	12.17	0	36.8		-10	55
20615		38.88	12.17	0	36.8		-10	55
20635		39.18	12.17	0	36.8		-10	55
20655		39.33	12.17	0	36.8		-10	55
20675		39.5	12.17	0	36.8		-10	55
20695		39.75	12.17	0	36.8		-10	55
20715		39.98	12.17	0	36.8		-10	55
20735		40.22	12.17	0	36.8		-10	55
20740		40.22	12.17	0	36.8		-10	55
20755		40.55	12.17	0	36.8		-10	55
20775		40.71	12.17	0	36.8		-10	55
20795		40.82	12.17	0	36.8		-10	55
20800		40.82	12.17	0	36.8		-10	55
20815		40.93	12.17	0	36.8		-10	55
20835		41.39	12.17	0	36.8		-10	55
20855		41.55	12.17	0	36.8		-10	55
20860		41.55	12.17	0	36.8		-10	55
20875		41.59	12.17	0	36.8		-10	55
20895		41.93	12.17	0	36.8		-10	55
20915		41.89	12.17	0	36.8		-10	55
20925		41.89	12.26	0	36.8		-10	55
20935		42.32	12.26	0	36.8		-10	55
20955		42.68	12.26	0	36.8		-10	55
20975		42.77	12.26	0	36.8		-10	55
20990		42.77	12.26	0	36.8		-10	55
20995		43.04	12.26	0	36.8		-10	55
21015		43.13	12.26	0	36.8		-10	55
21035		43.29	12.26	0	36.8		-10	55
21050		43.29	12.26	0	36.8		-10	55
21055		43.65	12.26	0	36.8		-10	55
21075		43.72	12.26	0	36.8		-10	55
21095		43.83	12.26	0	36.8		-10	55
21115		44.22	12.26	0	36.8		-10	55
21135		44.28	12.26	0	36.8		-10	55
21155		44.37	12.26	0	36.8		-10	55
21175		44.6	12.26	0	36.8		-10	55
21195		44.81	12.26	0	36.8		-10	55
21215		44.94	12.26	0	36.8		-10	55
21235		45.11	12.26	0	36.8		-10	55
21240		45.11	12.26	0	36.8		-10	55
21255		45.38	12.26	0	36.8		-10	55
21275		45.57	12.26	0	36.8		-10	55
21295		45.53	12.26	0	36.8		-10	55
21300		45.53	12.26	0	36.8		-10	55
21315		45.58	12.26	0	36.8		-10	55
21335		45.86	12.26	0	36.8		-10	55
21355		45.93	12.26	0	36.8		-10	55
21360		45.93	12.26	0	36.8		-10	55
21375		46.13	12.26	0	36.8		-10	55
21395		46.17	12.26	0	36.8		-10	55
21415		46.18	12.26	0	36.8		-10	55
21425		46.18	12.3	0	36.8		-10	55
21435		46.14	12.3	0	36.8		-10	55
21455		46.32	12.3	0	36.8		-10	55
21475		46.36	12.3	0	36.8		-10	55
21485		46.36	12.3	0	36.8		-10	55
21495		46.4	12.3	0	36.8		-10	55
21515		46.41	12.3	0	36.8		-10	55
21535		46.33	12.3	0	36.8		-10	55
21550		46.33	12.3	0	36.8		-10	55
21555		46.49	12.3	0	36.8		-10	55
21575		46.51	12.3	0	36.8		-10	55
21595		46.62	12.3	0	36.8		-10	55
21610		46.62	12.3	0	36.8		-10	55
21615		46.54	12.3	0	36.8		-10	55
21635		46.7	12.3	0	36.8		-10	55
21655		46.41	12.3	0	36.8		-10	55
21675		46.42	12.3	0	36.8		-10	55
21695		46.45	12.3	0	36.8		-10	55
21715		46.59	12.3	0	36.8		-10	55
21735		46.43	12.3	0	36.8		-10	55
21755		46.5	12.3	0	36.8		-10	55
21775		46.49	12.3	0	36.8		-10	55
21795		46.34	12.3	0	36.8		-10	55
21800		46.34	12.3	0	36.8		-10	55
21815		46.34	12.3	0	36.8		-10	55
21835		46.19	12.3	0	36.8		-10	55
21855		46.43	12.3	0	36.8		-10	55
21860		46.43	12.3	0	36.8		-10	55
21875		46.32	12.3	0	36.8		-10	55
21895		46.06	12.3	0	36.8		-10	55
21915		45.79	12.3	0	36.8		-10	55
21925		45.79	12.53	0	36.8		-10	55
21935		45.88	12.53	0	36.8		-10	55
21955		45.89	12.53	0	36.8		-10	55
21975		45.66	12.53	0	36.8		-10	55
21985		45.66	12.53	0	36.8		-10	55
21995		45.32	12.53	0	36.8		-10	55
22015		45.31	12.53	0	36.8		-10	55
22035		45.12	12.53	0	36.8		-10	55
22050		45.12	12.53	0	36.8		-10	55
22055		44.95	12.53	0	36.8		-10	55
22075		44.7	12.53	0	36.8		-10	55
22095		44.79	12.53	0	36.8		-10	55
22110		44.79	12.53	0	36.8		-10	55
22115		44.34	12.53	0	36.8		-10	55
22135		44.22	12.53	0	36.8		-10	55
22155		43.92	12.53	0	36.8		-10	55
22175		43.7	12.53	0	36.8		-10	55
22195		43.4	12.53	0	36.8		-10	55
22215		43.38	12.53	0	36.8		-10	55
22235		43.24	12.53	0	36.8		-10	55
22255		43.1	12.53	0	36.8		-10	55
22275		42.72	12.53	0	36.8		-10	55
22295		42.68	12.53	0	36.8		-10	55
22300		42.68	12.53	0	36.8		-10	55
22315		42.53	12.53	0	36.8		-10	55
22335		42.21	12.53	0	36.8		-10	55
22355		42.18	12.53	0	36.8		-10	55
22360		42.18	12.53	0	36.8		-10	55
22375		41.81	12.53	0	36.8		-10	55
22395		41.54	12.53	0	36.8		-10	55
22415		41.43	12.53	0	36.8		-10	55
22425		41.43	12.4	0	36.8		-10	55
22435		41.27	12.4	0	36.8		-10	55
22455		41.06	12.4	0	36.8		-10	55
22475		40.84	12.4	0	36.8		-10	55
22485		40.84	12.4	0	36.8		-10	55
22495		40.6	12.4	0	36.8		-10	55
22515		40.38	12.4	0	36.8		-10	55
22535		40.34	12.4	0	36.8		-10	55
22545		40.34	12.4	0	36.8		-10	55
22555		40.31	12.4	0	36.8		-10	55
22575		40	12.4	0	36.8		-10	55
22595		39.78	12.4	0	36.8		-10	55
22610		39.78	12.4	0	36.8		-10	55
22615		39.69	12.4	0	36.8		-10	55
22635		39.45	12.4	0	36.8		-10	55
22655		39.4	12.4	0	36.8		-10	55
22670		39.4	12.4	0	36.8		-10	55
22675		39.2	12.4	0	36.8		-10	55
22695		38.96	12.4	0	36.8		-10	55
22715		39.02	12.4	0	36.8		-10	55
22735		38.9	12.4	0	36.8		-10	55
22755		38.61	12.4	0	36.8		-10	55
22775		38.39	12.4	0	36.8		-10	55
22795		38.25	12.4	0	36.8		-10	55
22815		38.24	12.4	0	36.8		-10	55
22835		38.14	12.4	0	36.8		-10	55
22855		38.01	12.4	0	36.8		-10	55
22860		38.01	12.4	0	36.8		-10	55
22875		37.66	12.4	0	36.8		-10	55
22895		37.74	12.4	0	36.8		-10	55
22915		37.47	12.4	0	36.8		-10	55
22920		37.47	12.4	0	36.8		-10	55
22935		37.47	12.4	0	36.8		-10	55
22955		37.54	12.4	0	36.8		-10	55
22975		37.29	12.4	0	36.8		-10	55
22985		37.29	12.38	0	36.8		-10	55
22995		37.18	12.38	0	36.8		-10	55
23015		37.14	12.38	0	36.8		-10	55
23035		37.18	12.38	0	36.8		-10	55
23045		37.18	12.38	0	36.8		-10	55
23055		37.12	12.38	0	36.8		-10	55
23075		37.11	12.38	0	36.8		-10	55
23095		37.05	12.38	0	36.8		-10	55
23110		37.05	12.38	0	36.8		-10	55
23115		36.91	12.38	0	36.8		-10	55
23135		36.95	12.38	0	36.8		-10	55
23155		36.93	12.38	0	36.8		-10	55
23170		36.93	12.38	0	36.8		-10	55
23175		36.86	12.38	0	36.8		-10	55
23195		36.78	12.38	0	36.8		-10	55
23215		36.84	12.38	0	36.8		-10	55
23235		36.81	12.38	0	36.8		-10	55
23255		36.95	12.38	0	36.8		-10	55
23275		36.75	12.38	0	36.8		-10	55
23295		36.8	12.38	0	36.8		-10	55
23315		36.82	12.38	0	36.8		-10	55
23335		36.84	12.38	0	36.8		-10	55
23355		36.91	12.38	0	36.8		-10	55
23360		36.91	12.38	0	36.8		-10	55
23375		37.04	12.38	0	36.8		-10	55
23395		36.86	12.38	0	36.8		-10	55
23415		37.02	12.38	0	36.8		-10	55
23420		37.02	12.38	0	36.8		-10	55
23435		37.11	12.38	0	36.8		-10	55
23455		37.19	12.38	0	36.8		-10	55
23475		37.16	12.38	0	36.8		-10	55
23485		37.16	12.5	0	36.8		-10	55
23495		37.32	12.5	0	36.8		-10	55
23515		37.47	12.5	0	36.8		-10	55
23535		37.7	12.5	0	36.8		-10	55
23545		37.7	12.5	0	36.8		-10	55
23555		37.85	12.5	0	36.8		-10	55
23575		37.82	12.5	0	36.8		-10	55
23595		37.91	12.5	0	36.8		-10	55
23610		37.91	12.5	0	36.8		-10	55
23615		38.26	12.5	0	36.8		-10	55
23635		38.27	12.5	0	36.8		-10	55
23655		38.59	12.5	0	36.8		-10	55
23670		38.59	12.5	0	36.8		-10	55
23675		38.62	12.5	0	36.8		-10	55
23695		38.9	12.5	0	36.8		-10	55
23715		39.04	12.5	0	36.8		-10	55
23735		39.17	12.5	0	36.8		-10	55
23755		39.54	12.5	0	36.8		-10	55
23775		39.58	12.5	0	36.8		-10	55
23795		39.83	12.5	0	36.8		-10	55
23815		40.08	12.5	0	36.8		-10	55
23835		40.23	12.5	0	36.8		-10	55
23855		40.45	12.5	0	36.8		-10	55
23875		40.67	12.5	0	36.8		-10	55
23895		40.78	12.5	0	36.8		-10	55
23915		41.06	12.5	0	36.8		-10	55
23920		41.06	12.5	0	36.8		-10	55
23935		41.46	12.5	0	36.8		-10	55
23955		41.62	12.5	0	36.8		-10	55
23975		41.81	12.5	0	36.8		-10	55
23980		41.81	12.5	0	36.8		-10	55
23995		41.92	12.5	0	36.8		-10	55
24015		42.23	12.5	0	36.8		-10	55
24035		42.37	12.5	0	36.8		-10	55
24045		42.37	12.46	0	36.8		-10	55
24055		42.65	12.46	0	36.8		-10	55
24075		42.65	12.46	0	36.8		-10	55
24095		43.06	12.46	0	36.8		-10	55
24105		43.06	12.46	0	36.8		-10	55
24115		43.11	12.46	0	36.8		-10	55
24135		43.43	12.46	0	36.8		-10	55
24155		43.6	12.46	0	36.8		-10	55
24170		43.6	12.46	0	36.8		-10	55
24175		43.78	12.46	0	36.8		-10	55
24195		43.94	12.46	0	36.8		-10	55
24215		43.97	12.46	0	36.8		-10	55
24230		43.97	12.46	0	36.8		-10	55
24235		44.38	12.46	0	36.8		-10	55
24255		44.4	12.46	0	36.8		-10	55
24275		44.73	12.46	0	36.8		-10	55
24295		44.88	12.46	0	36.8		-10	55
24315		44.9	12.46	0	36.8		-10	55
24335		45.24	12.46	0	36.8		-10	55
24355		45.22	12.46	0	36.8		-10	55
24375		45.61	12.46	0	36.8		-10	55
24395		45.58	12.46	0	36.8		-10	55
24415		45.78	12.46	0	36.8		-10	55
24420		45.78	12.46	0	36.8		-10	55
24435		45.83	12.46	0	36.8		-10	55
24455		46.05	12.46	0	36.8		-10	55
24475		46.05	12.46	0	36.8		-10	55
24480		46.05	12.46	0	36.8		-10	55
24495		46.16	12.46	0	36.8		-10	55
24515		46.12	12.46	0	36.8		-10	55
24535		46.35	12.46	0	36.8		-10	55
24545		46.35	12.5	0	36.8		-10	55
24555		46.47	12.5	0	36.8		-10	55
24575		46.23	12.5	0	36.8		-10	55
24595		46.54	12.5	0	36.8		-10	55
24605		46.54	12.5	0	36.8		-10	55
24615		46.64	12.5	0	36.8		-10	55
24635		46.48	12.5	0	36.8		-10	55
24655		46.5	12.5	0	36.8		-10	55
24670		46.5	12.5	0	36.8		-10	55
24675		46.42	12.5	0	36.8		-10	55
24695		46.59	12.5	0	36.8		-10	55
24715		46.64	12.5	0	36.8		-10	55
24730		46.64	12.5	0	36.8		-10	55
24735		46.4	12.5	0	36.8		-10	55
24755		46.53	12.5	0	36.8		-10	55
24775		46.44	12.5	0	36.8		-10	55
24795		46.43	12.5	0	36.8		-10	55
24815		46.6	12.5	0	36.8		-10	55
24835		46.55	12.5	0	36.8		-10	55
24855		46.34	12.5	0	36.8		-10	55
24875		46.23	12.5	0	36.8		-10	55
24895		46.12	12.5	0	36.8		-10	55
24915		46.23	12.5	0	36.8		-10	55
24920		46.23	12.5	0	36.8		-10	55
24935		46.2	12.5	0	36.8		-10	55
24955		46.14	12.5	0	36.8		-10	55
24975		45.95	12.5	0	36.8		-10	55
24980		45.95	12.5	0	36.8		-10	55
24995		45.91	12.5	0	36.8		-10	55
25015		45.66	12.5	0	36.8		-10	55
25035		45.48	12.5	0	36.8		-10	55
25045		45.48	12.61	0	36.8		-10	55
25055		45.27	12.61	0	36.8		-10	55
25075		45.33	12.61	0	36.8		-10	55
25095		45.14	12.61	0	36.8		-10	55
25105		45.14	12.61	0	36.8		-10	55
25115		44.75	12.61	0	36.8		-10	55
25135		44.69	12.61	0	36.8		-10	55
25155		44.38	12.61	0	36.8		-10	55
25165		44.38	12.61	0	36.8		-10	55
25175		44.13	12.61	0	36.8		-10	55
25195		43.94	12.61	0	36.8		-10	55
25215		43.74	12.61	0	36.8		-10	55
25230		43.74	12.61	0	36.8		-10	55
25235		43.69	12.61	0	36.8		-10	55
25255		43.5	12.61	0	36.8		-10	55
25275		43.29	12.61	0	36.8		-10	55
25295		43.05	12.61	0	36.8		-10	55
25315		42.74	12.61	0	36.8		-10	55
25335		42.71	12.61	0	36.8		-10	55
25355		42.47	12.61	0	36.8		-10	55
25375		42.23	12.61	0	36.8		-10	55
25395		42.06	12.61	0	36.8		-10	55
25415		41.91	12.61	0	36.8		-10	55
25435		41.52	12.61	0	36.8		-10	55
25455		41.37	12.61	0	36.8		-10	55
25475		41.31	12.61	0	36.8		-10	55
25480		41.31	12.61	0	36.8		-10	55
25495		41.09	12.61	0	36.8		-10	55
25515		41.01	12.61	0	36.8		-10	55
25535		40.8	12.61	0	36.8		-10	55
25540		40.8	12.61	0	36.8		-10	55
25555		40.72	12.61	0	36.8		-10	55
25575		40.47	12.61	0	36.8		-10	55
25595		40.29	12.61	0	36.8		-10	55
25605		40.29	12.6	0	36.8		-10	55
25615		40.2	12.6	0	36.8		-10	55
25635		39.95	12.6	0	36.8		-10	55
25655		39.7	12.6	0	36.8		-10	55
25665		39.7	12.6	0	36.8		-10	55
25675		39.52	12.6	0	36.8		-10	55
25695		39.41	12.6	0	36.8		-10	55
25715		39.24	12.6	0	36.8		-10	55
25730		39.24	12.6	0	36.8		-10	55
25735		39.16	12.6	0	36.8		-10	55
25755		38.94	12.6	0	36.8		-10	55
25775		38.76	12.6	0	36.8		-10	55
25790		38.76	12.6	0	36.8		-10	55
25795		38.71	12.6	0	36.8		-10	55
25815		38.55	12.6	0	36.8		-10	55
25835		38.35	12.6	0	36.8		-10	55
25855		38.35	12.6	0	36.8		-10	55
25875		38	12.6	0	36.8		-10	55
25895		37.91	12.6	0	36.8		-10	55
25915		37.69	12.6	0	36.8		-10	55
25935		37.75	12.6	0	36.8		-10	55
25955		37.61	12.6	0	36.8		-10	55
25975		37.49	12.6	0	36.8		-10	55
25980		37.49	12.6	0	36.8		-10	55
25995		37.31	12.6	0	36.8		-10	55
26015		37.27	12.6	0	36.8		-10	55
26035		37.29	12.6	0	36.8		-10	55
26040		37.29	12.6	0	36.8		-10	55
26055		37.16	12.6	0	36.8		-10	55
26075		37.32	12.6	0	36.8		-10	55
26095		37.14	12.6	0	36.8		-10	55
26105		37.14	12.71	0	36.8		-10	55
26115		37.05	12.71	0	36.8		-10	55
26135		37.11	12.71	0	36.8		-10	55
26155		36.85	12.71	0	36.8		-10	55
26165		36.85	12.71	0	36.8		-10	55
26175		36.97	12.71	0	36.8		-10	55
26195		36.91	12.71	0	36.8		-10	55
26215		36.84	12.71	0	36.8		-10	55
26230		36.84	12.71	0	36.8		-10	55
26235		36.9	12.71	0	36.8		-10	55
26255		36.81	12.71	0	36.8		-10	55
26275		36.6	12.71	0	36.8		-10	55
26290		36.6	12.71	0	36.8		-10	55
26295		36.77	12.71	0	36.8		-10	55
26315		36.72	12.71	0	36.8		-10	55
26335		36.84	12.71	0	36.8		-10	55
26355		36.8	12.71	0	36.8		-10	55
26375		36.84	12.71	0	36.8		-10	55
26395		36.92	12.71	0	36.8		-10	55
26415		37.04	12.71	0	36.8		-10	55
26435		37.18	12.71	0	36.8		-10	55
26455		37.35	12.71	0	36.8		-10	55
26475		37.34	12.71	0	36.8		-10	55
26480		37.34	12.71	0	36.8		-10	55
26495		37.35	12.71	0	36.8		-10	55
26515		37.46	12.71	0	36.8		-10	55
26535		37.5	12.71	0	36.8		-10	55
26540		37.5	12.71	0	36.8		-10	55
26555		37.77	12.71	0	36.8		-10	55
26575		37.8	12.71	0	36.8		-10	55
26595		38	12.71	0	36.8		-10	55
26605		38	12.69	0	36.8		-10	55
26615		38.21	12.69	0	36.8		-10	55
26635		38.44	12.69	0	36.8		-10	55
26655		38.38	12.69	0	36.8		-10	55
26665		38.38	12.69	0	36.8		-10	55
26675		38.73	12.69	0	36.8		-10	55
26695		38.87	12.69	0	36.8		-10	55
26715		38.99	12.69	0	36.8		-10	55
26725		38.99	12.69	0	36.8		-10	55
26735		39.4	12.69	0	36.8		-10	55
26755		39.48	12.69	0	36.8		-10	55
26775		39.5	12.69	0	36.8		-10	55
26790		39.5	12.69	0	36.8		-10	55
26795		39.93	12.69	0	36.8		-10	55
26815		40.17	12.69	0	36.8		-10	55
26835		40.35	12.69	0	36.8		-10	55
26850		40.35	12.69	0	36.8		-10	55
26855		40.58	12.69	0	36.8		-10	55
26875		40.83	12.69	0	36.8		-10	55
26895		41.01	12.69	0	36.8		-10	55
26915		41.11	12.69	0	36.8		-10	55
26935		41.38	12.69	0	36.8		-10	55
26955		41.52	12.69	0	36.8		-10	55
26975		41.73	12.69	0	36.8		-10	55
26995		42.09	12.69	0	36.8		-10	55
27015		42.11	12.69	0	36.8		-10	55
27035		42.51	12.69	0	36.8		-10	55
27040		42.51	12.69	0	36.8		-10	55
27055		42.73	12.69	0	36.8		-10	55
27075		42.88	12.69	0	36.8		-10	55
27095		42.91	12.69	0	36.8		-10	55
27100		42.91	12.69	0	36.8		-10	55
27115		43.43	12.69	0	36.8		-10	55
27135		43.37	12.69	0	36.8		-10	55
27155		43.65	12.69	0	36.8		-10	55
27165		43.65	12.68	0	36.8		-10	55
27175		43.73	12.68	0	36.8		-10	55
27195		43.97	12.68	0	36.8		-10	55
27215		44.02	12.68	0	36.8		-10	55
27225		44.02	12.68	0	36.8		-10	55
27235		44.59	12.68	0	36.8		-10	55
27255		44.45	12.68	0	36.8		-10	55
27275		44.59	12.68	0	36.8		-10	55
27290		44.59	12.68	0	36.8		-10	55
27295		44.88	12.68	0	36.8		-10	55
27315		45.09	12.68	0	36.8		-10	55
27335		45.21	12.68	0	36.8		-10	55
27350		45.21	12.68	0	36.8		-10	55
27355		45.3	12.68	0	36.8		-10	55
27375		45.55	12.68	0	36.8		-10	55
27395		45.64	12.68	0	36.8		-10	55
27415		45.71	12.68	0	36.8		-10	55
27435		46.03	12.68	0	36.8		-10	55
27455		46.13	12.68	0	36.8		-10	55
27475		46.19	12.68	0	36.8		-10	55
27495		46.28	12.68	0	36.8		-10	55
27515		46.35	12.68	0	36.8		-10	55
27535		46.28	12.68	0	36.8		-10	55
27540		46.28	12.68	0	36.8		-10	55
27555		46.3	12.68	0	36.8		-10	55
27575		46.4	12.68	0	36.8		-10	55
27595		46.6	12.68	0	36.8		-10	55
27600		46.6	12.68	0	36.8		-10	55
27615		46.34	12.68	0	36.8		-10	55
27635		46.59	12.68	0	36.8		-10	55
27655		46.52	12.68	0	36.8		-10	55
27665		46.52	12.79	0	36.8		-10	55
27675		46.46	12.79	0	36.8		-10	55
27695		46.63	12.79	0	36.8		-10	55
27715		46.72	12.79	0	36.8		-10	55
27725		46.72	12.79	0	36.8		-10	55
27735		46.54	12.79	0	36.8		-10	55
27755		46.39	12.79	0	36.8		-10	55
27775		46.45	12.79	0	36.8		-10	55
27795		46.47	12.79	0	36.8		-10	55
27805		46.47	12.79	0	36.8		-10	55
27815		46.41	12.79	0	36.8		-10	55
27835		46.44	12.79	0	36.8		-10	55
27850		46.44	12.79	0	36.8		-10	55
27855		46.45	12.79	0	36.8		-10	55
27875		46.24	12.79	0	36.8		-10	55
27895		46.3	12.79	0	36.8		-10	55
27915		46.28	12.79	0	36.8		-10	55
27935		46.05	12.79	0	36.8		-10	55
27955		46.02	12.79	0	36.8		-10	55
27975		45.99	12.79	0	36.8		-10	55
27995		46.07	12.79	0	36.8		-10	55
28015		45.89	12.79	0	36.8		-10	55
28035		45.71	12.79	0	36.8		-10	55
28040		45.71	12.79	0	36.8		-10	55
28055		45.61	12.79	0	36.8		-10	55
28075		45.41	12.79	0	36.8		-10	55
28095		45.1	12.79	0	36.8		-10	55
28100		45.1	12.79	0	36.8		-10	55
28115		45.07	12.79	0	36.8		-10	55
28135		44.82	12.79	0	36.8		-10	55
28155		44.84	12.79	0	36.8		-10	55
28160		44.84	12.79	0	36.8		-10	55
28175		44.5	12.79	0	36.8		-10	55
28195		44.35	12.79	0	36.8		-10	55
28215		44.11	12.79	0	36.8		-10	55
28225		44.11	12.65	0	36.8		-10	55
28235		43.9	12.65	0	36.8		-10	55
28255		43.78	12.65	0	36.8		-10	55
28275		43.53	12.65	0	36.8		-10	55
28285		43.53	12.65	0	36.8		-10	55
28295		43.36	12.65	0	36.8		-10	55
28315		43.21	12.65	0	36.8		-10	55
28335		43.19	12.65	0	36.8		-10	55
28350		43.19	12.65	0	36.8		-10	55
28355		42.9	12.65	0	36.8		-10	55
28375		42.59	12.65	0	36.8		-10	55
28395		42.42	12.65	0	36.8		-10	55
28410		42.42	12.65	0	36.8		-10	55
28415		42.13	12.65	0	36.8		-10	55
28435		42.07	12.65	0	36.8		-10	55
28455		41.74	12.65	0	36.8		-10	55
28475		41.69	12.65	0	36.8		-10	55
28495		41.42	12.65	0	36.8		-10	55
28515		41.22	12.65	0	36.8		-10	55
28535		41.12	12.65	0	36.8		-10	55
28555		40.83	12.65	0	36.8		-10	55
28575		40.75	12.65	0	36.8		-10	55
28595		40.58	12.65	0	36.8		-10	55
28600		40.58	12.65	0	36.8		-10	55
28615		40.6	12.65	0	36.8		-10	55
28635		40.27	12.65	0	36.8		-10	55
28655		39.99	12.65	0	36.8		-10	55
28660		39.99	12.65	0	36.8		-10	55
28675		39.84	12.65	0	36.8		-10	55
28695		39.66	12.65	0	36.8		-10	55
28715		39.39	12.65	0	36.8		-10	55
28725		39.39	12.79	0	36.8		-10	55
28735		39.33	12.79	0	36.8		-10	55
28755		39.01	12.79	0	36.8		-10	55
28775		38.99	12.79	0	36.8		-10	55
28785		38.99	12.79	0	36.8		-10	55
28795		38.95	12.79	0	36.8		-10	55
28815		38.67	12.79	0	36.8		-10	55
28835		38.72	12.79	0	36.8		-10	55
28850		38.72	12.79	0	36.8		-10	55
28855		38.39	12.79	0	36.8		-10	55
28875		38.24	12.79	0	36.8		-10	55
28895		38.18	12.79	0	36.8		-10	55
28910		38.18	12.79	0	36.8		-10	55
28915		38.06	12.79	0	36.8		-10	55
28935		37.95	12.79	0	36.8		-10	55
28955		37.63	12.79	0	36.8		-10	55
28975		37.67	12.79	0	36.8		-10	55
28995		37.61	12.79	0	36.8		-10	55
29015		37.49	12.79	0	36.8		-10	55
29035		37.51	12.79	0	36.8		-10	55
29055		37.38	12.79	0	36.8		-10	55
29075		37.24	12.79	0	36.8		-10	55
29095		37.14	12.79	0	36.8		-10	55
29100		37.14	12.79	0	36.8		-10	55
29115		37.14	12.79	0	36.8		-10	55
29135		37.05	12.79	0	36.8		-10	55
29155		36.98	12.79	0	36.8		-10	55
29160		36.98	12.79	0	36.8		-10	55
29175		37.1	12.79	0	36.8		-10	55
29195		36.9	12.79	0	36.8		-10	55
29215		37.08	12.79	0	36.8		-10	55
29225		37.08	12.73	0	36.8		-10	55
29235		36.96	12.73	0	36.8		-10	55
29255		36.88	12.73	0	36.8		-10	55
29275		36.9	12.73	0	36.8		-10	55
29285		36.9	12.73	0	36.8		-10	55
29295		36.92	12.73	0	36.8		-10	55
29315		36.86	12.73	0	36.8		-10	55
29335		36.85	12.73	0	36.8		-10	55
29350		36.85	12.73	0	36.8		-10	55
29355		36.81	12.73	0	36.8		-10	55
29375		36.89	12.73	0	36.8		-10	55
29395		36.93	12.73	0	36.8		-10	55
29410		36.93	12.73	0	36.8		-10	55
29415		36.87	12.73	0	36.8		-10	55
29435		37.15	12.73	0	36.8		-10	55
29455		37.09	12.73	0	36.8		-10	55
29470		37.09	12.73	0	36.8		-10	55
29475		37.24	12.73	0	36.8		-10	55
29495		37.62	12.73	0	36.8		-10	55
29515		37.42	12.73	0	36.8		-10	55
29535		37.58	12.73	0	36.8		-10	55
29555		37.6	12.73	0	36.8		-10	55
29575		37.68	12.73	0	36.8		-10	55
29595		38.05	12.73	0	36.8		-10	55
29600		38.05	12.73	0	36.8		-10	55
29615		38.19	12.73	0	36.8		-10	55
29635		38.27	12.73	0	36.8		-10	55
29655		38.4	12.73	0	36.8		-10	55
29660		38.4	12.73	0	36.8		-10	55
29675		38.69	12.73	0	36.8		-10	55
29695		38.79	12.73	0	36.8		-10	55
29715		39.03	12.73	0	36.8		-10	55
29720		39.03	12.73	0	36.8		-10	55
29735		39.19	12.73	0	36.8		-10	55
29755		39.42	12.73	0	36.8		-10	55
29775		39.55	12.73	0	36.8		-10	55
29785		39.55	12.83	0	36.8		-10	55
29795		39.8	12.83	0	36.8		-10	55
29815		40.02	12.83	0	36.8		-10	55
29835		40.32	12.83	0	36.8		-10	55
29845		40.32	12.83	0	36.8		-10	55
29855		40.48	12.83	0	36.8		-10	55
29875		40.58	12.83	0	36.8		-10	55
29895		40.95	12.83	0	36.8		-10	55
29910		40.95	12.83	0	36.8		-10	55
29915		41.14	12.83	0	36.8		-10	55
29935		41.41	12.83	0	36.8		-10	55
29955		41.48	12.83	0	36.8		-10	55
29970		41.48	12.83	0	36.8		-10	55
29975		41.84	12.83	0	36.8		-10	55
29995		42.03	12.83	0	36.8		-10	55
30015		42.12	12.83	0	36.8		-10	55
30035		42.4	12.83	0	36.8		-10	55
30055		42.55	12.83	0	36.8		-10	55
30075		42.8	12.83	0	36.8		-10	55
30095		42.89	12.83	0	36.8		-10	55
30115		43.2	12.83	0	36.8		-10	55
30135		43.44	12.83	0	36.8		-10	55
30155		43.52	12.83	0	36.8		-10	55
30160		43.52	12.83	0	36.8		-10	55
30175		43.63	12.83	0	36.8		-10	55
30195		44.02	12.83	0	36.8		-10	55
30215		44.26	12.83	0	36.8		-10	55
30220		44.26	12.83	0	36.8		-10	55
30235		44.23	12.83	0	36.8		-10	55
30255		44.44	12.83	0	36.8		-10	55
30275		44.59	12.83	0	36.8		-10	55
30285		44.59	12.71	0	36.8		-10	55
30295		44.69	12.71	0	36.8		-10	55
30315		45.04	12.71	0	36.8		-10	55
30335		45.2	12.71	0	36.8		-10	55
30345		45.2	12.71	0	36.8		-10	55
30355		45.19	12.71	0	36.8		-10	55
30375		45.37	12.71	0	36.8		-10	55
30395		45.8	12.71	0	36.8		-10	55
30410		45.8	12.71	0	36.8		-10	55
30415		45.78	12.71	0	36.8		-10	55
30435		45.82	12.71	0	36.8		-10	55
30455		45.93	12.71	0	36.8		-10	55
30470		45.93	12.71	0	36.8		-10	55
30475		45.99	12.71	0	36.8		-10	55
30495		46.23	12.71	0	36.8		-10	55
30515		46.29	12.71	0	36.8		-10	55
30535		46.28	12.71	0	36.8		-10	55
30555		46.28	12.71	0	36.8		-10	55
30575		46.47	12.71	0	36.8		-10	55
30595		46.59	12.71	0	36.8		-10	55
30615		46.59	12.71	0	36.8		-10	55
30635		46.29	12.71	0	36.8		-10	55
30655		46.54	12.71	0	36.8		-10	55
30660		46.54	12.71	0	36.8		-10	55
30675		46.51	12.71	0	36.8		-10	55
30695		46.67	12.71	0	36.8		-10	55
30715		46.55	12.71	0	36.8		-10	55
30720		46.55	12.71	0	36.8		-10	55
30735		46.58	12.71	0	36.8		-10	55
30755		46.51	12.71	0	36.8		-10	55
30775		46.59	12.71	0	36.8		-10	55
30780		46.59	12.71	0	36.8		-10	55
30795		46.46	12.71	0	36.8		-10	55
30815		46.52	12.71	0	36.8		-10	55
30835		46.48	12.71	0	36.8		-10	55
30845		46.48	12.89	0	36.8		-10	55
30855		46.29	12.89	0	36.8		-10	55
30875		46.52	12.89	0	36.8		-10	55
30895		46.59	12.89	0	36.8		-10	55
30910		46.59	12.89	0	36.8		-10	55
30915		46.28	12.89	0	36.8		-10	55
30935		46.34	12.89	0	36.8		-10	55
30955		46.33	12.89	0	36.8		-10	55
30970		46.33	12.89	0	36.8		-10	55
30975		46.34	12.89	0	36.8		-10	55
30995		46.28	12.89	0	36.8		-10	55
31015		46.23	12.89	0	36.8		-10	55
31030		46.23	12.89	0	36.8		-10	55
31035		46.27	12.89	0	36.8		-10	55
31055		46.1	12.89	0	36.8		-10	55
31075		46.25	12.89	0	36.8		-10	55
31095		46.28	12.89	0	36.8		-10	55
31115		46.21	12.89	0	36.8		-10	55
31135		46.34	12.89	0	36.8		-10	55
31155		46.24	12.89	0	36.8		-10	55
31175		46.19	12.89	0	36.8		-10	55
31195		46.35	12.89	0	36.8		-10	55
31215		46.4	12.89	0	36.8		-10	55
31220		46.4	12.89	0	36.8		-10	55
31235		46.39	12.89	0	36.8		-10	55
31255		46.16	12.89	0	36.8		-10	55
31275		46.34	12.89	0	36.8		-10	55
31280		46.34	12.89	0	36.8		-10	55
31295		46.43	12.89	0	36.8		-10	55
31315		46.55	12.89	0	36.8		-10	55
31335		46.53	12.89	0	36.8		-10	55
31345		46.53	12.88	0	36.8		-10	55
31355		46.49	12.88	0	36.8		-10	55
31375		46.51	12.88	0	36.8		-10	55
31395		46.5	12.88	0	36.8		-10	55
31405		46.5	12.88	0	36.8		-10	55
31415		46.58	12.88	0	36.8		-10	55
31435		46.45	12.88	0	36.8		-10	55
31455		46.6	12.88	0	36.8		-10	55
31470		46.6	12.88	0	36.8		-10	55
31475		46.66	12.88	0	36.8		-10	55
31495		46.76	12.88	0	36.8		-10	55
31515		46.59	12.88	0	36.8		-10	55
31530		46.59	12.88	0	36.8		-10	55
31535		46.71	12.88	0	36.8		-10	55
31555		46.75	12.88	0	36.8		-10	55
31575		46.84	12.88	0	36.8		-10	55
31595		46.76	12.88	0	36.8		-10	55
31615		46.84	12.88	0	36.8		-10	55
31635		46.71	12.88	0	36.8		-10	55
31655		46.82	12.88	0	36.8		-10	55
31675		46.74	12.88	0	36.8		-10	55
31695		46.88	12.88	0	36.8		-10	55
31715		46.69	12.88	0	36.8		-10	55
31720		46.69	12.88	0	36.8		-10	55
31735		46.59	12.88	0	36.8		-10	55
31755		46.51	12.88	0	36.8		-10	55
31775		46.5	12.88	0	36.8		-10	55
31780		46.5	12.88	0	36.8		-10	55
31795		46.33	12.88	0	36.8		-10	55
31815		46.16	12.88	0	36.8		-10	55
31835		46.02	12.88	0	36.8		-10	55
31845		46.02	12.91	0	36.8		-10	55
31855		45.84	12.91	0	36.8		-10	55
31875		45.78	12.91	0	36.8		-10	55
31895		45.55	12.91	0	36.8		-10	55
31905		45.55	12.91	0	36.8		-10	55
31915		45.3	12.91	0	36.8		-10	55
31935		45.12	12.91	0	36.8		-10	55
31955		44.91	12.91	0	36.8		-10	55
31970		44.91	12.91	0	36.8		-10	55
31975		44.76	12.91	0	36.8		-10	55
31995		44.54	12.91	0	36.8		-10	55
32015		44.3	12.91	0	36.8		-10	55
32030		44.3	12.91	0	36.8		-10	55
32035		44.02	12.91	0	36.8		-10	55
32055		43.85	12.91	0	36.8		-10	55
32075		43.75	12.91	0	36.8		-10	55
32095		43.57	12.91	0	36.8		-10	55
32115		43.35	12.91	0	36.8		-10	55
32135		43.05	12.91	0	36.8		-10	55
32155		42.99	12.91	0	36.8		-10	55
32175		42.59	12.91	0	36.8		-10	55
32195		42.69	12.91	0	36.8		-10	55
32215		42.2	12.91	0	36.8		-10	55
[truncated: 360 more rows]
