# Supplementary material for: Clinical identification of the stimulus intensity to measure temporal summation of second pain
Source: Sci Rep. 2022 Jul 28;12:12915. doi: 10.1038/s41598-022-17171-6 (PMC9334644; doi:10.1038/s41598-022-17171-6)
Supplement: Supplementary file 1 — Supplementary Information 1. [file 41598_2022_17171_MOESM1_ESM.zip › 24 PT1.xlsx]

## Sheet: Sheet1
Timestamp [msec]	Heater [C]	Tec [C]	Water [C]	COVAS	Baseline [C]	Events	LimiterMin [C]	LimiterMax [C]
25		37.87
30		37.87	12.38	0	37.8		-10	55
45		37.95	12.38	0	37.8		-10	55
60		37.95	12.38	0	37.8		-10	55
65		37.89	12.38	0	37.8		-10	55
85		38.03	12.38	0	37.8		-10	55
95		38.03	12.38	0	37.8		-10	55
105		37.98	12.38	0	37.8		-10	55
125		37.97	12.38	0	37.8		-10	55
145		37.95	12.38	0	37.8		-10	55
155		37.95	12.38	0	37.8		-10	55
165		37.95	12.38	0	37.8		-10	55
185		37.98	12.38	0	37.8		-10	55
205		37.95	12.38	0	37.8		-10	55
215		37.95	12.38	0	37.8		-10	55
225		37.93	12.38	0	37.8		-10	55
245		37.93	12.38	0	37.8		-10	55
265		37.9	12.38	0	37.8		-10	55
280		37.9	12.38	0	37.8		-10	55
285		37.88	12.38	0	37.8		-10	55
305		37.99	12.38	0	37.8		-10	55
325		37.86	12.38	0	37.8		-10	55
340		37.86	12.38	0	37.8		-10	55
345		37.98	12.38	0	37.8		-10	55
365		37.93	12.38	0	37.8		-10	55
385		37.93	12.38	0	37.8		-10	55
405		37.84	12.38	0	37.8		-10	55
425		37.76	12.38	0	37.8		-10	55
445		37.95	12.38	0	37.8		-10	55
465		37.86	12.38	0	37.8		-10	55
485		37.88	12.38	0	37.8		-10	55
505		37.82	12.38	0	37.8		-10	55
525		37.93	12.38	0	37.8		-10	55
545		37.92	12.38	0	37.8		-10	55
565		37.9	12.38	0	37.8		-10	55
585		37.91	12.38	0	37.8		-10	55
590		37.91	12.3	0	37.8		-10	55
605		37.77	12.3	0	37.8		-10	55
625		37.73	12.3	0	37.8		-10	55
645		37.77	12.3	0	37.8		-10	55
650		37.77	12.3	0	37.8		-10	55
665		37.83	12.3	0	37.8		-10	55
685		37.79	12.3	0	37.8		-10	55
705		37.87	12.3	0	37.8		-10	55
715		37.87	12.3	0	37.8		-10	55
725		37.78	12.3	0	37.8		-10	55
745		37.93	12.3	0	37.8		-10	55
765		37.83	12.3	0	37.8		-10	55
775		37.83	12.3	0	37.8		-10	55
785		37.84	12.3	0	37.8		-10	55
805		37.77	12.3	0	37.8		-10	55
825		37.83	12.3	0	37.8		-10	55
840		37.83	12.3	0	37.8		-10	55
845		37.83	12.3	0	37.8		-10	55
865		37.84	12.3	0	37.8		-10	55
885		37.82	12.3	0	37.8		-10	55
900		37.82	12.3	0	37.8		-10	55
905		37.85	12.3	0	37.8		-10	55
925		37.75	12.3	0	37.8		-10	55
945		37.74	12.3	0	37.8		-10	55
965		37.81	12.3	0	37.8		-10	55
985		37.86	12.3	0	37.8		-10	55
1005		37.8	12.3	0	37.8		-10	55
1025		37.79	12.3	0	37.8		-10	55
1045		37.78	12.3	0	37.8		-10	55
1065		37.75	12.3	0	37.8		-10	55
1085		37.81	12.3	0	37.8		-10	55
1090		37.81	12.2	0	37.8		-10	55
1105		37.74	12.2	0	37.8		-10	55
1125		37.74	12.2	0	37.8		-10	55
1145		37.88	12.2	0	37.8		-10	55
1150		37.88	12.2	0	37.8		-10	55
1165		37.77	12.2	0	37.8		-10	55
1185		37.83	12.2	0	37.8		-10	55
1205		37.81	12.2	0	37.8		-10	55
1215		37.81	12.2	0	37.8		-10	55
1225		37.82	12.2	0	37.8		-10	55
1245		37.76	12.2	0	37.8		-10	55
1265		37.79	12.2	0	37.8		-10	55
1275		37.79	12.2	0	37.8		-10	55
1285		37.86	12.2	0	37.8		-10	55
1305		37.78	12.2	0	37.8		-10	55
1325		37.82	12.2	0	37.8		-10	55
1340		37.82	12.2	0	37.8		-10	55
1345		37.88	12.2	0	37.8		-10	55
1365		38.04	12.2	0	37.8		-10	55
1385		37.88	12.2	0	37.8		-10	55
1400		37.88	12.2	0	37.8		-10	55
1405		37.78	12.2	0	37.8		-10	55
1425		37.75	12.2	0	37.8		-10	55
1445		37.8	12.2	0	37.8		-10	55
1460		37.8	12.2	0	37.8		-10	55
1465		37.73	12.2	0	37.8		-10	55
1485		37.93	12.2	0	37.8		-10	55
1505		37.89	12.2	0	37.8		-10	55
1525		37.82	12.2	0	37.8		-10	55
1545		37.82	12.2	0	37.8		-10	55
1565		37.94	12.2	0	37.8		-10	55
1585		37.82	12.2	0	37.8		-10	55
1590		37.82	12.22	0	37.8		-10	55
1605		37.89	12.22	0	37.8		-10	55
1625		37.94	12.22	0	37.8		-10	55
1645		38.02	12.22	0	37.8		-10	55
1650		38.02	12.22	0	37.8		-10	55
1665		37.89	12.22	0	37.8		-10	55
1685		37.92	12.22	0	37.8		-10	55
1705		37.98	12.22	0	37.8		-10	55
1715		37.98	12.22	0	37.8		-10	55
1725		37.82	12.22	0	37.8		-10	55
1745		37.84	12.22	0	37.8		-10	55
1765		37.83	12.22	0	37.8		-10	55
1775		37.83	12.22	0	37.8		-10	55
1785		37.88	12.22	0	37.8		-10	55
1805		37.77	12.22	0	37.8		-10	55
1825		37.77	12.22	0	37.8		-10	55
1835		37.77	12.22	0	37.8		-10	55
1845		37.89	12.22	0	37.8		-10	55
1865		37.95	12.22	0	37.8		-10	55
1885		37.81	12.22	0	37.8		-10	55
1900		37.81	12.22	0	37.8		-10	55
1905		37.79	12.22	0	37.8		-10	55
1925		37.76	12.22	0	37.8		-10	55
1945		37.86	12.22	0	37.8		-10	55
1960		37.86	12.22	0	37.8		-10	55
1965		37.79	12.22	0	37.8		-10	55
1985		37.85	12.22	0	37.8		-10	55
2005		37.92	12.22	0	37.8		-10	55
2025		37.74	12.22	0	37.8		-10	55
2045		37.75	12.22	0	37.8		-10	55
2065		37.81	12.22	0	37.8		-10	55
2085		37.85	12.22	0	37.8		-10	55
2105		37.69	12.22	0	37.8		-10	55
2125		37.74	12.22	0	37.8		-10	55
2145		37.79	12.22	0	37.8		-10	55
2150		37.79	12.18	0	37.8		-10	55
2165		37.9	12.18	0	37.8		-10	55
2185		37.86	12.18	0	37.8		-10	55
2205		37.83	12.18	0	37.8		-10	55
2210		37.83	12.18	0	37.8		-10	55
2225		37.88	12.18	0	37.8		-10	55
2245		37.91	12.18	0	37.8		-10	55
2265		37.74	12.18	0	37.8		-10	55
2275		37.74	12.18	0	37.8		-10	55
2285		37.82	12.18	0	37.8		-10	55
2305		37.89	12.18	0	37.8		-10	55
2325		37.88	12.18	0	37.8		-10	55
2335		37.88	12.18	0	37.8		-10	55
2345		37.88	12.18	0	37.8		-10	55
2365		37.93	12.18	0	37.8		-10	55
2385		37.83	12.18	0	37.8		-10	55
2400		37.83	12.18	0	37.8		-10	55
2405		37.86	12.18	0	37.8		-10	55
2425		37.78	12.18	0	37.8		-10	55
2445		37.96	12.18	0	37.8		-10	55
2460		37.96	12.18	0	37.8		-10	55
2465		37.83	12.18	0	37.8		-10	55
2485		37.86	12.18	0	37.8		-10	55
2505		37.85	12.18	0	37.8		-10	55
2525		37.95	12.18	0	37.8		-10	55
2545		37.79	12.18	0	37.8		-10	55
2565		37.88	12.18	0	37.8		-10	55
2585		37.83	12.18	0	37.8		-10	55
2605		37.8	12.18	0	37.8		-10	55
2625		37.96	12.18	0	37.8		-10	55
2645		37.76	12.18	0	37.8		-10	55
2650		37.76	12.28	0	37.8		-10	55
2665		37.91	12.28	0	37.8		-10	55
2685		37.77	12.28	0	37.8		-10	55
2705		37.81	12.28	0	37.8		-10	55
2710		37.81	12.28	0	37.8		-10	55
2725		37.77	12.28	0	37.8		-10	55
2745		37.85	12.28	0	37.8		-10	55
2765		37.88	12.28	0	37.8		-10	55
2775		37.88	12.28	0	37.8		-10	55
2785		37.82	12.28	0	37.8		-10	55
2805		37.8	12.28	0	37.8		-10	55
2825		37.87	12.28	0	37.8		-10	55
2835		37.87	12.28	0	37.8		-10	55
2845		37.78	12.28	0	37.8		-10	55
2865		37.88	12.28	0	37.8		-10	55
2885		37.79	12.28	0	37.8		-10	55
2900		37.79	12.28	0	37.8		-10	55
2905		37.69	12.28	0	37.8		-10	55
2925		37.78	12.28	0	37.8		-10	55
2945		37.75	12.28	0	37.8		-10	55
2960		37.75	12.28	0	37.8		-10	55
2965		37.92	12.28	0	37.8		-10	55
2985		37.86	12.28	0	37.8		-10	55
3005		37.73	12.28	0	37.8		-10	55
3025		37.85	12.28	0	37.8		-10	55
3045		37.75	12.28	0	37.8		-10	55
3065		37.84	12.28	0	37.8		-10	55
3085		37.91	12.28	0	37.8		-10	55
3105		37.83	12.28	0	37.8		-10	55
3125		37.78	12.28	0	37.8		-10	55
3145		37.72	12.28	0	37.8		-10	55
3165		37.83	12.28	0	37.8		-10	55
3185		37.87	12.28	0	37.8		-10	55
3205		37.74	12.28	0	37.8		-10	55
3210		37.74	12.08	0	37.8		-10	55
3225		37.82	12.08	0	37.8		-10	55
3245		37.84	12.08	0	37.8		-10	55
3265		37.88	12.08	0	37.8		-10	55
3270		37.88	12.08	0	37.8		-10	55
3285		37.87	12.08	0	37.8		-10	55
3305		37.9	12.08	0	37.8		-10	55
3325		37.73	12.08	0	37.8		-10	55
3335		37.73	12.08	0	37.8		-10	55
3345		37.89	12.08	0	37.8		-10	55
3365		37.82	12.08	0	37.8		-10	55
3385		37.76	12.08	0	37.8		-10	55
3395		37.76	12.08	0	37.8		-10	55
3405		37.95	12.08	0	37.8		-10	55
3425		37.74	12.08	0	37.8		-10	55
3445		37.78	12.08	0	37.8		-10	55
3460		37.78	12.08	0	37.8		-10	55
3465		37.95	12.08	0	37.8		-10	55
3485		37.85	12.08	0	37.8		-10	55
3505		37.83	12.08	0	37.8		-10	55
3520		37.83	12.08	0	37.8		-10	55
3525		37.74	12.08	0	37.8		-10	55
3545		37.77	12.08	0	37.8		-10	55
3565		37.91	12.08	0	37.8		-10	55
3585		37.87	12.08	0	37.8		-10	55
3605		37.87	12.08	0	37.8		-10	55
3625		37.9	12.08	0	37.8		-10	55
3645		37.83	12.08	0	37.8		-10	55
3665		37.77	12.08	0	37.8		-10	55
3685		37.81	12.08	0	37.8		-10	55
3705		37.69	12.08	0	37.8		-10	55
3710		37.69	12.08	0	37.8		-10	55
3725		37.74	12.08	0	37.8		-10	55
3745		37.79	12.08	0	37.8		-10	55
3765		37.87	12.08	0	37.8		-10	55
3770		37.87	12.08	0	37.8		-10	55
3785		37.82	12.08	0	37.8		-10	55
3805		38.03	12.08	0	37.8		-10	55
3825		37.81	12.08	0	37.8		-10	55
3835		37.81	12.08	0	37.8		-10	55
3845		37.87	12.08	0	37.8		-10	55
3865		37.94	12.08	0	37.8		-10	55
3885		37.79	12.08	0	37.8		-10	55
3895		37.79	12.08	0	37.8		-10	55
3905		37.76	12.08	0	37.8		-10	55
3925		37.68	12.08	0	37.8		-10	55
3945		37.84	12.08	0	37.8		-10	55
3960		37.84	12.08	0	37.8		-10	55
3965		37.81	12.08	0	37.8		-10	55
3985		37.83	12.08	0	37.8		-10	55
4005		37.8	12.08	0	37.8		-10	55
4020		37.8	12.08	0	37.8		-10	55
4025		37.67	12.08	0	37.8		-10	55
4045		37.82	12.08	0	37.8		-10	55
4065		37.9	12.08	0	37.8		-10	55
4085		37.9	12.08	0	37.8		-10	55
4105		37.78	12.08	0	37.8		-10	55
4125		37.85	12.08	0	37.8		-10	55
4145		37.83	12.08	0	37.8		-10	55
4165		37.8	12.08	0	37.8		-10	55
4185		37.88	12.08	0	37.8		-10	55
4205		37.8	12.08	0	37.8		-10	55
4210		37.8	11.9	0	37.8		-10	55
4225		37.77	11.9	0	37.8		-10	55
4245		37.7	11.9	0	37.8		-10	55
4265		37.87	11.9	0	37.8		-10	55
4270		37.87	11.9	0	37.8		-10	55
4285		37.82	11.9	0	37.8		-10	55
4305		37.78	11.9	0	37.8		-10	55
4325		37.89	11.9	0	37.8		-10	55
4335		37.89	11.9	0	37.8		-10	55
4345		37.9	11.9	0	37.8		-10	55
4365		37.78	11.9	0	37.8		-10	55
4385		37.86	11.9	0	37.8		-10	55
4395		37.86	11.9	0	37.8		-10	55
4405		37.71	11.9	0	37.8		-10	55
4425		37.84	11.9	0	37.8		-10	55
4445		37.77	11.9	0	37.8		-10	55
4455		37.77	11.9	0	37.8		-10	55
4465		37.73	11.9	0	37.8		-10	55
4485		37.82	11.9	0	37.8		-10	55
4505		37.84	11.9	0	37.8		-10	55
4520		37.84	11.9	0	37.8		-10	55
4525		37.72	11.9	0	37.8		-10	55
4545		37.77	11.9	0	37.8		-10	55
4565		37.87	11.9	0	37.8		-10	55
4580		37.87	11.9	0	37.8		-10	55
4585		37.79	11.9	0	37.8		-10	55
4605		37.8	11.9	0	37.8		-10	55
4625		37.81	11.9	0	37.8		-10	55
4645		37.83	11.9	0	37.8		-10	55
4665		37.92	11.9	0	37.8		-10	55
4685		37.73	11.9	0	37.8		-10	55
4705		37.86	11.9	0	37.8		-10	55
4725		37.97	11.9	0	37.8		-10	55
4745		37.73	11.9	0	37.8		-10	55
4765		37.76	11.9	0	37.8		-10	55
4770		37.76	12.22	0	37.8		-10	55
4785		37.93	12.22	0	37.8		-10	55
4805		37.9	12.22	0	37.8		-10	55
4825		37.79	12.22	0	37.8		-10	55
4830		37.79	12.22	0	37.8		-10	55
4845		37.95	12.22	0	37.8		-10	55
4865		37.73	12.22	0	37.8		-10	55
4885		37.82	12.22	0	37.8		-10	55
4895		37.82	12.22	0	37.8		-10	55
4905		37.89	12.22	0	37.8		-10	55
4925		37.74	12.22	0	37.8		-10	55
4945		37.89	12.22	0	37.8		-10	55
4955		37.89	12.22	0	37.8		-10	55
4965		37.91	12.22	0	37.8		-10	55
4985		37.83	12.22	0	37.8		-10	55
5005		37.85	12.22	0	37.8		-10	55
5020		37.85	12.22	0	37.8		-10	55
5025		37.82	12.22	0	37.8		-10	55
5045		37.83	12.22	0	37.8		-10	55
5065		37.84	12.22	0	37.8		-10	55
5080		37.84	12.22	0	37.8		-10	55
5085		37.77	12.22	0	37.8		-10	55
5105		37.82	12.22	0	37.8		-10	55
5125		37.71	12.22	0	37.8		-10	55
5145		37.74	12.22	0	37.8		-10	55
5165		37.86	12.22	0	37.8		-10	55
5185		37.89	12.22	0	37.8		-10	55
5205		37.91	12.22	0	37.8		-10	55
5225		37.81	12.22	0	37.8		-10	55
5245		37.9	12.22	0	37.8		-10	55
5265		38.18	12.22	0	37.8		-10	55
5270		38.18	12.15	0	37.8		-10	55
5285		37.97	12.15	0	37.8		-10	55
5305		38.15	12.15	0	37.8		-10	55
5325		38.19	12.15	0	37.8		-10	55
5330		38.19	12.15	0	37.8		-10	55
5345		38.43	12.15	0	37.8		-10	55
5365		38.62	12.15	0	37.8		-10	55
5385		38.68	12.15	0	37.8		-10	55
5395		38.68	12.15	0	37.8		-10	55
5405		38.82	12.15	0	37.8		-10	55
5425		38.85	12.15	0	37.8		-10	55
5445		39.2	12.15	0	37.8		-10	55
5455		39.2	12.15	0	37.8		-10	55
5465		39.22	12.15	0	37.8		-10	55
5485		39.32	12.15	0	37.8		-10	55
5505		39.6	12.15	0	37.8		-10	55
5520		39.6	12.15	0	37.8		-10	55
5525		39.6	12.15	0	37.8		-10	55
5545		39.92	12.15	0	37.8		-10	55
5565		40.05	12.15	0	37.8		-10	55
5580		40.05	12.15	0	37.8		-10	55
5585		40.3	12.15	0	37.8		-10	55
5605		40.48	12.15	0	37.8		-10	55
5625		40.6	12.15	0	37.8		-10	55
5640		40.6	12.15	0	37.8		-10	55
5645		40.88	12.15	0	37.8		-10	55
5665		41.07	12.15	0	37.8		-10	55
5685		41.16	12.15	0	37.8		-10	55
5705		41.31	12.15	0	37.8		-10	55
5725		41.59	12.15	0	37.8		-10	55
5745		41.68	12.15	0	37.8		-10	55
5765		42.02	12.15	0	37.8		-10	55
5785		42.17	12.15	0	37.8		-10	55
5805		42.35	12.15	0	37.8		-10	55
5825		42.59	12.15	0	37.8		-10	55
5830		42.59	12.25	0	37.8		-10	55
5845		42.56	12.25	0	37.8		-10	55
5865		42.92	12.25	0	37.8		-10	55
5885		43.14	12.25	0	37.8		-10	55
5895		43.14	12.25	0	37.8		-10	55
5905		43.06	12.25	0	37.8		-10	55
5925		43.22	12.25	0	37.8		-10	55
5945		43.54	12.25	0	37.8		-10	55
5955		43.54	12.25	0	37.8		-10	55
5965		43.62	12.25	0	37.8		-10	55
5985		43.75	12.25	0	37.8		-10	55
6005		43.91	12.25	0	37.8		-10	55
6020		43.91	12.25	0	37.8		-10	55
6025		44.18	12.25	0	37.8		-10	55
6045		44.25	12.25	0	37.8		-10	55
6065		44.6	12.25	0	37.8		-10	55
6080		44.6	12.25	0	37.8		-10	55
6085		44.57	12.25	0	37.8		-10	55
6105		44.7	12.25	0	37.8		-10	55
6125		44.93	12.25	0	37.8		-10	55
6140		44.93	12.25	0	37.8		-10	55
6145		44.86	12.25	0	37.8		-10	55
6165		45.26	12.25	0	37.8		-10	55
6185		45.33	12.25	0	37.8		-10	55
6205		45.61	12.25	0	37.8		-10	55
6225		45.72	12.25	0	37.8		-10	55
6245		45.92	12.25	0	37.8		-10	55
6265		45.99	12.25	0	37.8		-10	55
6285		46.03	12.25	0	37.8		-10	55
6305		46.26	12.25	0	37.8		-10	55
6325		46.5	12.25	0	37.8		-10	55
6330		46.5	12.18	0	37.8		-10	55
6345		46.6	12.18	0	37.8		-10	55
6365		46.77	12.18	0	37.8		-10	55
6385		46.75	12.18	0	37.8		-10	55
6390		46.75	12.18	0	37.8		-10	55
6405		47.02	12.18	0	37.8		-10	55
6425		47.06	12.18	0	37.8		-10	55
6445		47.34	12.18	0	37.8		-10	55
6455		47.34	12.18	0	37.8		-10	55
6465		47.36	12.18	0	37.8		-10	55
6485		47.51	12.18	0	37.8		-10	55
6505		47.33	12.18	0	37.8		-10	55
6515		47.33	12.18	0	37.8		-10	55
6525		47.51	12.18	0	37.8		-10	55
6545		47.43	12.18	0	37.8		-10	55
6565		47.82	12.18	0	37.8		-10	55
6580		47.82	12.18	0	37.8		-10	55
6585		47.77	12.18	0	37.8		-10	55
6605		47.8	12.18	0	37.8		-10	55
6625		47.73	12.18	0	37.8		-10	55
6640		47.73	12.18	0	37.8		-10	55
6645		47.88	12.18	0	37.8		-10	55
6665		47.88	12.18	0	37.8		-10	55
6685		47.86	12.18	0	37.8		-10	55
6705		47.88	12.18	0	37.8		-10	55
6725		47.71	12.18	0	37.8		-10	55
6745		47.62	12.18	0	37.8		-10	55
6765		47.83	12.18	0	37.8		-10	55
6785		47.72	12.18	0	37.8		-10	55
6805		47.62	12.18	0	37.8		-10	55
6825		47.52	12.18	0	37.8		-10	55
6830		47.52	12.1	0	37.8		-10	55
6845		47.43	12.1	0	37.8		-10	55
6865		47.38	12.1	0	37.8		-10	55
6885		47.08	12.1	0	37.8		-10	55
6890		47.08	12.1	0	37.8		-10	55
6905		46.96	12.1	0	37.8		-10	55
6925		46.84	12.1	0	37.8		-10	55
6945		46.6	12.1	0	37.8		-10	55
6955		46.6	12.1	0	37.8		-10	55
6965		46.44	12.1	0	37.8		-10	55
6985		46.32	12.1	0	37.8		-10	55
7005		45.91	12.1	0	37.8		-10	55
7015		45.91	12.1	0	37.8		-10	55
7025		45.79	12.1	0	37.8		-10	55
7045		45.51	12.1	0	37.8		-10	55
7065		45.45	12.1	0	37.8		-10	55
7075		45.45	12.1	0	37.8		-10	55
7085		45	12.1	0	37.8		-10	55
7105		44.9	12.1	0	37.8		-10	55
7125		44.55	12.1	0	37.8		-10	55
7140		44.55	12.1	0	37.8		-10	55
7145		44.33	12.1	0	37.8		-10	55
7165		44.3	12.1	0	37.8		-10	55
7185		44	12.1	0	37.8		-10	55
7205		43.73	12.1	0	37.8		-10	55
7225		43.6	12.1	0	37.8		-10	55
7245		43.33	12.1	0	37.8		-10	55
7265		43.16	12.1	0	37.8		-10	55
7285		43.03	12.1	0	37.8		-10	55
7305		42.76	12.1	0	37.8		-10	55
7325		42.53	12.1	0	37.8		-10	55
7345		42.46	12.1	0	37.8		-10	55
7365		42.16	12.1	0	37.8		-10	55
7385		42.19	12.1	0	37.8		-10	55
7390		42.19	12.03	0	37.8		-10	55
7405		41.97	12.03	0	37.8		-10	55
7425		41.7	12.03	0	37.8		-10	55
7445		41.45	12.03	0	37.8		-10	55
7450		41.45	12.03	0	37.8		-10	55
7465		41.47	12.03	0	37.8		-10	55
7485		41.26	12.03	0	37.8		-10	55
7505		41.05	12.03	0	37.8		-10	55
7515		41.05	12.03	0	37.8		-10	55
7525		40.95	12.03	0	37.8		-10	55
7545		40.69	12.03	0	37.8		-10	55
7565		40.62	12.03	0	37.8		-10	55
7575		40.62	12.03	0	37.8		-10	55
7585		40.49	12.03	0	37.8		-10	55
7605		40.34	12.03	0	37.8		-10	55
7625		39.98	12.03	0	37.8		-10	55
7640		39.98	12.03	0	37.8		-10	55
7645		39.9	12.03	0	37.8		-10	55
7665		39.72	12.03	0	37.8		-10	55
7685		39.67	12.03	0	37.8		-10	55
7700		39.67	12.03	0	37.8		-10	55
7705		39.41	12.03	0	37.8		-10	55
7725		39.28	12.03	0	37.8		-10	55
7745		39.14	12.03	0	37.8		-10	55
7765		39.07	12.03	0	37.8		-10	55
7785		38.81	12.03	0	37.8		-10	55
7805		38.7	12.03	0	37.8		-10	55
7825		38.55	12.03	0	37.8		-10	55
7845		38.6	12.03	0	37.8		-10	55
7865		38.58	12.03	0	37.8		-10	55
7885		38.41	12.03	0	37.8		-10	55
7890		38.41	12.2	0	37.8		-10	55
7905		38.27	12.2	0	37.8		-10	55
7925		38.27	12.2	0	37.8		-10	55
7945		38.03	12.2	0	37.8		-10	55
7950		38.03	12.2	0	37.8		-10	55
7965		38.17	12.2	0	37.8		-10	55
7985		38.11	12.2	0	37.8		-10	55
8005		38.15	12.2	0	37.8		-10	55
8015		38.15	12.2	0	37.8		-10	55
8025		38.1	12.2	0	37.8		-10	55
8045		37.95	12.2	0	37.8		-10	55
8065		37.94	12.2	0	37.8		-10	55
8075		37.94	12.2	0	37.8		-10	55
8085		38	12.2	0	37.8		-10	55
8105		37.95	12.2	0	37.8		-10	55
8125		38.05	12.2	0	37.8		-10	55
8140		38.05	12.2	0	37.8		-10	55
8145		37.96	12.2	0	37.8		-10	55
8165		38.14	12.2	0	37.8		-10	55
8185		38.04	12.2	0	37.8		-10	55
8200		38.04	12.2	0	37.8		-10	55
8205		37.96	12.2	0	37.8		-10	55
8225		37.95	12.2	0	37.8		-10	55
8245		38.05	12.2	0	37.8		-10	55
8265		38.03	12.2	0	37.8		-10	55
8285		37.9	12.2	0	37.8		-10	55
8305		38.16	12.2	0	37.8		-10	55
8325		38.05	12.2	0	37.8		-10	55
8345		38.15	12.2	0	37.8		-10	55
8365		38.1	12.2	0	37.8		-10	55
8385		38.08	12.2	0	37.8		-10	55
8390		38.08	12	0	37.8		-10	55
8405		38.13	12	0	37.8		-10	55
8425		38.35	12	0	37.8		-10	55
8445		38.2	12	0	37.8		-10	55
8450		38.2	12	0	37.8		-10	55
8465		38.53	12	0	37.8		-10	55
8485		38.6	12	0	37.8		-10	55
8505		38.56	12	0	37.8		-10	55
8515		38.56	12	0	37.8		-10	55
8525		38.7	12	0	37.8		-10	55
8545		38.91	12	0	37.8		-10	55
8565		39.02	12	0	37.8		-10	55
8575		39.02	12	0	37.8		-10	55
8585		39.1	12	0	37.8		-10	55
8605		39.3	12	0	37.8		-10	55
8625		39.55	12	0	37.8		-10	55
8635		39.55	12	0	37.8		-10	55
8645		39.64	12	0	37.8		-10	55
8665		40.01	12	0	37.8		-10	55
8685		40.08	12	0	37.8		-10	55
8700		40.08	12	0	37.8		-10	55
8705		40.34	12	0	37.8		-10	55
8725		40.33	12	0	37.8		-10	55
8745		40.67	12	0	37.8		-10	55
8760		40.67	12	0	37.8		-10	55
8765		40.92	12	0	37.8		-10	55
8785		41	12	0	37.8		-10	55
8805		41.13	12	0	37.8		-10	55
8825		41.39	12	0	37.8		-10	55
8845		41.56	12	0	37.8		-10	55
8865		41.96	12	0	37.8		-10	55
8885		41.92	12	0	37.8		-10	55
8905		42.26	12	0	37.8		-10	55
8925		42.28	12	0	37.8		-10	55
8945		42.56	12	0	37.8		-10	55
8950		42.56	12.41	0	37.8		-10	55
8965		42.89	12.41	0	37.8		-10	55
8985		43	12.41	0	37.8		-10	55
9005		43.16	12.41	0	37.8		-10	55
9010		43.16	12.41	0	37.8		-10	55
9025		43.42	12.41	0	37.8		-10	55
9045		43.55	12.41	0	37.8		-10	55
9065		43.74	12.41	0	37.8		-10	55
9075		43.74	12.41	0	37.8		-10	55
9085		43.87	12.41	0	37.8		-10	55
9105		44.12	12.41	0	37.8		-10	55
9125		44.08	12.41	0	37.8		-10	55
9135		44.08	12.41	0	37.8		-10	55
9145		44.49	12.41	0	37.8		-10	55
9165		44.57	12.41	0	37.8		-10	55
9185		44.9	12.41	0	37.8		-10	55
9200		44.9	12.41	0	37.8		-10	55
9205		45.12	12.41	0	37.8		-10	55
9225		45.12	12.41	0	37.8		-10	55
9245		45.46	12.41	0	37.8		-10	55
9260		45.46	12.41	0	37.8		-10	55
9265		45.7	12.41	0	37.8		-10	55
9285		45.81	12.41	0	37.8		-10	55
9305		45.87	12.41	0	37.8		-10	55
9325		45.96	12.41	0	37.8		-10	55
9345		46.19	12.41	0	37.8		-10	55
9365		46.28	12.41	0	37.8		-10	55
9385		46.59	12.41	0	37.8		-10	55
9405		46.76	12.41	0	37.8		-10	55
9425		46.88	12.41	0	37.8		-10	55
9445		46.87	12.41	0	37.8		-10	55
9450		46.87	12.05	0	37.8		-10	55
9465		47.2	12.05	0	37.8		-10	55
9485		47.26	12.05	0	37.8		-10	55
9505		47.39	12.05	0	37.8		-10	55
9510		47.39	12.05	0	37.8		-10	55
9525		47.47	12.05	0	37.8		-10	55
9545		47.53	12.05	0	37.8		-10	55
9565		47.44	12.05	0	37.8		-10	55
9575		47.44	12.05	0	37.8		-10	55
9585		47.79	12.05	0	37.8		-10	55
9605		47.63	12.05	0	37.8		-10	55
9625		47.75	12.05	0	37.8		-10	55
9635		47.75	12.05	0	37.8		-10	55
9645		47.65	12.05	0	37.8		-10	55
9665		47.96	12.05	0	37.8		-10	55
9685		47.83	12.05	0	37.8		-10	55
9700		47.83	12.05	0	37.8		-10	55
9705		47.78	12.05	0	37.8		-10	55
9725		47.65	12.05	0	37.8		-10	55
9745		47.78	12.05	0	37.8		-10	55
9760		47.78	12.05	0	37.8		-10	55
9765		47.91	12.05	0	37.8		-10	55
9785		47.84	12.05	0	37.8		-10	55
9805		47.62	12.05	0	37.8		-10	55
9825		47.48	12.05	0	37.8		-10	55
9845		47.43	12.05	0	37.8		-10	55
9865		47.4	12.05	0	37.8		-10	55
9885		47.17	12.05	0	37.8		-10	55
9905		47.08	12.05	0	37.8		-10	55
9925		46.91	12.05	0	37.8		-10	55
9945		46.7	12.05	0	37.8		-10	55
9965		46.45	12.05	0	37.8		-10	55
9985		46.19	12.05	0	37.8		-10	55
10005		45.98	12.05	0	37.8		-10	55
10010		45.98	12.15	0	37.8		-10	55
10025		46	12.15	0	37.8		-10	55
10045		45.63	12.15	0	37.8		-10	55
10065		45.57	12.15	0	37.8		-10	55
10070		45.57	12.15	0	37.8		-10	55
10085		45.16	12.15	0	37.8		-10	55
10105		44.95	12.15	0	37.8		-10	55
10125		44.68	12.15	0	37.8		-10	55
10135		44.68	12.15	1	37.8		-10	55
10145		44.49	12.15	1	37.8		-10	55
10165		44.31	12.15	1	37.8		-10	55
10185		44.09	12.15	1	37.8		-10	55
10200		44.09	12.15	1	37.8		-10	55
10205		43.86	12.15	1	37.8		-10	55
10225		43.7	12.15	1	37.8		-10	55
10245		43.56	12.15	1	37.8		-10	55
10260		43.56	12.15	2	37.8		-10	55
10265		43.22	12.15	2	37.8		-10	55
10285		43.22	12.15	2	37.8		-10	55
10305		42.98	12.15	2	37.8		-10	55
10320		42.98	12.15	2	37.8		-10	55
10325		42.77	12.15	2	37.8		-10	55
10345		42.64	12.15	2	37.8		-10	55
10365		42.33	12.15	2	37.8		-10	55
10385		42.29	12.15	2	37.8		-10	55
10405		41.96	12.15	2	37.8		-10	55
10425		41.98	12.15	2	37.8		-10	55
10445		41.7	12.15	2	37.8		-10	55
10450		41.7	12.15	2	37.8		-10	55
10465		41.57	12.15	2	37.8		-10	55
10485		41.39	12.15	2	37.8		-10	55
10505		41.27	12.15	2	37.8		-10	55
10510		41.27	12.1	2	37.8		-10	55
10525		40.92	12.1	2	37.8		-10	55
10545		40.92	12.1	2	37.8		-10	55
10565		40.72	12.1	2	37.8		-10	55
10570		40.72	12.1	2	37.8		-10	55
10585		40.65	12.1	2	37.8		-10	55
10605		40.37	12.1	2	37.8		-10	55
10625		40.21	12.1	2	37.8		-10	55
10635		40.21	12.1	2	37.8		-10	55
10645		40.09	12.1	2	37.8		-10	55
10665		39.91	12.1	2	37.8		-10	55
10685		39.77	12.1	2	37.8		-10	55
10695		39.77	12.1	2	37.8		-10	55
10705		39.5	12.1	2	37.8		-10	55
10725		39.29	12.1	2	37.8		-10	55
10745		39.21	12.1	2	37.8		-10	55
10760		39.21	12.1	2	37.8		-10	55
10765		39.21	12.1	2	37.8		-10	55
10785		39.14	12.1	2	37.8		-10	55
10805		38.92	12.1	2	37.8		-10	55
10820		38.92	12.1	2	37.8		-10	55
10825		38.75	12.1	2	37.8		-10	55
10845		38.63	12.1	2	37.8		-10	55
10865		38.48	12.1	2	37.8		-10	55
10885		38.46	12.1	2	37.8		-10	55
10905		38.39	12.1	2	37.8		-10	55
10925		38.34	12.1	2	37.8		-10	55
10945		38.25	12.1	2	37.8		-10	55
10965		38.19	12.1	2	37.8		-10	55
10985		38.18	12.1	2	37.8		-10	55
11005		38.22	12.1	2	37.8		-10	55
11010		38.22	12.23	0	37.8		-10	55
11025		37.94	12.23	0	37.8		-10	55
11045		38.06	12.23	0	37.8		-10	55
11065		37.97	12.23	0	37.8		-10	55
11070		37.97	12.23	0	37.8		-10	55
11085		38.14	12.23	0	37.8		-10	55
11105		38	12.23	0	37.8		-10	55
11125		37.92	12.23	0	37.8		-10	55
11135		37.92	12.23	0	37.8		-10	55
11145		38.14	12.23	0	37.8		-10	55
11165		38.16	12.23	0	37.8		-10	55
11185		37.97	12.23	0	37.8		-10	55
11195		37.97	12.23	0	37.8		-10	55
11205		38.04	12.23	0	37.8		-10	55
11225		37.94	12.23	0	37.8		-10	55
11245		37.97	12.23	0	37.8		-10	55
11260		37.97	12.23	0	37.8		-10	55
11265		38.01	12.23	0	37.8		-10	55
11285		38.06	12.23	0	37.8		-10	55
11305		38.1	12.23	0	37.8		-10	55
11320		38.1	12.23	0	37.8		-10	55
11325		38.03	12.23	0	37.8		-10	55
11345		38.14	12.23	0	37.8		-10	55
11365		38.14	12.23	0	37.8		-10	55
11380		38.14	12.23	0	37.8		-10	55
11385		38.23	12.23	0	37.8		-10	55
11405		38.25	12.23	0	37.8		-10	55
11425		38.39	12.23	0	37.8		-10	55
11445		38.56	12.23	0	37.8		-10	55
11465		38.52	12.23	0	37.8		-10	55
11485		38.7	12.23	0	37.8		-10	55
11505		38.78	12.23	0	37.8		-10	55
11510		38.78	12.28	0	37.8		-10	55
11525		39	12.28	0	37.8		-10	55
11545		39.16	12.28	0	37.8		-10	55
11565		39.27	12.28	0	37.8		-10	55
11570		39.27	12.28	0	37.8		-10	55
11585		39.51	12.28	0	37.8		-10	55
11605		39.67	12.28	0	37.8		-10	55
11625		39.84	12.28	0	37.8		-10	55
11630		39.84	12.28	0	37.8		-10	55
11645		39.94	12.28	0	37.8		-10	55
11665		40.27	12.28	0	37.8		-10	55
11685		40.37	12.28	0	37.8		-10	55
11695		40.37	12.28	0	37.8		-10	55
11705		40.59	12.28	0	37.8		-10	55
11725		40.8	12.28	0	37.8		-10	55
11745		40.91	12.28	0	37.8		-10	55
11755		40.91	12.28	0	37.8		-10	55
11765		41.14	12.28	0	37.8		-10	55
11785		41.45	12.28	0	37.8		-10	55
11805		41.53	12.28	0	37.8		-10	55
11820		41.53	12.28	0	37.8		-10	55
11825		41.73	12.28	0	37.8		-10	55
11845		41.96	12.28	0	37.8		-10	55
11865		42.19	12.28	0	37.8		-10	55
11880		42.19	12.28	0	37.8		-10	55
11885		42.56	12.28	0	37.8		-10	55
11905		42.61	12.28	0	37.8		-10	55
11925		42.8	12.28	0	37.8		-10	55
11945		42.99	12.28	0	37.8		-10	55
11965		43.22	12.28	0	37.8		-10	55
11985		43.31	12.28	0	37.8		-10	55
12005		43.53	12.28	0	37.8		-10	55
12025		43.63	12.28	0	37.8		-10	55
12045		43.85	12.28	0	37.8		-10	55
12065		43.96	12.28	0	37.8		-10	55
12070		43.96	12.35	0	37.8		-10	55
12085		44.21	12.35	0	37.8		-10	55
12105		44.57	12.35	0	37.8		-10	55
12125		44.61	12.35	0	37.8		-10	55
12130		44.61	12.35	0	37.8		-10	55
12145		44.75	12.35	0	37.8		-10	55
12165		45.01	12.35	0	37.8		-10	55
12185		45.27	12.35	0	37.8		-10	55
12195		45.27	12.35	0	37.8		-10	55
12205		45.34	12.35	0	37.8		-10	55
12225		45.45	12.35	0	37.8		-10	55
12245		45.89	12.35	0	37.8		-10	55
12255		45.89	12.35	0	37.8		-10	55
12265		45.84	12.35	0	37.8		-10	55
12285		46.18	12.35	0	37.8		-10	55
12305		46.13	12.35	0	37.8		-10	55
12320		46.13	12.35	0	37.8		-10	55
12325		46.55	12.35	0	37.8		-10	55
12345		46.57	12.35	0	37.8		-10	55
12365		46.85	12.35	0	37.8		-10	55
12380		46.85	12.35	0	37.8		-10	55
12385		46.99	12.35	0	37.8		-10	55
12405		47.1	12.35	0	37.8		-10	55
12425		47.22	12.35	0	37.8		-10	55
12445		47.28	12.35	0	37.8		-10	55
12465		47.42	12.35	0	37.8		-10	55
12485		47.43	12.35	0	37.8		-10	55
12505		47.44	12.35	0	37.8		-10	55
12525		47.5	12.35	0	37.8		-10	55
12545		47.72	12.35	0	37.8		-10	55
12565		47.7	12.35	0	37.8		-10	55
12570		47.7	12.31	0	37.8		-10	55
12585		47.56	12.31	0	37.8		-10	55
12605		47.76	12.31	0	37.8		-10	55
12625		47.6	12.31	0	37.8		-10	55
12630		47.6	12.31	0	37.8		-10	55
12645		47.66	12.31	0	37.8		-10	55
12665		47.71	12.31	0	37.8		-10	55
12685		47.69	12.31	0	37.8		-10	55
12695		47.69	12.31	0	37.8		-10	55
12705		47.75	12.31	0	37.8		-10	55
12725		47.81	12.31	0	37.8		-10	55
12745		47.7	12.31	0	37.8		-10	55
12755		47.7	12.31	0	37.8		-10	55
12765		47.58	12.31	0	37.8		-10	55
12785		47.57	12.31	0	37.8		-10	55
12805		47.27	12.31	0	37.8		-10	55
12820		47.27	12.31	0	37.8		-10	55
12825		47.33	12.31	0	37.8		-10	55
12845		47.36	12.31	0	37.8		-10	55
12865		47.05	12.31	0	37.8		-10	55
12880		47.05	12.31	0	37.8		-10	55
12885		46.85	12.31	0	37.8		-10	55
12905		46.59	12.31	0	37.8		-10	55
12925		46.37	12.31	0	37.8		-10	55
12940		46.37	12.31	0	37.8		-10	55
12945		46.22	12.31	0	37.8		-10	55
12965		46.12	12.31	0	37.8		-10	55
12985		46.29	12.31	0	37.8		-10	55
13005		45.68	12.31	0	37.8		-10	55
13025		45.37	12.31	0	37.8		-10	55
13045		45.21	12.31	0	37.8		-10	55
13065		45.19	12.31	0	37.8		-10	55
13085		44.81	12.31	0	37.8		-10	55
13105		44.57	12.31	0	37.8		-10	55
13125		44.13	12.31	0	37.8		-10	55
13130		44.13	12.38	0	37.8		-10	55
13145		44.18	12.38	0	37.8		-10	55
13165		43.92	12.38	0	37.8		-10	55
13185		43.83	12.38	0	37.8		-10	55
13190		43.83	12.38	0	37.8		-10	55
13205		43.7	12.38	0	37.8		-10	55
13225		43.36	12.38	0	37.8		-10	55
13245		43.25	12.38	0	37.8		-10	55
13255		43.25	12.38	0	37.8		-10	55
13265		42.99	12.38	0	37.8		-10	55
13285		42.76	12.38	0	37.8		-10	55
13305		42.61	12.38	0	37.8		-10	55
13315		42.61	12.38	0	37.8		-10	55
13325		42.3	12.38	0	37.8		-10	55
13345		42.31	12.38	0	37.8		-10	55
13365		42.08	12.38	0	37.8		-10	55
13380		42.08	12.38	0	37.8		-10	55
13385		42.03	12.38	0	37.8		-10	55
13405		41.67	12.38	0	37.8		-10	55
13425		41.55	12.38	0	37.8		-10	55
13440		41.55	12.38	0	37.8		-10	55
13445		41.45	12.38	0	37.8		-10	55
13465		41.25	12.38	0	37.8		-10	55
13485		41.11	12.38	0	37.8		-10	55
13505		40.97	12.38	0	37.8		-10	55
13525		40.76	12.38	0	37.8		-10	55
13545		40.56	12.38	0	37.8		-10	55
13565		40.47	12.38	0	37.8		-10	55
13585		40.2	12.38	0	37.8		-10	55
13605		40.15	12.38	0	37.8		-10	55
13625		39.81	12.38	0	37.8		-10	55
13630		39.81	12.56	0	37.8		-10	55
13645		39.74	12.56	0	37.8		-10	55
13665		39.53	12.56	0	37.8		-10	55
13685		39.44	12.56	0	37.8		-10	55
13690		39.44	12.56	0	37.8		-10	55
13705		39.35	12.56	0	37.8		-10	55
13725		39.09	12.56	0	37.8		-10	55
13745		38.84	12.56	0	37.8		-10	55
13755		38.84	12.56	0	37.8		-10	55
13765		38.98	12.56	0	37.8		-10	55
13785		38.79	12.56	0	37.8		-10	55
13805		38.67	12.56	0	37.8		-10	55
13815		38.67	12.56	0	37.8		-10	55
13825		38.56	12.56	0	37.8		-10	55
13845		38.48	12.56	0	37.8		-10	55
13865		38.38	12.56	0	37.8		-10	55
13880		38.38	12.56	0	37.8		-10	55
13885		38.24	12.56	0	37.8		-10	55
13905		38.1	12.56	0	37.8		-10	55
13925		38.17	12.56	0	37.8		-10	55
13940		38.17	12.56	0	37.8		-10	55
13945		38.04	12.56	0	37.8		-10	55
13965		37.96	12.56	0	37.8		-10	55
13985		38.05	12.56	0	37.8		-10	55
14005		37.85	12.56	0	37.8		-10	55
14025		37.92	12.56	0	37.8		-10	55
14045		38.04	12.56	0	37.8		-10	55
14065		37.86	12.56	0	37.8		-10	55
14085		37.92	12.56	0	37.8		-10	55
14105		37.98	12.56	0	37.8		-10	55
14125		37.88	12.56	0	37.8		-10	55
14130		37.88	12.56	0	37.8		-10	55
14145		37.97	12.56	0	37.8		-10	55
14165		37.98	12.56	0	37.8		-10	55
14185		37.9	12.56	0	37.8		-10	55
14190		37.9	12.56	0	37.8		-10	55
14205		38.02	12.56	0	37.8		-10	55
14225		37.86	12.56	0	37.8		-10	55
14245		37.97	12.56	0	37.8		-10	55
14250		37.97	12.56	0	37.8		-10	55
14265		38.07	12.56	0	37.8		-10	55
14285		38.09	12.56	0	37.8		-10	55
14305		38.22	12.56	0	37.8		-10	55
14315		38.22	12.56	0	37.8		-10	55
14325		38.25	12.56	0	37.8		-10	55
14345		38.5	12.56	0	37.8		-10	55
14365		38.69	12.56	0	37.8		-10	55
14375		38.69	12.56	0	37.8		-10	55
14385		38.74	12.56	0	37.8		-10	55
14405		38.68	12.56	0	37.8		-10	55
14425		38.91	12.56	0	37.8		-10	55
14440		38.91	12.56	0	37.8		-10	55
14445		38.97	12.56	0	37.8		-10	55
14465		39.17	12.56	0	37.8		-10	55
14485		39.4	12.56	0	37.8		-10	55
14500		39.4	12.56	0	37.8		-10	55
14505		39.66	12.56	0	37.8		-10	55
14525		39.76	12.56	0	37.8		-10	55
14545		40.13	12.56	0	37.8		-10	55
14565		40.33	12.56	0	37.8		-10	55
14585		40.55	12.56	0	37.8		-10	55
14605		40.61	12.56	0	37.8		-10	55
14625		40.71	12.56	0	37.8		-10	55
14645		40.99	12.56	0	37.8		-10	55
14665		41.34	12.56	0	37.8		-10	55
14685		41.45	12.56	0	37.8		-10	55
14690		41.45	12.43	0	37.8		-10	55
14705		41.69	12.43	0	37.8		-10	55
14725		41.93	12.43	0	37.8		-10	55
14745		42.09	12.43	0	37.8		-10	55
14750		42.09	12.43	0	37.8		-10	55
14765		42.25	12.43	0	37.8		-10	55
14785		42.34	12.43	0	37.8		-10	55
14805		42.98	12.43	0	37.8		-10	55
14815		42.98	12.43	0	37.8		-10	55
14825		42.96	12.43	0	37.8		-10	55
14845		43.13	12.43	0	37.8		-10	55
14865		43.19	12.43	0	37.8		-10	55
14875		43.19	12.43	0	37.8		-10	55
14885		43.62	12.43	0	37.8		-10	55
14905		43.66	12.43	0	37.8		-10	55
14925		43.96	12.43	0	37.8		-10	55
14940		43.96	12.43	0	37.8		-10	55
14945		44.07	12.43	0	37.8		-10	55
14965		44.27	12.43	0	37.8		-10	55
14985		44.4	12.43	0	37.8		-10	55
15000		44.4	12.43	0	37.8		-10	55
15005		44.71	12.43	0	37.8		-10	55
15025		44.96	12.43	0	37.8		-10	55
15045		45	12.43	0	37.8		-10	55
15065		45.27	12.43	0	37.8		-10	55
15085		45.47	12.43	0	37.8		-10	55
15105		45.53	12.43	0	37.8		-10	55
15125		45.67	12.43	0	37.8		-10	55
15145		45.89	12.43	0	37.8		-10	55
15165		46.15	12.43	0	37.8		-10	55
15185		46.29	12.43	0	37.8		-10	55
15190		46.29	12.71	0	37.8		-10	55
15205		46.39	12.71	0	37.8		-10	55
15225		46.54	12.71	0	37.8		-10	55
15245		46.8	12.71	0	37.8		-10	55
15250		46.8	12.71	0	37.8		-10	55
15265		46.81	12.71	0	37.8		-10	55
15285		46.89	12.71	0	37.8		-10	55
15305		47.26	12.71	0	37.8		-10	55
15315		47.26	12.71	0	37.8		-10	55
15325		47.17	12.71	0	37.8		-10	55
15345		47.27	12.71	0	37.8		-10	55
15365		47.38	12.71	0	37.8		-10	55
15375		47.38	12.71	0	37.8		-10	55
15385		47.5	12.71	0	37.8		-10	55
15405		47.54	12.71	0	37.8		-10	55
15425		47.62	12.71	0	37.8		-10	55
15440		47.62	12.71	0	37.8		-10	55
15445		47.62	12.71	0	37.8		-10	55
15465		47.68	12.71	0	37.8		-10	55
15485		47.58	12.71	0	37.8		-10	55
15500		47.58	12.71	0	37.8		-10	55
15505		47.81	12.71	0	37.8		-10	55
15525		47.49	12.71	0	37.8		-10	55
15545		47.55	12.71	0	37.8		-10	55
15565		47.67	12.71	0	37.8		-10	55
15585		47.71	12.71	0	37.8		-10	55
15605		47.66	12.71	0	37.8		-10	55
15625		47.52	12.71	0	37.8		-10	55
15645		47.32	12.71	0	37.8		-10	55
15665		47.38	12.71	0	37.8		-10	55
15685		47.37	12.71	0	37.8		-10	55
15705		47.34	12.71	0	37.8		-10	55
15725		47.03	12.71	0	37.8		-10	55
15745		47.02	12.71	0	37.8		-10	55
15750		47.02	12.56	0	37.8		-10	55
15765		46.81	12.56	0	37.8		-10	55
15785		46.76	12.56	0	37.8		-10	55
15805		46.5	12.56	0	37.8		-10	55
15815		46.5	12.56	0	37.8		-10	55
15825		46.29	12.56	0	37.8		-10	55
15845		46.01	12.56	0	37.8		-10	55
15865		45.88	12.56	0	37.8		-10	55
15875		45.88	12.56	0	37.8		-10	55
15885		45.67	12.56	0	37.8		-10	55
15905		45.49	12.56	0	37.8		-10	55
15925		45.32	12.56	0	37.8		-10	55
15935		45.32	12.56	0	37.8		-10	55
15945		45.07	12.56	0	37.8		-10	55
15965		45	12.56	0	37.8		-10	55
15985		44.69	12.56	0	37.8		-10	55
16000		44.69	12.56	0	37.8		-10	55
16005		44.39	12.56	0	37.8		-10	55
16025		44.14	12.56	0	37.8		-10	55
16045		43.91	12.56	0	37.8		-10	55
16060		43.91	12.56	0	37.8		-10	55
16065		43.69	12.56	0	37.8		-10	55
16085		43.7	12.56	0	37.8		-10	55
16105		43.58	12.56	0	37.8		-10	55
16125		43.15	12.56	0	37.8		-10	55
16145		42.86	12.56	0	37.8		-10	55
16165		42.82	12.56	0	37.8		-10	55
16185		42.81	12.56	0	37.8		-10	55
16205		42.54	12.56	0	37.8		-10	55
16225		42.35	12.56	0	37.8		-10	55
16245		42.12	12.56	0	37.8		-10	55
16250		42.12	12.71	0	37.8		-10	55
16265		41.96	12.71	0	37.8		-10	55
16285		41.78	12.71	0	37.8		-10	55
16305		41.68	12.71	0	37.8		-10	55
16310		41.68	12.71	0	37.8		-10	55
16325		41.41	12.71	0	37.8		-10	55
16345		41.39	12.71	0	37.8		-10	55
16365		41.18	12.71	0	37.8		-10	55
16385		40.85	12.71	0	37.8		-10	55
16405		40.84	12.71	0	37.8		-10	55
16425		40.51	12.71	0	37.8		-10	55
16445		40.51	12.71	0	37.8		-10	55
16465		40.28	12.71	0	37.8		-10	55
16470		40.28	12.71	0	37.8		-10	55
16485		40.1	12.71	0	37.8		-10	55
16490		40.1	12.71	0	37.8		-10	55
16505		40.08	12.71	0	37.8		-10	55
16525		39.73	12.71	0	37.8		-10	55
16545		39.57	12.71	0	37.8		-10	55
16560		39.57	12.71	0	37.8		-10	55
16565		39.48	12.71	0	37.8		-10	55
16585		39.27	12.71	0	37.8		-10	55
16605		39.29	12.71	0	37.8		-10	55
16625		39.17	12.71	0	37.8		-10	55
16645		38.8	12.71	0	37.8		-10	55
16665		38.84	12.71	0	37.8		-10	55
16685		38.61	12.71	0	37.8		-10	55
16705		38.47	12.71	0	37.8		-10	55
16725		38.36	12.71	0	37.8		-10	55
16745		38.33	12.71	0	37.8		-10	55
16750		38.33	12.71	0	37.8		-10	55
16765		38.24	12.71	0	37.8		-10	55
16785		38.16	12.71	0	37.8		-10	55
16805		38.21	12.71	0	37.8		-10	55
16810		38.21	12.71	0	37.8		-10	55
16825		38.1	12.71	0	37.8		-10	55
16845		38.18	12.71	0	37.8		-10	55
16865		38.02	12.71	0	37.8		-10	55
16870		38.02	12.71	0	37.8		-10	55
16885		37.96	12.71	0	37.8		-10	55
16905		37.98	12.71	0	37.8		-10	55
16925		37.93	12.71	0	37.8		-10	55
16935		37.93	12.71	0	37.8		-10	55
16945		37.92	12.71	0	37.8		-10	55
16965		37.85	12.71	0	37.8		-10	55
16985		37.92	12.71	0	37.8		-10	55
17000		37.92	12.71	0	37.8		-10	55
17005		37.88	12.71	0	37.8		-10	55
17025		37.89	12.71	0	37.8		-10	55
17045		37.85	12.71	0	37.8		-10	55
17060		37.85	12.71	0	37.8		-10	55
17065		37.85	12.71	0	37.8		-10	55
17085		37.97	12.71	0	37.8		-10	55
17105		37.95	12.71	0	37.8		-10	55
17125		38.09	12.71	0	37.8		-10	55
17145		37.94	12.71	0	37.8		-10	55
17165		37.98	12.71	0	37.8		-10	55
17185		38.15	12.71	0	37.8		-10	55
17205		38.21	12.71	0	37.8		-10	55
17225		38.39	12.71	0	37.8		-10	55
17245		38.52	12.71	0	37.8		-10	55
17265		38.61	12.71	0	37.8		-10	55
17285		38.8	12.71	0	37.8		-10	55
17305		38.76	12.71	0	37.8		-10	55
17310		38.76	12.73	0	37.8		-10	55
17325		39.03	12.73	0	37.8		-10	55
17345		39.17	12.73	0	37.8		-10	55
17365		39.35	12.73	0	37.8		-10	55
17370		39.35	12.73	0	37.8		-10	55
17385		39.44	12.73	0	37.8		-10	55
17405		39.68	12.73	0	37.8		-10	55
17425		39.79	12.73	0	37.8		-10	55
17435		39.79	12.73	0	37.8		-10	55
17445		40.05	12.73	0	37.8		-10	55
17465		40.34	12.73	0	37.8		-10	55
17485		40.44	12.73	0	37.8		-10	55
17495		40.44	12.73	0	37.8		-10	55
17505		40.81	12.73	0	37.8		-10	55
17525		40.79	12.73	0	37.8		-10	55
17545		41.1	12.73	0	37.8		-10	55
17560		41.1	12.73	0	37.8		-10	55
17565		41.19	12.73	0	37.8		-10	55
17585		41.53	12.73	0	37.8		-10	55
17605		41.7	12.73	0	37.8		-10	55
17620		41.7	12.73	0	37.8		-10	55
17625		42	12.73	0	37.8		-10	55
17645		42.07	12.73	0	37.8		-10	55
17665		42.24	12.73	0	37.8		-10	55
17685		42.57	12.73	0	37.8		-10	55
17705		42.76	12.73	0	37.8		-10	55
17725		43.06	12.73	0	37.8		-10	55
17745		43.07	12.73	0	37.8		-10	55
17765		43.46	12.73	0	37.8		-10	55
17780		43.46	12.73	0	37.8		-10	55
17785		43.5	12.73	0	37.8		-10	55
17800		43.5	12.73	0	37.8		-10	55
17805		43.77	12.73	0	37.8		-10	55
17815		43.77	12.63	0	37.8		-10	55
17825		43.91	12.63	0	37.8		-10	55
17845		44.08	12.63	0	37.8		-10	55
17865		44.37	12.63	0	37.8		-10	55
17870		44.37	12.63	0	37.8		-10	55
17885		44.45	12.63	0	37.8		-10	55
17905		44.67	12.63	0	37.8		-10	55
17925		44.89	12.63	0	37.8		-10	55
17935		44.89	12.63	0	37.8		-10	55
17945		45.2	12.63	0	37.8		-10	55
17965		45.38	12.63	0	37.8		-10	55
17985		45.5	12.63	0	37.8		-10	55
17995		45.5	12.63	0	37.8		-10	55
18005		45.79	12.63	0	37.8		-10	55
18025		45.71	12.63	0	37.8		-10	55
18045		45.91	12.63	0	37.8		-10	55
18060		45.91	12.63	0	37.8		-10	55
18065		46.19	12.63	0	37.8		-10	55
18085		46.39	12.63	0	37.8		-10	55
18105		46.55	12.63	0	37.8		-10	55
18120		46.55	12.63	0	37.8		-10	55
18125		46.65	12.63	0	37.8		-10	55
18145		46.81	12.63	0	37.8		-10	55
18165		46.75	12.63	0	37.8		-10	55
18180		46.75	12.63	0	37.8		-10	55
18185		46.83	12.63	0	37.8		-10	55
18205		47.32	12.63	0	37.8		-10	55
18225		47.27	12.63	0	37.8		-10	55
18245		47.37	12.63	0	37.8		-10	55
18265		47.32	12.63	0	37.8		-10	55
18285		47.42	12.63	0	37.8		-10	55
18305		47.47	12.63	0	37.8		-10	55
18310		47.47	12.63	0	37.8		-10	55
18325		47.46	12.63	0	37.8		-10	55
18345		47.62	12.63	0	37.8		-10	55
18365		47.5	12.63	0	37.8		-10	55
18370		47.5	12.84	0	37.8		-10	55
18385		47.68	12.84	0	37.8		-10	55
18405		47.56	12.84	0	37.8		-10	55
18425		47.65	12.84	0	37.8		-10	55
18435		47.65	12.84	0	37.8		-10	55
18445		47.58	12.84	0	37.8		-10	55
18465		47.66	12.84	0	37.8		-10	55
18485		47.67	12.84	0	37.8		-10	55
18495		47.67	12.84	0	37.8		-10	55
18505		47.69	12.84	0	37.8		-10	55
18525		47.55	12.84	0	37.8		-10	55
18545		47.51	12.84	0	37.8		-10	55
18555		47.51	12.84	0	37.8		-10	55
18565		47.31	12.84	0	37.8		-10	55
18585		47.49	12.84	0	37.8		-10	55
18605		47.46	12.84	0	37.8		-10	55
18620		47.46	12.84	0	37.8		-10	55
18625		47.18	12.84	0	37.8		-10	55
18645		47.26	12.84	0	37.8		-10	55
18665		47.27	12.84	0	37.8		-10	55
18680		47.27	12.84	0	37.8		-10	55
18685		47.12	12.84	0	37.8		-10	55
18705		46.92	12.84	0	37.8		-10	55
18725		46.85	12.84	0	37.8		-10	55
18745		46.76	12.84	0	37.8		-10	55
18765		46.47	12.84	0	37.8		-10	55
18785		46.39	12.84	0	37.8		-10	55
18805		46.09	12.84	0	37.8		-10	55
18825		45.96	12.84	0	37.8		-10	55
18845		45.84	12.84	0	37.8		-10	55
18865		45.44	12.84	0	37.8		-10	55
18870		45.44	13.14	0	37.8		-10	55
18885		45.35	13.14	0	37.8		-10	55
18905		45.2	13.14	0	37.8		-10	55
18925		45.08	13.14	0	37.8		-10	55
18930		45.08	13.14	0	37.8		-10	55
18945		44.67	13.14	0	37.8		-10	55
18965		44.61	13.14	0	37.8		-10	55
18985		44.52	13.14	0	37.8		-10	55
18995		44.52	13.14	0	37.8		-10	55
19005		44.14	13.14	0	37.8		-10	55
19025		43.95	13.14	0	37.8		-10	55
19045		43.66	13.14	0	37.8		-10	55
19055		43.66	13.14	0	37.8		-10	55
19065		43.64	13.14	0	37.8		-10	55
19085		43.46	13.14	0	37.8		-10	55
19105		43.3	13.14	0	37.8		-10	55
19120		43.3	13.14	0	37.8		-10	55
19125		43.11	13.14	0	37.8		-10	55
19145		42.74	13.14	0	37.8		-10	55
19165		42.66	13.14	0	37.8		-10	55
19180		42.66	13.14	0	37.8		-10	55
19185		42.44	13.14	0	37.8		-10	55
19205		42.15	13.14	0	37.8		-10	55
19225		41.94	13.14	0	37.8		-10	55
19245		41.94	13.14	0	37.8		-10	55
19265		41.82	13.14	0	37.8		-10	55
19285		41.58	13.14	0	37.8		-10	55
19305		41.42	13.14	0	37.8		-10	55
19325		41.34	13.14	0	37.8		-10	55
19345		41.03	13.14	0	37.8		-10	55
19365		40.97	13.14	0	37.8		-10	55
19370		40.97	12.99	0	37.8		-10	55
19385		40.77	12.99	0	37.8		-10	55
19405		40.53	12.99	0	37.8		-10	55
19425		40.55	12.99	0	37.8		-10	55
19430		40.55	12.99	0	37.8		-10	55
19445		40.32	12.99	0	37.8		-10	55
19465		40.12	12.99	0	37.8		-10	55
19485		39.74	12.99	0	37.8		-10	55
19495		39.74	12.99	0	37.8		-10	55
19505		39.66	12.99	0	37.8		-10	55
19525		39.59	12.99	0	37.8		-10	55
19545		39.46	12.99	0	37.8		-10	55
19555		39.46	12.99	0	37.8		-10	55
19565		39.14	12.99	0	37.8		-10	55
19585		39.11	12.99	0	37.8		-10	55
19605		39.1	12.99	0	37.8		-10	55
19620		39.1	12.99	0	37.8		-10	55
19625		38.94	12.99	0	37.8		-10	55
19645		38.74	12.99	0	37.8		-10	55
19665		38.56	12.99	0	37.8		-10	55
19680		38.56	12.99	0	37.8		-10	55
19685		38.63	12.99	0	37.8		-10	55
19705		38.59	12.99	0	37.8		-10	55
19725		38.19	12.99	0	37.8		-10	55
19745		38.21	12.99	0	37.8		-10	55
19765		38.3	12.99	0	37.8		-10	55
19785		38.14	12.99	0	37.8		-10	55
19805		38.18	12.99	0	37.8		-10	55
19825		38.1	12.99	0	37.8		-10	55
19845		37.92	12.99	0	37.8		-10	55
19865		37.96	12.99	0	37.8		-10	55
19885		37.97	12.99	0	37.8		-10	55
19905		37.94	12.99	0	37.8		-10	55
19925		37.9	12.99	0	37.8		-10	55
19930		37.9	13.06	0	37.8		-10	55
19945		37.85	13.06	0	37.8		-10	55
19965		37.94	13.06	0	37.8		-10	55
19985		37.92	13.06	0	37.8		-10	55
19990		37.92	13.06	0	37.8		-10	55
20005		37.93	13.06	0	37.8		-10	55
20025		37.85	13.06	0	37.8		-10	55
20045		37.79	13.06	0	37.8		-10	55
20055		37.79	13.06	0	37.8		-10	55
20065		37.8	13.06	0	37.8		-10	55
20085		37.8	13.06	0	37.8		-10	55
20105		37.81	13.06	0	37.8		-10	55
20115		37.81	13.06	0	37.8		-10	55
20125		37.87	13.06	0	37.8		-10	55
20145		37.97	13.06	0	37.8		-10	55
20165		38.14	13.06	0	37.8		-10	55
20180		38.14	13.06	0	37.8		-10	55
20185		38.13	13.06	0	37.8		-10	55
20205		38.18	13.06	0	37.8		-10	55
20225		38.19	13.06	0	37.8		-10	55
20240		38.19	13.06	0	37.8		-10	55
20245		38.28	13.06	0	37.8		-10	55
20265		38.54	13.06	0	37.8		-10	55
20285		38.66	13.06	0	37.8		-10	55
20305		38.92	13.06	0	37.8		-10	55
20325		38.89	13.06	0	37.8		-10	55
20345		39.06	13.06	0	37.8		-10	55
20365		39.18	13.06	0	37.8		-10	55
20385		39.4	13.06	0	37.8		-10	55
20405		39.66	13.06	0	37.8		-10	55
20425		39.99	13.06	0	37.8		-10	55
20430		39.99	13.06	0	37.8		-10	55
20445		39.86	13.06	0	37.8		-10	55
20465		40.12	13.06	0	37.8		-10	55
20485		40.45	13.06	0	37.8		-10	55
20490		40.45	13.06	0	37.8		-10	55
20505		40.64	13.06	0	37.8		-10	55
20525		40.99	13.06	0	37.8		-10	55
20545		41.07	13.06	0	37.8		-10	55
20555		41.07	13.06	0	37.8		-10	55
20565		41.26	13.06	0	37.8		-10	55
20585		41.53	13.06	0	37.8		-10	55
20605		41.8	13.06	0	37.8		-10	55
20615		41.8	13.06	0	37.8		-10	55
20625		41.9	13.06	0	37.8		-10	55
20645		41.98	13.06	0	37.8		-10	55
20665		42.22	13.06	0	37.8		-10	55
20680		42.22	13.06	0	37.8		-10	55
20685		42.38	13.06	0	37.8		-10	55
20705		42.72	13.06	0	37.8		-10	55
20725		43.04	13.06	0	37.8		-10	55
20740		43.04	13.06	0	37.8		-10	55
20745		43.18	13.06	0	37.8		-10	55
20765		43.33	13.06	0	37.8		-10	55
20785		43.56	13.06	0	37.8		-10	55
20805		43.69	13.06	0	37.8		-10	55
20825		43.92	13.06	0	37.8		-10	55
20845		44.1	13.06	0	37.8		-10	55
20865		44.33	13.06	0	37.8		-10	55
20885		44.52	13.06	0	37.8		-10	55
20905		44.81	13.06	0	37.8		-10	55
20925		44.78	13.06	0	37.8		-10	55
20930		44.78	12.81	0	37.8		-10	55
20945		45.04	12.81	0	37.8		-10	55
20965		45.3	12.81	0	37.8		-10	55
20985		45.6	12.81	0	37.8		-10	55
20990		45.6	12.81	0	37.8		-10	55
21005		45.6	12.81	0	37.8		-10	55
21025		45.72	12.81	0	37.8		-10	55
21045		45.92	12.81	0	37.8		-10	55
21055		45.92	12.81	0	37.8		-10	55
21065		46.03	12.81	0	37.8		-10	55
21085		46.35	12.81	0	37.8		-10	55
21105		46.61	12.81	0	37.8		-10	55
21115		46.61	12.81	0	37.8		-10	55
21125		46.6	12.81	0	37.8		-10	55
21145		46.72	12.81	0	37.8		-10	55
21165		46.91	12.81	0	37.8		-10	55
21175		46.91	12.81	0	37.8		-10	55
21185		47.12	12.81	0	37.8		-10	55
21205		47.02	12.81	0	37.8		-10	55
21225		47.08	12.81	0	37.8		-10	55
21240		47.08	12.81	0	37.8		-10	55
21245		47.31	12.81	0	37.8		-10	55
21265		47.38	12.81	0	37.8		-10	55
21285		47.24	12.81	0	37.8		-10	55
21300		47.24	12.81	0	37.8		-10	55
21305		47.35	12.81	0	37.8		-10	55
21325		47.21	12.81	0	37.8		-10	55
21345		47.52	12.81	0	37.8		-10	55
21365		47.59	12.81	0	37.8		-10	55
21385		47.51	12.81	0	37.8		-10	55
21405		47.62	12.81	0	37.8		-10	55
21425		47.62	12.81	0	37.8		-10	55
21445		47.46	12.81	0	37.8		-10	55
21465		47.58	12.81	0	37.8		-10	55
21485		47.5	12.81	0	37.8		-10	55
21490		47.5	13.03	0	37.8		-10	55
21505		47.51	13.03	0	37.8		-10	55
21525		47.78	13.03	0	37.8		-10	55
21545		47.52	13.03	0	37.8		-10	55
21550		47.52	13.03	0	37.8		-10	55
21565		47.47	13.03	0	37.8		-10	55
21585		47.54	13.03	0	37.8		-10	55
21605		47.44	13.03	0	37.8		-10	55
21615		47.44	13.03	0	37.8		-10	55
21625		47.36	13.03	0	37.8		-10	55
21645		47.24	13.03	0	37.8		-10	55
21665		47.31	13.03	0	37.8		-10	55
21675		47.31	13.03	0	37.8		-10	55
21685		47.32	13.03	0	37.8		-10	55
21705		47.12	13.03	0	37.8		-10	55
21725		46.89	13.03	0	37.8		-10	55
21740		46.89	13.03	0	37.8		-10	55
21745		46.76	13.03	0	37.8		-10	55
21765		46.54	13.03	0	37.8		-10	55
21785		46.5	13.03	0	37.8		-10	55
21800		46.5	13.03	0	37.8		-10	55
21805		46.3	13.03	0	37.8		-10	55
21825		46.11	13.03	0	37.8		-10	55
21845		45.94	13.03	0	37.8		-10	55
21865		45.68	13.03	0	37.8		-10	55
21885		45.56	13.03	0	37.8		-10	55
21905		45.3	13.03	0	37.8		-10	55
21925		45.2	13.03	0	37.8		-10	55
21945		45.01	13.03	0	37.8		-10	55
21965		44.71	13.03	0	37.8		-10	55
21985		44.7	13.03	0	37.8		-10	55
21990		44.7	13.21	0	37.8		-10	55
22005		44.38	13.21	0	37.8		-10	55
22025		44.35	13.21	0	37.8		-10	55
22045		43.93	13.21	0	37.8		-10	55
22050		43.93	13.21	0	37.8		-10	55
22065		43.73	13.21	0	37.8		-10	55
22085		43.62	13.21	0	37.8		-10	55
22105		43.48	13.21	0	37.8		-10	55
22115		43.48	13.21	0	37.8		-10	55
22125		43.37	13.21	0	37.8		-10	55
22145		43.12	13.21	0	37.8		-10	55
22165		42.9	13.21	0	37.8		-10	55
22175		42.9	13.21	0	37.8		-10	55
22185		42.73	13.21	0	37.8		-10	55
22205		42.65	13.21	0	37.8		-10	55
22225		42.35	13.21	0	37.8		-10	55
22240		42.35	13.21	0	37.8		-10	55
22245		42.15	13.21	0	37.8		-10	55
22265		41.89	13.21	0	37.8		-10	55
22285		41.79	13.21	0	37.8		-10	55
22300		41.79	13.21	0	37.8		-10	55
22305		41.74	13.21	0	37.8		-10	55
22325		41.41	13.21	0	37.8		-10	55
22345		41.28	13.21	0	37.8		-10	55
22365		41.07	13.21	0	37.8		-10	55
22385		40.94	13.21	0	37.8		-10	55
22405		40.8	13.21	0	37.8		-10	55
22425		40.55	13.21	0	37.8		-10	55
22445		40.43	13.21	0	37.8		-10	55
22465		40.38	13.21	0	37.8		-10	55
22485		40.11	13.21	0	37.8		-10	55
22505		39.92	13.21	0	37.8		-10	55
22525		39.82	13.21	0	37.8		-10	55
22545		39.58	13.21	0	37.8		-10	55
22550		39.58	13.36	0	37.8		-10	55
22565		39.47	13.36	0	37.8		-10	55
22585		39.36	13.36	0	37.8		-10	55
22605		39.16	13.36	0	37.8		-10	55
22615		39.16	13.36	0	37.8		-10	55
22625		38.99	13.36	0	37.8		-10	55
22645		38.89	13.36	0	37.8		-10	55
22665		38.71	13.36	0	37.8		-10	55
22675		38.71	13.36	0	37.8		-10	55
22685		38.65	13.36	0	37.8		-10	55
22705		38.52	13.36	0	37.8		-10	55
22725		38.55	13.36	0	37.8		-10	55
22735		38.55	13.36	0	37.8		-10	55
22745		38.5	13.36	0	37.8		-10	55
22765		38.23	13.36	0	37.8		-10	55
22785		38.16	13.36	0	37.8		-10	55
22800		38.16	13.36	0	37.8		-10	55
22805		38.23	13.36	0	37.8		-10	55
22825		38.05	13.36	0	37.8		-10	55
22845		37.97	13.36	0	37.8		-10	55
22860		37.97	13.36	0	37.8		-10	55
22865		37.98	13.36	0	37.8		-10	55
22885		37.95	13.36	0	37.8		-10	55
22905		37.92	13.36	0	37.8		-10	55
22925		37.92	13.36	0	37.8		-10	55
22945		37.94	13.36	0	37.8		-10	55
22965		37.98	13.36	0	37.8		-10	55
22985		37.91	13.36	0	37.8		-10	55
23005		37.83	13.36	0	37.8		-10	55
23025		37.78	13.36	0	37.8		-10	55
23045		37.94	13.36	0	37.8		-10	55
23050		37.94	13.06	0	37.8		-10	55
23065		37.88	13.06	0	37.8		-10	55
23085		37.92	13.06	0	37.8		-10	55
23105		38	13.06	0	37.8		-10	55
23110		38	13.06	0	37.8		-10	55
23125		38.12	13.06	0	37.8		-10	55
23145		38.04	13.06	0	37.8		-10	55
23165		38.09	13.06	0	37.8		-10	55
23175		38.09	13.06	0	37.8		-10	55
23185		38.26	13.06	0	37.8		-10	55
23205		38.33	13.06	0	37.8		-10	55
23225		38.44	13.06	0	37.8		-10	55
23235		38.44	13.06	0	37.8		-10	55
23245		38.46	13.06	0	37.8		-10	55
23265		38.68	13.06	0	37.8		-10	55
23285		38.8	13.06	0	37.8		-10	55
23300		38.8	13.06	0	37.8		-10	55
23305		38.96	13.06	0	37.8		-10	55
23325		39.33	13.06	0	37.8		-10	55
23345		39.16	13.06	0	37.8		-10	55
23360		39.16	13.06	0	37.8		-10	55
23365		39.43	13.06	0	37.8		-10	55
23385		39.51	13.06	0	37.8		-10	55
23405		39.81	13.06	0	37.8		-10	55
23425		39.95	13.06	0	37.8		-10	55
23445		40.09	13.06	0	37.8		-10	55
23465		40.4	13.06	0	37.8		-10	55
23485		40.64	13.06	0	37.8		-10	55
23505		40.92	13.06	0	37.8		-10	55
23525		40.99	13.06	0	37.8		-10	55
23545		41.24	13.06	0	37.8		-10	55
23550		41.24	13.46	0	37.8		-10	55
23565		41.51	13.46	0	37.8		-10	55
23585		41.73	13.46	0	37.8		-10	55
23605		41.8	13.46	0	37.8		-10	55
23610		41.8	13.46	0	37.8		-10	55
23625		42.2	13.46	0	37.8		-10	55
23645		42.29	13.46	0	37.8		-10	55
23665		42.39	13.46	0	37.8		-10	55
23675		42.39	13.46	0	37.8		-10	55
23685		42.8	13.46	0	37.8		-10	55
23705		43.03	13.46	0	37.8		-10	55
23725		43.2	13.46	0	37.8		-10	55
23735		43.2	13.46	0	37.8		-10	55
23745		43.44	13.46	0	37.8		-10	55
23765		43.62	13.46	0	37.8		-10	55
23785		43.92	13.46	0	37.8		-10	55
23795		43.92	13.46	0	37.8		-10	55
23805		44	13.46	0	37.8		-10	55
23825		44.07	13.46	0	37.8		-10	55
23845		44.29	13.46	0	37.8		-10	55
23860		44.29	13.46	0	37.8		-10	55
23865		44.41	13.46	0	37.8		-10	55
23885		44.76	13.46	0	37.8		-10	55
23905		44.77	13.46	0	37.8		-10	55
23925		45.3	13.46	0	37.8		-10	55
23945		45.17	13.46	0	37.8		-10	55
23965		45.47	13.46	0	37.8		-10	55
23985		45.58	13.46	0	37.8		-10	55
24005		45.72	13.46	0	37.8		-10	55
24025		45.92	13.46	0	37.8		-10	55
24045		46.1	13.46	0	37.8		-10	55
24050		46.1	13.34	0	37.8		-10	55
24065		46.28	13.34	0	37.8		-10	55
24085		46.43	13.34	0	37.8		-10	55
24105		46.86	13.34	0	37.8		-10	55
24110		46.86	13.34	0	37.8		-10	55
24125		46.65	13.34	0	37.8		-10	55
24145		46.91	13.34	0	37.8		-10	55
24165		46.95	13.34	0	37.8		-10	55
24170		46.95	13.34	0	37.8		-10	55
24185		47.18	13.34	0	37.8		-10	55
24205		47.27	13.34	0	37.8		-10	55
24225		47.43	13.34	0	37.8		-10	55
24235		47.43	13.34	0	37.8		-10	55
24245		47.47	13.34	0	37.8		-10	55
24265		47.39	13.34	0	37.8		-10	55
24285		47.53	13.34	0	37.8		-10	55
24295		47.53	13.34	0	37.8		-10	55
24305		47.62	13.34	0	37.8		-10	55
24325		47.52	13.34	0	37.8		-10	55
24345		47.33	13.34	0	37.8		-10	55
24360		47.33	13.34	0	37.8		-10	55
24365		47.56	13.34	0	37.8		-10	55
24385		47.66	13.34	0	37.8		-10	55
24405		47.64	13.34	0	37.8		-10	55
24420		47.64	13.34	0	37.8		-10	55
24425		47.53	13.34	0	37.8		-10	55
24445		47.4	13.34	0	37.8		-10	55
24465		47.51	13.34	0	37.8		-10	55
24485		47.44	13.34	0	37.8		-10	55
24505		47.63	13.34	0	37.8		-10	55
24525		47.34	13.34	0	37.8		-10	55
24545		47.39	13.34	0	37.8		-10	55
24565		47.31	13.34	0	37.8		-10	55
24585		47.34	13.34	0	37.8		-10	55
24605		47.18	13.34	0	37.8		-10	55
24610		47.18	13.16	0	37.8		-10	55
24625		46.99	13.16	0	37.8		-10	55
24645		46.89	13.16	0	37.8		-10	55
24665		46.62	13.16	0	37.8		-10	55
24670		46.62	13.16	0	37.8		-10	55
24685		46.54	13.16	0	37.8		-10	55
24705		46.39	13.16	0	37.8		-10	55
24725		46.48	13.16	0	37.8		-10	55
24735		46.48	13.16	0	37.8		-10	55
24745		46.04	13.16	0	37.8		-10	55
24765		45.87	13.16	0	37.8		-10	55
24785		45.68	13.16	0	37.8		-10	55
24795		45.68	13.16	0	37.8		-10	55
24805		45.56	13.16	0	37.8		-10	55
24825		45.22	13.16	0	37.8		-10	55
24845		45.18	13.16	0	37.8		-10	55
24860		45.18	13.16	0	37.8		-10	55
24865		44.92	13.16	0	37.8		-10	55
24885		44.67	13.16	0	37.8		-10	55
24905		44.44	13.16	0	37.8		-10	55
24920		44.44	13.16	0	37.8		-10	55
24925		44.23	13.16	0	37.8		-10	55
24945		43.93	13.16	0	37.8		-10	55
24965		43.89	13.16	0	37.8		-10	55
24985		43.67	13.16	0	37.8		-10	55
25005		43.48	13.16	0	37.8		-10	55
25025		43	13.16	0	37.8		-10	55
25045		43.05	13.16	0	37.8		-10	55
25065		42.88	13.16	0	37.8		-10	55
25085		42.82	13.16	0	37.8		-10	55
25105		42.59	13.16	0	37.8		-10	55
25110		42.59	13.19	0	37.8		-10	55
25125		42.21	13.19	0	37.8		-10	55
25145		42.14	13.19	0	37.8		-10	55
25165		41.92	13.19	0	37.8		-10	55
25170		41.92	13.19	0	37.8		-10	55
25185		41.81	13.19	0	37.8		-10	55
25205		41.66	13.19	0	37.8		-10	55
25225		41.61	13.19	0	37.8		-10	55
25235		41.61	13.19	0	37.8		-10	55
25245		41.28	13.19	0	37.8		-10	55
25265		41.1	13.19	0	37.8		-10	55
25285		41.08	13.19	0	37.8		-10	55
25295		41.08	13.19	0	37.8		-10	55
25305		40.88	13.19	0	37.8		-10	55
25325		40.7	13.19	0	37.8		-10	55
25345		40.46	13.19	0	37.8		-10	55
25360		40.46	13.19	0	37.8		-10	55
25365		40.32	13.19	0	37.8		-10	55
25385		40.27	13.19	0	37.8		-10	55
25405		39.96	13.19	0	37.8		-10	55
25420		39.96	13.19	0	37.8		-10	55
25425		39.77	13.19	0	37.8		-10	55
25445		39.7	13.19	0	37.8		-10	55
25465		39.4	13.19	0	37.8		-10	55
25480		39.4	13.19	0	37.8		-10	55
25485		39.29	13.19	0	37.8		-10	55
25505		39.13	13.19	0	37.8		-10	55
25525		38.95	13.19	0	37.8		-10	55
25545		38.74	13.19	0	37.8		-10	55
25565		38.77	13.19	0	37.8		-10	55
25585		38.64	13.19	0	37.8		-10	55
25605		38.51	13.19	0	37.8		-10	55
25625		38.44	13.19	0	37.8		-10	55
25645		38.3	13.19	0	37.8		-10	55
25665		38.36	13.19	0	37.8		-10	55
25670		38.36	13.48	0	37.8		-10	55
25685		38.25	13.48	0	37.8		-10	55
25705		38.3	13.48	0	37.8		-10	55
25725		38.1	13.48	0	37.8		-10	55
25730		38.1	13.48	0	37.8		-10	55
25745		38.04	13.48	0	37.8		-10	55
25765		37.92	13.48	0	37.8		-10	55
25785		37.86	13.48	0	37.8		-10	55
25795		37.86	13.48	0	37.8		-10	55
25805		37.97	13.48	0	37.8		-10	55
25825		38.04	13.48	0	37.8		-10	55
25845		37.95	13.48	0	37.8		-10	55
25855		37.95	13.48	0	37.8		-10	55
25865		37.89	13.48	0	37.8		-10	55
25885		37.87	13.48	0	37.8		-10	55
25905		38.01	13.48	0	37.8		-10	55
25920		38.01	13.48	0	37.8		-10	55
25925		37.9	13.48	0	37.8		-10	55
25945		37.9	13.48	0	37.8		-10	55
25965		37.99	13.48	0	37.8		-10	55
25980		37.99	13.48	0	37.8		-10	55
25985		37.95	13.48	0	37.8		-10	55
26005		37.97	13.48	0	37.8		-10	55
26025		37.96	13.48	0	37.8		-10	55
26045		38.03	13.48	0	37.8		-10	55
26065		38.09	13.48	0	37.8		-10	55
26085		38.28	13.48	0	37.8		-10	55
26105		38.47	13.48	0	37.8		-10	55
26125		38.58	13.48	0	37.8		-10	55
26145		38.43	13.48	0	37.8		-10	55
26165		38.51	13.48	0	37.8		-10	55
26170		38.51	13.29	0	37.8		-10	55
26185		38.72	13.29	0	37.8		-10	55
26205		38.84	13.29	0	37.8		-10	55
26225		39.18	13.29	0	37.8		-10	55
26230		39.18	13.29	0	37.8		-10	55
26245		39.18	13.29	0	37.8		-10	55
26265		39.3	13.29	0	37.8		-10	55
26285		39.44	13.29	0	37.8		-10	55
26295		39.44	13.29	0	37.8		-10	55
26305		39.68	13.29	0	37.8		-10	55
26325		40.1	13.29	0	37.8		-10	55
26345		40.17	13.29	0	37.8		-10	55
26355		40.17	13.29	0	37.8		-10	55
26365		40.23	13.29	0	37.8		-10	55
26385		40.51	13.29	0	37.8		-10	55
26405		40.71	13.29	0	37.8		-10	55
26420		40.71	13.29	0	37.8		-10	55
26425		40.98	13.29	0	37.8		-10	55
26445		41.07	13.29	0	37.8		-10	55
26465		41.34	13.29	0	37.8		-10	55
26480		41.34	13.29	0	37.8		-10	55
26485		41.63	13.29	0	37.8		-10	55
26505		41.91	13.29	0	37.8		-10	55
26525		41.9	13.29	0	37.8		-10	55
26545		42.27	13.29	0	37.8		-10	55
26565		42.53	13.29	0	37.8		-10	55
26585		42.72	13.29	0	37.8		-10	55
26605		43	13.29	0	37.8		-10	55
26625		43.24	13.29	0	37.8		-10	55
26645		43.34	13.29	0	37.8		-10	55
26665		43.36	13.29	0	37.8		-10	55
26670		43.36	13.36	0	37.8		-10	55
26685		43.55	13.36	0	37.8		-10	55
26705		43.79	13.36	0	37.8		-10	55
26725		44.14	13.36	0	37.8		-10	55
26730		44.14	13.36	0	37.8		-10	55
26745		44.3	13.36	0	37.8		-10	55
26765		44.4	13.36	0	37.8		-10	55
26785		44.63	13.36	0	37.8		-10	55
26790		44.63	13.36	0	37.8		-10	55
26805		45.03	13.36	0	37.8		-10	55
26825		45	13.36	0	37.8		-10	55
26845		45.13	13.36	0	37.8		-10	55
26855		45.13	13.36	0	37.8		-10	55
26865		45.47	13.36	0	37.8		-10	55
26885		45.59	13.36	0	37.8		-10	55
26905		45.87	13.36	0	37.8		-10	55
26915		45.87	13.36	0	37.8		-10	55
26925		45.85	13.36	0	37.8		-10	55
26945		46.11	13.36	0	37.8		-10	55
26965		46	13.36	0	37.8		-10	55
26980		46	13.36	0	37.8		-10	55
26985		46.55	13.36	0	37.8		-10	55
27005		46.62	13.36	0	37.8		-10	55
27025		46.74	13.36	0	37.8		-10	55
27040		46.74	13.36	0	37.8		-10	55
27045		46.99	13.36	0	37.8		-10	55
27065		47.11	13.36	0	37.8		-10	55
27085		47	13.36	0	37.8		-10	55
27105		47.07	13.36	0	37.8		-10	55
27125		47.31	13.36	0	37.8		-10	55
27145		47.58	13.36	0	37.8		-10	55
27165		47.47	13.36	0	37.8		-10	55
27185		47.48	13.36	0	37.8		-10	55
27205		47.65	13.36	0	37.8		-10	55
27225		47.48	13.36	0	37.8		-10	55
27230		47.48	13.43	0	37.8		-10	55
27245		47.54	13.43	0	37.8		-10	55
27265		47.5	13.43	0	37.8		-10	55
27285		47.61	13.43	0	37.8		-10	55
27290		47.61	13.43	0	37.8		-10	55
27305		47.53	13.43	0	37.8		-10	55
27325		47.66	13.43	0	37.8		-10	55
27345		47.63	13.43	0	37.8		-10	55
27355		47.63	13.43	0	37.8		-10	55
27365		47.53	13.43	0	37.8		-10	55
27385		47.58	13.43	0	37.8		-10	55
27405		47.53	13.43	0	37.8		-10	55
27415		47.53	13.43	0	37.8		-10	55
27425		47.46	13.43	0	37.8		-10	55
27445		47.4	13.43	0	37.8		-10	55
27465		47.45	13.43	0	37.8		-10	55
27480		47.45	13.43	0	37.8		-10	55
27485		47.38	13.43	0	37.8		-10	55
27505		47.18	13.43	0	37.8		-10	55
27525		47.32	13.43	0	37.8		-10	55
27540		47.32	13.43	0	37.8		-10	55
27545		47.03	13.43	0	37.8		-10	55
27565		47.03	13.43	0	37.8		-10	55
27585		47	13.43	0	37.8		-10	55
27605		46.83	13.43	0	37.8		-10	55
27625		46.67	13.43	0	37.8		-10	55
27645		46.25	13.43	0	37.8		-10	55
27665		46.24	13.43	0	37.8		-10	55
27685		46.17	13.43	0	37.8		-10	55
27705		46.03	13.43	0	37.8		-10	55
27725		45.76	13.43	0	37.8		-10	55
27730		45.76	13.34	0	37.8		-10	55
27745		45.53	13.34	0	37.8		-10	55
27765		45.29	13.34	0	37.8		-10	55
27785		45.11	13.34	0	37.8		-10	55
27790		45.11	13.34	0	37.8		-10	55
27805		45.01	13.34	0	37.8		-10	55
27825		44.61	13.34	0	37.8		-10	55
27845		44.54	13.34	0	37.8		-10	55
27855		44.54	13.34	0	37.8		-10	55
27865		44.31	13.34	0	37.8		-10	55
27885		44.1	13.34	0	37.8		-10	55
27905		43.94	13.34	0	37.8		-10	55
27915		43.94	13.34	0	37.8		-10	55
27925		43.8	13.34	0	37.8		-10	55
27945		43.53	13.34	0	37.8		-10	55
27965		43.31	13.34	0	37.8		-10	55
27980		43.31	13.34	0	37.8		-10	55
27985		43.35	13.34	0	37.8		-10	55
28005		42.89	13.34	0	37.8		-10	55
28025		42.71	13.34	0	37.8		-10	55
28040		42.71	13.34	0	37.8		-10	55
28045		42.66	13.34	0	37.8		-10	55
28065		42.43	13.34	0	37.8		-10	55
28085		42.33	13.34	0	37.8		-10	55
28100		42.33	13.34	0	37.8		-10	55
28105		42.14	13.34	0	37.8		-10	55
28125		41.98	13.34	0	37.8		-10	55
28145		41.8	13.34	0	37.8		-10	55
28165		41.63	13.34	0	37.8		-10	55
28185		41.33	13.34	0	37.8		-10	55
28205		41.31	13.34	0	37.8		-10	55
28225		41.07	13.34	0	37.8		-10	55
28230		41.07	13.54	0	37.8		-10	55
28245		40.86	13.54	0	37.8		-10	55
28265		40.78	13.54	0	37.8		-10	55
28285		40.59	13.54	0	37.8		-10	55
28290		40.59	13.54	0	37.8		-10	55
28305		40.48	13.54	0	37.8		-10	55
28325		40.09	13.54	0	37.8		-10	55
28345		40.14	13.54	0	37.8		-10	55
28355		40.14	13.54	0	37.8		-10	55
28365		39.85	13.54	0	37.8		-10	55
28385		39.71	13.54	0	37.8		-10	55
28405		39.58	13.54	0	37.8		-10	55
28415		39.58	13.54	0	37.8		-10	55
28425		39.51	13.54	0	37.8		-10	55
28445		39.22	13.54	0	37.8		-10	55
28465		39.2	13.54	0	37.8		-10	55
28475		39.2	13.54	0	37.8		-10	55
28485		38.95	13.54	0	37.8		-10	55
28505		39.04	13.54	0	37.8		-10	55
28525		38.79	13.54	0	37.8		-10	55
28540		38.79	13.54	0	37.8		-10	55
28545		38.76	13.54	0	37.8		-10	55
28565		38.64	13.54	0	37.8		-10	55
28585		38.53	13.54	0	37.8		-10	55
28600		38.53	13.54	0	37.8		-10	55
28605		38.34	13.54	0	37.8		-10	55
28625		38.33	13.54	0	37.8		-10	55
28645		38.11	13.54	0	37.8		-10	55
28665		38.13	13.54	0	37.8		-10	55
28685		38.15	13.54	0	37.8		-10	55
28705		38.03	13.54	0	37.8		-10	55
28725		37.97	13.54	0	37.8		-10	55
28745		37.93	13.54	0	37.8		-10	55
28765		37.95	13.54	0	37.8		-10	55
28785		38.01	13.54	0	37.8		-10	55
28790		38.01	13.49	0	37.8		-10	55
28805		37.97	13.49	0	37.8		-10	55
28825		37.86	13.49	0	37.8		-10	55
28845		37.79	13.49	0	37.8		-10	55
28850		37.79	13.49	0	37.8		-10	55
28865		37.86	13.49	0	37.8		-10	55
28885		37.86	13.49	0	37.8		-10	55
28905		37.99	13.49	0	37.8		-10	55
28915		37.99	13.49	0	37.8		-10	55
28925		37.94	13.49	0	37.8		-10	55
28945		37.88	13.49	0	37.8		-10	55
28965		37.94	13.49	0	37.8		-10	55
28975		37.94	13.49	0	37.8		-10	55
28985		37.9	13.49	0	37.8		-10	55
29005		37.92	13.49	0	37.8		-10	55
29025		38.2	13.49	0	37.8		-10	55
29040		38.2	13.49	0	37.8		-10	55
29045		38.09	13.49	0	37.8		-10	55
29065		38.15	13.49	0	37.8		-10	55
29085		38.37	13.49	0	37.8		-10	55
29100		38.37	13.49	0	37.8		-10	55
29105		38.3	13.49	0	37.8		-10	55
29125		38.39	13.49	0	37.8		-10	55
29145		38.67	13.49	0	37.8		-10	55
29165		38.61	13.49	0	37.8		-10	55
29185		38.95	13.49	0	37.8		-10	55
29205		39.26	13.49	0	37.8		-10	55
29225		39.13	13.49	0	37.8		-10	55
29245		39.41	13.49	0	37.8		-10	55
29265		39.58	13.49	0	37.8		-10	55
29285		39.87	13.49	0	37.8		-10	55
29290		39.87	13.43	0	37.8		-10	55
29305		39.96	13.43	0	37.8		-10	55
29325		40.23	13.43	0	37.8		-10	55
29345		40.3	13.43	0	37.8		-10	55
29350		40.3	13.43	0	37.8		-10	55
29365		40.66	13.43	0	37.8		-10	55
29385		40.87	13.43	0	37.8		-10	55
29405		41.04	13.43	0	37.8		-10	55
29410		41.04	13.43	0	37.8		-10	55
29425		41.18	13.43	0	37.8		-10	55
29445		41.37	13.43	0	37.8		-10	55
29465		41.92	13.43	0	37.8		-10	55
29475		41.92	13.43	0	37.8		-10	55
29485		41.88	13.43	0	37.8		-10	55
29505		42.17	13.43	0	37.8		-10	55
29525		42.34	13.43	0	37.8		-10	55
29540		42.34	13.43	0	37.8		-10	55
29545		42.45	13.43	0	37.8		-10	55
29565		42.91	13.43	0	37.8		-10	55
29585		43.02	13.43	0	37.8		-10	55
29600		43.02	13.43	0	37.8		-10	55
29605		43.19	13.43	0	37.8		-10	55
29625		43.36	13.43	0	37.8		-10	55
29645		43.47	13.43	0	37.8		-10	55
29660		43.47	13.43	0	37.8		-10	55
29665		43.65	13.43	0	37.8		-10	55
29685		44	13.43	0	37.8		-10	55
29705		44.27	13.43	0	37.8		-10	55
29725		44.33	13.43	0	37.8		-10	55
29745		44.55	13.43	0	37.8		-10	55
29765		44.8	13.43	0	37.8		-10	55
29785		45.04	13.43	0	37.8		-10	55
29805		45.08	13.43	0	37.8		-10	55
29825		45.35	13.43	0	37.8		-10	55
29845		45.36	13.43	0	37.8		-10	55
29850		45.36	13.36	0	37.8		-10	55
29865		45.66	13.36	0	37.8		-10	55
29885		45.77	13.36	0	37.8		-10	55
29905		46	13.36	0	37.8		-10	55
29910		46	13.36	0	37.8		-10	55
29925		46.24	13.36	0	37.8		-10	55
29945		46.28	13.36	0	37.8		-10	55
29965		46.65	13.36	0	37.8		-10	55
29975		46.65	13.36	0	37.8		-10	55
29985		46.75	13.36	0	37.8		-10	55
30005		46.79	13.36	0	37.8		-10	55
30025		46.95	13.36	0	37.8		-10	55
30035		46.95	13.36	0	37.8		-10	55
30045		47.14	13.36	0	37.8		-10	55
30065		47.08	13.36	0	37.8		-10	55
30085		47.27	13.36	0	37.8		-10	55
30100		47.27	13.36	0	37.8		-10	55
30105		47.31	13.36	0	37.8		-10	55
30125		47.26	13.36	0	37.8		-10	55
30145		47.56	13.36	0	37.8		-10	55
30165		47.62	13.36	0	37.8		-10	55
30185		47.5	13.36	0	37.8		-10	55
30205		47.38	13.36	0	37.8		-10	55
30225		47.58	13.36	0	37.8		-10	55
30245		47.46	13.36	0	37.8		-10	55
30265		47.56	13.36	0	37.8		-10	55
30285		47.51	13.36	0	37.8		-10	55
30305		47.47	13.36	0	37.8		-10	55
30325		47.48	13.36	0	37.8		-10	55
30345		47.46	13.36	0	37.8		-10	55
30350		47.46	13.59	0	37.8		-10	55
30365		47.48	13.59	0	37.8		-10	55
30385		47.48	13.59	0	37.8		-10	55
30405		47.46	13.59	0	37.8		-10	55
30410		47.46	13.59	0	37.8		-10	55
30425		47.26	13.59	0	37.8		-10	55
30445		47.47	13.59	0	37.8		-10	55
30465		47.56	13.59	0	37.8		-10	55
30475		47.56	13.59	0	37.8		-10	55
30485		47.52	13.59	0	37.8		-10	55
30505		47.3	13.59	0	37.8		-10	55
30525		47.28	13.59	0	37.8		-10	55
30535		47.28	13.59	0	37.8		-10	55
30545		47.37	13.59	0	37.8		-10	55
30565		47.51	13.59	0	37.8		-10	55
30585		47.29	13.59	0	37.8		-10	55
30600		47.29	13.59	0	37.8		-10	55
30605		47.23	13.59	0	37.8		-10	55
30625		47.17	13.59	0	37.8		-10	55
30645		47.17	13.59	0	37.8		-10	55
30660		47.17	13.59	0	37.8		-10	55
30665		47.26	13.59	0	37.8		-10	55
30685		47.14	13.59	0	37.8		-10	55
30705		47.21	13.59	0	37.8		-10	55
30725		47.24	13.59	0	37.8		-10	55
30745		47.24	13.59	0	37.8		-10	55
30765		47.31	13.59	0	37.8		-10	55
30785		47.34	13.59	0	37.8		-10	55
30805		47.27	13.59	0	37.8		-10	55
30825		47.22	13.59	0	37.8		-10	55
30845		47.46	13.59	0	37.8		-10	55
30850		47.46	13.48	0	37.8		-10	55
30865		47.27	13.48	0	37.8		-10	55
30885		47.35	13.48	0	37.8		-10	55
30905		47.42	13.48	0	37.8		-10	55
30910		47.42	13.48	0	37.8		-10	55
30925		47.33	13.48	0	37.8		-10	55
30945		47.26	13.48	0	37.8		-10	55
30965		47.34	13.48	0	37.8		-10	55
30975		47.34	13.48	0	37.8		-10	55
30985		47.56	13.48	0	37.8		-10	55
31005		47.51	13.48	0	37.8		-10	55
31025		47.58	13.48	0	37.8		-10	55
31035		47.58	13.48	0	37.8		-10	55
31045		47.58	13.48	0	37.8		-10	55
31065		47.54	13.48	0	37.8		-10	55
31085		47.41	13.48	0	37.8		-10	55
31095		47.41	13.48	0	37.8		-10	55
31105		47.63	13.48	0	37.8		-10	55
31125		47.61	13.48	0	37.8		-10	55
31145		47.58	13.48	0	37.8		-10	55
31160		47.58	13.48	0	37.8		-10	55
31165		47.65	13.48	0	37.8		-10	55
31185		47.71	13.48	0	37.8		-10	55
31205		47.73	13.48	0	37.8		-10	55
31220		47.73	13.48	0	37.8		-10	55
31225		47.8	13.48	0	37.8		-10	55
31245		47.83	13.48	0	37.8		-10	55
31265		47.83	13.48	0	37.8		-10	55
31285		47.79	13.48	0	37.8		-10	55
31305		47.6	13.48	0	37.8		-10	55
31325		47.71	13.48	0	37.8		-10	55
31345		47.61	13.48	0	37.8		-10	55
31365		47.57	13.48	0	37.8		-10	55
31385		47.66	13.48	0	37.8		-10	55
31405		47.76	13.48	0	37.8		-10	55
31410		47.76	13.61	0	37.8		-10	55
31425		47.41	13.61	0	37.8		-10	55
31445		47.32	13.61	0	37.8		-10	55
31465		47.3	13.61	0	37.8		-10	55
31470		47.3	13.61	0	37.8		-10	55
31485		46.99	13.61	0	37.8		-10	55
31505		46.91	13.61	0	37.8		-10	55
31525		46.72	13.61	0	37.8		-10	55
31535		46.72	13.61	0	37.8		-10	55
31545		46.53	13.61	0	37.8		-10	55
31565		46.33	13.61	0	37.8		-10	55
31585		46.14	13.61	0	37.8		-10	55
31595		46.14	13.61	0	37.8		-10	55
31605		45.98	13.61	0	37.8		-10	55
31625		45.63	13.61	0	37.8		-10	55
31645		45.51	13.61	0	37.8		-10	55
31660		45.51	13.61	6	37.8		-10	55
31665		45.18	13.61	6	37.8		-10	55
31685		44.91	13.61	6	37.8		-10	55
31705		44.89	13.61	6	37.8		-10	55
31720		44.89	13.61	6	37.8		-10	55
31725		44.57	13.61	6	37.8		-10	55
31745		44.47	13.61	6	37.8		-10	55
31765		44.21	13.61	6	37.8		-10	55
31785		44	13.61	7	37.8		-10	55
31805		43.76	13.61	7	37.8		-10	55
31825		43.55	13.61	7	37.8		-10	55
31845		43.31	13.61	7	37.8		-10	55
31865		43.26	13.61	7	37.8		-10	55
31885		42.94	13.61	7	37.8		-10	55
31905		42.8	13.61	7	37.8		-10	55
31910		42.8	13.63	7	37.8		-10	55
31925		42.74	13.63	7	37.8		-10	55
31945		42.52	13.63	7	37.8		-10	55
31965		42.35	13.63	7	37.8		-10	55
31970		42.35	13.63	7	37.8		-10	55
31985		42.09	13.63	7	37.8		-10	55
32005		42.07	13.63	7	37.8		-10	55
32025		41.83	13.63	7	37.8		-10	55
32035		41.83	13.63	7	37.8		-10	55
32045		41.57	13.63	7	37.8		-10	55
32065		41.55	13.63	7	37.8		-10	55
32085		41.24	13.63	7	37.8		-10	55
32095		41.24	13.63	7	37.8		-10	55
32105		41.14	13.63	7	37.8		-10	55
32125		40.89	13.63	7	37.8		-10	55
32145		40.88	13.63	7	37.8		-10	55
32160		40.88	13.63	7	37.8		-10	55
[truncated: 402 more rows]
