# Supplementary material for: Clinical identification of the stimulus intensity to measure temporal summation of second pain
Source: Sci Rep. 2022 Jul 28;12:12915. doi: 10.1038/s41598-022-17171-6 (PMC9334644; doi:10.1038/s41598-022-17171-6)
Supplement: Supplementary file 1 — Supplementary Information 1. [file 41598_2022_17171_MOESM1_ESM.zip › 24 PT2.xlsx]

## Sheet: Sheet1
Timestamp [msec]	Heater [C]	Tec [C]	Water [C]	COVAS	Baseline [C]	Events	LimiterMin [C]	LimiterMax [C]
25		38.84
45		38.87	12.46	0	38.8		-10	55
65		38.76	12.46	0	38.8		-10	55
85		38.82	12.46	0	38.8		-10	55
95		38.82	12.46	0	38.8		-10	55
105		38.88	12.46	0	38.8		-10	55
125		38.83	12.46	0	38.8		-10	55
145		38.89	12.46	0	38.8		-10	55
155		38.89	12.46	0	38.8		-10	55
165		38.84	12.46	0	38.8		-10	55
185		38.88	12.46	0	38.8		-10	55
205		38.91	12.46	0	38.8		-10	55
220		38.91	12.46	0	38.8		-10	55
225		38.83	12.46	0	38.8		-10	55
245		38.79	12.46	0	38.8		-10	55
265		38.68	12.46	0	38.8		-10	55
280		38.68	12.46	0	38.8		-10	55
285		38.89	12.46	0	38.8		-10	55
305		38.76	12.46	0	38.8		-10	55
325		38.78	12.46	0	38.8		-10	55
340		38.78	12.46	0	38.8		-10	55
345		38.87	12.46	0	38.8		-10	55
365		38.88	12.46	0	38.8		-10	55
385		38.82	12.46	0	38.8		-10	55
405		38.86	12.46	0	38.8		-10	55
425		38.85	12.46	0	38.8		-10	55
445		38.81	12.46	0	38.8		-10	55
465		38.89	12.46	0	38.8		-10	55
485		38.85	12.46	0	38.8		-10	55
505		38.92	12.46	0	38.8		-10	55
525		38.82	12.46	0	38.8		-10	55
530		38.82	12.46	0	38.8		-10	55
545		38.83	12.46	0	38.8		-10	55
565		38.75	12.46	0	38.8		-10	55
585		38.79	12.46	0	38.8		-10	55
590		38.79	12.48	0	38.8		-10	55
605		38.86	12.48	0	38.8		-10	55
625		38.87	12.48	0	38.8		-10	55
645		38.84	12.48	0	38.8		-10	55
655		38.84	12.48	0	38.8		-10	55
665		38.74	12.48	0	38.8		-10	55
685		38.83	12.48	0	38.8		-10	55
705		38.9	12.48	0	38.8		-10	55
715		38.9	12.48	0	38.8		-10	55
725		38.69	12.48	0	38.8		-10	55
745		38.89	12.48	0	38.8		-10	55
765		38.75	12.48	0	38.8		-10	55
780		38.75	12.48	0	38.8		-10	55
785		38.79	12.48	0	38.8		-10	55
805		39.05	12.48	0	38.8		-10	55
825		38.79	12.48	0	38.8		-10	55
840		38.79	12.48	0	38.8		-10	55
845		38.94	12.48	0	38.8		-10	55
865		38.86	12.48	0	38.8		-10	55
885		38.86	12.48	0	38.8		-10	55
905		38.85	12.48	0	38.8		-10	55
925		38.8	12.48	0	38.8		-10	55
945		38.84	12.48	0	38.8		-10	55
965		38.88	12.48	0	38.8		-10	55
985		38.91	12.48	0	38.8		-10	55
1005		38.85	12.48	0	38.8		-10	55
1025		38.88	12.48	0	38.8		-10	55
1030		38.88	12.48	0	38.8		-10	55
1045		38.81	12.48	0	38.8		-10	55
1065		38.88	12.48	0	38.8		-10	55
1085		38.84	12.48	0	38.8		-10	55
1090		38.84	12.53	0	38.8		-10	55
1105		38.71	12.53	0	38.8		-10	55
1125		38.78	12.53	0	38.8		-10	55
1145		38.74	12.53	0	38.8		-10	55
1155		38.74	12.53	0	38.8		-10	55
1165		38.78	12.53	0	38.8		-10	55
1185		38.81	12.53	0	38.8		-10	55
1205		38.88	12.53	0	38.8		-10	55
1215		38.88	12.53	0	38.8		-10	55
1225		38.78	12.53	0	38.8		-10	55
1245		38.89	12.53	0	38.8		-10	55
1265		38.9	12.53	0	38.8		-10	55
1280		38.9	12.53	0	38.8		-10	55
1285		38.89	12.53	0	38.8		-10	55
1305		38.85	12.53	0	38.8		-10	55
1325		38.79	12.53	0	38.8		-10	55
1340		38.79	12.53	0	38.8		-10	55
1345		38.83	12.53	0	38.8		-10	55
1365		38.87	12.53	0	38.8		-10	55
1385		38.87	12.53	0	38.8		-10	55
1405		38.87	12.53	0	38.8		-10	55
1425		38.83	12.53	0	38.8		-10	55
1445		38.76	12.53	0	38.8		-10	55
1465		38.89	12.53	0	38.8		-10	55
1485		38.8	12.53	0	38.8		-10	55
1505		38.89	12.53	0	38.8		-10	55
1525		38.76	12.53	0	38.8		-10	55
1545		38.79	12.53	0	38.8		-10	55
1565		38.75	12.53	0	38.8		-10	55
1585		38.82	12.53	0	38.8		-10	55
1590		38.82	12.35	0	38.8		-10	55
1605		38.8	12.35	0	38.8		-10	55
1625		38.91	12.35	0	38.8		-10	55
1645		38.83	12.35	0	38.8		-10	55
1650		38.83	12.35	0	38.8		-10	55
1665		38.88	12.35	0	38.8		-10	55
1685		38.77	12.35	0	38.8		-10	55
1705		38.75	12.35	0	38.8		-10	55
1715		38.75	12.35	0	38.8		-10	55
1725		38.79	12.35	0	38.8		-10	55
1745		38.83	12.35	0	38.8		-10	55
1765		38.95	12.35	0	38.8		-10	55
1775		38.95	12.35	0	38.8		-10	55
1785		38.86	12.35	0	38.8		-10	55
1805		38.8	12.35	0	38.8		-10	55
1825		38.79	12.35	0	38.8		-10	55
1840		38.79	12.35	0	38.8		-10	55
1845		38.78	12.35	0	38.8		-10	55
1865		38.77	12.35	0	38.8		-10	55
1885		38.75	12.35	0	38.8		-10	55
1900		38.75	12.35	0	38.8		-10	55
1905		38.73	12.35	0	38.8		-10	55
1925		38.74	12.35	0	38.8		-10	55
1945		38.74	12.35	0	38.8		-10	55
1965		38.89	12.35	0	38.8		-10	55
1985		38.67	12.35	0	38.8		-10	55
2005		38.93	12.35	0	38.8		-10	55
2025		38.71	12.35	0	38.8		-10	55
2045		38.77	12.35	0	38.8		-10	55
2065		38.85	12.35	0	38.8		-10	55
2085		38.87	12.35	0	38.8		-10	55
2090		38.87	12.36	0	38.8		-10	55
2105		38.9	12.36	0	38.8		-10	55
2125		38.82	12.36	0	38.8		-10	55
2145		38.78	12.36	0	38.8		-10	55
2150		38.78	12.36	0	38.8		-10	55
2165		38.79	12.36	0	38.8		-10	55
2185		38.89	12.36	0	38.8		-10	55
2205		38.75	12.36	0	38.8		-10	55
2215		38.75	12.36	0	38.8		-10	55
2225		38.89	12.36	0	38.8		-10	55
2245		38.93	12.36	0	38.8		-10	55
2265		38.76	12.36	0	38.8		-10	55
2275		38.76	12.36	0	38.8		-10	55
2285		38.8	12.36	0	38.8		-10	55
2305		38.78	12.36	0	38.8		-10	55
2325		38.81	12.36	0	38.8		-10	55
2340		38.81	12.36	0	38.8		-10	55
2345		38.91	12.36	0	38.8		-10	55
2365		38.71	12.36	0	38.8		-10	55
2385		38.71	12.36	0	38.8		-10	55
2400		38.71	12.36	0	38.8		-10	55
2405		38.8	12.36	0	38.8		-10	55
2425		38.79	12.36	0	38.8		-10	55
2445		38.8	12.36	0	38.8		-10	55
2465		38.86	12.36	0	38.8		-10	55
2485		38.84	12.36	0	38.8		-10	55
2505		38.65	12.36	0	38.8		-10	55
2525		38.72	12.36	0	38.8		-10	55
2545		38.78	12.36	0	38.8		-10	55
2565		38.73	12.36	0	38.8		-10	55
2585		38.85	12.36	0	38.8		-10	55
2590		38.85	12.28	0	38.8		-10	55
2605		38.8	12.28	0	38.8		-10	55
2625		38.78	12.28	0	38.8		-10	55
2645		38.82	12.28	0	38.8		-10	55
2650		38.82	12.28	0	38.8		-10	55
2665		38.89	12.28	0	38.8		-10	55
2685		38.73	12.28	0	38.8		-10	55
2705		38.77	12.28	0	38.8		-10	55
2715		38.77	12.28	0	38.8		-10	55
2725		38.76	12.28	0	38.8		-10	55
2745		38.85	12.28	0	38.8		-10	55
2765		38.83	12.28	0	38.8		-10	55
2775		38.83	12.28	0	38.8		-10	55
2785		38.82	12.28	0	38.8		-10	55
2805		38.76	12.28	0	38.8		-10	55
2825		38.77	12.28	0	38.8		-10	55
2840		38.77	12.28	0	38.8		-10	55
2845		38.86	12.28	0	38.8		-10	55
2865		38.84	12.28	0	38.8		-10	55
2885		38.79	12.28	0	38.8		-10	55
2900		38.79	12.28	0	38.8		-10	55
2905		38.86	12.28	0	38.8		-10	55
2925		38.76	12.28	0	38.8		-10	55
2945		38.83	12.28	0	38.8		-10	55
2960		38.83	12.28	0	38.8		-10	55
2965		38.96	12.28	0	38.8		-10	55
2985		38.87	12.28	0	38.8		-10	55
3005		38.84	12.28	0	38.8		-10	55
3025		38.74	12.28	0	38.8		-10	55
3045		39.02	12.28	0	38.8		-10	55
3065		38.83	12.28	0	38.8		-10	55
3085		38.84	12.28	0	38.8		-10	55
3090		38.84	12.25	0	38.8		-10	55
3105		38.77	12.25	0	38.8		-10	55
3125		38.74	12.25	0	38.8		-10	55
3145		38.73	12.25	0	38.8		-10	55
3150		38.73	12.25	0	38.8		-10	55
3165		39.01	12.25	0	38.8		-10	55
3185		38.87	12.25	0	38.8		-10	55
3205		38.82	12.25	0	38.8		-10	55
3210		38.82	12.25	0	38.8		-10	55
3225		38.94	12.25	0	38.8		-10	55
3245		38.84	12.25	0	38.8		-10	55
3265		38.74	12.25	0	38.8		-10	55
3275		38.74	12.25	0	38.8		-10	55
3285		38.93	12.25	0	38.8		-10	55
3305		38.75	12.25	0	38.8		-10	55
3325		38.82	12.25	0	38.8		-10	55
3335		38.82	12.25	0	38.8		-10	55
3345		38.82	12.25	0	38.8		-10	55
3365		38.77	12.25	0	38.8		-10	55
3385		38.83	12.25	0	38.8		-10	55
3400		38.83	12.25	0	38.8		-10	55
3405		38.8	12.25	0	38.8		-10	55
3425		38.75	12.25	0	38.8		-10	55
3445		38.79	12.25	0	38.8		-10	55
3460		38.79	12.25	0	38.8		-10	55
3465		38.73	12.25	0	38.8		-10	55
3485		38.81	12.25	0	38.8		-10	55
3505		38.87	12.25	0	38.8		-10	55
3525		38.79	12.25	0	38.8		-10	55
3545		38.81	12.25	0	38.8		-10	55
3565		38.87	12.25	0	38.8		-10	55
3585		38.99	12.25	0	38.8		-10	55
3605		38.83	12.25	0	38.8		-10	55
3625		38.86	12.25	0	38.8		-10	55
3645		38.82	12.25	0	38.8		-10	55
3650		38.82	12.38	0	38.8		-10	55
3665		38.84	12.38	0	38.8		-10	55
3685		38.7	12.38	0	38.8		-10	55
3705		38.72	12.38	0	38.8		-10	55
3710		38.72	12.38	0	38.8		-10	55
3725		38.73	12.38	0	38.8		-10	55
3745		38.83	12.38	0	38.8		-10	55
3765		38.81	12.38	0	38.8		-10	55
3775		38.81	12.38	0	38.8		-10	55
3785		38.8	12.38	0	38.8		-10	55
3805		38.95	12.38	0	38.8		-10	55
3825		38.81	12.38	0	38.8		-10	55
3835		38.81	12.38	0	38.8		-10	55
3845		38.81	12.38	0	38.8		-10	55
3865		38.9	12.38	0	38.8		-10	55
3885		38.81	12.38	0	38.8		-10	55
3900		38.81	12.38	0	38.8		-10	55
3905		38.78	12.38	0	38.8		-10	55
3925		38.82	12.38	0	38.8		-10	55
3945		38.88	12.38	0	38.8		-10	55
3960		38.88	12.38	0	38.8		-10	55
3965		38.76	12.38	0	38.8		-10	55
3985		38.73	12.38	0	38.8		-10	55
4005		38.87	12.38	0	38.8		-10	55
4025		38.82	12.38	0	38.8		-10	55
4045		39.05	12.38	0	38.8		-10	55
4065		38.83	12.38	0	38.8		-10	55
4085		38.88	12.38	0	38.8		-10	55
4090		38.88	12.38	0	38.8		-10	55
4105		38.83	12.38	0	38.8		-10	55
4125		38.75	12.38	0	38.8		-10	55
4145		38.65	12.38	0	38.8		-10	55
4150		38.65	12.33	0	38.8		-10	55
4165		38.76	12.33	0	38.8		-10	55
4185		38.88	12.33	0	38.8		-10	55
4205		38.79	12.33	0	38.8		-10	55
4210		38.79	12.33	0	38.8		-10	55
4225		38.77	12.33	0	38.8		-10	55
4245		38.82	12.33	0	38.8		-10	55
4265		38.75	12.33	0	38.8		-10	55
4270		38.75	12.33	0	38.8		-10	55
4285		38.77	12.33	0	38.8		-10	55
4305		38.72	12.33	0	38.8		-10	55
4325		38.72	12.33	0	38.8		-10	55
4335		38.72	12.33	0	38.8		-10	55
4345		38.78	12.33	0	38.8		-10	55
4365		38.9	12.33	0	38.8		-10	55
4385		38.78	12.33	0	38.8		-10	55
4400		38.78	12.33	0	38.8		-10	55
4405		38.79	12.33	0	38.8		-10	55
4425		38.78	12.33	0	38.8		-10	55
4445		38.72	12.33	0	38.8		-10	55
4460		38.72	12.33	0	38.8		-10	55
4465		38.89	12.33	0	38.8		-10	55
4485		38.88	12.33	0	38.8		-10	55
4505		38.76	12.33	0	38.8		-10	55
4520		38.76	12.33	0	38.8		-10	55
4525		38.74	12.33	0	38.8		-10	55
4545		38.85	12.33	0	38.8		-10	55
4565		38.78	12.33	0	38.8		-10	55
4585		38.81	12.33	0	38.8		-10	55
4605		38.77	12.33	0	38.8		-10	55
4625		38.64	12.33	0	38.8		-10	55
4645		38.84	12.33	0	38.8		-10	55
4650		38.84	12.28	0	38.8		-10	55
4665		38.88	12.28	0	38.8		-10	55
4685		38.83	12.28	0	38.8		-10	55
4705		38.87	12.28	0	38.8		-10	55
4710		38.87	12.28	0	38.8		-10	55
4725		38.73	12.28	0	38.8		-10	55
4745		38.69	12.28	0	38.8		-10	55
4765		38.89	12.28	0	38.8		-10	55
4770		38.89	12.28	0	38.8		-10	55
4785		38.84	12.28	0	38.8		-10	55
4805		38.82	12.28	0	38.8		-10	55
4825		38.78	12.28	0	38.8		-10	55
4835		38.78	12.28	0	38.8		-10	55
4845		38.8	12.28	0	38.8		-10	55
4865		38.87	12.28	0	38.8		-10	55
4885		38.8	12.28	0	38.8		-10	55
4895		38.8	12.28	0	38.8		-10	55
4905		38.74	12.28	0	38.8		-10	55
4925		38.85	12.28	0	38.8		-10	55
4945		38.81	12.28	0	38.8		-10	55
4960		38.81	12.28	0	38.8		-10	55
4965		38.84	12.28	0	38.8		-10	55
4985		38.72	12.28	0	38.8		-10	55
5005		38.84	12.28	0	38.8		-10	55
5020		38.84	12.28	0	38.8		-10	55
5025		38.75	12.28	0	38.8		-10	55
5045		38.84	12.28	0	38.8		-10	55
5065		38.86	12.28	0	38.8		-10	55
5085		38.82	12.28	0	38.8		-10	55
5105		38.66	12.28	0	38.8		-10	55
5125		38.85	12.28	0	38.8		-10	55
5145		38.71	12.28	0	38.8		-10	55
5165		38.79	12.28	0	38.8		-10	55
5185		38.88	12.28	0	38.8		-10	55
5205		38.87	12.28	0	38.8		-10	55
5210		38.87	12.33	0	38.8		-10	55
5225		38.91	12.33	0	38.8		-10	55
5245		39.04	12.33	0	38.8		-10	55
5265		39.07	12.33	0	38.8		-10	55
5270		39.07	12.33	0	38.8		-10	55
5285		39.27	12.33	0	38.8		-10	55
5305		39.2	12.33	0	38.8		-10	55
5325		39.29	12.33	0	38.8		-10	55
5335		39.29	12.33	0	38.8		-10	55
5345		39.42	12.33	0	38.8		-10	55
5365		39.68	12.33	0	38.8		-10	55
5385		39.68	12.33	0	38.8		-10	55
5395		39.68	12.33	0	38.8		-10	55
5405		39.71	12.33	0	38.8		-10	55
5425		39.95	12.33	0	38.8		-10	55
5445		40.13	12.33	0	38.8		-10	55
5460		40.13	12.33	0	38.8		-10	55
5465		40.3	12.33	0	38.8		-10	55
5485		40.45	12.33	0	38.8		-10	55
5505		40.68	12.33	0	38.8		-10	55
5520		40.68	12.33	0	38.8		-10	55
5525		40.74	12.33	0	38.8		-10	55
5545		40.99	12.33	0	38.8		-10	55
5565		41.08	12.33	0	38.8		-10	55
5585		41.3	12.33	0	38.8		-10	55
5605		41.52	12.33	0	38.8		-10	55
5625		41.73	12.33	0	38.8		-10	55
5645		41.75	12.33	0	38.8		-10	55
5665		42.22	12.33	0	38.8		-10	55
5685		42.27	12.33	0	38.8		-10	55
5705		42.28	12.33	0	38.8		-10	55
5710		42.28	12.41	0	38.8		-10	55
5725		42.56	12.41	0	38.8		-10	55
5745		42.61	12.41	0	38.8		-10	55
5765		42.89	12.41	0	38.8		-10	55
5770		42.89	12.41	0	38.8		-10	55
5785		43.03	12.41	0	38.8		-10	55
5805		43.35	12.41	0	38.8		-10	55
5825		43.45	12.41	0	38.8		-10	55
5830		43.45	12.41	0	38.8		-10	55
5845		43.6	12.41	0	38.8		-10	55
5865		43.8	12.41	0	38.8		-10	55
5885		44.05	12.41	0	38.8		-10	55
5895		44.05	12.41	0	38.8		-10	55
5905		43.98	12.41	0	38.8		-10	55
5925		44.3	12.41	0	38.8		-10	55
5945		44.46	12.41	0	38.8		-10	55
5955		44.46	12.41	0	38.8		-10	55
5965		44.57	12.41	0	38.8		-10	55
5985		44.84	12.41	0	38.8		-10	55
6005		44.9	12.41	0	38.8		-10	55
6020		44.9	12.41	0	38.8		-10	55
6025		45.06	12.41	0	38.8		-10	55
6045		45.15	12.41	0	38.8		-10	55
6065		45.44	12.41	0	38.8		-10	55
6080		45.44	12.41	0	38.8		-10	55
6085		45.61	12.41	0	38.8		-10	55
6105		45.82	12.41	0	38.8		-10	55
6125		45.99	12.41	0	38.8		-10	55
6145		46.04	12.41	0	38.8		-10	55
6165		46.09	12.41	0	38.8		-10	55
6185		46.32	12.41	0	38.8		-10	55
6205		46.41	12.41	0	38.8		-10	55
6225		46.66	12.41	0	38.8		-10	55
6245		46.91	12.41	0	38.8		-10	55
6265		47.09	12.41	0	38.8		-10	55
6270		47.09	12.08	0	38.8		-10	55
6285		47.14	12.08	0	38.8		-10	55
6305		47.47	12.08	0	38.8		-10	55
6325		47.31	12.08	0	38.8		-10	55
6330		47.31	12.08	0	38.8		-10	55
6345		47.32	12.08	0	38.8		-10	55
6365		47.67	12.08	0	38.8		-10	55
6385		47.74	12.08	0	38.8		-10	55
6395		47.74	12.08	0	38.8		-10	55
6405		48.07	12.08	0	38.8		-10	55
6425		48	12.08	0	38.8		-10	55
6445		48	12.08	0	38.8		-10	55
6455		48	12.08	0	38.8		-10	55
6465		48.22	12.08	0	38.8		-10	55
6485		48.39	12.08	0	38.8		-10	55
6505		48.39	12.08	0	38.8		-10	55
6520		48.39	12.08	0	38.8		-10	55
6525		48.48	12.08	0	38.8		-10	55
6545		48.57	12.08	0	38.8		-10	55
6565		48.57	12.08	0	38.8		-10	55
6580		48.57	12.08	0	38.8		-10	55
6585		48.53	12.08	0	38.8		-10	55
6605		48.64	12.08	0	38.8		-10	55
6625		48.64	12.08	0	38.8		-10	55
6645		48.91	12.08	0	38.8		-10	55
6665		48.92	12.08	0	38.8		-10	55
6685		49.15	12.08	0	38.8		-10	55
6705		48.83	12.08	0	38.8		-10	55
6725		48.87	12.08	0	38.8		-10	55
6745		48.81	12.08	0	38.8		-10	55
6765		48.71	12.08	0	38.8		-10	55
6770		48.71	12.26	0	38.8		-10	55
6785		48.88	12.26	0	38.8		-10	55
6805		48.72	12.26	0	38.8		-10	55
6825		48.67	12.26	0	38.8		-10	55
6830		48.67	12.26	0	38.8		-10	55
6845		48.52	12.26	0	38.8		-10	55
6865		48.4	12.26	0	38.8		-10	55
6885		48.15	12.26	0	38.8		-10	55
6895		48.15	12.26	0	38.8		-10	55
6905		48.17	12.26	0	38.8		-10	55
6925		47.76	12.26	0	38.8		-10	55
6945		47.76	12.26	0	38.8		-10	55
6955		47.76	12.26	0	38.8		-10	55
6965		47.67	12.26	0	38.8		-10	55
6985		47.31	12.26	0	38.8		-10	55
7005		46.97	12.26	0	38.8		-10	55
7020		46.97	12.26	0	38.8		-10	55
7025		47.01	12.26	0	38.8		-10	55
7045		46.79	12.26	0	38.8		-10	55
7065		46.46	12.26	0	38.8		-10	55
7080		46.46	12.26	0	38.8		-10	55
7085		46.29	12.26	0	38.8		-10	55
7105		45.94	12.26	0	38.8		-10	55
7125		45.84	12.26	0	38.8		-10	55
7140		45.84	12.26	0	38.8		-10	55
7145		45.58	12.26	0	38.8		-10	55
7165		45.51	12.26	0	38.8		-10	55
7185		45.19	12.26	0	38.8		-10	55
7205		44.89	12.26	0	38.8		-10	55
7225		44.61	12.26	0	38.8		-10	55
7245		44.59	12.26	0	38.8		-10	55
7265		44.32	12.26	0	38.8		-10	55
7285		44.01	12.26	0	38.8		-10	55
7305		44.02	12.26	0	38.8		-10	55
7325		43.7	12.26	0	38.8		-10	55
7330		43.7	12.17	0	38.8		-10	55
7345		43.7	12.17	0	38.8		-10	55
7365		43.41	12.17	0	38.8		-10	55
7385		43.25	12.17	0	38.8		-10	55
7390		43.25	12.17	0	38.8		-10	55
7405		42.91	12.17	0	38.8		-10	55
7425		42.84	12.17	0	38.8		-10	55
7445		42.62	12.17	0	38.8		-10	55
7455		42.62	12.17	0	38.8		-10	55
7465		42.49	12.17	0	38.8		-10	55
7485		42.46	12.17	0	38.8		-10	55
7505		42.12	12.17	0	38.8		-10	55
7515		42.12	12.17	0	38.8		-10	55
7525		42	12.17	0	38.8		-10	55
7545		41.79	12.17	0	38.8		-10	55
7565		41.67	12.17	0	38.8		-10	55
7580		41.67	12.17	0	38.8		-10	55
7585		41.47	12.17	0	38.8		-10	55
7605		41.39	12.17	0	38.8		-10	55
7625		41.2	12.17	0	38.8		-10	55
7640		41.2	12.17	0	38.8		-10	55
7645		41	12.17	0	38.8		-10	55
7665		40.73	12.17	0	38.8		-10	55
7685		40.6	12.17	0	38.8		-10	55
7705		40.56	12.17	0	38.8		-10	55
7725		40.28	12.17	0	38.8		-10	55
7745		40.2	12.17	0	38.8		-10	55
7765		40.1	12.17	0	38.8		-10	55
7785		40.09	12.17	0	38.8		-10	55
7805		39.77	12.17	0	38.8		-10	55
7825		39.84	12.17	0	38.8		-10	55
7830		39.84	12.3	0	38.8		-10	55
7845		39.49	12.3	0	38.8		-10	55
7865		39.34	12.3	0	38.8		-10	55
7885		39.41	12.3	0	38.8		-10	55
7890		39.41	12.3	0	38.8		-10	55
7905		39.35	12.3	0	38.8		-10	55
7925		39.34	12.3	0	38.8		-10	55
7945		39.26	12.3	0	38.8		-10	55
7955		39.26	12.3	0	38.8		-10	55
7965		39.03	12.3	0	38.8		-10	55
7985		39.12	12.3	0	38.8		-10	55
8005		39.17	12.3	0	38.8		-10	55
8015		39.17	12.3	0	38.8		-10	55
8025		39.1	12.3	0	38.8		-10	55
8045		39.04	12.3	0	38.8		-10	55
8065		39.05	12.3	0	38.8		-10	55
8080		39.05	12.3	0	38.8		-10	55
8085		39.06	12.3	0	38.8		-10	55
8105		39.08	12.3	0	38.8		-10	55
8125		38.93	12.3	0	38.8		-10	55
8140		38.93	12.3	0	38.8		-10	55
8145		39.07	12.3	0	38.8		-10	55
8165		38.99	12.3	0	38.8		-10	55
8185		39.09	12.3	0	38.8		-10	55
8205		38.98	12.3	0	38.8		-10	55
8225		39.07	12.3	0	38.8		-10	55
8245		38.95	12.3	0	38.8		-10	55
8265		39.16	12.3	0	38.8		-10	55
8285		39.1	12.3	0	38.8		-10	55
8305		39.07	12.3	0	38.8		-10	55
8325		39	12.3	0	38.8		-10	55
8330		39	12.23	0	38.8		-10	55
8345		39.19	12.23	0	38.8		-10	55
8365		39.06	12.23	0	38.8		-10	55
8385		39.3	12.23	0	38.8		-10	55
8390		39.3	12.23	0	38.8		-10	55
8405		39.13	12.23	0	38.8		-10	55
8425		39.35	12.23	0	38.8		-10	55
8445		39.39	12.23	0	38.8		-10	55
8450		39.39	12.23	0	38.8		-10	55
8465		39.38	12.23	0	38.8		-10	55
8485		39.78	12.23	0	38.8		-10	55
8505		39.85	12.23	0	38.8		-10	55
8515		39.85	12.23	0	38.8		-10	55
8525		39.86	12.23	0	38.8		-10	55
8545		40.12	12.23	0	38.8		-10	55
8565		40.26	12.23	0	38.8		-10	55
8575		40.26	12.23	0	38.8		-10	55
8585		40.31	12.23	0	38.8		-10	55
8605		40.53	12.23	0	38.8		-10	55
8625		40.66	12.23	0	38.8		-10	55
8640		40.66	12.23	0	38.8		-10	55
8645		40.78	12.23	0	38.8		-10	55
8665		41.1	12.23	0	38.8		-10	55
8685		41.27	12.23	0	38.8		-10	55
8705		41.49	12.23	0	38.8		-10	55
8725		41.57	12.23	0	38.8		-10	55
8745		41.91	12.23	0	38.8		-10	55
8765		42.02	12.23	0	38.8		-10	55
8785		42.24	12.23	0	38.8		-10	55
8805		42.36	12.23	0	38.8		-10	55
8825		42.66	12.23	0	38.8		-10	55
8845		42.66	12.23	0	38.8		-10	55
8865		43.13	12.23	0	38.8		-10	55
8885		43.2	12.23	0	38.8		-10	55
8890		43.2	12.2	0	38.8		-10	55
8905		43.47	12.2	0	38.8		-10	55
8925		43.68	12.2	0	38.8		-10	55
8945		43.76	12.2	0	38.8		-10	55
8950		43.76	12.2	0	38.8		-10	55
8965		43.86	12.2	0	38.8		-10	55
8985		44.23	12.2	0	38.8		-10	55
9005		44.39	12.2	0	38.8		-10	55
9015		44.39	12.2	0	38.8		-10	55
9025		44.62	12.2	0	38.8		-10	55
9045		44.8	12.2	0	38.8		-10	55
9065		45.05	12.2	0	38.8		-10	55
9075		45.05	12.2	0	38.8		-10	55
9085		45	12.2	0	38.8		-10	55
9105		45.38	12.2	0	38.8		-10	55
9125		45.41	12.2	0	38.8		-10	55
9140		45.41	12.2	0	38.8		-10	55
9145		45.58	12.2	0	38.8		-10	55
9165		45.81	12.2	0	38.8		-10	55
9185		46.2	12.2	0	38.8		-10	55
9200		46.2	12.2	0	38.8		-10	55
9205		46.09	12.2	0	38.8		-10	55
9225		46.23	12.2	0	38.8		-10	55
9245		46.51	12.2	0	38.8		-10	55
9265		46.78	12.2	0	38.8		-10	55
9285		46.73	12.2	0	38.8		-10	55
9305		47.02	12.2	0	38.8		-10	55
9325		47.27	12.2	0	38.8		-10	55
9345		47.52	12.2	0	38.8		-10	55
9365		47.38	12.2	0	38.8		-10	55
9385		47.71	12.2	0	38.8		-10	55
9390		47.71	12.22	0	38.8		-10	55
9405		47.72	12.22	0	38.8		-10	55
9425		47.91	12.22	0	38.8		-10	55
9445		48.16	12.22	0	38.8		-10	55
9450		48.16	12.22	0	38.8		-10	55
9465		48.14	12.22	0	38.8		-10	55
9485		48.18	12.22	0	38.8		-10	55
9505		48.31	12.22	0	38.8		-10	55
9515		48.31	12.22	0	38.8		-10	55
9525		48.4	12.22	0	38.8		-10	55
9545		48.56	12.22	0	38.8		-10	55
9565		48.37	12.22	0	38.8		-10	55
9575		48.37	12.22	0	38.8		-10	55
9585		48.74	12.22	0	38.8		-10	55
9605		48.75	12.22	0	38.8		-10	55
9625		48.94	12.22	0	38.8		-10	55
9640		48.94	12.22	0	38.8		-10	55
9645		48.84	12.22	0	38.8		-10	55
9665		49.03	12.22	0	38.8		-10	55
9685		48.98	12.22	0	38.8		-10	55
9700		48.98	12.22	0	38.8		-10	55
9705		48.89	12.22	0	38.8		-10	55
9725		48.96	12.22	0	38.8		-10	55
9745		48.81	12.22	0	38.8		-10	55
9760		48.81	12.22	0	38.8		-10	55
9765		48.94	12.22	0	38.8		-10	55
9785		48.81	12.22	0	38.8		-10	55
9805		48.74	12.22	0	38.8		-10	55
9825		48.52	12.22	0	38.8		-10	55
9845		48.47	12.22	0	38.8		-10	55
9865		48.36	12.22	0	38.8		-10	55
9885		48.25	12.22	0	38.8		-10	55
9905		48.11	12.22	0	38.8		-10	55
9925		47.76	12.22	0	38.8		-10	55
9945		47.77	12.22	0	38.8		-10	55
9950		47.77	12.23	0	38.8		-10	55
9965		47.45	12.23	0	38.8		-10	55
9985		47.31	12.23	0	38.8		-10	55
10005		47.14	12.23	0	38.8		-10	55
10015		47.14	12.23	0	38.8		-10	55
10025		46.76	12.23	0	38.8		-10	55
10045		46.65	12.23	0	38.8		-10	55
10065		46.44	12.23	0	38.8		-10	55
10075		46.44	12.23	0	38.8		-10	55
10085		46.11	12.23	0	38.8		-10	55
10105		45.87	12.23	0	38.8		-10	55
10125		45.72	12.23	0	38.8		-10	55
10135		45.72	12.23	0	38.8		-10	55
10145		45.42	12.23	0	38.8		-10	55
10165		45.23	12.23	0	38.8		-10	55
10185		45.05	12.23	0	38.8		-10	55
10200		45.05	12.23	0	38.8		-10	55
10205		44.99	12.23	0	38.8		-10	55
10225		44.52	12.23	0	38.8		-10	55
10245		44.49	12.23	0	38.8		-10	55
10260		44.49	12.23	0	38.8		-10	55
10265		44.36	12.23	0	38.8		-10	55
10285		44.12	12.23	0	38.8		-10	55
10305		44.04	12.23	0	38.8		-10	55
10325		43.75	12.23	0	38.8		-10	55
10345		43.5	12.23	0	38.8		-10	55
10365		43.37	12.23	0	38.8		-10	55
10385		43.17	12.23	0	38.8		-10	55
10405		43.03	12.23	0	38.8		-10	55
10425		42.77	12.23	0	38.8		-10	55
10445		42.6	12.23	0	38.8		-10	55
10450		42.6	12.35	0	38.8		-10	55
10465		42.52	12.35	0	38.8		-10	55
10485		42.34	12.35	0	38.8		-10	55
10505		42.14	12.35	0	38.8		-10	55
10510		42.14	12.35	0	38.8		-10	55
10525		41.86	12.35	0	38.8		-10	55
10545		41.72	12.35	0	38.8		-10	55
10565		41.51	12.35	0	38.8		-10	55
10575		41.51	12.35	0	38.8		-10	55
10585		41.31	12.35	0	38.8		-10	55
10605		41.22	12.35	0	38.8		-10	55
10625		40.99	12.35	0	38.8		-10	55
10635		40.99	12.35	0	38.8		-10	55
10645		40.99	12.35	0	38.8		-10	55
10665		40.68	12.35	0	38.8		-10	55
10685		40.64	12.35	0	38.8		-10	55
10700		40.64	12.35	0	38.8		-10	55
10705		40.51	12.35	0	38.8		-10	55
10725		40.34	12.35	0	38.8		-10	55
10745		40.12	12.35	0	38.8		-10	55
10760		40.12	12.35	0	38.8		-10	55
10765		40.11	12.35	0	38.8		-10	55
10785		39.87	12.35	0	38.8		-10	55
10805		39.81	12.35	0	38.8		-10	55
10825		39.61	12.35	0	38.8		-10	55
10845		39.56	12.35	0	38.8		-10	55
10865		39.46	12.35	0	38.8		-10	55
10885		39.44	12.35	0	38.8		-10	55
10905		39.32	12.35	0	38.8		-10	55
10925		39.32	12.35	0	38.8		-10	55
10945		39.18	12.35	0	38.8		-10	55
10950		39.18	12.23	0	38.8		-10	55
10965		39.1	12.23	0	38.8		-10	55
10985		39.19	12.23	0	38.8		-10	55
11005		39.12	12.23	0	38.8		-10	55
11010		39.12	12.23	0	38.8		-10	55
11025		39.1	12.23	0	38.8		-10	55
11045		39	12.23	0	38.8		-10	55
11065		39.05	12.23	0	38.8		-10	55
11070		39.05	12.23	0	38.8		-10	55
11085		38.99	12.23	0	38.8		-10	55
11105		39	12.23	0	38.8		-10	55
11125		38.91	12.23	0	38.8		-10	55
11135		38.91	12.23	0	38.8		-10	55
11145		39.03	12.23	0	38.8		-10	55
11165		39.04	12.23	0	38.8		-10	55
11185		39.08	12.23	0	38.8		-10	55
11200		39.08	12.23	0	38.8		-10	55
11205		39.04	12.23	0	38.8		-10	55
11225		38.91	12.23	0	38.8		-10	55
11245		38.89	12.23	0	38.8		-10	55
11260		38.89	12.23	0	38.8		-10	55
11265		39.09	12.23	0	38.8		-10	55
11285		39.06	12.23	0	38.8		-10	55
11305		39.04	12.23	0	38.8		-10	55
11325		39.14	12.23	0	38.8		-10	55
11345		39.16	12.23	0	38.8		-10	55
11365		39.39	12.23	0	38.8		-10	55
11385		39.35	12.23	0	38.8		-10	55
11405		39.3	12.23	0	38.8		-10	55
11425		39.4	12.23	0	38.8		-10	55
11445		39.47	12.23	0	38.8		-10	55
11465		39.6	12.23	0	38.8		-10	55
11485		39.72	12.23	0	38.8		-10	55
11505		40.03	12.23	0	38.8		-10	55
11510		40.03	12.18	0	38.8		-10	55
11525		39.97	12.18	0	38.8		-10	55
11545		40.13	12.18	0	38.8		-10	55
11565		40.42	12.18	0	38.8		-10	55
11570		40.42	12.18	0	38.8		-10	55
11585		40.74	12.18	0	38.8		-10	55
11605		40.78	12.18	0	38.8		-10	55
11625		40.85	12.18	0	38.8		-10	55
11635		40.85	12.18	0	38.8		-10	55
11645		41.12	12.18	0	38.8		-10	55
11665		41.34	12.18	0	38.8		-10	55
11685		41.46	12.18	0	38.8		-10	55
11695		41.46	12.18	0	38.8		-10	55
11705		41.76	12.18	0	38.8		-10	55
11725		41.81	12.18	0	38.8		-10	55
11745		42.04	12.18	0	38.8		-10	55
11760		42.04	12.18	0	38.8		-10	55
11765		42.24	12.18	0	38.8		-10	55
11785		42.58	12.18	0	38.8		-10	55
11805		42.68	12.18	0	38.8		-10	55
11820		42.68	12.18	0	38.8		-10	55
11825		43.01	12.18	0	38.8		-10	55
11845		43.14	12.18	0	38.8		-10	55
11865		43.39	12.18	0	38.8		-10	55
11885		43.54	12.18	0	38.8		-10	55
11905		43.61	12.18	0	38.8		-10	55
11925		44.03	12.18	0	38.8		-10	55
11945		43.91	12.18	0	38.8		-10	55
11965		44.15	12.18	0	38.8		-10	55
11985		44.3	12.18	0	38.8		-10	55
12005		44.58	12.18	0	38.8		-10	55
12010		44.58	12.48	0	38.8		-10	55
12025		44.98	12.48	0	38.8		-10	55
12045		45.01	12.48	0	38.8		-10	55
12065		45.29	12.48	0	38.8		-10	55
12070		45.29	12.48	0	38.8		-10	55
12085		45.42	12.48	0	38.8		-10	55
12105		45.63	12.48	0	38.8		-10	55
12125		45.79	12.48	0	38.8		-10	55
12135		45.79	12.48	0	38.8		-10	55
12145		45.92	12.48	0	38.8		-10	55
12165		45.99	12.48	0	38.8		-10	55
12185		46.28	12.48	0	38.8		-10	55
12195		46.28	12.48	0	38.8		-10	55
12205		46.6	12.48	0	38.8		-10	55
12225		46.52	12.48	0	38.8		-10	55
12245		46.94	12.48	0	38.8		-10	55
12260		46.94	12.48	0	38.8		-10	55
12265		47	12.48	0	38.8		-10	55
12285		47.21	12.48	0	38.8		-10	55
12305		47.43	12.48	0	38.8		-10	55
12320		47.43	12.48	0	38.8		-10	55
12325		47.44	12.48	0	38.8		-10	55
12345		47.66	12.48	0	38.8		-10	55
12365		47.76	12.48	0	38.8		-10	55
12385		47.91	12.48	0	38.8		-10	55
12405		48.16	12.48	0	38.8		-10	55
12425		48.24	12.48	0	38.8		-10	55
12445		48.22	12.48	0	38.8		-10	55
12465		48.5	12.48	0	38.8		-10	55
12485		48.4	12.48	0	38.8		-10	55
12505		48.62	12.48	0	38.8		-10	55
12510		48.62	12.45	0	38.8		-10	55
12525		48.62	12.45	0	38.8		-10	55
12545		48.62	12.45	0	38.8		-10	55
12565		48.55	12.45	0	38.8		-10	55
12570		48.55	12.45	0	38.8		-10	55
12585		48.65	12.45	0	38.8		-10	55
12605		48.72	12.45	0	38.8		-10	55
12625		48.89	12.45	0	38.8		-10	55
12635		48.89	12.45	0	38.8		-10	55
12645		48.75	12.45	0	38.8		-10	55
12665		48.89	12.45	0	38.8		-10	55
12685		48.72	12.45	0	38.8		-10	55
12695		48.72	12.45	0	38.8		-10	55
12705		48.64	12.45	0	38.8		-10	55
12725		48.75	12.45	0	38.8		-10	55
12745		48.6	12.45	0	38.8		-10	55
12755		48.6	12.45	0	38.8		-10	55
12765		48.66	12.45	0	38.8		-10	55
12785		48.45	12.45	0	38.8		-10	55
12805		48.46	12.45	0	38.8		-10	55
12820		48.46	12.45	0	38.8		-10	55
12825		48.35	12.45	0	38.8		-10	55
12845		48.37	12.45	0	38.8		-10	55
12865		48.26	12.45	0	38.8		-10	55
12880		48.26	12.45	0	38.8		-10	55
12885		48.04	12.45	0	38.8		-10	55
12905		47.9	12.45	0	38.8		-10	55
12925		47.67	12.45	0	38.8		-10	55
12945		47.42	12.45	0	38.8		-10	55
12965		47.42	12.45	0	38.8		-10	55
12985		47.11	12.45	0	38.8		-10	55
13005		46.89	12.45	0	38.8		-10	55
13025		46.53	12.45	0	38.8		-10	55
13045		46.34	12.45	0	38.8		-10	55
13065		46.29	12.45	0	38.8		-10	55
13070		46.29	12.46	0	38.8		-10	55
13085		46.01	12.46	0	38.8		-10	55
13105		45.77	12.46	0	38.8		-10	55
13125		45.42	12.46	0	38.8		-10	55
13130		45.42	12.46	0	38.8		-10	55
13145		45.25	12.46	0	38.8		-10	55
13165		44.86	12.46	0	38.8		-10	55
13185		44.82	12.46	0	38.8		-10	55
13195		44.82	12.46	0	38.8		-10	55
13205		44.66	12.46	0	38.8		-10	55
13225		44.42	12.46	0	38.8		-10	55
13245		44.4	12.46	0	38.8		-10	55
13255		44.4	12.46	0	38.8		-10	55
13265		43.99	12.46	0	38.8		-10	55
13285		43.85	12.46	0	38.8		-10	55
13305		43.76	12.46	0	38.8		-10	55
13320		43.76	12.46	0	38.8		-10	55
13325		43.62	12.46	0	38.8		-10	55
13345		43.35	12.46	0	38.8		-10	55
13365		43.27	12.46	0	38.8		-10	55
13380		43.27	12.46	0	38.8		-10	55
13385		43.03	12.46	0	38.8		-10	55
13405		42.92	12.46	0	38.8		-10	55
13425		42.79	12.46	0	38.8		-10	55
13445		42.38	12.46	0	38.8		-10	55
13465		42.25	12.46	0	38.8		-10	55
13485		42.2	12.46	0	38.8		-10	55
13505		42.05	12.46	0	38.8		-10	55
13525		41.77	12.46	0	38.8		-10	55
13545		41.57	12.46	0	38.8		-10	55
13565		41.5	12.46	0	38.8		-10	55
13570		41.5	12.4	0	38.8		-10	55
13585		41.33	12.4	0	38.8		-10	55
13605		41.19	12.4	0	38.8		-10	55
13625		41.11	12.4	0	38.8		-10	55
13630		41.11	12.4	0	38.8		-10	55
13645		40.82	12.4	0	38.8		-10	55
13665		40.58	12.4	0	38.8		-10	55
13685		40.43	12.4	0	38.8		-10	55
13695		40.43	12.4	0	38.8		-10	55
13705		40.29	12.4	0	38.8		-10	55
13725		40.07	12.4	0	38.8		-10	55
13745		40.07	12.4	0	38.8		-10	55
13755		40.07	12.4	0	38.8		-10	55
13765		39.84	12.4	0	38.8		-10	55
13785		39.94	12.4	0	38.8		-10	55
13805		39.66	12.4	0	38.8		-10	55
13820		39.66	12.4	0	38.8		-10	55
13825		39.57	12.4	0	38.8		-10	55
13845		39.41	12.4	0	38.8		-10	55
13865		39.39	12.4	0	38.8		-10	55
13880		39.39	12.4	0	38.8		-10	55
13885		39.33	12.4	0	38.8		-10	55
13905		39.46	12.4	0	38.8		-10	55
13925		39.27	12.4	0	38.8		-10	55
13945		39.28	12.4	0	38.8		-10	55
13965		39.06	12.4	0	38.8		-10	55
13985		39.04	12.4	0	38.8		-10	55
14005		39.01	12.4	0	38.8		-10	55
14025		39.02	12.4	0	38.8		-10	55
14045		38.99	12.4	0	38.8		-10	55
14065		39.04	12.4	0	38.8		-10	55
14085		39.16	12.4	0	38.8		-10	55
14105		38.91	12.4	0	38.8		-10	55
14125		38.93	12.4	0	38.8		-10	55
14130		38.93	12.45	0	38.8		-10	55
14145		38.93	12.45	0	38.8		-10	55
14165		39.04	12.45	0	38.8		-10	55
14185		38.94	12.45	0	38.8		-10	55
14190		38.94	12.45	0	38.8		-10	55
14205		38.99	12.45	0	38.8		-10	55
14225		39.04	12.45	0	38.8		-10	55
14245		38.95	12.45	0	38.8		-10	55
14255		38.95	12.45	0	38.8		-10	55
14265		39.06	12.45	0	38.8		-10	55
14285		39.23	12.45	0	38.8		-10	55
14305		39.09	12.45	0	38.8		-10	55
14315		39.09	12.45	0	38.8		-10	55
14325		39.26	12.45	0	38.8		-10	55
14345		39.15	12.45	0	38.8		-10	55
14365		39.3	12.45	0	38.8		-10	55
14380		39.3	12.45	0	38.8		-10	55
14385		39.56	12.45	0	38.8		-10	55
14405		39.56	12.45	0	38.8		-10	55
14425		39.62	12.45	0	38.8		-10	55
14440		39.62	12.45	0	38.8		-10	55
14445		39.68	12.45	0	38.8		-10	55
14465		39.87	12.45	0	38.8		-10	55
14485		40.21	12.45	0	38.8		-10	55
14505		40.22	12.45	0	38.8		-10	55
14525		40.48	12.45	0	38.8		-10	55
14545		40.47	12.45	0	38.8		-10	55
14565		40.85	12.45	0	38.8		-10	55
14585		40.92	12.45	0	38.8		-10	55
14605		41.09	12.45	0	38.8		-10	55
14625		41.3	12.45	0	38.8		-10	55
14630		41.3	12.61	0	38.8		-10	55
14645		41.62	12.61	0	38.8		-10	55
14665		41.74	12.61	0	38.8		-10	55
14685		41.96	12.61	0	38.8		-10	55
14690		41.96	12.61	0	38.8		-10	55
14705		42.05	12.61	0	38.8		-10	55
14725		42.3	12.61	0	38.8		-10	55
14745		42.48	12.61	0	38.8		-10	55
14755		42.48	12.61	0	38.8		-10	55
14765		42.78	12.61	0	38.8		-10	55
14785		43.15	12.61	0	38.8		-10	55
14805		43.35	12.61	0	38.8		-10	55
14815		43.35	12.61	0	38.8		-10	55
14825		43.63	12.61	0	38.8		-10	55
14845		43.54	12.61	0	38.8		-10	55
14865		43.79	12.61	0	38.8		-10	55
14880		43.79	12.61	0	38.8		-10	55
14885		43.95	12.61	0	38.8		-10	55
14905		44.32	12.61	0	38.8		-10	55
14925		44.37	12.61	0	38.8		-10	55
14940		44.37	12.61	0	38.8		-10	55
14945		44.55	12.61	0	38.8		-10	55
14965		44.96	12.61	0	38.8		-10	55
14985		44.85	12.61	0	38.8		-10	55
15005		45.28	12.61	0	38.8		-10	55
15025		45.27	12.61	0	38.8		-10	55
15045		45.6	12.61	0	38.8		-10	55
15065		45.76	12.61	0	38.8		-10	55
15085		45.95	12.61	0	38.8		-10	55
15105		46.03	12.61	0	38.8		-10	55
15125		46.25	12.61	0	38.8		-10	55
15130		46.25	12.55	0	38.8		-10	55
15145		46.23	12.55	0	38.8		-10	55
15165		46.53	12.55	0	38.8		-10	55
15185		46.91	12.55	0	38.8		-10	55
15190		46.91	12.55	0	38.8		-10	55
15205		47.06	12.55	0	38.8		-10	55
15225		47.26	12.55	0	38.8		-10	55
15245		47.38	12.55	0	38.8		-10	55
15255		47.38	12.55	0	38.8		-10	55
15265		47.42	12.55	0	38.8		-10	55
15285		47.57	12.55	0	38.8		-10	55
15305		47.7	12.55	0	38.8		-10	55
15315		47.7	12.55	0	38.8		-10	55
15325		47.91	12.55	0	38.8		-10	55
15345		47.91	12.55	0	38.8		-10	55
15365		48.17	12.55	0	38.8		-10	55
15375		48.17	12.55	0	38.8		-10	55
15385		48.18	12.55	0	38.8		-10	55
15405		48.23	12.55	0	38.8		-10	55
15425		48.41	12.55	0	38.8		-10	55
15440		48.41	12.55	0	38.8		-10	55
15445		48.45	12.55	0	38.8		-10	55
15465		48.6	12.55	0	38.8		-10	55
15485		48.85	12.55	0	38.8		-10	55
15505		48.45	12.55	0	38.8		-10	55
15525		48.63	12.55	0	38.8		-10	55
15545		48.76	12.55	0	38.8		-10	55
15565		48.76	12.55	0	38.8		-10	55
15585		48.72	12.55	0	38.8		-10	55
15605		48.71	12.55	0	38.8		-10	55
15625		48.77	12.55	0	38.8		-10	55
15630		48.77	12.66	0	38.8		-10	55
15645		48.66	12.66	0	38.8		-10	55
15665		48.88	12.66	0	38.8		-10	55
15685		48.53	12.66	0	38.8		-10	55
15690		48.53	12.66	0	38.8		-10	55
15705		48.62	12.66	0	38.8		-10	55
15725		48.53	12.66	0	38.8		-10	55
15745		48.58	12.66	0	38.8		-10	55
15750		48.58	12.66	0	38.8		-10	55
15765		48.25	12.66	0	38.8		-10	55
15785		48.09	12.66	0	38.8		-10	55
15805		47.99	12.66	0	38.8		-10	55
15815		47.99	12.66	0	38.8		-10	55
15825		47.89	12.66	0	38.8		-10	55
15845		47.74	12.66	0	38.8		-10	55
15865		47.57	12.66	0	38.8		-10	55
15875		47.57	12.66	0	38.8		-10	55
15885		47.32	12.66	0	38.8		-10	55
15905		47.42	12.66	0	38.8		-10	55
15925		47.01	12.66	0	38.8		-10	55
15940		47.01	12.66	0	38.8		-10	55
15945		46.72	12.66	0	38.8		-10	55
15965		46.42	12.66	0	38.8		-10	55
15985		46.14	12.66	0	38.8		-10	55
16000		46.14	12.66	0	38.8		-10	55
16005		46.13	12.66	0	38.8		-10	55
16025		45.91	12.66	0	38.8		-10	55
16045		45.66	12.66	0	38.8		-10	55
16065		45.21	12.66	0	38.8		-10	55
16085		45.27	12.66	0	38.8		-10	55
16105		44.98	12.66	0	38.8		-10	55
16125		44.74	12.66	0	38.8		-10	55
16145		44.5	12.66	0	38.8		-10	55
16165		44.38	12.66	0	38.8		-10	55
16185		44.23	12.66	0	38.8		-10	55
16190		44.23	12.71	0	38.8		-10	55
16205		43.94	12.71	0	38.8		-10	55
16225		43.65	12.71	0	38.8		-10	55
16245		43.48	12.71	0	38.8		-10	55
16250		43.48	12.71	0	38.8		-10	55
16265		43.34	12.71	0	38.8		-10	55
16285		43.35	12.71	0	38.8		-10	55
16305		43.07	12.71	0	38.8		-10	55
16315		43.07	12.71	0	38.8		-10	55
16325		43.03	12.71	0	38.8		-10	55
16345		42.71	12.71	0	38.8		-10	55
16365		42.74	12.71	0	38.8		-10	55
16375		42.74	12.71	0	38.8		-10	55
16385		42.38	12.71	0	38.8		-10	55
16405		42.21	12.71	0	38.8		-10	55
16425		42.01	12.71	0	38.8		-10	55
16440		42.01	12.71	0	38.8		-10	55
16445		41.79	12.71	0	38.8		-10	55
16465		41.77	12.71	0	38.8		-10	55
16485		41.52	12.71	0	38.8		-10	55
16500		41.52	12.71	0	38.8		-10	55
16505		41.39	12.71	0	38.8		-10	55
16525		41.23	12.71	0	38.8		-10	55
16545		41.17	12.71	0	38.8		-10	55
16565		40.89	12.71	0	38.8		-10	55
16585		40.91	12.71	0	38.8		-10	55
16605		40.67	12.71	0	38.8		-10	55
16625		40.48	12.71	0	38.8		-10	55
16645		40.31	12.71	0	38.8		-10	55
16665		40.03	12.71	0	38.8		-10	55
16685		39.98	12.71	0	38.8		-10	55
16705		39.92	12.71	0	38.8		-10	55
16725		39.68	12.71	0	38.8		-10	55
16745		39.55	12.71	0	38.8		-10	55
16750		39.55	12.74	0	38.8		-10	55
16765		39.52	12.74	0	38.8		-10	55
16785		39.43	12.74	0	38.8		-10	55
16805		39.48	12.74	0	38.8		-10	55
16815		39.48	12.74	0	38.8		-10	55
16825		39.27	12.74	0	38.8		-10	55
16845		39.24	12.74	0	38.8		-10	55
16865		39.25	12.74	0	38.8		-10	55
16875		39.25	12.74	0	38.8		-10	55
16885		39.14	12.74	0	38.8		-10	55
16905		39.09	12.74	0	38.8		-10	55
16925		39.18	12.74	0	38.8		-10	55
16935		39.18	12.74	0	38.8		-10	55
16945		39.06	12.74	0	38.8		-10	55
16965		39.02	12.74	0	38.8		-10	55
16985		38.92	12.74	0	38.8		-10	55
17000		38.92	12.74	0	38.8		-10	55
17005		38.96	12.74	0	38.8		-10	55
17025		39.02	12.74	0	38.8		-10	55
17045		38.91	12.74	0	38.8		-10	55
17060		38.91	12.74	0	38.8		-10	55
17065		38.86	12.74	0	38.8		-10	55
17085		39	12.74	0	38.8		-10	55
17105		39.04	12.74	0	38.8		-10	55
17125		39.03	12.74	0	38.8		-10	55
17145		38.87	12.74	0	38.8		-10	55
17165		39	12.74	0	38.8		-10	55
17185		39.09	12.74	0	38.8		-10	55
17205		39.14	12.74	0	38.8		-10	55
17225		39.07	12.74	0	38.8		-10	55
17245		39.26	12.74	0	38.8		-10	55
17250		39.26	12.6	0	38.8		-10	55
17265		39.32	12.6	0	38.8		-10	55
17285		39.45	12.6	0	38.8		-10	55
17305		39.45	12.6	0	38.8		-10	55
17310		39.45	12.6	0	38.8		-10	55
17325		39.62	12.6	0	38.8		-10	55
17345		39.91	12.6	0	38.8		-10	55
17365		39.89	12.6	0	38.8		-10	55
17375		39.89	12.6	0	38.8		-10	55
17385		40.17	12.6	0	38.8		-10	55
17405		40.32	12.6	0	38.8		-10	55
17425		40.39	12.6	0	38.8		-10	55
17435		40.39	12.6	0	38.8		-10	55
17445		40.51	12.6	0	38.8		-10	55
17465		40.79	12.6	0	38.8		-10	55
17485		40.8	12.6	0	38.8		-10	55
17500		40.8	12.6	0	38.8		-10	55
17505		41.15	12.6	0	38.8		-10	55
17525		41.28	12.6	0	38.8		-10	55
17545		41.44	12.6	0	38.8		-10	55
17560		41.44	12.6	0	38.8		-10	55
17565		41.83	12.6	0	38.8		-10	55
17585		42	12.6	0	38.8		-10	55
17605		42.07	12.6	0	38.8		-10	55
17625		42.3	12.6	0	38.8		-10	55
17645		42.61	12.6	0	38.8		-10	55
17665		42.82	12.6	0	38.8		-10	55
17685		43.1	12.6	0	38.8		-10	55
17705		43.17	12.6	0	38.8		-10	55
17725		43.33	12.6	0	38.8		-10	55
17745		43.58	12.6	0	38.8		-10	55
17750		43.58	12.76	0	38.8		-10	55
17765		43.85	12.76	0	38.8		-10	55
17785		43.86	12.76	0	38.8		-10	55
17805		44.24	12.76	0	38.8		-10	55
17810		44.24	12.76	0	38.8		-10	55
17825		44.44	12.76	0	38.8		-10	55
17845		44.59	12.76	0	38.8		-10	55
17865		44.81	12.76	0	38.8		-10	55
17875		44.81	12.76	0	38.8		-10	55
17885		44.97	12.76	0	38.8		-10	55
17905		45.24	12.76	0	38.8		-10	55
17925		45.19	12.76	0	38.8		-10	55
17935		45.19	12.76	0	38.8		-10	55
17945		45.51	12.76	0	38.8		-10	55
17965		45.73	12.76	0	38.8		-10	55
17985		46.04	12.76	0	38.8		-10	55
18000		46.04	12.76	0	38.8		-10	55
18005		46.07	12.76	0	38.8		-10	55
18025		46.27	12.76	0	38.8		-10	55
18045		46.32	12.76	0	38.8		-10	55
18060		46.32	12.76	0	38.8		-10	55
18065		46.73	12.76	0	38.8		-10	55
18085		46.96	12.76	0	38.8		-10	55
18105		46.89	12.76	0	38.8		-10	55
18125		47.23	12.76	0	38.8		-10	55
18145		47.36	12.76	0	38.8		-10	55
18165		47.61	12.76	0	38.8		-10	55
18185		47.63	12.76	0	38.8		-10	55
18205		47.68	12.76	0	38.8		-10	55
18225		48.13	12.76	0	38.8		-10	55
18245		48.03	12.76	0	38.8		-10	55
18250		48.03	12.76	0	38.8		-10	55
18265		48.25	12.76	0	38.8		-10	55
18285		48.27	12.76	0	38.8		-10	55
18305		48.4	12.76	0	38.8		-10	55
18310		48.4	12.76	0	38.8		-10	55
18325		48.48	12.76	0	38.8		-10	55
18345		48.31	12.76	0	38.8		-10	55
18365		48.54	12.76	0	38.8		-10	55
18370		48.54	12.76	0	38.8		-10	55
18385		48.63	12.76	0	38.8		-10	55
18405		48.58	12.76	0	38.8		-10	55
18425		48.61	12.76	0	38.8		-10	55
18435		48.61	12.76	0	38.8		-10	55
18445		48.81	12.76	0	38.8		-10	55
18465		48.74	12.76	0	38.8		-10	55
18485		48.75	12.76	0	38.8		-10	55
18495		48.75	12.76	0	38.8		-10	55
18505		49.01	12.76	0	38.8		-10	55
18525		48.76	12.76	0	38.8		-10	55
18545		48.59	12.76	0	38.8		-10	55
18560		48.59	12.76	0	38.8		-10	55
18565		48.71	12.76	0	38.8		-10	55
18585		48.77	12.76	0	38.8		-10	55
18605		48.61	12.76	0	38.8		-10	55
18620		48.61	12.76	0	38.8		-10	55
18625		48.54	12.76	0	38.8		-10	55
18645		48.31	12.76	0	38.8		-10	55
18665		48.39	12.76	0	38.8		-10	55
18685		48.24	12.76	0	38.8		-10	55
18705		48.11	12.76	0	38.8		-10	55
18725		48	12.76	0	38.8		-10	55
18745		47.71	12.76	0	38.8		-10	55
18765		47.67	12.76	0	38.8		-10	55
18785		47.43	12.76	0	38.8		-10	55
18805		47.28	12.76	0	38.8		-10	55
18810		47.28	12.78	0	38.8		-10	55
18825		46.97	12.78	0	38.8		-10	55
18845		46.71	12.78	0	38.8		-10	55
18865		46.66	12.78	0	38.8		-10	55
18870		46.66	12.78	0	38.8		-10	55
18885		46.3	12.78	0	38.8		-10	55
18905		46.24	12.78	0	38.8		-10	55
18925		45.94	12.78	0	38.8		-10	55
18935		45.94	12.78	0	38.8		-10	55
18945		45.66	12.78	0	38.8		-10	55
18965		45.47	12.78	0	38.8		-10	55
18985		45.2	12.78	0	38.8		-10	55
18995		45.2	12.78	0	38.8		-10	55
19005		45.03	12.78	0	38.8		-10	55
19025		44.73	12.78	0	38.8		-10	55
19045		44.55	12.78	0	38.8		-10	55
19060		44.55	12.78	0	38.8		-10	55
19065		44.47	12.78	0	38.8		-10	55
19085		44.13	12.78	0	38.8		-10	55
19105		43.9	12.78	0	38.8		-10	55
19120		43.9	12.78	0	38.8		-10	55
19125		43.83	12.78	0	38.8		-10	55
19145		43.74	12.78	0	38.8		-10	55
19165		43.38	12.78	0	38.8		-10	55
19185		43.21	12.78	0	38.8		-10	55
19205		43.09	12.78	0	38.8		-10	55
19225		43.06	12.78	0	38.8		-10	55
19245		42.78	12.78	0	38.8		-10	55
19265		42.66	12.78	0	38.8		-10	55
19285		42.54	12.78	0	38.8		-10	55
19305		42.23	12.78	0	38.8		-10	55
19310		42.23	12.89	0	38.8		-10	55
19325		42.02	12.89	0	38.8		-10	55
19345		41.93	12.89	0	38.8		-10	55
19365		41.85	12.89	0	38.8		-10	55
19370		41.85	12.89	0	38.8		-10	55
19385		41.55	12.89	0	38.8		-10	55
19405		41.51	12.89	0	38.8		-10	55
19425		41.35	12.89	0	38.8		-10	55
19435		41.35	12.89	0	38.8		-10	55
19445		41.14	12.89	0	38.8		-10	55
19465		40.98	12.89	0	38.8		-10	55
19485		40.84	12.89	0	38.8		-10	55
19495		40.84	12.89	0	38.8		-10	55
19505		40.6	12.89	0	38.8		-10	55
19525		40.53	12.89	0	38.8		-10	55
19545		40.36	12.89	0	38.8		-10	55
19560		40.36	12.89	0	38.8		-10	55
19565		40.27	12.89	0	38.8		-10	55
19585		40.04	12.89	0	38.8		-10	55
19605		40.05	12.89	0	38.8		-10	55
19620		40.05	12.89	0	38.8		-10	55
19625		39.76	12.89	0	38.8		-10	55
19645		39.64	12.89	0	38.8		-10	55
19665		39.62	12.89	0	38.8		-10	55
19680		39.62	12.89	0	38.8		-10	55
19685		39.46	12.89	0	38.8		-10	55
19705		39.48	12.89	0	38.8		-10	55
19725		39.31	12.89	0	38.8		-10	55
19745		39.29	12.89	0	38.8		-10	55
19765		39.17	12.89	0	38.8		-10	55
19785		39.32	12.89	0	38.8		-10	55
19805		39.16	12.89	0	38.8		-10	55
19810		39.16	13.03	0	38.8		-10	55
19825		39.16	13.03	0	38.8		-10	55
19845		38.9	13.03	0	38.8		-10	55
19865		38.99	13.03	0	38.8		-10	55
19870		38.99	13.03	0	38.8		-10	55
19885		39.08	13.03	0	38.8		-10	55
19905		39.01	13.03	0	38.8		-10	55
19925		38.82	13.03	0	38.8		-10	55
19935		38.82	13.03	0	38.8		-10	55
19945		38.97	13.03	0	38.8		-10	55
19965		39.05	13.03	0	38.8		-10	55
19985		38.93	13.03	0	38.8		-10	55
19995		38.93	13.03	0	38.8		-10	55
20005		38.94	13.03	0	38.8		-10	55
20025		38.78	13.03	0	38.8		-10	55
20045		39.08	13.03	0	38.8		-10	55
20055		39.08	13.03	0	38.8		-10	55
20065		39	13.03	0	38.8		-10	55
20085		39.07	13.03	0	38.8		-10	55
20105		39.1	13.03	0	38.8		-10	55
20120		39.1	13.03	0	38.8		-10	55
20125		39.16	13.03	0	38.8		-10	55
20145		39.16	13.03	0	38.8		-10	55
20165		39.46	13.03	0	38.8		-10	55
20180		39.46	13.03	0	38.8		-10	55
20185		39.31	13.03	0	38.8		-10	55
20205		39.38	13.03	0	38.8		-10	55
20225		39.63	13.03	0	38.8		-10	55
20245		39.86	13.03	0	38.8		-10	55
20265		40.12	13.03	0	38.8		-10	55
20285		40.16	13.03	0	38.8		-10	55
20305		40.26	13.03	0	38.8		-10	55
20325		40.59	13.03	0	38.8		-10	55
20345		40.73	13.03	0	38.8		-10	55
20365		40.79	13.03	0	38.8		-10	55
20370		40.79	13.24	0	38.8		-10	55
20385		41.05	13.24	0	38.8		-10	55
20405		41.3	13.24	0	38.8		-10	55
20425		41.43	13.24	0	38.8		-10	55
20430		41.43	13.24	0	38.8		-10	55
20445		41.71	13.24	0	38.8		-10	55
20465		41.78	13.24	0	38.8		-10	55
20485		42.19	13.24	0	38.8		-10	55
20495		42.19	13.24	0	38.8		-10	55
20505		42.35	13.24	0	38.8		-10	55
20525		42.47	13.24	0	38.8		-10	55
20545		42.61	13.24	0	38.8		-10	55
20555		42.61	13.24	0	38.8		-10	55
20565		42.92	13.24	0	38.8		-10	55
20585		43.02	13.24	0	38.8		-10	55
20605		43.13	13.24	0	38.8		-10	55
20620		43.13	13.24	0	38.8		-10	55
20625		43.42	13.24	0	38.8		-10	55
20645		43.6	13.24	0	38.8		-10	55
20665		43.91	13.24	0	38.8		-10	55
20680		43.91	13.24	0	38.8		-10	55
20685		44.16	13.24	0	38.8		-10	55
20705		44.53	13.24	0	38.8		-10	55
20725		44.55	13.24	0	38.8		-10	55
20745		44.68	13.24	0	38.8		-10	55
20765		44.98	13.24	0	38.8		-10	55
20785		45.12	13.24	0	38.8		-10	55
20805		45.35	13.24	0	38.8		-10	55
20825		45.45	13.24	0	38.8		-10	55
20845		45.8	13.24	0	38.8		-10	55
20865		45.95	13.24	0	38.8		-10	55
20870		45.95	12.98	0	38.8		-10	55
20885		45.99	12.98	0	38.8		-10	55
20905		46.45	12.98	0	38.8		-10	55
20925		46.33	12.98	0	38.8		-10	55
20930		46.33	12.98	0	38.8		-10	55
20945		46.64	12.98	0	38.8		-10	55
20965		46.93	12.98	0	38.8		-10	55
20985		47	12.98	0	38.8		-10	55
21005		47.17	12.98	0	38.8		-10	55
21010		47.17	12.98	0	38.8		-10	55
21025		47.26	12.98	0	38.8		-10	55
21045		47.53	12.98	0	38.8		-10	55
21065		47.74	12.98	0	38.8		-10	55
21070		47.74	12.98	0	38.8		-10	55
21085		47.82	12.98	0	38.8		-10	55
21105		47.85	12.98	0	38.8		-10	55
21125		47.98	12.98	0	38.8		-10	55
21135		47.98	12.98	0	38.8		-10	55
21145		48.18	12.98	0	38.8		-10	55
21165		48.12	12.98	0	38.8		-10	55
21185		48.39	12.98	0	38.8		-10	55
21195		48.39	12.98	0	38.8		-10	55
21205		48.4	12.98	0	38.8		-10	55
21225		48.56	12.98	0	38.8		-10	55
21245		48.43	12.98	0	38.8		-10	55
21260		48.43	12.98	0	38.8		-10	55
21265		48.55	12.98	0	38.8		-10	55
21285		48.64	12.98	0	38.8		-10	55
21305		48.8	12.98	0	38.8		-10	55
21320		48.8	12.98	0	38.8		-10	55
21325		48.65	12.98	0	38.8		-10	55
21345		48.69	12.98	0	38.8		-10	55
21365		48.64	12.98	0	38.8		-10	55
21380		48.64	12.99	0	38.8		-10	55
21385		48.7	12.99	0	38.8		-10	55
21405		48.72	12.99	0	38.8		-10	55
21425		48.71	12.99	0	38.8		-10	55
21445		48.6	12.99	0	38.8		-10	55
21465		48.58	12.99	0	38.8		-10	55
21485		48.5	12.99	0	38.8		-10	55
21505		48.57	12.99	0	38.8		-10	55
21525		48.39	12.99	0	38.8		-10	55
21545		48.14	12.99	0	38.8		-10	55
21565		48.32	12.99	0	38.8		-10	55
21570		48.32	12.99	0	38.8		-10	55
21585		48.14	12.99	0	38.8		-10	55
21605		47.83	12.99	0	38.8		-10	55
21625		47.63	12.99	0	38.8		-10	55
21630		47.63	12.99	1	38.8		-10	55
21645		47.51	12.99	1	38.8		-10	55
21665		47.3	12.99	1	38.8		-10	55
21685		47.2	12.99	1	38.8		-10	55
21695		47.2	12.99	1	38.8		-10	55
21705		46.92	12.99	1	38.8		-10	55
21725		46.7	12.99	1	38.8		-10	55
21745		46.42	12.99	1	38.8		-10	55
21755		46.42	12.99	1	38.8		-10	55
21765		46.28	12.99	1	38.8		-10	55
21785		46.07	12.99	1	38.8		-10	55
21805		45.9	12.99	1	38.8		-10	55
21820		45.9	12.99	1	38.8		-10	55
21825		45.62	12.99	1	38.8		-10	55
21845		45.39	12.99	1	38.8		-10	55
21865		45.16	12.99	1	38.8		-10	55
21880		45.16	12.98	2	38.8		-10	55
21885		45.11	12.98	2	38.8		-10	55
21905		44.78	12.98	2	38.8		-10	55
21925		44.48	12.98	2	38.8		-10	55
21945		44.44	12.98	2	38.8		-10	55
21965		44.15	12.98	2	38.8		-10	55
21985		43.98	12.98	2	38.8		-10	55
22005		43.76	12.98	1	38.8		-10	55
22025		43.67	12.98	1	38.8		-10	55
22045		43.43	12.98	1	38.8		-10	55
22065		43.29	12.98	1	38.8		-10	55
22070		43.29	12.98	1	38.8		-10	55
22085		43.16	12.98	1	38.8		-10	55
22105		42.97	12.98	1	38.8		-10	55
22125		42.76	12.98	1	38.8		-10	55
22130		42.76	12.98	2	38.8		-10	55
22145		42.55	12.98	2	38.8		-10	55
22165		42.36	12.98	2	38.8		-10	55
22185		42.2	12.98	2	38.8		-10	55
22195		42.2	12.98	2	38.8		-10	55
22205		42.03	12.98	2	38.8		-10	55
22225		41.93	12.98	2	38.8		-10	55
22245		41.72	12.98	2	38.8		-10	55
22255		41.72	12.98	0	38.8		-10	55
22265		41.66	12.98	0	38.8		-10	55
22285		41.5	12.98	0	38.8		-10	55
22305		41.28	12.98	0	38.8		-10	55
22320		41.28	12.98	0	38.8		-10	55
22325		41.13	12.98	0	38.8		-10	55
22345		40.94	12.98	0	38.8		-10	55
22365		40.78	12.98	0	38.8		-10	55
22380		40.78	13.13	0	38.8		-10	55
22385		40.5	13.13	0	38.8		-10	55
22405		40.49	13.13	0	38.8		-10	55
22425		40.38	13.13	0	38.8		-10	55
22445		40.09	13.13	0	38.8		-10	55
22465		40.11	13.13	0	38.8		-10	55
22485		39.91	13.13	0	38.8		-10	55
22505		39.77	13.13	0	38.8		-10	55
22525		39.54	13.13	0	38.8		-10	55
22545		39.6	13.13	0	38.8		-10	55
22565		39.57	13.13	0	38.8		-10	55
22570		39.57	13.13	0	38.8		-10	55
22585		39.4	13.13	0	38.8		-10	55
22605		39.25	13.13	0	38.8		-10	55
22625		39.13	13.13	0	38.8		-10	55
22630		39.13	13.13	0	38.8		-10	55
22645		39.03	13.13	0	38.8		-10	55
22665		39.09	13.13	0	38.8		-10	55
22685		39.08	13.13	0	38.8		-10	55
22695		39.08	13.13	0	38.8		-10	55
22705		39.03	13.13	0	38.8		-10	55
22725		39.03	13.13	0	38.8		-10	55
22745		38.96	13.13	0	38.8		-10	55
22755		38.96	13.13	0	38.8		-10	55
22765		38.98	13.13	0	38.8		-10	55
22785		38.87	13.13	0	38.8		-10	55
22805		38.79	13.13	0	38.8		-10	55
22815		38.79	13.13	0	38.8		-10	55
22825		38.94	13.13	0	38.8		-10	55
22845		38.99	13.13	0	38.8		-10	55
22865		38.99	13.13	0	38.8		-10	55
22880		38.99	12.98	0	38.8		-10	55
22885		39.11	12.98	0	38.8		-10	55
22905		39.06	12.98	0	38.8		-10	55
22925		39.07	12.98	0	38.8		-10	55
22945		39.17	12.98	0	38.8		-10	55
22965		39.23	12.98	0	38.8		-10	55
22985		39.37	12.98	0	38.8		-10	55
23005		39.49	12.98	0	38.8		-10	55
23025		39.55	12.98	0	38.8		-10	55
23045		39.67	12.98	0	38.8		-10	55
23065		39.96	12.98	0	38.8		-10	55
23085		40.03	12.98	0	38.8		-10	55
23105		40.09	12.98	0	38.8		-10	55
23125		40.38	12.98	0	38.8		-10	55
23130		40.38	12.98	0	38.8		-10	55
23145		40.42	12.98	0	38.8		-10	55
23165		40.73	12.98	0	38.8		-10	55
23185		40.85	12.98	0	38.8		-10	55
23190		40.85	12.98	0	38.8		-10	55
23205		41.02	12.98	0	38.8		-10	55
23225		41.28	12.98	0	38.8		-10	55
23245		41.37	12.98	0	38.8		-10	55
23255		41.37	12.98	0	38.8		-10	55
23265		41.69	12.98	0	38.8		-10	55
23285		41.83	12.98	0	38.8		-10	55
23305		42.07	12.98	0	38.8		-10	55
23315		42.07	12.98	0	38.8		-10	55
23325		42.23	12.98	0	38.8		-10	55
23345		42.64	12.98	0	38.8		-10	55
23365		42.83	12.98	0	38.8		-10	55
23380		42.83	12.93	0	38.8		-10	55
23385		42.9	12.93	0	38.8		-10	55
23405		43.16	12.93	0	38.8		-10	55
23425		43.31	12.93	0	38.8		-10	55
23440		43.31	12.93	0	38.8		-10	55
23445		43.61	12.93	0	38.8		-10	55
23465		43.84	12.93	0	38.8		-10	55
23485		43.99	12.93	0	38.8		-10	55
23505		44.18	12.93	0	38.8		-10	55
23525		44.32	12.93	0	38.8		-10	55
23545		44.65	12.93	0	38.8		-10	55
23565		45.1	12.93	0	38.8		-10	55
23585		45.02	12.93	0	38.8		-10	55
23605		45.23	12.93	0	38.8		-10	55
23625		45.18	12.93	0	38.8		-10	55
23630		45.18	12.93	0	38.8		-10	55
23645		45.73	12.93	0	38.8		-10	55
23665		45.74	12.93	0	38.8		-10	55
23685		46.04	12.93	0	38.8		-10	55
23690		46.04	12.93	0	38.8		-10	55
23705		46.09	12.93	0	38.8		-10	55
23725		46.33	12.93	0	38.8		-10	55
23745		46.41	12.93	0	38.8		-10	55
23755		46.41	12.93	0	38.8		-10	55
23765		46.74	12.93	0	38.8		-10	55
23785		46.8	12.93	0	38.8		-10	55
23805		47.04	12.93	0	38.8		-10	55
23815		47.04	12.93	0	38.8		-10	55
23825		47.22	12.93	0	38.8		-10	55
23845		47.49	12.93	0	38.8		-10	55
23865		47.52	12.93	0	38.8		-10	55
23880		47.52	13.04	0	38.8		-10	55
23885		47.78	13.04	0	38.8		-10	55
23905		47.73	13.04	0	38.8		-10	55
23925		47.91	13.04	0	38.8		-10	55
23940		47.91	13.04	0	38.8		-10	55
23945		48.14	13.04	0	38.8		-10	55
23965		48.19	13.04	0	38.8		-10	55
23985		48.27	13.04	0	38.8		-10	55
24005		48.31	13.04	0	38.8		-10	55
24025		48.38	13.04	0	38.8		-10	55
24045		48.41	13.04	0	38.8		-10	55
24065		48.57	13.04	0	38.8		-10	55
24085		48.51	13.04	0	38.8		-10	55
24105		48.58	13.04	0	38.8		-10	55
24125		48.53	13.04	0	38.8		-10	55
24145		48.79	13.04	0	38.8		-10	55
24165		48.83	13.04	0	38.8		-10	55
24185		48.69	13.04	0	38.8		-10	55
24190		48.69	13.04	0	38.8		-10	55
24205		48.7	13.04	0	38.8		-10	55
24225		48.75	13.04	0	38.8		-10	55
24245		48.6	13.04	0	38.8		-10	55
24255		48.6	13.04	0	38.8		-10	55
24265		48.77	13.04	0	38.8		-10	55
24285		48.54	13.04	0	38.8		-10	55
24305		48.61	13.04	0	38.8		-10	55
24315		48.61	13.04	0	38.8		-10	55
24325		48.39	13.04	0	38.8		-10	55
24345		48.57	13.04	0	38.8		-10	55
24365		48.45	13.04	0	38.8		-10	55
24375		48.45	13.04	0	38.8		-10	55
24385		48.3	13.04	0	38.8		-10	55
24405		48.26	13.04	0	38.8		-10	55
24425		47.9	13.04	0	38.8		-10	55
24440		47.9	13.06	0	38.8		-10	55
24445		47.87	13.06	0	38.8		-10	55
24465		47.81	13.06	0	38.8		-10	55
24485		47.54	13.06	0	38.8		-10	55
24500		47.54	13.06	0	38.8		-10	55
24505		47.47	13.06	0	38.8		-10	55
24525		47.28	13.06	0	38.8		-10	55
24545		46.99	13.06	0	38.8		-10	55
24565		46.91	13.06	0	38.8		-10	55
24585		46.7	13.06	0	38.8		-10	55
24605		46.35	13.06	0	38.8		-10	55
24625		46.21	13.06	0	38.8		-10	55
24645		46.2	13.06	0	38.8		-10	55
24665		45.73	13.06	0	38.8		-10	55
24685		45.57	13.06	0	38.8		-10	55
24690		45.57	13.06	0	38.8		-10	55
24705		45.35	13.06	0	38.8		-10	55
24725		45.3	13.06	0	38.8		-10	55
24745		44.85	13.06	0	38.8		-10	55
24750		44.85	13.06	0	38.8		-10	55
24765		44.77	13.06	0	38.8		-10	55
24785		44.62	13.06	0	38.8		-10	55
24805		44.28	13.06	0	38.8		-10	55
24815		44.28	13.06	0	38.8		-10	55
24825		44.1	13.06	0	38.8		-10	55
24845		44.03	13.06	0	38.8		-10	55
24865		43.79	13.06	0	38.8		-10	55
24875		43.79	13.06	0	38.8		-10	55
24885		43.69	13.06	0	38.8		-10	55
24905		43.5	13.06	0	38.8		-10	55
24925		43.25	13.06	0	38.8		-10	55
24940		43.25	13.23	0	38.8		-10	55
24945		43.07	13.23	0	38.8		-10	55
24965		43.05	13.23	0	38.8		-10	55
24985		42.82	13.23	0	38.8		-10	55
25000		42.82	13.23	0	38.8		-10	55
25005		42.49	13.23	0	38.8		-10	55
25025		42.36	13.23	0	38.8		-10	55
25045		42.22	13.23	0	38.8		-10	55
25065		42.12	13.23	0	38.8		-10	55
25085		41.92	13.23	0	38.8		-10	55
25105		41.77	13.23	0	38.8		-10	55
25125		41.57	13.23	0	38.8		-10	55
25145		41.4	13.23	0	38.8		-10	55
25165		41.31	13.23	0	38.8		-10	55
25185		41.13	13.23	0	38.8		-10	55
25190		41.13	13.23	0	38.8		-10	55
25205		40.89	13.23	0	38.8		-10	55
25225		40.59	13.23	0	38.8		-10	55
25245		40.58	13.23	0	38.8		-10	55
25250		40.58	13.23	0	38.8		-10	55
25265		40.38	13.23	0	38.8		-10	55
25285		40.38	13.23	0	38.8		-10	55
25305		40.12	13.23	0	38.8		-10	55
25315		40.12	13.23	0	38.8		-10	55
25325		39.98	13.23	0	38.8		-10	55
25345		39.89	13.23	0	38.8		-10	55
25365		39.78	13.23	0	38.8		-10	55
25375		39.78	13.23	0	38.8		-10	55
25385		39.73	13.23	0	38.8		-10	55
25405		39.48	13.23	0	38.8		-10	55
25425		39.38	13.23	0	38.8		-10	55
25440		39.38	13.08	0	38.8		-10	55
25445		39.31	13.08	0	38.8		-10	55
25465		39.32	13.08	0	38.8		-10	55
25485		39.31	13.08	0	38.8		-10	55
25500		39.31	13.08	0	38.8		-10	55
25505		39.19	13.08	0	38.8		-10	55
25525		39.04	13.08	0	38.8		-10	55
25545		39.08	13.08	0	38.8		-10	55
25565		39.01	13.08	0	38.8		-10	55
25585		39.03	13.08	0	38.8		-10	55
25605		38.97	13.08	0	38.8		-10	55
25625		38.93	13.08	0	38.8		-10	55
25645		38.86	13.08	0	38.8		-10	55
25665		38.9	13.08	0	38.8		-10	55
25685		38.96	13.08	0	38.8		-10	55
25705		38.86	13.08	0	38.8		-10	55
25725		38.75	13.08	0	38.8		-10	55
25745		38.71	13.08	0	38.8		-10	55
25750		38.71	13.08	0	38.8		-10	55
25765		39.15	13.08	0	38.8		-10	55
25785		38.88	13.08	0	38.8		-10	55
25805		38.91	13.08	0	38.8		-10	55
25810		38.91	13.08	0	38.8		-10	55
25825		38.96	13.08	0	38.8		-10	55
25845		38.97	13.08	0	38.8		-10	55
25865		39	13.08	0	38.8		-10	55
25875		39	13.08	0	38.8		-10	55
25885		39.19	13.08	0	38.8		-10	55
25905		39.13	13.08	0	38.8		-10	55
25925		39.07	13.08	0	38.8		-10	55
25935		39.07	13.08	0	38.8		-10	55
25945		39.37	13.08	0	38.8		-10	55
25965		39.51	13.08	0	38.8		-10	55
25985		39.77	13.08	0	38.8		-10	55
26000		39.77	13.23	0	38.8		-10	55
26005		39.55	13.23	0	38.8		-10	55
26025		39.87	13.23	0	38.8		-10	55
26045		39.82	13.23	0	38.8		-10	55
26060		39.82	13.23	0	38.8		-10	55
26065		40.04	13.23	0	38.8		-10	55
26085		40.25	13.23	0	38.8		-10	55
26105		40.61	13.23	0	38.8		-10	55
26125		40.55	13.23	0	38.8		-10	55
26145		40.89	13.23	0	38.8		-10	55
26165		40.89	13.23	0	38.8		-10	55
26185		41.21	13.23	0	38.8		-10	55
26205		41.38	13.23	0	38.8		-10	55
26225		41.61	13.23	0	38.8		-10	55
26245		41.86	13.23	0	38.8		-10	55
26250		41.86	13.23	0	38.8		-10	55
26265		42.07	13.23	0	38.8		-10	55
26285		42.13	13.23	0	38.8		-10	55
26305		42.44	13.23	0	38.8		-10	55
26310		42.44	13.23	0	38.8		-10	55
26325		42.5	13.23	0	38.8		-10	55
26345		42.92	13.23	0	38.8		-10	55
26365		43.13	13.23	0	38.8		-10	55
26375		43.13	13.23	0	38.8		-10	55
26385		43.3	13.23	0	38.8		-10	55
26405		43.53	13.23	0	38.8		-10	55
26425		43.8	13.23	0	38.8		-10	55
26435		43.8	13.23	0	38.8		-10	55
26445		44.02	13.23	0	38.8		-10	55
26465		44.21	13.23	0	38.8		-10	55
26485		44.26	13.23	0	38.8		-10	55
26500		44.26	13.13	0	38.8		-10	55
26505		44.58	13.13	0	38.8		-10	55
26525		44.6	13.13	0	38.8		-10	55
26545		44.95	13.13	0	38.8		-10	55
26560		44.95	13.13	0	38.8		-10	55
26565		45.01	13.13	0	38.8		-10	55
26585		45.12	13.13	0	38.8		-10	55
26605		45.44	13.13	0	38.8		-10	55
26625		45.63	13.13	0	38.8		-10	55
26645		45.82	13.13	0	38.8		-10	55
26665		46.09	13.13	0	38.8		-10	55
26685		46.18	13.13	0	38.8		-10	55
26705		46.36	13.13	0	38.8		-10	55
26725		46.47	13.13	0	38.8		-10	55
26745		46.8	13.13	0	38.8		-10	55
26750		46.8	13.13	0	38.8		-10	55
26765		46.95	13.13	0	38.8		-10	55
26785		47.07	13.13	0	38.8		-10	55
26805		47.31	13.13	0	38.8		-10	55
26810		47.31	13.13	0	38.8		-10	55
26825		47.41	13.13	0	38.8		-10	55
26845		47.63	13.13	0	38.8		-10	55
26865		47.84	13.13	0	38.8		-10	55
26875		47.84	13.13	0	38.8		-10	55
26885		47.82	13.13	0	38.8		-10	55
26905		47.91	13.13	0	38.8		-10	55
26925		48.15	13.13	0	38.8		-10	55
26935		48.15	13.13	0	38.8		-10	55
26945		48.1	13.13	0	38.8		-10	55
26965		48.23	13.13	0	38.8		-10	55
26985		48.25	13.13	0	38.8		-10	55
26995		48.25	13.13	0	38.8		-10	55
27005		48.45	13.13	0	38.8		-10	55
27025		48.42	13.13	0	38.8		-10	55
27045		48.45	13.13	0	38.8		-10	55
27060		48.45	13.18	0	38.8		-10	55
27065		48.55	13.18	0	38.8		-10	55
27085		48.71	13.18	0	38.8		-10	55
27105		48.44	13.18	0	38.8		-10	55
27120		48.44	13.18	0	38.8		-10	55
27125		48.65	13.18	0	38.8		-10	55
27145		48.54	13.18	0	38.8		-10	55
27165		48.54	13.18	0	38.8		-10	55
27185		48.66	13.18	0	38.8		-10	55
27205		48.54	13.18	0	38.8		-10	55
27225		48.76	13.18	0	38.8		-10	55
27245		48.47	13.18	0	38.8		-10	55
27265		48.32	13.18	0	38.8		-10	55
27285		48.39	13.18	0	38.8		-10	55
27305		48.5	13.18	0	38.8		-10	55
27310		48.5	13.18	0	38.8		-10	55
27325		48.31	13.18	0	38.8		-10	55
27345		48.36	13.18	0	38.8		-10	55
27365		48.18	13.18	0	38.8		-10	55
27375		48.18	13.18	0	38.8		-10	55
27385		48.04	13.18	0	38.8		-10	55
27405		47.95	13.18	0	38.8		-10	55
27425		47.61	13.18	0	38.8		-10	55
27435		47.61	13.18	0	38.8		-10	55
27445		47.53	13.18	0	38.8		-10	55
27465		47.48	13.18	0	38.8		-10	55
27485		47.41	13.18	0	38.8		-10	55
27495		47.41	13.18	1	38.8		-10	55
27505		47.01	13.18	1	38.8		-10	55
27525		46.86	13.18	1	38.8		-10	55
27545		46.68	13.18	1	38.8		-10	55
27560		46.68	13.14	1	38.8		-10	55
27565		46.23	13.14	1	38.8		-10	55
27585		46.17	13.14	1	38.8		-10	55
27605		46.06	13.14	1	38.8		-10	55
27620		46.06	13.14	0	38.8		-10	55
27625		45.67	13.14	0	38.8		-10	55
27645		45.62	13.14	0	38.8		-10	55
27665		45.2	13.14	0	38.8		-10	55
27685		45.16	13.14	0	38.8		-10	55
27705		44.96	13.14	0	38.8		-10	55
27725		44.65	13.14	0	38.8		-10	55
27745		44.49	13.14	1	38.8		-10	55
27765		44.34	13.14	1	38.8		-10	55
27785		43.93	13.14	1	38.8		-10	55
27805		43.93	13.14	1	38.8		-10	55
27810		43.93	13.14	1	38.8		-10	55
27825		43.56	13.14	1	38.8		-10	55
27845		43.34	13.14	1	38.8		-10	55
27865		43.25	13.14	1	38.8		-10	55
27870		43.25	13.14	0	38.8		-10	55
27885		43.17	13.14	0	38.8		-10	55
27905		43.09	13.14	0	38.8		-10	55
27925		42.76	13.14	0	38.8		-10	55
27935		42.76	13.14	0	38.8		-10	55
27945		42.82	13.14	0	38.8		-10	55
27965		42.52	13.14	0	38.8		-10	55
27985		42.21	13.14	0	38.8		-10	55
27995		42.21	13.14	0	38.8		-10	55
28005		42.2	13.14	0	38.8		-10	55
28025		41.97	13.14	0	38.8		-10	55
28045		41.91	13.14	0	38.8		-10	55
28060		41.91	13.21	0	38.8		-10	55
28065		41.72	13.21	0	38.8		-10	55
28085		41.45	13.21	0	38.8		-10	55
28105		41.3	13.21	0	38.8		-10	55
28120		41.3	13.21	1	38.8		-10	55
28125		41.2	13.21	1	38.8		-10	55
28145		41.08	13.21	1	38.8		-10	55
28165		40.77	13.21	1	38.8		-10	55
28185		40.62	13.21	1	38.8		-10	55
28205		40.55	13.21	1	38.8		-10	55
28225		40.4	13.21	1	38.8		-10	55
28245		40.29	13.21	1	38.8		-10	55
28265		40.14	13.21	1	38.8		-10	55
28285		40.01	13.21	1	38.8		-10	55
28305		39.87	13.21	1	38.8		-10	55
28310		39.87	13.21	1	38.8		-10	55
28325		39.67	13.21	1	38.8		-10	55
28345		39.58	13.21	1	38.8		-10	55
28365		39.33	13.21	1	38.8		-10	55
28370		39.33	13.21	0	38.8		-10	55
28385		39.32	13.21	0	38.8		-10	55
28405		39.28	13.21	0	38.8		-10	55
28425		39.28	13.21	0	38.8		-10	55
28430		39.28	13.21	0	38.8		-10	55
28445		39.13	13.21	0	38.8		-10	55
28465		39.13	13.21	0	38.8		-10	55
28485		39.05	13.21	0	38.8		-10	55
28495		39.05	13.21	0	38.8		-10	55
28505		38.98	13.21	0	38.8		-10	55
28525		39.06	13.21	0	38.8		-10	55
28545		39.01	13.21	0	38.8		-10	55
28560		39.01	13.31	0	38.8		-10	55
28565		38.84	13.31	0	38.8		-10	55
28585		38.86	13.31	0	38.8		-10	55
28605		38.87	13.31	0	38.8		-10	55
28620		38.87	13.31	0	38.8		-10	55
28625		38.83	13.31	0	38.8		-10	55
28645		38.81	13.31	0	38.8		-10	55
28665		38.88	13.31	0	38.8		-10	55
28680		38.88	13.31	0	38.8		-10	55
28685		39.07	13.31	0	38.8		-10	55
28705		38.89	13.31	0	38.8		-10	55
28725		38.91	13.31	0	38.8		-10	55
28745		38.94	13.31	0	38.8		-10	55
28765		38.88	13.31	0	38.8		-10	55
28785		39.09	13.31	0	38.8		-10	55
28805		39.06	13.31	0	38.8		-10	55
28825		39.12	13.31	0	38.8		-10	55
28845		39.25	13.31	0	38.8		-10	55
28865		39.14	13.31	0	38.8		-10	55
28870		39.14	13.31	0	38.8		-10	55
28885		39.39	13.31	0	38.8		-10	55
28905		39.52	13.31	0	38.8		-10	55
28925		39.58	13.31	0	38.8		-10	55
28930		39.58	13.31	0	38.8		-10	55
28945		39.72	13.31	0	38.8		-10	55
28965		39.85	13.31	0	38.8		-10	55
28985		40.07	13.31	0	38.8		-10	55
28995		40.07	13.31	0	38.8		-10	55
29005		40.29	13.31	0	38.8		-10	55
29025		40.42	13.31	0	38.8		-10	55
29045		40.61	13.31	0	38.8		-10	55
29055		40.61	13.31	0	38.8		-10	55
29065		40.89	13.31	0	38.8		-10	55
29085		41.01	13.31	0	38.8		-10	55
29105		41.12	13.31	0	38.8		-10	55
29120		41.12	13.48	0	38.8		-10	55
29125		41.52	13.48	0	38.8		-10	55
29145		41.71	13.48	0	38.8		-10	55
29165		41.9	13.48	0	38.8		-10	55
29180		41.9	13.48	0	38.8		-10	55
29185		41.93	13.48	0	38.8		-10	55
29205		42.14	13.48	0	38.8		-10	55
29225		42.24	13.48	0	38.8		-10	55
29245		42.66	13.48	0	38.8		-10	55
29265		42.85	13.48	0	38.8		-10	55
29285		43.15	13.48	0	38.8		-10	55
29305		43.25	13.48	0	38.8		-10	55
29325		43.33	13.48	0	38.8		-10	55
29345		43.76	13.48	0	38.8		-10	55
29365		43.82	13.48	0	38.8		-10	55
29370		43.82	13.48	0	38.8		-10	55
29385		44.12	13.48	0	38.8		-10	55
29405		44.34	13.48	0	38.8		-10	55
29425		44.43	13.48	0	38.8		-10	55
29430		44.43	13.48	0	38.8		-10	55
29445		44.85	13.48	0	38.8		-10	55
29465		44.83	13.48	0	38.8		-10	55
29485		45.09	13.48	0	38.8		-10	55
29495		45.09	13.48	0	38.8		-10	55
29505		45.26	13.48	0	38.8		-10	55
29525		45.37	13.48	0	38.8		-10	55
29545		45.84	13.48	0	38.8		-10	55
29555		45.84	13.48	0	38.8		-10	55
29565		45.98	13.48	0	38.8		-10	55
29585		45.95	13.48	0	38.8		-10	55
29605		46.26	13.48	0	38.8		-10	55
29620		46.26	13.23	0	38.8		-10	55
29625		46.42	13.23	0	38.8		-10	55
29645		46.64	13.23	0	38.8		-10	55
29665		46.7	13.23	0	38.8		-10	55
29680		46.7	13.23	0	38.8		-10	55
29685		47.08	13.23	0	38.8		-10	55
29705		47.14	13.23	0	38.8		-10	55
29725		47.27	13.23	0	38.8		-10	55
29740		47.27	13.23	0	38.8		-10	55
29745		47.42	13.23	0	38.8		-10	55
29765		47.66	13.23	0	38.8		-10	55
29785		47.74	13.23	0	38.8		-10	55
29805		47.63	13.23	0	38.8		-10	55
29825		47.86	13.23	0	38.8		-10	55
29845		48.04	13.23	0	38.8		-10	55
29865		48.05	13.23	0	38.8		-10	55
29870		48.05	13.23	0	38.8		-10	55
29885		48.27	13.23	0	38.8		-10	55
29905		48.25	13.23	0	38.8		-10	55
29925		48.27	13.23	0	38.8		-10	55
29930		48.27	13.23	0	38.8		-10	55
29945		48.32	13.23	0	38.8		-10	55
29965		48.43	13.23	0	38.8		-10	55
29985		48.49	13.23	0	38.8		-10	55
29990		48.49	13.23	1	38.8		-10	55
30005		48.71	13.23	1	38.8		-10	55
30025		48.58	13.23	1	38.8		-10	55
30045		48.58	13.23	1	38.8		-10	55
30055		48.58	13.23	1	38.8		-10	55
30065		48.54	13.23	1	38.8		-10	55
30085		48.66	13.23	1	38.8		-10	55
30105		48.57	13.23	1	38.8		-10	55
30115		48.57	13.23	1	38.8		-10	55
30125		48.48	13.23	1	38.8		-10	55
30145		48.54	13.23	1	38.8		-10	55
30165		48.52	13.23	1	38.8		-10	55
30180		48.52	13.16	1	38.8		-10	55
30185		48.42	13.16	1	38.8		-10	55
30205		48.58	13.16	1	38.8		-10	55
30225		48.31	13.16	1	38.8		-10	55
30240		48.31	13.16	0	38.8		-10	55
30245		48.28	13.16	0	38.8		-10	55
30265		48.26	13.16	0	38.8		-10	55
30285		48.19	13.16	0	38.8		-10	55
30305		47.99	13.16	0	38.8		-10	55
30325		47.79	13.16	0	38.8		-10	55
30345		47.67	13.16	0	38.8		-10	55
30365		47.55	13.16	1	38.8		-10	55
30385		47.4	13.16	1	38.8		-10	55
30405		47.18	13.16	1	38.8		-10	55
30425		46.99	13.16	1	38.8		-10	55
30430		46.99	13.16	1	38.8		-10	55
30445		46.91	13.16	1	38.8		-10	55
30465		46.54	13.16	1	38.8		-10	55
30485		46.21	13.16	1	38.8		-10	55
30490		46.21	13.16	1	38.8		-10	55
30505		46.12	13.16	1	38.8		-10	55
30525		45.91	13.16	1	38.8		-10	55
30545		45.89	13.16	1	38.8		-10	55
30555		45.89	13.16	1	38.8		-10	55
30565		45.53	13.16	1	38.8		-10	55
30585		45.26	13.16	1	38.8		-10	55
30605		45.16	13.16	1	38.8		-10	55
30615		45.16	13.16	1	38.8		-10	55
30625		44.76	13.16	1	38.8		-10	55
30645		44.68	13.16	1	38.8		-10	55
30665		44.45	13.16	1	38.8		-10	55
30680		44.45	13.24	1	38.8		-10	55
30685		44.27	13.24	1	38.8		-10	55
30705		44.04	13.24	1	38.8		-10	55
30725		43.94	13.24	1	38.8		-10	55
30740		43.94	13.24	1	38.8		-10	55
30745		43.68	13.24	1	38.8		-10	55
30765		43.53	13.24	1	38.8		-10	55
30785		43.38	13.24	1	38.8		-10	55
30805		43.09	13.24	1	38.8		-10	55
30825		42.91	13.24	1	38.8		-10	55
30845		42.79	13.24	1	38.8		-10	55
30865		42.75	13.24	1	38.8		-10	55
30885		42.48	13.24	1	38.8		-10	55
30905		42.27	13.24	1	38.8		-10	55
30925		42.17	13.24	1	38.8		-10	55
30930		42.17	13.24	1	38.8		-10	55
30945		41.99	13.24	1	38.8		-10	55
30965		42.05	13.24	1	38.8		-10	55
30985		41.72	13.24	1	38.8		-10	55
30990		41.72	13.24	0	38.8		-10	55
31005		41.5	13.24	0	38.8		-10	55
31025		41.39	13.24	0	38.8		-10	55
31045		41.14	13.24	0	38.8		-10	55
31055		41.14	13.24	0	38.8		-10	55
31065		40.96	13.24	0	38.8		-10	55
31085		40.84	13.24	0	38.8		-10	55
31105		40.67	13.24	0	38.8		-10	55
31115		40.67	13.24	0	38.8		-10	55
31125		40.47	13.24	0	38.8		-10	55
31145		40.46	13.24	0	38.8		-10	55
31165		40.35	13.24	0	38.8		-10	55
31180		40.35	13.23	0	38.8		-10	55
31185		40.14	13.23	0	38.8		-10	55
31205		39.92	13.23	0	38.8		-10	55
31225		39.84	13.23	0	38.8		-10	55
31240		39.84	13.23	0	38.8		-10	55
31245		39.69	13.23	0	38.8		-10	55
31265		39.55	13.23	0	38.8		-10	55
31285		39.45	13.23	0	38.8		-10	55
31300		39.45	13.23	0	38.8		-10	55
31305		39.36	13.23	0	38.8		-10	55
31325		39.32	13.23	0	38.8		-10	55
31345		39.18	13.23	0	38.8		-10	55
31365		39.14	13.23	0	38.8		-10	55
31385		39.21	13.23	0	38.8		-10	55
31405		39.31	13.23	0	38.8		-10	55
31425		39.15	13.23	0	38.8		-10	55
31445		38.96	13.23	0	38.8		-10	55
31465		38.92	13.23	0	38.8		-10	55
31485		38.83	13.23	0	38.8		-10	55
31490		38.83	13.23	0	38.8		-10	55
31505		38.78	13.23	0	38.8		-10	55
31525		38.8	13.23	0	38.8		-10	55
31545		38.83	13.23	0	38.8		-10	55
31550		38.83	13.23	0	38.8		-10	55
31565		38.88	13.23	0	38.8		-10	55
31585		38.83	13.23	0	38.8		-10	55
31605		38.86	13.23	0	38.8		-10	55
31615		38.86	13.23	0	38.8		-10	55
31625		38.69	13.23	0	38.8		-10	55
31645		38.95	13.23	0	38.8		-10	55
31665		39.11	13.23	0	38.8		-10	55
31675		39.11	13.23	0	38.8		-10	55
31685		38.96	13.23	0	38.8		-10	55
31705		39.03	13.23	0	38.8		-10	55
31725		38.96	13.23	0	38.8		-10	55
31740		38.96	13.36	0	38.8		-10	55
31745		39.26	13.36	0	38.8		-10	55
31765		39.26	13.36	0	38.8		-10	55
31785		39.24	13.36	0	38.8		-10	55
31800		39.24	13.36	0	38.8		-10	55
31805		39.37	13.36	0	38.8		-10	55
31825		39.56	13.36	0	38.8		-10	55
31845		39.7	13.36	0	38.8		-10	55
31865		39.82	13.36	0	38.8		-10	55
31885		40.23	13.36	0	38.8		-10	55
31905		40.22	13.36	0	38.8		-10	55
31925		40.32	13.36	0	38.8		-10	55
31945		40.52	13.36	0	38.8		-10	55
31965		40.6	13.36	0	38.8		-10	55
31985		40.92	13.36	0	38.8		-10	55
31990		40.92	13.36	0	38.8		-10	55
32005		40.99	13.36	0	38.8		-10	55
32025		41.14	13.36	0	38.8		-10	55
32045		41.33	13.36	0	38.8		-10	55
32050		41.33	13.36	0	38.8		-10	55
32065		41.66	13.36	0	38.8		-10	55
32085		41.87	13.36	0	38.8		-10	55
32105		42.19	13.36	0	38.8		-10	55
32115		42.19	13.36	0	38.8		-10	55
32125		42.28	13.36	0	38.8		-10	55
32145		42.61	13.36	0	38.8		-10	55
32165		42.65	13.36	0	38.8		-10	55
32175		42.65	13.36	0	38.8		-10	55
32185		43.08	13.36	0	38.8		-10	55
[truncated: 280 more rows]
