# Supplementary material for: Clinical identification of the stimulus intensity to measure temporal summation of second pain
Source: Sci Rep. 2022 Jul 28;12:12915. doi: 10.1038/s41598-022-17171-6 (PMC9334644; doi:10.1038/s41598-022-17171-6)
Supplement: Supplementary file 1 — Supplementary Information 1. [file 41598_2022_17171_MOESM1_ESM.zip › 25 PT.xlsx]

## Sheet: Sheet1
Timestamp [msec]	Heater [C]	Tec [C]	Water [C]	COVAS	Baseline [C]	Events	LimiterMin [C]	LimiterMax [C]
30		39.31
35		39.31	11.02	0	39.2		-10	55
50		39.31	11.02	0	39.2		-10	55
65		39.31	11.02	0	39.2		-10	55
70		39.29	11.02	0	39.2		-10	55
90		39.37	11.02	0	39.2		-10	55
95		39.37	11.02	0	39.2		-10	55
110		39.32	11.02	0	39.2		-10	55
130		39.27	11.02	0	39.2		-10	55
150		39.29	11.02	0	39.2		-10	55
170		39.29	11.02	0	39.2		-10	55
190		39.3	11.02	0	39.2		-10	55
210		39.41	11.02	0	39.2		-10	55
215		39.41	11.02	0	39.2		-10	55
230		39.34	11.02	0	39.2		-10	55
250		39.26	11.02	0	39.2		-10	55
270		39.37	11.02	0	39.2		-10	55
275		39.37	11.02	0	39.2		-10	55
290		39.31	11.02	0	39.2		-10	55
310		39.29	11.02	0	39.2		-10	55
330		39.29	11.02	0	39.2		-10	55
340		39.29	11.02	0	39.2		-10	55
350		39.23	11.02	0	39.2		-10	55
370		39.26	11.02	0	39.2		-10	55
390		39.4	11.02	0	39.2		-10	55
400		39.4	11.02	0	39.2		-10	55
410		39.39	11.02	0	39.2		-10	55
430		39.43	11.02	0	39.2		-10	55
450		39.33	11.02	0	39.2		-10	55
465		39.33	11.02	0	39.2		-10	55
470		39.21	11.02	0	39.2		-10	55
490		39.31	11.02	0	39.2		-10	55
510		39.29	11.02	0	39.2		-10	55
525		39.29	11.02	0	39.2		-10	55
530		39.18	11.02	0	39.2		-10	55
550		39.25	11.02	0	39.2		-10	55
570		39.24	11.02	0	39.2		-10	55
590		39.36	11.04	0	39.2		-10	55
610		39.27	11.04	0	39.2		-10	55
630		39.15	11.04	0	39.2		-10	55
650		39.37	11.04	0	39.2		-10	55
670		39.32	11.04	0	39.2		-10	55
690		39.22	11.04	0	39.2		-10	55
710		39.28	11.04	0	39.2		-10	55
715		39.28	11.04	0	39.2		-10	55
730		39.17	11.04	0	39.2		-10	55
750		39.33	11.04	0	39.2		-10	55
770		39.21	11.04	0	39.2		-10	55
775		39.21	11.04	0	39.2		-10	55
790		39.2	11.04	0	39.2		-10	55
810		39.18	11.04	0	39.2		-10	55
830		39.2	11.04	0	39.2		-10	55
840		39.2	11.04	0	39.2		-10	55
850		39.31	11.04	0	39.2		-10	55
870		39.1	11.04	0	39.2		-10	55
890		39.17	11.04	0	39.2		-10	55
900		39.17	11.04	0	39.2		-10	55
910		39.21	11.04	0	39.2		-10	55
930		39.23	11.04	0	39.2		-10	55
950		39.2	11.04	0	39.2		-10	55
965		39.2	11.04	0	39.2		-10	55
970		39.07	11.04	0	39.2		-10	55
990		39.08	11.04	0	39.2		-10	55
1010		39.22	11.04	0	39.2		-10	55
1025		39.22	11.04	0	39.2		-10	55
1030		39.29	11.04	0	39.2		-10	55
1050		39.28	11.04	0	39.2		-10	55
1070		39.15	11.04	0	39.2		-10	55
1090		39.17	10.88	0	39.2		-10	55
1110		39.27	10.88	0	39.2		-10	55
1130		39.29	10.88	0	39.2		-10	55
1150		39.24	10.88	0	39.2		-10	55
1170		39.17	10.88	0	39.2		-10	55
1190		39.14	10.88	0	39.2		-10	55
1210		39.39	10.88	0	39.2		-10	55
1230		39.24	10.88	0	39.2		-10	55
1250		39.27	10.88	0	39.2		-10	55
1270		39.2	10.88	0	39.2		-10	55
1275		39.2	10.88	0	39.2		-10	55
1290		39.16	10.88	0	39.2		-10	55
1310		39.36	10.88	0	39.2		-10	55
1330		39.22	10.88	0	39.2		-10	55
1340		39.22	10.88	0	39.2		-10	55
1350		39.27	10.88	0	39.2		-10	55
1370		39.19	10.88	0	39.2		-10	55
1390		39.28	10.88	0	39.2		-10	55
1400		39.28	10.88	0	39.2		-10	55
1410		39.2	10.88	0	39.2		-10	55
1430		39.2	10.88	0	39.2		-10	55
1450		39.31	10.88	0	39.2		-10	55
1460		39.31	10.88	0	39.2		-10	55
1470		39.21	10.88	0	39.2		-10	55
1490		39.37	10.88	0	39.2		-10	55
1510		39.26	10.88	0	39.2		-10	55
1525		39.26	10.88	0	39.2		-10	55
1530		39.29	10.88	0	39.2		-10	55
1550		39.27	10.88	0	39.2		-10	55
1570		39.21	10.88	0	39.2		-10	55
1585		39.21	10.88	0	39.2		-10	55
1590		39.18	10.88	0	39.2		-10	55
1610		39.21	10.88	0	39.2		-10	55
1630		39.27	10.88	0	39.2		-10	55
1650		39.27	10.89	0	39.2		-10	55
1670		39.25	10.89	0	39.2		-10	55
1690		39.19	10.89	0	39.2		-10	55
1710		39.35	10.89	0	39.2		-10	55
1730		39.2	10.89	0	39.2		-10	55
1750		39.27	10.89	0	39.2		-10	55
1770		39.23	10.89	0	39.2		-10	55
1775		39.23	10.89	0	39.2		-10	55
1790		39.18	10.89	0	39.2		-10	55
1810		39.2	10.89	0	39.2		-10	55
1830		39.13	10.89	0	39.2		-10	55
1835		39.13	10.89	0	39.2		-10	55
1850		39.23	10.89	0	39.2		-10	55
1870		39.22	10.89	0	39.2		-10	55
1890		39.15	10.89	0	39.2		-10	55
1900		39.15	10.89	0	39.2		-10	55
1910		39.29	10.89	0	39.2		-10	55
1930		39.14	10.89	0	39.2		-10	55
1950		39.42	10.89	0	39.2		-10	55
1960		39.42	10.89	0	39.2		-10	55
1970		39.21	10.89	0	39.2		-10	55
1990		39.1	10.89	0	39.2		-10	55
2010		39.13	10.89	0	39.2		-10	55
2025		39.13	10.89	0	39.2		-10	55
2030		39.34	10.89	0	39.2		-10	55
2050		39.19	10.89	0	39.2		-10	55
2070		39.17	10.89	0	39.2		-10	55
2085		39.17	10.89	0	39.2		-10	55
2090		39.22	10.89	0	39.2		-10	55
2110		39.25	10.89	0	39.2		-10	55
2130		39.4	10.89	0	39.2		-10	55
2150		39.17	10.94	0	39.2		-10	55
2170		39.23	10.94	0	39.2		-10	55
2190		39.27	10.94	0	39.2		-10	55
2210		39.19	10.94	0	39.2		-10	55
2230		39.27	10.94	0	39.2		-10	55
2250		39.3	10.94	0	39.2		-10	55
2270		39.3	10.94	0	39.2		-10	55
2275		39.3	10.94	0	39.2		-10	55
2290		39.2	10.94	0	39.2		-10	55
2310		39.23	10.94	0	39.2		-10	55
2330		39.37	10.94	0	39.2		-10	55
2335		39.37	10.94	0	39.2		-10	55
2350		39.28	10.94	0	39.2		-10	55
2370		39.22	10.94	0	39.2		-10	55
2390		39.27	10.94	0	39.2		-10	55
2395		39.27	10.94	0	39.2		-10	55
2410		39.26	10.94	0	39.2		-10	55
2430		39.27	10.94	0	39.2		-10	55
2450		39.15	10.94	0	39.2		-10	55
2460		39.15	10.94	0	39.2		-10	55
2470		39.25	10.94	0	39.2		-10	55
2490		39.21	10.94	0	39.2		-10	55
2510		39.18	10.94	0	39.2		-10	55
2525		39.18	10.94	0	39.2		-10	55
2530		39.2	10.94	0	39.2		-10	55
2550		39.2	10.94	0	39.2		-10	55
2570		39.26	10.94	0	39.2		-10	55
2585		39.26	10.94	0	39.2		-10	55
2590		39.25	10.94	0	39.2		-10	55
2610		39.2	10.94	0	39.2		-10	55
2630		39.15	10.94	0	39.2		-10	55
2650		39.26	10.89	0	39.2		-10	55
2670		39.18	10.89	0	39.2		-10	55
2690		39.18	10.89	0	39.2		-10	55
2710		39.17	10.89	0	39.2		-10	55
2730		39.26	10.89	0	39.2		-10	55
2750		39.27	10.89	0	39.2		-10	55
2770		39.18	10.89	0	39.2		-10	55
2790		39.09	10.89	0	39.2		-10	55
2810		39.2	10.89	0	39.2		-10	55
2830		39.21	10.89	0	39.2		-10	55
2835		39.21	10.89	0	39.2		-10	55
2850		39.17	10.89	0	39.2		-10	55
2870		39.1	10.89	0	39.2		-10	55
2890		39.17	10.89	0	39.2		-10	55
2895		39.17	10.89	0	39.2		-10	55
2910		39.41	10.89	0	39.2		-10	55
2930		39.2	10.89	0	39.2		-10	55
2950		39.18	10.89	0	39.2		-10	55
2960		39.18	10.89	0	39.2		-10	55
2970		39.12	10.89	0	39.2		-10	55
2990		39.2	10.89	0	39.2		-10	55
3010		39.33	10.89	0	39.2		-10	55
3020		39.33	10.89	0	39.2		-10	55
3030		39.1	10.89	0	39.2		-10	55
3050		39.27	10.89	0	39.2		-10	55
3070		39.15	10.89	0	39.2		-10	55
3085		39.15	10.89	0	39.2		-10	55
3090		39.28	10.89	0	39.2		-10	55
3110		39.29	10.89	0	39.2		-10	55
3130		39.22	10.89	0	39.2		-10	55
3145		39.22	10.89	0	39.2		-10	55
3150		39.17	10.89	0	39.2		-10	55
3170		39.23	10.89	0	39.2		-10	55
3190		39.1	10.89	0	39.2		-10	55
3210		39.17	10.83	0	39.2		-10	55
3230		39.32	10.83	0	39.2		-10	55
3250		39.29	10.83	0	39.2		-10	55
3270		39.09	10.83	0	39.2		-10	55
3290		39.12	10.83	0	39.2		-10	55
3310		39.16	10.83	0	39.2		-10	55
3330		39.18	10.83	0	39.2		-10	55
3335		39.18	10.83	0	39.2		-10	55
3350		39.28	10.83	0	39.2		-10	55
3370		39.18	10.83	0	39.2		-10	55
3390		39.03	10.83	0	39.2		-10	55
3395		39.03	10.83	0	39.2		-10	55
3410		39.21	10.83	0	39.2		-10	55
3430		39.41	10.83	0	39.2		-10	55
3450		39.23	10.83	0	39.2		-10	55
3460		39.23	10.83	0	39.2		-10	55
3470		39.15	10.83	0	39.2		-10	55
3490		39.36	10.83	0	39.2		-10	55
3510		39.32	10.83	0	39.2		-10	55
3520		39.32	10.83	0	39.2		-10	55
3530		39.26	10.83	0	39.2		-10	55
3550		39.21	10.83	0	39.2		-10	55
3570		39.18	10.83	0	39.2		-10	55
3585		39.18	10.83	0	39.2		-10	55
3590		39.21	10.83	0	39.2		-10	55
3610		39.14	10.83	0	39.2		-10	55
3630		39.3	10.83	0	39.2		-10	55
3645		39.3	10.83	0	39.2		-10	55
3650		39.2	10.83	0	39.2		-10	55
3670		39.16	10.83	0	39.2		-10	55
3690		39.28	10.83	0	39.2		-10	55
3710		39.13	10.78	0	39.2		-10	55
3730		39.28	10.78	0	39.2		-10	55
3750		39.21	10.78	0	39.2		-10	55
3770		39.26	10.78	0	39.2		-10	55
3790		39.25	10.78	0	39.2		-10	55
3810		39.21	10.78	0	39.2		-10	55
3830		39.18	10.78	0	39.2		-10	55
3835		39.18	10.78	0	39.2		-10	55
3850		39.37	10.78	0	39.2		-10	55
3870		39.12	10.78	0	39.2		-10	55
3890		39.09	10.78	0	39.2		-10	55
3895		39.09	10.78	0	39.2		-10	55
3910		39.17	10.78	0	39.2		-10	55
3930		39.23	10.78	0	39.2		-10	55
3950		39.2	10.78	0	39.2		-10	55
3960		39.2	10.78	0	39.2		-10	55
3970		39.18	10.78	0	39.2		-10	55
3990		39.2	10.78	0	39.2		-10	55
4010		39.2	10.78	0	39.2		-10	55
4020		39.2	10.78	0	39.2		-10	55
4030		39.16	10.78	0	39.2		-10	55
4050		39.13	10.78	0	39.2		-10	55
4070		39.36	10.78	0	39.2		-10	55
4080		39.36	10.78	0	39.2		-10	55
4090		39.05	10.78	0	39.2		-10	55
4110		39.19	10.78	0	39.2		-10	55
4130		39.09	10.78	0	39.2		-10	55
4145		39.09	10.78	0	39.2		-10	55
4150		39.18	10.78	0	39.2		-10	55
4170		39.08	10.78	0	39.2		-10	55
4190		39.12	10.78	0	39.2		-10	55
4205		39.12	10.78	0	39.2		-10	55
4210		39.29	10.78	0	39.2		-10	55
4230		39.18	10.78	0	39.2		-10	55
4250		39.17	10.78	0	39.2		-10	55
4270		39.1	10.79	0	39.2		-10	55
4290		39.16	10.79	0	39.2		-10	55
4310		39.24	10.79	0	39.2		-10	55
4330		39.25	10.79	0	39.2		-10	55
4350		39.31	10.79	0	39.2		-10	55
4370		39.27	10.79	0	39.2		-10	55
4390		39.22	10.79	0	39.2		-10	55
4395		39.22	10.79	0	39.2		-10	55
4410		39.01	10.79	0	39.2		-10	55
4430		39.19	10.79	0	39.2		-10	55
4450		39.28	10.79	0	39.2		-10	55
4455		39.28	10.79	0	39.2		-10	55
4470		39.19	10.79	0	39.2		-10	55
4490		39.2	10.79	0	39.2		-10	55
4510		39.22	10.79	0	39.2		-10	55
4520		39.22	10.79	0	39.2		-10	55
4530		39.1	10.79	0	39.2		-10	55
4550		39.16	10.79	0	39.2		-10	55
4570		39.28	10.79	0	39.2		-10	55
4580		39.28	10.79	0	39.2		-10	55
4590		39.16	10.79	0	39.2		-10	55
4610		39.28	10.79	0	39.2		-10	55
4630		39.18	10.79	0	39.2		-10	55
4645		39.18	10.79	0	39.2		-10	55
4650		39.25	10.79	0	39.2		-10	55
4670		39.19	10.79	0	39.2		-10	55
4690		39.19	10.79	0	39.2		-10	55
4705		39.19	10.79	0	39.2		-10	55
4710		39.02	10.79	0	39.2		-10	55
4730		39.16	10.79	0	39.2		-10	55
4750		39.22	10.79	0	39.2		-10	55
4770		39.3	10.61	0	39.2		-10	55
4790		39.17	10.61	0	39.2		-10	55
4810		39.14	10.61	0	39.2		-10	55
4830		39.26	10.61	0	39.2		-10	55
4850		39.21	10.61	0	39.2		-10	55
4870		39.27	10.61	0	39.2		-10	55
4890		39.2	10.61	0	39.2		-10	55
4895		39.2	10.61	0	39.2		-10	55
4910		39.18	10.61	0	39.2		-10	55
4930		39.15	10.61	0	39.2		-10	55
4950		39.2	10.61	0	39.2		-10	55
4955		39.2	10.61	0	39.2		-10	55
4970		39.1	10.61	0	39.2		-10	55
4990		39.18	10.61	0	39.2		-10	55
5010		39.18	10.61	0	39.2		-10	55
5020		39.18	10.61	0	39.2		-10	55
5030		39.23	10.61	0	39.2		-10	55
5050		39.07	10.61	0	39.2		-10	55
5070		39.29	10.61	0	39.2		-10	55
5080		39.29	10.61	0	39.2		-10	55
5090		39.29	10.61	0	39.2		-10	55
5110		39.23	10.61	0	39.2		-10	55
5130		39.31	10.61	0	39.2		-10	55
5145		39.31	10.61	0	39.2		-10	55
5150		39.24	10.61	0	39.2		-10	55
5170		39.21	10.61	0	39.2		-10	55
5190		39.19	10.61	0	39.2		-10	55
5205		39.19	10.61	0	39.2		-10	55
5210		39.45	10.61	0	39.2		-10	55
5230		39.35	10.61	0	39.2		-10	55
5250		39.45	10.61	0	39.2		-10	55
5270		39.42	10.56	0	39.2		-10	55
5290		39.45	10.56	0	39.2		-10	55
5310		39.61	10.56	0	39.2		-10	55
5330		39.77	10.56	0	39.2		-10	55
5350		39.91	10.56	0	39.2		-10	55
5370		39.88	10.56	0	39.2		-10	55
5390		40	10.56	0	39.2		-10	55
5410		40.21	10.56	0	39.2		-10	55
5430		40.47	10.56	0	39.2		-10	55
5450		40.38	10.56	0	39.2		-10	55
5455		40.38	10.56	0	39.2		-10	55
5470		40.7	10.56	0	39.2		-10	55
5490		40.83	10.56	0	39.2		-10	55
5510		41.03	10.56	0	39.2		-10	55
5515		41.03	10.56	0	39.2		-10	55
5530		41.18	10.56	0	39.2		-10	55
5550		41.29	10.56	0	39.2		-10	55
5570		41.35	10.56	0	39.2		-10	55
5580		41.35	10.56	0	39.2		-10	55
5590		41.64	10.56	0	39.2		-10	55
5610		41.89	10.56	0	39.2		-10	55
5630		42.01	10.56	0	39.2		-10	55
5640		42.01	10.56	0	39.2		-10	55
5650		42.21	10.56	0	39.2		-10	55
5670		42.33	10.56	0	39.2		-10	55
5690		42.64	10.56	0	39.2		-10	55
5705		42.64	10.56	0	39.2		-10	55
5710		42.7	10.56	0	39.2		-10	55
5730		42.88	10.56	0	39.2		-10	55
5750		43.08	10.56	0	39.2		-10	55
5765		43.08	10.56	0	39.2		-10	55
5770		43.2	10.56	0	39.2		-10	55
5790		43.41	10.56	0	39.2		-10	55
5810		43.61	10.56	0	39.2		-10	55
5830		43.88	10.73	0	39.2		-10	55
5850		43.88	10.73	0	39.2		-10	55
5870		44.14	10.73	0	39.2		-10	55
5890		44.29	10.73	0	39.2		-10	55
5910		44.39	10.73	0	39.2		-10	55
5930		44.73	10.73	0	39.2		-10	55
5950		44.84	10.73	0	39.2		-10	55
5955		44.84	10.73	0	39.2		-10	55
5970		44.76	10.73	0	39.2		-10	55
5990		45.24	10.73	0	39.2		-10	55
6010		45.29	10.73	0	39.2		-10	55
6015		45.29	10.73	0	39.2		-10	55
6030		45.25	10.73	0	39.2		-10	55
6050		45.59	10.73	0	39.2		-10	55
6070		45.63	10.73	0	39.2		-10	55
6080		45.63	10.73	0	39.2		-10	55
6090		45.97	10.73	0	39.2		-10	55
6110		45.9	10.73	0	39.2		-10	55
6130		46.29	10.73	0	39.2		-10	55
6140		46.29	10.73	0	39.2		-10	55
6150		46.34	10.73	0	39.2		-10	55
6170		46.64	10.73	0	39.2		-10	55
6190		46.64	10.73	0	39.2		-10	55
6205		46.64	10.73	0	39.2		-10	55
6210		46.75	10.73	0	39.2		-10	55
6230		47.01	10.73	0	39.2		-10	55
6250		47.1	10.73	0	39.2		-10	55
6265		47.1	10.73	0	39.2		-10	55
6270		47.44	10.73	0	39.2		-10	55
6290		47.25	10.73	0	39.2		-10	55
6310		47.52	10.73	0	39.2		-10	55
6330		47.72	10.6	0	39.2		-10	55
6350		47.76	10.6	0	39.2		-10	55
6370		47.99	10.6	0	39.2		-10	55
6390		48.05	10.6	0	39.2		-10	55
6410		48.33	10.6	0	39.2		-10	55
6430		48.41	10.6	0	39.2		-10	55
6450		48.46	10.6	0	39.2		-10	55
6455		48.46	10.6	0	39.2		-10	55
6470		48.64	10.6	0	39.2		-10	55
6490		48.71	10.6	0	39.2		-10	55
6510		48.71	10.6	0	39.2		-10	55
6515		48.71	10.6	0	39.2		-10	55
6530		48.96	10.6	0	39.2		-10	55
6550		48.98	10.6	0	39.2		-10	55
6570		48.93	10.6	0	39.2		-10	55
6580		48.93	10.6	0	39.2		-10	55
6590		49.03	10.6	0	39.2		-10	55
6610		49.13	10.6	0	39.2		-10	55
6630		49.08	10.6	0	39.2		-10	55
6640		49.08	10.6	0	39.2		-10	55
6650		49.26	10.6	0	39.2		-10	55
6670		49.21	10.6	0	39.2		-10	55
6690		49.24	10.6	0	39.2		-10	55
6700		49.24	10.6	0	39.2		-10	55
6710		49.34	10.6	0	39.2		-10	55
6730		49.39	10.6	0	39.2		-10	55
6750		49.28	10.6	0	39.2		-10	55
6765		49.28	10.6	0	39.2		-10	55
6770		49.2	10.6	0	39.2		-10	55
6790		49.35	10.6	0	39.2		-10	55
6810		49.19	10.6	0	39.2		-10	55
6830		48.99	10.61	0	39.2		-10	55
6850		48.9	10.61	0	39.2		-10	55
6870		48.9	10.61	0	39.2		-10	55
6890		48.57	10.61	0	39.2		-10	55
6910		48.52	10.61	0	39.2		-10	55
6930		48.35	10.61	0	39.2		-10	55
6950		48.2	10.61	0	39.2		-10	55
6955		48.2	10.61	0	39.2		-10	55
6970		47.75	10.61	0	39.2		-10	55
6990		47.81	10.61	0	39.2		-10	55
7010		47.65	10.61	0	39.2		-10	55
7015		47.65	10.61	0	39.2		-10	55
7030		47.32	10.61	0	39.2		-10	55
7050		47.24	10.61	0	39.2		-10	55
7070		46.85	10.61	0	39.2		-10	55
7075		46.85	10.61	0	39.2		-10	55
7090		46.73	10.61	0	39.2		-10	55
7110		46.6	10.61	0	39.2		-10	55
7130		46.11	10.61	0	39.2		-10	55
7140		46.11	10.61	0	39.2		-10	55
7150		45.79	10.61	0	39.2		-10	55
7170		45.86	10.61	0	39.2		-10	55
7190		45.57	10.61	0	39.2		-10	55
7200		45.57	10.61	0	39.2		-10	55
7210		45.27	10.61	0	39.2		-10	55
7230		45.12	10.61	0	39.2		-10	55
7250		44.94	10.61	0	39.2		-10	55
7265		44.94	10.61	0	39.2		-10	55
7270		44.57	10.61	0	39.2		-10	55
7290		44.47	10.61	0	39.2		-10	55
7310		44.27	10.61	0	39.2		-10	55
7325		44.27	10.61	0	39.2		-10	55
7330		44.03	10.61	0	39.2		-10	55
7350		43.95	10.61	0	39.2		-10	55
7370		43.63	10.61	0	39.2		-10	55
7390		43.58	10.76	0	39.2		-10	55
7410		43.51	10.76	0	39.2		-10	55
7430		43.3	10.76	0	39.2		-10	55
7450		42.85	10.76	0	39.2		-10	55
7470		42.82	10.76	0	39.2		-10	55
7490		42.67	10.76	0	39.2		-10	55
7510		42.5	10.76	0	39.2		-10	55
7515		42.5	10.76	0	39.2		-10	55
7530		42.35	10.76	0	39.2		-10	55
7550		42.25	10.76	0	39.2		-10	55
7570		42.02	10.76	0	39.2		-10	55
7575		42.02	10.76	0	39.2		-10	55
7590		41.89	10.76	0	39.2		-10	55
7610		41.71	10.76	0	39.2		-10	55
7630		41.51	10.76	0	39.2		-10	55
7640		41.51	10.76	0	39.2		-10	55
7650		41.25	10.76	0	39.2		-10	55
7670		41.14	10.76	0	39.2		-10	55
7690		40.99	10.76	0	39.2		-10	55
7700		40.99	10.76	0	39.2		-10	55
7710		40.84	10.76	0	39.2		-10	55
7730		40.81	10.76	0	39.2		-10	55
7750		40.66	10.76	0	39.2		-10	55
7765		40.66	10.76	0	39.2		-10	55
7770		40.31	10.76	0	39.2		-10	55
7790		40.27	10.76	0	39.2		-10	55
7810		40.12	10.76	0	39.2		-10	55
7825		40.12	10.76	0	39.2		-10	55
7830		40.12	10.76	0	39.2		-10	55
7850		39.93	10.76	0	39.2		-10	55
7870		39.75	10.76	0	39.2		-10	55
7890		39.79	10.51	0	39.2		-10	55
7910		39.61	10.51	0	39.2		-10	55
7930		39.56	10.51	0	39.2		-10	55
7950		39.43	10.51	0	39.2		-10	55
7970		39.51	10.51	0	39.2		-10	55
7990		39.49	10.51	0	39.2		-10	55
8010		39.34	10.51	0	39.2		-10	55
8030		39.39	10.51	0	39.2		-10	55
8050		39.39	10.51	0	39.2		-10	55
8070		39.32	10.51	0	39.2		-10	55
8075		39.32	10.51	0	39.2		-10	55
8090		39.45	10.51	0	39.2		-10	55
8110		39.32	10.51	0	39.2		-10	55
8130		39.39	10.51	0	39.2		-10	55
8140		39.39	10.51	0	39.2		-10	55
8150		39.3	10.51	0	39.2		-10	55
8170		39.32	10.51	0	39.2		-10	55
8190		39.34	10.51	0	39.2		-10	55
8200		39.34	10.51	0	39.2		-10	55
8210		39.41	10.51	0	39.2		-10	55
8230		39.49	10.51	0	39.2		-10	55
8250		39.61	10.51	0	39.2		-10	55
8260		39.61	10.51	0	39.2		-10	55
8270		39.5	10.51	0	39.2		-10	55
8290		39.38	10.51	0	39.2		-10	55
8310		39.52	10.51	0	39.2		-10	55
8325		39.52	10.51	0	39.2		-10	55
8330		39.56	10.51	0	39.2		-10	55
8350		39.6	10.51	0	39.2		-10	55
8370		39.68	10.51	0	39.2		-10	55
8385		39.68	10.51	0	39.2		-10	55
8390		39.7	10.51	0	39.2		-10	55
8410		39.88	10.51	0	39.2		-10	55
8430		40.08	10.51	0	39.2		-10	55
8450		40.1	10.61	0	39.2		-10	55
8470		40.24	10.61	0	39.2		-10	55
8490		40.37	10.61	0	39.2		-10	55
8510		40.45	10.61	0	39.2		-10	55
8530		40.55	10.61	0	39.2		-10	55
8550		40.78	10.61	0	39.2		-10	55
8570		40.87	10.61	0	39.2		-10	55
8575		40.87	10.61	0	39.2		-10	55
8590		40.97	10.61	0	39.2		-10	55
8610		41.32	10.61	0	39.2		-10	55
8630		41.28	10.61	0	39.2		-10	55
8635		41.28	10.61	0	39.2		-10	55
8650		41.59	10.61	0	39.2		-10	55
8670		41.82	10.61	0	39.2		-10	55
8690		41.9	10.61	0	39.2		-10	55
8700		41.9	10.61	0	39.2		-10	55
8710		42.07	10.61	0	39.2		-10	55
8730		42.26	10.61	0	39.2		-10	55
8750		42.59	10.61	0	39.2		-10	55
8760		42.59	10.61	0	39.2		-10	55
8770		42.78	10.61	0	39.2		-10	55
8790		42.9	10.61	0	39.2		-10	55
8810		43.16	10.61	0	39.2		-10	55
8825		43.16	10.61	0	39.2		-10	55
8830		43.36	10.61	0	39.2		-10	55
8850		43.46	10.61	0	39.2		-10	55
8870		43.72	10.61	0	39.2		-10	55
8885		43.72	10.61	0	39.2		-10	55
8890		43.65	10.61	0	39.2		-10	55
8910		44.02	10.61	0	39.2		-10	55
8930		44.22	10.61	0	39.2		-10	55
8950		44.41	10.43	0	39.2		-10	55
8970		44.6	10.43	0	39.2		-10	55
8990		44.74	10.43	0	39.2		-10	55
9010		44.98	10.43	0	39.2		-10	55
9030		45.05	10.43	0	39.2		-10	55
9050		45.47	10.43	0	39.2		-10	55
9070		45.55	10.43	0	39.2		-10	55
9075		45.55	10.43	0	39.2		-10	55
9090		45.64	10.43	0	39.2		-10	55
9110		45.94	10.43	0	39.2		-10	55
9130		45.88	10.43	0	39.2		-10	55
9135		45.88	10.43	0	39.2		-10	55
9150		46.14	10.43	0	39.2		-10	55
9170		46.53	10.43	0	39.2		-10	55
9190		46.54	10.43	0	39.2		-10	55
9200		46.54	10.43	0	39.2		-10	55
9210		46.71	10.43	0	39.2		-10	55
9230		46.95	10.43	0	39.2		-10	55
9250		47.26	10.43	0	39.2		-10	55
9260		47.26	10.43	0	39.2		-10	55
9270		47.21	10.43	0	39.2		-10	55
9290		47.2	10.43	0	39.2		-10	55
9310		47.35	10.43	0	39.2		-10	55
9325		47.35	10.43	0	39.2		-10	55
9330		47.78	10.43	0	39.2		-10	55
9350		47.89	10.43	0	39.2		-10	55
9370		47.96	10.43	0	39.2		-10	55
9385		47.96	10.43	0	39.2		-10	55
9390		48.17	10.43	0	39.2		-10	55
9410		48.38	10.43	0	39.2		-10	55
9430		48.44	10.43	0	39.2		-10	55
9450		48.54	10.63	0	39.2		-10	55
9470		48.75	10.63	0	39.2		-10	55
9490		48.8	10.63	0	39.2		-10	55
9510		48.98	10.63	0	39.2		-10	55
9530		49.12	10.63	0	39.2		-10	55
9550		49.12	10.63	0	39.2		-10	55
9570		49.15	10.63	0	39.2		-10	55
9575		49.15	10.63	0	39.2		-10	55
9590		49.26	10.63	0	39.2		-10	55
9610		49.43	10.63	0	39.2		-10	55
9630		49.28	10.63	0	39.2		-10	55
9635		49.28	10.63	0	39.2		-10	55
9650		49.36	10.63	0	39.2		-10	55
9670		49.41	10.63	0	39.2		-10	55
9690		49.38	10.63	0	39.2		-10	55
9695		49.38	10.63	0	39.2		-10	55
9710		49.2	10.63	0	39.2		-10	55
9730		49.3	10.63	0	39.2		-10	55
9750		49.17	10.63	0	39.2		-10	55
9760		49.17	10.63	0	39.2		-10	55
9770		49.28	10.63	0	39.2		-10	55
9790		49.31	10.63	0	39.2		-10	55
9810		49.12	10.63	0	39.2		-10	55
9820		49.12	10.63	0	39.2		-10	55
9830		48.96	10.63	0	39.2		-10	55
9850		48.73	10.63	0	39.2		-10	55
9870		48.54	10.63	0	39.2		-10	55
9885		48.54	10.63	0	39.2		-10	55
9890		48.6	10.63	0	39.2		-10	55
9910		48.15	10.63	0	39.2		-10	55
9930		48	10.63	0	39.2		-10	55
9945		48	10.63	0	39.2		-10	55
9950		47.77	10.63	0	39.2		-10	55
9970		47.55	10.63	0	39.2		-10	55
9990		47.5	10.63	0	39.2		-10	55
10010		47.09	10.49	0	39.2		-10	55
10030		46.82	10.49	0	39.2		-10	55
10050		46.53	10.49	0	39.2		-10	55
10070		46.39	10.49	0	39.2		-10	55
10090		46.28	10.49	0	39.2		-10	55
10110		45.82	10.49	0	39.2		-10	55
10130		45.93	10.49	0	39.2		-10	55
10135		45.93	10.49	0	39.2		-10	55
10150		45.45	10.49	0	39.2		-10	55
10170		45.26	10.49	0	39.2		-10	55
10190		45.16	10.49	0	39.2		-10	55
10195		45.16	10.49	0	39.2		-10	55
10210		44.8	10.49	0	39.2		-10	55
10230		44.6	10.49	0	39.2		-10	55
10250		44.54	10.49	0	39.2		-10	55
10260		44.54	10.49	0	39.2		-10	55
10270		44.28	10.49	0	39.2		-10	55
10290		44.13	10.49	0	39.2		-10	55
10310		43.83	10.49	0	39.2		-10	55
10320		43.83	10.49	0	39.2		-10	55
10330		43.84	10.49	0	39.2		-10	55
10350		43.49	10.49	0	39.2		-10	55
10370		43.42	10.49	0	39.2		-10	55
10385		43.42	10.49	0	39.2		-10	55
10390		43.2	10.49	0	39.2		-10	55
10410		42.99	10.49	0	39.2		-10	55
10430		42.9	10.49	0	39.2		-10	55
10445		42.9	10.49	0	39.2		-10	55
10450		42.73	10.49	0	39.2		-10	55
10470		42.58	10.49	0	39.2		-10	55
10490		42.37	10.49	0	39.2		-10	55
10510		42.14	10.71	0	39.2		-10	55
10530		42.18	10.71	0	39.2		-10	55
10550		41.96	10.71	0	39.2		-10	55
10570		41.6	10.71	0	39.2		-10	55
10590		41.63	10.71	0	39.2		-10	55
10610		41.43	10.71	0	39.2		-10	55
10630		41.14	10.71	0	39.2		-10	55
10635		41.14	10.71	0	39.2		-10	55
10650		41.13	10.71	0	39.2		-10	55
10670		40.93	10.71	0	39.2		-10	55
10690		40.68	10.71	0	39.2		-10	55
10695		40.68	10.71	0	39.2		-10	55
10710		40.6	10.71	0	39.2		-10	55
10730		40.5	10.71	0	39.2		-10	55
10750		40.29	10.71	0	39.2		-10	55
10760		40.29	10.71	0	39.2		-10	55
10770		40.34	10.71	0	39.2		-10	55
10790		40.07	10.71	0	39.2		-10	55
10810		40.19	10.71	0	39.2		-10	55
10820		40.19	10.71	0	39.2		-10	55
10830		39.86	10.71	0	39.2		-10	55
10850		39.81	10.71	0	39.2		-10	55
10870		39.79	10.71	0	39.2		-10	55
10885		39.79	10.71	0	39.2		-10	55
10890		39.77	10.71	0	39.2		-10	55
10910		39.62	10.71	0	39.2		-10	55
10930		39.48	10.71	0	39.2		-10	55
10945		39.48	10.71	0	39.2		-10	55
10950		39.52	10.71	0	39.2		-10	55
10970		39.56	10.71	0	39.2		-10	55
10990		39.4	10.71	0	39.2		-10	55
11005		39.4	10.71	0	39.2		-10	55
11010		39.36	10.71	0	39.2		-10	55
11030		39.37	10.71	0	39.2		-10	55
11050		39.24	10.71	0	39.2		-10	55
11070		39.23	10.71	0	39.2		-10	55
11090		39.48	10.71	0	39.2		-10	55
11110		39.42	10.71	0	39.2		-10	55
11130		39.49	10.71	0	39.2		-10	55
11135		39.49	10.71	0	39.2		-10	55
11150		39.36	10.71	0	39.2		-10	55
11170		39.39	10.71	0	39.2		-10	55
11190		39.33	10.71	0	39.2		-10	55
11195		39.33	10.71	0	39.2		-10	55
11210		39.51	10.71	0	39.2		-10	55
11230		39.58	10.71	0	39.2		-10	55
11250		39.51	10.71	0	39.2		-10	55
11255		39.51	10.71	0	39.2		-10	55
11270		39.55	10.71	0	39.2		-10	55
11290		39.59	10.71	0	39.2		-10	55
11310		39.95	10.71	0	39.2		-10	55
11320		39.95	10.71	0	39.2		-10	55
11330		39.8	10.71	0	39.2		-10	55
11350		39.72	10.71	0	39.2		-10	55
11370		39.98	10.71	0	39.2		-10	55
11380		39.98	10.71	0	39.2		-10	55
11390		40.11	10.71	0	39.2		-10	55
11410		40.12	10.71	0	39.2		-10	55
11430		40.31	10.71	0	39.2		-10	55
11445		40.31	10.71	0	39.2		-10	55
11450		40.38	10.71	0	39.2		-10	55
11470		40.58	10.71	0	39.2		-10	55
11490		40.68	10.71	0	39.2		-10	55
11505		40.68	10.71	0	39.2		-10	55
11510		40.94	10.71	0	39.2		-10	55
11530		41.13	10.71	0	39.2		-10	55
11550		41.3	10.71	0	39.2		-10	55
11570		41.51	10.56	0	39.2		-10	55
11590		41.73	10.56	0	39.2		-10	55
11610		41.81	10.56	0	39.2		-10	55
11630		42.06	10.56	0	39.2		-10	55
11650		42.4	10.56	0	39.2		-10	55
11670		42.42	10.56	0	39.2		-10	55
11690		42.76	10.56	0	39.2		-10	55
11695		42.76	10.56	0	39.2		-10	55
11710		42.94	10.56	0	39.2		-10	55
11730		43.11	10.56	0	39.2		-10	55
11750		43	10.56	0	39.2		-10	55
11755		43	10.56	0	39.2		-10	55
11770		43.47	10.56	0	39.2		-10	55
11790		43.64	10.56	0	39.2		-10	55
11810		43.91	10.56	0	39.2		-10	55
11820		43.91	10.56	0	39.2		-10	55
11830		43.96	10.56	0	39.2		-10	55
11850		44.13	10.56	0	39.2		-10	55
11870		44.38	10.56	0	39.2		-10	55
11880		44.38	10.56	0	39.2		-10	55
11890		44.53	10.56	0	39.2		-10	55
11910		44.9	10.56	0	39.2		-10	55
11930		44.87	10.56	0	39.2		-10	55
11945		44.87	10.56	0	39.2		-10	55
11950		45.17	10.56	0	39.2		-10	55
11970		45.37	10.56	0	39.2		-10	55
11990		45.62	10.56	0	39.2		-10	55
12005		45.62	10.56	0	39.2		-10	55
12010		45.7	10.56	0	39.2		-10	55
12030		45.88	10.56	0	39.2		-10	55
12050		46.03	10.56	0	39.2		-10	55
12070		46.4	10.91	0	39.2		-10	55
12090		46.5	10.91	0	39.2		-10	55
12110		46.61	10.91	0	39.2		-10	55
12130		46.69	10.91	0	39.2		-10	55
12150		47.12	10.91	0	39.2		-10	55
12170		47.28	10.91	0	39.2		-10	55
12190		47.32	10.91	0	39.2		-10	55
12195		47.32	10.91	0	39.2		-10	55
12210		47.52	10.91	0	39.2		-10	55
12230		47.62	10.91	0	39.2		-10	55
12250		47.85	10.91	0	39.2		-10	55
12255		47.85	10.91	0	39.2		-10	55
12270		47.91	10.91	0	39.2		-10	55
12290		48.13	10.91	0	39.2		-10	55
12310		48.22	10.91	0	39.2		-10	55
12315		48.22	10.91	0	39.2		-10	55
12330		48.32	10.91	0	39.2		-10	55
12350		48.43	10.91	0	39.2		-10	55
12370		48.64	10.91	0	39.2		-10	55
12380		48.64	10.91	0	39.2		-10	55
12390		48.54	10.91	0	39.2		-10	55
12410		48.88	10.91	0	39.2		-10	55
12430		48.93	10.91	0	39.2		-10	55
12445		48.93	10.91	0	39.2		-10	55
12450		49.12	10.91	0	39.2		-10	55
12470		49.02	10.91	0	39.2		-10	55
12490		49.24	10.91	0	39.2		-10	55
12505		49.24	10.91	0	39.2		-10	55
12510		49.21	10.91	0	39.2		-10	55
12530		49.36	10.91	0	39.2		-10	55
12550		49.33	10.91	0	39.2		-10	55
12565		49.33	10.91	0	39.2		-10	55
12570		49.42	10.91	0	39.2		-10	55
12590		49.26	10.91	0	39.2		-10	55
12610		49.39	10.91	0	39.2		-10	55
12630		49.34	10.81	0	39.2		-10	55
12650		49.47	10.81	0	39.2		-10	55
12670		49.36	10.81	0	39.2		-10	55
12690		49.02	10.81	0	39.2		-10	55
12710		49.05	10.81	0	39.2		-10	55
12730		49	10.81	0	39.2		-10	55
12750		48.72	10.81	0	39.2		-10	55
12755		48.72	10.81	0	39.2		-10	55
12770		48.45	10.81	0	39.2		-10	55
12790		48.39	10.81	0	39.2		-10	55
12810		48.19	10.81	0	39.2		-10	55
12815		48.19	10.81	0	39.2		-10	55
12830		47.91	10.81	0	39.2		-10	55
12850		47.73	10.81	0	39.2		-10	55
12870		47.47	10.81	0	39.2		-10	55
12880		47.47	10.81	0	39.2		-10	55
12890		47.3	10.81	0	39.2		-10	55
12910		47.28	10.81	0	39.2		-10	55
12930		46.88	10.81	0	39.2		-10	55
12940		46.88	10.81	0	39.2		-10	55
12950		46.71	10.81	0	39.2		-10	55
12970		46.45	10.81	0	39.2		-10	55
12990		46.14	10.81	0	39.2		-10	55
13005		46.14	10.81	0	39.2		-10	55
13010		46.03	10.81	0	39.2		-10	55
13030		45.61	10.81	0	39.2		-10	55
13050		45.4	10.81	0	39.2		-10	55
13065		45.4	10.81	0	39.2		-10	55
13070		45.17	10.81	0	39.2		-10	55
13090		44.88	10.81	0	39.2		-10	55
13110		44.85	10.81	0	39.2		-10	55
13130		44.5	10.96	0	39.2		-10	55
13150		44.45	10.96	0	39.2		-10	55
13170		44.21	10.96	0	39.2		-10	55
13190		43.85	10.96	0	39.2		-10	55
13210		43.85	10.96	0	39.2		-10	55
13230		43.61	10.96	0	39.2		-10	55
13250		43.44	10.96	0	39.2		-10	55
13255		43.44	10.96	0	39.2		-10	55
13270		43.34	10.96	0	39.2		-10	55
13290		43.22	10.96	0	39.2		-10	55
13310		43.07	10.96	0	39.2		-10	55
13315		43.07	10.96	0	39.2		-10	55
13330		42.81	10.96	0	39.2		-10	55
13350		42.67	10.96	0	39.2		-10	55
13370		42.61	10.96	0	39.2		-10	55
13380		42.61	10.96	0	39.2		-10	55
13390		42.22	10.96	0	39.2		-10	55
13410		42.12	10.96	0	39.2		-10	55
13430		42.07	10.96	0	39.2		-10	55
13440		42.07	10.96	0	39.2		-10	55
13450		41.96	10.96	0	39.2		-10	55
13470		41.58	10.96	0	39.2		-10	55
13490		41.5	10.96	0	39.2		-10	55
13505		41.5	10.96	0	39.2		-10	55
13510		41.35	10.96	0	39.2		-10	55
13530		41.26	10.96	0	39.2		-10	55
13550		40.92	10.96	0	39.2		-10	55
13565		40.92	10.96	0	39.2		-10	55
13570		40.68	10.96	0	39.2		-10	55
13590		40.63	10.96	0	39.2		-10	55
13610		40.51	10.96	0	39.2		-10	55
13630		40.36	10.83	0	39.2		-10	55
13650		40.36	10.83	0	39.2		-10	55
13670		40.21	10.83	0	39.2		-10	55
13690		40.14	10.83	0	39.2		-10	55
13710		40.01	10.83	0	39.2		-10	55
13730		39.95	10.83	0	39.2		-10	55
13750		39.9	10.83	0	39.2		-10	55
13755		39.9	10.83	0	39.2		-10	55
13770		39.81	10.83	0	39.2		-10	55
13790		39.62	10.83	0	39.2		-10	55
13810		39.5	10.83	0	39.2		-10	55
13815		39.5	10.83	0	39.2		-10	55
13830		39.5	10.83	0	39.2		-10	55
13850		39.44	10.83	0	39.2		-10	55
13870		39.49	10.83	0	39.2		-10	55
13875		39.49	10.83	0	39.2		-10	55
13890		39.48	10.83	0	39.2		-10	55
13910		39.41	10.83	0	39.2		-10	55
13930		39.42	10.83	0	39.2		-10	55
13940		39.42	10.83	0	39.2		-10	55
13950		39.49	10.83	0	39.2		-10	55
13970		39.36	10.83	0	39.2		-10	55
13990		39.41	10.83	0	39.2		-10	55
14000		39.41	10.83	0	39.2		-10	55
14010		39.38	10.83	0	39.2		-10	55
14030		39.49	10.83	0	39.2		-10	55
14050		39.26	10.83	0	39.2		-10	55
14065		39.26	10.83	0	39.2		-10	55
14070		39.29	10.83	0	39.2		-10	55
14090		39.47	10.83	0	39.2		-10	55
14110		39.41	10.83	0	39.2		-10	55
14125		39.41	10.83	0	39.2		-10	55
14130		39.33	10.83	0	39.2		-10	55
14150		39.39	10.83	0	39.2		-10	55
14170		39.35	10.83	0	39.2		-10	55
14190		39.5	10.94	0	39.2		-10	55
14210		39.38	10.94	0	39.2		-10	55
14230		39.49	10.94	0	39.2		-10	55
14250		39.57	10.94	0	39.2		-10	55
14270		39.55	10.94	0	39.2		-10	55
14290		39.66	10.94	0	39.2		-10	55
14310		39.94	10.94	0	39.2		-10	55
14315		39.94	10.94	0	39.2		-10	55
14330		39.9	10.94	0	39.2		-10	55
14350		40.07	10.94	0	39.2		-10	55
14370		39.99	10.94	0	39.2		-10	55
14375		39.99	10.94	0	39.2		-10	55
14390		40.15	10.94	0	39.2		-10	55
14410		40.38	10.94	0	39.2		-10	55
14430		40.69	10.94	0	39.2		-10	55
14440		40.69	10.94	0	39.2		-10	55
14450		40.7	10.94	0	39.2		-10	55
14470		40.9	10.94	0	39.2		-10	55
14490		40.89	10.94	0	39.2		-10	55
14500		40.89	10.94	0	39.2		-10	55
14510		41.2	10.94	0	39.2		-10	55
14530		41.36	10.94	0	39.2		-10	55
14550		41.45	10.94	0	39.2		-10	55
14565		41.45	10.94	0	39.2		-10	55
14570		41.8	10.94	0	39.2		-10	55
14590		41.92	10.94	0	39.2		-10	55
14610		42.14	10.94	0	39.2		-10	55
14625		42.14	10.94	0	39.2		-10	55
14630		42.44	10.94	0	39.2		-10	55
14650		42.64	10.94	0	39.2		-10	55
14670		42.67	10.94	0	39.2		-10	55
14690		42.84	10.89	0	39.2		-10	55
14710		43.15	10.89	0	39.2		-10	55
14730		43.3	10.89	0	39.2		-10	55
14750		43.53	10.89	0	39.2		-10	55
14770		43.69	10.89	0	39.2		-10	55
14790		43.85	10.89	0	39.2		-10	55
14810		44	10.89	0	39.2		-10	55
14815		44	10.89	0	39.2		-10	55
14830		44.27	10.89	0	39.2		-10	55
14850		44.47	10.89	0	39.2		-10	55
14870		44.67	10.89	0	39.2		-10	55
14875		44.67	10.89	0	39.2		-10	55
14890		44.9	10.89	0	39.2		-10	55
14910		45	10.89	0	39.2		-10	55
14930		45.22	10.89	0	39.2		-10	55
14940		45.22	10.89	0	39.2		-10	55
14950		45.43	10.89	0	39.2		-10	55
14970		45.78	10.89	0	39.2		-10	55
14990		45.87	10.89	0	39.2		-10	55
15000		45.87	10.89	0	39.2		-10	55
15010		45.97	10.89	0	39.2		-10	55
15030		46.33	10.89	0	39.2		-10	55
15050		46.44	10.89	0	39.2		-10	55
15065		46.44	10.89	0	39.2		-10	55
15070		46.64	10.89	0	39.2		-10	55
15090		46.75	10.89	0	39.2		-10	55
15110		46.99	10.89	0	39.2		-10	55
15125		46.99	10.89	0	39.2		-10	55
15130		47.09	10.89	0	39.2		-10	55
15150		47.28	10.89	0	39.2		-10	55
15170		47.52	10.89	0	39.2		-10	55
15185		47.52	10.89	0	39.2		-10	55
15190		47.48	10.89	0	39.2		-10	55
15210		47.62	10.89	0	39.2		-10	55
15230		47.77	10.89	0	39.2		-10	55
15250		48.12	10.88	0	39.2		-10	55
15270		48.18	10.88	0	39.2		-10	55
15290		48.39	10.88	0	39.2		-10	55
15310		48.6	10.88	0	39.2		-10	55
15330		48.49	10.88	0	39.2		-10	55
15350		48.52	10.88	0	39.2		-10	55
15370		48.74	10.88	0	39.2		-10	55
15375		48.74	10.88	0	39.2		-10	55
15390		48.77	10.88	0	39.2		-10	55
15410		49.02	10.88	0	39.2		-10	55
15430		48.99	10.88	0	39.2		-10	55
15435		48.99	10.88	0	39.2		-10	55
15450		49.03	10.88	0	39.2		-10	55
15470		49.28	10.88	0	39.2		-10	55
15490		49.35	10.88	0	39.2		-10	55
15500		49.35	10.88	0	39.2		-10	55
15510		49.19	10.88	0	39.2		-10	55
15530		49.43	10.88	0	39.2		-10	55
15550		49.21	10.88	0	39.2		-10	55
15560		49.21	10.88	0	39.2		-10	55
15570		49.37	10.88	0	39.2		-10	55
15590		49.25	10.88	0	39.2		-10	55
15610		49.12	10.88	0	39.2		-10	55
15625		49.12	10.88	0	39.2		-10	55
15630		49.13	10.88	0	39.2		-10	55
15650		49.21	10.88	0	39.2		-10	55
15670		49.17	10.88	0	39.2		-10	55
15685		49.17	10.88	0	39.2		-10	55
15690		49.04	10.88	0	39.2		-10	55
15710		48.82	10.88	0	39.2		-10	55
15730		48.66	10.88	0	39.2		-10	55
15750		48.52	10.86	0	39.2		-10	55
15770		48.27	10.86	0	39.2		-10	55
15790		48.07	10.86	0	39.2		-10	55
15810		47.92	10.86	0	39.2		-10	55
15830		47.73	10.86	0	39.2		-10	55
15850		47.48	10.86	0	39.2		-10	55
15870		47.38	10.86	0	39.2		-10	55
15875		47.38	10.86	0	39.2		-10	55
15890		47.21	10.86	0	39.2		-10	55
15910		46.85	10.86	0	39.2		-10	55
15930		46.58	10.86	0	39.2		-10	55
15935		46.58	10.86	0	39.2		-10	55
15950		46.34	10.86	0	39.2		-10	55
15970		45.86	10.86	0	39.2		-10	55
15990		45.92	10.86	0	39.2		-10	55
16000		45.92	10.86	0	39.2		-10	55
16010		45.56	10.86	0	39.2		-10	55
16030		45.48	10.86	0	39.2		-10	55
16050		45.22	10.86	0	39.2		-10	55
16060		45.22	10.86	0	39.2		-10	55
16070		45.01	10.86	0	39.2		-10	55
16090		44.85	10.86	0	39.2		-10	55
16110		44.66	10.86	0	39.2		-10	55
16125		44.66	10.86	0	39.2		-10	55
16130		44.27	10.86	0	39.2		-10	55
16150		44.07	10.86	0	39.2		-10	55
16170		43.92	10.86	0	39.2		-10	55
16185		43.92	10.86	0	39.2		-10	55
16190		43.7	10.86	0	39.2		-10	55
16210		43.74	10.86	0	39.2		-10	55
16230		43.56	10.86	0	39.2		-10	55
16250		43.35	10.73	0	39.2		-10	55
16270		43.07	10.73	0	39.2		-10	55
16290		42.98	10.73	0	39.2		-10	55
16310		42.81	10.73	0	39.2		-10	55
16330		42.72	10.73	0	39.2		-10	55
16350		42.49	10.73	0	39.2		-10	55
16370		42.25	10.73	0	39.2		-10	55
16375		42.25	10.73	0	39.2		-10	55
16390		42.2	10.73	0	39.2		-10	55
16410		42.01	10.73	0	39.2		-10	55
16430		41.67	10.73	0	39.2		-10	55
16435		41.67	10.73	0	39.2		-10	55
16450		41.76	10.73	0	39.2		-10	55
16470		41.47	10.73	0	39.2		-10	55
16490		41.48	10.73	0	39.2		-10	55
16495		41.48	10.73	0	39.2		-10	55
16510		41.2	10.73	0	39.2		-10	55
16530		41.11	10.73	0	39.2		-10	55
16550		40.78	10.73	0	39.2		-10	55
16560		40.78	10.73	0	39.2		-10	55
16570		40.7	10.73	0	39.2		-10	55
16590		40.63	10.73	0	39.2		-10	55
16610		40.42	10.73	0	39.2		-10	55
16620		40.42	10.73	0	39.2		-10	55
16630		40.4	10.73	0	39.2		-10	55
16650		40.11	10.73	0	39.2		-10	55
16670		40.01	10.73	0	39.2		-10	55
16685		40.01	10.73	0	39.2		-10	55
16690		39.91	10.73	0	39.2		-10	55
16710		39.92	10.73	0	39.2		-10	55
16730		39.76	10.73	0	39.2		-10	55
16750		39.51	11.12	0	39.2		-10	55
16770		39.84	11.12	0	39.2		-10	55
16790		39.43	11.12	0	39.2		-10	55
16810		39.53	11.12	0	39.2		-10	55
16830		39.42	11.12	0	39.2		-10	55
16850		39.42	11.12	0	39.2		-10	55
16870		39.27	11.12	0	39.2		-10	55
16890		39.41	11.12	0	39.2		-10	55
16910		39.22	11.12	0	39.2		-10	55
16930		39.28	11.12	0	39.2		-10	55
16935		39.28	11.12	0	39.2		-10	55
16950		39.17	11.12	0	39.2		-10	55
16970		39.28	11.12	0	39.2		-10	55
16990		39.32	11.12	0	39.2		-10	55
16995		39.32	11.12	0	39.2		-10	55
17010		39.35	11.12	0	39.2		-10	55
17030		39.37	11.12	0	39.2		-10	55
17050		39.29	11.12	0	39.2		-10	55
17060		39.29	11.12	0	39.2		-10	55
17070		39.45	11.12	0	39.2		-10	55
17090		39.59	11.12	0	39.2		-10	55
17110		39.61	11.12	0	39.2		-10	55
17120		39.61	11.12	0	39.2		-10	55
17130		39.6	11.12	0	39.2		-10	55
17150		39.66	11.12	0	39.2		-10	55
17170		39.85	11.12	0	39.2		-10	55
17185		39.85	11.12	0	39.2		-10	55
17190		39.81	11.12	0	39.2		-10	55
17210		40.07	11.12	0	39.2		-10	55
17230		40.19	11.12	0	39.2		-10	55
17245		40.19	11.12	0	39.2		-10	55
17250		40.19	11.12	0	39.2		-10	55
17270		40.54	11.12	0	39.2		-10	55
17290		40.64	11.12	0	39.2		-10	55
17310		40.84	11.09	0	39.2		-10	55
17330		41.07	11.09	0	39.2		-10	55
17350		41.14	11.09	0	39.2		-10	55
17370		41.21	11.09	0	39.2		-10	55
17390		41.55	11.09	0	39.2		-10	55
17410		41.73	11.09	0	39.2		-10	55
17430		42.01	11.09	0	39.2		-10	55
17435		42.01	11.09	0	39.2		-10	55
17450		42.14	11.09	0	39.2		-10	55
17470		42.36	11.09	0	39.2		-10	55
17490		42.65	11.09	0	39.2		-10	55
17495		42.65	11.09	0	39.2		-10	55
17510		42.67	11.09	0	39.2		-10	55
17530		42.97	11.09	0	39.2		-10	55
17550		43.37	11.09	0	39.2		-10	55
17560		43.37	11.09	0	39.2		-10	55
17570		43.28	11.09	0	39.2		-10	55
17590		43.57	11.09	0	39.2		-10	55
17610		43.6	11.09	0	39.2		-10	55
17620		43.6	11.09	0	39.2		-10	55
17630		43.89	11.09	0	39.2		-10	55
17650		43.92	11.09	0	39.2		-10	55
17670		44.23	11.09	0	39.2		-10	55
17685		44.23	11.09	0	39.2		-10	55
17690		44.54	11.09	0	39.2		-10	55
17710		44.66	11.09	0	39.2		-10	55
17730		44.99	11.09	0	39.2		-10	55
17745		44.99	11.09	0	39.2		-10	55
17750		45.33	11.09	0	39.2		-10	55
17770		45.21	11.09	0	39.2		-10	55
17790		45.4	11.09	0	39.2		-10	55
17810		45.66	11.09	0	39.2		-10	55
17825		45.66	11.12	0	39.2		-10	55
17830		46.04	11.12	0	39.2		-10	55
17850		46.06	11.12	0	39.2		-10	55
17870		46.18	11.12	0	39.2		-10	55
17890		46.43	11.12	0	39.2		-10	55
17910		46.49	11.12	0	39.2		-10	55
17930		46.86	11.12	0	39.2		-10	55
17950		47.08	11.12	0	39.2		-10	55
17970		46.99	11.12	0	39.2		-10	55
17990		47.44	11.12	0	39.2		-10	55
17995		47.44	11.12	0	39.2		-10	55
18010		47.52	11.12	0	39.2		-10	55
18030		47.61	11.12	0	39.2		-10	55
18050		47.86	11.12	0	39.2		-10	55
18060		47.86	11.12	0	39.2		-10	55
18070		47.96	11.12	0	39.2		-10	55
18090		48.08	11.12	0	39.2		-10	55
18110		48.39	11.12	0	39.2		-10	55
18120		48.39	11.12	0	39.2		-10	55
18130		48.34	11.12	0	39.2		-10	55
18150		48.39	11.12	0	39.2		-10	55
18170		48.57	11.12	0	39.2		-10	55
18180		48.57	11.12	0	39.2		-10	55
18190		48.7	11.12	0	39.2		-10	55
18210		48.9	11.12	0	39.2		-10	55
18230		49.04	11.12	0	39.2		-10	55
18245		49.04	11.12	0	39.2		-10	55
18250		48.92	11.12	0	39.2		-10	55
18270		48.91	11.12	0	39.2		-10	55
18290		49.03	11.12	0	39.2		-10	55
18305		49.03	11.12	0	39.2		-10	55
18310		49.15	11.12	0	39.2		-10	55
18330		49.15	11.12	0	39.2		-10	55
18350		49.19	11.12	0	39.2		-10	55
18370		49.33	11.11	0	39.2		-10	55
18390		49.14	11.11	0	39.2		-10	55
18410		49.37	11.11	0	39.2		-10	55
18430		49.11	11.11	0	39.2		-10	55
18450		49.04	11.11	0	39.2		-10	55
18470		49.08	11.11	0	39.2		-10	55
18490		49.32	11.11	0	39.2		-10	55
18495		49.32	11.11	0	39.2		-10	55
18510		49.13	11.11	0	39.2		-10	55
18530		49.12	11.11	0	39.2		-10	55
18550		48.67	11.11	0	39.2		-10	55
18555		48.67	11.11	0	39.2		-10	55
18570		48.53	11.11	0	39.2		-10	55
18590		48.5	11.11	0	39.2		-10	55
18610		48.4	11.11	0	39.2		-10	55
18620		48.4	11.11	0	39.2		-10	55
18630		48.2	11.11	0	39.2		-10	55
18650		48.07	11.11	0	39.2		-10	55
18670		47.72	11.11	0	39.2		-10	55
18680		47.72	11.11	0	39.2		-10	55
18690		47.39	11.11	0	39.2		-10	55
18710		47.25	11.11	0	39.2		-10	55
18730		47.08	11.11	0	39.2		-10	55
18745		47.08	11.11	0	39.2		-10	55
18750		46.74	11.11	0	39.2		-10	55
18770		46.7	11.11	0	39.2		-10	55
18790		46.48	11.11	0	39.2		-10	55
18805		46.48	11.11	0	39.2		-10	55
18810		46.07	11.11	0	39.2		-10	55
18830		46.02	11.11	0	39.2		-10	55
18850		45.83	11.11	0	39.2		-10	55
18870		45.66	11.39	0	39.2		-10	55
18890		45.19	11.39	0	39.2		-10	55
18910		45.19	11.39	0	39.2		-10	55
18930		44.84	11.39	0	39.2		-10	55
18950		44.68	11.39	0	39.2		-10	55
18970		44.36	11.39	0	39.2		-10	55
18990		44.16	11.39	0	39.2		-10	55
18995		44.16	11.39	0	39.2		-10	55
19010		44.1	11.39	0	39.2		-10	55
19030		43.89	11.39	0	39.2		-10	55
19050		43.75	11.39	0	39.2		-10	55
19055		43.75	11.39	0	39.2		-10	55
19070		43.6	11.39	0	39.2		-10	55
19090		43.53	11.39	0	39.2		-10	55
19110		43.32	11.39	0	39.2		-10	55
19120		43.32	11.39	0	39.2		-10	55
19130		42.91	11.39	0	39.2		-10	55
19150		42.71	11.39	0	39.2		-10	55
19170		42.85	11.39	0	39.2		-10	55
19180		42.85	11.39	0	39.2		-10	55
19190		42.54	11.39	0	39.2		-10	55
19210		42.34	11.39	0	39.2		-10	55
19230		42.27	11.39	0	39.2		-10	55
19245		42.27	11.39	0	39.2		-10	55
19250		42.05	11.39	0	39.2		-10	55
19270		41.89	11.39	0	39.2		-10	55
19290		41.8	11.39	0	39.2		-10	55
19305		41.8	11.39	0	39.2		-10	55
19310		41.61	11.39	0	39.2		-10	55
19330		41.38	11.39	0	39.2		-10	55
19350		41.26	11.39	0	39.2		-10	55
19370		41.08	11.32	0	39.2		-10	55
19390		41.05	11.32	0	39.2		-10	55
19410		40.79	11.32	0	39.2		-10	55
19430		40.48	11.32	0	39.2		-10	55
19450		40.49	11.32	0	39.2		-10	55
19470		40.31	11.32	0	39.2		-10	55
19490		40.28	11.32	0	39.2		-10	55
19510		40.26	11.32	0	39.2		-10	55
19530		39.89	11.32	0	39.2		-10	55
19550		39.84	11.32	0	39.2		-10	55
19555		39.84	11.32	0	39.2		-10	55
19570		39.68	11.32	0	39.2		-10	55
19590		39.69	11.32	0	39.2		-10	55
19610		39.68	11.32	0	39.2		-10	55
19615		39.68	11.32	0	39.2		-10	55
19630		39.58	11.32	0	39.2		-10	55
19650		39.41	11.32	0	39.2		-10	55
19670		39.6	11.32	0	39.2		-10	55
19680		39.6	11.32	0	39.2		-10	55
19690		39.39	11.32	0	39.2		-10	55
19710		39.37	11.32	0	39.2		-10	55
19730		39.4	11.32	0	39.2		-10	55
19740		39.4	11.32	0	39.2		-10	55
19750		39.28	11.32	0	39.2		-10	55
19770		39.3	11.32	0	39.2		-10	55
19790		39.4	11.32	0	39.2		-10	55
19805		39.4	11.32	0	39.2		-10	55
19810		39.34	11.32	0	39.2		-10	55
19830		39.2	11.32	0	39.2		-10	55
19850		39.21	11.32	0	39.2		-10	55
19865		39.21	11.32	0	39.2		-10	55
19870		39.32	11.32	0	39.2		-10	55
19890		39.37	11.32	0	39.2		-10	55
19910		39.4	11.32	0	39.2		-10	55
19930		39.4	11.26	0	39.2		-10	55
19950		39.27	11.26	0	39.2		-10	55
19970		39.32	11.26	0	39.2		-10	55
19990		39.54	11.26	0	39.2		-10	55
20010		39.58	11.26	0	39.2		-10	55
20030		39.51	11.26	0	39.2		-10	55
20050		39.74	11.26	0	39.2		-10	55
20055		39.74	11.26	0	39.2		-10	55
20070		39.88	11.26	0	39.2		-10	55
20090		39.89	11.26	0	39.2		-10	55
20110		40.24	11.26	0	39.2		-10	55
20115		40.24	11.26	0	39.2		-10	55
20130		40.13	11.26	0	39.2		-10	55
20150		40.41	11.26	0	39.2		-10	55
20170		40.51	11.26	0	39.2		-10	55
20180		40.51	11.26	0	39.2		-10	55
20190		40.68	11.26	0	39.2		-10	55
20210		40.77	11.26	0	39.2		-10	55
20230		40.94	11.26	0	39.2		-10	55
20240		40.94	11.26	0	39.2		-10	55
20250		41.24	11.26	0	39.2		-10	55
20270		41.25	11.26	0	39.2		-10	55
20290		41.58	11.26	0	39.2		-10	55
20305		41.58	11.26	0	39.2		-10	55
20310		41.71	11.26	0	39.2		-10	55
20330		41.96	11.26	0	39.2		-10	55
20350		42.11	11.26	0	39.2		-10	55
20365		42.11	11.26	0	39.2		-10	55
20370		42.48	11.26	0	39.2		-10	55
20390		42.44	11.26	0	39.2		-10	55
20410		42.75	11.26	0	39.2		-10	55
20430		43.06	11.54	0	39.2		-10	55
20450		43.24	11.54	0	39.2		-10	55
20470		43.44	11.54	0	39.2		-10	55
20490		43.59	11.54	0	39.2		-10	55
20510		43.78	11.54	0	39.2		-10	55
20530		43.95	11.54	0	39.2		-10	55
20550		44.13	11.54	0	39.2		-10	55
20555		44.13	11.54	0	39.2		-10	55
20570		44.45	11.54	0	39.2		-10	55
20590		44.49	11.54	0	39.2		-10	55
20610		44.88	11.54	0	39.2		-10	55
20615		44.88	11.54	0	39.2		-10	55
20630		45.02	11.54	0	39.2		-10	55
20650		45.14	11.54	0	39.2		-10	55
20670		45.57	11.54	0	39.2		-10	55
20680		45.57	11.54	0	39.2		-10	55
20690		45.56	11.54	0	39.2		-10	55
20710		45.78	11.54	0	39.2		-10	55
20730		45.88	11.54	0	39.2		-10	55
20740		45.88	11.54	0	39.2		-10	55
20750		45.97	11.54	0	39.2		-10	55
20770		46.26	11.54	0	39.2		-10	55
20790		46.62	11.54	0	39.2		-10	55
20800		46.62	11.54	0	39.2		-10	55
20810		46.72	11.54	0	39.2		-10	55
20830		46.81	11.54	0	39.2		-10	55
20850		47.01	11.54	0	39.2		-10	55
20865		47.01	11.54	0	39.2		-10	55
20870		47.31	11.54	0	39.2		-10	55
20890		47.56	11.54	0	39.2		-10	55
20910		47.53	11.54	0	39.2		-10	55
20925		47.53	11.54	0	39.2		-10	55
20930		47.63	11.54	0	39.2		-10	55
20950		47.72	11.54	0	39.2		-10	55
20970		47.84	11.54	0	39.2		-10	55
20990		48.05	11.27	0	39.2		-10	55
21010		48.38	11.27	0	39.2		-10	55
21030		48.44	11.27	0	39.2		-10	55
21050		48.56	11.27	0	39.2		-10	55
21070		48.54	11.27	0	39.2		-10	55
21090		48.76	11.27	0	39.2		-10	55
21110		48.76	11.27	0	39.2		-10	55
21115		48.76	11.27	0	39.2		-10	55
21130		48.93	11.27	0	39.2		-10	55
21150		48.92	11.27	0	39.2		-10	55
21170		48.85	11.27	0	39.2		-10	55
21175		48.85	11.27	0	39.2		-10	55
21190		49.07	11.27	0	39.2		-10	55
21210		49.02	11.27	0	39.2		-10	55
21230		49.3	11.27	0	39.2		-10	55
21240		49.3	11.27	0	39.2		-10	55
21250		49.29	11.27	0	39.2		-10	55
21270		49.28	11.27	0	39.2		-10	55
21290		49.38	11.27	0	39.2		-10	55
21300		49.38	11.27	0	39.2		-10	55
21310		49.03	11.27	0	39.2		-10	55
21330		49.2	11.27	0	39.2		-10	55
21350		49.15	11.27	0	39.2		-10	55
21365		49.15	11.27	0	39.2		-10	55
21370		49.02	11.27	0	39.2		-10	55
21390		49.11	11.27	0	39.2		-10	55
21410		49.12	11.27	0	39.2		-10	55
21425		49.12	11.27	0	39.2		-10	55
21430		48.77	11.27	0	39.2		-10	55
21450		48.67	11.27	0	39.2		-10	55
21470		48.64	11.27	0	39.2		-10	55
21490		48.39	11.41	0	39.2		-10	55
21510		48.35	11.41	0	39.2		-10	55
21530		48	11.41	0	39.2		-10	55
21550		48.02	11.41	0	39.2		-10	55
21570		47.74	11.41	0	39.2		-10	55
21590		47.58	11.41	0	39.2		-10	55
21610		47.27	11.41	0	39.2		-10	55
21615		47.27	11.41	0	39.2		-10	55
21630		46.97	11.41	0	39.2		-10	55
21650		46.82	11.41	0	39.2		-10	55
21670		46.55	11.41	0	39.2		-10	55
21675		46.55	11.41	0	39.2		-10	55
21690		46.35	11.41	0	39.2		-10	55
21710		46.29	11.41	0	39.2		-10	55
21730		45.94	11.41	0	39.2		-10	55
21740		45.94	11.41	0	39.2		-10	55
21750		45.64	11.41	0	39.2		-10	55
21770		45.37	11.41	0	39.2		-10	55
21790		45.21	11.41	0	39.2		-10	55
21800		45.21	11.41	0	39.2		-10	55
21810		44.92	11.41	0	39.2		-10	55
21830		44.96	11.41	0	39.2		-10	55
21850		44.68	11.41	0	39.2		-10	55
21865		44.68	11.41	0	39.2		-10	55
21870		44.4	11.41	0	39.2		-10	55
21890		44.31	11.41	0	39.2		-10	55
21910		44.09	11.41	0	39.2		-10	55
21925		44.09	11.41	0	39.2		-10	55
21930		43.89	11.41	0	39.2		-10	55
21950		43.73	11.41	0	39.2		-10	55
21970		43.44	11.41	0	39.2		-10	55
21990		43.5	11.52	0	39.2		-10	55
22010		43.31	11.52	0	39.2		-10	55
22030		42.92	11.52	0	39.2		-10	55
22050		42.92	11.52	0	39.2		-10	55
22070		42.66	11.52	0	39.2		-10	55
22090		42.51	11.52	0	39.2		-10	55
22110		42.45	11.52	0	39.2		-10	55
22130		42.17	11.52	0	39.2		-10	55
22150		42	11.52	0	39.2		-10	55
22170		41.91	11.52	0	39.2		-10	55
22175		41.91	11.52	0	39.2		-10	55
22190		41.68	11.52	0	39.2		-10	55
22210		41.56	11.52	0	39.2		-10	55
22230		41.29	11.52	0	39.2		-10	55
22235		41.29	11.52	0	39.2		-10	55
22250		41.25	11.52	0	39.2		-10	55
22270		41.08	11.52	0	39.2		-10	55
22290		40.99	11.52	0	39.2		-10	55
22300		40.99	11.52	0	39.2		-10	55
22310		40.92	11.52	0	39.2		-10	55
22330		40.69	11.52	0	39.2		-10	55
22350		40.54	11.52	0	39.2		-10	55
22365		40.54	11.52	0	39.2		-10	55
22370		40.25	11.52	0	39.2		-10	55
22390		40.24	11.52	0	39.2		-10	55
22410		40.09	11.52	0	39.2		-10	55
22425		40.09	11.52	0	39.2		-10	55
22430		40.07	11.52	0	39.2		-10	55
22450		39.77	11.52	0	39.2		-10	55
22470		39.75	11.52	0	39.2		-10	55
22485		39.75	11.52	0	39.2		-10	55
22490		39.7	11.52	0	39.2		-10	55
22510		39.64	11.52	0	39.2		-10	55
22530		39.55	11.52	0	39.2		-10	55
22550		39.49	11.5	0	39.2		-10	55
22570		39.42	11.5	0	39.2		-10	55
22590		39.28	11.5	0	39.2		-10	55
22610		39.39	11.5	0	39.2		-10	55
22630		39.41	11.5	0	39.2		-10	55
22650		39.19	11.5	0	39.2		-10	55
22670		39.16	11.5	0	39.2		-10	55
22675		39.16	11.5	0	39.2		-10	55
22690		39.15	11.5	0	39.2		-10	55
22710		39.34	11.5	0	39.2		-10	55
22730		39.26	11.5	0	39.2		-10	55
22735		39.26	11.5	0	39.2		-10	55
22750		39.21	11.5	0	39.2		-10	55
22770		39.21	11.5	0	39.2		-10	55
22790		39.48	11.5	0	39.2		-10	55
22800		39.48	11.5	0	39.2		-10	55
22810		39.49	11.5	0	39.2		-10	55
22830		39.4	11.5	0	39.2		-10	55
22850		39.5	11.5	0	39.2		-10	55
22860		39.5	11.5	0	39.2		-10	55
22870		39.56	11.5	0	39.2		-10	55
22890		39.65	11.5	0	39.2		-10	55
22910		39.84	11.5	0	39.2		-10	55
22925		39.84	11.5	0	39.2		-10	55
22930		39.76	11.5	0	39.2		-10	55
22950		40.12	11.5	0	39.2		-10	55
22970		40.19	11.5	0	39.2		-10	55
22985		40.19	11.5	0	39.2		-10	55
22990		40.28	11.5	0	39.2		-10	55
23010		40.59	11.5	0	39.2		-10	55
23030		40.48	11.5	0	39.2		-10	55
23050		40.85	11.37	0	39.2		-10	55
23070		40.94	11.37	0	39.2		-10	55
23090		41.13	11.37	0	39.2		-10	55
23110		41.24	11.37	0	39.2		-10	55
23120		41.24	11.37	0	39.2		-10	55
23130		41.65	11.37	0	39.2		-10	55
23150		41.73	11.37	0	39.2		-10	55
23170		42.02	11.37	0	39.2		-10	55
23175		42.02	11.37	0	39.2		-10	55
23190		42.09	11.37	0	39.2		-10	55
23210		42.35	11.37	0	39.2		-10	55
23230		42.38	11.37	0	39.2		-10	55
23235		42.38	11.37	0	39.2		-10	55
23250		42.76	11.37	0	39.2		-10	55
23270		43	11.37	0	39.2		-10	55
23290		43.27	11.37	0	39.2		-10	55
23300		43.27	11.37	0	39.2		-10	55
23310		43.4	11.37	0	39.2		-10	55
23330		43.54	11.37	0	39.2		-10	55
23350		43.72	11.37	0	39.2		-10	55
23360		43.72	11.37	0	39.2		-10	55
23370		44.07	11.37	0	39.2		-10	55
23390		44.23	11.37	0	39.2		-10	55
23410		44.33	11.37	0	39.2		-10	55
23420		44.33	11.37	0	39.2		-10	55
23430		44.51	11.37	0	39.2		-10	55
23450		44.7	11.37	0	39.2		-10	55
23470		44.9	11.37	0	39.2		-10	55
23485		44.9	11.37	0	39.2		-10	55
23490		44.92	11.37	0	39.2		-10	55
23510		45.45	11.37	0	39.2		-10	55
23530		45.47	11.37	0	39.2		-10	55
23550		45.9	11.54	0	39.2		-10	55
23570		45.98	11.54	0	39.2		-10	55
23590		46.13	11.54	0	39.2		-10	55
23610		46.26	11.54	0	39.2		-10	55
23630		46.36	11.54	0	39.2		-10	55
23650		46.52	11.54	0	39.2		-10	55
23670		46.91	11.54	0	39.2		-10	55
23690		47.2	11.54	0	39.2		-10	55
23710		47.37	11.54	0	39.2		-10	55
23730		47.43	11.54	0	39.2		-10	55
23735		47.43	11.54	0	39.2		-10	55
23750		47.39	11.54	0	39.2		-10	55
23770		47.72	11.54	0	39.2		-10	55
23790		47.99	11.54	0	39.2		-10	55
23795		47.99	11.54	0	39.2		-10	55
23810		47.99	11.54	0	39.2		-10	55
23830		48.28	11.54	0	39.2		-10	55
23850		48.39	11.54	0	39.2		-10	55
23860		48.39	11.54	0	39.2		-10	55
23870		48.24	11.54	0	39.2		-10	55
23890		48.68	11.54	0	39.2		-10	55
23910		48.7	11.54	0	39.2		-10	55
23920		48.7	11.54	0	39.2		-10	55
23930		48.72	11.54	0	39.2		-10	55
23950		48.74	11.54	0	39.2		-10	55
23970		48.79	11.54	0	39.2		-10	55
23985		48.79	11.54	0	39.2		-10	55
23990		49.07	11.54	0	39.2		-10	55
24010		48.86	11.54	0	39.2		-10	55
24030		49.02	11.54	0	39.2		-10	55
24045		49.02	11.54	0	39.2		-10	55
24050		49.05	11.54	0	39.2		-10	55
24070		49.22	11.54	0	39.2		-10	55
24090		49.28	11.54	0	39.2		-10	55
24110		49.12	11.62	0	39.2		-10	55
24130		49.1	11.62	0	39.2		-10	55
24150		49.09	11.62	0	39.2		-10	55
24170		49.05	11.62	0	39.2		-10	55
24190		49.02	11.62	0	39.2		-10	55
24210		48.89	11.62	0	39.2		-10	55
24230		48.8	11.62	0	39.2		-10	55
24235		48.8	11.62	0	39.2		-10	55
24250		48.68	11.62	0	39.2		-10	55
24270		48.7	11.62	0	39.2		-10	55
24290		48.45	11.62	0	39.2		-10	55
24295		48.45	11.62	0	39.2		-10	55
24310		48.42	11.62	0	39.2		-10	55
24330		48.18	11.62	0	39.2		-10	55
24350		48.09	11.62	0	39.2		-10	55
24360		48.09	11.62	0	39.2		-10	55
24370		47.85	11.62	0	39.2		-10	55
24390		47.84	11.62	0	39.2		-10	55
24410		47.65	11.62	0	39.2		-10	55
24420		47.65	11.62	0	39.2		-10	55
24430		47.19	11.62	0	39.2		-10	55
24450		47.06	11.62	0	39.2		-10	55
24470		46.88	11.62	0	39.2		-10	55
24485		46.88	11.62	0	39.2		-10	55
24490		46.62	11.62	0	39.2		-10	55
24510		46.44	11.62	0	39.2		-10	55
24530		46.19	11.62	0	39.2		-10	55
24545		46.19	11.62	0	39.2		-10	55
24550		45.8	11.62	0	39.2		-10	55
24570		45.75	11.62	0	39.2		-10	55
24590		45.62	11.62	0	39.2		-10	55
24610		45.33	11.44	0	39.2		-10	55
24630		44.96	11.44	0	39.2		-10	55
24650		44.76	11.44	0	39.2		-10	55
24670		44.52	11.44	0	39.2		-10	55
24690		44.35	11.44	0	39.2		-10	55
24710		44.33	11.44	0	39.2		-10	55
24730		44.14	11.44	0	39.2		-10	55
24750		43.96	11.44	0	39.2		-10	55
24770		43.78	11.44	0	39.2		-10	55
24790		43.61	11.44	0	39.2		-10	55
24795		43.61	11.44	0	39.2		-10	55
24810		43.37	11.44	0	39.2		-10	55
24830		43.11	11.44	0	39.2		-10	55
24850		43.05	11.44	0	39.2		-10	55
24860		43.05	11.44	0	39.2		-10	55
24870		42.82	11.44	0	39.2		-10	55
24890		42.74	11.44	0	39.2		-10	55
24910		42.48	11.44	0	39.2		-10	55
24920		42.48	11.44	0	39.2		-10	55
24930		42.37	11.44	0	39.2		-10	55
24950		42.19	11.44	0	39.2		-10	55
24970		42.01	11.44	0	39.2		-10	55
24985		42.01	11.44	0	39.2		-10	55
24990		41.9	11.44	0	39.2		-10	55
25010		41.68	11.44	0	39.2		-10	55
25030		41.5	11.44	0	39.2		-10	55
25045		41.5	11.44	0	39.2		-10	55
25050		41.32	11.44	0	39.2		-10	55
25070		41.25	11.44	0	39.2		-10	55
25090		40.95	11.44	0	39.2		-10	55
25105		40.95	11.44	0	39.2		-10	55
25110		40.92	11.44	0	39.2		-10	55
25130		40.8	11.44	0	39.2		-10	55
25150		40.59	11.44	0	39.2		-10	55
25170		40.38	11.54	0	39.2		-10	55
25190		40.2	11.54	0	39.2		-10	55
25210		40.16	11.54	0	39.2		-10	55
25230		40.1	11.54	0	39.2		-10	55
25250		39.83	11.54	0	39.2		-10	55
25270		39.91	11.54	0	39.2		-10	55
25290		39.72	11.54	0	39.2		-10	55
25295		39.72	11.54	0	39.2		-10	55
25310		39.6	11.54	0	39.2		-10	55
25330		39.63	11.54	0	39.2		-10	55
25350		39.5	11.54	0	39.2		-10	55
25355		39.5	11.54	0	39.2		-10	55
25370		39.27	11.54	0	39.2		-10	55
25390		39.44	11.54	0	39.2		-10	55
25410		39.49	11.54	0	39.2		-10	55
25420		39.49	11.54	0	39.2		-10	55
25430		39.38	11.54	0	39.2		-10	55
25450		39.25	11.54	0	39.2		-10	55
25470		39.29	11.54	0	39.2		-10	55
25480		39.29	11.54	0	39.2		-10	55
25490		39.3	11.54	0	39.2		-10	55
25510		39.33	11.54	0	39.2		-10	55
25530		39.37	11.54	0	39.2		-10	55
25545		39.37	11.54	0	39.2		-10	55
25550		39.17	11.54	0	39.2		-10	55
25570		39.51	11.54	0	39.2		-10	55
25590		39.27	11.54	0	39.2		-10	55
25605		39.27	11.54	0	39.2		-10	55
25610		39.41	11.54	0	39.2		-10	55
25630		39.38	11.54	0	39.2		-10	55
25650		39.44	11.54	0	39.2		-10	55
25670		39.47	11.59	0	39.2		-10	55
25690		39.71	11.59	0	39.2		-10	55
25710		39.87	11.59	0	39.2		-10	55
25730		39.93	11.59	0	39.2		-10	55
25750		40.14	11.59	0	39.2		-10	55
25770		40.28	11.59	0	39.2		-10	55
25790		40.3	11.59	0	39.2		-10	55
25795		40.3	11.59	0	39.2		-10	55
25810		40.59	11.59	0	39.2		-10	55
25830		40.82	11.59	0	39.2		-10	55
25850		41.17	11.59	0	39.2		-10	55
25855		41.17	11.59	0	39.2		-10	55
25870		40.97	11.59	0	39.2		-10	55
25890		41.27	11.59	0	39.2		-10	55
25910		41.48	11.59	0	39.2		-10	55
25920		41.48	11.59	0	39.2		-10	55
25930		41.48	11.59	0	39.2		-10	55
25950		41.79	11.59	0	39.2		-10	55
25970		42.02	11.59	0	39.2		-10	55
25980		42.02	11.59	0	39.2		-10	55
25990		42.38	11.59	0	39.2		-10	55
26010		42.57	11.59	0	39.2		-10	55
26030		42.74	11.59	0	39.2		-10	55
26045		42.74	11.59	0	39.2		-10	55
26050		42.87	11.59	0	39.2		-10	55
26070		43.1	11.59	0	39.2		-10	55
26090		43.35	11.59	0	39.2		-10	55
26105		43.35	11.59	0	39.2		-10	55
26110		43.54	11.59	0	39.2		-10	55
26130		43.69	11.59	0	39.2		-10	55
26150		43.89	11.59	0	39.2		-10	55
26170		44.15	11.62	0	39.2		-10	55
26190		44.46	11.62	0	39.2		-10	55
26210		44.49	11.62	0	39.2		-10	55
26230		44.74	11.62	0	39.2		-10	55
26250		45.06	11.62	0	39.2		-10	55
26270		45.05	11.62	0	39.2		-10	55
26290		45.32	11.62	0	39.2		-10	55
26295		45.32	11.62	0	39.2		-10	55
26310		45.61	11.62	0	39.2		-10	55
26330		45.73	11.62	0	39.2		-10	55
26350		45.96	11.62	0	39.2		-10	55
26355		45.96	11.62	0	39.2		-10	55
26370		45.89	11.62	0	39.2		-10	55
26390		46.29	11.62	0	39.2		-10	55
26410		46.44	11.62	0	39.2		-10	55
26415		46.44	11.62	0	39.2		-10	55
26430		46.65	11.62	0	39.2		-10	55
26450		46.98	11.62	0	39.2		-10	55
26470		46.98	11.62	0	39.2		-10	55
26480		46.98	11.62	0	39.2		-10	55
26490		47.14	11.62	0	39.2		-10	55
26510		47.49	11.62	0	39.2		-10	55
26530		47.71	11.62	0	39.2		-10	55
26540		47.71	11.62	0	39.2		-10	55
26550		47.66	11.62	0	39.2		-10	55
26570		47.84	11.62	0	39.2		-10	55
26590		48.18	11.62	0	39.2		-10	55
26605		48.18	11.62	0	39.2		-10	55
26610		48.19	11.62	0	39.2		-10	55
26630		48.57	11.62	0	39.2		-10	55
26650		48.47	11.62	0	39.2		-10	55
26665		48.47	11.62	0	39.2		-10	55
26670		48.38	11.62	0	39.2		-10	55
26690		48.75	11.62	0	39.2		-10	55
26710		48.67	11.62	0	39.2		-10	55
26730		48.74	11.74	0	39.2		-10	55
26750		48.94	11.74	0	39.2		-10	55
26770		48.83	11.74	0	39.2		-10	55
26790		48.83	11.74	0	39.2		-10	55
26810		49.08	11.74	0	39.2		-10	55
26830		49.07	11.74	0	39.2		-10	55
26850		49.03	11.74	0	39.2		-10	55
26855		49.03	11.74	0	39.2		-10	55
26870		49.01	11.74	0	39.2		-10	55
26890		49.18	11.74	0	39.2		-10	55
26910		49.15	11.74	0	39.2		-10	55
26915		49.15	11.74	0	39.2		-10	55
26930		49.13	11.74	0	39.2		-10	55
26950		49.06	11.74	0	39.2		-10	55
26970		49.12	11.74	0	39.2		-10	55
26980		49.12	11.74	0	39.2		-10	55
26990		48.85	11.74	0	39.2		-10	55
27010		49.04	11.74	0	39.2		-10	55
27030		49.07	11.74	0	39.2		-10	55
27040		49.07	11.74	0	39.2		-10	55
27050		48.73	11.74	0	39.2		-10	55
27070		48.67	11.74	0	39.2		-10	55
27090		48.49	11.74	0	39.2		-10	55
27105		48.49	11.74	0	39.2		-10	55
27110		48.27	11.74	0	39.2		-10	55
27130		48.18	11.74	0	39.2		-10	55
27150		48.06	11.74	0	39.2		-10	55
27165		48.06	11.74	0	39.2		-10	55
27170		47.95	11.74	0	39.2		-10	55
27190		47.63	11.74	0	39.2		-10	55
27210		47.61	11.74	0	39.2		-10	55
27230		47.39	11.82	0	39.2		-10	55
27250		46.95	11.82	0	39.2		-10	55
27270		46.82	11.82	0	39.2		-10	55
27290		46.74	11.82	0	39.2		-10	55
27310		46.29	11.82	0	39.2		-10	55
27330		46.2	11.82	0	39.2		-10	55
27350		45.89	11.82	0	39.2		-10	55
27355		45.89	11.82	0	39.2		-10	55
27370		45.69	11.82	0	39.2		-10	55
27390		45.61	11.82	0	39.2		-10	55
27410		45.45	11.82	0	39.2		-10	55
27415		45.45	11.82	0	39.2		-10	55
27430		45.12	11.82	0	39.2		-10	55
27450		44.9	11.82	0	39.2		-10	55
27470		44.63	11.82	0	39.2		-10	55
27480		44.63	11.82	0	39.2		-10	55
27490		44.46	11.82	0	39.2		-10	55
27510		44.33	11.82	0	39.2		-10	55
27530		44.2	11.82	0	39.2		-10	55
27540		44.2	11.82	0	39.2		-10	55
27550		43.99	11.82	0	39.2		-10	55
27570		43.78	11.82	0	39.2		-10	55
27590		43.52	11.82	0	39.2		-10	55
27605		43.52	11.82	0	39.2		-10	55
27610		43.7	11.82	0	39.2		-10	55
27630		43.27	11.82	0	39.2		-10	55
27650		43.15	11.82	0	39.2		-10	55
27665		43.15	11.82	0	39.2		-10	55
27670		42.98	11.82	0	39.2		-10	55
27690		42.74	11.82	0	39.2		-10	55
27710		42.67	11.82	0	39.2		-10	55
27725		42.67	11.82	0	39.2		-10	55
27730		42.51	11.82	0	39.2		-10	55
27750		42.21	11.82	0	39.2		-10	55
27770		42.08	11.82	0	39.2		-10	55
27790		41.92	11.82	0	39.2		-10	55
27810		41.85	11.82	0	39.2		-10	55
27830		41.61	11.82	0	39.2		-10	55
27850		41.4	11.82	0	39.2		-10	55
27870		41.3	11.82	0	39.2		-10	55
27890		41.23	11.82	0	39.2		-10	55
27910		40.94	11.82	0	39.2		-10	55
27915		40.94	11.82	0	39.2		-10	55
27930		40.82	11.82	0	39.2		-10	55
27950		40.56	11.82	0	39.2		-10	55
27970		40.53	11.82	0	39.2		-10	55
27975		40.53	11.82	0	39.2		-10	55
27990		40.44	11.82	0	39.2		-10	55
28010		40.35	11.82	0	39.2		-10	55
28030		40.09	11.82	0	39.2		-10	55
28040		40.09	11.82	0	39.2		-10	55
28050		39.94	11.82	0	39.2		-10	55
28070		40.12	11.82	0	39.2		-10	55
28090		39.88	11.82	0	39.2		-10	55
28100		39.88	11.82	0	39.2		-10	55
28110		39.68	11.82	0	39.2		-10	55
28130		39.65	11.82	0	39.2		-10	55
28150		39.56	11.82	0	39.2		-10	55
28165		39.56	11.82	0	39.2		-10	55
28170		39.44	11.82	0	39.2		-10	55
28190		39.47	11.82	0	39.2		-10	55
28210		39.52	11.82	0	39.2		-10	55
28225		39.52	11.82	0	39.2		-10	55
28230		39.29	11.82	0	39.2		-10	55
28250		39.33	11.82	0	39.2		-10	55
28270		39.15	11.82	0	39.2		-10	55
28290		39.27	11.72	0	39.2		-10	55
28310		39.14	11.72	0	39.2		-10	55
28330		39.15	11.72	0	39.2		-10	55
28350		39.31	11.72	0	39.2		-10	55
28370		39.25	11.72	0	39.2		-10	55
28390		39.18	11.72	0	39.2		-10	55
28410		39.4	11.72	0	39.2		-10	55
28415		39.4	11.72	0	39.2		-10	55
28430		39.28	11.72	0	39.2		-10	55
28450		39.23	11.72	0	39.2		-10	55
28470		39.4	11.72	0	39.2		-10	55
28475		39.4	11.72	0	39.2		-10	55
28490		39.52	11.72	0	39.2		-10	55
28510		39.49	11.72	0	39.2		-10	55
28530		39.69	11.72	0	39.2		-10	55
28540		39.69	11.72	0	39.2		-10	55
28550		39.85	11.72	0	39.2		-10	55
28570		39.9	11.72	0	39.2		-10	55
28590		39.96	11.72	0	39.2		-10	55
28600		39.96	11.72	0	39.2		-10	55
28610		40.05	11.72	0	39.2		-10	55
28630		40.3	11.72	0	39.2		-10	55
28650		40.49	11.72	0	39.2		-10	55
28665		40.49	11.72	0	39.2		-10	55
28670		40.55	11.72	0	39.2		-10	55
28690		40.73	11.72	0	39.2		-10	55
28710		40.97	11.72	0	39.2		-10	55
28725		40.97	11.72	0	39.2		-10	55
28730		41.12	11.72	0	39.2		-10	55
28750		41.22	11.72	0	39.2		-10	55
28770		41.61	11.72	0	39.2		-10	55
28790		41.7	11.74	0	39.2		-10	55
28810		41.99	11.74	0	39.2		-10	55
28830		42.12	11.74	0	39.2		-10	55
28850		42.31	11.74	0	39.2		-10	55
28870		42.57	11.74	0	39.2		-10	55
28890		42.7	11.74	0	39.2		-10	55
28910		42.92	11.74	0	39.2		-10	55
28915		42.92	11.74	0	39.2		-10	55
28930		43.03	11.74	0	39.2		-10	55
28950		43.46	11.74	0	39.2		-10	55
28970		43.49	11.74	0	39.2		-10	55
28975		43.49	11.74	0	39.2		-10	55
28990		43.68	11.74	0	39.2		-10	55
29010		43.95	11.74	0	39.2		-10	55
29030		44.1	11.74	0	39.2		-10	55
29035		44.1	11.74	0	39.2		-10	55
29050		44.27	11.74	0	39.2		-10	55
29070		44.5	11.74	0	39.2		-10	55
29090		44.79	11.74	0	39.2		-10	55
29100		44.79	11.74	0	39.2		-10	55
29110		45	11.74	0	39.2		-10	55
29130		45.17	11.74	0	39.2		-10	55
29150		45.4	11.74	0	39.2		-10	55
29165		45.4	11.74	0	39.2		-10	55
29170		45.42	11.74	0	39.2		-10	55
29190		45.63	11.74	0	39.2		-10	55
29210		46.03	11.74	0	39.2		-10	55
29225		46.03	11.74	0	39.2		-10	55
29230		46.15	11.74	0	39.2		-10	55
29250		46.27	11.74	0	39.2		-10	55
29270		46.35	11.74	0	39.2		-10	55
29290		46.77	11.79	0	39.2		-10	55
29310		46.83	11.79	0	39.2		-10	55
29330		47.04	11.79	0	39.2		-10	55
29350		47.27	11.79	0	39.2		-10	55
29370		47.45	11.79	0	39.2		-10	55
29390		47.62	11.79	0	39.2		-10	55
29410		47.76	11.79	0	39.2		-10	55
29430		47.91	11.79	0	39.2		-10	55
29450		48.18	11.79	0	39.2		-10	55
29470		48.18	11.79	0	39.2		-10	55
29475		48.18	11.79	0	39.2		-10	55
29490		48.32	11.79	0	39.2		-10	55
29510		48.67	11.79	0	39.2		-10	55
29530		48.39	11.79	0	39.2		-10	55
29535		48.39	11.79	0	39.2		-10	55
29550		48.5	11.79	0	39.2		-10	55
29570		48.76	11.79	0	39.2		-10	55
29590		48.82	11.79	0	39.2		-10	55
29600		48.82	11.79	0	39.2		-10	55
29610		48.94	11.79	0	39.2		-10	55
29630		48.79	11.79	0	39.2		-10	55
29650		48.99	11.79	0	39.2		-10	55
29660		48.99	11.79	0	39.2		-10	55
29670		49.11	11.79	0	39.2		-10	55
29690		49.12	11.79	0	39.2		-10	55
29710		49.08	11.79	0	39.2		-10	55
29725		49.08	11.79	0	39.2		-10	55
29730		49.16	11.79	0	39.2		-10	55
29750		49.19	11.79	0	39.2		-10	55
29770		48.88	11.79	0	39.2		-10	55
29785		48.88	11.79	0	39.2		-10	55
29790		48.91	11.79	0	39.2		-10	55
29810		49.15	11.79	0	39.2		-10	55
29830		49.02	11.79	0	39.2		-10	55
29850		48.8	11.8	0	39.2		-10	55
29870		48.73	11.8	0	39.2		-10	55
29890		48.61	11.8	0	39.2		-10	55
29910		48.71	11.8	0	39.2		-10	55
29930		48.54	11.8	0	39.2		-10	55
29950		48.44	11.8	0	39.2		-10	55
29970		48.34	11.8	0	39.2		-10	55
29975		48.34	11.8	0	39.2		-10	55
29990		47.95	11.8	0	39.2		-10	55
30010		47.66	11.8	0	39.2		-10	55
30030		47.74	11.8	0	39.2		-10	55
30035		47.74	11.8	0	39.2		-10	55
30050		47.33	11.8	0	39.2		-10	55
30070		47.13	11.8	0	39.2		-10	55
30090		46.88	11.8	0	39.2		-10	55
30100		46.88	11.8	0	39.2		-10	55
30110		46.7	11.8	0	39.2		-10	55
30130		46.53	11.8	0	39.2		-10	55
30150		46.26	11.8	0	39.2		-10	55
30160		46.26	11.8	0	39.2		-10	55
30170		46.09	11.8	0	39.2		-10	55
30190		45.69	11.8	0	39.2		-10	55
30210		45.64	11.8	0	39.2		-10	55
30225		45.64	11.8	0	39.2		-10	55
30230		45.49	11.8	0	39.2		-10	55
30250		45.09	11.8	0	39.2		-10	55
30270		44.95	11.8	0	39.2		-10	55
30285		44.95	11.8	0	39.2		-10	55
30290		44.9	11.8	0	39.2		-10	55
30310		44.42	11.8	0	39.2		-10	55
30330		44.3	11.8	0	39.2		-10	55
30350		44.11	11.77	0	39.2		-10	55
30370		43.92	11.77	0	39.2		-10	55
30390		43.81	11.77	0	39.2		-10	55
30410		43.78	11.77	0	39.2		-10	55
30430		43.5	11.77	0	39.2		-10	55
30450		43.3	11.77	0	39.2		-10	55
30470		43.12	11.77	0	39.2		-10	55
30475		43.12	11.77	0	39.2		-10	55
30490		43.04	11.77	0	39.2		-10	55
30510		42.76	11.77	0	39.2		-10	55
30530		42.48	11.77	0	39.2		-10	55
30535		42.48	11.77	0	39.2		-10	55
30550		42.44	11.77	0	39.2		-10	55
30570		42.22	11.77	0	39.2		-10	55
30590		42.23	11.77	0	39.2		-10	55
30595		42.23	11.77	0	39.2		-10	55
30610		41.89	11.77	0	39.2		-10	55
30630		41.75	11.77	0	39.2		-10	55
30650		41.57	11.77	0	39.2		-10	55
30660		41.57	11.77	0	39.2		-10	55
30670		41.4	11.77	0	39.2		-10	55
30690		41.4	11.77	0	39.2		-10	55
30710		41.34	11.77	0	39.2		-10	55
30720		41.34	11.77	0	39.2		-10	55
30730		40.96	11.77	0	39.2		-10	55
30750		40.86	11.77	0	39.2		-10	55
30770		40.73	11.77	0	39.2		-10	55
30785		40.73	11.77	0	39.2		-10	55
30790		40.56	11.77	0	39.2		-10	55
30810		40.29	11.77	0	39.2		-10	55
30830		40.21	11.77	0	39.2		-10	55
30845		40.21	11.77	0	39.2		-10	55
30850		40.04	11.77	0	39.2		-10	55
30870		40.01	11.77	0	39.2		-10	55
30890		39.64	11.77	0	39.2		-10	55
30910		39.87	11.79	0	39.2		-10	55
30930		39.9	11.79	0	39.2		-10	55
30950		39.5	11.79	0	39.2		-10	55
30970		39.55	11.79	0	39.2		-10	55
30990		39.45	11.79	0	39.2		-10	55
31010		39.32	11.79	0	39.2		-10	55
31030		39.44	11.79	0	39.2		-10	55
31035		39.44	11.79	0	39.2		-10	55
31050		39.38	11.79	0	39.2		-10	55
31070		39.36	11.79	0	39.2		-10	55
31090		39.22	11.79	0	39.2		-10	55
31095		39.22	11.79	0	39.2		-10	55
31110		39.47	11.79	0	39.2		-10	55
31130		39.36	11.79	0	39.2		-10	55
31150		39.3	11.79	0	39.2		-10	55
31160		39.3	11.79	0	39.2		-10	55
31170		39.2	11.79	0	39.2		-10	55
31190		39.33	11.79	0	39.2		-10	55
31210		39.41	11.79	0	39.2		-10	55
31220		39.41	11.79	0	39.2		-10	55
31230		39.24	11.79	0	39.2		-10	55
31250		39.31	11.79	0	39.2		-10	55
31270		39.28	11.79	0	39.2		-10	55
31285		39.28	11.79	0	39.2		-10	55
31290		39.31	11.79	0	39.2		-10	55
31310		39.47	11.79	0	39.2		-10	55
31330		39.67	11.79	0	39.2		-10	55
31345		39.67	11.79	0	39.2		-10	55
31350		39.71	11.79	0	39.2		-10	55
31370		39.79	11.79	0	39.2		-10	55
31390		40.02	11.79	0	39.2		-10	55
31410		40.1	11.92	0	39.2		-10	55
31430		40.31	11.92	0	39.2		-10	55
31450		40.23	11.92	0	39.2		-10	55
31470		40.39	11.92	0	39.2		-10	55
31490		40.76	11.92	0	39.2		-10	55
31510		40.82	11.92	0	39.2		-10	55
31530		41.01	11.92	0	39.2		-10	55
31535		41.01	11.92	0	39.2		-10	55
31550		41.29	11.92	0	39.2		-10	55
31570		41.44	11.92	0	39.2		-10	55
31590		41.57	11.92	0	39.2		-10	55
31595		41.57	11.92	0	39.2		-10	55
31610		41.88	11.92	0	39.2		-10	55
31630		42.04	11.92	0	39.2		-10	55
31650		42.12	11.92	0	39.2		-10	55
31660		42.12	11.92	0	39.2		-10	55
31670		42.48	11.92	0	39.2		-10	55
31690		42.82	11.92	0	39.2		-10	55
31710		42.78	11.92	0	39.2		-10	55
31720		42.78	11.92	0	39.2		-10	55
31730		43.19	11.92	0	39.2		-10	55
31750		43.27	11.92	0	39.2		-10	55
31770		43.61	11.92	0	39.2		-10	55
31785		43.61	11.92	0	39.2		-10	55
31790		43.81	11.92	0	39.2		-10	55
31810		43.83	11.92	0	39.2		-10	55
31830		44.06	11.92	0	39.2		-10	55
31845		44.06	11.92	0	39.2		-10	55
31850		44.27	11.92	0	39.2		-10	55
31870		44.38	11.92	0	39.2		-10	55
31890		44.75	11.92	0	39.2		-10	55
31905		44.75	11.92	0	39.2		-10	55
31910		45.01	11.92	0	39.2		-10	55
31930		45.05	11.92	0	39.2		-10	55
31950		45.23	11.92	0	39.2		-10	55
31970		45.46	11.97	0	39.2		-10	55
31990		45.82	11.97	0	39.2		-10	55
32010		45.93	11.97	0	39.2		-10	55
32030		46.09	11.97	0	39.2		-10	55
32050		46.23	11.97	0	39.2		-10	55
32070		46.54	11.97	0	39.2		-10	55
32090		46.61	11.97	0	39.2		-10	55
32095		46.61	11.97	0	39.2		-10	55
32110		46.83	11.97	0	39.2		-10	55
32130		47.18	11.97	0	39.2		-10	55
32150		47.31	11.97	0	39.2		-10	55
32155		47.31	11.97	0	39.2		-10	55
32170		47.36	11.97	0	39.2		-10	55
32190		47.58	11.97	0	39.2		-10	55
32210		47.69	11.97	0	39.2		-10	55
32220		47.69	11.97	0	39.2		-10	55
32230		47.8	11.97	0	39.2		-10	55
32250		47.81	11.97	0	39.2		-10	55
[truncated: 293 more rows]
