# Supplementary material for: Clinical identification of the stimulus intensity to measure temporal summation of second pain
Source: Sci Rep. 2022 Jul 28;12:12915. doi: 10.1038/s41598-022-17171-6 (PMC9334644; doi:10.1038/s41598-022-17171-6)
Supplement: Supplementary file 1 — Supplementary Information 1. [file 41598_2022_17171_MOESM1_ESM.zip › 25 PT1.xlsx]

## Sheet: Sheet1
Timestamp [msec]	Heater [C]	Tec [C]	Water [C]	COVAS	Baseline [C]	Events	LimiterMin [C]	LimiterMax [C]
30		40.47
35		40.47	11.14	0	40.2		-10	55
50		40.35	11.14	0	40.2		-10	55
65		40.35	11.14	0	40.2		-10	55
70		40.24	11.14	0	40.2		-10	55
90		40.19	11.14	0	40.2		-10	55
95		40.19	11.14	0	40.2		-10	55
110		40.29	11.14	0	40.2		-10	55
130		40.2	11.14	0	40.2		-10	55
150		40.19	11.14	0	40.2		-10	55
155		40.19	11.14	0	40.2		-10	55
170		40.13	11.14	0	40.2		-10	55
190		40.16	11.14	0	40.2		-10	55
210		40.21	11.14	0	40.2		-10	55
215		40.21	11.14	0	40.2		-10	55
230		40.18	11.14	0	40.2		-10	55
250		40.34	11.14	0	40.2		-10	55
270		40.22	11.14	0	40.2		-10	55
280		40.22	11.14	0	40.2		-10	55
290		40.29	11.14	0	40.2		-10	55
310		40.16	11.14	0	40.2		-10	55
330		40.33	11.14	0	40.2		-10	55
340		40.33	11.14	0	40.2		-10	55
350		40.2	11.14	0	40.2		-10	55
370		40.05	11.14	0	40.2		-10	55
390		40.32	11.14	0	40.2		-10	55
405		40.32	11.14	0	40.2		-10	55
410		40.31	11.14	0	40.2		-10	55
430		40.33	11.14	0	40.2		-10	55
450		40.23	11.14	0	40.2		-10	55
465		40.23	11.14	0	40.2		-10	55
470		40.2	11.14	0	40.2		-10	55
490		40.2	11.14	0	40.2		-10	55
510		40.23	11.14	0	40.2		-10	55
530		40.21	11.14	0	40.2		-10	55
550		40.24	11.14	0	40.2		-10	55
570		40.24	11.14	0	40.2		-10	55
590		40.18	10.81	0	40.2		-10	55
610		40.2	10.81	0	40.2		-10	55
630		40.26	10.81	0	40.2		-10	55
650		40.33	10.81	0	40.2		-10	55
670		40.19	10.81	0	40.2		-10	55
690		40.31	10.81	0	40.2		-10	55
710		40.25	10.81	0	40.2		-10	55
715		40.25	10.81	0	40.2		-10	55
730		40.31	10.81	0	40.2		-10	55
750		40.39	10.81	0	40.2		-10	55
770		40.17	10.81	0	40.2		-10	55
775		40.17	10.81	0	40.2		-10	55
790		40.16	10.81	0	40.2		-10	55
810		40.27	10.81	0	40.2		-10	55
830		40.39	10.81	0	40.2		-10	55
840		40.39	10.81	0	40.2		-10	55
850		40.17	10.81	0	40.2		-10	55
870		40.14	10.81	0	40.2		-10	55
890		40.14	10.81	0	40.2		-10	55
900		40.14	10.81	0	40.2		-10	55
910		40.11	10.81	0	40.2		-10	55
930		40.22	10.81	0	40.2		-10	55
950		40.11	10.81	0	40.2		-10	55
965		40.11	10.81	0	40.2		-10	55
970		40.22	10.81	0	40.2		-10	55
990		40.23	10.81	0	40.2		-10	55
1010		40.38	10.81	0	40.2		-10	55
1025		40.38	10.81	0	40.2		-10	55
1030		40.16	10.81	0	40.2		-10	55
1050		40.15	10.81	0	40.2		-10	55
1070		40.19	10.81	0	40.2		-10	55
1090		40.12	10.86	0	40.2		-10	55
1110		40.27	10.86	0	40.2		-10	55
1130		40.26	10.86	0	40.2		-10	55
1150		40.3	10.86	0	40.2		-10	55
1170		40.19	10.86	0	40.2		-10	55
1190		40.29	10.86	0	40.2		-10	55
1210		40.27	10.86	0	40.2		-10	55
1215		40.27	10.86	0	40.2		-10	55
1230		40.27	10.86	0	40.2		-10	55
1250		40.29	10.86	0	40.2		-10	55
1270		40.24	10.86	0	40.2		-10	55
1275		40.24	10.86	0	40.2		-10	55
1290		40.1	10.86	0	40.2		-10	55
1310		40.31	10.86	0	40.2		-10	55
1330		40.23	10.86	0	40.2		-10	55
1340		40.23	10.86	0	40.2		-10	55
1350		40.29	10.86	0	40.2		-10	55
1370		40.13	10.86	0	40.2		-10	55
1390		40.2	10.86	0	40.2		-10	55
1400		40.2	10.86	0	40.2		-10	55
1410		40.28	10.86	0	40.2		-10	55
1430		40.06	10.86	0	40.2		-10	55
1450		40.28	10.86	0	40.2		-10	55
1465		40.28	10.86	0	40.2		-10	55
1470		40.45	10.86	0	40.2		-10	55
1490		40.32	10.86	0	40.2		-10	55
1510		40.2	10.86	0	40.2		-10	55
1525		40.2	10.86	0	40.2		-10	55
1530		40.18	10.86	0	40.2		-10	55
1550		40.22	10.86	0	40.2		-10	55
1570		40.15	10.86	0	40.2		-10	55
1590		40.19	10.94	0	40.2		-10	55
1610		40.19	10.94	0	40.2		-10	55
1630		40.34	10.94	0	40.2		-10	55
1650		40.21	10.94	0	40.2		-10	55
1670		40.15	10.94	0	40.2		-10	55
1690		40.3	10.94	0	40.2		-10	55
1710		40.11	10.94	0	40.2		-10	55
1715		40.11	10.94	0	40.2		-10	55
1730		40.2	10.94	0	40.2		-10	55
1750		40.3	10.94	0	40.2		-10	55
1770		40.12	10.94	0	40.2		-10	55
1775		40.12	10.94	0	40.2		-10	55
1790		40.26	10.94	0	40.2		-10	55
1810		40.21	10.94	0	40.2		-10	55
1830		40.26	10.94	0	40.2		-10	55
1840		40.26	10.94	0	40.2		-10	55
1850		40.21	10.94	0	40.2		-10	55
1870		40.23	10.94	0	40.2		-10	55
1890		40.3	10.94	0	40.2		-10	55
1900		40.3	10.94	0	40.2		-10	55
1910		40.13	10.94	0	40.2		-10	55
1930		40.21	10.94	0	40.2		-10	55
1950		40.15	10.94	0	40.2		-10	55
1960		40.15	10.94	0	40.2		-10	55
1970		40.13	10.94	0	40.2		-10	55
1990		40.3	10.94	0	40.2		-10	55
2010		40.21	10.94	0	40.2		-10	55
2025		40.21	10.94	0	40.2		-10	55
2030		40.27	10.94	0	40.2		-10	55
2050		40.27	10.94	0	40.2		-10	55
2070		40.26	10.94	0	40.2		-10	55
2085		40.26	10.94	0	40.2		-10	55
2090		40.11	10.94	0	40.2		-10	55
2110		40.24	10.94	0	40.2		-10	55
2130		40.31	10.94	0	40.2		-10	55
2150		40.24	10.89	0	40.2		-10	55
2170		40.2	10.89	0	40.2		-10	55
2190		40.2	10.89	0	40.2		-10	55
2210		40.11	10.89	0	40.2		-10	55
2215		40.11	10.89	0	40.2		-10	55
2230		40.18	10.89	0	40.2		-10	55
2250		40.25	10.89	0	40.2		-10	55
2270		40.3	10.89	0	40.2		-10	55
2275		40.3	10.89	0	40.2		-10	55
2290		40.08	10.89	0	40.2		-10	55
2310		40.32	10.89	0	40.2		-10	55
2330		40.29	10.89	0	40.2		-10	55
2335		40.29	10.89	0	40.2		-10	55
2350		40.19	10.89	0	40.2		-10	55
2370		40.17	10.89	0	40.2		-10	55
2390		40.17	10.89	0	40.2		-10	55
2400		40.17	10.89	0	40.2		-10	55
2410		40.24	10.89	0	40.2		-10	55
2430		40.12	10.89	0	40.2		-10	55
2450		40.26	10.89	0	40.2		-10	55
2465		40.26	10.89	0	40.2		-10	55
2470		40.33	10.89	0	40.2		-10	55
2490		40.4	10.89	0	40.2		-10	55
2510		40.23	10.89	0	40.2		-10	55
2525		40.23	10.89	0	40.2		-10	55
2530		40.1	10.89	0	40.2		-10	55
2550		40.24	10.89	0	40.2		-10	55
2570		40.17	10.89	0	40.2		-10	55
2585		40.17	10.89	0	40.2		-10	55
2590		40.29	10.89	0	40.2		-10	55
2610		40.29	10.89	0	40.2		-10	55
2630		40.06	10.89	0	40.2		-10	55
2650		40.39	10.78	0	40.2		-10	55
2670		40.13	10.78	0	40.2		-10	55
2690		40.21	10.78	0	40.2		-10	55
2710		40.12	10.78	0	40.2		-10	55
2730		40.23	10.78	0	40.2		-10	55
2750		40.26	10.78	0	40.2		-10	55
2770		40.18	10.78	0	40.2		-10	55
2775		40.18	10.78	0	40.2		-10	55
2790		40.2	10.78	0	40.2		-10	55
2810		40.2	10.78	0	40.2		-10	55
2830		40.17	10.78	0	40.2		-10	55
2835		40.17	10.78	0	40.2		-10	55
2850		40.14	10.78	0	40.2		-10	55
2870		40.28	10.78	0	40.2		-10	55
2890		40.3	10.78	0	40.2		-10	55
2900		40.3	10.78	0	40.2		-10	55
2910		40.14	10.78	0	40.2		-10	55
2930		40.3	10.78	0	40.2		-10	55
2950		40.18	10.78	0	40.2		-10	55
2960		40.18	10.78	0	40.2		-10	55
2970		40.16	10.78	0	40.2		-10	55
2990		40.09	10.78	0	40.2		-10	55
3010		40.13	10.78	0	40.2		-10	55
3025		40.13	10.78	0	40.2		-10	55
3030		40.07	10.78	0	40.2		-10	55
3050		40.19	10.78	0	40.2		-10	55
3070		40.24	10.78	0	40.2		-10	55
3085		40.24	10.78	0	40.2		-10	55
3090		40.11	10.78	0	40.2		-10	55
3110		40.24	10.78	0	40.2		-10	55
3130		40.23	10.78	0	40.2		-10	55
3150		40.24	10.86	0	40.2		-10	55
3170		40.16	10.86	0	40.2		-10	55
3190		40.24	10.86	0	40.2		-10	55
3210		40.2	10.86	0	40.2		-10	55
3230		40.33	10.86	0	40.2		-10	55
3250		40.22	10.86	0	40.2		-10	55
3270		40.13	10.86	0	40.2		-10	55
3290		40.11	10.86	0	40.2		-10	55
3310		40.21	10.86	0	40.2		-10	55
3330		40.23	10.86	0	40.2		-10	55
3335		40.23	10.86	0	40.2		-10	55
3350		40.19	10.86	0	40.2		-10	55
3370		40.22	10.86	0	40.2		-10	55
3390		40.28	10.86	0	40.2		-10	55
3400		40.28	10.86	0	40.2		-10	55
3410		40.29	10.86	0	40.2		-10	55
3430		40.12	10.86	0	40.2		-10	55
3450		40.21	10.86	0	40.2		-10	55
3460		40.21	10.86	0	40.2		-10	55
3470		40.18	10.86	0	40.2		-10	55
3490		40.29	10.86	0	40.2		-10	55
3510		40.2	10.86	0	40.2		-10	55
3525		40.2	10.86	0	40.2		-10	55
3530		40.11	10.86	0	40.2		-10	55
3550		40.16	10.86	0	40.2		-10	55
3570		40.27	10.86	0	40.2		-10	55
3585		40.27	10.86	0	40.2		-10	55
3590		40.09	10.86	0	40.2		-10	55
3610		40.22	10.86	0	40.2		-10	55
3630		40.22	10.86	0	40.2		-10	55
3645		40.22	10.86	0	40.2		-10	55
3650		40.44	10.86	0	40.2		-10	55
3670		40.25	10.86	0	40.2		-10	55
3690		40.18	10.86	0	40.2		-10	55
3710		40.03	10.76	0	40.2		-10	55
3730		40.3	10.76	0	40.2		-10	55
3750		40.27	10.76	0	40.2		-10	55
3770		40.19	10.76	0	40.2		-10	55
3790		40.13	10.76	0	40.2		-10	55
3810		40.33	10.76	0	40.2		-10	55
3830		40.22	10.76	0	40.2		-10	55
3835		40.22	10.76	0	40.2		-10	55
3850		40.15	10.76	0	40.2		-10	55
3870		40.22	10.76	0	40.2		-10	55
3890		40.17	10.76	0	40.2		-10	55
3895		40.17	10.76	0	40.2		-10	55
3910		40.32	10.76	0	40.2		-10	55
3930		40.21	10.76	0	40.2		-10	55
3950		40.11	10.76	0	40.2		-10	55
3960		40.11	10.76	0	40.2		-10	55
3970		40.23	10.76	0	40.2		-10	55
3990		40.25	10.76	0	40.2		-10	55
4010		40.26	10.76	0	40.2		-10	55
4020		40.26	10.76	0	40.2		-10	55
4030		40.21	10.76	0	40.2		-10	55
4050		40.14	10.76	0	40.2		-10	55
4070		40.23	10.76	0	40.2		-10	55
4085		40.23	10.76	0	40.2		-10	55
4090		40.2	10.76	0	40.2		-10	55
4110		40.03	10.76	0	40.2		-10	55
4130		40.27	10.76	0	40.2		-10	55
4145		40.27	10.76	0	40.2		-10	55
4150		40.19	10.76	0	40.2		-10	55
4170		40.13	10.76	0	40.2		-10	55
4190		40.05	10.76	0	40.2		-10	55
4210		40.26	10.76	0	40.2		-10	55
4230		40.25	10.76	0	40.2		-10	55
4250		40.27	10.76	0	40.2		-10	55
4270		40.04	10.76	0	40.2		-10	55
4290		40.23	10.76	0	40.2		-10	55
4310		40.17	10.76	0	40.2		-10	55
4330		40.39	10.76	0	40.2		-10	55
4335		40.39	10.76	0	40.2		-10	55
4350		40.35	10.76	0	40.2		-10	55
4370		40.15	10.76	0	40.2		-10	55
4390		40.12	10.76	0	40.2		-10	55
4395		40.12	10.76	0	40.2		-10	55
4410		40.17	10.76	0	40.2		-10	55
4430		40.17	10.76	0	40.2		-10	55
4450		40.22	10.76	0	40.2		-10	55
4460		40.22	10.76	0	40.2		-10	55
4470		40.18	10.76	0	40.2		-10	55
4490		40.18	10.76	0	40.2		-10	55
4510		40.42	10.76	0	40.2		-10	55
4520		40.42	10.76	0	40.2		-10	55
4530		40.33	10.76	0	40.2		-10	55
4550		40.21	10.76	0	40.2		-10	55
4570		40.29	10.76	0	40.2		-10	55
4585		40.29	10.76	0	40.2		-10	55
4590		40.28	10.76	0	40.2		-10	55
4610		40.21	10.76	0	40.2		-10	55
4630		40.25	10.76	0	40.2		-10	55
4645		40.25	10.76	0	40.2		-10	55
4650		40.19	10.76	0	40.2		-10	55
4670		40.32	10.76	0	40.2		-10	55
4690		40.24	10.76	0	40.2		-10	55
4710		40.21	10.83	0	40.2		-10	55
4730		40.19	10.83	0	40.2		-10	55
4750		40.27	10.83	0	40.2		-10	55
4770		40.1	10.83	0	40.2		-10	55
4790		40.18	10.83	0	40.2		-10	55
4810		40.28	10.83	0	40.2		-10	55
4830		40.3	10.83	0	40.2		-10	55
4835		40.3	10.83	0	40.2		-10	55
4850		40.28	10.83	0	40.2		-10	55
4870		40.06	10.83	0	40.2		-10	55
4890		40.09	10.83	0	40.2		-10	55
4895		40.09	10.83	0	40.2		-10	55
4910		40.16	10.83	0	40.2		-10	55
4930		40.23	10.83	0	40.2		-10	55
4950		40.31	10.83	0	40.2		-10	55
4955		40.31	10.83	0	40.2		-10	55
4970		40.21	10.83	0	40.2		-10	55
4990		40.1	10.83	0	40.2		-10	55
5010		40.24	10.83	0	40.2		-10	55
5020		40.24	10.83	0	40.2		-10	55
5030		40.09	10.83	0	40.2		-10	55
5050		40.26	10.83	0	40.2		-10	55
5070		40.26	10.83	0	40.2		-10	55
5080		40.26	10.83	0	40.2		-10	55
5090		40.31	10.83	0	40.2		-10	55
5110		40.32	10.83	0	40.2		-10	55
5130		40.25	10.83	0	40.2		-10	55
5145		40.25	10.83	0	40.2		-10	55
5150		40.18	10.83	0	40.2		-10	55
5170		40.16	10.83	0	40.2		-10	55
5190		40.2	10.83	0	40.2		-10	55
5210		40.25	10.66	0	40.2		-10	55
5230		40.29	10.66	0	40.2		-10	55
5250		40.46	10.66	0	40.2		-10	55
5270		40.47	10.66	0	40.2		-10	55
5290		40.56	10.66	0	40.2		-10	55
5310		40.56	10.66	0	40.2		-10	55
5330		40.72	10.66	0	40.2		-10	55
5350		40.94	10.66	0	40.2		-10	55
5370		40.91	10.66	0	40.2		-10	55
5390		40.94	10.66	0	40.2		-10	55
5395		40.94	10.66	0	40.2		-10	55
5410		41.19	10.66	0	40.2		-10	55
5430		41.28	10.66	0	40.2		-10	55
5450		41.28	10.66	0	40.2		-10	55
5455		41.28	10.66	0	40.2		-10	55
5470		41.6	10.66	0	40.2		-10	55
5490		41.84	10.66	0	40.2		-10	55
5510		41.88	10.66	0	40.2		-10	55
5520		41.88	10.66	0	40.2		-10	55
5530		42.13	10.66	0	40.2		-10	55
5550		42.29	10.66	0	40.2		-10	55
5570		42.6	10.66	0	40.2		-10	55
5580		42.6	10.66	0	40.2		-10	55
5590		42.61	10.66	0	40.2		-10	55
5610		42.81	10.66	0	40.2		-10	55
5630		42.98	10.66	0	40.2		-10	55
5645		42.98	10.66	0	40.2		-10	55
5650		43.12	10.66	0	40.2		-10	55
5670		43.31	10.66	0	40.2		-10	55
5690		43.44	10.66	0	40.2		-10	55
5705		43.44	10.66	0	40.2		-10	55
5710		43.74	10.66	0	40.2		-10	55
5730		43.93	10.66	0	40.2		-10	55
5750		44.07	10.66	0	40.2		-10	55
5770		44.16	10.66	0	40.2		-10	55
5790		44.36	10.66	0	40.2		-10	55
5810		44.55	10.66	0	40.2		-10	55
5830		44.81	10.66	0	40.2		-10	55
5850		44.94	10.66	0	40.2		-10	55
5870		44.93	10.66	0	40.2		-10	55
5890		45.19	10.66	0	40.2		-10	55
5895		45.19	10.66	0	40.2		-10	55
5910		45.41	10.66	0	40.2		-10	55
5930		45.62	10.66	0	40.2		-10	55
5950		45.57	10.66	0	40.2		-10	55
5955		45.57	10.66	0	40.2		-10	55
5970		45.89	10.66	0	40.2		-10	55
5990		46.05	10.66	0	40.2		-10	55
6010		46.18	10.66	0	40.2		-10	55
6020		46.18	10.66	0	40.2		-10	55
6030		46.4	10.66	0	40.2		-10	55
6050		46.68	10.66	0	40.2		-10	55
6070		46.68	10.66	0	40.2		-10	55
6080		46.68	10.66	0	40.2		-10	55
6090		46.74	10.66	0	40.2		-10	55
6110		47.11	10.66	0	40.2		-10	55
6130		47.17	10.66	0	40.2		-10	55
6145		47.17	10.66	0	40.2		-10	55
6150		47.21	10.66	0	40.2		-10	55
6170		47.32	10.66	0	40.2		-10	55
6190		47.56	10.66	0	40.2		-10	55
6205		47.56	10.66	0	40.2		-10	55
6210		47.61	10.66	0	40.2		-10	55
6230		47.79	10.66	0	40.2		-10	55
6250		47.94	10.66	0	40.2		-10	55
6265		47.94	10.66	0	40.2		-10	55
6270		48.11	10.66	0	40.2		-10	55
6290		48.41	10.66	0	40.2		-10	55
6310		48.44	10.66	0	40.2		-10	55
6330		48.33	10.76	0	40.2		-10	55
6350		48.72	10.76	0	40.2		-10	55
6370		48.81	10.76	0	40.2		-10	55
6390		48.94	10.76	0	40.2		-10	55
6410		48.98	10.76	0	40.2		-10	55
6430		49.23	10.76	0	40.2		-10	55
6450		49.5	10.76	0	40.2		-10	55
6455		49.5	10.76	0	40.2		-10	55
6470		49.28	10.76	0	40.2		-10	55
6490		49.51	10.76	0	40.2		-10	55
6510		49.56	10.76	0	40.2		-10	55
6520		49.56	10.76	0	40.2		-10	55
6530		49.6	10.76	0	40.2		-10	55
6550		49.87	10.76	0	40.2		-10	55
6570		49.96	10.76	0	40.2		-10	55
6580		49.96	10.76	0	40.2		-10	55
6590		49.95	10.76	0	40.2		-10	55
6610		49.99	10.76	0	40.2		-10	55
6630		50.17	10.76	0	40.2		-10	55
6640		50.17	10.76	0	40.2		-10	55
6650		50.14	10.76	0	40.2		-10	55
6670		50.04	10.76	0	40.2		-10	55
6690		50.37	10.76	0	40.2		-10	55
6705		50.37	10.76	0	40.2		-10	55
6710		50.22	10.76	0	40.2		-10	55
6730		50.1	10.76	0	40.2		-10	55
6750		50.3	10.76	0	40.2		-10	55
6765		50.3	10.76	0	40.2		-10	55
6770		50.33	10.76	0	40.2		-10	55
6790		50.35	10.76	0	40.2		-10	55
6810		50.05	10.76	0	40.2		-10	55
6830		50.11	10.46	0	40.2		-10	55
6850		50.05	10.46	0	40.2		-10	55
6870		49.89	10.46	0	40.2		-10	55
6890		49.97	10.46	0	40.2		-10	55
6910		50.05	10.46	0	40.2		-10	55
6930		49.87	10.46	0	40.2		-10	55
6950		49.54	10.46	0	40.2		-10	55
6955		49.54	10.46	0	40.2		-10	55
6970		49.49	10.46	0	40.2		-10	55
6990		49.33	10.46	0	40.2		-10	55
7010		49.14	10.46	0	40.2		-10	55
7015		49.14	10.46	0	40.2		-10	55
7030		48.86	10.46	0	40.2		-10	55
7050		48.63	10.46	0	40.2		-10	55
7070		48.36	10.46	0	40.2		-10	55
7080		48.36	10.46	0	40.2		-10	55
7090		48.22	10.46	0	40.2		-10	55
7110		48.07	10.46	0	40.2		-10	55
7130		47.67	10.46	0	40.2		-10	55
7140		47.67	10.46	0	40.2		-10	55
7150		47.42	10.46	0	40.2		-10	55
7170		47.31	10.46	0	40.2		-10	55
7190		47.16	10.46	0	40.2		-10	55
7205		47.16	10.46	0	40.2		-10	55
7210		46.86	10.46	0	40.2		-10	55
7230		46.59	10.46	0	40.2		-10	55
7250		46.09	10.46	0	40.2		-10	55
7265		46.09	10.46	0	40.2		-10	55
7270		45.92	10.46	0	40.2		-10	55
7290		45.79	10.46	0	40.2		-10	55
7310		45.87	10.46	0	40.2		-10	55
7330		45.46	10.78	0	40.2		-10	55
7350		45.22	10.78	0	40.2		-10	55
7370		45.09	10.78	0	40.2		-10	55
7390		44.88	10.78	0	40.2		-10	55
7410		44.77	10.78	0	40.2		-10	55
7430		44.39	10.78	0	40.2		-10	55
7450		44.36	10.78	0	40.2		-10	55
7455		44.36	10.78	0	40.2		-10	55
7470		44.18	10.78	0	40.2		-10	55
7490		43.94	10.78	0	40.2		-10	55
7510		43.94	10.78	0	40.2		-10	55
7515		43.94	10.78	0	40.2		-10	55
7530		43.65	10.78	0	40.2		-10	55
7550		43.49	10.78	0	40.2		-10	55
7570		43.28	10.78	0	40.2		-10	55
7575		43.28	10.78	0	40.2		-10	55
7590		43.18	10.78	0	40.2		-10	55
7610		42.99	10.78	0	40.2		-10	55
7630		42.77	10.78	0	40.2		-10	55
7640		42.77	10.78	0	40.2		-10	55
7650		42.67	10.78	0	40.2		-10	55
7670		42.4	10.78	0	40.2		-10	55
7690		42.29	10.78	0	40.2		-10	55
7705		42.29	10.78	0	40.2		-10	55
7710		42.21	10.78	0	40.2		-10	55
7730		42.02	10.78	0	40.2		-10	55
7750		41.79	10.78	0	40.2		-10	55
7765		41.79	10.78	0	40.2		-10	55
7770		41.63	10.78	0	40.2		-10	55
7790		41.61	10.78	0	40.2		-10	55
7810		41.47	10.78	0	40.2		-10	55
7825		41.47	10.78	0	40.2		-10	55
7830		41.34	10.78	0	40.2		-10	55
7850		41.11	10.78	0	40.2		-10	55
7870		41.08	10.78	0	40.2		-10	55
7890		40.97	10.81	0	40.2		-10	55
7910		41.1	10.81	0	40.2		-10	55
7930		40.89	10.81	0	40.2		-10	55
7950		40.58	10.81	0	40.2		-10	55
7970		40.6	10.81	0	40.2		-10	55
7990		40.54	10.81	0	40.2		-10	55
8010		40.66	10.81	0	40.2		-10	55
8015		40.66	10.81	0	40.2		-10	55
8030		40.51	10.81	0	40.2		-10	55
8050		40.4	10.81	0	40.2		-10	55
8070		40.48	10.81	0	40.2		-10	55
8075		40.48	10.81	0	40.2		-10	55
8090		40.36	10.81	0	40.2		-10	55
8110		40.38	10.81	0	40.2		-10	55
8130		40.33	10.81	0	40.2		-10	55
8140		40.33	10.81	0	40.2		-10	55
8150		40.39	10.81	0	40.2		-10	55
8170		40.34	10.81	0	40.2		-10	55
8190		40.48	10.81	0	40.2		-10	55
8200		40.48	10.81	0	40.2		-10	55
8210		40.48	10.81	0	40.2		-10	55
8230		40.59	10.81	0	40.2		-10	55
8250		40.4	10.81	0	40.2		-10	55
8265		40.4	10.81	0	40.2		-10	55
8270		40.42	10.81	0	40.2		-10	55
8290		40.54	10.81	0	40.2		-10	55
8310		40.53	10.81	0	40.2		-10	55
8325		40.53	10.81	0	40.2		-10	55
8330		40.58	10.81	0	40.2		-10	55
8350		40.72	10.81	0	40.2		-10	55
8370		40.79	10.81	0	40.2		-10	55
8390		40.86	10.58	0	40.2		-10	55
8410		40.92	10.58	0	40.2		-10	55
8430		41.02	10.58	0	40.2		-10	55
8450		41.23	10.58	0	40.2		-10	55
8470		41.41	10.58	0	40.2		-10	55
8490		41.43	10.58	0	40.2		-10	55
8510		41.52	10.58	0	40.2		-10	55
8515		41.52	10.58	0	40.2		-10	55
8530		41.91	10.58	0	40.2		-10	55
8550		42.09	10.58	0	40.2		-10	55
8570		42.25	10.58	0	40.2		-10	55
8575		42.25	10.58	0	40.2		-10	55
8590		42.48	10.58	0	40.2		-10	55
8610		42.59	10.58	0	40.2		-10	55
8630		42.74	10.58	0	40.2		-10	55
8640		42.74	10.58	0	40.2		-10	55
8650		42.94	10.58	0	40.2		-10	55
8670		43.23	10.58	0	40.2		-10	55
8690		43.37	10.58	0	40.2		-10	55
8700		43.37	10.58	0	40.2		-10	55
8710		43.63	10.58	0	40.2		-10	55
8730		43.87	10.58	0	40.2		-10	55
8750		43.84	10.58	0	40.2		-10	55
8765		43.84	10.58	0	40.2		-10	55
8770		44.17	10.58	0	40.2		-10	55
8790		44.19	10.58	0	40.2		-10	55
8810		44.6	10.58	0	40.2		-10	55
8825		44.6	10.58	0	40.2		-10	55
8830		44.49	10.58	0	40.2		-10	55
8850		44.91	10.58	0	40.2		-10	55
8870		44.9	10.58	0	40.2		-10	55
8885		44.9	10.58	0	40.2		-10	55
8890		45.16	10.58	0	40.2		-10	55
8910		45.37	10.58	0	40.2		-10	55
8930		45.57	10.58	0	40.2		-10	55
8950		45.76	10.43	0	40.2		-10	55
8970		45.93	10.43	0	40.2		-10	55
8990		46.05	10.43	0	40.2		-10	55
9010		46.43	10.43	0	40.2		-10	55
9015		46.43	10.43	0	40.2		-10	55
9030		46.61	10.43	0	40.2		-10	55
9050		46.54	10.43	0	40.2		-10	55
9070		46.81	10.43	0	40.2		-10	55
9075		46.81	10.43	0	40.2		-10	55
9090		47.06	10.43	0	40.2		-10	55
9110		47.31	10.43	0	40.2		-10	55
9130		47.45	10.43	0	40.2		-10	55
9140		47.45	10.43	0	40.2		-10	55
9150		47.53	10.43	0	40.2		-10	55
9170		47.72	10.43	0	40.2		-10	55
9190		47.83	10.43	0	40.2		-10	55
9200		47.83	10.43	0	40.2		-10	55
9210		48.08	10.43	0	40.2		-10	55
9230		48.1	10.43	0	40.2		-10	55
9250		48.44	10.43	0	40.2		-10	55
9260		48.44	10.43	0	40.2		-10	55
9270		48.46	10.43	0	40.2		-10	55
9290		48.85	10.43	0	40.2		-10	55
9310		48.86	10.43	0	40.2		-10	55
9325		48.86	10.43	0	40.2		-10	55
9330		49.19	10.43	0	40.2		-10	55
9350		49.21	10.43	0	40.2		-10	55
9370		49.25	10.43	0	40.2		-10	55
9385		49.25	10.43	0	40.2		-10	55
9390		49.35	10.43	0	40.2		-10	55
9410		49.47	10.43	0	40.2		-10	55
9430		49.69	10.43	0	40.2		-10	55
9450		49.78	10.79	0	40.2		-10	55
9470		49.87	10.79	0	40.2		-10	55
9490		49.8	10.79	0	40.2		-10	55
9510		50.01	10.79	0	40.2		-10	55
9530		50.14	10.79	0	40.2		-10	55
9550		50.19	10.79	0	40.2		-10	55
9570		50.31	10.79	0	40.2		-10	55
9575		50.31	10.79	0	40.2		-10	55
9590		50.36	10.79	0	40.2		-10	55
9610		50.26	10.79	0	40.2		-10	55
9630		50.38	10.79	0	40.2		-10	55
9635		50.38	10.79	0	40.2		-10	55
9650		50.31	10.79	0	40.2		-10	55
9670		50.32	10.79	0	40.2		-10	55
9690		50.49	10.79	0	40.2		-10	55
9700		50.49	10.79	0	40.2		-10	55
9710		50.22	10.79	0	40.2		-10	55
9730		50.28	10.79	0	40.2		-10	55
9750		50.31	10.79	0	40.2		-10	55
9760		50.31	10.79	0	40.2		-10	55
9770		50.16	10.79	0	40.2		-10	55
9790		50.1	10.79	0	40.2		-10	55
9810		50.09	10.79	0	40.2		-10	55
9825		50.09	10.79	0	40.2		-10	55
9830		50.07	10.79	0	40.2		-10	55
9850		49.65	10.79	0	40.2		-10	55
9870		49.7	10.79	0	40.2		-10	55
9885		49.7	10.79	0	40.2		-10	55
9890		49.57	10.79	0	40.2		-10	55
9910		49.16	10.79	0	40.2		-10	55
9930		49.08	10.79	0	40.2		-10	55
9950		48.88	10.86	0	40.2		-10	55
9970		48.66	10.86	0	40.2		-10	55
9990		48.31	10.86	0	40.2		-10	55
10010		48.15	10.86	0	40.2		-10	55
10030		48.03	10.86	0	40.2		-10	55
10050		47.7	10.86	0	40.2		-10	55
10070		47.56	10.86	0	40.2		-10	55
10075		47.56	10.86	0	40.2		-10	55
10090		47.36	10.86	0	40.2		-10	55
10110		47.1	10.86	0	40.2		-10	55
10130		46.88	10.86	0	40.2		-10	55
10135		46.88	10.86	0	40.2		-10	55
10150		46.46	10.86	0	40.2		-10	55
10170		46.34	10.86	0	40.2		-10	55
10190		45.94	10.86	0	40.2		-10	55
10200		45.94	10.86	0	40.2		-10	55
10210		45.98	10.86	0	40.2		-10	55
10230		45.52	10.86	0	40.2		-10	55
10250		45.31	10.86	0	40.2		-10	55
10260		45.31	10.86	0	40.2		-10	55
10270		45.3	10.86	0	40.2		-10	55
10290		45.03	10.86	0	40.2		-10	55
10310		44.86	10.86	0	40.2		-10	55
10325		44.86	10.86	0	40.2		-10	55
10330		44.64	10.86	0	40.2		-10	55
10350		44.6	10.86	0	40.2		-10	55
10370		44.39	10.86	0	40.2		-10	55
10385		44.39	10.86	0	40.2		-10	55
10390		44.14	10.86	0	40.2		-10	55
10410		43.83	10.86	0	40.2		-10	55
10430		43.83	10.86	0	40.2		-10	55
10450		43.64	10.56	0	40.2		-10	55
10470		43.59	10.56	0	40.2		-10	55
10490		43.42	10.56	0	40.2		-10	55
10510		43.13	10.56	0	40.2		-10	55
10530		43.09	10.56	0	40.2		-10	55
10550		42.86	10.56	0	40.2		-10	55
10570		42.72	10.56	0	40.2		-10	55
10590		42.54	10.56	0	40.2		-10	55
10610		42.29	10.56	0	40.2		-10	55
10630		42.09	10.56	0	40.2		-10	55
10635		42.09	10.56	0	40.2		-10	55
10650		42.07	10.56	0	40.2		-10	55
10670		41.83	10.56	0	40.2		-10	55
10690		41.9	10.56	0	40.2		-10	55
10695		41.9	10.56	0	40.2		-10	55
10710		41.55	10.56	0	40.2		-10	55
10730		41.69	10.56	0	40.2		-10	55
10750		41.33	10.56	0	40.2		-10	55
10760		41.33	10.56	0	40.2		-10	55
10770		41.22	10.56	0	40.2		-10	55
10790		40.93	10.56	0	40.2		-10	55
10810		41.06	10.56	0	40.2		-10	55
10820		41.06	10.56	0	40.2		-10	55
10830		40.87	10.56	0	40.2		-10	55
10850		40.82	10.56	0	40.2		-10	55
10870		40.75	10.56	0	40.2		-10	55
10885		40.75	10.56	0	40.2		-10	55
10890		40.66	10.56	0	40.2		-10	55
10910		40.76	10.56	0	40.2		-10	55
10930		40.7	10.56	0	40.2		-10	55
10945		40.7	10.56	0	40.2		-10	55
10950		40.53	10.56	0	40.2		-10	55
10970		40.39	10.56	0	40.2		-10	55
10990		40.6	10.56	0	40.2		-10	55
11010		40.48	10.6	0	40.2		-10	55
11030		40.47	10.6	0	40.2		-10	55
11050		40.26	10.6	0	40.2		-10	55
11070		40.4	10.6	0	40.2		-10	55
11090		40.48	10.6	0	40.2		-10	55
11110		40.4	10.6	0	40.2		-10	55
11130		40.37	10.6	0	40.2		-10	55
11135		40.37	10.6	0	40.2		-10	55
11150		40.43	10.6	0	40.2		-10	55
11170		40.37	10.6	0	40.2		-10	55
11190		40.51	10.6	0	40.2		-10	55
11195		40.51	10.6	0	40.2		-10	55
11210		40.54	10.6	0	40.2		-10	55
11230		40.55	10.6	0	40.2		-10	55
11250		40.54	10.6	0	40.2		-10	55
11260		40.54	10.6	0	40.2		-10	55
11270		40.4	10.6	0	40.2		-10	55
11290		40.6	10.6	0	40.2		-10	55
11310		40.75	10.6	0	40.2		-10	55
11320		40.75	10.6	0	40.2		-10	55
11330		40.81	10.6	0	40.2		-10	55
11350		40.86	10.6	0	40.2		-10	55
11370		40.89	10.6	0	40.2		-10	55
11385		40.89	10.6	0	40.2		-10	55
11390		41	10.6	0	40.2		-10	55
11410		41.29	10.6	0	40.2		-10	55
11430		41.47	10.6	0	40.2		-10	55
11445		41.47	10.6	0	40.2		-10	55
11450		41.49	10.6	0	40.2		-10	55
11470		41.57	10.6	0	40.2		-10	55
11490		41.9	10.6	0	40.2		-10	55
11510		42.13	10.88	0	40.2		-10	55
11530		42.14	10.88	0	40.2		-10	55
11550		42.38	10.88	0	40.2		-10	55
11570		42.67	10.88	0	40.2		-10	55
11590		42.77	10.88	0	40.2		-10	55
11610		42.87	10.88	0	40.2		-10	55
11630		43.21	10.88	0	40.2		-10	55
11635		43.21	10.88	0	40.2		-10	55
11650		43.3	10.88	0	40.2		-10	55
11670		43.54	10.88	0	40.2		-10	55
11690		43.64	10.88	0	40.2		-10	55
11695		43.64	10.88	0	40.2		-10	55
11710		43.88	10.88	0	40.2		-10	55
11730		44.27	10.88	0	40.2		-10	55
11750		44.11	10.88	0	40.2		-10	55
11760		44.11	10.88	0	40.2		-10	55
11770		44.51	10.88	0	40.2		-10	55
11790		44.8	10.88	0	40.2		-10	55
11810		44.86	10.88	0	40.2		-10	55
11820		44.86	10.88	0	40.2		-10	55
11830		45.1	10.88	0	40.2		-10	55
11850		45.54	10.88	0	40.2		-10	55
11870		45.34	10.88	0	40.2		-10	55
11880		45.34	10.88	0	40.2		-10	55
11890		45.62	10.88	0	40.2		-10	55
11910		45.98	10.88	0	40.2		-10	55
11930		46.03	10.88	0	40.2		-10	55
11945		46.03	10.88	0	40.2		-10	55
11950		46.38	10.88	0	40.2		-10	55
11970		46.39	10.88	0	40.2		-10	55
11990		46.68	10.88	0	40.2		-10	55
12005		46.68	10.88	0	40.2		-10	55
12010		47.05	10.88	0	40.2		-10	55
12030		46.96	10.88	0	40.2		-10	55
12050		47	10.88	0	40.2		-10	55
12070		47.33	10.89	0	40.2		-10	55
12090		47.61	10.89	0	40.2		-10	55
12110		47.64	10.89	0	40.2		-10	55
12130		47.79	10.89	0	40.2		-10	55
12150		47.96	10.89	0	40.2		-10	55
12170		48.17	10.89	0	40.2		-10	55
12190		48.26	10.89	0	40.2		-10	55
12195		48.26	10.89	0	40.2		-10	55
12210		48.52	10.89	0	40.2		-10	55
12230		48.85	10.89	0	40.2		-10	55
12250		48.81	10.89	0	40.2		-10	55
12255		48.81	10.89	0	40.2		-10	55
12270		48.94	10.89	0	40.2		-10	55
12290		49.03	10.89	0	40.2		-10	55
12310		49.29	10.89	0	40.2		-10	55
12320		49.29	10.89	0	40.2		-10	55
12330		49.44	10.89	0	40.2		-10	55
12350		49.51	10.89	0	40.2		-10	55
12370		49.59	10.89	0	40.2		-10	55
12380		49.59	10.89	0	40.2		-10	55
12390		49.79	10.89	0	40.2		-10	55
12410		49.71	10.89	0	40.2		-10	55
12430		49.84	10.89	0	40.2		-10	55
12445		49.84	10.89	0	40.2		-10	55
12450		49.87	10.89	0	40.2		-10	55
12470		50.06	10.89	0	40.2		-10	55
12490		50.22	10.89	0	40.2		-10	55
12505		50.22	10.89	0	40.2		-10	55
12510		50.35	10.89	0	40.2		-10	55
12530		50.31	10.89	0	40.2		-10	55
12550		50.02	10.89	0	40.2		-10	55
12570		50.24	10.64	0	40.2		-10	55
12590		50.27	10.64	0	40.2		-10	55
12610		50.39	10.64	0	40.2		-10	55
12630		50.15	10.64	0	40.2		-10	55
12650		50.32	10.64	0	40.2		-10	55
12670		50.16	10.64	0	40.2		-10	55
12690		50.18	10.64	0	40.2		-10	55
12695		50.18	10.64	0	40.2		-10	55
12710		50.14	10.64	0	40.2		-10	55
12730		50.02	10.64	0	40.2		-10	55
12750		49.89	10.64	0	40.2		-10	55
12755		49.89	10.64	0	40.2		-10	55
12770		49.9	10.64	0	40.2		-10	55
12790		49.85	10.64	0	40.2		-10	55
12810		49.82	10.64	0	40.2		-10	55
12820		49.82	10.64	0	40.2		-10	55
12830		49.35	10.64	0	40.2		-10	55
12850		49.08	10.64	0	40.2		-10	55
12870		49.21	10.64	0	40.2		-10	55
12880		49.21	10.64	0	40.2		-10	55
12890		48.86	10.64	0	40.2		-10	55
12910		48.64	10.64	0	40.2		-10	55
12930		48.32	10.64	0	40.2		-10	55
12945		48.32	10.64	0	40.2		-10	55
12950		48.15	10.64	0	40.2		-10	55
12970		47.92	10.64	0	40.2		-10	55
12990		47.72	10.64	0	40.2		-10	55
13005		47.72	10.64	0	40.2		-10	55
13010		47.65	10.64	0	40.2		-10	55
13030		47.35	10.64	0	40.2		-10	55
13050		46.95	10.64	0	40.2		-10	55
13070		46.66	10.79	0	40.2		-10	55
13090		46.59	10.79	0	40.2		-10	55
13110		46.28	10.79	0	40.2		-10	55
13130		46.21	10.79	0	40.2		-10	55
13150		45.84	10.79	0	40.2		-10	55
13170		45.73	10.79	0	40.2		-10	55
13190		45.67	10.79	0	40.2		-10	55
13210		45.19	10.79	0	40.2		-10	55
13230		45.08	10.79	0	40.2		-10	55
13250		44.82	10.79	0	40.2		-10	55
13255		44.82	10.79	0	40.2		-10	55
13270		44.71	10.79	0	40.2		-10	55
13290		44.72	10.79	0	40.2		-10	55
13310		44.51	10.79	0	40.2		-10	55
13320		44.51	10.79	0	40.2		-10	55
13330		44.09	10.79	0	40.2		-10	55
13350		44	10.79	0	40.2		-10	55
13370		43.82	10.79	0	40.2		-10	55
13380		43.82	10.79	0	40.2		-10	55
13390		43.63	10.79	0	40.2		-10	55
13410		43.44	10.79	0	40.2		-10	55
13430		43.33	10.79	0	40.2		-10	55
13440		43.33	10.79	0	40.2		-10	55
13450		43.13	10.79	0	40.2		-10	55
13470		43.03	10.79	0	40.2		-10	55
13490		42.8	10.79	0	40.2		-10	55
13505		42.8	10.79	0	40.2		-10	55
13510		42.79	10.79	0	40.2		-10	55
13530		42.51	10.79	0	40.2		-10	55
13550		42.24	10.79	0	40.2		-10	55
13565		42.24	10.79	0	40.2		-10	55
13570		42.19	10.79	0	40.2		-10	55
13590		42.11	10.79	0	40.2		-10	55
13610		41.93	10.79	0	40.2		-10	55
13630		41.72	11.01	0	40.2		-10	55
13650		41.46	11.01	0	40.2		-10	55
13670		41.31	11.01	0	40.2		-10	55
13690		41.46	11.01	0	40.2		-10	55
13710		41.17	11.01	0	40.2		-10	55
13730		41.14	11.01	0	40.2		-10	55
13750		40.97	11.01	0	40.2		-10	55
13755		40.97	11.01	0	40.2		-10	55
13770		40.82	11.01	0	40.2		-10	55
13790		41.03	11.01	0	40.2		-10	55
13810		40.66	11.01	0	40.2		-10	55
13815		40.66	11.01	0	40.2		-10	55
13830		40.73	11.01	0	40.2		-10	55
13850		40.64	11.01	0	40.2		-10	55
13870		40.47	11.01	0	40.2		-10	55
13880		40.47	11.01	0	40.2		-10	55
13890		40.27	11.01	0	40.2		-10	55
13910		40.55	11.01	0	40.2		-10	55
13930		40.61	11.01	0	40.2		-10	55
13940		40.61	11.01	0	40.2		-10	55
13950		40.41	11.01	0	40.2		-10	55
13970		40.39	11.01	0	40.2		-10	55
13990		40.41	11.01	0	40.2		-10	55
14005		40.41	11.01	0	40.2		-10	55
14010		40.45	11.01	0	40.2		-10	55
14030		40.38	11.01	0	40.2		-10	55
14050		40.32	11.01	0	40.2		-10	55
14065		40.32	11.01	0	40.2		-10	55
14070		40.41	11.01	0	40.2		-10	55
14090		40.33	11.01	0	40.2		-10	55
14110		40.35	11.01	0	40.2		-10	55
14130		40.61	10.79	0	40.2		-10	55
14150		40.49	10.79	0	40.2		-10	55
14170		40.68	10.79	0	40.2		-10	55
14190		40.79	10.79	0	40.2		-10	55
14210		40.81	10.79	0	40.2		-10	55
14230		40.88	10.79	0	40.2		-10	55
14250		40.9	10.79	0	40.2		-10	55
14255		40.9	10.79	0	40.2		-10	55
14270		41.26	10.79	0	40.2		-10	55
14290		41.45	10.79	0	40.2		-10	55
14310		41.63	10.79	0	40.2		-10	55
14315		41.63	10.79	0	40.2		-10	55
14330		41.64	10.79	0	40.2		-10	55
14350		41.92	10.79	0	40.2		-10	55
14370		42.06	10.79	0	40.2		-10	55
14380		42.06	10.79	0	40.2		-10	55
14390		42.14	10.79	0	40.2		-10	55
14410		42.31	10.79	0	40.2		-10	55
14430		42.52	10.79	0	40.2		-10	55
14440		42.52	10.79	0	40.2		-10	55
14450		42.79	10.79	0	40.2		-10	55
14470		42.93	10.79	0	40.2		-10	55
14490		43.21	10.79	0	40.2		-10	55
14500		43.21	10.79	0	40.2		-10	55
14510		43.33	10.79	0	40.2		-10	55
14530		43.46	10.79	0	40.2		-10	55
14550		43.74	10.79	0	40.2		-10	55
14565		43.74	10.79	0	40.2		-10	55
14570		44.08	10.79	0	40.2		-10	55
14590		44.14	10.79	0	40.2		-10	55
14610		44.44	10.79	0	40.2		-10	55
14630		44.44	10.88	0	40.2		-10	55
14650		44.74	10.88	0	40.2		-10	55
14670		44.85	10.88	0	40.2		-10	55
14690		45.25	10.88	0	40.2		-10	55
14710		45.36	10.88	0	40.2		-10	55
14730		45.68	10.88	0	40.2		-10	55
14750		45.81	10.88	0	40.2		-10	55
14770		46.12	10.88	0	40.2		-10	55
14790		46.04	10.88	0	40.2		-10	55
14810		46.19	10.88	0	40.2		-10	55
14815		46.19	10.88	0	40.2		-10	55
14830		46.5	10.88	0	40.2		-10	55
14850		46.76	10.88	0	40.2		-10	55
14870		46.77	10.88	0	40.2		-10	55
14875		46.77	10.88	0	40.2		-10	55
14890		47.26	10.88	0	40.2		-10	55
14910		47.22	10.88	0	40.2		-10	55
14930		47.55	10.88	0	40.2		-10	55
14940		47.55	10.88	0	40.2		-10	55
14950		47.48	10.88	0	40.2		-10	55
14970		47.9	10.88	0	40.2		-10	55
14990		48.03	10.88	0	40.2		-10	55
15000		48.03	10.88	0	40.2		-10	55
15010		48.12	10.88	0	40.2		-10	55
15030		48.19	10.88	0	40.2		-10	55
15050		48.41	10.88	0	40.2		-10	55
15065		48.41	10.88	0	40.2		-10	55
15070		48.78	10.88	0	40.2		-10	55
15090		48.73	10.88	0	40.2		-10	55
15110		48.94	10.88	0	40.2		-10	55
15125		48.94	10.88	0	40.2		-10	55
15130		49.02	10.88	0	40.2		-10	55
15150		49.21	10.88	0	40.2		-10	55
15170		49.41	10.88	0	40.2		-10	55
15190		49.57	10.76	0	40.2		-10	55
15210		49.55	10.76	0	40.2		-10	55
15230		49.67	10.76	0	40.2		-10	55
15250		49.73	10.76	0	40.2		-10	55
15270		49.78	10.76	0	40.2		-10	55
15290		50.08	10.76	0	40.2		-10	55
15310		50.05	10.76	0	40.2		-10	55
15315		50.05	10.76	0	40.2		-10	55
15330		49.97	10.76	0	40.2		-10	55
15350		50.18	10.76	0	40.2		-10	55
15370		50.15	10.76	0	40.2		-10	55
15375		50.15	10.76	0	40.2		-10	55
15390		50.18	10.76	0	40.2		-10	55
15410		50.23	10.76	0	40.2		-10	55
15430		50.17	10.76	0	40.2		-10	55
15440		50.17	10.76	0	40.2		-10	55
15450		50.14	10.76	0	40.2		-10	55
15470		50.1	10.76	0	40.2		-10	55
15490		50.22	10.76	0	40.2		-10	55
15500		50.22	10.76	0	40.2		-10	55
15510		50.33	10.76	0	40.2		-10	55
15530		50.02	10.76	0	40.2		-10	55
15550		50	10.76	0	40.2		-10	55
15565		50	10.76	0	40.2		-10	55
15570		49.91	10.76	0	40.2		-10	55
15590		49.88	10.76	0	40.2		-10	55
15610		49.69	10.76	0	40.2		-10	55
15625		49.69	10.76	0	40.2		-10	55
15630		49.48	10.76	0	40.2		-10	55
15650		49.51	10.76	0	40.2		-10	55
15670		49.3	10.76	0	40.2		-10	55
15690		49.13	11.17	0	40.2		-10	55
15710		49.02	11.17	0	40.2		-10	55
15730		48.84	11.17	0	40.2		-10	55
15750		48.43	11.17	0	40.2		-10	55
15770		48.18	11.17	0	40.2		-10	55
15790		48	11.17	0	40.2		-10	55
15810		47.79	11.17	0	40.2		-10	55
15815		47.79	11.17	0	40.2		-10	55
15830		47.44	11.17	0	40.2		-10	55
15850		47.32	11.17	0	40.2		-10	55
15870		47.06	11.17	0	40.2		-10	55
15875		47.06	11.17	0	40.2		-10	55
15890		46.89	11.17	0	40.2		-10	55
15910		46.75	11.17	0	40.2		-10	55
15930		46.49	11.17	0	40.2		-10	55
15940		46.49	11.17	0	40.2		-10	55
15950		46.04	11.17	0	40.2		-10	55
15970		46.09	11.17	0	40.2		-10	55
15990		45.77	11.17	0	40.2		-10	55
16000		45.77	11.17	0	40.2		-10	55
16010		45.57	11.17	0	40.2		-10	55
16030		45.31	11.17	0	40.2		-10	55
16050		45.19	11.17	0	40.2		-10	55
16060		45.19	11.17	0	40.2		-10	55
16070		44.94	11.17	0	40.2		-10	55
16090		44.92	11.17	0	40.2		-10	55
16110		44.67	11.17	0	40.2		-10	55
16125		44.67	11.17	0	40.2		-10	55
16130		44.52	11.17	0	40.2		-10	55
16150		44.26	11.17	0	40.2		-10	55
16170		44.14	11.17	0	40.2		-10	55
16185		44.14	11.17	0	40.2		-10	55
16190		43.92	11.17	0	40.2		-10	55
16210		43.85	11.17	0	40.2		-10	55
16230		43.68	11.17	0	40.2		-10	55
16250		43.49	10.99	0	40.2		-10	55
16270		43.32	10.99	0	40.2		-10	55
16290		43.15	10.99	0	40.2		-10	55
16310		43.04	10.99	0	40.2		-10	55
16330		42.81	10.99	0	40.2		-10	55
16350		42.74	10.99	0	40.2		-10	55
16370		42.53	10.99	0	40.2		-10	55
16375		42.53	10.99	0	40.2		-10	55
16390		42.37	10.99	0	40.2		-10	55
16410		42.04	10.99	0	40.2		-10	55
16430		41.94	10.99	0	40.2		-10	55
16435		41.94	10.99	0	40.2		-10	55
16450		41.83	10.99	0	40.2		-10	55
16470		41.66	10.99	0	40.2		-10	55
16490		41.61	10.99	0	40.2		-10	55
16500		41.61	10.99	0	40.2		-10	55
16510		41.44	10.99	0	40.2		-10	55
16530		41.24	10.99	0	40.2		-10	55
16550		41.09	10.99	0	40.2		-10	55
16560		41.09	10.99	0	40.2		-10	55
16570		41.18	10.99	0	40.2		-10	55
16590		40.93	10.99	0	40.2		-10	55
16610		40.83	10.99	0	40.2		-10	55
16625		40.83	10.99	0	40.2		-10	55
16630		40.87	10.99	0	40.2		-10	55
16650		40.6	10.99	0	40.2		-10	55
16670		40.55	10.99	0	40.2		-10	55
16685		40.55	10.99	0	40.2		-10	55
16690		40.63	10.99	0	40.2		-10	55
16710		40.47	10.99	0	40.2		-10	55
16730		40.31	10.99	0	40.2		-10	55
16750		40.44	10.99	0	40.2		-10	55
16770		40.37	10.99	0	40.2		-10	55
16790		40.48	10.99	0	40.2		-10	55
16810		40.29	10.99	0	40.2		-10	55
16830		40.27	10.99	0	40.2		-10	55
16850		40.28	10.99	0	40.2		-10	55
16870		40.33	10.99	0	40.2		-10	55
16875		40.33	10.99	0	40.2		-10	55
16890		40.17	10.99	0	40.2		-10	55
16910		40.17	10.99	0	40.2		-10	55
16930		40.19	10.99	0	40.2		-10	55
16935		40.19	10.99	0	40.2		-10	55
16950		40.31	10.99	0	40.2		-10	55
16970		40.39	10.99	0	40.2		-10	55
16990		40.44	10.99	0	40.2		-10	55
17000		40.44	10.99	0	40.2		-10	55
17010		40.57	10.99	0	40.2		-10	55
17030		40.56	10.99	0	40.2		-10	55
17050		40.54	10.99	0	40.2		-10	55
17060		40.54	10.99	0	40.2		-10	55
17070		40.58	10.99	0	40.2		-10	55
17090		40.81	10.99	0	40.2		-10	55
17110		40.84	10.99	0	40.2		-10	55
17125		40.84	10.99	0	40.2		-10	55
17130		40.92	10.99	0	40.2		-10	55
17150		40.95	10.99	0	40.2		-10	55
17170		41.16	10.99	0	40.2		-10	55
17185		41.16	10.99	0	40.2		-10	55
17190		41.29	10.99	0	40.2		-10	55
17210		41.59	10.99	0	40.2		-10	55
17230		41.56	10.99	0	40.2		-10	55
17250		41.95	11.01	0	40.2		-10	55
17270		42.05	11.01	0	40.2		-10	55
17290		42.12	11.01	0	40.2		-10	55
17310		42.39	11.01	0	40.2		-10	55
17330		42.42	11.01	0	40.2		-10	55
17350		42.73	11.01	0	40.2		-10	55
17370		42.84	11.01	0	40.2		-10	55
17390		43.24	11.01	0	40.2		-10	55
17410		43.41	11.01	0	40.2		-10	55
17430		43.42	11.01	0	40.2		-10	55
17435		43.42	11.01	0	40.2		-10	55
17450		43.77	11.01	0	40.2		-10	55
17470		43.93	11.01	0	40.2		-10	55
17490		44.06	11.01	0	40.2		-10	55
17495		44.06	11.01	0	40.2		-10	55
17510		44.28	11.01	0	40.2		-10	55
17530		44.47	11.01	0	40.2		-10	55
17550		44.8	11.01	0	40.2		-10	55
17560		44.8	11.01	0	40.2		-10	55
17570		45.07	11.01	0	40.2		-10	55
17590		44.99	11.01	0	40.2		-10	55
17610		45.26	11.01	0	40.2		-10	55
17620		45.26	11.01	0	40.2		-10	55
17630		45.55	11.01	0	40.2		-10	55
17650		45.72	11.01	0	40.2		-10	55
17670		45.82	11.01	0	40.2		-10	55
17685		45.82	11.01	0	40.2		-10	55
17690		46.07	11.01	0	40.2		-10	55
17710		46.38	11.01	0	40.2		-10	55
17730		46.29	11.01	0	40.2		-10	55
17745		46.29	11.01	0	40.2		-10	55
17750		46.46	11.01	0	40.2		-10	55
17770		46.96	11.01	0	40.2		-10	55
17790		47.16	11.01	0	40.2		-10	55
17810		47.31	11.14	0	40.2		-10	55
17830		47.52	11.14	0	40.2		-10	55
17850		47.74	11.14	0	40.2		-10	55
17870		47.76	11.14	0	40.2		-10	55
17890		48.02	11.14	0	40.2		-10	55
17910		48.15	11.14	0	40.2		-10	55
17930		48.05	11.14	0	40.2		-10	55
17935		48.05	11.14	0	40.2		-10	55
17950		48.59	11.14	0	40.2		-10	55
17970		48.41	11.14	0	40.2		-10	55
17990		48.72	11.14	0	40.2		-10	55
17995		48.72	11.14	0	40.2		-10	55
18010		48.99	11.14	0	40.2		-10	55
18030		49.06	11.14	0	40.2		-10	55
18050		49.11	11.14	0	40.2		-10	55
18060		49.11	11.14	0	40.2		-10	55
18070		49.45	11.14	0	40.2		-10	55
18090		49.49	11.14	0	40.2		-10	55
18110		49.62	11.14	0	40.2		-10	55
18120		49.62	11.14	0	40.2		-10	55
18130		49.55	11.14	0	40.2		-10	55
18150		49.8	11.14	0	40.2		-10	55
18170		49.77	11.14	0	40.2		-10	55
18185		49.77	11.14	0	40.2		-10	55
18190		49.85	11.14	0	40.2		-10	55
18210		49.91	11.14	0	40.2		-10	55
18230		49.97	11.14	0	40.2		-10	55
18245		49.97	11.14	0	40.2		-10	55
18250		50.08	11.14	0	40.2		-10	55
18270		50.15	11.14	0	40.2		-10	55
18290		50.08	11.14	0	40.2		-10	55
18310		50.15	11.26	0	40.2		-10	55
18330		50.13	11.26	0	40.2		-10	55
18350		49.97	11.26	0	40.2		-10	55
18370		50.21	11.26	0	40.2		-10	55
18390		50.19	11.26	0	40.2		-10	55
18410		50.18	11.26	0	40.2		-10	55
18430		49.93	11.26	0	40.2		-10	55
18435		49.93	11.26	0	40.2		-10	55
18450		50.08	11.26	0	40.2		-10	55
18470		50.04	11.26	0	40.2		-10	55
18490		50.05	11.26	0	40.2		-10	55
18495		50.05	11.26	0	40.2		-10	55
18510		49.94	11.26	0	40.2		-10	55
18530		49.55	11.26	0	40.2		-10	55
18550		49.62	11.26	0	40.2		-10	55
18560		49.62	11.26	0	40.2		-10	55
18570		49.65	11.26	0	40.2		-10	55
18590		49.23	11.26	0	40.2		-10	55
18610		49.17	11.26	0	40.2		-10	55
18620		49.17	11.26	0	40.2		-10	55
18630		48.99	11.26	0	40.2		-10	55
18650		48.92	11.26	0	40.2		-10	55
18670		48.6	11.26	0	40.2		-10	55
18680		48.6	11.26	0	40.2		-10	55
18690		48.42	11.26	0	40.2		-10	55
18710		48.28	11.26	0	40.2		-10	55
18730		48.01	11.26	0	40.2		-10	55
18745		48.01	11.26	0	40.2		-10	55
18750		47.76	11.26	0	40.2		-10	55
18770		47.7	11.26	0	40.2		-10	55
18790		47.68	11.26	0	40.2		-10	55
18805		47.68	11.26	0	40.2		-10	55
18810		47.09	11.26	0	40.2		-10	55
18830		46.81	11.26	0	40.2		-10	55
18850		46.63	11.26	0	40.2		-10	55
18870		46.29	11.12	0	40.2		-10	55
18890		46.2	11.12	0	40.2		-10	55
18910		45.93	11.12	0	40.2		-10	55
18930		45.73	11.12	0	40.2		-10	55
18935		45.73	11.12	0	40.2		-10	55
18950		45.42	11.12	0	40.2		-10	55
18970		45.24	11.12	0	40.2		-10	55
18990		45.21	11.12	0	40.2		-10	55
18995		45.21	11.12	0	40.2		-10	55
19010		44.96	11.12	0	40.2		-10	55
19030		44.85	11.12	0	40.2		-10	55
19050		44.58	11.12	0	40.2		-10	55
19055		44.58	11.12	0	40.2		-10	55
19070		44.44	11.12	0	40.2		-10	55
19090		44.3	11.12	0	40.2		-10	55
19110		44.18	11.12	0	40.2		-10	55
19120		44.18	11.12	0	40.2		-10	55
19130		43.85	11.12	0	40.2		-10	55
19150		43.68	11.12	0	40.2		-10	55
19170		43.74	11.12	0	40.2		-10	55
19180		43.74	11.12	0	40.2		-10	55
19190		43.4	11.12	0	40.2		-10	55
19210		43.23	11.12	0	40.2		-10	55
19230		43.15	11.12	0	40.2		-10	55
19245		43.15	11.12	0	40.2		-10	55
19250		42.97	11.12	0	40.2		-10	55
19270		42.56	11.12	0	40.2		-10	55
19290		42.83	11.12	0	40.2		-10	55
19305		42.83	11.12	0	40.2		-10	55
19310		42.35	11.12	0	40.2		-10	55
19330		42.18	11.12	0	40.2		-10	55
19350		42.13	11.12	0	40.2		-10	55
19370		42	11.41	0	40.2		-10	55
19390		41.88	11.41	0	40.2		-10	55
19410		41.63	11.41	0	40.2		-10	55
19430		41.51	11.41	0	40.2		-10	55
19450		41.37	11.41	0	40.2		-10	55
19470		41.2	11.41	0	40.2		-10	55
19490		41.08	11.41	0	40.2		-10	55
19495		41.08	11.41	0	40.2		-10	55
19510		41.01	11.41	0	40.2		-10	55
19530		40.94	11.41	0	40.2		-10	55
19550		40.85	11.41	0	40.2		-10	55
19555		40.85	11.41	0	40.2		-10	55
19570		40.8	11.41	0	40.2		-10	55
19590		40.67	11.41	0	40.2		-10	55
19610		40.65	11.41	0	40.2		-10	55
19620		40.65	11.41	0	40.2		-10	55
19630		40.5	11.41	0	40.2		-10	55
19650		40.48	11.41	0	40.2		-10	55
19670		40.44	11.41	0	40.2		-10	55
19680		40.44	11.41	0	40.2		-10	55
19690		40.47	11.41	0	40.2		-10	55
19710		40.28	11.41	0	40.2		-10	55
19730		40.27	11.41	0	40.2		-10	55
19745		40.27	11.41	0	40.2		-10	55
19750		40.32	11.41	0	40.2		-10	55
19770		40.25	11.41	0	40.2		-10	55
19790		40.26	11.41	0	40.2		-10	55
19805		40.26	11.41	0	40.2		-10	55
19810		40.34	11.41	0	40.2		-10	55
19830		40.27	11.41	0	40.2		-10	55
19850		40.29	11.41	0	40.2		-10	55
19870		40.34	11.31	0	40.2		-10	55
19890		40.31	11.31	0	40.2		-10	55
19910		40.34	11.31	0	40.2		-10	55
19930		40.39	11.31	0	40.2		-10	55
19950		40.47	11.31	0	40.2		-10	55
19970		40.47	11.31	0	40.2		-10	55
19990		40.72	11.31	0	40.2		-10	55
20010		40.72	11.31	0	40.2		-10	55
20030		40.78	11.31	0	40.2		-10	55
20050		41.09	11.31	0	40.2		-10	55
20055		41.09	11.31	0	40.2		-10	55
20070		41.16	11.31	0	40.2		-10	55
20090		41.28	11.31	0	40.2		-10	55
20110		41.43	11.31	0	40.2		-10	55
20120		41.43	11.31	0	40.2		-10	55
20130		41.63	11.31	0	40.2		-10	55
20150		41.91	11.31	0	40.2		-10	55
20170		41.99	11.31	0	40.2		-10	55
20180		41.99	11.31	0	40.2		-10	55
20190		42.06	11.31	0	40.2		-10	55
20210		42.23	11.31	0	40.2		-10	55
20230		42.45	11.31	0	40.2		-10	55
20245		42.45	11.31	0	40.2		-10	55
20250		42.77	11.31	0	40.2		-10	55
20270		42.86	11.31	0	40.2		-10	55
20290		43.1	11.31	0	40.2		-10	55
20305		43.1	11.31	0	40.2		-10	55
20310		43.44	11.31	0	40.2		-10	55
20330		43.64	11.31	0	40.2		-10	55
20350		43.97	11.31	0	40.2		-10	55
20365		43.97	11.31	0	40.2		-10	55
20370		44.08	11.31	0	40.2		-10	55
20390		44.23	11.31	0	40.2		-10	55
20410		44.22	11.31	0	40.2		-10	55
20430		44.58	11.47	0	40.2		-10	55
20450		44.83	11.47	0	40.2		-10	55
20470		45.02	11.47	0	40.2		-10	55
20490		45.28	11.47	0	40.2		-10	55
20510		45.53	11.47	0	40.2		-10	55
20530		45.66	11.47	0	40.2		-10	55
20550		45.68	11.47	0	40.2		-10	55
20555		45.68	11.47	0	40.2		-10	55
20570		45.93	11.47	0	40.2		-10	55
20590		46.09	11.47	0	40.2		-10	55
20610		46.28	11.47	0	40.2		-10	55
20615		46.28	11.47	0	40.2		-10	55
20630		46.49	11.47	0	40.2		-10	55
20650		46.76	11.47	0	40.2		-10	55
20670		46.9	11.47	0	40.2		-10	55
20680		46.9	11.47	0	40.2		-10	55
20690		47.05	11.47	0	40.2		-10	55
20710		47.35	11.47	0	40.2		-10	55
20730		47.44	11.47	0	40.2		-10	55
20740		47.44	11.47	0	40.2		-10	55
20750		47.63	11.47	0	40.2		-10	55
20770		47.89	11.47	0	40.2		-10	55
20790		47.85	11.47	0	40.2		-10	55
20805		47.85	11.47	0	40.2		-10	55
20810		48.1	11.47	0	40.2		-10	55
20830		48.48	11.47	0	40.2		-10	55
20850		48.86	11.47	0	40.2		-10	55
20865		48.86	11.47	0	40.2		-10	55
20870		48.63	11.47	0	40.2		-10	55
20890		48.9	11.47	0	40.2		-10	55
20910		48.8	11.47	0	40.2		-10	55
20930		49.25	11.17	0	40.2		-10	55
20950		49.31	11.17	0	40.2		-10	55
20970		49.31	11.17	0	40.2		-10	55
20990		49.52	11.17	0	40.2		-10	55
21010		49.51	11.17	0	40.2		-10	55
21030		49.57	11.17	0	40.2		-10	55
21050		49.88	11.17	0	40.2		-10	55
21055		49.88	11.17	0	40.2		-10	55
21070		49.8	11.17	0	40.2		-10	55
21090		49.84	11.17	0	40.2		-10	55
21110		50.1	11.17	0	40.2		-10	55
21115		50.1	11.17	0	40.2		-10	55
21130		49.96	11.17	0	40.2		-10	55
21150		50	11.17	0	40.2		-10	55
21170		49.97	11.17	0	40.2		-10	55
21180		49.97	11.17	0	40.2		-10	55
21190		49.93	11.17	0	40.2		-10	55
21210		50.19	11.17	0	40.2		-10	55
21230		49.91	11.17	0	40.2		-10	55
21240		49.91	11.17	0	40.2		-10	55
21250		50.03	11.17	0	40.2		-10	55
21270		49.92	11.17	0	40.2		-10	55
21290		50.08	11.17	0	40.2		-10	55
21305		50.08	11.17	0	40.2		-10	55
21310		49.93	11.17	0	40.2		-10	55
21330		49.87	11.17	0	40.2		-10	55
21350		49.98	11.17	0	40.2		-10	55
21365		49.98	11.17	0	40.2		-10	55
21370		49.73	11.17	0	40.2		-10	55
21390		49.83	11.17	0	40.2		-10	55
21410		49.37	11.17	0	40.2		-10	55
21430		49.52	11.44	0	40.2		-10	55
21450		49.22	11.44	0	40.2		-10	55
21470		49.13	11.44	0	40.2		-10	55
21490		48.8	11.44	0	40.2		-10	55
21510		48.71	11.44	0	40.2		-10	55
21530		48.6	11.44	0	40.2		-10	55
21550		48.22	11.44	0	40.2		-10	55
21555		48.22	11.44	0	40.2		-10	55
21570		48.35	11.44	0	40.2		-10	55
21590		47.88	11.44	0	40.2		-10	55
21610		47.73	11.44	0	40.2		-10	55
21615		47.73	11.44	0	40.2		-10	55
21630		47.38	11.44	0	40.2		-10	55
21650		47.36	11.44	0	40.2		-10	55
21670		47.1	11.44	0	40.2		-10	55
21675		47.1	11.44	0	40.2		-10	55
21690		46.75	11.44	0	40.2		-10	55
21710		46.42	11.44	0	40.2		-10	55
21730		46.29	11.44	0	40.2		-10	55
21740		46.29	11.44	0	40.2		-10	55
21750		46.15	11.44	0	40.2		-10	55
21770		45.92	11.44	0	40.2		-10	55
21790		45.67	11.44	0	40.2		-10	55
21800		45.67	11.44	0	40.2		-10	55
21810		45.55	11.44	0	40.2		-10	55
21830		45.32	11.44	0	40.2		-10	55
21850		45.26	11.44	0	40.2		-10	55
21865		45.26	11.44	0	40.2		-10	55
21870		44.8	11.44	0	40.2		-10	55
21890		44.75	11.44	0	40.2		-10	55
21910		44.53	11.44	0	40.2		-10	55
21925		44.53	11.44	0	40.2		-10	55
21930		44.28	11.44	0	40.2		-10	55
21950		44.13	11.44	0	40.2		-10	55
21970		43.93	11.44	0	40.2		-10	55
21990		43.75	11.29	0	40.2		-10	55
22010		43.62	11.29	0	40.2		-10	55
22030		43.51	11.29	0	40.2		-10	55
22050		43.51	11.29	0	40.2		-10	55
22070		43.21	11.29	0	40.2		-10	55
22090		43.07	11.29	0	40.2		-10	55
22110		42.89	11.29	0	40.2		-10	55
22115		42.89	11.29	0	40.2		-10	55
22130		42.69	11.29	0	40.2		-10	55
22150		42.56	11.29	0	40.2		-10	55
22170		42.16	11.29	0	40.2		-10	55
22175		42.16	11.29	0	40.2		-10	55
22190		42.24	11.29	0	40.2		-10	55
22210		41.97	11.29	0	40.2		-10	55
22230		41.91	11.29	0	40.2		-10	55
22240		41.91	11.29	0	40.2		-10	55
22250		41.73	11.29	0	40.2		-10	55
22270		41.63	11.29	0	40.2		-10	55
22290		41.32	11.29	0	40.2		-10	55
22300		41.32	11.29	0	40.2		-10	55
22310		41.22	11.29	0	40.2		-10	55
22330		41.18	11.29	0	40.2		-10	55
22350		41.14	11.29	0	40.2		-10	55
22365		41.14	11.29	0	40.2		-10	55
22370		40.95	11.29	0	40.2		-10	55
22390		40.97	11.29	0	40.2		-10	55
22410		40.79	11.29	0	40.2		-10	55
22425		40.79	11.29	0	40.2		-10	55
22430		40.79	11.29	0	40.2		-10	55
22450		40.54	11.29	0	40.2		-10	55
22470		40.56	11.29	0	40.2		-10	55
22490		40.48	11.42	0	40.2		-10	55
22510		40.58	11.42	0	40.2		-10	55
22530		40.38	11.42	0	40.2		-10	55
22550		40.37	11.42	0	40.2		-10	55
22570		40.27	11.42	0	40.2		-10	55
22590		40.37	11.42	0	40.2		-10	55
22610		40.19	11.42	0	40.2		-10	55
22615		40.19	11.42	0	40.2		-10	55
22630		40.31	11.42	0	40.2		-10	55
22650		40.26	11.42	0	40.2		-10	55
22670		40.21	11.42	0	40.2		-10	55
22675		40.21	11.42	0	40.2		-10	55
22690		40.3	11.42	0	40.2		-10	55
22710		40.23	11.42	0	40.2		-10	55
22730		40.33	11.42	0	40.2		-10	55
22740		40.33	11.42	0	40.2		-10	55
22750		40.33	11.42	0	40.2		-10	55
22770		40.4	11.42	0	40.2		-10	55
22790		40.34	11.42	0	40.2		-10	55
22800		40.34	11.42	0	40.2		-10	55
22810		40.58	11.42	0	40.2		-10	55
22830		40.64	11.42	0	40.2		-10	55
22850		40.73	11.42	0	40.2		-10	55
22865		40.73	11.42	0	40.2		-10	55
22870		40.75	11.42	0	40.2		-10	55
22890		40.99	11.42	0	40.2		-10	55
22910		41.2	11.42	0	40.2		-10	55
22925		41.2	11.42	0	40.2		-10	55
22930		41.31	11.42	0	40.2		-10	55
22950		41.42	11.42	0	40.2		-10	55
22970		41.59	11.42	0	40.2		-10	55
22985		41.59	11.42	0	40.2		-10	55
22990		41.69	11.42	0	40.2		-10	55
23010		41.86	11.42	0	40.2		-10	55
23030		42.16	11.42	0	40.2		-10	55
23050		42.38	11.31	0	40.2		-10	55
23070		42.56	11.31	0	40.2		-10	55
23090		42.64	11.31	0	40.2		-10	55
23110		42.91	11.31	0	40.2		-10	55
23130		43.31	11.31	0	40.2		-10	55
23150		43.48	11.31	0	40.2		-10	55
23170		43.7	11.31	0	40.2		-10	55
23175		43.7	11.31	0	40.2		-10	55
23190		43.62	11.31	0	40.2		-10	55
23210		43.83	11.31	0	40.2		-10	55
23230		44.11	11.31	0	40.2		-10	55
23235		44.11	11.31	0	40.2		-10	55
23250		44.28	11.31	0	40.2		-10	55
23270		44.65	11.31	0	40.2		-10	55
23290		44.8	11.31	0	40.2		-10	55
23300		44.8	11.31	0	40.2		-10	55
23310		44.87	11.31	0	40.2		-10	55
23330		45.16	11.31	0	40.2		-10	55
23350		45.51	11.31	0	40.2		-10	55
23360		45.51	11.31	0	40.2		-10	55
23370		45.53	11.31	0	40.2		-10	55
23390		45.54	11.31	0	40.2		-10	55
23410		46.06	11.31	0	40.2		-10	55
23425		46.06	11.31	0	40.2		-10	55
23430		46.28	11.31	0	40.2		-10	55
23450		46.51	11.31	0	40.2		-10	55
23470		46.47	11.31	0	40.2		-10	55
23485		46.47	11.31	0	40.2		-10	55
23490		46.76	11.31	0	40.2		-10	55
23510		47.01	11.31	0	40.2		-10	55
23530		47.22	11.31	0	40.2		-10	55
23550		47.36	11.5	0	40.2		-10	55
23570		47.56	11.5	0	40.2		-10	55
23590		47.79	11.5	0	40.2		-10	55
23610		47.85	11.5	0	40.2		-10	55
23630		48.08	11.5	0	40.2		-10	55
23650		48.48	11.5	0	40.2		-10	55
23670		48.26	11.5	0	40.2		-10	55
23675		48.26	11.5	0	40.2		-10	55
23690		48.46	11.5	0	40.2		-10	55
23710		48.69	11.5	0	40.2		-10	55
23730		48.88	11.5	0	40.2		-10	55
23735		48.88	11.5	0	40.2		-10	55
23750		49.08	11.5	0	40.2		-10	55
23770		49.19	11.5	0	40.2		-10	55
23790		49.26	11.5	0	40.2		-10	55
23800		49.26	11.5	0	40.2		-10	55
23810		49.4	11.5	0	40.2		-10	55
23830		49.6	11.5	0	40.2		-10	55
23850		49.75	11.5	0	40.2		-10	55
23860		49.75	11.5	0	40.2		-10	55
23870		49.82	11.5	0	40.2		-10	55
23890		49.81	11.5	0	40.2		-10	55
23910		49.86	11.5	0	40.2		-10	55
23925		49.86	11.5	0	40.2		-10	55
23930		49.87	11.5	0	40.2		-10	55
23950		50.07	11.5	0	40.2		-10	55
23970		49.83	11.5	0	40.2		-10	55
23985		49.83	11.5	0	40.2		-10	55
23990		49.84	11.5	0	40.2		-10	55
24010		50.02	11.5	0	40.2		-10	55
24030		50.13	11.5	0	40.2		-10	55
24050		50.22	11.62	0	40.2		-10	55
24070		49.87	11.62	0	40.2		-10	55
24090		50.11	11.62	0	40.2		-10	55
24110		49.95	11.62	0	40.2		-10	55
24130		50.09	11.62	0	40.2		-10	55
24150		49.84	11.62	0	40.2		-10	55
24170		50.05	11.62	0	40.2		-10	55
24175		50.05	11.62	0	40.2		-10	55
24190		49.99	11.62	0	40.2		-10	55
24210		49.92	11.62	0	40.2		-10	55
24230		49.78	11.62	0	40.2		-10	55
24235		49.78	11.62	0	40.2		-10	55
24250		49.61	11.62	0	40.2		-10	55
24270		49.44	11.62	0	40.2		-10	55
24290		49.33	11.62	0	40.2		-10	55
24295		49.33	11.62	0	40.2		-10	55
24310		49.1	11.62	0	40.2		-10	55
24330		48.9	11.62	0	40.2		-10	55
24350		48.93	11.62	0	40.2		-10	55
24360		48.93	11.62	0	40.2		-10	55
24370		48.57	11.62	0	40.2		-10	55
24390		48.46	11.62	0	40.2		-10	55
24410		48.13	11.62	0	40.2		-10	55
24420		48.13	11.62	0	40.2		-10	55
24430		47.94	11.62	0	40.2		-10	55
24450		47.66	11.62	0	40.2		-10	55
24470		47.51	11.62	0	40.2		-10	55
24485		47.51	11.62	0	40.2		-10	55
24490		47.23	11.62	0	40.2		-10	55
24510		46.97	11.62	0	40.2		-10	55
24530		46.8	11.62	0	40.2		-10	55
24545		46.8	11.62	0	40.2		-10	55
24550		46.49	11.62	0	40.2		-10	55
24570		46.26	11.62	0	40.2		-10	55
24590		46.02	11.62	0	40.2		-10	55
24610		45.99	11.64	0	40.2		-10	55
24630		45.75	11.64	0	40.2		-10	55
24650		45.32	11.64	0	40.2		-10	55
24670		45.4	11.64	0	40.2		-10	55
24690		45.05	11.64	0	40.2		-10	55
24710		44.93	11.64	0	40.2		-10	55
24730		44.71	11.64	0	40.2		-10	55
24735		44.71	11.64	0	40.2		-10	55
24750		44.46	11.64	0	40.2		-10	55
24770		44.37	11.64	0	40.2		-10	55
24790		44.29	11.64	0	40.2		-10	55
24795		44.29	11.64	0	40.2		-10	55
24810		44.04	11.64	0	40.2		-10	55
24830		43.77	11.64	0	40.2		-10	55
24850		43.76	11.64	0	40.2		-10	55
24860		43.76	11.64	0	40.2		-10	55
24870		43.61	11.64	0	40.2		-10	55
24890		43.29	11.64	0	40.2		-10	55
24910		43.05	11.64	0	40.2		-10	55
24920		43.05	11.64	0	40.2		-10	55
24930		43.1	11.64	0	40.2		-10	55
24950		43.1	11.64	0	40.2		-10	55
24970		42.66	11.64	0	40.2		-10	55
24985		42.66	11.64	0	40.2		-10	55
24990		42.53	11.64	0	40.2		-10	55
25010		42.44	11.64	0	40.2		-10	55
25030		42.18	11.64	0	40.2		-10	55
25045		42.18	11.64	0	40.2		-10	55
25050		42.22	11.64	0	40.2		-10	55
25070		41.99	11.64	0	40.2		-10	55
25090		41.77	11.64	0	40.2		-10	55
25110		41.52	11.5	0	40.2		-10	55
25130		41.58	11.5	0	40.2		-10	55
25150		41.29	11.5	0	40.2		-10	55
25170		41.27	11.5	0	40.2		-10	55
25190		41.01	11.5	0	40.2		-10	55
25210		41.06	11.5	0	40.2		-10	55
25230		40.81	11.5	0	40.2		-10	55
25235		40.81	11.5	0	40.2		-10	55
25250		40.89	11.5	0	40.2		-10	55
25270		40.78	11.5	0	40.2		-10	55
25290		40.59	11.5	0	40.2		-10	55
25295		40.59	11.5	0	40.2		-10	55
25310		40.6	11.5	0	40.2		-10	55
25330		40.51	11.5	0	40.2		-10	55
25350		40.55	11.5	0	40.2		-10	55
25360		40.55	11.5	0	40.2		-10	55
25370		40.4	11.5	0	40.2		-10	55
25390		40.13	11.5	0	40.2		-10	55
25410		40.14	11.5	0	40.2		-10	55
25420		40.14	11.5	0	40.2		-10	55
25430		40.21	11.5	0	40.2		-10	55
25450		40.23	11.5	0	40.2		-10	55
25470		40.22	11.5	0	40.2		-10	55
25485		40.22	11.5	0	40.2		-10	55
25490		40.15	11.5	0	40.2		-10	55
25510		40.37	11.5	0	40.2		-10	55
25530		40.27	11.5	0	40.2		-10	55
25545		40.27	11.5	0	40.2		-10	55
25550		40.41	11.5	0	40.2		-10	55
25570		40.4	11.5	0	40.2		-10	55
25590		40.41	11.5	0	40.2		-10	55
25605		40.41	11.5	0	40.2		-10	55
25610		40.43	11.5	0	40.2		-10	55
25630		40.69	11.5	0	40.2		-10	55
25650		40.65	11.5	0	40.2		-10	55
25670		40.74	11.52	0	40.2		-10	55
25690		40.87	11.52	0	40.2		-10	55
25710		40.94	11.52	0	40.2		-10	55
25730		41.1	11.52	0	40.2		-10	55
25735		41.1	11.52	0	40.2		-10	55
25750		41.35	11.52	0	40.2		-10	55
25770		41.47	11.52	0	40.2		-10	55
25790		41.68	11.52	0	40.2		-10	55
25795		41.68	11.52	0	40.2		-10	55
25810		41.93	11.52	0	40.2		-10	55
25830		42.07	11.52	0	40.2		-10	55
25850		42.35	11.52	0	40.2		-10	55
25860		42.35	11.52	0	40.2		-10	55
25870		42.35	11.52	0	40.2		-10	55
25890		42.51	11.52	0	40.2		-10	55
25910		42.92	11.52	0	40.2		-10	55
25920		42.92	11.52	0	40.2		-10	55
25930		43.07	11.52	0	40.2		-10	55
25950		43.38	11.52	0	40.2		-10	55
25970		43.35	11.52	0	40.2		-10	55
25980		43.35	11.52	0	40.2		-10	55
25990		43.69	11.52	0	40.2		-10	55
26010		43.79	11.52	0	40.2		-10	55
26030		44.02	11.52	0	40.2		-10	55
26045		44.02	11.52	0	40.2		-10	55
26050		44.35	11.52	0	40.2		-10	55
26070		44.49	11.52	0	40.2		-10	55
26090		44.48	11.52	0	40.2		-10	55
26105		44.48	11.52	0	40.2		-10	55
26110		44.95	11.52	0	40.2		-10	55
26130		45.01	11.52	0	40.2		-10	55
26150		45.45	11.52	0	40.2		-10	55
26170		45.6	11.8	0	40.2		-10	55
26190		45.75	11.8	0	40.2		-10	55
26210		45.87	11.8	0	40.2		-10	55
26230		46.11	11.8	0	40.2		-10	55
26250		46.38	11.8	0	40.2		-10	55
26270		46.55	11.8	0	40.2		-10	55
26290		46.8	11.8	0	40.2		-10	55
26295		46.8	11.8	0	40.2		-10	55
26310		46.94	11.8	0	40.2		-10	55
26330		47.1	11.8	0	40.2		-10	55
26350		47.34	11.8	0	40.2		-10	55
26355		47.34	11.8	0	40.2		-10	55
26370		47.51	11.8	0	40.2		-10	55
26390		47.63	11.8	0	40.2		-10	55
26410		47.91	11.8	0	40.2		-10	55
26420		47.91	11.8	0	40.2		-10	55
26430		47.77	11.8	0	40.2		-10	55
26450		48.13	11.8	0	40.2		-10	55
26470		48.11	11.8	0	40.2		-10	55
26480		48.11	11.8	0	40.2		-10	55
26490		48.39	11.8	0	40.2		-10	55
26510		48.63	11.8	0	40.2		-10	55
26530		48.81	11.8	0	40.2		-10	55
26545		48.81	11.8	0	40.2		-10	55
26550		48.93	11.8	0	40.2		-10	55
26570		49.12	11.8	0	40.2		-10	55
26590		49.18	11.8	0	40.2		-10	55
26605		49.18	11.8	0	40.2		-10	55
26610		49.38	11.8	0	40.2		-10	55
26630		49.55	11.8	0	40.2		-10	55
26650		49.62	11.8	0	40.2		-10	55
26670		49.65	11.65	0	40.2		-10	55
26690		49.79	11.65	0	40.2		-10	55
26710		49.73	11.65	0	40.2		-10	55
26730		49.89	11.65	0	40.2		-10	55
26750		49.93	11.65	0	40.2		-10	55
26770		50.01	11.65	0	40.2		-10	55
26790		50.13	11.65	0	40.2		-10	55
26795		50.13	11.65	0	40.2		-10	55
26810		50.01	11.65	0	40.2		-10	55
26830		49.98	11.65	0	40.2		-10	55
26850		50.18	11.65	0	40.2		-10	55
26855		50.18	11.65	0	40.2		-10	55
26870		50.09	11.65	0	40.2		-10	55
26890		49.96	11.65	0	40.2		-10	55
26910		50.2	11.65	0	40.2		-10	55
26915		50.2	11.65	0	40.2		-10	55
26930		50.06	11.65	0	40.2		-10	55
26950		50.14	11.65	0	40.2		-10	55
26970		49.91	11.65	0	40.2		-10	55
26980		49.91	11.65	0	40.2		-10	55
26990		49.88	11.65	0	40.2		-10	55
27010		49.74	11.65	0	40.2		-10	55
27030		49.66	11.65	0	40.2		-10	55
27045		49.66	11.65	0	40.2		-10	55
27050		49.68	11.65	0	40.2		-10	55
27070		49.62	11.65	0	40.2		-10	55
27090		49.42	11.65	0	40.2		-10	55
27105		49.42	11.65	0	40.2		-10	55
27110		49.24	11.65	0	40.2		-10	55
27130		49.09	11.65	0	40.2		-10	55
27150		48.95	11.65	0	40.2		-10	55
27170		48.52	11.69	0	40.2		-10	55
27190		48.42	11.69	0	40.2		-10	55
27210		48.25	11.69	0	40.2		-10	55
27230		47.99	11.69	0	40.2		-10	55
27250		47.85	11.69	0	40.2		-10	55
27270		47.69	11.69	0	40.2		-10	55
27290		47.53	11.69	0	40.2		-10	55
27310		47.26	11.69	0	40.2		-10	55
27330		47.04	11.69	0	40.2		-10	55
27350		46.91	11.69	0	40.2		-10	55
27355		46.91	11.69	0	40.2		-10	55
27370		46.46	11.69	0	40.2		-10	55
27390		46.17	11.69	0	40.2		-10	55
27410		46.03	11.69	0	40.2		-10	55
27415		46.03	11.69	0	40.2		-10	55
27430		45.91	11.69	0	40.2		-10	55
27450		45.68	11.69	0	40.2		-10	55
27470		45.43	11.69	0	40.2		-10	55
27480		45.43	11.69	0	40.2		-10	55
27490		45.15	11.69	0	40.2		-10	55
27510		45.15	11.69	0	40.2		-10	55
27530		44.95	11.69	0	40.2		-10	55
27540		44.95	11.69	0	40.2		-10	55
27550		44.69	11.69	0	40.2		-10	55
27570		44.67	11.69	0	40.2		-10	55
27590		44.3	11.69	0	40.2		-10	55
27605		44.3	11.69	0	40.2		-10	55
27610		44.23	11.69	0	40.2		-10	55
27630		43.96	11.69	0	40.2		-10	55
27650		43.75	11.69	0	40.2		-10	55
27665		43.75	11.69	0	40.2		-10	55
27670		43.78	11.69	0	40.2		-10	55
27690		43.54	11.69	0	40.2		-10	55
27710		43.42	11.69	0	40.2		-10	55
27730		43.28	11.95	0	40.2		-10	55
27750		43.17	11.95	0	40.2		-10	55
27770		42.83	11.95	0	40.2		-10	55
27790		42.73	11.95	0	40.2		-10	55
27810		42.59	11.95	0	40.2		-10	55
27830		42.37	11.95	0	40.2		-10	55
27850		42.33	11.95	0	40.2		-10	55
27855		42.33	11.95	0	40.2		-10	55
27870		42.1	11.95	0	40.2		-10	55
27890		41.93	11.95	0	40.2		-10	55
27910		41.84	11.95	0	40.2		-10	55
27915		41.84	11.95	0	40.2		-10	55
27930		41.49	11.95	0	40.2		-10	55
27950		41.55	11.95	0	40.2		-10	55
27970		41.24	11.95	0	40.2		-10	55
27980		41.24	11.95	0	40.2		-10	55
27990		41.02	11.95	0	40.2		-10	55
28010		41	11.95	0	40.2		-10	55
28030		40.96	11.95	0	40.2		-10	55
28040		40.96	11.95	0	40.2		-10	55
28050		40.99	11.95	0	40.2		-10	55
28070		40.8	11.95	0	40.2		-10	55
28090		40.61	11.95	0	40.2		-10	55
28105		40.61	11.95	0	40.2		-10	55
28110		40.62	11.95	0	40.2		-10	55
28130		40.51	11.95	0	40.2		-10	55
28150		40.47	11.95	0	40.2		-10	55
28165		40.47	11.95	0	40.2		-10	55
28170		40.37	11.95	0	40.2		-10	55
28190		40.36	11.95	0	40.2		-10	55
28210		40.36	11.95	0	40.2		-10	55
28230		40.34	11.74	0	40.2		-10	55
28250		40.29	11.74	0	40.2		-10	55
28270		40.23	11.74	0	40.2		-10	55
28290		40.08	11.74	0	40.2		-10	55
28310		40.14	11.74	0	40.2		-10	55
28330		40.1	11.74	0	40.2		-10	55
28350		40.26	11.74	0	40.2		-10	55
28355		40.26	11.74	0	40.2		-10	55
28370		40.12	11.74	0	40.2		-10	55
28390		40.04	11.74	0	40.2		-10	55
28410		40.06	11.74	0	40.2		-10	55
28415		40.06	11.74	0	40.2		-10	55
28430		40.32	11.74	0	40.2		-10	55
28450		40.47	11.74	0	40.2		-10	55
28470		40.4	11.74	0	40.2		-10	55
28480		40.4	11.74	0	40.2		-10	55
28490		40.59	11.74	0	40.2		-10	55
28510		40.65	11.74	0	40.2		-10	55
28530		40.72	11.74	0	40.2		-10	55
28540		40.72	11.74	0	40.2		-10	55
28550		40.87	11.74	0	40.2		-10	55
28570		40.8	11.74	0	40.2		-10	55
28590		41.11	11.74	0	40.2		-10	55
28600		41.11	11.74	0	40.2		-10	55
28610		41.16	11.74	0	40.2		-10	55
28630		41.44	11.74	0	40.2		-10	55
28650		41.53	11.74	0	40.2		-10	55
28665		41.53	11.74	0	40.2		-10	55
28670		41.77	11.74	0	40.2		-10	55
28690		41.88	11.74	0	40.2		-10	55
28710		42	11.74	0	40.2		-10	55
28725		42	11.74	0	40.2		-10	55
28730		42.26	11.74	0	40.2		-10	55
28750		42.37	11.74	0	40.2		-10	55
28770		42.52	11.74	0	40.2		-10	55
28790		42.83	11.62	0	40.2		-10	55
28810		42.99	11.62	0	40.2		-10	55
28830		43.23	11.62	0	40.2		-10	55
28850		43.73	11.62	0	40.2		-10	55
28870		43.69	11.62	0	40.2		-10	55
28890		43.9	11.62	0	40.2		-10	55
28910		44.04	11.62	0	40.2		-10	55
28915		44.04	11.62	0	40.2		-10	55
28930		44.27	11.62	0	40.2		-10	55
28950		44.53	11.62	0	40.2		-10	55
28970		44.62	11.62	0	40.2		-10	55
28975		44.62	11.62	0	40.2		-10	55
28990		44.83	11.62	0	40.2		-10	55
29010		45.04	11.62	0	40.2		-10	55
29030		45.4	11.62	0	40.2		-10	55
29040		45.4	11.62	0	40.2		-10	55
29050		45.58	11.62	0	40.2		-10	55
29070		45.73	11.62	0	40.2		-10	55
29090		45.88	11.62	0	40.2		-10	55
29100		45.88	11.62	0	40.2		-10	55
29110		46.04	11.62	0	40.2		-10	55
29130		46.12	11.62	0	40.2		-10	55
29150		46.55	11.62	0	40.2		-10	55
29165		46.55	11.62	0	40.2		-10	55
29170		46.74	11.62	0	40.2		-10	55
29190		46.9	11.62	0	40.2		-10	55
29210		47.06	11.62	0	40.2		-10	55
29225		47.06	11.62	0	40.2		-10	55
29230		47.27	11.62	0	40.2		-10	55
29250		47.38	11.62	0	40.2		-10	55
29270		47.54	11.62	0	40.2		-10	55
29290		47.77	11.79	0	40.2		-10	55
29310		48.03	11.79	0	40.2		-10	55
29330		47.95	11.79	0	40.2		-10	55
29350		48.28	11.79	0	40.2		-10	55
29370		48.41	11.79	0	40.2		-10	55
29390		48.59	11.79	0	40.2		-10	55
29410		48.79	11.79	0	40.2		-10	55
29415		48.79	11.79	0	40.2		-10	55
29430		48.78	11.79	0	40.2		-10	55
29450		49.04	11.79	0	40.2		-10	55
29470		49.19	11.79	0	40.2		-10	55
29475		49.19	11.79	0	40.2		-10	55
29490		49.24	11.79	0	40.2		-10	55
29510		49.44	11.79	0	40.2		-10	55
29530		49.53	11.79	0	40.2		-10	55
29540		49.53	11.79	0	40.2		-10	55
29550		49.59	11.79	0	40.2		-10	55
29570		49.68	11.79	0	40.2		-10	55
29590		49.67	11.79	0	40.2		-10	55
29600		49.67	11.79	0	40.2		-10	55
29610		49.93	11.79	0	40.2		-10	55
29630		49.91	11.79	0	40.2		-10	55
29650		50	11.79	0	40.2		-10	55
29665		50	11.79	0	40.2		-10	55
29670		49.82	11.79	0	40.2		-10	55
29690		50.02	11.79	0	40.2		-10	55
29710		50	11.79	0	40.2		-10	55
29725		50	11.79	0	40.2		-10	55
29730		50.15	11.79	0	40.2		-10	55
29750		50.15	11.79	0	40.2		-10	55
29770		49.88	11.79	0	40.2		-10	55
29790		49.86	11.62	0	40.2		-10	55
29810		50.03	11.62	0	40.2		-10	55
29830		49.96	11.62	0	40.2		-10	55
29850		50.23	11.62	0	40.2		-10	55
29870		50.06	11.62	0	40.2		-10	55
29890		50.01	11.62	0	40.2		-10	55
29910		49.84	11.62	0	40.2		-10	55
29930		49.58	11.62	0	40.2		-10	55
29950		49.63	11.62	0	40.2		-10	55
29970		49.48	11.62	0	40.2		-10	55
29975		49.48	11.62	0	40.2		-10	55
29990		49.62	11.62	0	40.2		-10	55
30010		49.21	11.62	0	40.2		-10	55
30030		49.17	11.62	0	40.2		-10	55
30035		49.17	11.62	0	40.2		-10	55
30050		49.01	11.62	0	40.2		-10	55
30070		48.97	11.62	0	40.2		-10	55
30090		48.42	11.62	0	40.2		-10	55
30100		48.42	11.62	0	40.2		-10	55
30110		48.4	11.62	0	40.2		-10	55
30130		48.17	11.62	0	40.2		-10	55
30150		47.99	11.62	0	40.2		-10	55
30160		47.99	11.62	0	40.2		-10	55
30170		47.54	11.62	0	40.2		-10	55
30190		47.43	11.62	0	40.2		-10	55
30210		47.23	11.62	0	40.2		-10	55
30225		47.23	11.62	0	40.2		-10	55
30230		47.03	11.62	0	40.2		-10	55
30250		46.93	11.62	0	40.2		-10	55
30270		46.52	11.62	0	40.2		-10	55
30285		46.52	11.62	0	40.2		-10	55
30290		46.45	11.62	0	40.2		-10	55
30310		46.07	11.62	0	40.2		-10	55
30330		45.88	11.62	0	40.2		-10	55
30350		45.64	11.8	0	40.2		-10	55
30370		45.25	11.8	0	40.2		-10	55
30390		45.27	11.8	0	40.2		-10	55
30410		45.23	11.8	0	40.2		-10	55
30430		44.98	11.8	0	40.2		-10	55
30450		44.81	11.8	0	40.2		-10	55
30470		44.55	11.8	0	40.2		-10	55
30475		44.55	11.8	0	40.2		-10	55
30490		44.38	11.8	0	40.2		-10	55
30510		44.16	11.8	0	40.2		-10	55
30530		44.18	11.8	0	40.2		-10	55
30535		44.18	11.8	0	40.2		-10	55
30550		43.82	11.8	0	40.2		-10	55
30570		43.86	11.8	0	40.2		-10	55
30590		43.62	11.8	0	40.2		-10	55
30600		43.62	11.8	0	40.2		-10	55
30610		43.42	11.8	0	40.2		-10	55
30630		43.32	11.8	0	40.2		-10	55
30650		43.17	11.8	0	40.2		-10	55
30660		43.17	11.8	0	40.2		-10	55
30670		42.9	11.8	0	40.2		-10	55
30690		42.84	11.8	0	40.2		-10	55
30710		42.6	11.8	0	40.2		-10	55
30725		42.6	11.8	0	40.2		-10	55
30730		42.45	11.8	0	40.2		-10	55
30750		42.14	11.8	0	40.2		-10	55
30770		42.03	11.8	0	40.2		-10	55
30785		42.03	11.8	0	40.2		-10	55
30790		41.93	11.8	0	40.2		-10	55
30810		41.85	11.8	0	40.2		-10	55
30830		41.67	11.8	0	40.2		-10	55
30850		41.57	11.85	0	40.2		-10	55
30870		41.36	11.85	0	40.2		-10	55
30890		41.14	11.85	0	40.2		-10	55
30910		41.14	11.85	0	40.2		-10	55
30930		40.92	11.85	0	40.2		-10	55
30950		40.88	11.85	0	40.2		-10	55
30970		40.79	11.85	0	40.2		-10	55
30975		40.79	11.85	0	40.2		-10	55
30990		40.66	11.85	0	40.2		-10	55
31010		40.55	11.85	0	40.2		-10	55
31030		40.61	11.85	0	40.2		-10	55
31035		40.61	11.85	0	40.2		-10	55
31050		40.61	11.85	0	40.2		-10	55
31070		40.61	11.85	0	40.2		-10	55
31090		40.34	11.85	0	40.2		-10	55
31100		40.34	11.85	0	40.2		-10	55
31110		40.37	11.85	0	40.2		-10	55
31130		40.28	11.85	0	40.2		-10	55
31150		40.29	11.85	0	40.2		-10	55
31160		40.29	11.85	0	40.2		-10	55
31170		40.23	11.85	0	40.2		-10	55
31190		40.2	11.85	0	40.2		-10	55
31210		40.21	11.85	0	40.2		-10	55
31220		40.21	11.85	0	40.2		-10	55
31230		40.15	11.85	0	40.2		-10	55
31250		40.17	11.85	0	40.2		-10	55
31270		40.29	11.85	0	40.2		-10	55
31285		40.29	11.85	0	40.2		-10	55
31290		40.3	11.85	0	40.2		-10	55
31310		40.22	11.85	0	40.2		-10	55
31330		40.34	11.85	0	40.2		-10	55
31350		40.3	11.97	0	40.2		-10	55
31370		40.41	11.97	0	40.2		-10	55
31390		40.39	11.97	0	40.2		-10	55
31410		40.49	11.97	0	40.2		-10	55
31430		40.68	11.97	0	40.2		-10	55
31450		40.64	11.97	0	40.2		-10	55
31470		40.9	11.97	0	40.2		-10	55
31490		41.03	11.97	0	40.2		-10	55
31510		41.13	11.97	0	40.2		-10	55
31530		41.36	11.97	0	40.2		-10	55
31535		41.36	11.97	0	40.2		-10	55
31550		41.43	11.97	0	40.2		-10	55
31570		41.55	11.97	0	40.2		-10	55
31590		42.05	11.97	0	40.2		-10	55
31595		42.05	11.97	0	40.2		-10	55
31610		42.09	11.97	0	40.2		-10	55
31630		42.31	11.97	0	40.2		-10	55
31650		42.37	11.97	0	40.2		-10	55
31660		42.37	11.97	0	40.2		-10	55
31670		42.51	11.97	0	40.2		-10	55
31690		42.88	11.97	0	40.2		-10	55
31710		43	11.97	0	40.2		-10	55
31720		43	11.97	0	40.2		-10	55
31730		43.35	11.97	0	40.2		-10	55
31750		43.62	11.97	0	40.2		-10	55
31770		43.66	11.97	0	40.2		-10	55
31785		43.66	11.97	0	40.2		-10	55
31790		43.89	11.97	0	40.2		-10	55
31810		44.25	11.97	0	40.2		-10	55
31830		44.44	11.97	0	40.2		-10	55
31845		44.44	11.97	0	40.2		-10	55
31850		44.51	11.97	0	40.2		-10	55
31870		44.58	11.97	0	40.2		-10	55
31890		44.97	11.97	0	40.2		-10	55
31910		45	11.97	0	40.2		-10	55
31930		45.44	11.97	0	40.2		-10	55
31950		45.63	11.97	0	40.2		-10	55
31970		45.64	11.97	0	40.2		-10	55
31990		45.89	11.97	0	40.2		-10	55
32010		46.19	11.97	0	40.2		-10	55
32030		46.36	11.97	0	40.2		-10	55
32035		46.36	11.97	0	40.2		-10	55
32050		46.49	11.97	0	40.2		-10	55
32070		46.75	11.97	0	40.2		-10	55
32090		46.95	11.97	0	40.2		-10	55
32095		46.95	11.97	0	40.2		-10	55
32110		47.01	11.97	0	40.2		-10	55
32130		47.31	11.97	0	40.2		-10	55
32150		47.57	11.97	0	40.2		-10	55
32160		47.57	11.97	0	40.2		-10	55
32170		47.73	11.97	0	40.2		-10	55
32190		47.71	11.97	0	40.2		-10	55
32210		47.94	11.97	0	40.2		-10	55
32220		47.94	11.97	0	40.2		-10	55
[truncated: 249 more rows]
