# Supplementary material for: Clinical identification of the stimulus intensity to measure temporal summation of second pain
Source: Sci Rep. 2022 Jul 28;12:12915. doi: 10.1038/s41598-022-17171-6 (PMC9334644; doi:10.1038/s41598-022-17171-6)
Supplement: Supplementary file 1 — Supplementary Information 1. [file 41598_2022_17171_MOESM1_ESM.zip › 25 PT2.xlsx]

## Sheet: Sheet1
Timestamp [msec]	Heater [C]	Tec [C]	Water [C]	COVAS	Baseline [C]	Events	LimiterMin [C]	LimiterMax [C]
25		41.18
45		41.1
65		41.14
75		41.14	10.71	0	41.2		-10	55
85		41.22	10.71	0	41.2		-10	55
105		41.32	10.71	0	41.2		-10	55
125		41.07	10.71	0	41.2		-10	55
135		41.07	10.71	0	41.2		-10	55
145		41.14	10.71	0	41.2		-10	55
165		41.19	10.71	0	41.2		-10	55
185		41.25	10.71	0	41.2		-10	55
195		41.25	10.71	0	41.2		-10	55
205		41.18	10.71	0	41.2		-10	55
225		41.15	10.71	0	41.2		-10	55
245		41.29	10.71	0	41.2		-10	55
260		41.29	10.71	0	41.2		-10	55
265		41.2	10.71	0	41.2		-10	55
285		41.15	10.71	0	41.2		-10	55
305		41.16	10.71	0	41.2		-10	55
320		41.16	10.71	0	41.2		-10	55
325		41.15	10.71	0	41.2		-10	55
345		41.33	10.71	0	41.2		-10	55
365		41.03	10.71	0	41.2		-10	55
385		41.46	10.71	0	41.2		-10	55
405		41.24	10.71	0	41.2		-10	55
425		41.23	10.71	0	41.2		-10	55
445		41.4	10.71	0	41.2		-10	55
465		41.21	10.71	0	41.2		-10	55
485		41.19	10.71	0	41.2		-10	55
505		41.25	10.71	0	41.2		-10	55
510		41.25	10.71	0	41.2		-10	55
525		41.22	10.71	0	41.2		-10	55
545		41.24	10.71	0	41.2		-10	55
565		41.32	10.71	0	41.2		-10	55
570		41.32	10.71	0	41.2		-10	55
585		41.18	10.71	0	41.2		-10	55
605		41.34	10.71	0	41.2		-10	55
625		41.14	10.71	0	41.2		-10	55
635		41.14	10.88	0	41.2		-10	55
645		41.13	10.88	0	41.2		-10	55
665		41.23	10.88	0	41.2		-10	55
685		41.08	10.88	0	41.2		-10	55
695		41.08	10.88	0	41.2		-10	55
705		41.07	10.88	0	41.2		-10	55
725		41.29	10.88	0	41.2		-10	55
745		41.22	10.88	0	41.2		-10	55
760		41.22	10.88	0	41.2		-10	55
765		41.23	10.88	0	41.2		-10	55
785		41.19	10.88	0	41.2		-10	55
805		41.12	10.88	0	41.2		-10	55
820		41.12	10.88	0	41.2		-10	55
825		41.22	10.88	0	41.2		-10	55
845		41.23	10.88	0	41.2		-10	55
865		41.06	10.88	0	41.2		-10	55
885		41.11	10.88	0	41.2		-10	55
905		41.17	10.88	0	41.2		-10	55
925		41.07	10.88	0	41.2		-10	55
945		41.09	10.88	0	41.2		-10	55
965		41.1	10.88	0	41.2		-10	55
985		41.24	10.88	0	41.2		-10	55
1005		41.23	10.88	0	41.2		-10	55
1010		41.23	10.88	0	41.2		-10	55
1025		41.27	10.88	0	41.2		-10	55
1045		41.25	10.88	0	41.2		-10	55
1065		41.24	10.88	0	41.2		-10	55
1070		41.24	10.88	0	41.2		-10	55
1085		41.19	10.88	0	41.2		-10	55
1105		41.15	10.88	0	41.2		-10	55
1125		41.27	10.88	0	41.2		-10	55
1135		41.27	10.88	0	41.2		-10	55
1145		41.13	10.88	0	41.2		-10	55
1165		41.26	10.88	0	41.2		-10	55
1185		41.16	10.88	0	41.2		-10	55
1195		41.16	10.88	0	41.2		-10	55
1205		41.29	10.88	0	41.2		-10	55
1225		41.28	10.88	0	41.2		-10	55
1245		41.27	10.88	0	41.2		-10	55
1255		41.27	10.88	0	41.2		-10	55
1265		41.3	10.88	0	41.2		-10	55
1285		41.1	10.88	0	41.2		-10	55
1305		41.21	10.88	0	41.2		-10	55
1320		41.21	10.88	0	41.2		-10	55
1325		41.14	10.88	0	41.2		-10	55
1345		41.14	10.88	0	41.2		-10	55
1365		41.26	10.88	0	41.2		-10	55
1385		41.19	10.88	0	41.2		-10	55
1405		41.08	10.88	0	41.2		-10	55
1425		41.28	10.88	0	41.2		-10	55
1445		41.21	10.88	0	41.2		-10	55
1465		41.22	10.88	0	41.2		-10	55
1485		41.17	10.88	0	41.2		-10	55
1505		41.11	10.88	0	41.2		-10	55
1510		41.11	10.88	0	41.2		-10	55
1525		41.31	10.88	0	41.2		-10	55
1545		41.18	10.88	0	41.2		-10	55
1565		41.26	10.88	0	41.2		-10	55
1570		41.26	10.88	0	41.2		-10	55
1585		41.1	10.88	0	41.2		-10	55
1605		41.24	10.88	0	41.2		-10	55
1625		41.33	10.88	0	41.2		-10	55
1630		41.33	10.88	0	41.2		-10	55
1645		41.29	10.88	0	41.2		-10	55
1665		41.19	10.88	0	41.2		-10	55
1685		41.13	10.88	0	41.2		-10	55
1695		41.13	10.96	0	41.2		-10	55
1705		41.23	10.96	0	41.2		-10	55
1725		41.26	10.96	0	41.2		-10	55
1745		41.34	10.96	0	41.2		-10	55
1755		41.34	10.96	0	41.2		-10	55
1765		41.3	10.96	0	41.2		-10	55
1785		41.31	10.96	0	41.2		-10	55
1805		41.25	10.96	0	41.2		-10	55
1820		41.25	10.96	0	41.2		-10	55
1825		41.22	10.96	0	41.2		-10	55
1845		41.3	10.96	0	41.2		-10	55
1865		41.29	10.96	0	41.2		-10	55
1880		41.29	10.96	0	41.2		-10	55
1885		41.31	10.96	0	41.2		-10	55
1905		41.24	10.96	0	41.2		-10	55
1925		41.37	10.96	0	41.2		-10	55
1945		41.32	10.96	0	41.2		-10	55
1965		41.24	10.96	0	41.2		-10	55
1985		41.22	10.96	0	41.2		-10	55
2005		41.27	10.96	0	41.2		-10	55
2025		41.2	10.96	0	41.2		-10	55
2045		41.16	10.96	0	41.2		-10	55
2065		41.26	10.96	0	41.2		-10	55
2070		41.26	10.96	0	41.2		-10	55
2085		41.2	10.96	0	41.2		-10	55
2105		41.23	10.96	0	41.2		-10	55
2125		41.19	10.96	0	41.2		-10	55
2130		41.19	10.96	0	41.2		-10	55
2145		41.23	10.96	0	41.2		-10	55
2165		41.23	10.96	0	41.2		-10	55
2185		41	10.96	0	41.2		-10	55
2195		41	10.73	0	41.2		-10	55
2205		41.14	10.73	0	41.2		-10	55
2225		41.12	10.73	0	41.2		-10	55
2245		41.09	10.73	0	41.2		-10	55
2255		41.09	10.73	0	41.2		-10	55
2265		41.27	10.73	0	41.2		-10	55
2285		41.14	10.73	0	41.2		-10	55
2305		41.18	10.73	0	41.2		-10	55
2320		41.18	10.73	0	41.2		-10	55
2325		41.23	10.73	0	41.2		-10	55
2345		41.18	10.73	0	41.2		-10	55
2365		41.1	10.73	0	41.2		-10	55
2380		41.1	10.73	0	41.2		-10	55
2385		41.23	10.73	0	41.2		-10	55
2405		41.14	10.73	0	41.2		-10	55
2425		41.12	10.73	0	41.2		-10	55
2445		41.25	10.73	0	41.2		-10	55
2465		41.12	10.73	0	41.2		-10	55
2485		41.03	10.73	0	41.2		-10	55
2505		41.2	10.73	0	41.2		-10	55
2525		41.15	10.73	0	41.2		-10	55
2545		41.34	10.73	0	41.2		-10	55
2565		41.28	10.73	0	41.2		-10	55
2570		41.28	10.73	0	41.2		-10	55
2585		41.12	10.73	0	41.2		-10	55
2605		41.31	10.73	0	41.2		-10	55
2625		41.27	10.73	0	41.2		-10	55
2630		41.27	10.73	0	41.2		-10	55
2645		41.17	10.73	0	41.2		-10	55
2665		41.25	10.73	0	41.2		-10	55
2685		41.11	10.73	0	41.2		-10	55
2695		41.11	10.69	0	41.2		-10	55
2705		41.24	10.69	0	41.2		-10	55
2725		41.12	10.69	0	41.2		-10	55
2745		41.22	10.69	0	41.2		-10	55
2755		41.22	10.69	0	41.2		-10	55
2765		41.1	10.69	0	41.2		-10	55
2785		41.14	10.69	0	41.2		-10	55
2805		41.31	10.69	0	41.2		-10	55
2820		41.31	10.69	0	41.2		-10	55
2825		41.35	10.69	0	41.2		-10	55
2845		41.23	10.69	0	41.2		-10	55
2865		41.21	10.69	0	41.2		-10	55
2880		41.21	10.69	0	41.2		-10	55
2885		41.22	10.69	0	41.2		-10	55
2905		41.35	10.69	0	41.2		-10	55
2925		41.33	10.69	0	41.2		-10	55
2940		41.33	10.69	0	41.2		-10	55
2945		41.21	10.69	0	41.2		-10	55
2965		41.27	10.69	0	41.2		-10	55
2985		41.17	10.69	0	41.2		-10	55
3005		41.23	10.69	0	41.2		-10	55
3025		41.3	10.69	0	41.2		-10	55
3045		41.22	10.69	0	41.2		-10	55
3065		41.27	10.69	0	41.2		-10	55
3085		41.11	10.69	0	41.2		-10	55
3105		41.22	10.69	0	41.2		-10	55
3125		41.26	10.69	0	41.2		-10	55
3130		41.26	10.69	0	41.2		-10	55
3145		41.38	10.69	0	41.2		-10	55
3165		41.26	10.69	0	41.2		-10	55
3185		41.19	10.69	0	41.2		-10	55
3190		41.19	10.69	0	41.2		-10	55
3205		41.24	10.69	0	41.2		-10	55
3225		41.33	10.69	0	41.2		-10	55
3245		41.21	10.69	0	41.2		-10	55
3255		41.21	10.86	0	41.2		-10	55
3265		41.18	10.86	0	41.2		-10	55
3285		41.13	10.86	0	41.2		-10	55
3305		41.28	10.86	0	41.2		-10	55
3315		41.28	10.86	0	41.2		-10	55
3325		41.24	10.86	0	41.2		-10	55
3345		41.24	10.86	0	41.2		-10	55
3365		41.13	10.86	0	41.2		-10	55
3380		41.13	10.86	0	41.2		-10	55
3385		41.21	10.86	0	41.2		-10	55
3405		41.04	10.86	0	41.2		-10	55
3425		41.21	10.86	0	41.2		-10	55
3440		41.21	10.86	0	41.2		-10	55
3445		41.09	10.86	0	41.2		-10	55
3465		41.11	10.86	0	41.2		-10	55
3485		41.1	10.86	0	41.2		-10	55
3505		41.18	10.86	0	41.2		-10	55
3525		41.28	10.86	0	41.2		-10	55
3545		41.28	10.86	0	41.2		-10	55
3565		41.21	10.86	0	41.2		-10	55
3585		41.18	10.86	0	41.2		-10	55
3605		41.14	10.86	0	41.2		-10	55
3625		41.19	10.86	0	41.2		-10	55
3630		41.19	10.86	0	41.2		-10	55
3645		41.22	10.86	0	41.2		-10	55
3665		41.21	10.86	0	41.2		-10	55
3685		41.21	10.86	0	41.2		-10	55
3690		41.21	10.86	0	41.2		-10	55
3705		41.17	10.86	0	41.2		-10	55
3725		41.32	10.86	0	41.2		-10	55
3745		41.15	10.86	0	41.2		-10	55
3755		41.15	10.79	0	41.2		-10	55
3765		41.16	10.79	0	41.2		-10	55
3785		41.13	10.79	0	41.2		-10	55
3805		41.21	10.79	0	41.2		-10	55
3815		41.21	10.79	0	41.2		-10	55
3825		41.33	10.79	0	41.2		-10	55
3845		41.19	10.79	0	41.2		-10	55
3865		41.13	10.79	0	41.2		-10	55
3880		41.13	10.79	0	41.2		-10	55
3885		41.22	10.79	0	41.2		-10	55
3905		41.1	10.79	0	41.2		-10	55
3925		41.28	10.79	0	41.2		-10	55
3940		41.28	10.79	0	41.2		-10	55
3945		41.26	10.79	0	41.2		-10	55
3965		41.12	10.79	0	41.2		-10	55
3985		41.11	10.79	0	41.2		-10	55
4005		41.18	10.79	0	41.2		-10	55
4025		41.09	10.79	0	41.2		-10	55
4045		41.26	10.79	0	41.2		-10	55
4065		41.26	10.79	0	41.2		-10	55
4085		41.11	10.79	0	41.2		-10	55
4105		41.3	10.79	0	41.2		-10	55
4125		41.21	10.79	0	41.2		-10	55
4130		41.21	10.79	0	41.2		-10	55
4145		41.16	10.79	0	41.2		-10	55
4165		41.3	10.79	0	41.2		-10	55
4185		41.2	10.79	0	41.2		-10	55
4190		41.2	10.79	0	41.2		-10	55
4205		41.08	10.79	0	41.2		-10	55
4225		41.33	10.79	0	41.2		-10	55
4245		41.21	10.79	0	41.2		-10	55
4250		41.21	10.79	0	41.2		-10	55
4265		41.25	10.79	0	41.2		-10	55
4285		41.22	10.79	0	41.2		-10	55
4305		41.22	10.79	0	41.2		-10	55
4315		41.22	10.94	0	41.2		-10	55
4325		41.22	10.94	0	41.2		-10	55
4345		41.12	10.94	0	41.2		-10	55
4365		41.28	10.94	0	41.2		-10	55
4380		41.28	10.94	0	41.2		-10	55
4385		41.24	10.94	0	41.2		-10	55
4405		41.2	10.94	0	41.2		-10	55
4425		41.29	10.94	0	41.2		-10	55
4440		41.29	10.94	0	41.2		-10	55
4445		41.25	10.94	0	41.2		-10	55
4465		41.28	10.94	0	41.2		-10	55
4485		41.19	10.94	0	41.2		-10	55
4500		41.19	10.94	0	41.2		-10	55
4505		41.27	10.94	0	41.2		-10	55
4525		41.16	10.94	0	41.2		-10	55
4545		41.11	10.94	0	41.2		-10	55
4565		41.23	10.94	0	41.2		-10	55
4585		41.03	10.94	0	41.2		-10	55
4605		41.27	10.94	0	41.2		-10	55
4625		41.19	10.94	0	41.2		-10	55
4645		41.18	10.94	0	41.2		-10	55
4665		41.22	10.94	0	41.2		-10	55
4685		41.16	10.94	0	41.2		-10	55
4690		41.16	10.94	0	41.2		-10	55
4705		41.4	10.94	0	41.2		-10	55
4725		41.11	10.94	0	41.2		-10	55
4745		41.24	10.94	0	41.2		-10	55
4750		41.24	10.94	0	41.2		-10	55
4765		41.06	10.94	0	41.2		-10	55
4785		41.12	10.94	0	41.2		-10	55
4805		41.2	10.94	0	41.2		-10	55
4815		41.2	10.84	0	41.2		-10	55
4825		41.18	10.84	0	41.2		-10	55
4845		41.1	10.84	0	41.2		-10	55
4865		41.1	10.84	0	41.2		-10	55
4875		41.1	10.84	0	41.2		-10	55
4885		41.22	10.84	0	41.2		-10	55
4905		41.21	10.84	0	41.2		-10	55
4925		41.26	10.84	0	41.2		-10	55
4940		41.26	10.84	0	41.2		-10	55
4945		41.21	10.84	0	41.2		-10	55
4965		41.13	10.84	0	41.2		-10	55
4985		41.08	10.84	0	41.2		-10	55
5000		41.08	10.84	0	41.2		-10	55
5005		41.32	10.84	0	41.2		-10	55
5025		41.19	10.84	0	41.2		-10	55
5045		41.15	10.84	0	41.2		-10	55
5065		41.15	10.84	0	41.2		-10	55
5085		41.28	10.84	0	41.2		-10	55
5105		41.18	10.84	0	41.2		-10	55
5125		41.11	10.84	0	41.2		-10	55
5145		41.33	10.84	0	41.2		-10	55
5165		41.21	10.84	0	41.2		-10	55
5185		41.33	10.84	0	41.2		-10	55
5190		41.33	10.84	0	41.2		-10	55
5205		41.42	10.84	0	41.2		-10	55
5225		41.56	10.84	0	41.2		-10	55
5245		41.4	10.84	0	41.2		-10	55
5250		41.4	10.84	0	41.2		-10	55
5265		41.4	10.84	0	41.2		-10	55
5285		41.6	10.84	0	41.2		-10	55
5305		41.58	10.84	0	41.2		-10	55
5315		41.58	10.76	0	41.2		-10	55
5325		41.62	10.76	0	41.2		-10	55
5345		41.76	10.76	0	41.2		-10	55
5365		41.83	10.76	0	41.2		-10	55
5375		41.83	10.76	0	41.2		-10	55
5385		42.2	10.76	0	41.2		-10	55
5405		42.26	10.76	0	41.2		-10	55
5425		42.22	10.76	0	41.2		-10	55
5440		42.22	10.76	0	41.2		-10	55
5445		42.59	10.76	0	41.2		-10	55
5465		42.64	10.76	0	41.2		-10	55
5485		42.78	10.76	0	41.2		-10	55
5500		42.78	10.76	0	41.2		-10	55
5505		42.93	10.76	0	41.2		-10	55
5525		43.12	10.76	0	41.2		-10	55
5545		43.39	10.76	0	41.2		-10	55
5560		43.39	10.76	0	41.2		-10	55
5565		43.45	10.76	0	41.2		-10	55
5585		43.69	10.76	0	41.2		-10	55
5605		43.72	10.76	0	41.2		-10	55
5625		43.91	10.76	0	41.2		-10	55
5645		44.15	10.76	0	41.2		-10	55
5665		44.49	10.76	0	41.2		-10	55
5685		44.37	10.76	0	41.2		-10	55
5690		44.37	10.76	0	41.2		-10	55
5705		44.75	10.76	0	41.2		-10	55
5725		44.9	10.76	0	41.2		-10	55
5745		45.07	10.76	0	41.2		-10	55
5750		45.07	10.76	0	41.2		-10	55
5765		45.08	10.76	0	41.2		-10	55
5785		45.27	10.76	0	41.2		-10	55
5805		45.71	10.76	0	41.2		-10	55
5810		45.71	10.76	0	41.2		-10	55
5825		45.89	10.76	0	41.2		-10	55
5845		45.95	10.76	0	41.2		-10	55
5865		45.87	10.76	0	41.2		-10	55
5875		45.87	10.86	0	41.2		-10	55
5885		46.25	10.86	0	41.2		-10	55
5905		46.31	10.86	0	41.2		-10	55
5925		46.55	10.86	0	41.2		-10	55
5935		46.55	10.86	0	41.2		-10	55
5945		46.88	10.86	0	41.2		-10	55
5965		46.85	10.86	0	41.2		-10	55
5985		46.88	10.86	0	41.2		-10	55
6000		46.88	10.86	0	41.2		-10	55
6005		47.23	10.86	0	41.2		-10	55
6025		47.2	10.86	0	41.2		-10	55
6045		47.38	10.86	0	41.2		-10	55
6060		47.38	10.86	0	41.2		-10	55
6065		47.72	10.86	0	41.2		-10	55
6085		47.84	10.86	0	41.2		-10	55
6105		48	10.86	0	41.2		-10	55
6125		47.86	10.86	0	41.2		-10	55
6145		48.26	10.86	0	41.2		-10	55
6165		48.41	10.86	0	41.2		-10	55
6185		48.46	10.86	0	41.2		-10	55
6205		48.76	10.86	0	41.2		-10	55
6225		49.02	10.86	0	41.2		-10	55
6245		48.93	10.86	0	41.2		-10	55
6250		48.93	10.86	0	41.2		-10	55
6265		48.95	10.86	0	41.2		-10	55
6285		49.09	10.86	0	41.2		-10	55
6305		49.39	10.86	0	41.2		-10	55
6310		49.39	10.86	0	41.2		-10	55
6325		49.57	10.86	0	41.2		-10	55
6345		49.68	10.86	0	41.2		-10	55
6365		49.73	10.86	0	41.2		-10	55
6375		49.73	10.91	0	41.2		-10	55
6385		49.93	10.91	0	41.2		-10	55
6405		49.92	10.91	0	41.2		-10	55
6425		50.1	10.91	0	41.2		-10	55
6435		50.1	10.91	0	41.2		-10	55
6445		50.51	10.91	0	41.2		-10	55
6465		50.28	10.91	0	41.2		-10	55
6485		50.54	10.91	0	41.2		-10	55
6500		50.54	10.91	0	41.2		-10	55
6505		50.73	10.91	0	41.2		-10	55
6525		50.59	10.91	0	41.2		-10	55
6545		50.99	10.91	0	41.2		-10	55
6560		50.99	10.91	0	41.2		-10	55
6565		50.66	10.91	0	41.2		-10	55
6585		50.83	10.91	0	41.2		-10	55
6605		51.14	10.91	0	41.2		-10	55
6625		51.1	10.91	0	41.2		-10	55
6645		51.04	10.91	0	41.2		-10	55
6665		51.35	10.91	0	41.2		-10	55
6685		51.25	10.91	3	41.2		-10	55
6705		51.27	10.91	3	41.2		-10	55
6725		51.4	10.91	3	41.2		-10	55
6745		51.24	10.91	3	41.2		-10	55
6750		51.24	10.91	3	41.2		-10	55
6765		51.35	10.91	3	41.2		-10	55
6785		51.36	10.91	3	41.2		-10	55
6805		51.21	10.91	3	41.2		-10	55
6810		51.21	10.91	3	41.2		-10	55
6825		51.35	10.91	3	41.2		-10	55
6845		51.25	10.91	3	41.2		-10	55
6865		51.1	10.91	3	41.2		-10	55
6870		51.1	10.91	3	41.2		-10	55
6885		50.92	10.91	3	41.2		-10	55
6905		50.84	10.91	3	41.2		-10	55
6925		50.7	10.91	3	41.2		-10	55
6935		50.7	10.84	4	41.2		-10	55
6945		50.64	10.84	4	41.2		-10	55
6965		50.35	10.84	4	41.2		-10	55
6985		50.24	10.84	4	41.2		-10	55
7000		50.24	10.84	4	41.2		-10	55
7005		50	10.84	4	41.2		-10	55
7025		49.81	10.84	4	41.2		-10	55
7045		49.42	10.84	4	41.2		-10	55
7060		49.42	10.84	5	41.2		-10	55
7065		49.35	10.84	5	41.2		-10	55
7085		49.18	10.84	5	41.2		-10	55
7105		48.94	10.84	5	41.2		-10	55
7120		48.94	10.84	5	41.2		-10	55
7125		48.7	10.84	5	41.2		-10	55
7145		48.44	10.84	5	41.2		-10	55
7165		48.47	10.84	5	41.2		-10	55
7185		48.05	10.84	5	41.2		-10	55
7205		47.68	10.84	5	41.2		-10	55
7225		47.52	10.84	5	41.2		-10	55
7245		47.32	10.84	5	41.2		-10	55
7265		47.2	10.84	5	41.2		-10	55
7285		46.82	10.84	5	41.2		-10	55
7305		46.74	10.84	5	41.2		-10	55
7310		46.74	10.84	4	41.2		-10	55
7325		46.46	10.84	4	41.2		-10	55
7345		46.29	10.84	4	41.2		-10	55
7365		46	10.84	4	41.2		-10	55
7370		46	10.84	4	41.2		-10	55
7385		45.8	10.84	4	41.2		-10	55
7405		45.56	10.84	4	41.2		-10	55
7425		45.47	10.84	4	41.2		-10	55
7435		45.47	10.96	5	41.2		-10	55
7445		45.31	10.96	5	41.2		-10	55
7465		45.14	10.96	5	41.2		-10	55
7485		44.86	10.96	5	41.2		-10	55
7495		44.86	10.96	5	41.2		-10	55
7505		44.72	10.96	5	41.2		-10	55
7525		44.59	10.96	5	41.2		-10	55
7545		44.49	10.96	5	41.2		-10	55
7560		44.49	10.96	5	41.2		-10	55
7565		44.3	10.96	5	41.2		-10	55
7585		43.98	10.96	5	41.2		-10	55
7605		44	10.96	5	41.2		-10	55
7620		44	10.96	5	41.2		-10	55
7625		43.79	10.96	5	41.2		-10	55
7645		43.53	10.96	5	41.2		-10	55
7665		43.55	10.96	5	41.2		-10	55
7685		43.28	10.96	5	41.2		-10	55
7705		43.17	10.96	5	41.2		-10	55
7725		42.97	10.96	5	41.2		-10	55
7745		42.68	10.96	5	41.2		-10	55
7765		42.6	10.96	5	41.2		-10	55
7785		42.67	10.96	5	41.2		-10	55
7805		42.32	10.96	5	41.2		-10	55
7810		42.32	10.96	5	41.2		-10	55
7825		42.28	10.96	5	41.2		-10	55
7845		42.16	10.96	5	41.2		-10	55
7865		41.92	10.96	5	41.2		-10	55
7870		41.92	10.96	5	41.2		-10	55
7885		42.05	10.96	5	41.2		-10	55
7905		41.84	10.96	5	41.2		-10	55
7925		41.8	10.96	5	41.2		-10	55
7935		41.8	10.89	5	41.2		-10	55
7945		41.62	10.89	5	41.2		-10	55
7965		41.54	10.89	5	41.2		-10	55
7985		41.46	10.89	5	41.2		-10	55
7995		41.46	10.89	5	41.2		-10	55
8005		41.43	10.89	5	41.2		-10	55
8025		41.44	10.89	5	41.2		-10	55
8045		41.38	10.89	5	41.2		-10	55
8060		41.38	10.89	0	41.2		-10	55
8065		41.51	10.89	0	41.2		-10	55
8085		41.32	10.89	0	41.2		-10	55
8105		41.54	10.89	0	41.2		-10	55
8120		41.54	10.89	0	41.2		-10	55
8125		41.32	10.89	0	41.2		-10	55
8145		41.41	10.89	0	41.2		-10	55
8165		41.39	10.89	0	41.2		-10	55
8185		41.41	10.89	0	41.2		-10	55
8205		41.28	10.89	0	41.2		-10	55
8225		41.45	10.89	0	41.2		-10	55
8245		41.37	10.89	0	41.2		-10	55
8265		41.32	10.89	0	41.2		-10	55
8285		41.46	10.89	0	41.2		-10	55
8305		41.42	10.89	0	41.2		-10	55
8310		41.42	10.89	0	41.2		-10	55
8325		41.54	10.89	0	41.2		-10	55
8345		41.55	10.89	0	41.2		-10	55
8365		41.41	10.89	0	41.2		-10	55
8370		41.41	10.89	0	41.2		-10	55
8385		41.52	10.89	0	41.2		-10	55
8405		41.54	10.89	0	41.2		-10	55
8425		41.66	10.89	0	41.2		-10	55
8430		41.66	10.89	0	41.2		-10	55
8445		41.56	10.89	0	41.2		-10	55
8465		41.72	10.89	0	41.2		-10	55
8485		41.74	10.89	0	41.2		-10	55
8495		41.74	10.91	0	41.2		-10	55
8505		42.02	10.91	0	41.2		-10	55
8525		41.99	10.91	0	41.2		-10	55
8545		42.15	10.91	0	41.2		-10	55
8555		42.15	10.91	0	41.2		-10	55
8565		42.13	10.91	0	41.2		-10	55
8585		42.36	10.91	0	41.2		-10	55
8605		42.57	10.91	0	41.2		-10	55
8620		42.57	10.91	0	41.2		-10	55
8625		42.59	10.91	0	41.2		-10	55
8645		42.72	10.91	0	41.2		-10	55
8665		43.06	10.91	0	41.2		-10	55
8680		43.06	10.91	0	41.2		-10	55
8685		43.13	10.91	0	41.2		-10	55
8705		43.25	10.91	0	41.2		-10	55
8725		43.51	10.91	0	41.2		-10	55
8745		43.59	10.91	0	41.2		-10	55
8765		43.84	10.91	0	41.2		-10	55
8785		43.93	10.91	0	41.2		-10	55
8805		44.11	10.91	0	41.2		-10	55
8825		44.44	10.91	0	41.2		-10	55
8845		44.51	10.91	0	41.2		-10	55
8865		44.78	10.91	0	41.2		-10	55
8870		44.78	10.91	0	41.2		-10	55
8885		44.94	10.91	0	41.2		-10	55
8905		45.07	10.91	0	41.2		-10	55
8925		45.35	10.91	0	41.2		-10	55
8930		45.35	10.91	0	41.2		-10	55
8945		45.52	10.91	0	41.2		-10	55
8965		45.63	10.91	0	41.2		-10	55
8985		46.08	10.91	0	41.2		-10	55
8995		46.08	10.84	0	41.2		-10	55
9005		46.12	10.84	0	41.2		-10	55
9025		46.08	10.84	0	41.2		-10	55
9045		46.43	10.84	0	41.2		-10	55
9055		46.43	10.84	0	41.2		-10	55
9065		46.77	10.84	0	41.2		-10	55
9085		46.82	10.84	0	41.2		-10	55
9105		47.16	10.84	0	41.2		-10	55
9120		47.16	10.84	0	41.2		-10	55
9125		47.22	10.84	0	41.2		-10	55
9145		47.23	10.84	0	41.2		-10	55
9165		47.58	10.84	0	41.2		-10	55
9180		47.58	10.84	0	41.2		-10	55
9185		47.73	10.84	0	41.2		-10	55
9205		47.78	10.84	0	41.2		-10	55
9225		48.1	10.84	0	41.2		-10	55
9245		48.31	10.84	0	41.2		-10	55
9265		48.17	10.84	0	41.2		-10	55
9285		48.61	10.84	0	41.2		-10	55
9305		48.69	10.84	0	41.2		-10	55
9325		48.99	10.84	0	41.2		-10	55
9345		48.85	10.84	0	41.2		-10	55
9365		49.27	10.84	0	41.2		-10	55
9370		49.27	10.84	0	41.2		-10	55
9385		49.28	10.84	0	41.2		-10	55
9405		49.48	10.84	0	41.2		-10	55
9425		49.83	10.84	0	41.2		-10	55
9430		49.83	10.84	0	41.2		-10	55
9445		49.67	10.84	0	41.2		-10	55
9465		49.82	10.84	0	41.2		-10	55
9485		50.18	10.84	0	41.2		-10	55
9495		50.18	11.01	0	41.2		-10	55
9505		50.2	11.01	0	41.2		-10	55
9525		50.38	11.01	0	41.2		-10	55
9545		50.42	11.01	0	41.2		-10	55
9555		50.42	11.01	0	41.2		-10	55
9565		50.51	11.01	0	41.2		-10	55
9585		50.75	11.01	0	41.2		-10	55
9605		50.74	11.01	0	41.2		-10	55
9620		50.74	11.01	0	41.2		-10	55
9625		50.85	11.01	0	41.2		-10	55
9645		51.05	11.01	0	41.2		-10	55
9665		50.75	11.01	0	41.2		-10	55
9680		50.75	11.01	0	41.2		-10	55
9685		51.12	11.01	0	41.2		-10	55
9705		51.17	11.01	0	41.2		-10	55
9725		51.32	11.01	0	41.2		-10	55
9745		51.35	11.01	0	41.2		-10	55
9760		51.35	11.01	0	41.2		-10	55
9765		51.25	11.01	0	41.2		-10	55
9785		51.44	11.01	0	41.2		-10	55
9805		51.5	11.01	0	41.2		-10	55
9820		51.5	11.01	0	41.2		-10	55
9825		51.42	11.01	0	41.2		-10	55
9845		51.46	11.01	0	41.2		-10	55
9865		51.5	11.01	0	41.2		-10	55
9885		51.2	11.01	0	41.2		-10	55
9905		51.29	11.01	0	41.2		-10	55
9925		51.24	11.01	0	41.2		-10	55
9945		50.99	11.01	0	41.2		-10	55
9965		50.94	11.01	0	41.2		-10	55
9985		50.67	11.01	0	41.2		-10	55
10005		50.73	11.01	0	41.2		-10	55
10010		50.73	11.07	0	41.2		-10	55
10025		50.54	11.07	0	41.2		-10	55
10045		50.27	11.07	0	41.2		-10	55
10065		50.05	11.07	0	41.2		-10	55
10070		50.05	11.07	1	41.2		-10	55
10085		49.96	11.07	1	41.2		-10	55
10105		49.64	11.07	1	41.2		-10	55
10125		49.39	11.07	1	41.2		-10	55
10135		49.39	11.07	1	41.2		-10	55
10145		49.31	11.07	1	41.2		-10	55
10165		49.06	11.07	1	41.2		-10	55
10185		48.84	11.07	1	41.2		-10	55
10195		48.84	11.07	3	41.2		-10	55
10205		48.62	11.07	3	41.2		-10	55
10225		48.25	11.07	3	41.2		-10	55
10245		48.08	11.07	3	41.2		-10	55
10255		48.08	11.07	3	41.2		-10	55
10265		48.01	11.07	3	41.2		-10	55
10285		47.61	11.07	3	41.2		-10	55
10305		47.48	11.07	3	41.2		-10	55
10320		47.48	11.07	4	41.2		-10	55
10325		47.21	11.07	4	41.2		-10	55
10345		47.01	11.07	4	41.2		-10	55
10365		46.97	11.07	4	41.2		-10	55
10380		46.97	11.07	4	41.2		-10	55
10385		46.66	11.07	4	41.2		-10	55
10405		46.35	11.07	4	41.2		-10	55
10425		46.02	11.07	4	41.2		-10	55
10445		45.89	11.07	5	41.2		-10	55
10465		45.73	11.07	5	41.2		-10	55
10485		45.56	11.07	5	41.2		-10	55
10505		45.35	11.07	5	41.2		-10	55
10525		45.21	11.07	5	41.2		-10	55
10545		45	11.07	5	41.2		-10	55
10565		44.85	11.07	5	41.2		-10	55
10570		44.85	11.17	7	41.2		-10	55
10585		44.71	11.17	7	41.2		-10	55
10605		44.5	11.17	7	41.2		-10	55
10625		44.37	11.17	7	41.2		-10	55
10630		44.37	11.17	7	41.2		-10	55
10645		44.04	11.17	7	41.2		-10	55
10665		43.93	11.17	7	41.2		-10	55
10685		43.95	11.17	7	41.2		-10	55
10695		43.95	11.17	7	41.2		-10	55
10705		43.85	11.17	7	41.2		-10	55
10725		43.65	11.17	7	41.2		-10	55
10745		43.46	11.17	7	41.2		-10	55
10755		43.46	11.17	7	41.2		-10	55
10765		43.26	11.17	7	41.2		-10	55
10785		43.06	11.17	7	41.2		-10	55
10805		42.97	11.17	7	41.2		-10	55
10820		42.97	11.17	7	41.2		-10	55
10825		42.86	11.17	7	41.2		-10	55
10845		42.72	11.17	7	41.2		-10	55
10865		42.46	11.17	7	41.2		-10	55
10880		42.46	11.17	7	41.2		-10	55
10885		42.27	11.17	7	41.2		-10	55
10905		42.18	11.17	7	41.2		-10	55
10925		42.14	11.17	7	41.2		-10	55
10945		42.03	11.17	6	41.2		-10	55
10965		42.07	11.17	6	41.2		-10	55
10985		41.82	11.17	6	41.2		-10	55
11005		41.79	11.17	6	41.2		-10	55
11025		41.68	11.17	6	41.2		-10	55
11045		41.62	11.17	6	41.2		-10	55
11065		41.61	11.17	6	41.2		-10	55
11070		41.61	11.26	6	41.2		-10	55
11085		41.51	11.26	6	41.2		-10	55
11105		41.44	11.26	6	41.2		-10	55
11125		41.52	11.26	6	41.2		-10	55
11130		41.52	11.26	6	41.2		-10	55
11145		41.44	11.26	6	41.2		-10	55
11165		41.52	11.26	6	41.2		-10	55
11185		41.64	11.26	6	41.2		-10	55
11195		41.64	11.26	6	41.2		-10	55
11205		41.47	11.26	6	41.2		-10	55
11225		41.45	11.26	6	41.2		-10	55
11245		41.51	11.26	6	41.2		-10	55
11255		41.51	11.26	6	41.2		-10	55
11265		41.49	11.26	6	41.2		-10	55
11285		41.45	11.26	6	41.2		-10	55
11305		41.51	11.26	6	41.2		-10	55
11320		41.51	11.26	7	41.2		-10	55
11325		41.41	11.26	7	41.2		-10	55
11345		41.53	11.26	7	41.2		-10	55
11365		41.49	11.26	7	41.2		-10	55
11380		41.49	11.26	7	41.2		-10	55
11385		41.48	11.26	7	41.2		-10	55
11405		41.58	11.26	7	41.2		-10	55
11425		41.58	11.26	7	41.2		-10	55
11445		41.49	11.26	7	41.2		-10	55
11465		41.39	11.26	7	41.2		-10	55
11485		41.66	11.26	7	41.2		-10	55
11505		41.51	11.26	7	41.2		-10	55
11525		41.42	11.26	7	41.2		-10	55
11545		41.45	11.26	7	41.2		-10	55
11565		41.56	11.26	6	41.2		-10	55
11585		41.56	11.26	6	41.2		-10	55
11605		41.36	11.26	6	41.2		-10	55
11625		41.65	11.26	6	41.2		-10	55
11630		41.65	11.06	6	41.2		-10	55
11645		41.46	11.06	6	41.2		-10	55
11665		41.48	11.06	6	41.2		-10	55
11685		41.42	11.06	6	41.2		-10	55
11690		41.42	11.06	7	41.2		-10	55
11705		41.44	11.06	7	41.2		-10	55
11725		41.42	11.06	7	41.2		-10	55
11745		41.45	11.06	7	41.2		-10	55
11755		41.45	11.06	7	41.2		-10	55
11765		41.36	11.06	7	41.2		-10	55
11785		41.39	11.06	7	41.2		-10	55
11805		41.25	11.06	7	41.2		-10	55
11815		41.25	11.06	0	41.2		-10	55
11825		41.4	11.06	0	41.2		-10	55
11845		41.4	11.06	0	41.2		-10	55
11865		41.45	11.06	0	41.2		-10	55
11880		41.45	11.06	0	41.2		-10	55
11885		41.38	11.06	0	41.2		-10	55
11905		41.4	11.06	0	41.2		-10	55
11925		41.3	11.06	0	41.2		-10	55
11940		41.3	11.06	0	41.2		-10	55
11945		41.38	11.06	0	41.2		-10	55
11965		41.4	11.06	0	41.2		-10	55
11985		41.57	11.06	0	41.2		-10	55
12005		41.48	11.06	0	41.2		-10	55
12025		41.54	11.06	0	41.2		-10	55
12045		41.64	11.06	0	41.2		-10	55
12065		41.99	11.06	0	41.2		-10	55
12085		41.88	11.06	0	41.2		-10	55
12105		42.01	11.06	0	41.2		-10	55
12125		42.29	11.06	0	41.2		-10	55
12130		42.29	11.27	0	41.2		-10	55
12145		42.23	11.27	0	41.2		-10	55
12165		42.38	11.27	0	41.2		-10	55
12185		42.5	11.27	0	41.2		-10	55
12190		42.5	11.27	0	41.2		-10	55
12205		42.74	11.27	0	41.2		-10	55
12225		42.79	11.27	0	41.2		-10	55
12245		43.05	11.27	0	41.2		-10	55
12255		43.05	11.27	0	41.2		-10	55
12265		43.37	11.27	0	41.2		-10	55
12285		43.54	11.27	0	41.2		-10	55
12305		43.57	11.27	0	41.2		-10	55
12315		43.57	11.27	0	41.2		-10	55
12325		43.81	11.27	0	41.2		-10	55
12345		43.97	11.27	0	41.2		-10	55
12365		44.32	11.27	0	41.2		-10	55
12380		44.32	11.27	0	41.2		-10	55
12385		44.36	11.27	0	41.2		-10	55
12405		44.71	11.27	0	41.2		-10	55
12425		44.85	11.27	0	41.2		-10	55
12440		44.85	11.27	0	41.2		-10	55
12445		45.04	11.27	0	41.2		-10	55
12465		45.13	11.27	0	41.2		-10	55
12485		45.57	11.27	0	41.2		-10	55
12505		45.67	11.27	0	41.2		-10	55
12525		45.82	11.27	0	41.2		-10	55
12545		45.83	11.27	0	41.2		-10	55
12565		46.13	11.27	0	41.2		-10	55
12585		46.33	11.27	0	41.2		-10	55
12605		46.45	11.27	0	41.2		-10	55
12625		46.63	11.27	0	41.2		-10	55
12630		46.63	11.39	0	41.2		-10	55
12645		46.83	11.39	0	41.2		-10	55
12665		47.1	11.39	0	41.2		-10	55
12685		47.16	11.39	0	41.2		-10	55
12690		47.16	11.39	0	41.2		-10	55
12705		47.48	11.39	0	41.2		-10	55
12725		47.58	11.39	0	41.2		-10	55
12745		47.7	11.39	0	41.2		-10	55
12755		47.7	11.39	0	41.2		-10	55
12765		47.95	11.39	0	41.2		-10	55
12785		48.04	11.39	0	41.2		-10	55
12805		48.3	11.39	0	41.2		-10	55
12815		48.3	11.39	0	41.2		-10	55
12825		48.55	11.39	0	41.2		-10	55
12845		48.55	11.39	0	41.2		-10	55
12865		48.93	11.39	0	41.2		-10	55
12880		48.93	11.39	0	41.2		-10	55
12885		49.09	11.39	0	41.2		-10	55
12905		49.12	11.39	0	41.2		-10	55
12925		49.25	11.39	0	41.2		-10	55
12940		49.25	11.39	0	41.2		-10	55
12945		49.34	11.39	0	41.2		-10	55
12965		49.55	11.39	0	41.2		-10	55
12985		49.64	11.39	0	41.2		-10	55
13000		49.64	11.39	0	41.2		-10	55
13005		50.03	11.39	0	41.2		-10	55
13025		49.94	11.39	0	41.2		-10	55
13045		49.87	11.39	0	41.2		-10	55
13065		50.31	11.39	0	41.2		-10	55
13085		50.22	11.39	0	41.2		-10	55
13105		50.31	11.39	0	41.2		-10	55
13125		50.36	11.39	0	41.2		-10	55
13130		50.36	11.47	0	41.2		-10	55
13145		50.62	11.47	0	41.2		-10	55
13165		50.72	11.47	0	41.2		-10	55
13185		50.84	11.47	0	41.2		-10	55
13190		50.84	11.47	0	41.2		-10	55
13205		50.78	11.47	0	41.2		-10	55
13225		51.07	11.47	0	41.2		-10	55
13245		50.88	11.47	0	41.2		-10	55
13250		50.88	11.47	0	41.2		-10	55
13265		50.91	11.47	0	41.2		-10	55
13285		51	11.47	0	41.2		-10	55
13305		51.17	11.47	0	41.2		-10	55
13315		51.17	11.47	0	41.2		-10	55
13325		51.23	11.47	0	41.2		-10	55
13345		51.18	11.47	0	41.2		-10	55
13365		51.35	11.47	0	41.2		-10	55
13375		51.35	11.47	0	41.2		-10	55
13385		51.21	11.47	0	41.2		-10	55
13405		51.19	11.47	0	41.2		-10	55
13425		51.16	11.47	0	41.2		-10	55
13440		51.16	11.47	0	41.2		-10	55
13445		51.01	11.47	0	41.2		-10	55
13465		51.06	11.47	0	41.2		-10	55
13485		51.1	11.47	0	41.2		-10	55
13500		51.1	11.47	0	41.2		-10	55
13505		50.95	11.47	0	41.2		-10	55
13525		50.94	11.47	0	41.2		-10	55
13545		50.75	11.47	0	41.2		-10	55
13565		50.75	11.47	0	41.2		-10	55
13585		50.45	11.47	0	41.2		-10	55
13605		50.45	11.47	0	41.2		-10	55
13625		50.31	11.47	0	41.2		-10	55
13645		50.18	11.47	0	41.2		-10	55
13665		50.06	11.47	0	41.2		-10	55
13685		49.79	11.47	0	41.2		-10	55
13690		49.79	11.22	0	41.2		-10	55
13705		49.67	11.22	0	41.2		-10	55
13725		49.39	11.22	0	41.2		-10	55
13745		49.15	11.22	0	41.2		-10	55
13750		49.15	11.22	0	41.2		-10	55
13765		48.98	11.22	0	41.2		-10	55
13785		48.54	11.22	0	41.2		-10	55
13805		48.54	11.22	0	41.2		-10	55
13815		48.54	11.22	0	41.2		-10	55
13825		48.29	11.22	0	41.2		-10	55
13845		47.95	11.22	0	41.2		-10	55
13865		47.98	11.22	0	41.2		-10	55
13875		47.98	11.22	0	41.2		-10	55
13885		47.7	11.22	0	41.2		-10	55
13905		47.43	11.22	0	41.2		-10	55
13925		47.32	11.22	0	41.2		-10	55
13940		47.32	11.22	0	41.2		-10	55
13945		46.95	11.22	0	41.2		-10	55
13965		46.83	11.22	0	41.2		-10	55
13985		46.6	11.22	0	41.2		-10	55
14000		46.6	11.22	0	41.2		-10	55
14005		46.33	11.22	0	41.2		-10	55
14025		46.05	11.22	0	41.2		-10	55
14045		46.02	11.22	0	41.2		-10	55
14065		45.65	11.22	3	41.2		-10	55
14085		45.51	11.22	3	41.2		-10	55
14105		45.57	11.22	3	41.2		-10	55
14125		45.2	11.22	3	41.2		-10	55
14145		44.99	11.22	3	41.2		-10	55
14165		44.84	11.22	3	41.2		-10	55
14185		44.53	11.22	5	41.2		-10	55
14205		44.49	11.22	5	41.2		-10	55
14225		44.24	11.22	5	41.2		-10	55
14245		44.08	11.22	5	41.2		-10	55
14250		44.08	11.42	5	41.2		-10	55
14265		43.93	11.42	5	41.2		-10	55
14285		43.85	11.42	5	41.2		-10	55
14305		43.7	11.42	5	41.2		-10	55
14315		43.7	11.42	5	41.2		-10	55
14325		43.51	11.42	5	41.2		-10	55
14345		43.41	11.42	5	41.2		-10	55
14365		43.22	11.42	5	41.2		-10	55
14375		43.22	11.42	5	41.2		-10	55
14385		43.11	11.42	5	41.2		-10	55
14405		42.9	11.42	5	41.2		-10	55
14425		42.77	11.42	5	41.2		-10	55
14440		42.77	11.42	5	41.2		-10	55
14445		42.57	11.42	5	41.2		-10	55
14465		42.46	11.42	5	41.2		-10	55
14485		42.36	11.42	5	41.2		-10	55
14500		42.36	11.42	5	41.2		-10	55
14505		42.09	11.42	5	41.2		-10	55
14525		41.98	11.42	5	41.2		-10	55
14545		42.13	11.42	5	41.2		-10	55
14560		42.13	11.42	5	41.2		-10	55
14565		41.9	11.42	5	41.2		-10	55
14585		41.91	11.42	5	41.2		-10	55
14605		41.72	11.42	5	41.2		-10	55
14625		41.65	11.42	5	41.2		-10	55
14645		41.52	11.42	5	41.2		-10	55
14665		41.55	11.42	5	41.2		-10	55
14685		41.37	11.42	2	41.2		-10	55
14705		41.43	11.42	2	41.2		-10	55
14725		41.28	11.42	2	41.2		-10	55
14745		41.41	11.42	2	41.2		-10	55
14750		41.41	11.59	2	41.2		-10	55
14765		41.34	11.59	2	41.2		-10	55
14785		41.34	11.59	2	41.2		-10	55
14805		41.35	11.59	2	41.2		-10	55
14810		41.35	11.59	2	41.2		-10	55
14825		41.27	11.59	2	41.2		-10	55
14845		41.37	11.59	2	41.2		-10	55
14865		41.44	11.59	2	41.2		-10	55
14875		41.44	11.59	2	41.2		-10	55
14885		41.37	11.59	2	41.2		-10	55
14905		41.52	11.59	2	41.2		-10	55
14925		41.35	11.59	2	41.2		-10	55
14935		41.35	11.59	0	41.2		-10	55
14945		41.66	11.59	0	41.2		-10	55
14965		41.7	11.59	0	41.2		-10	55
14985		41.89	11.59	0	41.2		-10	55
15000		41.89	11.59	0	41.2		-10	55
15005		41.86	11.59	0	41.2		-10	55
15025		41.98	11.59	0	41.2		-10	55
15045		42	11.59	0	41.2		-10	55
15060		42	11.59	0	41.2		-10	55
15065		42.11	11.59	0	41.2		-10	55
15085		42.21	11.59	0	41.2		-10	55
15105		42.43	11.59	0	41.2		-10	55
15125		42.67	11.59	0	41.2		-10	55
15145		42.86	11.59	0	41.2		-10	55
15165		42.99	11.59	0	41.2		-10	55
15185		43.16	11.59	0	41.2		-10	55
15205		43.46	11.59	0	41.2		-10	55
15225		43.54	11.59	0	41.2		-10	55
15245		43.71	11.59	0	41.2		-10	55
15250		43.71	11.41	0	41.2		-10	55
15265		44.08	11.41	0	41.2		-10	55
15285		44.28	11.41	0	41.2		-10	55
15305		44.49	11.41	0	41.2		-10	55
15310		44.49	11.41	0	41.2		-10	55
15325		44.69	11.41	0	41.2		-10	55
15345		44.88	11.41	0	41.2		-10	55
15365		44.91	11.41	0	41.2		-10	55
15375		44.91	11.41	0	41.2		-10	55
15385		45.35	11.41	0	41.2		-10	55
15405		45.3	11.41	0	41.2		-10	55
15425		45.44	11.41	0	41.2		-10	55
15435		45.44	11.41	0	41.2		-10	55
15445		45.89	11.41	0	41.2		-10	55
15465		46.12	11.41	0	41.2		-10	55
15485		46.27	11.41	0	41.2		-10	55
15500		46.27	11.41	0	41.2		-10	55
15505		46.39	11.41	0	41.2		-10	55
15525		46.47	11.41	0	41.2		-10	55
15545		46.9	11.41	0	41.2		-10	55
15560		46.9	11.41	0	41.2		-10	55
15565		46.96	11.41	0	41.2		-10	55
15585		47.34	11.41	0	41.2		-10	55
15605		47.28	11.41	0	41.2		-10	55
15625		47.72	11.41	0	41.2		-10	55
15645		47.79	11.41	0	41.2		-10	55
15665		47.9	11.41	0	41.2		-10	55
15685		48.14	11.41	0	41.2		-10	55
15705		48.34	11.41	0	41.2		-10	55
15725		48.39	11.41	0	41.2		-10	55
15745		48.45	11.41	0	41.2		-10	55
15750		48.45	11.36	0	41.2		-10	55
15765		48.93	11.36	0	41.2		-10	55
15785		48.94	11.36	0	41.2		-10	55
15805		48.95	11.36	0	41.2		-10	55
15810		48.95	11.36	0	41.2		-10	55
15825		49.4	11.36	0	41.2		-10	55
15845		49.39	11.36	0	41.2		-10	55
15865		49.67	11.36	0	41.2		-10	55
15870		49.67	11.36	0	41.2		-10	55
15885		49.8	11.36	0	41.2		-10	55
15905		49.87	11.36	0	41.2		-10	55
15925		49.82	11.36	0	41.2		-10	55
15935		49.82	11.36	0	41.2		-10	55
15945		50.17	11.36	0	41.2		-10	55
15965		50.18	11.36	0	41.2		-10	55
15985		50.33	11.36	0	41.2		-10	55
15995		50.33	11.36	0	41.2		-10	55
16005		50.54	11.36	0	41.2		-10	55
16025		50.67	11.36	0	41.2		-10	55
16045		50.6	11.36	0	41.2		-10	55
16060		50.6	11.36	0	41.2		-10	55
16065		50.94	11.36	0	41.2		-10	55
16085		51.1	11.36	0	41.2		-10	55
16105		50.95	11.36	0	41.2		-10	55
16120		50.95	11.36	0	41.2		-10	55
16125		51.06	11.36	0	41.2		-10	55
16145		51.31	11.36	0	41.2		-10	55
16165		51.2	11.36	0	41.2		-10	55
16185		51.06	11.36	0	41.2		-10	55
16205		51.3	11.36	0	41.2		-10	55
16225		51.31	11.36	0	41.2		-10	55
16245		51.43	11.36	0	41.2		-10	55
16265		51.36	11.36	0	41.2		-10	55
16285		51.34	11.36	0	41.2		-10	55
16305		51.16	11.36	0	41.2		-10	55
16310		51.16	11.49	0	41.2		-10	55
16325		51.06	11.49	0	41.2		-10	55
16345		51.08	11.49	0	41.2		-10	55
16365		51.1	11.49	0	41.2		-10	55
16370		51.1	11.49	0	41.2		-10	55
16385		50.71	11.49	0	41.2		-10	55
16405		50.63	11.49	0	41.2		-10	55
16425		50.35	11.49	0	41.2		-10	55
16435		50.35	11.49	0	41.2		-10	55
16445		50.28	11.49	0	41.2		-10	55
16465		50.14	11.49	0	41.2		-10	55
16485		49.99	11.49	0	41.2		-10	55
16495		49.99	11.49	0	41.2		-10	55
16505		49.9	11.49	0	41.2		-10	55
16525		49.47	11.49	0	41.2		-10	55
16545		49.31	11.49	0	41.2		-10	55
16560		49.31	11.49	0	41.2		-10	55
16565		48.98	11.49	0	41.2		-10	55
16585		48.82	11.49	0	41.2		-10	55
16605		48.54	11.49	0	41.2		-10	55
16620		48.54	11.49	0	41.2		-10	55
16625		48.36	11.49	0	41.2		-10	55
16645		48.06	11.49	0	41.2		-10	55
16665		47.9	11.49	0	41.2		-10	55
16685		47.66	11.49	0	41.2		-10	55
16705		47.46	11.49	0	41.2		-10	55
16725		47.11	11.49	0	41.2		-10	55
16745		47.1	11.49	0	41.2		-10	55
16765		46.9	11.49	0	41.2		-10	55
16785		46.51	11.49	0	41.2		-10	55
16805		46.33	11.49	0	41.2		-10	55
16810		46.33	11.62	0	41.2		-10	55
16825		46.17	11.62	0	41.2		-10	55
16845		45.83	11.62	0	41.2		-10	55
16865		45.9	11.62	0	41.2		-10	55
16870		45.9	11.62	0	41.2		-10	55
16885		45.6	11.62	0	41.2		-10	55
16905		45.3	11.62	0	41.2		-10	55
16925		45.27	11.62	0	41.2		-10	55
16935		45.27	11.62	0	41.2		-10	55
16945		45	11.62	0	41.2		-10	55
16965		45.06	11.62	0	41.2		-10	55
16985		44.74	11.62	0	41.2		-10	55
16995		44.74	11.62	0	41.2		-10	55
17005		44.5	11.62	0	41.2		-10	55
17025		44.45	11.62	0	41.2		-10	55
17045		44.29	11.62	0	41.2		-10	55
17060		44.29	11.62	0	41.2		-10	55
17065		44.03	11.62	0	41.2		-10	55
17085		44.02	11.62	0	41.2		-10	55
17105		43.82	11.62	0	41.2		-10	55
17120		43.82	11.62	0	41.2		-10	55
17125		43.69	11.62	0	41.2		-10	55
17145		43.38	11.62	0	41.2		-10	55
17165		43.26	11.62	0	41.2		-10	55
17180		43.26	11.62	0	41.2		-10	55
17185		43.18	11.62	0	41.2		-10	55
17205		43.04	11.62	0	41.2		-10	55
17225		42.71	11.62	0	41.2		-10	55
17245		42.66	11.62	0	41.2		-10	55
17265		42.54	11.62	0	41.2		-10	55
17285		42.35	11.62	0	41.2		-10	55
17305		42.36	11.62	0	41.2		-10	55
17325		42.08	11.62	0	41.2		-10	55
17345		42.05	11.62	0	41.2		-10	55
17365		41.87	11.62	0	41.2		-10	55
17370		41.87	11.69	0	41.2		-10	55
17385		41.85	11.69	0	41.2		-10	55
17405		41.78	11.69	0	41.2		-10	55
17425		41.65	11.69	0	41.2		-10	55
17430		41.65	11.69	0	41.2		-10	55
17445		41.69	11.69	0	41.2		-10	55
17465		41.55	11.69	0	41.2		-10	55
17485		41.46	11.69	0	41.2		-10	55
17495		41.46	11.69	0	41.2		-10	55
17505		41.48	11.69	0	41.2		-10	55
17525		41.51	11.69	0	41.2		-10	55
17545		41.3	11.69	0	41.2		-10	55
17555		41.3	11.69	0	41.2		-10	55
17565		41.35	11.69	0	41.2		-10	55
17585		41.51	11.69	0	41.2		-10	55
17605		41.37	11.69	0	41.2		-10	55
17620		41.37	11.69	0	41.2		-10	55
17625		41.29	11.69	0	41.2		-10	55
17645		41.38	11.69	0	41.2		-10	55
17665		41.43	11.69	0	41.2		-10	55
17685		41.28	11.69	0	41.2		-10	55
17705		41.34	11.69	0	41.2		-10	55
17725		41.31	11.69	0	41.2		-10	55
17745		41.29	11.69	0	41.2		-10	55
17765		41.46	11.69	0	41.2		-10	55
17785		41.55	11.69	0	41.2		-10	55
17805		41.69	11.69	1	41.2		-10	55
17825		41.7	11.69	1	41.2		-10	55
17845		41.67	11.69	1	41.2		-10	55
17865		41.91	11.69	1	41.2		-10	55
17870		41.91	11.59	1	41.2		-10	55
17885		42.08	11.59	1	41.2		-10	55
17905		42.06	11.59	1	41.2		-10	55
17925		42.18	11.59	1	41.2		-10	55
17930		42.18	11.59	3	41.2		-10	55
17945		42.2	11.59	3	41.2		-10	55
17965		42.61	11.59	3	41.2		-10	55
17985		42.55	11.59	3	41.2		-10	55
17995		42.55	11.59	3	41.2		-10	55
18005		42.97	11.59	3	41.2		-10	55
18025		42.98	11.59	3	41.2		-10	55
18045		43.23	11.59	3	41.2		-10	55
18055		43.23	11.59	3	41.2		-10	55
18065		43.38	11.59	3	41.2		-10	55
18085		43.49	11.59	3	41.2		-10	55
18105		43.78	11.59	3	41.2		-10	55
18120		43.78	11.59	3	41.2		-10	55
18125		43.75	11.59	3	41.2		-10	55
18145		44	11.59	3	41.2		-10	55
18165		44.33	11.59	3	41.2		-10	55
18180		44.33	11.59	4	41.2		-10	55
18185		44.7	11.59	4	41.2		-10	55
18205		44.55	11.59	4	41.2		-10	55
18225		44.96	11.59	4	41.2		-10	55
18245		45.15	11.59	4	41.2		-10	55
18265		45.36	11.59	4	41.2		-10	55
18285		45.42	11.59	4	41.2		-10	55
18305		45.72	11.59	5	41.2		-10	55
18325		45.84	11.59	5	41.2		-10	55
18345		46.15	11.59	5	41.2		-10	55
18365		46.34	11.59	5	41.2		-10	55
18370		46.34	11.67	5	41.2		-10	55
18385		46.61	11.67	5	41.2		-10	55
18405		46.8	11.67	5	41.2		-10	55
18425		46.96	11.67	5	41.2		-10	55
18430		46.96	11.67	7	41.2		-10	55
18445		47.16	11.67	7	41.2		-10	55
18465		47.37	11.67	7	41.2		-10	55
18485		47.53	11.67	7	41.2		-10	55
18490		47.53	11.67	7	41.2		-10	55
18505		47.61	11.67	7	41.2		-10	55
18525		47.71	11.67	7	41.2		-10	55
18545		48.15	11.67	7	41.2		-10	55
18555		48.15	11.67	6	41.2		-10	55
18565		48.3	11.67	6	41.2		-10	55
18585		48.44	11.67	6	41.2		-10	55
18605		48.45	11.67	6	41.2		-10	55
18615		48.45	11.67	6	41.2		-10	55
18625		48.64	11.67	6	41.2		-10	55
18645		48.73	11.67	6	41.2		-10	55
18665		49.04	11.67	6	41.2		-10	55
18680		49.04	11.67	0	41.2		-10	55
18685		49.44	11.67	0	41.2		-10	55
18705		49.32	11.67	0	41.2		-10	55
18725		49.53	11.67	0	41.2		-10	55
18745		49.83	11.67	0	41.2		-10	55
18765		50.01	11.67	0	41.2		-10	55
18785		50.11	11.67	0	41.2		-10	55
18805		50.18	11.67	0	41.2		-10	55
18825		50.15	11.67	0	41.2		-10	55
18845		50.3	11.67	0	41.2		-10	55
18865		50.48	11.67	0	41.2		-10	55
18885		50.58	11.67	0	41.2		-10	55
18905		50.75	11.67	0	41.2		-10	55
18925		50.88	11.67	0	41.2		-10	55
18930		50.88	11.85	0	41.2		-10	55
18945		50.76	11.85	0	41.2		-10	55
18965		50.94	11.85	0	41.2		-10	55
18985		51.02	11.85	0	41.2		-10	55
18990		51.02	11.85	0	41.2		-10	55
19005		50.98	11.85	0	41.2		-10	55
19025		51.19	11.85	0	41.2		-10	55
19045		51.24	11.85	0	41.2		-10	55
19055		51.24	11.85	0	41.2		-10	55
19065		51.17	11.85	0	41.2		-10	55
19085		51.21	11.85	0	41.2		-10	55
19105		51.36	11.85	0	41.2		-10	55
19115		51.36	11.85	0	41.2		-10	55
19125		51.35	11.85	0	41.2		-10	55
19145		51.18	11.85	0	41.2		-10	55
19165		51.28	11.85	0	41.2		-10	55
19180		51.28	11.85	0	41.2		-10	55
19185		51.1	11.85	0	41.2		-10	55
19205		51.05	11.85	0	41.2		-10	55
19225		50.72	11.85	0	41.2		-10	55
19240		50.72	11.85	0	41.2		-10	55
19245		50.67	11.85	0	41.2		-10	55
19265		50.67	11.85	0	41.2		-10	55
19285		50.4	11.85	0	41.2		-10	55
19305		50.22	11.85	0	41.2		-10	55
19325		50.22	11.85	0	41.2		-10	55
19345		49.98	11.85	0	41.2		-10	55
19365		49.79	11.85	0	41.2		-10	55
19385		49.7	11.85	0	41.2		-10	55
19405		49.55	11.85	0	41.2		-10	55
19425		49.16	11.85	0	41.2		-10	55
19430		49.16	11.9	0	41.2		-10	55
19445		49.08	11.9	0	41.2		-10	55
19465		48.77	11.9	0	41.2		-10	55
19485		48.5	11.9	0	41.2		-10	55
19490		48.5	11.9	0	41.2		-10	55
19505		48.36	11.9	0	41.2		-10	55
19525		48.08	11.9	0	41.2		-10	55
19545		47.58	11.9	0	41.2		-10	55
19555		47.58	11.9	0	41.2		-10	55
19565		47.6	11.9	0	41.2		-10	55
19585		47.36	11.9	0	41.2		-10	55
19605		47.33	11.9	0	41.2		-10	55
19615		47.33	11.9	0	41.2		-10	55
19625		46.95	11.9	0	41.2		-10	55
19645		46.89	11.9	0	41.2		-10	55
19665		46.62	11.9	0	41.2		-10	55
19680		46.62	11.9	0	41.2		-10	55
19685		46.29	11.9	0	41.2		-10	55
19705		45.99	11.9	0	41.2		-10	55
19725		45.83	11.9	0	41.2		-10	55
19740		45.83	11.9	0	41.2		-10	55
19745		45.77	11.9	0	41.2		-10	55
19765		45.55	11.9	0	41.2		-10	55
19785		45.37	11.9	0	41.2		-10	55
19800		45.37	11.9	0	41.2		-10	55
19805		45.26	11.9	0	41.2		-10	55
19825		44.93	11.9	0	41.2		-10	55
19845		45.02	11.9	0	41.2		-10	55
19865		44.71	11.9	0	41.2		-10	55
19885		44.5	11.9	0	41.2		-10	55
19905		44.29	11.9	0	41.2		-10	55
19925		44.11	11.9	0	41.2		-10	55
19930		44.11	12.03	0	41.2		-10	55
19945		43.92	12.03	0	41.2		-10	55
19965		43.79	12.03	0	41.2		-10	55
19985		43.69	12.03	0	41.2		-10	55
19990		43.69	12.03	0	41.2		-10	55
20005		43.5	12.03	0	41.2		-10	55
20025		43.44	12.03	0	41.2		-10	55
20045		43.19	12.03	0	41.2		-10	55
20055		43.19	12.03	0	41.2		-10	55
20065		43.08	12.03	0	41.2		-10	55
20085		42.81	12.03	0	41.2		-10	55
20105		42.72	12.03	0	41.2		-10	55
20115		42.72	12.03	0	41.2		-10	55
20125		42.61	12.03	0	41.2		-10	55
20145		42.51	12.03	0	41.2		-10	55
20165		42.39	12.03	0	41.2		-10	55
20175		42.39	12.03	0	41.2		-10	55
20185		42.3	12.03	0	41.2		-10	55
20205		42.19	12.03	0	41.2		-10	55
20225		41.97	12.03	0	41.2		-10	55
20240		41.97	12.03	0	41.2		-10	55
20245		41.98	12.03	0	41.2		-10	55
20265		41.76	12.03	0	41.2		-10	55
20285		41.77	12.03	0	41.2		-10	55
20300		41.77	12.03	0	41.2		-10	55
20305		41.48	12.03	0	41.2		-10	55
20325		41.57	12.03	0	41.2		-10	55
20345		41.45	12.03	0	41.2		-10	55
20365		41.42	12.03	0	41.2		-10	55
20385		41.4	12.03	0	41.2		-10	55
20405		41.31	12.03	0	41.2		-10	55
20425		41.22	12.03	2	41.2		-10	55
20445		41.25	12.03	2	41.2		-10	55
20465		41.32	12.03	2	41.2		-10	55
20485		41.19	12.03	2	41.2		-10	55
20490		41.19	11.97	2	41.2		-10	55
20505		41.28	11.97	2	41.2		-10	55
20525		41.19	11.97	2	41.2		-10	55
20545		41.25	11.97	2	41.2		-10	55
20550		41.25	11.97	4	41.2		-10	55
20565		41.36	11.97	4	41.2		-10	55
20585		41.26	11.97	4	41.2		-10	55
20605		41.28	11.97	4	41.2		-10	55
20615		41.28	11.97	4	41.2		-10	55
20625		41.34	11.97	4	41.2		-10	55
20645		41.31	11.97	4	41.2		-10	55
20665		41.35	11.97	4	41.2		-10	55
20675		41.35	11.97	6	41.2		-10	55
20685		41.4	11.97	6	41.2		-10	55
20705		41.38	11.97	6	41.2		-10	55
20725		41.67	11.97	6	41.2		-10	55
20740		41.67	11.97	6	41.2		-10	55
20745		41.64	11.97	6	41.2		-10	55
20765		41.89	11.97	6	41.2		-10	55
20785		42.05	11.97	6	41.2		-10	55
20800		42.05	11.97	9	41.2		-10	55
20805		42.01	11.97	9	41.2		-10	55
20825		42.17	11.97	9	41.2		-10	55
20845		42.32	11.97	9	41.2		-10	55
20865		42.75	11.97	9	41.2		-10	55
20885		42.7	11.97	9	41.2		-10	55
20905		42.83	11.97	9	41.2		-10	55
20925		42.89	11.97	9	41.2		-10	55
20945		43.3	11.97	9	41.2		-10	55
20965		43.51	11.97	9	41.2		-10	55
20985		43.58	11.97	9	41.2		-10	55
20990		43.58	12.03	9	41.2		-10	55
21005		43.84	12.03	9	41.2		-10	55
21025		43.99	12.03	9	41.2		-10	55
21045		44.22	12.03	9	41.2		-10	55
21050		44.22	12.03	8	41.2		-10	55
21065		44.56	12.03	8	41.2		-10	55
21085		44.54	12.03	8	41.2		-10	55
21105		44.9	12.03	8	41.2		-10	55
21110		44.9	12.03	8	41.2		-10	55
21125		45.11	12.03	8	41.2		-10	55
21145		45.21	12.03	8	41.2		-10	55
21165		45.45	12.03	8	41.2		-10	55
21175		45.45	12.03	3	41.2		-10	55
21185		45.71	12.03	3	41.2		-10	55
21205		45.92	12.03	3	41.2		-10	55
21225		46.18	12.03	3	41.2		-10	55
21240		46.18	12.03	3	41.2		-10	55
21245		46.31	12.03	3	41.2		-10	55
21265		46.56	12.03	3	41.2		-10	55
21285		46.76	12.03	3	41.2		-10	55
21300		46.76	12.03	0	41.2		-10	55
21305		46.84	12.03	0	41.2		-10	55
21325		47.01	12.03	0	41.2		-10	55
21345		47.32	12.03	0	41.2		-10	55
21365		47.42	12.03	0	41.2		-10	55
21385		47.68	12.03	0	41.2		-10	55
21405		47.8	12.03	0	41.2		-10	55
21425		47.96	12.03	0	41.2		-10	55
21445		48.27	12.03	0	41.2		-10	55
21465		48.28	12.03	0	41.2		-10	55
21485		48.57	12.03	0	41.2		-10	55
21505		48.84	12.03	0	41.2		-10	55
21525		48.87	12.03	0	41.2		-10	55
21545		49.02	12.03	0	41.2		-10	55
21550		49.02	12.07	0	41.2		-10	55
21565		49.39	12.07	0	41.2		-10	55
21585		49.46	12.07	0	41.2		-10	55
21605		49.52	12.07	0	41.2		-10	55
21610		49.52	12.07	0	41.2		-10	55
21625		49.75	12.07	0	41.2		-10	55
21645		49.84	12.07	0	41.2		-10	55
21665		50.15	12.07	0	41.2		-10	55
21675		50.15	12.07	0	41.2		-10	55
21685		50.02	12.07	0	41.2		-10	55
21705		50.18	12.07	0	41.2		-10	55
21725		50.36	12.07	0	41.2		-10	55
21735		50.36	12.07	0	41.2		-10	55
21745		50.42	12.07	0	41.2		-10	55
21765		50.48	12.07	0	41.2		-10	55
21785		50.5	12.07	0	41.2		-10	55
21800		50.5	12.07	0	41.2		-10	55
21805		50.6	12.07	0	41.2		-10	55
21825		50.7	12.07	0	41.2		-10	55
21845		50.99	12.07	0	41.2		-10	55
21860		50.99	12.07	0	41.2		-10	55
21865		50.98	12.07	0	41.2		-10	55
21885		51.21	12.07	0	41.2		-10	55
21905		50.95	12.07	0	41.2		-10	55
21925		51.21	12.07	0	41.2		-10	55
21945		51.29	12.07	0	41.2		-10	55
21965		50.94	12.07	0	41.2		-10	55
21985		51.17	12.07	0	41.2		-10	55
22005		51.24	12.07	0	41.2		-10	55
22025		51.05	12.07	0	41.2		-10	55
22045		51.02	12.07	0	41.2		-10	55
22050		51.02	12.02	0	41.2		-10	55
22065		51.01	12.02	0	41.2		-10	55
22085		50.95	12.02	0	41.2		-10	55
22105		50.9	12.02	0	41.2		-10	55
22110		50.9	12.02	0	41.2		-10	55
22125		50.69	12.02	0	41.2		-10	55
22145		50.8	12.02	0	41.2		-10	55
22165		50.73	12.02	0	41.2		-10	55
22175		50.73	12.02	0	41.2		-10	55
22185		50.46	12.02	0	41.2		-10	55
22205		50.5	12.02	0	41.2		-10	55
22225		50.14	12.02	0	41.2		-10	55
22235		50.14	12.02	0	41.2		-10	55
22245		49.93	12.02	0	41.2		-10	55
22265		49.83	12.02	0	41.2		-10	55
22285		49.73	12.02	0	41.2		-10	55
22300		49.73	12.02	0	41.2		-10	55
22305		49.31	12.02	0	41.2		-10	55
22325		49.29	12.02	0	41.2		-10	55
22345		49.03	12.02	0	41.2		-10	55
22360		49.03	12.02	0	41.2		-10	55
22365		48.69	12.02	0	41.2		-10	55
22385		48.49	12.02	0	41.2		-10	55
22405		48.35	12.02	0	41.2		-10	55
22425		48.32	12.02	0	41.2		-10	55
22445		47.91	12.02	0	41.2		-10	55
22465		47.67	12.02	0	41.2		-10	55
22485		47.49	12.02	0	41.2		-10	55
22505		47.16	12.02	0	41.2		-10	55
22525		47.11	12.02	0	41.2		-10	55
22545		47.01	12.02	0	41.2		-10	55
22550		47.01	12.13	1	41.2		-10	55
22565		46.54	12.13	1	41.2		-10	55
22585		46.37	12.13	1	41.2		-10	55
22605		46.19	12.13	1	41.2		-10	55
22610		46.19	12.13	1	41.2		-10	55
22625		45.93	12.13	1	41.2		-10	55
22645		45.87	12.13	1	41.2		-10	55
22665		45.46	12.13	1	41.2		-10	55
22675		45.46	12.13	2	41.2		-10	55
22685		45.45	12.13	2	41.2		-10	55
22705		45.1	12.13	2	41.2		-10	55
22725		45.03	12.13	2	41.2		-10	55
22735		45.03	12.13	2	41.2		-10	55
22745		44.75	12.13	2	41.2		-10	55
22765		44.82	12.13	2	41.2		-10	55
22785		44.52	12.13	2	41.2		-10	55
22795		44.52	12.13	3	41.2		-10	55
22805		44.23	12.13	3	41.2		-10	55
22825		44.24	12.13	3	41.2		-10	55
22845		43.96	12.13	3	41.2		-10	55
22860		43.96	12.13	3	41.2		-10	55
22865		43.89	12.13	3	41.2		-10	55
22885		43.7	12.13	3	41.2		-10	55
22905		43.54	12.13	3	41.2		-10	55
22920		43.54	12.13	3	41.2		-10	55
22925		43.41	12.13	3	41.2		-10	55
22945		43.31	12.13	3	41.2		-10	55
22965		43.26	12.13	3	41.2		-10	55
22985		42.99	12.13	3	41.2		-10	55
23005		42.88	12.13	3	41.2		-10	55
23025		42.67	12.13	3	41.2		-10	55
23045		42.4	12.13	4	41.2		-10	55
23065		42.43	12.13	4	41.2		-10	55
23085		42.06	12.13	4	41.2		-10	55
23105		42	12.13	4	41.2		-10	55
23110		42	11.98	4	41.2		-10	55
23125		41.93	11.98	4	41.2		-10	55
23145		41.84	11.98	4	41.2		-10	55
23165		41.75	11.98	4	41.2		-10	55
23170		41.75	11.98	5	41.2		-10	55
23185		41.7	11.98	5	41.2		-10	55
23205		41.75	11.98	5	41.2		-10	55
23225		41.51	11.98	5	41.2		-10	55
23235		41.51	11.98	5	41.2		-10	55
23245		41.58	11.98	5	41.2		-10	55
23265		41.47	11.98	5	41.2		-10	55
23285		41.36	11.98	5	41.2		-10	55
23295		41.36	11.98	7	41.2		-10	55
23305		41.32	11.98	7	41.2		-10	55
23325		41.37	11.98	7	41.2		-10	55
23345		41.27	11.98	7	41.2		-10	55
23360		41.27	11.98	7	41.2		-10	55
23365		41.39	11.98	7	41.2		-10	55
23385		41.22	11.98	7	41.2		-10	55
23405		41.08	11.98	7	41.2		-10	55
23420		41.08	11.98	8	41.2		-10	55
23425		41.3	11.98	8	41.2		-10	55
23445		41.31	11.98	8	41.2		-10	55
23465		41.36	11.98	8	41.2		-10	55
23485		41.29	11.98	8	41.2		-10	55
23505		41.27	11.98	8	41.2		-10	55
23525		41.39	11.98	8	41.2		-10	55
23545		41.5	11.98	10	41.2		-10	55
23565		41.62	11.98	10	41.2		-10	55
23585		41.51	11.98	10	41.2		-10	55
23605		41.63	11.98	10	41.2		-10	55
23610		41.63	12.08	10	41.2		-10	55
23625		41.78	12.08	10	41.2		-10	55
23645		42.12	12.08	10	41.2		-10	55
23665		42.16	12.08	10	41.2		-10	55
23670		42.16	12.08	9	41.2		-10	55
23685		42.17	12.08	9	41.2		-10	55
23705		42.29	12.08	9	41.2		-10	55
23725		42.42	12.08	9	41.2		-10	55
23735		42.42	12.08	9	41.2		-10	55
23745		42.63	12.08	9	41.2		-10	55
23765		42.78	12.08	9	41.2		-10	55
23785		43.06	12.08	9	41.2		-10	55
23795		43.06	12.08	10	41.2		-10	55
23805		43.19	12.08	10	41.2		-10	55
23825		43.54	12.08	10	41.2		-10	55
23845		43.7	12.08	10	41.2		-10	55
23860		43.7	12.08	10	41.2		-10	55
23865		43.82	12.08	10	41.2		-10	55
23885		44.01	12.08	10	41.2		-10	55
23905		44.06	12.08	10	41.2		-10	55
23920		44.06	12.08	9	41.2		-10	55
23925		44.6	12.08	9	41.2		-10	55
23945		44.61	12.08	9	41.2		-10	55
23965		44.94	12.08	9	41.2		-10	55
23985		45.15	12.08	9	41.2		-10	55
24005		45.1	12.08	9	41.2		-10	55
24025		45.48	12.08	9	41.2		-10	55
24045		45.66	12.08	6	41.2		-10	55
24065		45.95	12.08	6	41.2		-10	55
24085		46.03	12.08	6	41.2		-10	55
24105		46.31	12.08	6	41.2		-10	55
24125		46.51	12.08	6	41.2		-10	55
24145		46.81	12.08	6	41.2		-10	55
24165		46.97	12.08	6	41.2		-10	55
24170		46.97	12.13	5	41.2		-10	55
24185		47	12.13	5	41.2		-10	55
24205		47.27	12.13	5	41.2		-10	55
24225		47.48	12.13	5	41.2		-10	55
24230		47.48	12.13	5	41.2		-10	55
24245		47.68	12.13	5	41.2		-10	55
24265		47.78	12.13	5	41.2		-10	55
24285		47.95	12.13	5	41.2		-10	55
24295		47.95	12.13	0	41.2		-10	55
24305		48.21	12.13	0	41.2		-10	55
24325		48.29	12.13	0	41.2		-10	55
24345		48.66	12.13	0	41.2		-10	55
24355		48.66	12.13	0	41.2		-10	55
24365		48.69	12.13	0	41.2		-10	55
24385		48.86	12.13	0	41.2		-10	55
24405		49.15	12.13	0	41.2		-10	55
24420		49.15	12.13	0	41.2		-10	55
24425		49.36	12.13	0	41.2		-10	55
24445		49.49	12.13	0	41.2		-10	55
24465		49.53	12.13	0	41.2		-10	55
24480		49.53	12.13	0	41.2		-10	55
24485		49.72	12.13	0	41.2		-10	55
24505		49.97	12.13	0	41.2		-10	55
24525		50	12.13	0	41.2		-10	55
24545		50.21	12.13	0	41.2		-10	55
24565		50.11	12.13	0	41.2		-10	55
24585		50.29	12.13	0	41.2		-10	55
24605		50.5	12.13	0	41.2		-10	55
24625		50.47	12.13	0	41.2		-10	55
24645		50.83	12.13	0	41.2		-10	55
24665		50.75	12.13	0	41.2		-10	55
24670		50.75	12.18	0	41.2		-10	55
24685		50.79	12.18	0	41.2		-10	55
24705		50.95	12.18	0	41.2		-10	55
24725		50.91	12.18	0	41.2		-10	55
24730		50.91	12.18	0	41.2		-10	55
24745		50.88	12.18	0	41.2		-10	55
24765		51.05	12.18	0	41.2		-10	55
24785		51.09	12.18	0	41.2		-10	55
24795		51.09	12.18	0	41.2		-10	55
24805		51.17	12.18	0	41.2		-10	55
24825		51.18	12.18	0	41.2		-10	55
24845		51.28	12.18	0	41.2		-10	55
24855		51.28	12.18	0	41.2		-10	55
24865		51.21	12.18	0	41.2		-10	55
24885		50.92	12.18	0	41.2		-10	55
24905		51	12.18	0	41.2		-10	55
24920		51	12.18	0	41.2		-10	55
24925		50.92	12.18	0	41.2		-10	55
24945		50.94	12.18	0	41.2		-10	55
24965		50.94	12.18	0	41.2		-10	55
24980		50.94	12.18	0	41.2		-10	55
24985		50.55	12.18	0	41.2		-10	55
25005		50.83	12.18	0	41.2		-10	55
25025		50.6	12.18	0	41.2		-10	55
25045		50.36	12.18	0	41.2		-10	55
25065		50.28	12.18	0	41.2		-10	55
25085		50.15	12.18	0	41.2		-10	55
25105		49.88	12.18	0	41.2		-10	55
25125		49.73	12.18	0	41.2		-10	55
25145		49.62	12.18	0	41.2		-10	55
25165		49.46	12.18	0	41.2		-10	55
25170		49.46	12.41	0	41.2		-10	55
25185		49.25	12.41	0	41.2		-10	55
25205		48.94	12.41	0	41.2		-10	55
25225		48.93	12.41	0	41.2		-10	55
25230		48.93	12.41	0	41.2		-10	55
25245		48.49	12.41	0	41.2		-10	55
25265		48.35	12.41	0	41.2		-10	55
25285		48.1	12.41	0	41.2		-10	55
25295		48.1	12.41	0	41.2		-10	55
25305		47.99	12.41	0	41.2		-10	55
25325		47.59	12.41	0	41.2		-10	55
25345		47.53	12.41	0	41.2		-10	55
25355		47.53	12.41	0	41.2		-10	55
25365		47.25	12.41	0	41.2		-10	55
25385		47.12	12.41	0	41.2		-10	55
25405		46.82	12.41	0	41.2		-10	55
25415		46.82	12.41	0	41.2		-10	55
25425		46.55	12.41	0	41.2		-10	55
25445		46.45	12.41	0	41.2		-10	55
25465		46.3	12.41	0	41.2		-10	55
25480		46.3	12.41	0	41.2		-10	55
25485		45.95	12.41	0	41.2		-10	55
25505		45.79	12.41	0	41.2		-10	55
25525		45.67	12.41	0	41.2		-10	55
25545		45.46	12.41	0	41.2		-10	55
25565		45.32	12.41	0	41.2		-10	55
25585		44.93	12.41	0	41.2		-10	55
25605		45.08	12.41	0	41.2		-10	55
25625		44.72	12.41	0	41.2		-10	55
25645		44.48	12.41	0	41.2		-10	55
25665		44.46	12.41	0	41.2		-10	55
25670		44.46	12.33	0	41.2		-10	55
25685		44.12	12.33	0	41.2		-10	55
25705		43.98	12.33	0	41.2		-10	55
25725		43.89	12.33	0	41.2		-10	55
25730		43.89	12.33	0	41.2		-10	55
25745		43.62	12.33	0	41.2		-10	55
25765		43.55	12.33	0	41.2		-10	55
25785		43.45	12.33	0	41.2		-10	55
25790		43.45	12.33	3	41.2		-10	55
25805		43.22	12.33	3	41.2		-10	55
25825		43.11	12.33	3	41.2		-10	55
25845		42.97	12.33	3	41.2		-10	55
25855		42.97	12.33	3	41.2		-10	55
25865		42.85	12.33	3	41.2		-10	55
25885		42.6	12.33	3	41.2		-10	55
25905		42.38	12.33	3	41.2		-10	55
25915		42.38	12.33	8	41.2		-10	55
25925		42.39	12.33	8	41.2		-10	55
25945		42.15	12.33	8	41.2		-10	55
25965		42.3	12.33	8	41.2		-10	55
25980		42.3	12.33	8	41.2		-10	55
25985		42.08	12.33	8	41.2		-10	55
26005		42.04	12.33	8	41.2		-10	55
26025		41.81	12.33	8	41.2		-10	55
26040		41.81	12.33	10	41.2		-10	55
26045		41.75	12.33	10	41.2		-10	55
26065		41.6	12.33	10	41.2		-10	55
26085		41.63	12.33	10	41.2		-10	55
26105		41.51	12.33	10	41.2		-10	55
26125		41.51	12.33	10	41.2		-10	55
26145		41.41	12.33	10	41.2		-10	55
26165		41.4	12.33	10	41.2		-10	55
26185		41.32	12.33	10	41.2		-10	55
26205		41.31	12.33	10	41.2		-10	55
26225		41.36	12.33	10	41.2		-10	55
26230		41.36	12.55	10	41.2		-10	55
26245		41.26	12.55	10	41.2		-10	55
26265		41.32	12.55	10	41.2		-10	55
26285		41.26	12.55	10	41.2		-10	55
26290		41.26	12.55	12	41.2		-10	55
26305		41.42	12.55	12	41.2		-10	55
26325		41.21	12.55	12	41.2		-10	55
26345		41.42	12.55	12	41.2		-10	55
26355		41.42	12.55	12	41.2		-10	55
26365		41.37	12.55	12	41.2		-10	55
26385		41.38	12.55	12	41.2		-10	55
26405		41.42	12.55	12	41.2		-10	55
26415		41.42	12.55	12	41.2		-10	55
26425		41.42	12.55	12	41.2		-10	55
26445		41.68	12.55	12	41.2		-10	55
26465		41.6	12.55	12	41.2		-10	55
26480		41.6	12.55	12	41.2		-10	55
26485		41.72	12.55	12	41.2		-10	55
26505		41.98	12.55	12	41.2		-10	55
26525		41.99	12.55	12	41.2		-10	55
26540		41.99	12.55	12	41.2		-10	55
26545		42.33	12.55	12	41.2		-10	55
26565		42.23	12.55	12	41.2		-10	55
26585		42.44	12.55	12	41.2		-10	55
26605		42.65	12.55	12	41.2		-10	55
26625		42.89	12.55	12	41.2		-10	55
26645		42.95	12.55	12	41.2		-10	55
26665		43.14	12.55	12	41.2		-10	55
26685		43.4	12.55	12	41.2		-10	55
26705		43.56	12.55	12	41.2		-10	55
26725		43.83	12.55	12	41.2		-10	55
26730		43.83	12.43	12	41.2		-10	55
26745		43.83	12.43	12	41.2		-10	55
26765		44.17	12.43	12	41.2		-10	55
26785		44.42	12.43	12	41.2		-10	55
26790		44.42	12.43	11	41.2		-10	55
26805		44.5	12.43	11	41.2		-10	55
26825		44.76	12.43	11	41.2		-10	55
26845		45.28	12.43	11	41.2		-10	55
26855		45.28	12.43	11	41.2		-10	55
26865		45.2	12.43	11	41.2		-10	55
26885		45.32	12.43	11	41.2		-10	55
26905		45.58	12.43	11	41.2		-10	55
26915		45.58	12.43	10	41.2		-10	55
26925		45.83	12.43	10	41.2		-10	55
26945		46.08	12.43	10	41.2		-10	55
26965		46.14	12.43	10	41.2		-10	55
26975		46.14	12.43	10	41.2		-10	55
26985		46.39	12.43	10	41.2		-10	55
27005		46.69	12.43	10	41.2		-10	55
27025		46.72	12.43	10	41.2		-10	55
27040		46.72	12.43	6	41.2		-10	55
27045		47.02	12.43	6	41.2		-10	55
27065		47.43	12.43	6	41.2		-10	55
27085		47.45	12.43	6	41.2		-10	55
27100		47.45	12.43	6	41.2		-10	55
27105		47.68	12.43	6	41.2		-10	55
27125		47.78	12.43	6	41.2		-10	55
27145		47.94	12.43	6	41.2		-10	55
27165		48.2	12.43	2	41.2		-10	55
27185		48.23	12.43	2	41.2		-10	55
27205		48.4	12.43	2	41.2		-10	55
27225		48.65	12.43	2	41.2		-10	55
27245		48.92	12.43	2	41.2		-10	55
27265		49.1	12.43	2	41.2		-10	55
27285		49.29	12.43	2	41.2		-10	55
27290		49.29	12.3	0	41.2		-10	55
27305		49.46	12.3	0	41.2		-10	55
27325		49.72	12.3	0	41.2		-10	55
27345		49.69	12.3	0	41.2		-10	55
27350		49.69	12.3	0	41.2		-10	55
27365		49.8	12.3	0	41.2		-10	55
27385		49.94	12.3	0	41.2		-10	55
27405		50.07	12.3	0	41.2		-10	55
27415		50.07	12.3	0	41.2		-10	55
27425		50.18	12.3	0	41.2		-10	55
27445		50.62	12.3	0	41.2		-10	55
27465		50.44	12.3	0	41.2		-10	55
27475		50.44	12.3	0	41.2		-10	55
27485		50.54	12.3	0	41.2		-10	55
27505		50.79	12.3	0	41.2		-10	55
27525		50.84	12.3	0	41.2		-10	55
27540		50.84	12.3	0	41.2		-10	55
27545		51.02	12.3	0	41.2		-10	55
27565		50.96	12.3	0	41.2		-10	55
27585		50.76	12.3	0	41.2		-10	55
27600		50.76	12.3	0	41.2		-10	55
27605		50.91	12.3	0	41.2		-10	55
27625		50.98	12.3	0	41.2		-10	55
27645		51.18	12.3	0	41.2		-10	55
27665		51.2	12.3	0	41.2		-10	55
27685		51.09	12.3	0	41.2		-10	55
27705		51.17	12.3	0	41.2		-10	55
27725		51.28	12.3	0	41.2		-10	55
27745		51.16	12.3	0	41.2		-10	55
27765		51.13	12.3	0	41.2		-10	55
27785		51.05	12.3	0	41.2		-10	55
27790		51.05	12.31	0	41.2		-10	55
27805		51.14	12.31	0	41.2		-10	55
27825		50.96	12.31	0	41.2		-10	55
27845		50.95	12.31	0	41.2		-10	55
27850		50.95	12.31	0	41.2		-10	55
27865		50.75	12.31	0	41.2		-10	55
27885		50.68	12.31	0	41.2		-10	55
27905		50.71	12.31	0	41.2		-10	55
27915		50.71	12.31	0	41.2		-10	55
27925		50.11	12.31	0	41.2		-10	55
27945		50.28	12.31	0	41.2		-10	55
27965		50.04	12.31	0	41.2		-10	55
27975		50.04	12.31	0	41.2		-10	55
27985		49.91	12.31	0	41.2		-10	55
28005		49.68	12.31	0	41.2		-10	55
28025		49.4	12.31	0	41.2		-10	55
28040		49.4	12.31	0	41.2		-10	55
28045		49.35	12.31	0	41.2		-10	55
28065		49.03	12.31	0	41.2		-10	55
28085		48.82	12.31	0	41.2		-10	55
28100		48.82	12.31	0	41.2		-10	55
28105		48.75	12.31	0	41.2		-10	55
28125		48.31	12.31	0	41.2		-10	55
28145		48.14	12.31	0	41.2		-10	55
28165		47.9	12.31	0	41.2		-10	55
28185		47.58	12.31	0	41.2		-10	55
28205		47.54	12.31	0	41.2		-10	55
28225		47.33	12.31	0	41.2		-10	55
28245		47	12.31	0	41.2		-10	55
28265		46.75	12.31	0	41.2		-10	55
28285		46.69	12.31	0	41.2		-10	55
28290		46.69	12.4	0	41.2		-10	55
28305		46.45	12.4	0	41.2		-10	55
28325		46.19	12.4	0	41.2		-10	55
28345		45.89	12.4	0	41.2		-10	55
28350		45.89	12.4	0	41.2		-10	55
28365		45.7	12.4	0	41.2		-10	55
28385		45.52	12.4	0	41.2		-10	55
28405		45.51	12.4	0	41.2		-10	55
28410		45.51	12.4	0	41.2		-10	55
28425		45.35	12.4	0	41.2		-10	55
28445		45.12	12.4	0	41.2		-10	55
28465		45.05	12.4	0	41.2		-10	55
28475		45.05	12.4	0	41.2		-10	55
28485		44.83	12.4	0	41.2		-10	55
28505		44.62	12.4	0	41.2		-10	55
28525		44.52	12.4	0	41.2		-10	55
28535		44.52	12.4	0	41.2		-10	55
28545		44.24	12.4	0	41.2		-10	55
28565		43.96	12.4	0	41.2		-10	55
28585		43.93	12.4	0	41.2		-10	55
28600		43.93	12.4	0	41.2		-10	55
28605		43.82	12.4	0	41.2		-10	55
28625		43.62	12.4	0	41.2		-10	55
28645		43.51	12.4	0	41.2		-10	55
28660		43.51	12.4	0	41.2		-10	55
28665		43.37	12.4	0	41.2		-10	55
28685		43.15	12.4	0	41.2		-10	55
28705		43.1	12.4	0	41.2		-10	55
28725		43.01	12.4	0	41.2		-10	55
28745		42.71	12.4	0	41.2		-10	55
28765		42.53	12.4	0	41.2		-10	55
28785		42.45	12.4	0	41.2		-10	55
28805		42.33	12.4	0	41.2		-10	55
28825		42.16	12.4	0	41.2		-10	55
28845		42.03	12.4	0	41.2		-10	55
28850		42.03	12.56	0	41.2		-10	55
28865		42	12.56	0	41.2		-10	55
28885		41.97	12.56	0	41.2		-10	55
28905		41.69	12.56	0	41.2		-10	55
28910		41.69	12.56	2	41.2		-10	55
28925		41.73	12.56	2	41.2		-10	55
28945		41.65	12.56	2	41.2		-10	55
28965		41.41	12.56	2	41.2		-10	55
28975		41.41	12.56	2	41.2		-10	55
28985		41.36	12.56	2	41.2		-10	55
29005		41.47	12.56	2	41.2		-10	55
29025		41.5	12.56	2	41.2		-10	55
29035		41.5	12.56	4	41.2		-10	55
29045		41.37	12.56	4	41.2		-10	55
29065		41.24	12.56	4	41.2		-10	55
29085		41.33	12.56	4	41.2		-10	55
29100		41.33	12.56	4	41.2		-10	55
29105		41.35	12.56	4	41.2		-10	55
29125		41.29	12.56	4	41.2		-10	55
29145		41.29	12.56	4	41.2		-10	55
29160		41.29	12.56	7	41.2		-10	55
29165		41.22	12.56	7	41.2		-10	55
29185		41.32	12.56	7	41.2		-10	55
29205		41.47	12.56	7	41.2		-10	55
29225		41.4	12.56	7	41.2		-10	55
29245		41.34	12.56	7	41.2		-10	55
29265		41.41	12.56	7	41.2		-10	55
29285		41.44	12.56	7	41.2		-10	55
29305		41.62	12.56	7	41.2		-10	55
29325		41.77	12.56	7	41.2		-10	55
29345		41.78	12.56	7	41.2		-10	55
29350		41.78	12.56	7	41.2		-10	55
29365		41.88	12.56	7	41.2		-10	55
29385		42.04	12.56	7	41.2		-10	55
29405		42.09	12.56	7	41.2		-10	55
29410		42.09	12.56	7	41.2		-10	55
29425		42.35	12.56	7	41.2		-10	55
29445		42.38	12.56	7	41.2		-10	55
29465		42.75	12.56	7	41.2		-10	55
29475		42.75	12.56	7	41.2		-10	55
29485		42.68	12.56	7	41.2		-10	55
29505		43.11	12.56	7	41.2		-10	55
29525		43.23	12.56	7	41.2		-10	55
29535		43.23	12.56	7	41.2		-10	55
29545		43.31	12.56	7	41.2		-10	55
29565		43.54	12.56	7	41.2		-10	55
29585		43.87	12.56	7	41.2		-10	55
29600		43.87	12.56	7	41.2		-10	55
29605		44.15	12.56	7	41.2		-10	55
29625		44.09	12.56	7	41.2		-10	55
29645		44.28	12.56	7	41.2		-10	55
29660		44.28	12.56	7	41.2		-10	55
29665		44.61	12.56	7	41.2		-10	55
29685		44.77	12.56	7	41.2		-10	55
29705		44.98	12.56	7	41.2		-10	55
29720		44.98	12.56	7	41.2		-10	55
29725		45.16	12.56	7	41.2		-10	55
29745		45.5	12.56	7	41.2		-10	55
29765		45.62	12.56	7	41.2		-10	55
29785		45.87	12.56	8	41.2		-10	55
29805		45.99	12.56	8	41.2		-10	55
29825		46.29	12.56	8	41.2		-10	55
29845		46.41	12.56	8	41.2		-10	55
29850		46.41	12.88	8	41.2		-10	55
29865		46.62	12.88	8	41.2		-10	55
29885		46.84	12.88	8	41.2		-10	55
29905		47.04	12.88	8	41.2		-10	55
29910		47.04	12.88	8	41.2		-10	55
29925		47.05	12.88	8	41.2		-10	55
29945		47.51	12.88	8	41.2		-10	55
29965		47.58	12.88	8	41.2		-10	55
29970		47.58	12.88	8	41.2		-10	55
29985		47.7	12.88	8	41.2		-10	55
30005		48.05	12.88	8	41.2		-10	55
30025		48.19	12.88	8	41.2		-10	55
30035		48.19	12.88	9	41.2		-10	55
30045		48.36	12.88	9	41.2		-10	55
30065		48.53	12.88	9	41.2		-10	55
30085		48.79	12.88	9	41.2		-10	55
30095		48.79	12.88	9	41.2		-10	55
30105		48.86	12.88	9	41.2		-10	55
30125		49.11	12.88	9	41.2		-10	55
30145		49.33	12.88	9	41.2		-10	55
30160		49.33	12.88	8	41.2		-10	55
30165		49.5	12.88	8	41.2		-10	55
30185		49.57	12.88	8	41.2		-10	55
30205		49.84	12.88	8	41.2		-10	55
30220		49.84	12.88	8	41.2		-10	55
30225		49.94	12.88	8	41.2		-10	55
30245		49.97	12.88	8	41.2		-10	55
30265		50.2	12.88	8	41.2		-10	55
30285		50.19	12.88	7	41.2		-10	55
30305		50.64	12.88	7	41.2		-10	55
30325		50.46	12.88	7	41.2		-10	55
30345		50.51	12.88	7	41.2		-10	55
30365		50.74	12.88	7	41.2		-10	55
30385		50.79	12.88	7	41.2		-10	55
30405		50.74	12.88	7	41.2		-10	55
30410		50.74	12.68	5	41.2		-10	55
30425		50.76	12.68	5	41.2		-10	55
30445		50.9	12.68	5	41.2		-10	55
30465		51.02	12.68	5	41.2		-10	55
30470		51.02	12.68	5	41.2		-10	55
30485		51.16	12.68	5	41.2		-10	55
30505		51.13	12.68	5	41.2		-10	55
30525		51.12	12.68	5	41.2		-10	55
30535		51.12	12.68	1	41.2		-10	55
30545		51.04	12.68	1	41.2		-10	55
30565		51.2	12.68	1	41.2		-10	55
30585		51.31	12.68	1	41.2		-10	55
30595		51.31	12.68	1	41.2		-10	55
30605		51.13	12.68	1	41.2		-10	55
30625		51.09	12.68	1	41.2		-10	55
30645		51.16	12.68	1	41.2		-10	55
30660		51.16	12.68	0	41.2		-10	55
30665		50.82	12.68	0	41.2		-10	55
30685		50.9	12.68	0	41.2		-10	55
30705		51.07	12.68	0	41.2		-10	55
30720		51.07	12.68	0	41.2		-10	55
30725		50.84	12.68	0	41.2		-10	55
30745		50.68	12.68	0	41.2		-10	55
30765		50.38	12.68	0	41.2		-10	55
30785		50.37	12.68	0	41.2		-10	55
30805		50.43	12.68	0	41.2		-10	55
30825		50.17	12.68	0	41.2		-10	55
30845		49.97	12.68	0	41.2		-10	55
30865		49.82	12.68	0	41.2		-10	55
30885		49.5	12.68	0	41.2		-10	55
30905		49.24	12.68	0	41.2		-10	55
30910		49.24	12.98	0	41.2		-10	55
30925		49.39	12.98	0	41.2		-10	55
30945		48.89	12.98	0	41.2		-10	55
30965		48.85	12.98	0	41.2		-10	55
30970		48.85	12.98	0	41.2		-10	55
30985		48.45	12.98	0	41.2		-10	55
31005		48.27	12.98	0	41.2		-10	55
31025		48.05	12.98	0	41.2		-10	55
31030		48.05	12.98	0	41.2		-10	55
31045		47.92	12.98	0	41.2		-10	55
31065		47.43	12.98	0	41.2		-10	55
31085		47.17	12.98	0	41.2		-10	55
31095		47.17	12.98	0	41.2		-10	55
31105		47.19	12.98	0	41.2		-10	55
31125		46.9	12.98	0	41.2		-10	55
31145		46.79	12.98	0	41.2		-10	55
31160		46.79	12.98	0	41.2		-10	55
31165		46.46	12.98	0	41.2		-10	55
31185		46.23	12.98	0	41.2		-10	55
31205		46.07	12.98	0	41.2		-10	55
31220		46.07	12.98	0	41.2		-10	55
31225		45.74	12.98	0	41.2		-10	55
31245		45.53	12.98	0	41.2		-10	55
31265		45.51	12.98	0	41.2		-10	55
31280		45.51	12.98	0	41.2		-10	55
31285		45.34	12.98	0	41.2		-10	55
31305		45.2	12.98	0	41.2		-10	55
31325		45	12.98	0	41.2		-10	55
31345		44.67	12.98	0	41.2		-10	55
31365		44.6	12.98	0	41.2		-10	55
31385		44.47	12.98	0	41.2		-10	55
31405		44.31	12.98	0	41.2		-10	55
31425		44.13	12.98	0	41.2		-10	55
31445		43.98	12.98	0	41.2		-10	55
31465		43.8	12.98	0	41.2		-10	55
31470		43.8	12.58	0	41.2		-10	55
31485		43.66	12.58	0	41.2		-10	55
31505		43.53	12.58	0	41.2		-10	55
31525		43.32	12.58	0	41.2		-10	55
31530		43.32	12.58	1	41.2		-10	55
31545		43.31	12.58	1	41.2		-10	55
31565		42.99	12.58	1	41.2		-10	55
31585		42.9	12.58	1	41.2		-10	55
31595		42.9	12.58	1	41.2		-10	55
31605		42.78	12.58	1	41.2		-10	55
31625		42.56	12.58	1	41.2		-10	55
31645		42.39	12.58	1	41.2		-10	55
31655		42.39	12.58	4	41.2		-10	55
31665		42.31	12.58	4	41.2		-10	55
31685		42.26	12.58	4	41.2		-10	55
31705		42.11	12.58	4	41.2		-10	55
31720		42.11	12.58	4	41.2		-10	55
31725		41.98	12.58	4	41.2		-10	55
31745		41.84	12.58	4	41.2		-10	55
31765		41.78	12.58	4	41.2		-10	55
31780		41.78	12.58	8	41.2		-10	55
31785		41.71	12.58	8	41.2		-10	55
31805		41.53	12.58	8	41.2		-10	55
31825		41.58	12.58	8	41.2		-10	55
31845		41.5	12.58	8	41.2		-10	55
31865		41.46	12.58	8	41.2		-10	55
31885		41.48	12.58	8	41.2		-10	55
31905		41.32	12.58	10	41.2		-10	55
31925		41.38	12.58	10	41.2		-10	55
31945		41.31	12.58	10	41.2		-10	55
31965		41.29	12.58	10	41.2		-10	55
31970		41.29	12.65	10	41.2		-10	55
31985		41.28	12.65	10	41.2		-10	55
32005		41.14	12.65	10	41.2		-10	55
32025		41.43	12.65	10	41.2		-10	55
32030		41.43	12.65	9	41.2		-10	55
32045		41.15	12.65	9	41.2		-10	55
32065		41.35	12.65	9	41.2		-10	55
32085		41.29	12.65	9	41.2		-10	55
32095		41.29	12.65	9	41.2		-10	55
32105		41.28	12.65	9	41.2		-10	55
32125		41.32	12.65	9	41.2		-10	55
32145		41.37	12.65	9	41.2		-10	55
32155		41.37	12.65	10	41.2		-10	55
32165		41.48	12.65	10	41.2		-10	55
[truncated: 453 more rows]
