# Supplementary material for: Clinical identification of the stimulus intensity to measure temporal summation of second pain
Source: Sci Rep. 2022 Jul 28;12:12915. doi: 10.1038/s41598-022-17171-6 (PMC9334644; doi:10.1038/s41598-022-17171-6)
Supplement: Supplementary file 1 — Supplementary Information 1. [file 41598_2022_17171_MOESM1_ESM.zip › 5 PT.xlsx]

## Sheet: Sheet1
Timestamp [msec]	Heater [C]	Tec [C]	Water [C]	COVAS	Baseline [C]	Events	LimiterMin [C]	LimiterMax [C]
5		38.63
15		38.63	9.79	0	38.6		-10	55
25		38.48	9.79	0	38.6		-10	55
45		38.6	9.79	0	38.6		-10	55
50		38.6	9.79	0	38.6		-10	55
65		38.53	9.79	0	38.6		-10	55
85		38.68	9.79	0	38.6		-10	55
105		38.56	9.79	0	38.6		-10	55
125		38.62	9.79	0	38.6		-10	55
145		38.83	9.79	0	38.6		-10	55
165		38.62	9.79	0	38.6		-10	55
170		38.62	9.79	0	38.6		-10	55
185		38.71	9.79	0	38.6		-10	55
205		38.52	9.79	0	38.6		-10	55
225		38.64	9.79	0	38.6		-10	55
230		38.64	9.79	0	38.6		-10	55
245		38.78	9.79	0	38.6		-10	55
265		38.55	9.79	0	38.6		-10	55
285		38.59	9.79	0	38.6		-10	55
295		38.59	9.79	0	38.6		-10	55
305		38.59	9.79	0	38.6		-10	55
325		38.67	9.79	0	38.6		-10	55
345		38.68	9.79	0	38.6		-10	55
355		38.68	9.79	0	38.6		-10	55
365		38.73	9.79	0	38.6		-10	55
385		38.7	9.79	0	38.6		-10	55
405		38.76	9.79	0	38.6		-10	55
420		38.76	9.79	0	38.6		-10	55
425		38.55	9.79	0	38.6		-10	55
445		38.65	9.79	0	38.6		-10	55
465		38.67	9.79	0	38.6		-10	55
480		38.67	9.79	0	38.6		-10	55
485		38.64	9.79	0	38.6		-10	55
505		38.6	9.79	0	38.6		-10	55
525		38.55	9.79	0	38.6		-10	55
540		38.55	9.87	0	38.6		-10	55
545		38.64	9.87	0	38.6		-10	55
565		38.6	9.87	0	38.6		-10	55
585		38.59	9.87	0	38.6		-10	55
605		38.53	9.87	0	38.6		-10	55
625		38.66	9.87	0	38.6		-10	55
645		38.6	9.87	0	38.6		-10	55
665		38.72	9.87	0	38.6		-10	55
685		38.65	9.87	0	38.6		-10	55
705		38.69	9.87	0	38.6		-10	55
725		38.71	9.87	0	38.6		-10	55
730		38.71	9.87	0	38.6		-10	55
745		38.76	9.87	0	38.6		-10	55
765		38.61	9.87	0	38.6		-10	55
785		38.75	9.87	0	38.6		-10	55
790		38.75	9.87	0	38.6		-10	55
805		38.76	9.87	0	38.6		-10	55
825		38.7	9.87	0	38.6		-10	55
845		38.68	9.87	0	38.6		-10	55
855		38.68	9.87	0	38.6		-10	55
865		38.56	9.87	0	38.6		-10	55
885		38.57	9.87	0	38.6		-10	55
905		38.59	9.87	0	38.6		-10	55
915		38.59	9.87	0	38.6		-10	55
925		38.66	9.87	0	38.6		-10	55
945		38.66	9.87	0	38.6		-10	55
965		38.69	9.87	0	38.6		-10	55
980		38.69	9.87	0	38.6		-10	55
985		38.72	9.87	0	38.6		-10	55
1005		38.64	9.87	0	38.6		-10	55
1025		38.65	9.87	0	38.6		-10	55
1040		38.65	9.63	0	38.6		-10	55
1045		38.66	9.63	0	38.6		-10	55
1065		38.65	9.63	0	38.6		-10	55
1085		38.52	9.63	0	38.6		-10	55
1105		38.71	9.63	0	38.6		-10	55
1125		38.71	9.63	0	38.6		-10	55
1145		38.58	9.63	0	38.6		-10	55
1165		38.67	9.63	0	38.6		-10	55
1185		38.66	9.63	0	38.6		-10	55
1205		38.57	9.63	0	38.6		-10	55
1225		38.64	9.63	0	38.6		-10	55
1230		38.64	9.63	0	38.6		-10	55
1245		38.67	9.63	0	38.6		-10	55
1265		38.55	9.63	0	38.6		-10	55
1285		38.54	9.63	0	38.6		-10	55
1290		38.54	9.63	0	38.6		-10	55
1305		38.69	9.63	0	38.6		-10	55
1325		38.62	9.63	0	38.6		-10	55
1345		38.64	9.63	0	38.6		-10	55
1355		38.64	9.63	0	38.6		-10	55
1365		38.71	9.63	0	38.6		-10	55
1385		38.7	9.63	0	38.6		-10	55
1405		38.6	9.63	0	38.6		-10	55
1415		38.6	9.63	0	38.6		-10	55
1425		38.61	9.63	0	38.6		-10	55
1445		38.6	9.63	0	38.6		-10	55
1465		38.65	9.63	0	38.6		-10	55
1480		38.65	9.63	0	38.6		-10	55
1485		38.56	9.63	0	38.6		-10	55
1505		38.55	9.63	0	38.6		-10	55
1525		38.79	9.63	0	38.6		-10	55
1540		38.79	9.97	0	38.6		-10	55
1545		38.65	9.97	0	38.6		-10	55
1565		38.65	9.97	0	38.6		-10	55
1585		38.49	9.97	0	38.6		-10	55
1605		38.58	9.97	0	38.6		-10	55
1625		38.71	9.97	0	38.6		-10	55
1645		38.82	9.97	0	38.6		-10	55
1665		38.59	9.97	0	38.6		-10	55
1685		38.65	9.97	0	38.6		-10	55
1705		38.73	9.97	0	38.6		-10	55
1725		38.62	9.97	0	38.6		-10	55
1730		38.62	9.97	0	38.6		-10	55
1745		38.68	9.97	0	38.6		-10	55
1765		38.72	9.97	0	38.6		-10	55
1785		38.69	9.97	0	38.6		-10	55
1790		38.69	9.97	0	38.6		-10	55
1805		38.57	9.97	0	38.6		-10	55
1825		38.62	9.97	0	38.6		-10	55
1845		38.66	9.97	0	38.6		-10	55
1850		38.66	9.97	0	38.6		-10	55
1865		38.6	9.97	0	38.6		-10	55
1885		38.58	9.97	0	38.6		-10	55
1905		38.7	9.97	0	38.6		-10	55
1915		38.7	9.97	0	38.6		-10	55
1925		38.72	9.97	0	38.6		-10	55
1945		38.58	9.97	0	38.6		-10	55
1965		38.61	9.97	0	38.6		-10	55
1975		38.61	9.97	0	38.6		-10	55
1985		38.6	9.97	0	38.6		-10	55
2005		38.64	9.97	0	38.6		-10	55
2025		38.66	9.97	0	38.6		-10	55
2040		38.66	9.94	0	38.6		-10	55
2045		38.69	9.94	0	38.6		-10	55
2065		38.54	9.94	0	38.6		-10	55
2085		38.57	9.94	0	38.6		-10	55
2105		38.51	9.94	0	38.6		-10	55
2125		38.58	9.94	0	38.6		-10	55
2145		38.75	9.94	0	38.6		-10	55
2165		38.54	9.94	0	38.6		-10	55
2185		38.58	9.94	0	38.6		-10	55
2205		38.62	9.94	0	38.6		-10	55
2225		38.65	9.94	0	38.6		-10	55
2245		38.46	9.94	0	38.6		-10	55
2265		38.65	9.94	0	38.6		-10	55
2285		38.57	9.94	0	38.6		-10	55
2290		38.57	9.94	0	38.6		-10	55
2305		38.7	9.94	0	38.6		-10	55
2325		38.63	9.94	0	38.6		-10	55
2345		38.66	9.94	0	38.6		-10	55
2350		38.66	9.94	0	38.6		-10	55
2365		38.63	9.94	0	38.6		-10	55
2385		38.51	9.94	0	38.6		-10	55
2405		38.58	9.94	0	38.6		-10	55
2415		38.58	9.94	0	38.6		-10	55
2425		38.45	9.94	0	38.6		-10	55
2445		38.64	9.94	0	38.6		-10	55
2465		38.72	9.94	0	38.6		-10	55
2475		38.72	9.94	0	38.6		-10	55
2485		38.57	9.94	0	38.6		-10	55
2505		38.63	9.94	0	38.6		-10	55
2525		38.63	9.94	0	38.6		-10	55
2540		38.63	9.84	0	38.6		-10	55
2545		38.62	9.84	0	38.6		-10	55
2565		38.56	9.84	0	38.6		-10	55
2585		38.61	9.84	0	38.6		-10	55
2600		38.61	9.84	0	38.6		-10	55
2605		38.59	9.84	0	38.6		-10	55
2625		38.62	9.84	0	38.6		-10	55
2645		38.65	9.84	0	38.6		-10	55
2665		38.5	9.84	0	38.6		-10	55
2685		38.6	9.84	0	38.6		-10	55
2705		38.61	9.84	0	38.6		-10	55
2725		38.56	9.84	0	38.6		-10	55
2745		38.57	9.84	0	38.6		-10	55
2765		38.62	9.84	0	38.6		-10	55
2785		38.55	9.84	0	38.6		-10	55
2790		38.55	9.84	0	38.6		-10	55
2805		38.52	9.84	0	38.6		-10	55
2825		38.69	9.84	0	38.6		-10	55
2845		38.75	9.84	0	38.6		-10	55
2850		38.75	9.84	0	38.6		-10	55
2865		38.58	9.84	0	38.6		-10	55
2885		38.54	9.84	0	38.6		-10	55
2905		38.69	9.84	0	38.6		-10	55
2915		38.69	9.84	0	38.6		-10	55
2925		38.65	9.84	0	38.6		-10	55
2945		38.54	9.84	0	38.6		-10	55
2965		38.6	9.84	0	38.6		-10	55
2975		38.6	9.84	0	38.6		-10	55
2985		38.57	9.84	0	38.6		-10	55
3005		38.53	9.84	0	38.6		-10	55
3025		38.66	9.84	0	38.6		-10	55
3040		38.66	9.89	0	38.6		-10	55
3045		38.51	9.89	0	38.6		-10	55
3065		38.75	9.89	0	38.6		-10	55
3085		38.68	9.89	0	38.6		-10	55
3100		38.68	9.89	0	38.6		-10	55
3105		38.71	9.89	0	38.6		-10	55
3125		38.64	9.89	0	38.6		-10	55
3145		38.76	9.89	0	38.6		-10	55
3160		38.76	9.89	0	38.6		-10	55
3165		38.5	9.89	0	38.6		-10	55
3185		38.52	9.89	0	38.6		-10	55
3205		38.58	9.89	0	38.6		-10	55
3225		38.73	9.89	0	38.6		-10	55
3245		38.71	9.89	0	38.6		-10	55
3265		38.5	9.89	0	38.6		-10	55
3285		38.53	9.89	0	38.6		-10	55
3305		38.79	9.89	0	38.6		-10	55
3325		38.49	9.89	0	38.6		-10	55
3345		38.52	9.89	0	38.6		-10	55
3350		38.52	9.89	0	38.6		-10	55
3365		38.63	9.89	0	38.6		-10	55
3385		38.58	9.89	0	38.6		-10	55
3405		38.53	9.89	0	38.6		-10	55
3415		38.53	9.89	0	38.6		-10	55
3425		38.63	9.89	0	38.6		-10	55
3445		38.73	9.89	0	38.6		-10	55
3465		38.68	9.89	0	38.6		-10	55
3475		38.68	9.89	0	38.6		-10	55
3485		38.55	9.89	0	38.6		-10	55
3505		38.7	9.89	0	38.6		-10	55
3525		38.7	9.89	0	38.6		-10	55
3535		38.7	9.89	0	38.6		-10	55
3545		38.71	9.89	0	38.6		-10	55
3565		38.63	9.89	0	38.6		-10	55
3585		38.7	9.89	0	38.6		-10	55
3600		38.7	9.63	0	38.6		-10	55
3605		38.57	9.63	0	38.6		-10	55
3625		38.63	9.63	0	38.6		-10	55
3645		38.65	9.63	0	38.6		-10	55
3660		38.65	9.63	0	38.6		-10	55
3665		38.59	9.63	0	38.6		-10	55
3685		38.53	9.63	0	38.6		-10	55
3705		38.63	9.63	0	38.6		-10	55
3725		38.69	9.63	0	38.6		-10	55
3745		38.57	9.63	0	38.6		-10	55
3765		38.62	9.63	0	38.6		-10	55
3785		38.51	9.63	0	38.6		-10	55
3805		38.69	9.63	0	38.6		-10	55
3825		38.68	9.63	0	38.6		-10	55
3845		38.69	9.63	0	38.6		-10	55
3850		38.69	9.63	0	38.6		-10	55
3865		38.65	9.63	0	38.6		-10	55
3885		38.61	9.63	0	38.6		-10	55
3905		38.66	9.63	0	38.6		-10	55
3910		38.66	9.63	0	38.6		-10	55
3925		38.65	9.63	0	38.6		-10	55
3945		38.57	9.63	0	38.6		-10	55
3965		38.55	9.63	0	38.6		-10	55
3975		38.55	9.63	0	38.6		-10	55
3985		38.64	9.63	0	38.6		-10	55
4005		38.66	9.63	0	38.6		-10	55
4025		38.58	9.63	0	38.6		-10	55
4035		38.58	9.63	0	38.6		-10	55
4045		38.57	9.63	0	38.6		-10	55
4065		38.46	9.63	0	38.6		-10	55
4085		38.51	9.63	0	38.6		-10	55
4100		38.51	9.65	0	38.6		-10	55
4105		38.67	9.65	0	38.6		-10	55
4125		38.56	9.65	0	38.6		-10	55
4145		38.56	9.65	0	38.6		-10	55
4160		38.56	9.65	0	38.6		-10	55
4165		38.42	9.65	0	38.6		-10	55
4185		38.57	9.65	0	38.6		-10	55
4205		38.64	9.65	0	38.6		-10	55
4225		38.67	9.65	0	38.6		-10	55
4245		38.61	9.65	0	38.6		-10	55
4265		38.59	9.65	0	38.6		-10	55
4285		38.55	9.65	0	38.6		-10	55
4305		38.58	9.65	0	38.6		-10	55
4325		38.57	9.65	0	38.6		-10	55
4345		38.6	9.65	0	38.6		-10	55
4350		38.6	9.65	0	38.6		-10	55
4365		38.52	9.65	0	38.6		-10	55
4385		38.65	9.65	0	38.6		-10	55
4405		38.69	9.65	0	38.6		-10	55
4410		38.69	9.65	0	38.6		-10	55
4425		38.65	9.65	0	38.6		-10	55
4445		38.5	9.65	0	38.6		-10	55
4465		38.68	9.65	0	38.6		-10	55
4470		38.68	9.65	0	38.6		-10	55
4485		38.57	9.65	0	38.6		-10	55
4505		38.52	9.65	0	38.6		-10	55
4525		38.76	9.65	0	38.6		-10	55
4535		38.76	9.65	0	38.6		-10	55
4545		38.65	9.65	0	38.6		-10	55
4565		38.57	9.65	0	38.6		-10	55
4585		38.6	9.65	0	38.6		-10	55
4600		38.6	9.75	0	38.6		-10	55
4605		38.59	9.75	0	38.6		-10	55
4625		38.6	9.75	0	38.6		-10	55
4645		38.45	9.75	0	38.6		-10	55
4660		38.45	9.75	0	38.6		-10	55
4665		38.5	9.75	0	38.6		-10	55
4685		38.55	9.75	0	38.6		-10	55
4705		38.6	9.75	0	38.6		-10	55
4720		38.6	9.75	0	38.6		-10	55
4725		38.68	9.75	0	38.6		-10	55
4745		38.73	9.75	0	38.6		-10	55
4765		38.5	9.75	0	38.6		-10	55
4785		38.66	9.75	0	38.6		-10	55
4805		38.52	9.75	0	38.6		-10	55
4825		38.47	9.75	0	38.6		-10	55
4845		38.63	9.75	0	38.6		-10	55
4865		38.59	9.75	0	38.6		-10	55
4885		38.67	9.75	0	38.6		-10	55
4905		38.72	9.75	0	38.6		-10	55
4910		38.72	9.75	0	38.6		-10	55
4925		38.63	9.75	0	38.6		-10	55
4945		38.54	9.75	0	38.6		-10	55
4965		38.66	9.75	0	38.6		-10	55
4970		38.66	9.75	0	38.6		-10	55
4985		38.58	9.75	0	38.6		-10	55
5005		38.62	9.75	0	38.6		-10	55
5025		38.79	9.75	0	38.6		-10	55
5035		38.79	9.75	0	38.6		-10	55
5045		38.68	9.75	0	38.6		-10	55
5065		38.63	9.75	0	38.6		-10	55
5085		38.58	9.75	0	38.6		-10	55
5095		38.58	9.75	0	38.6		-10	55
5105		38.58	9.75	0	38.6		-10	55
5125		38.55	9.75	0	38.6		-10	55
5145		38.55	9.75	0	38.6		-10	55
5160		38.55	9.75	0	38.6		-10	55
5165		38.65	9.75	0	38.6		-10	55
5185		38.61	9.75	0	38.6		-10	55
5205		38.73	9.75	0	38.6		-10	55
5220		38.73	9.75	0	38.6		-10	55
5225		38.71	9.75	0	38.6		-10	55
5245		38.9	9.75	0	38.6		-10	55
5265		38.91	9.75	0	38.6		-10	55
5285		39.03	9.75	0	38.6		-10	55
5305		39.04	9.75	0	38.6		-10	55
5325		39.21	9.75	0	38.6		-10	55
5345		39.23	9.75	0	38.6		-10	55
5365		39.39	9.75	0	38.6		-10	55
5385		39.47	9.75	0	38.6		-10	55
5405		39.56	9.75	0	38.6		-10	55
5410		39.56	9.75	0	38.6		-10	55
5425		39.78	9.75	0	38.6		-10	55
5445		40.01	9.75	0	38.6		-10	55
5465		40.2	9.75	0	38.6		-10	55
5470		40.2	9.75	0	38.6		-10	55
5485		40.26	9.75	0	38.6		-10	55
5505		40.57	9.75	0	38.6		-10	55
5525		40.64	9.75	0	38.6		-10	55
5535		40.64	9.75	0	38.6		-10	55
5545		40.69	9.75	0	38.6		-10	55
5565		40.89	9.75	0	38.6		-10	55
5585		41.04	9.75	0	38.6		-10	55
5595		41.04	9.75	0	38.6		-10	55
5605		41.24	9.75	0	38.6		-10	55
5625		41.44	9.75	0	38.6		-10	55
5645		41.66	9.75	0	38.6		-10	55
5660		41.66	9.79	0	38.6		-10	55
5665		41.88	9.79	0	38.6		-10	55
5685		41.88	9.79	0	38.6		-10	55
5705		42.1	9.79	0	38.6		-10	55
5720		42.1	9.79	0	38.6		-10	55
5725		42.39	9.79	0	38.6		-10	55
5745		42.49	9.79	0	38.6		-10	55
5765		42.62	9.79	0	38.6		-10	55
5780		42.62	9.79	0	38.6		-10	55
5785		42.84	9.79	0	38.6		-10	55
5805		43.13	9.79	0	38.6		-10	55
5825		43.06	9.79	0	38.6		-10	55
5845		43.4	9.79	0	38.6		-10	55
5865		43.45	9.79	0	38.6		-10	55
5885		43.79	9.79	0	38.6		-10	55
5905		43.74	9.79	0	38.6		-10	55
5910		43.74	9.79	0	38.6		-10	55
5925		44.08	9.79	0	38.6		-10	55
5945		44.22	9.79	0	38.6		-10	55
5965		44.27	9.79	0	38.6		-10	55
5970		44.27	9.79	0	38.6		-10	55
5985		44.5	9.79	0	38.6		-10	55
6005		44.71	9.79	0	38.6		-10	55
6025		44.9	9.79	0	38.6		-10	55
6030		44.9	9.79	0	38.6		-10	55
6045		45.05	9.79	0	38.6		-10	55
6065		45.3	9.79	0	38.6		-10	55
6085		45.21	9.79	0	38.6		-10	55
6095		45.21	9.79	0	38.6		-10	55
6105		45.42	9.79	0	38.6		-10	55
6125		45.57	9.79	0	38.6		-10	55
6145		45.64	9.79	0	38.6		-10	55
6155		45.64	9.79	0	38.6		-10	55
6165		45.89	9.79	0	38.6		-10	55
6185		45.99	9.79	0	38.6		-10	55
6205		46.17	9.79	0	38.6		-10	55
6220		46.17	9.77	0	38.6		-10	55
6225		46.26	9.77	0	38.6		-10	55
6245		46.34	9.77	0	38.6		-10	55
6265		46.74	9.77	0	38.6		-10	55
6280		46.74	9.77	0	38.6		-10	55
6285		46.82	9.77	0	38.6		-10	55
6305		46.97	9.77	0	38.6		-10	55
6325		46.97	9.77	0	38.6		-10	55
6345		47.16	9.77	0	38.6		-10	55
6365		47.29	9.77	0	38.6		-10	55
6385		47.47	9.77	0	38.6		-10	55
6405		47.59	9.77	0	38.6		-10	55
6425		47.77	9.77	0	38.6		-10	55
6445		47.85	9.77	0	38.6		-10	55
6465		47.87	9.77	0	38.6		-10	55
6470		47.87	9.77	0	38.6		-10	55
6485		48.1	9.77	0	38.6		-10	55
6505		48.17	9.77	0	38.6		-10	55
6525		48.27	9.77	0	38.6		-10	55
6530		48.27	9.77	0	38.6		-10	55
6545		48.26	9.77	0	38.6		-10	55
6565		48.32	9.77	0	38.6		-10	55
6585		48.44	9.77	0	38.6		-10	55
6595		48.44	9.77	0	38.6		-10	55
6605		48.49	9.77	0	38.6		-10	55
6625		48.62	9.77	0	38.6		-10	55
6645		48.67	9.77	0	38.6		-10	55
6655		48.67	9.77	1	38.6		-10	55
6665		48.57	9.77	1	38.6		-10	55
6685		48.59	9.77	1	38.6		-10	55
6705		48.65	9.77	1	38.6		-10	55
6720		48.65	9.75	1	38.6		-10	55
6725		48.84	9.75	1	38.6		-10	55
6745		48.84	9.75	1	38.6		-10	55
6765		48.84	9.75	1	38.6		-10	55
6780		48.84	9.75	12	38.6		-10	55
6785		48.68	9.75	12	38.6		-10	55
6805		48.54	9.75	12	38.6		-10	55
6825		48.52	9.75	12	38.6		-10	55
6845		48.43	9.75	12	38.6		-10	55
6865		48.4	9.75	12	38.6		-10	55
6885		48.39	9.75	12	38.6		-10	55
6905		48.24	9.75	24	38.6		-10	55
6925		48.08	9.75	24	38.6		-10	55
6945		47.96	9.75	24	38.6		-10	55
6965		47.62	9.75	24	38.6		-10	55
6970		47.62	9.75	24	38.6		-10	55
6985		47.56	9.75	24	38.6		-10	55
7005		47.26	9.75	24	38.6		-10	55
7025		47.1	9.75	24	38.6		-10	55
7030		47.1	9.75	35	38.6		-10	55
7045		46.75	9.75	35	38.6		-10	55
7065		46.55	9.75	35	38.6		-10	55
7085		46.3	9.75	35	38.6		-10	55
7095		46.3	9.75	35	38.6		-10	55
7105		46.06	9.75	35	38.6		-10	55
7125		45.78	9.75	35	38.6		-10	55
7145		45.51	9.75	35	38.6		-10	55
7155		45.51	9.75	45	38.6		-10	55
7165		45.29	9.75	45	38.6		-10	55
7185		45.1	9.75	45	38.6		-10	55
7205		44.82	9.75	45	38.6		-10	55
7220		44.82	9.7	45	38.6		-10	55
7225		44.69	9.7	45	38.6		-10	55
7245		44.55	9.7	45	38.6		-10	55
7265		44.44	9.7	45	38.6		-10	55
7280		44.44	9.7	54	38.6		-10	55
7285		44	9.7	54	38.6		-10	55
7305		43.86	9.7	54	38.6		-10	55
7325		43.69	9.7	54	38.6		-10	55
7345		43.44	9.7	54	38.6		-10	55
7365		43.36	9.7	54	38.6		-10	55
7385		43.1	9.7	54	38.6		-10	55
7405		43.01	9.7	61	38.6		-10	55
7425		42.83	9.7	61	38.6		-10	55
7445		42.59	9.7	61	38.6		-10	55
7465		42.46	9.7	61	38.6		-10	55
7485		42.22	9.7	61	38.6		-10	55
7505		42.06	9.7	61	38.6		-10	55
7525		41.95	9.7	61	38.6		-10	55
7530		41.95	9.7	62	38.6		-10	55
7545		41.7	9.7	62	38.6		-10	55
7565		41.63	9.7	62	38.6		-10	55
7585		41.41	9.7	62	38.6		-10	55
7590		41.41	9.7	62	38.6		-10	55
7605		41.38	9.7	62	38.6		-10	55
7625		41.03	9.7	62	38.6		-10	55
7645		40.99	9.7	62	38.6		-10	55
7655		40.99	9.7	60	38.6		-10	55
7665		40.71	9.7	60	38.6		-10	55
7685		40.6	9.7	60	38.6		-10	55
7705		40.46	9.7	60	38.6		-10	55
7715		40.46	9.7	60	38.6		-10	55
7725		40.28	9.7	60	38.6		-10	55
7745		40.18	9.7	60	38.6		-10	55
7765		39.9	9.7	60	38.6		-10	55
7780		39.9	9.77	45	38.6		-10	55
7785		39.74	9.77	45	38.6		-10	55
7805		39.72	9.77	45	38.6		-10	55
7825		39.7	9.77	45	38.6		-10	55
7840		39.7	9.77	45	38.6		-10	55
7845		39.49	9.77	45	38.6		-10	55
7865		39.25	9.77	45	38.6		-10	55
7885		39.18	9.77	45	38.6		-10	55
7905		39.1	9.77	23	38.6		-10	55
7925		39.13	9.77	23	38.6		-10	55
7945		38.84	9.77	23	38.6		-10	55
7965		38.97	9.77	23	38.6		-10	55
7985		38.91	9.77	23	38.6		-10	55
8005		39.04	9.77	23	38.6		-10	55
8025		38.89	9.77	23	38.6		-10	55
8030		38.89	9.77	0	38.6		-10	55
8045		38.72	9.77	0	38.6		-10	55
8065		38.87	9.77	0	38.6		-10	55
8085		38.82	9.77	0	38.6		-10	55
8090		38.82	9.77	0	38.6		-10	55
8105		38.8	9.77	0	38.6		-10	55
8125		38.92	9.77	0	38.6		-10	55
8145		38.78	9.77	0	38.6		-10	55
8155		38.78	9.77	0	38.6		-10	55
8165		38.77	9.77	0	38.6		-10	55
8185		38.86	9.77	0	38.6		-10	55
8205		38.66	9.77	0	38.6		-10	55
8215		38.66	9.77	0	38.6		-10	55
8225		38.92	9.77	0	38.6		-10	55
8245		38.83	9.77	0	38.6		-10	55
8265		39	9.77	0	38.6		-10	55
8280		39	9.57	0	38.6		-10	55
8285		38.91	9.57	0	38.6		-10	55
8305		38.81	9.57	0	38.6		-10	55
8325		38.89	9.57	0	38.6		-10	55
8340		38.89	9.57	0	38.6		-10	55
8345		38.99	9.57	0	38.6		-10	55
8365		39.07	9.57	0	38.6		-10	55
8385		39.28	9.57	0	38.6		-10	55
8405		39.14	9.57	0	38.6		-10	55
8425		39.22	9.57	0	38.6		-10	55
8445		39.44	9.57	0	38.6		-10	55
8465		39.41	9.57	0	38.6		-10	55
8485		39.51	9.57	0	38.6		-10	55
8505		39.56	9.57	0	38.6		-10	55
8525		39.88	9.57	0	38.6		-10	55
8530		39.88	9.57	0	38.6		-10	55
8545		39.85	9.57	0	38.6		-10	55
8565		40.17	9.57	0	38.6		-10	55
8585		40.29	9.57	0	38.6		-10	55
8590		40.29	9.57	0	38.6		-10	55
8605		40.43	9.57	0	38.6		-10	55
8625		40.67	9.57	0	38.6		-10	55
8645		40.81	9.57	0	38.6		-10	55
8655		40.81	9.57	0	38.6		-10	55
8665		41.04	9.57	0	38.6		-10	55
8685		41.02	9.57	0	38.6		-10	55
8705		41.34	9.57	0	38.6		-10	55
8715		41.34	9.57	0	38.6		-10	55
8725		41.52	9.57	0	38.6		-10	55
8745		41.74	9.57	0	38.6		-10	55
8765		41.97	9.57	0	38.6		-10	55
8775		41.97	9.57	0	38.6		-10	55
8785		42.08	9.57	0	38.6		-10	55
8805		42.28	9.57	0	38.6		-10	55
8825		42.61	9.57	0	38.6		-10	55
8840		42.61	9.62	0	38.6		-10	55
8845		42.82	9.62	0	38.6		-10	55
8865		42.87	9.62	0	38.6		-10	55
8885		43.13	9.62	0	38.6		-10	55
8905		43.33	9.62	0	38.6		-10	55
8925		43.72	9.62	0	38.6		-10	55
8945		43.71	9.62	0	38.6		-10	55
8965		43.76	9.62	0	38.6		-10	55
8985		43.96	9.62	0	38.6		-10	55
9005		44.18	9.62	0	38.6		-10	55
9025		44.4	9.62	0	38.6		-10	55
9045		44.67	9.62	0	38.6		-10	55
9065		44.66	9.62	0	38.6		-10	55
9085		44.84	9.62	0	38.6		-10	55
9090		44.84	9.62	0	38.6		-10	55
9105		45.03	9.62	0	38.6		-10	55
9125		45.35	9.62	0	38.6		-10	55
9145		45.6	9.62	0	38.6		-10	55
9150		45.6	9.62	0	38.6		-10	55
9165		45.61	9.62	0	38.6		-10	55
9185		45.85	9.62	0	38.6		-10	55
9205		45.97	9.62	0	38.6		-10	55
9215		45.97	9.62	0	38.6		-10	55
9225		46.16	9.62	0	38.6		-10	55
9245		46.22	9.62	0	38.6		-10	55
9265		46.46	9.62	0	38.6		-10	55
9275		46.46	9.62	0	38.6		-10	55
9285		46.56	9.62	0	38.6		-10	55
9305		46.84	9.62	0	38.6		-10	55
9325		46.9	9.62	0	38.6		-10	55
9340		46.9	9.75	0	38.6		-10	55
9345		47.13	9.75	0	38.6		-10	55
9365		47.17	9.75	0	38.6		-10	55
9385		47.41	9.75	0	38.6		-10	55
9400		47.41	9.75	0	38.6		-10	55
9405		47.51	9.75	0	38.6		-10	55
9425		47.77	9.75	0	38.6		-10	55
9445		47.9	9.75	0	38.6		-10	55
9465		47.82	9.75	0	38.6		-10	55
9485		48.17	9.75	0	38.6		-10	55
9505		48.14	9.75	0	38.6		-10	55
9525		48.22	9.75	4	38.6		-10	55
9545		48.33	9.75	4	38.6		-10	55
9565		48.34	9.75	4	38.6		-10	55
9585		48.44	9.75	4	38.6		-10	55
9590		48.44	9.75	4	38.6		-10	55
9605		48.45	9.75	4	38.6		-10	55
9625		48.71	9.75	4	38.6		-10	55
9645		48.68	9.75	4	38.6		-10	55
9650		48.68	9.75	12	38.6		-10	55
9665		48.68	9.75	12	38.6		-10	55
9685		48.86	9.75	12	38.6		-10	55
9705		48.9	9.75	12	38.6		-10	55
9715		48.9	9.75	12	38.6		-10	55
9725		48.76	9.75	12	38.6		-10	55
9745		48.9	9.75	12	38.6		-10	55
9765		48.84	9.75	12	38.6		-10	55
9775		48.84	9.75	14	38.6		-10	55
9785		48.71	9.75	14	38.6		-10	55
9805		48.75	9.75	14	38.6		-10	55
9825		48.57	9.75	14	38.6		-10	55
9840		48.57	9.95	14	38.6		-10	55
9845		48.69	9.95	14	38.6		-10	55
9865		48.5	9.95	14	38.6		-10	55
9885		48.14	9.95	14	38.6		-10	55
9900		48.14	9.95	13	38.6		-10	55
9905		48.27	9.95	13	38.6		-10	55
9925		48.06	9.95	13	38.6		-10	55
9945		47.72	9.95	13	38.6		-10	55
9965		47.82	9.95	13	38.6		-10	55
9985		47.56	9.95	13	38.6		-10	55
10005		47.43	9.95	13	38.6		-10	55
10025		47.1	9.95	13	38.6		-10	55
10045		46.97	9.95	13	38.6		-10	55
10065		46.6	9.95	13	38.6		-10	55
10085		46.28	9.95	13	38.6		-10	55
10105		46.25	9.95	13	38.6		-10	55
10125		45.79	9.95	13	38.6		-10	55
10145		45.66	9.95	13	38.6		-10	55
10150		45.66	9.95	14	38.6		-10	55
10165		45.37	9.95	14	38.6		-10	55
10185		45.13	9.95	14	38.6		-10	55
10205		45.03	9.95	14	38.6		-10	55
10215		45.03	9.95	14	38.6		-10	55
10225		44.8	9.95	14	38.6		-10	55
10245		44.5	9.95	14	38.6		-10	55
10265		44.4	9.95	14	38.6		-10	55
10275		44.4	9.95	16	38.6		-10	55
10285		44.17	9.95	16	38.6		-10	55
10305		43.83	9.95	16	38.6		-10	55
10325		43.8	9.95	16	38.6		-10	55
10335		43.8	9.95	16	38.6		-10	55
10345		43.52	9.95	16	38.6		-10	55
10365		43.36	9.95	16	38.6		-10	55
10385		43.17	9.95	16	38.6		-10	55
10400		43.17	9.84	17	38.6		-10	55
10405		43.06	9.84	17	38.6		-10	55
10425		42.89	9.84	17	38.6		-10	55
10445		42.77	9.84	17	38.6		-10	55
10460		42.77	9.84	17	38.6		-10	55
10465		42.44	9.84	17	38.6		-10	55
10485		42.2	9.84	17	38.6		-10	55
10505		42.22	9.84	17	38.6		-10	55
10525		42.06	9.84	14	38.6		-10	55
10545		41.83	9.84	14	38.6		-10	55
10565		41.66	9.84	14	38.6		-10	55
10585		41.61	9.84	14	38.6		-10	55
10605		41.29	9.84	14	38.6		-10	55
10625		41.19	9.84	14	38.6		-10	55
10645		41	9.84	14	38.6		-10	55
10650		41	9.84	5	38.6		-10	55
10665		40.9	9.84	5	38.6		-10	55
10685		40.66	9.84	5	38.6		-10	55
10705		40.58	9.84	5	38.6		-10	55
10710		40.58	9.84	5	38.6		-10	55
10725		40.38	9.84	5	38.6		-10	55
10745		40.19	9.84	5	38.6		-10	55
10765		40.09	9.84	5	38.6		-10	55
10775		40.09	9.84	0	38.6		-10	55
10785		39.85	9.84	0	38.6		-10	55
10805		39.71	9.84	0	38.6		-10	55
10825		39.62	9.84	0	38.6		-10	55
10835		39.62	9.84	0	38.6		-10	55
10845		39.59	9.84	0	38.6		-10	55
10865		39.43	9.84	0	38.6		-10	55
10885		39.18	9.84	0	38.6		-10	55
10900		39.18	10.01	0	38.6		-10	55
10905		39.2	10.01	0	38.6		-10	55
10925		39.26	10.01	0	38.6		-10	55
10945		39.27	10.01	0	38.6		-10	55
10960		39.27	10.01	0	38.6		-10	55
10965		39.1	10.01	0	38.6		-10	55
10985		38.91	10.01	0	38.6		-10	55
11005		38.96	10.01	0	38.6		-10	55
11025		39.02	10.01	0	38.6		-10	55
11045		38.95	10.01	0	38.6		-10	55
11065		38.89	10.01	0	38.6		-10	55
11085		38.69	10.01	0	38.6		-10	55
11105		38.91	10.01	0	38.6		-10	55
11125		38.88	10.01	0	38.6		-10	55
11145		38.91	10.01	0	38.6		-10	55
11150		38.91	10.01	0	38.6		-10	55
11165		38.72	10.01	0	38.6		-10	55
11185		38.73	10.01	0	38.6		-10	55
11205		38.83	10.01	0	38.6		-10	55
11210		38.83	10.01	0	38.6		-10	55
11225		38.88	10.01	0	38.6		-10	55
11245		39.01	10.01	0	38.6		-10	55
11265		38.72	10.01	0	38.6		-10	55
11275		38.72	10.01	0	38.6		-10	55
11285		38.94	10.01	0	38.6		-10	55
11305		38.93	10.01	0	38.6		-10	55
11325		39.04	10.01	0	38.6		-10	55
11335		39.04	10.01	0	38.6		-10	55
11345		39.19	10.01	0	38.6		-10	55
11365		39.14	10.01	0	38.6		-10	55
11385		39.2	10.01	0	38.6		-10	55
11400		39.2	9.92	0	38.6		-10	55
11405		39.37	9.92	0	38.6		-10	55
11425		39.48	9.92	0	38.6		-10	55
11445		39.57	9.92	0	38.6		-10	55
11460		39.57	9.92	0	38.6		-10	55
11465		39.71	9.92	0	38.6		-10	55
11485		39.88	9.92	0	38.6		-10	55
11505		40.2	9.92	0	38.6		-10	55
11525		40.2	9.92	0	38.6		-10	55
11545		40.37	9.92	0	38.6		-10	55
11565		40.61	9.92	0	38.6		-10	55
11585		40.69	9.92	0	38.6		-10	55
11605		40.94	9.92	0	38.6		-10	55
11625		41.11	9.92	0	38.6		-10	55
11645		41.27	9.92	0	38.6		-10	55
11665		41.51	9.92	0	38.6		-10	55
11685		41.61	9.92	0	38.6		-10	55
11705		41.76	9.92	0	38.6		-10	55
11710		41.76	9.92	0	38.6		-10	55
11725		42.23	9.92	0	38.6		-10	55
11745		42.29	9.92	0	38.6		-10	55
11765		42.46	9.92	0	38.6		-10	55
11770		42.46	9.92	0	38.6		-10	55
11785		42.65	9.92	0	38.6		-10	55
11805		42.94	9.92	0	38.6		-10	55
11825		43.14	9.92	0	38.6		-10	55
11835		43.14	9.92	0	38.6		-10	55
11845		43.38	9.92	0	38.6		-10	55
11865		43.54	9.92	0	38.6		-10	55
11885		43.62	9.92	0	38.6		-10	55
11895		43.62	9.92	0	38.6		-10	55
11905		43.8	9.92	0	38.6		-10	55
11925		44.13	9.92	0	38.6		-10	55
11945		44.23	9.92	0	38.6		-10	55
11960		44.23	9.94	0	38.6		-10	55
11965		44.45	9.94	0	38.6		-10	55
11985		44.54	9.94	0	38.6		-10	55
12005		44.8	9.94	0	38.6		-10	55
12020		44.8	9.94	0	38.6		-10	55
12025		44.88	9.94	0	38.6		-10	55
12045		45.2	9.94	0	38.6		-10	55
12065		45.21	9.94	0	38.6		-10	55
12085		45.51	9.94	0	38.6		-10	55
12105		45.81	9.94	0	38.6		-10	55
12125		45.79	9.94	0	38.6		-10	55
12145		46.08	9.94	0	38.6		-10	55
12165		46.24	9.94	0	38.6		-10	55
12185		46.28	9.94	0	38.6		-10	55
12205		46.55	9.94	0	38.6		-10	55
12210		46.55	9.94	0	38.6		-10	55
12225		46.75	9.94	0	38.6		-10	55
12245		46.91	9.94	0	38.6		-10	55
12265		47.04	9.94	0	38.6		-10	55
12270		47.04	9.94	0	38.6		-10	55
12285		47.29	9.94	0	38.6		-10	55
12305		47.43	9.94	0	38.6		-10	55
12325		47.71	9.94	0	38.6		-10	55
12335		47.71	9.94	0	38.6		-10	55
12345		47.61	9.94	0	38.6		-10	55
12365		47.72	9.94	0	38.6		-10	55
12385		47.87	9.94	0	38.6		-10	55
12395		47.87	9.94	0	38.6		-10	55
12405		48	9.94	0	38.6		-10	55
12425		48.14	9.94	0	38.6		-10	55
12445		48.22	9.94	0	38.6		-10	55
12460		48.22	9.94	0	38.6		-10	55
12465		48.48	9.94	0	38.6		-10	55
12485		48.43	9.94	0	38.6		-10	55
12505		48.54	9.94	0	38.6		-10	55
12520		48.54	9.94	0	38.6		-10	55
12525		48.63	9.94	0	38.6		-10	55
12545		48.49	9.94	0	38.6		-10	55
12565		48.68	9.94	0	38.6		-10	55
12585		48.81	9.94	0	38.6		-10	55
12605		48.67	9.94	0	38.6		-10	55
12625		48.94	9.94	0	38.6		-10	55
12645		48.75	9.94	0	38.6		-10	55
12665		48.75	9.94	0	38.6		-10	55
12685		48.69	9.94	0	38.6		-10	55
12705		48.59	9.94	0	38.6		-10	55
12710		48.59	9.94	0	38.6		-10	55
12725		48.64	9.94	0	38.6		-10	55
12745		48.57	9.94	0	38.6		-10	55
12765		48.38	9.94	0	38.6		-10	55
12770		48.38	9.94	0	38.6		-10	55
12785		48.26	9.94	0	38.6		-10	55
12805		48.09	9.94	0	38.6		-10	55
12825		48.07	9.94	0	38.6		-10	55
12835		48.07	9.94	0	38.6		-10	55
12845		47.76	9.94	0	38.6		-10	55
12865		47.61	9.94	0	38.6		-10	55
12885		47.44	9.94	0	38.6		-10	55
12895		47.44	9.94	0	38.6		-10	55
12905		47.17	9.94	0	38.6		-10	55
12925		46.88	9.94	0	38.6		-10	55
12945		46.72	9.94	0	38.6		-10	55
12955		46.72	9.94	0	38.6		-10	55
12965		46.47	9.94	0	38.6		-10	55
12985		46.23	9.94	0	38.6		-10	55
13005		46.18	9.94	0	38.6		-10	55
13020		46.18	10.01	0	38.6		-10	55
13025		45.82	10.01	0	38.6		-10	55
13045		45.49	10.01	0	38.6		-10	55
13065		45.36	10.01	0	38.6		-10	55
13080		45.36	10.01	0	38.6		-10	55
13085		44.99	10.01	0	38.6		-10	55
13105		44.88	10.01	0	38.6		-10	55
13125		44.76	10.01	0	38.6		-10	55
13145		44.47	10.01	0	38.6		-10	55
13165		44.31	10.01	0	38.6		-10	55
13185		44.02	10.01	0	38.6		-10	55
13205		43.8	10.01	0	38.6		-10	55
13225		43.73	10.01	0	38.6		-10	55
13245		43.46	10.01	0	38.6		-10	55
13265		43.4	10.01	0	38.6		-10	55
13270		43.4	10.01	0	38.6		-10	55
13285		43.25	10.01	0	38.6		-10	55
13305		42.9	10.01	0	38.6		-10	55
13325		42.87	10.01	0	38.6		-10	55
13330		42.87	10.01	0	38.6		-10	55
13345		42.6	10.01	0	38.6		-10	55
13365		42.33	10.01	0	38.6		-10	55
13385		42.14	10.01	0	38.6		-10	55
13395		42.14	10.01	0	38.6		-10	55
13405		42.13	10.01	0	38.6		-10	55
13425		41.94	10.01	0	38.6		-10	55
13445		41.9	10.01	0	38.6		-10	55
13455		41.9	10.01	0	38.6		-10	55
13465		41.7	10.01	0	38.6		-10	55
13485		41.21	10.01	0	38.6		-10	55
13505		41.42	10.01	0	38.6		-10	55
13520		41.42	9.87	0	38.6		-10	55
13525		41.04	9.87	0	38.6		-10	55
13545		40.91	9.87	0	38.6		-10	55
13565		40.69	9.87	0	38.6		-10	55
13580		40.69	9.87	0	38.6		-10	55
13585		40.7	9.87	0	38.6		-10	55
13605		40.46	9.87	0	38.6		-10	55
13625		40.33	9.87	0	38.6		-10	55
13645		40.09	9.87	0	38.6		-10	55
13665		40.11	9.87	0	38.6		-10	55
13685		39.91	9.87	0	38.6		-10	55
13705		39.59	9.87	0	38.6		-10	55
13725		39.57	9.87	0	38.6		-10	55
13745		39.51	9.87	0	38.6		-10	55
13765		39.39	9.87	0	38.6		-10	55
13770		39.39	9.87	0	38.6		-10	55
13785		39.32	9.87	0	38.6		-10	55
13805		39.2	9.87	0	38.6		-10	55
13825		39.16	9.87	0	38.6		-10	55
13830		39.16	9.87	0	38.6		-10	55
13845		39.05	9.87	0	38.6		-10	55
13865		39.03	9.87	0	38.6		-10	55
13885		38.95	9.87	0	38.6		-10	55
13895		38.95	9.87	0	38.6		-10	55
13905		38.76	9.87	0	38.6		-10	55
13925		38.89	9.87	0	38.6		-10	55
13945		38.88	9.87	0	38.6		-10	55
13955		38.88	9.87	0	38.6		-10	55
13965		38.69	9.87	0	38.6		-10	55
13985		38.82	9.87	0	38.6		-10	55
14005		38.67	9.87	0	38.6		-10	55
14020		38.67	10.04	0	38.6		-10	55
14025		38.92	10.04	0	38.6		-10	55
14045		38.83	10.04	0	38.6		-10	55
14065		38.67	10.04	0	38.6		-10	55
14080		38.67	10.04	0	38.6		-10	55
14085		38.87	10.04	0	38.6		-10	55
14105		38.79	10.04	0	38.6		-10	55
14125		38.85	10.04	0	38.6		-10	55
14145		38.88	10.04	0	38.6		-10	55
14165		38.85	10.04	0	38.6		-10	55
14185		38.98	10.04	0	38.6		-10	55
14205		38.99	10.04	0	38.6		-10	55
14225		38.98	10.04	0	38.6		-10	55
14245		39.14	10.04	0	38.6		-10	55
14265		39.19	10.04	0	38.6		-10	55
14285		39.28	10.04	0	38.6		-10	55
14305		39.37	10.04	0	38.6		-10	55
14325		39.51	10.04	0	38.6		-10	55
14330		39.51	10.04	0	38.6		-10	55
14345		39.59	10.04	0	38.6		-10	55
14365		39.74	10.04	0	38.6		-10	55
14385		40.02	10.04	0	38.6		-10	55
14390		40.02	10.04	0	38.6		-10	55
14405		40.06	10.04	0	38.6		-10	55
14425		40.31	10.04	0	38.6		-10	55
14445		40.48	10.04	0	38.6		-10	55
14455		40.48	10.04	0	38.6		-10	55
14465		40.69	10.04	0	38.6		-10	55
14485		40.7	10.04	0	38.6		-10	55
14505		41.04	10.04	0	38.6		-10	55
14520		41.04	9.92	0	38.6		-10	55
14525		41.2	9.92	0	38.6		-10	55
14545		41.5	9.92	0	38.6		-10	55
14565		41.61	9.92	0	38.6		-10	55
14580		41.61	9.92	0	38.6		-10	55
14585		41.82	9.92	0	38.6		-10	55
14605		41.99	9.92	0	38.6		-10	55
14625		42.29	9.92	0	38.6		-10	55
14640		42.29	9.92	0	38.6		-10	55
14645		42.47	9.92	0	38.6		-10	55
14665		42.59	9.92	0	38.6		-10	55
14685		42.93	9.92	0	38.6		-10	55
14705		43.03	9.92	0	38.6		-10	55
14725		43.39	9.92	0	38.6		-10	55
14745		43.5	9.92	0	38.6		-10	55
14765		43.7	9.92	0	38.6		-10	55
14785		43.86	9.92	0	38.6		-10	55
14805		43.92	9.92	0	38.6		-10	55
14825		44.29	9.92	0	38.6		-10	55
14830		44.29	9.92	0	38.6		-10	55
14845		44.38	9.92	0	38.6		-10	55
14865		44.66	9.92	0	38.6		-10	55
14885		44.72	9.92	0	38.6		-10	55
14890		44.72	9.92	0	38.6		-10	55
14905		44.84	9.92	0	38.6		-10	55
14925		45.18	9.92	0	38.6		-10	55
14945		45.32	9.92	0	38.6		-10	55
14955		45.32	9.92	0	38.6		-10	55
14965		45.26	9.92	0	38.6		-10	55
14985		45.56	9.92	0	38.6		-10	55
15005		45.92	9.92	0	38.6		-10	55
15015		45.92	9.92	0	38.6		-10	55
15025		46.13	9.92	0	38.6		-10	55
15045		46.23	9.92	0	38.6		-10	55
15065		46.27	9.92	0	38.6		-10	55
15080		46.27	10.22	0	38.6		-10	55
15085		46.54	10.22	0	38.6		-10	55
15105		46.71	10.22	0	38.6		-10	55
15125		46.93	10.22	0	38.6		-10	55
15140		46.93	10.22	0	38.6		-10	55
15145		47.06	10.22	0	38.6		-10	55
15165		47.22	10.22	0	38.6		-10	55
15185		47.44	10.22	0	38.6		-10	55
15205		47.61	10.22	0	38.6		-10	55
15225		47.57	10.22	0	38.6		-10	55
15245		47.82	10.22	0	38.6		-10	55
15265		47.99	10.22	0	38.6		-10	55
15285		48.1	10.22	0	38.6		-10	55
15305		48.25	10.22	0	38.6		-10	55
15325		48.36	10.22	0	38.6		-10	55
15330		48.36	10.22	0	38.6		-10	55
15345		48.39	10.22	0	38.6		-10	55
15365		48.32	10.22	0	38.6		-10	55
15385		48.37	10.22	0	38.6		-10	55
15390		48.37	10.22	0	38.6		-10	55
15405		48.53	10.22	0	38.6		-10	55
15425		48.71	10.22	0	38.6		-10	55
15445		48.52	10.22	0	38.6		-10	55
15455		48.52	10.22	0	38.6		-10	55
15465		48.65	10.22	0	38.6		-10	55
15485		48.8	10.22	0	38.6		-10	55
15505		48.72	10.22	0	38.6		-10	55
15515		48.72	10.22	0	38.6		-10	55
15525		48.76	10.22	0	38.6		-10	55
15545		48.87	10.22	0	38.6		-10	55
15565		48.64	10.22	0	38.6		-10	55
15580		48.64	10.33	0	38.6		-10	55
15585		48.49	10.33	0	38.6		-10	55
15605		48.47	10.33	0	38.6		-10	55
15625		48.33	10.33	0	38.6		-10	55
15640		48.33	10.33	0	38.6		-10	55
15645		48.19	10.33	0	38.6		-10	55
15665		48.35	10.33	0	38.6		-10	55
15685		48.17	10.33	0	38.6		-10	55
15700		48.17	10.33	0	38.6		-10	55
15705		47.73	10.33	0	38.6		-10	55
15725		47.9	10.33	0	38.6		-10	55
15745		47.75	10.33	0	38.6		-10	55
15765		47.5	10.33	0	38.6		-10	55
15785		47.32	10.33	0	38.6		-10	55
15805		47	10.33	0	38.6		-10	55
15825		46.81	10.33	0	38.6		-10	55
15830		46.81	10.33	0	38.6		-10	55
15845		46.61	10.33	0	38.6		-10	55
15865		46.34	10.33	0	38.6		-10	55
15885		46.29	10.33	0	38.6		-10	55
15890		46.29	10.33	0	38.6		-10	55
15905		45.99	10.33	0	38.6		-10	55
15925		45.92	10.33	0	38.6		-10	55
15945		45.45	10.33	0	38.6		-10	55
15950		45.45	10.33	0	38.6		-10	55
15965		45.36	10.33	0	38.6		-10	55
15985		45.19	10.33	0	38.6		-10	55
16005		44.98	10.33	0	38.6		-10	55
16015		44.98	10.33	0	38.6		-10	55
16025		44.68	10.33	0	38.6		-10	55
16045		44.57	10.33	0	38.6		-10	55
16065		44.14	10.33	0	38.6		-10	55
16075		44.14	10.33	0	38.6		-10	55
16085		43.97	10.33	0	38.6		-10	55
16105		43.85	10.33	0	38.6		-10	55
16125		43.69	10.33	0	38.6		-10	55
16140		43.69	10.22	0	38.6		-10	55
16145		43.48	10.22	0	38.6		-10	55
16165		43.19	10.22	0	38.6		-10	55
16185		43.03	10.22	0	38.6		-10	55
16200		43.03	10.22	0	38.6		-10	55
16205		43.05	10.22	0	38.6		-10	55
16225		42.76	10.22	0	38.6		-10	55
16245		42.6	10.22	0	38.6		-10	55
16265		42.36	10.22	0	38.6		-10	55
16285		42.34	10.22	0	38.6		-10	55
16305		42.14	10.22	0	38.6		-10	55
16325		41.97	10.22	0	38.6		-10	55
16345		41.76	10.22	0	38.6		-10	55
16365		41.51	10.22	0	38.6		-10	55
16385		41.32	10.22	0	38.6		-10	55
16390		41.32	10.22	0	38.6		-10	55
16405		41.01	10.22	0	38.6		-10	55
16425		41.12	10.22	0	38.6		-10	55
16445		40.82	10.22	0	38.6		-10	55
16450		40.82	10.22	0	38.6		-10	55
16465		40.72	10.22	0	38.6		-10	55
16485		40.56	10.22	0	38.6		-10	55
16505		40.25	10.22	0	38.6		-10	55
16515		40.25	10.22	0	38.6		-10	55
16525		40.39	10.22	0	38.6		-10	55
16545		40.11	10.22	0	38.6		-10	55
16565		39.87	10.22	0	38.6		-10	55
16575		39.87	10.22	0	38.6		-10	55
16585		39.72	10.22	0	38.6		-10	55
16605		39.7	10.22	0	38.6		-10	55
16625		39.49	10.22	0	38.6		-10	55
16640		39.49	10.07	0	38.6		-10	55
16645		39.44	10.07	0	38.6		-10	55
16665		39.27	10.07	0	38.6		-10	55
16685		39.27	10.07	0	38.6		-10	55
16700		39.27	10.07	0	38.6		-10	55
16705		39.45	10.07	0	38.6		-10	55
16725		39.11	10.07	0	38.6		-10	55
16745		39.05	10.07	0	38.6		-10	55
16765		38.9	10.07	0	38.6		-10	55
16785		38.92	10.07	0	38.6		-10	55
16805		38.91	10.07	0	38.6		-10	55
16825		38.85	10.07	0	38.6		-10	55
16845		38.87	10.07	0	38.6		-10	55
16865		38.64	10.07	0	38.6		-10	55
16885		38.76	10.07	0	38.6		-10	55
16890		38.76	10.07	0	38.6		-10	55
16905		38.78	10.07	0	38.6		-10	55
16925		38.63	10.07	0	38.6		-10	55
16945		38.69	10.07	0	38.6		-10	55
16950		38.69	10.07	0	38.6		-10	55
16965		38.74	10.07	0	38.6		-10	55
16985		38.78	10.07	0	38.6		-10	55
17005		38.77	10.07	0	38.6		-10	55
17015		38.77	10.07	0	38.6		-10	55
17025		38.78	10.07	0	38.6		-10	55
17045		38.85	10.07	0	38.6		-10	55
17065		38.79	10.07	0	38.6		-10	55
17075		38.79	10.07	0	38.6		-10	55
17085		38.81	10.07	0	38.6		-10	55
17105		39.04	10.07	0	38.6		-10	55
17125		39.1	10.07	0	38.6		-10	55
17140		39.1	10.39	0	38.6		-10	55
17145		39.14	10.39	0	38.6		-10	55
17165		39.21	10.39	0	38.6		-10	55
17185		39.27	10.39	0	38.6		-10	55
17200		39.27	10.39	0	38.6		-10	55
17205		39.48	10.39	0	38.6		-10	55
17225		39.5	10.39	0	38.6		-10	55
17245		39.69	10.39	0	38.6		-10	55
17260		39.69	10.39	0	38.6		-10	55
17265		39.76	10.39	0	38.6		-10	55
17285		40	10.39	0	38.6		-10	55
17305		40	10.39	0	38.6		-10	55
17325		40.32	10.39	0	38.6		-10	55
17345		40.47	10.39	0	38.6		-10	55
17365		40.72	10.39	0	38.6		-10	55
17385		40.89	10.39	0	38.6		-10	55
17405		40.96	10.39	0	38.6		-10	55
17425		41.22	10.39	0	38.6		-10	55
17445		41.47	10.39	0	38.6		-10	55
17450		41.47	10.39	0	38.6		-10	55
17465		41.62	10.39	0	38.6		-10	55
17485		41.87	10.39	0	38.6		-10	55
17505		42.18	10.39	0	38.6		-10	55
17510		42.18	10.39	0	38.6		-10	55
17525		42.18	10.39	0	38.6		-10	55
17545		42.33	10.39	0	38.6		-10	55
17565		42.63	10.39	0	38.6		-10	55
17575		42.63	10.39	0	38.6		-10	55
17585		43.02	10.39	0	38.6		-10	55
17605		43.09	10.39	0	38.6		-10	55
17625		43.46	10.39	0	38.6		-10	55
17635		43.46	10.39	0	38.6		-10	55
17645		43.57	10.39	0	38.6		-10	55
17665		43.59	10.39	0	38.6		-10	55
17685		43.84	10.39	0	38.6		-10	55
17700		43.84	10.34	0	38.6		-10	55
17705		44.11	10.34	0	38.6		-10	55
17725		44.28	10.34	0	38.6		-10	55
17745		44.48	10.34	0	38.6		-10	55
17760		44.48	10.34	0	38.6		-10	55
17765		44.51	10.34	0	38.6		-10	55
17785		44.82	10.34	0	38.6		-10	55
17805		45.12	10.34	0	38.6		-10	55
17825		45.32	10.34	0	38.6		-10	55
17845		45.46	10.34	0	38.6		-10	55
17865		45.52	10.34	0	38.6		-10	55
17885		45.75	10.34	0	38.6		-10	55
17905		45.92	10.34	0	38.6		-10	55
17925		46.03	10.34	0	38.6		-10	55
17945		46.2	10.34	0	38.6		-10	55
17950		46.2	10.34	0	38.6		-10	55
17965		46.49	10.34	0	38.6		-10	55
17985		46.6	10.34	0	38.6		-10	55
18005		46.89	10.34	0	38.6		-10	55
18010		46.89	10.34	0	38.6		-10	55
18025		47.08	10.34	0	38.6		-10	55
18045		47.11	10.34	0	38.6		-10	55
18065		47.16	10.34	0	38.6		-10	55
18075		47.16	10.34	0	38.6		-10	55
18085		47.41	10.34	0	38.6		-10	55
18105		47.65	10.34	0	38.6		-10	55
18125		47.8	10.34	0	38.6		-10	55
18135		47.8	10.34	0	38.6		-10	55
18145		47.85	10.34	0	38.6		-10	55
18165		47.9	10.34	0	38.6		-10	55
18185		48.11	10.34	0	38.6		-10	55
18200		48.11	10.39	0	38.6		-10	55
18205		48.15	10.39	0	38.6		-10	55
18225		48.32	10.39	0	38.6		-10	55
18245		48.45	10.39	0	38.6		-10	55
18260		48.45	10.39	0	38.6		-10	55
18265		48.44	10.39	0	38.6		-10	55
18285		48.48	10.39	0	38.6		-10	55
18305		48.52	10.39	0	38.6		-10	55
18325		48.5	10.39	0	38.6		-10	55
18345		48.64	10.39	0	38.6		-10	55
18365		48.66	10.39	0	38.6		-10	55
18385		48.66	10.39	0	38.6		-10	55
18405		48.72	10.39	0	38.6		-10	55
18425		48.54	10.39	0	38.6		-10	55
18445		48.64	10.39	0	38.6		-10	55
18450		48.64	10.39	0	38.6		-10	55
18465		48.41	10.39	0	38.6		-10	55
18485		48.44	10.39	0	38.6		-10	55
18505		48.54	10.39	0	38.6		-10	55
18510		48.54	10.39	0	38.6		-10	55
18525		48.51	10.39	0	38.6		-10	55
18545		48.37	10.39	0	38.6		-10	55
18565		48.27	10.39	0	38.6		-10	55
18570		48.27	10.39	0	38.6		-10	55
18585		48.16	10.39	0	38.6		-10	55
18605		48	10.39	0	38.6		-10	55
18625		47.9	10.39	0	38.6		-10	55
18635		47.9	10.39	0	38.6		-10	55
18645		47.64	10.39	0	38.6		-10	55
18665		47.53	10.39	0	38.6		-10	55
18685		47.13	10.39	0	38.6		-10	55
18695		47.13	10.39	0	38.6		-10	55
18705		47.12	10.39	0	38.6		-10	55
18725		46.89	10.39	0	38.6		-10	55
18745		46.65	10.39	0	38.6		-10	55
18760		46.65	10.51	0	38.6		-10	55
18765		46.41	10.51	0	38.6		-10	55
18785		46.14	10.51	0	38.6		-10	55
18805		45.93	10.51	0	38.6		-10	55
18820		45.93	10.51	0	38.6		-10	55
18825		45.97	10.51	0	38.6		-10	55
18845		45.64	10.51	0	38.6		-10	55
18865		45.32	10.51	0	38.6		-10	55
18885		44.91	10.51	0	38.6		-10	55
18905		44.85	10.51	0	38.6		-10	55
18925		44.56	10.51	0	38.6		-10	55
18945		44.34	10.51	0	38.6		-10	55
18965		44.2	10.51	0	38.6		-10	55
18985		44.12	10.51	0	38.6		-10	55
19005		43.85	10.51	0	38.6		-10	55
19010		43.85	10.51	0	38.6		-10	55
19025		43.73	10.51	0	38.6		-10	55
19045		43.47	10.51	0	38.6		-10	55
19065		43.21	10.51	0	38.6		-10	55
19085		43.09	10.51	0	38.6		-10	55
19105		43.05	10.51	0	38.6		-10	55
19125		42.72	10.51	0	38.6		-10	55
19135		42.72	10.51	0	38.6		-10	55
19145		42.48	10.51	0	38.6		-10	55
19165		42.55	10.51	0	38.6		-10	55
19185		42.23	10.51	0	38.6		-10	55
19195		42.23	10.51	0	38.6		-10	55
19205		42.11	10.51	0	38.6		-10	55
19225		42.06	10.51	0	38.6		-10	55
19245		41.81	10.51	0	38.6		-10	55
19260		41.81	10.58	0	38.6		-10	55
19265		41.51	10.58	0	38.6		-10	55
19285		41.36	10.58	0	38.6		-10	55
19305		41.38	10.58	0	38.6		-10	55
19320		41.38	10.58	0	38.6		-10	55
19325		41.1	10.58	0	38.6		-10	55
19345		40.8	10.58	0	38.6		-10	55
19365		40.84	10.58	0	38.6		-10	55
19385		40.6	10.58	0	38.6		-10	55
19405		40.28	10.58	0	38.6		-10	55
19425		40.17	10.58	0	38.6		-10	55
19445		40.14	10.58	0	38.6		-10	55
19465		40.02	10.58	0	38.6		-10	55
19485		39.81	10.58	0	38.6		-10	55
19505		39.56	10.58	0	38.6		-10	55
19510		39.56	10.58	0	38.6		-10	55
19525		39.54	10.58	0	38.6		-10	55
19545		39.55	10.58	0	38.6		-10	55
19565		39.31	10.58	0	38.6		-10	55
19570		39.31	10.58	0	38.6		-10	55
19585		39.22	10.58	0	38.6		-10	55
19605		39.14	10.58	0	38.6		-10	55
19625		39.18	10.58	0	38.6		-10	55
19635		39.18	10.58	0	38.6		-10	55
19645		38.97	10.58	0	38.6		-10	55
19665		38.89	10.58	0	38.6		-10	55
19685		38.93	10.58	0	38.6		-10	55
19695		38.93	10.58	0	38.6		-10	55
19705		38.78	10.58	0	38.6		-10	55
19725		38.85	10.58	0	38.6		-10	55
19745		38.72	10.58	0	38.6		-10	55
19760		38.72	10.53	0	38.6		-10	55
19765		38.84	10.53	0	38.6		-10	55
19785		38.79	10.53	0	38.6		-10	55
19805		38.69	10.53	0	38.6		-10	55
19820		38.69	10.53	0	38.6		-10	55
19825		38.67	10.53	0	38.6		-10	55
19845		38.71	10.53	0	38.6		-10	55
19865		38.61	10.53	0	38.6		-10	55
19885		38.69	10.53	0	38.6		-10	55
19905		38.8	10.53	0	38.6		-10	55
19925		38.84	10.53	0	38.6		-10	55
19945		38.86	10.53	0	38.6		-10	55
19965		38.74	10.53	0	38.6		-10	55
19985		38.73	10.53	0	38.6		-10	55
20005		38.83	10.53	0	38.6		-10	55
20025		38.95	10.53	0	38.6		-10	55
20045		38.85	10.53	0	38.6		-10	55
20065		38.82	10.53	0	38.6		-10	55
20070		38.82	10.53	0	38.6		-10	55
20085		39	10.53	0	38.6		-10	55
20105		39.1	10.53	0	38.6		-10	55
20125		39.3	10.53	0	38.6		-10	55
20135		39.3	10.53	0	38.6		-10	55
20145		39.33	10.53	0	38.6		-10	55
20165		39.4	10.53	0	38.6		-10	55
20185		39.5	10.53	0	38.6		-10	55
20195		39.5	10.53	0	38.6		-10	55
20205		39.59	10.53	0	38.6		-10	55
20225		40.02	10.53	0	38.6		-10	55
20245		39.97	10.53	0	38.6		-10	55
20255		39.97	10.53	0	38.6		-10	55
20265		40.16	10.53	0	38.6		-10	55
20285		40.31	10.53	0	38.6		-10	55
20305		40.51	10.53	0	38.6		-10	55
20320		40.51	10.68	0	38.6		-10	55
20325		40.68	10.68	0	38.6		-10	55
20345		40.76	10.68	0	38.6		-10	55
20365		41.14	10.68	0	38.6		-10	55
20380		41.14	10.68	0	38.6		-10	55
20385		41.26	10.68	0	38.6		-10	55
20405		41.54	10.68	0	38.6		-10	55
20425		41.69	10.68	0	38.6		-10	55
20445		42.01	10.68	0	38.6		-10	55
20465		42.17	10.68	0	38.6		-10	55
20485		42.28	10.68	0	38.6		-10	55
20505		42.51	10.68	0	38.6		-10	55
20525		42.73	10.68	0	38.6		-10	55
20545		43.03	10.68	0	38.6		-10	55
20565		43.22	10.68	0	38.6		-10	55
20570		43.22	10.68	0	38.6		-10	55
20585		43.21	10.68	0	38.6		-10	55
20605		43.47	10.68	0	38.6		-10	55
20625		43.77	10.68	0	38.6		-10	55
20630		43.77	10.68	0	38.6		-10	55
20645		43.95	10.68	0	38.6		-10	55
20665		44.21	10.68	0	38.6		-10	55
20685		44.38	10.68	0	38.6		-10	55
20695		44.38	10.68	0	38.6		-10	55
20705		44.36	10.68	0	38.6		-10	55
20725		44.72	10.68	0	38.6		-10	55
20745		44.94	10.68	0	38.6		-10	55
20755		44.94	10.68	0	38.6		-10	55
20765		45.01	10.68	0	38.6		-10	55
20785		45.12	10.68	0	38.6		-10	55
20805		45.53	10.68	0	38.6		-10	55
20820		45.53	10.61	0	38.6		-10	55
20825		45.47	10.61	0	38.6		-10	55
20845		45.83	10.61	0	38.6		-10	55
20865		46.01	10.61	0	38.6		-10	55
20880		46.01	10.61	0	38.6		-10	55
20885		46.19	10.61	0	38.6		-10	55
20905		46.43	10.61	0	38.6		-10	55
20925		46.55	10.61	0	38.6		-10	55
20945		46.69	10.61	0	38.6		-10	55
20965		46.69	10.61	0	38.6		-10	55
20985		47.12	10.61	0	38.6		-10	55
21005		47.17	10.61	0	38.6		-10	55
21025		47.38	10.61	0	38.6		-10	55
21045		47.47	10.61	0	38.6		-10	55
21065		47.57	10.61	0	38.6		-10	55
21070		47.57	10.61	0	38.6		-10	55
21085		47.75	10.61	0	38.6		-10	55
21105		47.94	10.61	0	38.6		-10	55
21125		48.01	10.61	0	38.6		-10	55
21130		48.01	10.61	0	38.6		-10	55
21145		48.12	10.61	0	38.6		-10	55
21165		48.04	10.61	0	38.6		-10	55
21185		48.23	10.61	0	38.6		-10	55
21190		48.23	10.61	0	38.6		-10	55
21205		48.23	10.61	0	38.6		-10	55
21225		48.37	10.61	0	38.6		-10	55
21245		48.46	10.61	0	38.6		-10	55
21255		48.46	10.61	0	38.6		-10	55
21265		48.35	10.61	0	38.6		-10	55
21285		48.6	10.61	0	38.6		-10	55
21305		48.42	10.61	0	38.6		-10	55
21315		48.42	10.61	0	38.6		-10	55
21325		48.43	10.61	0	38.6		-10	55
21345		48.49	10.61	0	38.6		-10	55
21365		48.65	10.61	0	38.6		-10	55
21380		48.65	10.53	0	38.6		-10	55
21385		48.55	10.53	0	38.6		-10	55
21405		48.69	10.53	0	38.6		-10	55
21425		48.53	10.53	0	38.6		-10	55
21445		48.4	10.53	0	38.6		-10	55
21465		48.23	10.53	0	38.6		-10	55
21485		48.37	10.53	0	38.6		-10	55
21505		48.22	10.53	0	38.6		-10	55
21525		48.18	10.53	0	38.6		-10	55
21545		48.14	10.53	0	38.6		-10	55
21565		48.01	10.53	0	38.6		-10	55
21585		47.82	10.53	0	38.6		-10	55
21605		47.76	10.53	0	38.6		-10	55
21625		47.61	10.53	0	38.6		-10	55
21630		47.61	10.53	0	38.6		-10	55
21645		47.34	10.53	0	38.6		-10	55
21665		47.33	10.53	0	38.6		-10	55
21685		47.01	10.53	0	38.6		-10	55
21690		47.01	10.53	0	38.6		-10	55
21705		46.9	10.53	0	38.6		-10	55
21725		46.87	10.53	0	38.6		-10	55
21745		46.4	10.53	0	38.6		-10	55
21755		46.4	10.53	0	38.6		-10	55
21765		46.08	10.53	0	38.6		-10	55
21785		45.81	10.53	0	38.6		-10	55
21805		45.84	10.53	0	38.6		-10	55
21815		45.84	10.53	0	38.6		-10	55
21825		45.57	10.53	0	38.6		-10	55
21845		45.31	10.53	0	38.6		-10	55
21865		45.16	10.53	0	38.6		-10	55
21880		45.16	10.58	0	38.6		-10	55
21885		44.97	10.58	0	38.6		-10	55
21905		44.83	10.58	0	38.6		-10	55
21925		44.55	10.58	0	38.6		-10	55
21940		44.55	10.58	0	38.6		-10	55
21945		44.32	10.58	0	38.6		-10	55
21965		44.06	10.58	0	38.6		-10	55
21985		43.9	10.58	0	38.6		-10	55
22005		43.72	10.58	0	38.6		-10	55
22025		43.5	10.58	0	38.6		-10	55
22045		43.37	10.58	0	38.6		-10	55
22065		43.39	10.58	0	38.6		-10	55
22085		42.99	10.58	0	38.6		-10	55
22105		42.83	10.58	0	38.6		-10	55
22125		42.76	10.58	0	38.6		-10	55
22130		42.76	10.58	0	38.6		-10	55
22145		42.49	10.58	0	38.6		-10	55
22165		42.21	10.58	0	38.6		-10	55
22185		42.06	10.58	0	38.6		-10	55
22190		42.06	10.58	0	38.6		-10	55
22205		41.96	10.58	0	38.6		-10	55
22225		41.88	10.58	0	38.6		-10	55
22245		41.71	10.58	0	38.6		-10	55
22255		41.71	10.58	0	38.6		-10	55
22265		41.35	10.58	0	38.6		-10	55
22285		41.19	10.58	0	38.6		-10	55
22305		41.1	10.58	0	38.6		-10	55
22315		41.1	10.58	0	38.6		-10	55
22325		40.91	10.58	0	38.6		-10	55
22345		40.78	10.58	0	38.6		-10	55
22365		40.67	10.58	0	38.6		-10	55
22380		40.67	10.53	0	38.6		-10	55
22385		40.5	10.53	0	38.6		-10	55
22405		40.29	10.53	0	38.6		-10	55
22425		40.16	10.53	0	38.6		-10	55
22440		40.16	10.53	0	38.6		-10	55
22445		39.86	10.53	0	38.6		-10	55
22465		39.77	10.53	0	38.6		-10	55
22485		39.72	10.53	0	38.6		-10	55
22500		39.72	10.53	0	38.6		-10	55
22505		39.68	10.53	0	38.6		-10	55
22525		39.54	10.53	0	38.6		-10	55
22545		39.31	10.53	0	38.6		-10	55
22565		39.24	10.53	0	38.6		-10	55
22585		39.34	10.53	0	38.6		-10	55
22605		39.16	10.53	0	38.6		-10	55
22625		39.05	10.53	0	38.6		-10	55
22630		39.05	10.53	0	38.6		-10	55
22645		39.03	10.53	0	38.6		-10	55
22665		38.93	10.53	0	38.6		-10	55
22685		38.89	10.53	0	38.6		-10	55
22690		38.89	10.53	0	38.6		-10	55
22705		38.98	10.53	0	38.6		-10	55
22725		38.77	10.53	0	38.6		-10	55
22745		38.77	10.53	0	38.6		-10	55
22755		38.77	10.53	0	38.6		-10	55
22765		38.77	10.53	0	38.6		-10	55
22785		38.68	10.53	0	38.6		-10	55
22805		38.73	10.53	0	38.6		-10	55
22815		38.73	10.53	0	38.6		-10	55
22825		38.69	10.53	0	38.6		-10	55
22845		38.77	10.53	0	38.6		-10	55
22865		38.7	10.53	0	38.6		-10	55
22875		38.7	10.53	0	38.6		-10	55
22885		38.83	10.53	0	38.6		-10	55
22905		38.71	10.53	0	38.6		-10	55
22925		38.8	10.53	0	38.6		-10	55
22940		38.8	10.56	0	38.6		-10	55
22945		38.93	10.56	0	38.6		-10	55
22965		38.9	10.56	0	38.6		-10	55
22985		39.08	10.56	0	38.6		-10	55
23000		39.08	10.56	0	38.6		-10	55
23005		39.11	10.56	0	38.6		-10	55
23025		39.26	10.56	0	38.6		-10	55
23045		39.3	10.56	0	38.6		-10	55
23065		39.48	10.56	0	38.6		-10	55
23085		39.52	10.56	0	38.6		-10	55
23105		39.76	10.56	0	38.6		-10	55
23125		39.79	10.56	0	38.6		-10	55
23145		40.06	10.56	0	38.6		-10	55
23165		40.21	10.56	0	38.6		-10	55
23185		40.38	10.56	0	38.6		-10	55
23190		40.38	10.56	0	38.6		-10	55
23205		40.64	10.56	0	38.6		-10	55
23225		40.84	10.56	0	38.6		-10	55
23245		40.98	10.56	0	38.6		-10	55
23250		40.98	10.56	0	38.6		-10	55
23265		41.08	10.56	0	38.6		-10	55
23285		41.42	10.56	0	38.6		-10	55
23305		41.55	10.56	0	38.6		-10	55
23315		41.55	10.56	0	38.6		-10	55
23325		41.71	10.56	0	38.6		-10	55
23345		41.99	10.56	0	38.6		-10	55
23365		42.25	10.56	0	38.6		-10	55
23375		42.25	10.56	0	38.6		-10	55
23385		42.38	10.56	0	38.6		-10	55
23405		42.82	10.56	0	38.6		-10	55
23425		42.75	10.56	0	38.6		-10	55
23440		42.75	10.78	0	38.6		-10	55
23445		43.08	10.78	0	38.6		-10	55
23465		43.28	10.78	0	38.6		-10	55
23485		43.47	10.78	0	38.6		-10	55
23500		43.47	10.78	0	38.6		-10	55
23505		43.68	10.78	0	38.6		-10	55
23525		43.93	10.78	0	38.6		-10	55
23545		44	10.78	0	38.6		-10	55
23565		44.16	10.78	0	38.6		-10	55
23585		44.39	10.78	0	38.6		-10	55
23605		44.57	10.78	0	38.6		-10	55
23625		44.9	10.78	0	38.6		-10	55
23645		44.96	10.78	0	38.6		-10	55
23665		45.15	10.78	0	38.6		-10	55
23685		45.42	10.78	0	38.6		-10	55
23690		45.42	10.78	0	38.6		-10	55
23705		45.53	10.78	0	38.6		-10	55
23725		45.61	10.78	0	38.6		-10	55
23745		45.94	10.78	0	38.6		-10	55
23750		45.94	10.78	0	38.6		-10	55
23765		46.18	10.78	0	38.6		-10	55
23785		46.29	10.78	0	38.6		-10	55
23805		46.38	10.78	0	38.6		-10	55
23815		46.38	10.78	0	38.6		-10	55
23825		46.75	10.78	0	38.6		-10	55
23845		47.05	10.78	0	38.6		-10	55
23865		46.69	10.78	0	38.6		-10	55
23875		46.69	10.78	0	38.6		-10	55
23885		47.16	10.78	0	38.6		-10	55
23905		47.36	10.78	0	38.6		-10	55
23925		47.57	10.78	0	38.6		-10	55
23940		47.57	10.38	0	38.6		-10	55
23945		47.51	10.38	0	38.6		-10	55
23965		47.7	10.38	0	38.6		-10	55
23985		47.77	10.38	0	38.6		-10	55
24000		47.77	10.38	0	38.6		-10	55
24005		47.85	10.38	0	38.6		-10	55
24025		48.17	10.38	0	38.6		-10	55
24045		48.21	10.38	0	38.6		-10	55
24065		48.18	10.38	0	38.6		-10	55
24085		48.19	10.38	0	38.6		-10	55
24105		48.4	10.38	0	38.6		-10	55
24125		48.43	10.38	0	38.6		-10	55
24140		48.43	10.38	0	38.6		-10	55
24145		48.43	10.38	0	38.6		-10	55
24165		48.34	10.38	0	38.6		-10	55
24185		48.41	10.38	0	38.6		-10	55
24205		48.7	10.38	0	38.6		-10	55
24225		48.7	10.38	0	38.6		-10	55
24245		48.44	10.38	0	38.6		-10	55
24250		48.44	10.38	0	38.6		-10	55
24265		48.52	10.38	0	38.6		-10	55
24285		48.44	10.38	0	38.6		-10	55
24305		48.45	10.38	0	38.6		-10	55
24310		48.45	10.38	0	38.6		-10	55
24325		48.5	10.38	0	38.6		-10	55
24345		48.32	10.38	0	38.6		-10	55
24365		48.42	10.38	0	38.6		-10	55
24375		48.42	10.38	0	38.6		-10	55
24385		48.17	10.38	0	38.6		-10	55
24405		48.22	10.38	0	38.6		-10	55
24425		48.17	10.38	0	38.6		-10	55
24435		48.17	10.38	0	38.6		-10	55
24445		47.95	10.38	0	38.6		-10	55
24465		47.74	10.38	0	38.6		-10	55
24485		47.68	10.38	0	38.6		-10	55
24500		47.68	10.73	0	38.6		-10	55
24505		47.57	10.73	0	38.6		-10	55
24525		47.34	10.73	0	38.6		-10	55
24545		47.14	10.73	0	38.6		-10	55
24560		47.14	10.73	0	38.6		-10	55
24565		46.97	10.73	0	38.6		-10	55
24585		46.56	10.73	0	38.6		-10	55
24605		46.41	10.73	0	38.6		-10	55
24625		46.21	10.73	0	38.6		-10	55
24645		46.04	10.73	0	38.6		-10	55
24665		45.76	10.73	0	38.6		-10	55
24685		45.36	10.73	0	38.6		-10	55
24705		45.34	10.73	0	38.6		-10	55
24725		45.19	10.73	0	38.6		-10	55
24745		44.84	10.73	0	38.6		-10	55
24750		44.84	10.73	0	38.6		-10	55
24765		44.46	10.73	0	38.6		-10	55
24785		44.37	10.73	0	38.6		-10	55
24805		44.12	10.73	0	38.6		-10	55
24810		44.12	10.73	0	38.6		-10	55
24825		44.24	10.73	0	38.6		-10	55
24845		43.88	10.73	0	38.6		-10	55
24865		43.58	10.73	0	38.6		-10	55
24875		43.58	10.73	0	38.6		-10	55
24885		43.52	10.73	0	38.6		-10	55
24905		43.27	10.73	0	38.6		-10	55
24925		43.12	10.73	0	38.6		-10	55
24935		43.12	10.73	0	38.6		-10	55
24945		42.97	10.73	0	38.6		-10	55
24965		42.74	10.73	0	38.6		-10	55
24985		42.63	10.73	0	38.6		-10	55
25000		42.63	10.79	0	38.6		-10	55
25005		42.48	10.79	0	38.6		-10	55
25025		42.28	10.79	0	38.6		-10	55
25045		42.1	10.79	0	38.6		-10	55
25060		42.1	10.79	0	38.6		-10	55
25065		41.88	10.79	0	38.6		-10	55
25085		41.71	10.79	0	38.6		-10	55
25105		41.62	10.79	0	38.6		-10	55
25125		41.55	10.79	0	38.6		-10	55
25145		41.22	10.79	0	38.6		-10	55
25165		41	10.79	0	38.6		-10	55
25185		40.97	10.79	0	38.6		-10	55
25205		40.98	10.79	0	38.6		-10	55
25225		40.67	10.79	0	38.6		-10	55
25245		40.46	10.79	0	38.6		-10	55
25250		40.46	10.79	0	38.6		-10	55
25265		40.39	10.79	0	38.6		-10	55
25285		40.09	10.79	0	38.6		-10	55
25305		39.94	10.79	0	38.6		-10	55
25310		39.94	10.79	0	38.6		-10	55
25325		39.88	10.79	0	38.6		-10	55
25345		39.78	10.79	0	38.6		-10	55
25365		39.48	10.79	0	38.6		-10	55
25375		39.48	10.79	0	38.6		-10	55
25385		39.45	10.79	0	38.6		-10	55
25405		39.26	10.79	0	38.6		-10	55
25425		39.38	10.79	0	38.6		-10	55
25435		39.38	10.79	0	38.6		-10	55
25445		39.06	10.79	0	38.6		-10	55
25465		39.11	10.79	0	38.6		-10	55
25485		38.96	10.79	0	38.6		-10	55
25495		38.96	10.79	0	38.6		-10	55
25505		38.99	10.79	0	38.6		-10	55
25525		38.84	10.79	0	38.6		-10	55
25545		38.84	10.79	0	38.6		-10	55
25560		38.84	10.39	0	38.6		-10	55
25565		38.81	10.39	0	38.6		-10	55
25585		38.78	10.39	0	38.6		-10	55
25605		38.78	10.39	0	38.6		-10	55
25620		38.78	10.39	0	38.6		-10	55
25625		38.71	10.39	0	38.6		-10	55
25645		38.69	10.39	0	38.6		-10	55
25665		38.72	10.39	0	38.6		-10	55
25685		38.56	10.39	0	38.6		-10	55
25705		38.66	10.39	0	38.6		-10	55
25725		38.75	10.39	0	38.6		-10	55
25745		38.66	10.39	0	38.6		-10	55
25750		38.66	10.39	0	38.6		-10	55
25765		38.65	10.39	0	38.6		-10	55
25785		38.9	10.39	0	38.6		-10	55
25805		38.84	10.39	0	38.6		-10	55
25810		38.84	10.39	0	38.6		-10	55
25825		38.8	10.39	0	38.6		-10	55
25845		38.87	10.39	0	38.6		-10	55
25865		38.75	10.39	0	38.6		-10	55
25870		38.75	10.39	0	38.6		-10	55
25885		38.99	10.39	0	38.6		-10	55
25905		39.07	10.39	0	38.6		-10	55
25925		39.13	10.39	0	38.6		-10	55
25935		39.13	10.39	0	38.6		-10	55
25945		39.19	10.39	0	38.6		-10	55
25965		39.27	10.39	0	38.6		-10	55
25985		39.47	10.39	0	38.6		-10	55
25995		39.47	10.39	0	38.6		-10	55
26005		39.42	10.39	0	38.6		-10	55
26025		39.68	10.39	0	38.6		-10	55
26045		39.93	10.39	0	38.6		-10	55
26060		39.93	10.96	0	38.6		-10	55
26065		40.08	10.96	0	38.6		-10	55
26085		40.15	10.96	0	38.6		-10	55
26105		40.45	10.96	0	38.6		-10	55
26120		40.45	10.96	0	38.6		-10	55
26125		40.67	10.96	0	38.6		-10	55
26145		40.72	10.96	0	38.6		-10	55
26165		41.01	10.96	0	38.6		-10	55
26185		41.22	10.96	0	38.6		-10	55
26205		41.34	10.96	0	38.6		-10	55
26225		41.6	10.96	0	38.6		-10	55
26245		41.71	10.96	0	38.6		-10	55
26265		41.84	10.96	0	38.6		-10	55
26285		42.18	10.96	0	38.6		-10	55
26305		42.32	10.96	0	38.6		-10	55
26310		42.32	10.96	0	38.6		-10	55
26325		42.7	10.96	0	38.6		-10	55
26345		42.75	10.96	0	38.6		-10	55
26365		42.99	10.96	0	38.6		-10	55
26370		42.99	10.96	0	38.6		-10	55
26385		43.16	10.96	0	38.6		-10	55
26405		43.4	10.96	0	38.6		-10	55
26425		43.51	10.96	0	38.6		-10	55
26435		43.51	10.96	0	38.6		-10	55
26445		43.73	10.96	0	38.6		-10	55
26465		43.87	10.96	0	38.6		-10	55
26485		44.05	10.96	0	38.6		-10	55
26495		44.05	10.96	0	38.6		-10	55
26505		44.26	10.96	0	38.6		-10	55
26525		44.58	10.96	0	38.6		-10	55
26545		44.82	10.96	0	38.6		-10	55
26560		44.82	10.79	0	38.6		-10	55
26565		44.97	10.79	0	38.6		-10	55
26585		45.06	10.79	0	38.6		-10	55
26605		45.3	10.79	0	38.6		-10	55
26620		45.3	10.79	0	38.6		-10	55
26625		45.53	10.79	0	38.6		-10	55
26645		45.63	10.79	0	38.6		-10	55
26665		45.84	10.79	0	38.6		-10	55
26685		45.99	10.79	0	38.6		-10	55
26705		46.19	10.79	0	38.6		-10	55
26725		46.37	10.79	0	38.6		-10	55
26745		46.56	10.79	0	38.6		-10	55
26765		46.7	10.79	0	38.6		-10	55
26785		46.96	10.79	0	38.6		-10	55
26805		47.1	10.79	0	38.6		-10	55
26825		47.44	10.79	0	38.6		-10	55
26845		47.47	10.79	0	38.6		-10	55
26865		47.63	10.79	0	38.6		-10	55
26870		47.63	10.79	0	38.6		-10	55
26885		47.76	10.79	0	38.6		-10	55
26905		47.76	10.79	0	38.6		-10	55
26925		48.08	10.79	0	38.6		-10	55
26935		48.08	10.79	0	38.6		-10	55
26945		48.01	10.79	0	38.6		-10	55
26965		48.16	10.79	0	38.6		-10	55
26985		48.09	10.79	0	38.6		-10	55
27005		48.3	10.79	0	38.6		-10	55
27025		48.42	10.79	0	38.6		-10	55
27045		48.27	10.79	0	38.6		-10	55
27055		48.27	10.79	0	38.6		-10	55
27065		48.52	10.79	0	38.6		-10	55
27085		48.24	10.79	0	38.6		-10	55
27105		48.51	10.79	0	38.6		-10	55
27120		48.51	10.93	0	38.6		-10	55
27125		48.42	10.93	0	38.6		-10	55
27145		48.5	10.93	0	38.6		-10	55
27165		48.4	10.93	0	38.6		-10	55
27180		48.4	10.93	0	38.6		-10	55
27185		48.38	10.93	0	38.6		-10	55
27205		48.43	10.93	0	38.6		-10	55
27225		48.4	10.93	0	38.6		-10	55
27245		48.49	10.93	0	38.6		-10	55
27265		48.37	10.93	0	38.6		-10	55
27285		48.32	10.93	0	38.6		-10	55
27305		48.23	10.93	0	38.6		-10	55
27325		48.01	10.93	0	38.6		-10	55
27345		48.08	10.93	0	38.6		-10	55
27365		47.87	10.93	0	38.6		-10	55
27370		47.87	10.93	0	38.6		-10	55
27385		47.85	10.93	0	38.6		-10	55
27405		47.51	10.93	0	38.6		-10	55
27425		47.57	10.93	0	38.6		-10	55
27430		47.57	10.93	0	38.6		-10	55
27445		47.25	10.93	0	38.6		-10	55
27465		46.9	10.93	0	38.6		-10	55
27485		46.88	10.93	0	38.6		-10	55
27495		46.88	10.93	0	38.6		-10	55
27505		46.62	10.93	0	38.6		-10	55
27525		46.44	10.93	0	38.6		-10	55
27545		46.24	10.93	0	38.6		-10	55
27555		46.24	10.93	0	38.6		-10	55
27565		45.81	10.93	0	38.6		-10	55
27585		45.67	10.93	0	38.6		-10	55
27605		45.5	10.93	0	38.6		-10	55
27620		45.5	11.04	0	38.6		-10	55
27625		45.46	11.04	0	38.6		-10	55
27645		45.33	11.04	0	38.6		-10	55
27665		44.93	11.04	0	38.6		-10	55
27680		44.93	11.04	0	38.6		-10	55
27685		44.6	11.04	0	38.6		-10	55
27705		44.67	11.04	0	38.6		-10	55
27725		44.31	11.04	0	38.6		-10	55
27745		44.12	11.04	0	38.6		-10	55
27765		43.82	11.04	0	38.6		-10	55
27785		43.69	11.04	0	38.6		-10	55
27805		43.47	11.04	0	38.6		-10	55
27825		43.28	11.04	0	38.6		-10	55
27845		43.14	11.04	0	38.6		-10	55
27865		42.99	11.04	0	38.6		-10	55
27870		42.99	11.04	0	38.6		-10	55
27885		42.75	11.04	0	38.6		-10	55
27905		42.68	11.04	0	38.6		-10	55
27925		42.43	11.04	0	38.6		-10	55
27930		42.43	11.04	0	38.6		-10	55
27945		42.31	11.04	0	38.6		-10	55
27965		42.09	11.04	0	38.6		-10	55
27985		41.86	11.04	0	38.6		-10	55
27995		41.86	11.04	0	38.6		-10	55
28005		41.72	11.04	0	38.6		-10	55
28025		41.56	11.04	0	38.6		-10	55
28045		41.4	11.04	0	38.6		-10	55
28055		41.4	11.04	0	38.6		-10	55
28065		41.32	11.04	0	38.6		-10	55
28085		41.07	11.04	0	38.6		-10	55
28105		40.99	11.04	0	38.6		-10	55
28115		40.99	11.04	0	38.6		-10	55
28125		40.76	11.04	0	38.6		-10	55
28145		40.72	11.04	0	38.6		-10	55
28165		40.42	11.04	0	38.6		-10	55
28180		40.42	11.11	0	38.6		-10	55
28185		40.25	11.11	0	38.6		-10	55
28205		40.23	11.11	0	38.6		-10	55
28225		39.86	11.11	0	38.6		-10	55
28245		39.87	11.11	0	38.6		-10	55
28265		39.62	11.11	0	38.6		-10	55
28285		39.54	11.11	0	38.6		-10	55
28305		39.41	11.11	0	38.6		-10	55
28325		39.35	11.11	0	38.6		-10	55
28345		39.15	11.11	0	38.6		-10	55
28365		39.2	11.11	0	38.6		-10	55
28370		39.2	11.11	0	38.6		-10	55
28385		39.02	11.11	0	38.6		-10	55
28405		38.86	11.11	0	38.6		-10	55
28425		39.02	11.11	0	38.6		-10	55
28430		39.02	11.11	0	38.6		-10	55
28445		38.88	11.11	0	38.6		-10	55
28465		38.77	11.11	0	38.6		-10	55
28485		38.83	11.11	0	38.6		-10	55
28490		38.83	11.11	0	38.6		-10	55
28505		38.76	11.11	0	38.6		-10	55
28525		38.84	11.11	0	38.6		-10	55
28545		38.76	11.11	0	38.6		-10	55
28555		38.76	11.11	0	38.6		-10	55
28565		38.69	11.11	0	38.6		-10	55
28585		38.7	11.11	0	38.6		-10	55
28605		38.69	11.11	0	38.6		-10	55
28615		38.69	11.11	0	38.6		-10	55
28625		38.58	11.11	0	38.6		-10	55
28645		38.64	11.11	0	38.6		-10	55
28665		38.76	11.11	0	38.6		-10	55
28680		38.76	10.88	0	38.6		-10	55
28685		38.67	10.88	0	38.6		-10	55
28705		38.95	10.88	0	38.6		-10	55
28725		38.88	10.88	0	38.6		-10	55
28740		38.88	10.88	0	38.6		-10	55
28745		39.02	10.88	0	38.6		-10	55
28765		39.09	10.88	0	38.6		-10	55
28785		39.29	10.88	0	38.6		-10	55
28805		39.11	10.88	0	38.6		-10	55
28825		39.38	10.88	0	38.6		-10	55
28845		39.55	10.88	0	38.6		-10	55
28865		39.64	10.88	0	38.6		-10	55
28885		39.86	10.88	0	38.6		-10	55
28905		40.08	10.88	0	38.6		-10	55
28925		40.27	10.88	0	38.6		-10	55
28930		40.27	10.88	0	38.6		-10	55
28945		40.48	10.88	0	38.6		-10	55
28965		40.69	10.88	0	38.6		-10	55
28985		40.75	10.88	0	38.6		-10	55
28990		40.75	10.88	0	38.6		-10	55
29005		40.83	10.88	0	38.6		-10	55
29025		41.23	10.88	0	38.6		-10	55
29045		41.38	10.88	0	38.6		-10	55
29055		41.38	10.88	0	38.6		-10	55
29065		41.61	10.88	0	38.6		-10	55
29085		41.79	10.88	0	38.6		-10	55
29105		42.03	10.88	0	38.6		-10	55
29115		42.03	10.88	0	38.6		-10	55
29125		42.2	10.88	0	38.6		-10	55
29145		42.41	10.88	0	38.6		-10	55
29165		42.77	10.88	0	38.6		-10	55
29180		42.77	10.79	0	38.6		-10	55
29185		42.9	10.79	0	38.6		-10	55
29205		42.93	10.79	0	38.6		-10	55
29225		43.38	10.79	0	38.6		-10	55
29240		43.38	10.79	0	38.6		-10	55
29245		43.56	10.79	0	38.6		-10	55
29265		43.61	10.79	0	38.6		-10	55
29285		43.79	10.79	0	38.6		-10	55
29305		43.98	10.79	0	38.6		-10	55
29325		44.3	10.79	0	38.6		-10	55
29345		44.5	10.79	0	38.6		-10	55
29365		44.54	10.79	0	38.6		-10	55
29385		44.79	10.79	0	38.6		-10	55
29405		44.88	10.79	0	38.6		-10	55
29425		45.22	10.79	0	38.6		-10	55
29430		45.22	10.79	0	38.6		-10	55
29445		45.45	10.79	0	38.6		-10	55
29465		45.62	10.79	0	38.6		-10	55
29485		45.75	10.79	0	38.6		-10	55
29490		45.75	10.79	0	38.6		-10	55
29505		45.91	10.79	0	38.6		-10	55
29525		46.09	10.79	0	38.6		-10	55
29545		46.44	10.79	0	38.6		-10	55
29555		46.44	10.79	0	38.6		-10	55
29565		46.64	10.79	0	38.6		-10	55
29585		46.65	10.79	0	38.6		-10	55
29605		46.85	10.79	0	38.6		-10	55
29615		46.85	10.79	0	38.6		-10	55
29625		46.96	10.79	0	38.6		-10	55
29645		47.21	10.79	0	38.6		-10	55
29665		47.3	10.79	0	38.6		-10	55
29680		47.3	11.06	0	38.6		-10	55
29685		47.6	11.06	0	38.6		-10	55
29705		47.81	11.06	0	38.6		-10	55
29725		47.7	11.06	0	38.6		-10	55
29740		47.7	11.06	0	38.6		-10	55
29745		47.99	11.06	0	38.6		-10	55
29765		47.96	11.06	0	38.6		-10	55
29785		48.19	11.06	0	38.6		-10	55
29800		48.19	11.06	0	38.6		-10	55
29805		48.22	11.06	0	38.6		-10	55
29825		48.18	11.06	0	38.6		-10	55
29845		48.45	11.06	0	38.6		-10	55
29865		48.32	11.06	0	38.6		-10	55
29885		48.29	11.06	0	38.6		-10	55
29905		48.4	11.06	0	38.6		-10	55
29925		48.52	11.06	0	38.6		-10	55
29945		48.53	11.06	0	38.6		-10	55
29965		48.4	11.06	0	38.6		-10	55
29985		48.57	11.06	0	38.6		-10	55
29990		48.57	11.06	0	38.6		-10	55
30005		48.14	11.06	0	38.6		-10	55
30025		48.59	11.06	0	38.6		-10	55
30045		48.58	11.06	0	38.6		-10	55
30050		48.58	11.06	0	38.6		-10	55
30065		48.32	11.06	0	38.6		-10	55
30085		48.32	11.06	0	38.6		-10	55
30105		48.38	11.06	0	38.6		-10	55
30115		48.38	11.06	0	38.6		-10	55
30125		48.22	11.06	0	38.6		-10	55
30145		48.23	11.06	0	38.6		-10	55
30165		48.3	11.06	0	38.6		-10	55
30175		48.3	11.06	0	38.6		-10	55
30185		48.04	11.06	0	38.6		-10	55
30205		47.74	11.06	0	38.6		-10	55
30225		47.62	11.06	0	38.6		-10	55
30240		47.62	10.98	0	38.6		-10	55
30245		47.42	10.98	0	38.6		-10	55
30265		47.26	10.98	0	38.6		-10	55
30285		47.09	10.98	0	38.6		-10	55
30300		47.09	10.98	0	38.6		-10	55
30305		47.01	10.98	0	38.6		-10	55
30325		46.69	10.98	0	38.6		-10	55
30345		46.6	10.98	0	38.6		-10	55
30365		46.27	10.98	0	38.6		-10	55
30385		46	10.98	0	38.6		-10	55
30405		45.81	10.98	0	38.6		-10	55
30425		45.76	10.98	0	38.6		-10	55
30445		45.27	10.98	0	38.6		-10	55
30465		45.27	10.98	0	38.6		-10	55
30485		44.88	10.98	0	38.6		-10	55
30490		44.88	10.98	0	38.6		-10	55
30505		44.8	10.98	0	38.6		-10	55
30525		44.7	10.98	0	38.6		-10	55
30545		44.44	10.98	0	38.6		-10	55
30550		44.44	10.98	0	38.6		-10	55
30565		44.12	10.98	0	38.6		-10	55
30585		44.06	10.98	0	38.6		-10	55
30605		43.7	10.98	0	38.6		-10	55
30615		43.7	10.98	0	38.6		-10	55
30625		43.62	10.98	0	38.6		-10	55
30645		43.52	10.98	0	38.6		-10	55
30665		43.31	10.98	0	38.6		-10	55
30675		43.31	10.98	0	38.6		-10	55
30685		43.05	10.98	0	38.6		-10	55
30705		42.92	10.98	0	38.6		-10	55
30725		42.81	10.98	0	38.6		-10	55
30740		42.81	11.06	0	38.6		-10	55
30745		42.5	11.06	0	38.6		-10	55
30765		42.4	11.06	0	38.6		-10	55
30785		42.09	11.06	0	38.6		-10	55
30800		42.09	11.06	0	38.6		-10	55
30805		41.96	11.06	0	38.6		-10	55
30825		41.81	11.06	0	38.6		-10	55
30845		41.79	11.06	0	38.6		-10	55
30865		41.51	11.06	0	38.6		-10	55
30885		41.34	11.06	0	38.6		-10	55
30905		41.14	11.06	0	38.6		-10	55
30925		40.9	11.06	0	38.6		-10	55
30945		40.78	11.06	0	38.6		-10	55
30965		40.68	11.06	0	38.6		-10	55
30985		40.51	11.06	0	38.6		-10	55
30990		40.51	11.06	0	38.6		-10	55
31005		40.33	11.06	0	38.6		-10	55
31025		40.15	11.06	0	38.6		-10	55
31045		40.12	11.06	0	38.6		-10	55
31050		40.12	11.06	0	38.6		-10	55
31065		39.85	11.06	0	38.6		-10	55
31085		39.64	11.06	0	38.6		-10	55
31105		39.6	11.06	0	38.6		-10	55
31110		39.6	11.06	0	38.6		-10	55
31125		39.58	11.06	0	38.6		-10	55
31145		39.32	11.06	0	38.6		-10	55
31165		39.36	11.06	0	38.6		-10	55
31175		39.36	11.06	0	38.6		-10	55
31185		39.13	11.06	0	38.6		-10	55
31205		39.15	11.06	0	38.6		-10	55
31225		39.2	11.06	0	38.6		-10	55
31240		39.2	10.88	0	38.6		-10	55
31245		38.9	10.88	0	38.6		-10	55
31265		38.98	10.88	0	38.6		-10	55
31285		38.83	10.88	0	38.6		-10	55
31300		38.83	10.88	0	38.6		-10	55
31305		38.87	10.88	0	38.6		-10	55
31325		38.82	10.88	0	38.6		-10	55
31345		38.72	10.88	0	38.6		-10	55
31360		38.72	10.88	0	38.6		-10	55
31365		38.77	10.88	0	38.6		-10	55
31385		38.69	10.88	0	38.6		-10	55
31405		38.67	10.88	0	38.6		-10	55
31425		38.66	10.88	0	38.6		-10	55
31445		38.7	10.88	0	38.6		-10	55
31465		38.63	10.88	0	38.6		-10	55
31485		38.63	10.88	0	38.6		-10	55
31505		38.72	10.88	0	38.6		-10	55
31525		38.92	10.88	0	38.6		-10	55
31545		38.91	10.88	0	38.6		-10	55
31550		38.91	10.88	0	38.6		-10	55
31565		38.75	10.88	0	38.6		-10	55
31585		38.89	10.88	0	38.6		-10	55
31605		38.99	10.88	0	38.6		-10	55
31610		38.99	10.88	0	38.6		-10	55
31625		38.97	10.88	0	38.6		-10	55
31645		39.18	10.88	0	38.6		-10	55
31665		39.26	10.88	0	38.6		-10	55
31675		39.26	10.88	0	38.6		-10	55
31685		39.35	10.88	0	38.6		-10	55
31705		39.45	10.88	0	38.6		-10	55
31725		39.69	10.88	0	38.6		-10	55
31735		39.69	10.88	0	38.6		-10	55
31745		40.01	10.88	0	38.6		-10	55
31765		40.13	10.88	0	38.6		-10	55
31785		40.3	10.88	0	38.6		-10	55
31800		40.3	10.96	0	38.6		-10	55
31805		40.28	10.96	0	38.6		-10	55
31825		40.72	10.96	0	38.6		-10	55
31845		40.89	10.96	0	38.6		-10	55
31860		40.89	10.96	0	38.6		-10	55
31865		41.03	10.96	0	38.6		-10	55
31885		41.19	10.96	0	38.6		-10	55
31905		41.45	10.96	0	38.6		-10	55
31925		41.68	10.96	0	38.6		-10	55
31945		41.96	10.96	0	38.6		-10	55
31965		42.04	10.96	0	38.6		-10	55
31985		42.25	10.96	0	38.6		-10	55
32005		42.38	10.96	0	38.6		-10	55
32025		42.83	10.96	0	38.6		-10	55
32045		42.89	10.96	0	38.6		-10	55
32050		42.89	10.96	0	38.6		-10	55
32065		43.21	10.96	0	38.6		-10	55
32085		43.22	10.96	0	38.6		-10	55
32105		43.48	10.96	0	38.6		-10	55
32110		43.48	10.96	0	38.6		-10	55
32125		43.68	10.96	0	38.6		-10	55
32145		43.91	10.96	0	38.6		-10	55
32165		44.09	10.96	0	38.6		-10	55
32175		44.09	10.96	0	38.6		-10	55
32185		44.28	10.96	0	38.6		-10	55
32205		44.55	10.96	0	38.6		-10	55
32225		44.71	10.96	0	38.6		-10	55
[truncated: 339 more rows]
