# Supplementary material for: Clinical identification of the stimulus intensity to measure temporal summation of second pain
Source: Sci Rep. 2022 Jul 28;12:12915. doi: 10.1038/s41598-022-17171-6 (PMC9334644; doi:10.1038/s41598-022-17171-6)
Supplement: Supplementary file 1 — Supplementary Information 1. [file 41598_2022_17171_MOESM1_ESM.zip › 5 PT1.xlsx]

## Sheet: Sheet1
Timestamp [msec]	Heater [C]	Tec [C]	Water [C]	COVAS	Baseline [C]	Events	LimiterMin [C]	LimiterMax [C]
0		39.75
20		39.77	9.58	0	39.6		-10	55
40		39.74	9.58	0	39.6		-10	55
50		39.74	9.58	0	39.6		-10	55
60		39.85	9.58	0	39.6		-10	55
80		39.72	9.58	0	39.6		-10	55
100		39.93	9.58	0	39.6		-10	55
105		39.93	9.58	0	39.6		-10	55
120		39.8	9.58	0	39.6		-10	55
140		39.83	9.58	0	39.6		-10	55
160		39.79	9.58	0	39.6		-10	55
165		39.79	9.58	0	39.6		-10	55
180		39.72	9.58	0	39.6		-10	55
200		39.69	9.58	0	39.6		-10	55
220		39.81	9.58	0	39.6		-10	55
230		39.81	9.58	0	39.6		-10	55
240		39.71	9.58	0	39.6		-10	55
260		39.63	9.58	0	39.6		-10	55
280		39.74	9.58	0	39.6		-10	55
290		39.74	9.58	0	39.6		-10	55
300		39.57	9.58	0	39.6		-10	55
320		39.85	9.58	0	39.6		-10	55
340		39.68	9.58	0	39.6		-10	55
355		39.68	9.58	0	39.6		-10	55
360		39.64	9.58	0	39.6		-10	55
380		39.49	9.58	0	39.6		-10	55
400		39.62	9.58	0	39.6		-10	55
415		39.62	9.58	0	39.6		-10	55
420		39.74	9.58	0	39.6		-10	55
440		39.79	9.58	0	39.6		-10	55
460		39.57	9.58	0	39.6		-10	55
480		39.55	9.58	0	39.6		-10	55
500		39.6	9.58	0	39.6		-10	55
520		39.63	9.58	0	39.6		-10	55
540		39.61	9.6	0	39.6		-10	55
560		39.52	9.6	0	39.6		-10	55
580		39.7	9.6	0	39.6		-10	55
600		39.55	9.6	0	39.6		-10	55
605		39.55	9.6	0	39.6		-10	55
620		39.62	9.6	0	39.6		-10	55
640		39.56	9.6	0	39.6		-10	55
660		39.63	9.6	0	39.6		-10	55
665		39.63	9.6	0	39.6		-10	55
680		39.68	9.6	0	39.6		-10	55
700		39.57	9.6	0	39.6		-10	55
720		39.69	9.6	0	39.6		-10	55
725		39.69	9.6	0	39.6		-10	55
740		39.52	9.6	0	39.6		-10	55
760		39.63	9.6	0	39.6		-10	55
780		39.45	9.6	0	39.6		-10	55
790		39.45	9.6	0	39.6		-10	55
800		39.55	9.6	0	39.6		-10	55
820		39.73	9.6	0	39.6		-10	55
840		39.6	9.6	0	39.6		-10	55
855		39.6	9.6	0	39.6		-10	55
860		39.56	9.6	0	39.6		-10	55
880		39.59	9.6	0	39.6		-10	55
900		39.53	9.6	0	39.6		-10	55
915		39.53	9.6	0	39.6		-10	55
920		39.72	9.6	0	39.6		-10	55
940		39.73	9.6	0	39.6		-10	55
960		39.5	9.6	0	39.6		-10	55
975		39.5	9.6	0	39.6		-10	55
980		39.49	9.6	0	39.6		-10	55
1000		39.67	9.6	0	39.6		-10	55
1020		39.74	9.6	0	39.6		-10	55
1040		39.47	9.28	0	39.6		-10	55
1060		39.6	9.28	0	39.6		-10	55
1080		39.68	9.28	0	39.6		-10	55
1100		39.65	9.28	0	39.6		-10	55
1120		39.74	9.28	0	39.6		-10	55
1140		39.52	9.28	0	39.6		-10	55
1160		39.66	9.28	0	39.6		-10	55
1165		39.66	9.28	0	39.6		-10	55
1180		39.69	9.28	0	39.6		-10	55
1200		39.7	9.28	0	39.6		-10	55
1220		39.83	9.28	0	39.6		-10	55
1225		39.83	9.28	0	39.6		-10	55
1240		39.77	9.28	0	39.6		-10	55
1260		39.76	9.28	0	39.6		-10	55
1280		39.84	9.28	0	39.6		-10	55
1290		39.84	9.28	0	39.6		-10	55
1300		39.66	9.28	0	39.6		-10	55
1320		39.71	9.28	0	39.6		-10	55
1340		39.71	9.28	0	39.6		-10	55
1350		39.71	9.28	0	39.6		-10	55
1360		39.63	9.28	0	39.6		-10	55
1380		39.71	9.28	0	39.6		-10	55
1400		39.72	9.28	0	39.6		-10	55
1415		39.72	9.28	0	39.6		-10	55
1420		39.64	9.28	0	39.6		-10	55
1440		39.75	9.28	0	39.6		-10	55
1460		39.81	9.28	0	39.6		-10	55
1475		39.81	9.28	0	39.6		-10	55
1480		39.56	9.28	0	39.6		-10	55
1500		39.76	9.28	0	39.6		-10	55
1520		39.76	9.28	0	39.6		-10	55
1540		39.66	9.5	0	39.6		-10	55
1560		39.75	9.5	0	39.6		-10	55
1580		39.66	9.5	0	39.6		-10	55
1600		39.53	9.5	0	39.6		-10	55
1620		39.67	9.5	0	39.6		-10	55
1640		39.73	9.5	0	39.6		-10	55
1660		39.62	9.5	0	39.6		-10	55
1665		39.62	9.5	0	39.6		-10	55
1680		39.59	9.5	0	39.6		-10	55
1700		39.67	9.5	0	39.6		-10	55
1720		39.59	9.5	0	39.6		-10	55
1725		39.59	9.5	0	39.6		-10	55
1740		39.67	9.5	0	39.6		-10	55
1760		39.68	9.5	0	39.6		-10	55
1780		39.45	9.5	0	39.6		-10	55
1790		39.45	9.5	0	39.6		-10	55
1800		39.63	9.5	0	39.6		-10	55
1820		39.6	9.5	0	39.6		-10	55
1840		39.7	9.5	0	39.6		-10	55
1850		39.7	9.5	0	39.6		-10	55
1860		39.57	9.5	0	39.6		-10	55
1880		39.57	9.5	0	39.6		-10	55
1900		39.43	9.5	0	39.6		-10	55
1915		39.43	9.5	0	39.6		-10	55
1920		39.53	9.5	0	39.6		-10	55
1940		39.68	9.5	0	39.6		-10	55
1960		39.57	9.5	0	39.6		-10	55
1975		39.57	9.5	0	39.6		-10	55
1980		39.58	9.5	0	39.6		-10	55
2000		39.58	9.5	0	39.6		-10	55
2020		39.72	9.5	0	39.6		-10	55
2035		39.72	9.5	0	39.6		-10	55
2040		39.6	9.5	0	39.6		-10	55
2060		39.69	9.5	0	39.6		-10	55
2080		39.62	9.5	0	39.6		-10	55
2100		39.57	9.42	0	39.6		-10	55
2120		39.7	9.42	0	39.6		-10	55
2140		39.55	9.42	0	39.6		-10	55
2160		39.61	9.42	0	39.6		-10	55
2165		39.61	9.42	0	39.6		-10	55
2180		39.68	9.42	0	39.6		-10	55
2200		39.57	9.42	0	39.6		-10	55
2220		39.77	9.42	0	39.6		-10	55
2225		39.77	9.42	0	39.6		-10	55
2240		39.82	9.42	0	39.6		-10	55
2260		39.59	9.42	0	39.6		-10	55
2280		39.67	9.42	0	39.6		-10	55
2290		39.67	9.42	0	39.6		-10	55
2300		39.63	9.42	0	39.6		-10	55
2320		39.6	9.42	0	39.6		-10	55
2340		39.57	9.42	0	39.6		-10	55
2350		39.57	9.42	0	39.6		-10	55
2360		39.48	9.42	0	39.6		-10	55
2380		39.51	9.42	0	39.6		-10	55
2400		39.66	9.42	0	39.6		-10	55
2410		39.66	9.42	0	39.6		-10	55
2420		39.57	9.42	0	39.6		-10	55
2440		39.58	9.42	0	39.6		-10	55
2460		39.72	9.42	0	39.6		-10	55
2475		39.72	9.42	0	39.6		-10	55
2480		39.61	9.42	0	39.6		-10	55
2500		39.52	9.42	0	39.6		-10	55
2520		39.6	9.42	0	39.6		-10	55
2535		39.6	9.42	0	39.6		-10	55
2540		39.57	9.42	0	39.6		-10	55
2560		39.7	9.42	0	39.6		-10	55
2580		39.79	9.42	0	39.6		-10	55
2600		39.61	9.65	0	39.6		-10	55
2620		39.72	9.65	0	39.6		-10	55
2640		39.64	9.65	0	39.6		-10	55
2660		39.66	9.65	0	39.6		-10	55
2680		39.65	9.65	0	39.6		-10	55
2700		39.69	9.65	0	39.6		-10	55
2720		39.68	9.65	0	39.6		-10	55
2725		39.68	9.65	0	39.6		-10	55
2740		39.62	9.65	0	39.6		-10	55
2760		39.61	9.65	0	39.6		-10	55
2780		39.56	9.65	0	39.6		-10	55
2785		39.56	9.65	0	39.6		-10	55
2800		39.55	9.65	0	39.6		-10	55
2820		39.65	9.65	0	39.6		-10	55
2840		39.71	9.65	0	39.6		-10	55
2850		39.71	9.65	0	39.6		-10	55
2860		39.56	9.65	0	39.6		-10	55
2880		39.53	9.65	0	39.6		-10	55
2900		39.5	9.65	0	39.6		-10	55
2910		39.5	9.65	0	39.6		-10	55
2920		39.68	9.65	0	39.6		-10	55
2940		39.51	9.65	0	39.6		-10	55
2960		39.65	9.65	0	39.6		-10	55
2975		39.65	9.65	0	39.6		-10	55
2980		39.61	9.65	0	39.6		-10	55
3000		39.7	9.65	0	39.6		-10	55
3020		39.77	9.65	0	39.6		-10	55
3035		39.77	9.65	0	39.6		-10	55
3040		39.67	9.65	0	39.6		-10	55
3060		39.71	9.65	0	39.6		-10	55
3080		39.68	9.65	0	39.6		-10	55
3100		39.63	9.43	0	39.6		-10	55
3120		39.76	9.43	0	39.6		-10	55
3140		39.77	9.43	0	39.6		-10	55
3160		39.52	9.43	0	39.6		-10	55
3180		39.57	9.43	0	39.6		-10	55
3200		39.56	9.43	0	39.6		-10	55
3220		39.64	9.43	0	39.6		-10	55
3225		39.64	9.43	0	39.6		-10	55
3240		39.61	9.43	0	39.6		-10	55
3260		39.62	9.43	0	39.6		-10	55
3280		39.55	9.43	0	39.6		-10	55
3285		39.55	9.43	0	39.6		-10	55
3300		39.66	9.43	0	39.6		-10	55
3320		39.63	9.43	0	39.6		-10	55
3340		39.82	9.43	0	39.6		-10	55
3350		39.82	9.43	0	39.6		-10	55
3360		39.53	9.43	0	39.6		-10	55
3380		39.66	9.43	0	39.6		-10	55
3400		39.7	9.43	0	39.6		-10	55
3410		39.7	9.43	0	39.6		-10	55
3420		39.63	9.43	0	39.6		-10	55
3440		39.67	9.43	0	39.6		-10	55
3460		39.46	9.43	0	39.6		-10	55
3475		39.46	9.43	0	39.6		-10	55
3480		39.53	9.43	0	39.6		-10	55
3500		39.45	9.43	0	39.6		-10	55
3520		39.59	9.43	0	39.6		-10	55
3535		39.59	9.43	0	39.6		-10	55
3540		39.59	9.43	0	39.6		-10	55
3560		39.48	9.43	0	39.6		-10	55
3580		39.54	9.43	0	39.6		-10	55
3600		39.59	9.5	0	39.6		-10	55
3620		39.65	9.5	0	39.6		-10	55
3640		39.68	9.5	0	39.6		-10	55
3660		39.53	9.5	0	39.6		-10	55
3680		39.53	9.5	0	39.6		-10	55
3700		39.65	9.5	0	39.6		-10	55
3720		39.41	9.5	0	39.6		-10	55
3740		39.61	9.5	0	39.6		-10	55
3760		39.56	9.5	0	39.6		-10	55
3780		39.57	9.5	0	39.6		-10	55
3785		39.57	9.5	0	39.6		-10	55
3800		39.64	9.5	0	39.6		-10	55
3820		39.56	9.5	0	39.6		-10	55
3840		39.65	9.5	0	39.6		-10	55
3845		39.65	9.5	0	39.6		-10	55
3860		39.56	9.5	0	39.6		-10	55
3880		39.51	9.5	0	39.6		-10	55
3900		39.66	9.5	0	39.6		-10	55
3910		39.66	9.5	0	39.6		-10	55
3920		39.61	9.5	0	39.6		-10	55
3940		39.56	9.5	0	39.6		-10	55
3960		39.73	9.5	0	39.6		-10	55
3970		39.73	9.5	0	39.6		-10	55
3980		39.57	9.5	0	39.6		-10	55
4000		39.73	9.5	0	39.6		-10	55
4020		39.6	9.5	0	39.6		-10	55
4035		39.6	9.5	0	39.6		-10	55
4040		39.56	9.5	0	39.6		-10	55
4060		39.7	9.5	0	39.6		-10	55
4080		39.51	9.5	0	39.6		-10	55
4095		39.51	9.5	0	39.6		-10	55
4100		39.59	9.5	0	39.6		-10	55
4120		39.62	9.5	0	39.6		-10	55
4140		39.58	9.5	0	39.6		-10	55
4160		39.61	9.63	0	39.6		-10	55
4180		39.57	9.63	0	39.6		-10	55
4200		39.5	9.63	0	39.6		-10	55
4220		39.69	9.63	0	39.6		-10	55
4240		39.61	9.63	0	39.6		-10	55
4260		39.59	9.63	0	39.6		-10	55
4280		39.41	9.63	0	39.6		-10	55
4285		39.41	9.63	0	39.6		-10	55
4300		39.4	9.63	0	39.6		-10	55
4320		39.65	9.63	0	39.6		-10	55
4340		39.67	9.63	0	39.6		-10	55
4345		39.67	9.63	0	39.6		-10	55
4360		39.62	9.63	0	39.6		-10	55
4380		39.62	9.63	0	39.6		-10	55
4400		39.64	9.63	0	39.6		-10	55
4410		39.64	9.63	0	39.6		-10	55
4420		39.6	9.63	0	39.6		-10	55
4440		39.62	9.63	0	39.6		-10	55
4460		39.68	9.63	0	39.6		-10	55
4470		39.68	9.63	0	39.6		-10	55
4480		39.69	9.63	0	39.6		-10	55
4500		39.65	9.63	0	39.6		-10	55
4520		39.68	9.63	0	39.6		-10	55
4535		39.68	9.63	0	39.6		-10	55
4540		39.66	9.63	0	39.6		-10	55
4560		39.57	9.63	0	39.6		-10	55
4580		39.47	9.63	0	39.6		-10	55
4595		39.47	9.63	0	39.6		-10	55
4600		39.62	9.63	0	39.6		-10	55
4620		39.71	9.63	0	39.6		-10	55
4640		39.66	9.63	0	39.6		-10	55
4660		39.65	9.47	0	39.6		-10	55
4680		39.57	9.47	0	39.6		-10	55
4700		39.58	9.47	0	39.6		-10	55
4720		39.7	9.47	0	39.6		-10	55
4740		39.76	9.47	0	39.6		-10	55
4760		39.8	9.47	0	39.6		-10	55
4780		39.61	9.47	0	39.6		-10	55
4785		39.61	9.47	0	39.6		-10	55
4800		39.58	9.47	0	39.6		-10	55
4820		39.55	9.47	0	39.6		-10	55
4840		39.57	9.47	0	39.6		-10	55
4845		39.57	9.47	0	39.6		-10	55
4860		39.67	9.47	0	39.6		-10	55
4880		39.56	9.47	0	39.6		-10	55
4900		39.76	9.47	0	39.6		-10	55
4910		39.76	9.47	0	39.6		-10	55
4920		39.61	9.47	0	39.6		-10	55
4940		39.59	9.47	0	39.6		-10	55
4960		39.7	9.47	0	39.6		-10	55
4970		39.7	9.47	0	39.6		-10	55
4980		39.56	9.47	0	39.6		-10	55
5000		39.6	9.47	0	39.6		-10	55
5020		39.65	9.47	0	39.6		-10	55
5030		39.65	9.47	0	39.6		-10	55
5040		39.69	9.47	0	39.6		-10	55
5060		39.59	9.47	0	39.6		-10	55
5080		39.63	9.47	0	39.6		-10	55
5095		39.63	9.47	0	39.6		-10	55
5100		39.61	9.47	0	39.6		-10	55
5120		39.52	9.47	0	39.6		-10	55
5140		39.64	9.47	0	39.6		-10	55
5155		39.64	9.47	0	39.6		-10	55
5160		39.62	9.47	0	39.6		-10	55
5180		39.63	9.47	0	39.6		-10	55
5200		39.65	9.47	0	39.6		-10	55
5220		39.65	9.42	0	39.6		-10	55
5240		39.78	9.42	0	39.6		-10	55
5260		39.89	9.42	0	39.6		-10	55
5280		39.84	9.42	0	39.6		-10	55
5300		39.93	9.42	0	39.6		-10	55
5320		40.07	9.42	0	39.6		-10	55
5340		40.35	9.42	0	39.6		-10	55
5345		40.35	9.42	0	39.6		-10	55
5360		40.29	9.42	0	39.6		-10	55
5380		40.46	9.42	0	39.6		-10	55
5400		40.51	9.42	0	39.6		-10	55
5405		40.51	9.42	0	39.6		-10	55
5420		40.88	9.42	0	39.6		-10	55
5440		41.01	9.42	0	39.6		-10	55
5460		40.89	9.42	0	39.6		-10	55
5470		40.89	9.42	0	39.6		-10	55
5480		41.08	9.42	0	39.6		-10	55
5500		41.4	9.42	0	39.6		-10	55
5520		41.51	9.42	0	39.6		-10	55
5530		41.51	9.42	0	39.6		-10	55
5540		41.73	9.42	0	39.6		-10	55
5560		41.91	9.42	0	39.6		-10	55
5580		41.93	9.42	0	39.6		-10	55
5595		41.93	9.42	0	39.6		-10	55
5600		42.01	9.42	0	39.6		-10	55
5620		42.43	9.42	0	39.6		-10	55
5640		42.5	9.42	0	39.6		-10	55
5655		42.5	9.42	0	39.6		-10	55
5660		42.67	9.42	0	39.6		-10	55
5680		42.89	9.42	0	39.6		-10	55
5700		43.05	9.42	0	39.6		-10	55
5720		43.23	9.52	0	39.6		-10	55
5740		43.38	9.52	0	39.6		-10	55
5760		43.51	9.52	0	39.6		-10	55
5780		43.66	9.52	0	39.6		-10	55
5800		43.94	9.52	0	39.6		-10	55
5820		43.91	9.52	0	39.6		-10	55
5840		44.22	9.52	0	39.6		-10	55
5845		44.22	9.52	0	39.6		-10	55
5860		44.42	9.52	0	39.6		-10	55
5880		44.58	9.52	0	39.6		-10	55
5900		44.77	9.52	0	39.6		-10	55
5905		44.77	9.52	0	39.6		-10	55
5920		44.89	9.52	0	39.6		-10	55
5940		45.02	9.52	0	39.6		-10	55
5960		45.16	9.52	0	39.6		-10	55
5970		45.16	9.52	0	39.6		-10	55
5980		45.3	9.52	0	39.6		-10	55
6000		45.42	9.52	0	39.6		-10	55
6020		45.78	9.52	0	39.6		-10	55
6030		45.78	9.52	0	39.6		-10	55
6040		45.8	9.52	0	39.6		-10	55
6060		46	9.52	0	39.6		-10	55
6080		46.12	9.52	0	39.6		-10	55
6095		46.12	9.52	0	39.6		-10	55
6100		46.19	9.52	0	39.6		-10	55
6120		46.52	9.52	0	39.6		-10	55
6140		46.59	9.52	0	39.6		-10	55
6155		46.59	9.52	0	39.6		-10	55
6160		46.66	9.52	0	39.6		-10	55
6180		46.97	9.52	0	39.6		-10	55
6200		47.18	9.52	0	39.6		-10	55
6220		47.23	9.37	0	39.6		-10	55
6240		47.46	9.37	0	39.6		-10	55
6260		47.47	9.37	0	39.6		-10	55
6280		47.64	9.37	0	39.6		-10	55
6300		47.67	9.37	0	39.6		-10	55
6320		47.82	9.37	0	39.6		-10	55
6340		48.09	9.37	0	39.6		-10	55
6360		47.97	9.37	0	39.6		-10	55
6380		48.21	9.37	0	39.6		-10	55
6400		48.42	9.37	0	39.6		-10	55
6405		48.42	9.37	0	39.6		-10	55
6420		48.48	9.37	0	39.6		-10	55
6440		48.58	9.37	0	39.6		-10	55
6460		48.77	9.37	0	39.6		-10	55
6470		48.77	9.37	0	39.6		-10	55
6480		48.85	9.37	0	39.6		-10	55
6500		49.07	9.37	0	39.6		-10	55
6520		49.12	9.37	0	39.6		-10	55
6530		49.12	9.37	0	39.6		-10	55
6540		49.37	9.37	0	39.6		-10	55
6560		49.33	9.37	0	39.6		-10	55
6580		49.13	9.37	0	39.6		-10	55
6590		49.13	9.37	0	39.6		-10	55
6600		49.39	9.37	0	39.6		-10	55
6620		49.57	9.37	0	39.6		-10	55
6640		49.57	9.37	0	39.6		-10	55
6655		49.57	9.37	0	39.6		-10	55
6660		49.53	9.37	0	39.6		-10	55
6680		49.69	9.37	0	39.6		-10	55
6700		49.55	9.37	0	39.6		-10	55
6715		49.55	9.37	0	39.6		-10	55
6720		49.87	9.37	0	39.6		-10	55
6740		49.59	9.37	0	39.6		-10	55
6760		49.69	9.37	0	39.6		-10	55
6780		49.93	9.33	0	39.6		-10	55
6800		49.48	9.33	0	39.6		-10	55
6820		49.47	9.33	0	39.6		-10	55
6840		49.33	9.33	0	39.6		-10	55
6860		49.25	9.33	0	39.6		-10	55
6880		49.06	9.33	0	39.6		-10	55
6900		48.92	9.33	0	39.6		-10	55
6905		48.92	9.33	0	39.6		-10	55
6920		48.92	9.33	0	39.6		-10	55
6940		48.64	9.33	0	39.6		-10	55
6960		48.39	9.33	0	39.6		-10	55
6965		48.39	9.33	0	39.6		-10	55
6980		48.37	9.33	0	39.6		-10	55
7000		48.19	9.33	0	39.6		-10	55
7020		47.85	9.33	0	39.6		-10	55
7030		47.85	9.33	0	39.6		-10	55
7040		47.76	9.33	0	39.6		-10	55
7060		47.4	9.33	0	39.6		-10	55
7080		47.16	9.33	0	39.6		-10	55
7090		47.16	9.33	0	39.6		-10	55
7100		46.86	9.33	0	39.6		-10	55
7120		46.75	9.33	0	39.6		-10	55
7140		46.45	9.33	0	39.6		-10	55
7155		46.45	9.33	0	39.6		-10	55
7160		46.36	9.33	0	39.6		-10	55
7180		45.91	9.33	0	39.6		-10	55
7200		45.82	9.33	0	39.6		-10	55
7215		45.82	9.33	0	39.6		-10	55
7220		45.58	9.33	0	39.6		-10	55
7240		45.32	9.33	0	39.6		-10	55
7260		45.16	9.33	0	39.6		-10	55
7280		44.86	9.26	0	39.6		-10	55
7300		44.67	9.26	0	39.6		-10	55
7320		44.55	9.26	0	39.6		-10	55
7340		44.24	9.26	0	39.6		-10	55
7360		44.07	9.26	0	39.6		-10	55
7380		43.76	9.26	0	39.6		-10	55
7400		43.88	9.26	0	39.6		-10	55
7405		43.88	9.26	0	39.6		-10	55
7420		43.68	9.26	0	39.6		-10	55
7440		43.36	9.26	0	39.6		-10	55
7460		43.28	9.26	0	39.6		-10	55
7465		43.28	9.26	0	39.6		-10	55
7480		43.12	9.26	0	39.6		-10	55
7500		42.9	9.26	0	39.6		-10	55
7520		42.81	9.26	0	39.6		-10	55
7530		42.81	9.26	3	39.6		-10	55
7540		42.7	9.26	3	39.6		-10	55
7560		42.36	9.26	3	39.6		-10	55
7580		42.29	9.26	3	39.6		-10	55
7590		42.29	9.26	3	39.6		-10	55
7600		42.07	9.26	3	39.6		-10	55
7620		41.89	9.26	3	39.6		-10	55
7640		41.78	9.26	3	39.6		-10	55
7655		41.78	9.26	38	39.6		-10	55
7660		41.58	9.26	38	39.6		-10	55
7680		41.4	9.26	38	39.6		-10	55
7700		41.36	9.26	38	39.6		-10	55
7715		41.36	9.26	38	39.6		-10	55
7720		41.08	9.26	38	39.6		-10	55
7740		40.97	9.26	38	39.6		-10	55
7760		40.81	9.26	38	39.6		-10	55
7780		40.61	9.28	70	39.6		-10	55
7800		40.47	9.28	70	39.6		-10	55
7820		40.5	9.28	70	39.6		-10	55
7840		40.21	9.28	70	39.6		-10	55
7860		40.2	9.28	70	39.6		-10	55
7880		40.17	9.28	70	39.6		-10	55
7900		40.08	9.28	70	39.6		-10	55
7905		40.08	9.28	73	39.6		-10	55
7920		40.11	9.28	73	39.6		-10	55
7940		39.99	9.28	73	39.6		-10	55
7960		39.87	9.28	73	39.6		-10	55
7965		39.87	9.28	73	39.6		-10	55
7980		39.7	9.28	73	39.6		-10	55
8000		39.79	9.28	73	39.6		-10	55
8020		39.88	9.28	73	39.6		-10	55
8025		39.88	9.28	73	39.6		-10	55
8040		39.72	9.28	73	39.6		-10	55
8060		39.77	9.28	73	39.6		-10	55
8080		39.74	9.28	73	39.6		-10	55
8090		39.74	9.28	73	39.6		-10	55
8100		39.81	9.28	73	39.6		-10	55
8120		39.72	9.28	73	39.6		-10	55
8140		39.88	9.28	73	39.6		-10	55
8150		39.88	9.28	54	39.6		-10	55
8160		39.67	9.28	54	39.6		-10	55
8180		39.85	9.28	54	39.6		-10	55
8200		40	9.28	54	39.6		-10	55
8215		40	9.28	54	39.6		-10	55
8220		40.02	9.28	54	39.6		-10	55
8240		39.97	9.28	54	39.6		-10	55
8260		40.16	9.28	54	39.6		-10	55
8275		40.16	9.28	29	39.6		-10	55
8280		40.07	9.28	29	39.6		-10	55
8300		40.4	9.28	29	39.6		-10	55
8320		40.51	9.28	29	39.6		-10	55
8340		40.57	9.5	29	39.6		-10	55
8360		40.74	9.5	29	39.6		-10	55
8380		40.93	9.5	29	39.6		-10	55
8400		41.09	9.5	11	39.6		-10	55
8420		41.17	9.5	11	39.6		-10	55
8440		41.28	9.5	11	39.6		-10	55
8460		41.54	9.5	11	39.6		-10	55
8465		41.54	9.5	11	39.6		-10	55
8480		41.7	9.5	11	39.6		-10	55
8500		41.97	9.5	11	39.6		-10	55
8520		42.18	9.5	11	39.6		-10	55
8525		42.18	9.5	0	39.6		-10	55
8540		42.29	9.5	0	39.6		-10	55
8560		42.58	9.5	0	39.6		-10	55
8580		42.65	9.5	0	39.6		-10	55
8590		42.65	9.5	0	39.6		-10	55
8600		43.06	9.5	0	39.6		-10	55
8620		43.13	9.5	0	39.6		-10	55
8640		43.3	9.5	0	39.6		-10	55
8650		43.3	9.5	0	39.6		-10	55
8660		43.48	9.5	0	39.6		-10	55
8680		43.78	9.5	0	39.6		-10	55
8700		43.89	9.5	0	39.6		-10	55
8715		43.89	9.5	0	39.6		-10	55
8720		44.06	9.5	0	39.6		-10	55
8740		44.18	9.5	0	39.6		-10	55
8760		44.48	9.5	0	39.6		-10	55
8775		44.48	9.5	0	39.6		-10	55
8780		44.44	9.5	0	39.6		-10	55
8800		44.77	9.5	0	39.6		-10	55
8820		45.15	9.5	0	39.6		-10	55
8840		45.1	9.1	0	39.6		-10	55
8860		45.34	9.1	0	39.6		-10	55
8880		45.58	9.1	0	39.6		-10	55
8900		45.9	9.1	0	39.6		-10	55
8920		45.74	9.1	0	39.6		-10	55
8940		45.99	9.1	0	39.6		-10	55
8960		46.34	9.1	0	39.6		-10	55
8965		46.34	9.1	0	39.6		-10	55
8980		46.33	9.1	0	39.6		-10	55
9000		46.54	9.1	0	39.6		-10	55
9020		46.81	9.1	0	39.6		-10	55
9025		46.81	9.1	0	39.6		-10	55
9040		46.95	9.1	0	39.6		-10	55
9060		47.05	9.1	0	39.6		-10	55
9080		47.23	9.1	0	39.6		-10	55
9090		47.23	9.1	0	39.6		-10	55
9100		47.49	9.1	0	39.6		-10	55
9120		47.63	9.1	0	39.6		-10	55
9140		47.67	9.1	0	39.6		-10	55
9150		47.67	9.1	0	39.6		-10	55
9160		47.81	9.1	0	39.6		-10	55
9180		48.08	9.1	0	39.6		-10	55
9200		48.14	9.1	0	39.6		-10	55
9215		48.14	9.1	0	39.6		-10	55
9220		48.32	9.1	0	39.6		-10	55
9240		48.43	9.1	0	39.6		-10	55
9260		48.63	9.1	0	39.6		-10	55
9275		48.63	9.1	0	39.6		-10	55
9280		48.69	9.1	0	39.6		-10	55
9300		49.11	9.1	0	39.6		-10	55
9320		49	9.1	0	39.6		-10	55
9335		49	9.1	0	39.6		-10	55
9340		49.34	9.1	0	39.6		-10	55
9360		49.32	9.1	0	39.6		-10	55
9380		49.4	9.1	0	39.6		-10	55
9400		49.42	9.47	0	39.6		-10	55
9420		49.71	9.47	0	39.6		-10	55
9440		49.85	9.47	0	39.6		-10	55
9460		49.6	9.47	0	39.6		-10	55
9480		49.65	9.47	0	39.6		-10	55
9500		49.93	9.47	0	39.6		-10	55
9520		49.64	9.47	0	39.6		-10	55
9525		49.64	9.47	0	39.6		-10	55
9540		49.74	9.47	0	39.6		-10	55
9560		49.82	9.47	0	39.6		-10	55
9580		49.82	9.47	0	39.6		-10	55
9585		49.82	9.47	0	39.6		-10	55
9600		49.78	9.47	0	39.6		-10	55
9620		49.75	9.47	0	39.6		-10	55
9640		49.62	9.47	0	39.6		-10	55
9650		49.62	9.47	1	39.6		-10	55
9660		49.67	9.47	1	39.6		-10	55
9680		49.51	9.47	1	39.6		-10	55
9700		49.43	9.47	1	39.6		-10	55
9710		49.43	9.47	1	39.6		-10	55
9720		49.3	9.47	1	39.6		-10	55
9740		49.01	9.47	1	39.6		-10	55
9760		48.81	9.47	1	39.6		-10	55
9775		48.81	9.47	10	39.6		-10	55
9780		48.63	9.47	10	39.6		-10	55
9800		48.44	9.47	10	39.6		-10	55
9820		48.27	9.47	10	39.6		-10	55
9835		48.27	9.47	10	39.6		-10	55
9840		48	9.47	10	39.6		-10	55
9860		47.63	9.47	10	39.6		-10	55
9880		47.61	9.47	10	39.6		-10	55
9900		47.28	9.33	35	39.6		-10	55
9920		47.07	9.33	35	39.6		-10	55
9940		46.92	9.33	35	39.6		-10	55
9960		46.69	9.33	35	39.6		-10	55
9980		46.42	9.33	35	39.6		-10	55
10000		46.19	9.33	35	39.6		-10	55
10020		45.89	9.33	35	39.6		-10	55
10025		45.89	9.33	61	39.6		-10	55
10040		45.72	9.33	61	39.6		-10	55
10060		45.39	9.33	61	39.6		-10	55
10080		45.24	9.33	61	39.6		-10	55
10085		45.24	9.33	61	39.6		-10	55
10100		45.02	9.33	61	39.6		-10	55
10120		44.85	9.33	61	39.6		-10	55
10140		44.67	9.33	61	39.6		-10	55
10150		44.67	9.33	71	39.6		-10	55
10160		44.34	9.33	71	39.6		-10	55
10180		44.22	9.33	71	39.6		-10	55
10200		43.98	9.33	71	39.6		-10	55
10210		43.98	9.33	71	39.6		-10	55
10220		43.92	9.33	71	39.6		-10	55
10240		43.74	9.33	71	39.6		-10	55
10260		43.55	9.33	71	39.6		-10	55
10275		43.55	9.33	77	39.6		-10	55
10280		43.37	9.33	77	39.6		-10	55
10300		43.21	9.33	77	39.6		-10	55
10320		43.13	9.33	77	39.6		-10	55
10335		43.13	9.33	77	39.6		-10	55
10340		42.92	9.33	77	39.6		-10	55
10360		42.72	9.33	77	39.6		-10	55
10380		42.52	9.33	77	39.6		-10	55
10400		42.45	9.5	82	39.6		-10	55
10420		42.25	9.5	82	39.6		-10	55
10440		42.06	9.5	82	39.6		-10	55
10460		41.85	9.5	82	39.6		-10	55
10480		41.62	9.5	82	39.6		-10	55
10500		41.53	9.5	82	39.6		-10	55
10520		41.45	9.5	82	39.6		-10	55
10525		41.45	9.5	82	39.6		-10	55
10540		41.3	9.5	82	39.6		-10	55
10560		41.07	9.5	82	39.6		-10	55
10580		40.97	9.5	82	39.6		-10	55
10585		40.97	9.5	82	39.6		-10	55
10600		40.75	9.5	82	39.6		-10	55
10620		40.86	9.5	82	39.6		-10	55
10640		40.61	9.5	82	39.6		-10	55
10645		40.61	9.5	78	39.6		-10	55
10660		40.47	9.5	78	39.6		-10	55
10680		40.38	9.5	78	39.6		-10	55
10700		40.22	9.5	78	39.6		-10	55
10710		40.22	9.5	78	39.6		-10	55
10720		40.25	9.5	78	39.6		-10	55
10740		40.21	9.5	78	39.6		-10	55
10760		40	9.5	78	39.6		-10	55
10770		40	9.5	65	39.6		-10	55
10780		40.1	9.5	65	39.6		-10	55
10800		40.06	9.5	65	39.6		-10	55
10820		39.96	9.5	65	39.6		-10	55
10835		39.96	9.5	65	39.6		-10	55
10840		40.03	9.5	65	39.6		-10	55
10860		39.92	9.5	65	39.6		-10	55
10880		39.85	9.5	65	39.6		-10	55
10895		39.85	9.5	35	39.6		-10	55
10900		39.9	9.5	35	39.6		-10	55
10920		39.87	9.5	35	39.6		-10	55
10940		39.77	9.5	35	39.6		-10	55
10960		39.65	9.52	35	39.6		-10	55
10980		39.82	9.52	35	39.6		-10	55
11000		39.71	9.52	35	39.6		-10	55
11020		39.9	9.52	2	39.6		-10	55
11040		39.85	9.52	2	39.6		-10	55
11060		39.89	9.52	2	39.6		-10	55
11080		40.1	9.52	2	39.6		-10	55
11085		40.1	9.52	2	39.6		-10	55
11100		40.06	9.52	2	39.6		-10	55
11120		39.98	9.52	2	39.6		-10	55
11140		39.95	9.52	2	39.6		-10	55
11145		39.95	9.52	0	39.6		-10	55
11160		40.01	9.52	0	39.6		-10	55
11180		40.28	9.52	0	39.6		-10	55
11200		40.28	9.52	0	39.6		-10	55
11210		40.28	9.52	0	39.6		-10	55
11220		40.31	9.52	0	39.6		-10	55
11240		40.4	9.52	0	39.6		-10	55
11260		40.49	9.52	0	39.6		-10	55
11270		40.49	9.52	0	39.6		-10	55
11280		40.58	9.52	0	39.6		-10	55
11300		40.93	9.52	0	39.6		-10	55
11320		40.92	9.52	0	39.6		-10	55
11335		40.92	9.52	0	39.6		-10	55
11340		41.22	9.52	0	39.6		-10	55
11360		41.27	9.52	0	39.6		-10	55
11380		41.56	9.52	0	39.6		-10	55
11395		41.56	9.52	0	39.6		-10	55
11400		41.71	9.52	0	39.6		-10	55
11420		41.95	9.52	0	39.6		-10	55
11440		41.91	9.52	0	39.6		-10	55
11460		42.14	9.58	0	39.6		-10	55
11480		42.29	9.58	0	39.6		-10	55
11500		42.73	9.58	0	39.6		-10	55
11520		42.87	9.58	0	39.6		-10	55
11540		43.07	9.58	0	39.6		-10	55
11560		43.24	9.58	0	39.6		-10	55
11580		43.22	9.58	0	39.6		-10	55
11585		43.22	9.58	0	39.6		-10	55
11600		43.75	9.58	0	39.6		-10	55
11620		43.69	9.58	0	39.6		-10	55
11640		43.91	9.58	0	39.6		-10	55
11645		43.91	9.58	0	39.6		-10	55
11660		43.99	9.58	0	39.6		-10	55
11680		44.36	9.58	0	39.6		-10	55
11700		44.51	9.58	0	39.6		-10	55
11710		44.51	9.58	0	39.6		-10	55
11720		44.68	9.58	0	39.6		-10	55
11740		44.79	9.58	0	39.6		-10	55
11760		45.01	9.58	0	39.6		-10	55
11770		45.01	9.58	0	39.6		-10	55
11780		45.38	9.58	0	39.6		-10	55
11800		45.55	9.58	0	39.6		-10	55
11820		45.66	9.58	0	39.6		-10	55
11835		45.66	9.58	0	39.6		-10	55
11840		45.82	9.58	0	39.6		-10	55
11860		45.93	9.58	0	39.6		-10	55
11880		46.25	9.58	0	39.6		-10	55
11895		46.25	9.58	0	39.6		-10	55
11900		46.54	9.58	0	39.6		-10	55
11920		46.59	9.58	0	39.6		-10	55
11940		46.76	9.58	0	39.6		-10	55
11955		46.76	9.58	0	39.6		-10	55
11960		46.85	9.58	0	39.6		-10	55
11980		47.11	9.58	0	39.6		-10	55
12000		47.26	9.58	0	39.6		-10	55
12020		47.52	9.48	0	39.6		-10	55
12040		47.67	9.48	0	39.6		-10	55
12060		47.82	9.48	0	39.6		-10	55
12080		47.92	9.48	0	39.6		-10	55
12085		47.92	9.48	0	39.6		-10	55
12100		48.11	9.48	0	39.6		-10	55
12120		48.27	9.48	0	39.6		-10	55
12140		48.45	9.48	0	39.6		-10	55
12145		48.45	9.48	0	39.6		-10	55
12160		48.54	9.48	0	39.6		-10	55
12180		48.58	9.48	0	39.6		-10	55
12200		48.77	9.48	0	39.6		-10	55
12205		48.77	9.48	0	39.6		-10	55
12220		49.03	9.48	0	39.6		-10	55
12240		49.02	9.48	0	39.6		-10	55
12260		49.12	9.48	0	39.6		-10	55
12270		49.12	9.48	0	39.6		-10	55
12280		48.99	9.48	0	39.6		-10	55
12300		49.32	9.48	0	39.6		-10	55
12320		49.24	9.48	0	39.6		-10	55
12330		49.24	9.48	0	39.6		-10	55
12340		49.46	9.48	0	39.6		-10	55
12360		49.68	9.48	0	39.6		-10	55
12380		49.66	9.48	0	39.6		-10	55
12395		49.66	9.48	0	39.6		-10	55
12400		49.68	9.48	0	39.6		-10	55
12420		49.86	9.48	0	39.6		-10	55
12440		49.84	9.48	0	39.6		-10	55
12455		49.84	9.48	0	39.6		-10	55
12460		49.86	9.48	0	39.6		-10	55
12480		49.82	9.48	0	39.6		-10	55
12500		49.73	9.48	0	39.6		-10	55
12520		49.77	9.33	0	39.6		-10	55
12540		49.74	9.33	0	39.6		-10	55
12560		49.65	9.33	0	39.6		-10	55
12580		49.62	9.33	0	39.6		-10	55
12600		49.64	9.33	0	39.6		-10	55
12620		49.4	9.33	0	39.6		-10	55
12640		49.38	9.33	0	39.6		-10	55
12645		49.38	9.33	0	39.6		-10	55
12660		49.13	9.33	0	39.6		-10	55
12680		48.89	9.33	0	39.6		-10	55
12700		48.89	9.33	0	39.6		-10	55
12705		48.89	9.33	0	39.6		-10	55
12720		48.56	9.33	0	39.6		-10	55
12740		48.41	9.33	0	39.6		-10	55
12760		48.13	9.33	0	39.6		-10	55
12770		48.13	9.33	0	39.6		-10	55
12780		48.04	9.33	0	39.6		-10	55
12800		47.79	9.33	0	39.6		-10	55
12820		47.51	9.33	0	39.6		-10	55
12830		47.51	9.33	0	39.6		-10	55
12840		47.37	9.33	0	39.6		-10	55
12860		47.24	9.33	0	39.6		-10	55
12880		46.89	9.33	0	39.6		-10	55
12895		46.89	9.33	0	39.6		-10	55
12900		46.72	9.33	0	39.6		-10	55
12920		46.48	9.33	0	39.6		-10	55
12940		46.28	9.33	0	39.6		-10	55
12955		46.28	9.33	0	39.6		-10	55
12960		46.06	9.33	0	39.6		-10	55
12980		45.88	9.33	0	39.6		-10	55
13000		45.53	9.33	0	39.6		-10	55
13020		45.31	9.58	0	39.6		-10	55
13040		45.15	9.58	0	39.6		-10	55
13060		44.98	9.58	0	39.6		-10	55
13080		44.67	9.58	0	39.6		-10	55
13100		44.66	9.58	0	39.6		-10	55
13120		44.23	9.58	0	39.6		-10	55
13140		44.13	9.58	0	39.6		-10	55
13145		44.13	9.58	0	39.6		-10	55
13160		43.98	9.58	0	39.6		-10	55
13180		43.73	9.58	0	39.6		-10	55
13200		43.78	9.58	0	39.6		-10	55
13205		43.78	9.58	0	39.6		-10	55
13220		43.54	9.58	0	39.6		-10	55
13240		43.36	9.58	0	39.6		-10	55
13260		43	9.58	0	39.6		-10	55
13265		43	9.58	6	39.6		-10	55
13280		42.92	9.58	6	39.6		-10	55
13300		42.85	9.58	6	39.6		-10	55
13320		42.71	9.58	6	39.6		-10	55
13330		42.71	9.58	6	39.6		-10	55
13340		42.48	9.58	6	39.6		-10	55
13360		42.42	9.58	6	39.6		-10	55
13380		42.15	9.58	6	39.6		-10	55
13395		42.15	9.58	7	39.6		-10	55
13400		42.07	9.58	7	39.6		-10	55
13420		41.94	9.58	7	39.6		-10	55
13440		41.61	9.58	7	39.6		-10	55
13455		41.61	9.58	7	39.6		-10	55
13460		41.51	9.58	7	39.6		-10	55
13480		41.3	9.58	7	39.6		-10	55
13500		41.24	9.58	7	39.6		-10	55
13520		41.03	9.82	6	39.6		-10	55
13540		40.92	9.82	6	39.6		-10	55
13560		40.61	9.82	6	39.6		-10	55
13580		40.6	9.82	6	39.6		-10	55
13595		40.6	9.82	6	39.6		-10	55
13600		40.55	9.82	6	39.6		-10	55
13620		40.32	9.82	6	39.6		-10	55
13640		40.1	9.82	2	39.6		-10	55
13660		39.98	9.82	2	39.6		-10	55
13680		40.12	9.82	2	39.6		-10	55
13700		40.16	9.82	2	39.6		-10	55
13705		40.16	9.82	2	39.6		-10	55
13720		40.04	9.82	2	39.6		-10	55
13740		40.06	9.82	2	39.6		-10	55
13760		39.82	9.82	2	39.6		-10	55
13765		39.82	9.82	0	39.6		-10	55
13780		39.88	9.82	0	39.6		-10	55
13800		39.81	9.82	0	39.6		-10	55
13820		39.98	9.82	0	39.6		-10	55
13830		39.98	9.82	0	39.6		-10	55
13840		39.75	9.82	0	39.6		-10	55
13860		39.75	9.82	0	39.6		-10	55
13880		39.78	9.82	0	39.6		-10	55
13890		39.78	9.82	0	39.6		-10	55
13900		39.74	9.82	0	39.6		-10	55
13920		39.8	9.82	0	39.6		-10	55
13940		39.72	9.82	0	39.6		-10	55
13955		39.72	9.82	0	39.6		-10	55
13960		39.77	9.82	0	39.6		-10	55
13980		39.77	9.82	0	39.6		-10	55
14000		39.69	9.82	0	39.6		-10	55
14015		39.69	9.82	0	39.6		-10	55
14020		39.95	9.82	0	39.6		-10	55
14040		39.75	9.82	0	39.6		-10	55
14060		39.94	9.82	0	39.6		-10	55
14080		40	9.77	0	39.6		-10	55
14100		39.98	9.77	0	39.6		-10	55
14120		40.22	9.77	0	39.6		-10	55
14140		40.13	9.77	0	39.6		-10	55
14160		40.43	9.77	0	39.6		-10	55
14180		40.46	9.77	0	39.6		-10	55
14200		40.58	9.77	0	39.6		-10	55
14205		40.58	9.77	0	39.6		-10	55
14220		40.63	9.77	0	39.6		-10	55
14240		40.78	9.77	0	39.6		-10	55
14260		40.98	9.77	0	39.6		-10	55
14265		40.98	9.77	0	39.6		-10	55
14280		40.98	9.77	0	39.6		-10	55
14300		41.12	9.77	0	39.6		-10	55
14320		41.43	9.77	0	39.6		-10	55
14330		41.43	9.77	0	39.6		-10	55
14340		41.66	9.77	0	39.6		-10	55
14360		41.82	9.77	0	39.6		-10	55
14380		42.07	9.77	0	39.6		-10	55
14390		42.07	9.77	0	39.6		-10	55
14400		42.24	9.77	0	39.6		-10	55
14420		42.39	9.77	0	39.6		-10	55
14440		42.54	9.77	0	39.6		-10	55
14455		42.54	9.77	0	39.6		-10	55
14460		42.83	9.77	0	39.6		-10	55
14480		43.06	9.77	0	39.6		-10	55
14500		43.14	9.77	0	39.6		-10	55
14515		43.14	9.77	0	39.6		-10	55
14520		43.32	9.77	0	39.6		-10	55
14540		43.68	9.77	0	39.6		-10	55
14560		43.68	9.77	0	39.6		-10	55
14580		43.77	9.6	0	39.6		-10	55
14600		44.3	9.6	0	39.6		-10	55
14620		44.4	9.6	0	39.6		-10	55
14640		44.44	9.6	0	39.6		-10	55
14660		44.85	9.6	0	39.6		-10	55
14680		45.01	9.6	0	39.6		-10	55
14700		45.1	9.6	0	39.6		-10	55
14705		45.1	9.6	0	39.6		-10	55
14720		45.3	9.6	0	39.6		-10	55
14740		45.44	9.6	0	39.6		-10	55
14760		45.56	9.6	0	39.6		-10	55
14765		45.56	9.6	0	39.6		-10	55
14780		45.94	9.6	0	39.6		-10	55
14800		46.11	9.6	0	39.6		-10	55
14820		46.27	9.6	0	39.6		-10	55
14825		46.27	9.6	0	39.6		-10	55
14840		46.36	9.6	0	39.6		-10	55
14860		46.55	9.6	0	39.6		-10	55
14880		46.86	9.6	0	39.6		-10	55
14890		46.86	9.6	0	39.6		-10	55
14900		46.88	9.6	0	39.6		-10	55
14920		47.11	9.6	0	39.6		-10	55
14940		47.33	9.6	0	39.6		-10	55
14950		47.33	9.6	0	39.6		-10	55
14960		47.68	9.6	0	39.6		-10	55
14980		47.62	9.6	0	39.6		-10	55
15000		47.73	9.6	0	39.6		-10	55
15015		47.73	9.6	0	39.6		-10	55
15020		47.87	9.6	0	39.6		-10	55
15040		48.31	9.6	0	39.6		-10	55
15060		48.39	9.6	0	39.6		-10	55
15075		48.39	9.6	0	39.6		-10	55
15080		48.3	9.6	0	39.6		-10	55
15100		48.45	9.6	0	39.6		-10	55
15120		48.58	9.6	0	39.6		-10	55
15140		48.97	9.92	0	39.6		-10	55
15160		48.97	9.92	0	39.6		-10	55
15180		49.15	9.92	0	39.6		-10	55
15200		49.22	9.92	0	39.6		-10	55
15220		49.34	9.92	0	39.6		-10	55
15240		49.38	9.92	0	39.6		-10	55
15260		49.52	9.92	0	39.6		-10	55
15265		49.52	9.92	0	39.6		-10	55
15280		49.57	9.92	0	39.6		-10	55
15300		49.65	9.92	0	39.6		-10	55
15320		49.69	9.92	0	39.6		-10	55
15325		49.69	9.92	0	39.6		-10	55
15340		49.74	9.92	0	39.6		-10	55
15360		49.79	9.92	0	39.6		-10	55
15380		49.92	9.92	0	39.6		-10	55
15390		49.92	9.92	0	39.6		-10	55
15400		49.78	9.92	0	39.6		-10	55
15420		49.74	9.92	0	39.6		-10	55
15440		49.77	9.92	0	39.6		-10	55
15450		49.77	9.92	0	39.6		-10	55
15460		49.64	9.92	0	39.6		-10	55
15480		49.69	9.92	0	39.6		-10	55
15500		49.44	9.92	0	39.6		-10	55
15515		49.44	9.92	0	39.6		-10	55
15520		49.24	9.92	0	39.6		-10	55
15540		49.29	9.92	0	39.6		-10	55
15560		49.2	9.92	0	39.6		-10	55
15575		49.2	9.92	0	39.6		-10	55
15580		48.87	9.92	0	39.6		-10	55
15600		48.74	9.92	0	39.6		-10	55
15620		48.37	9.92	0	39.6		-10	55
15640		48.45	9.92	0	39.6		-10	55
15660		48.32	9.92	0	39.6		-10	55
15680		47.88	9.92	0	39.6		-10	55
15700		47.74	9.92	0	39.6		-10	55
15720		47.36	9.92	0	39.6		-10	55
15730		47.36	10.01	0	39.6		-10	55
15740		47.24	10.01	0	39.6		-10	55
15755		47.24	10.01	0	39.6		-10	55
15760		46.91	10.01	0	39.6		-10	55
15780		46.78	10.01	0	39.6		-10	55
15800		46.69	10.01	0	39.6		-10	55
15820		46.23	10.01	0	39.6		-10	55
15825		46.23	10.01	0	39.6		-10	55
15840		46.25	10.01	0	39.6		-10	55
15860		45.9	10.01	0	39.6		-10	55
15880		45.71	10.01	0	39.6		-10	55
15890		45.71	10.01	2	39.6		-10	55
15900		45.36	10.01	2	39.6		-10	55
15920		45.37	10.01	2	39.6		-10	55
15940		45.09	10.01	2	39.6		-10	55
15950		45.09	10.01	2	39.6		-10	55
15960		44.94	10.01	2	39.6		-10	55
15980		44.62	10.01	2	39.6		-10	55
16000		44.37	10.01	2	39.6		-10	55
16015		44.37	10.01	9	39.6		-10	55
16020		44.29	10.01	9	39.6		-10	55
16040		44.18	10.01	9	39.6		-10	55
16060		44	10.01	9	39.6		-10	55
16075		44	10.01	9	39.6		-10	55
16080		43.78	10.01	9	39.6		-10	55
16100		43.53	10.01	9	39.6		-10	55
16120		43.53	10.01	9	39.6		-10	55
16140		43.33	10.01	19	39.6		-10	55
16160		43.08	10.01	19	39.6		-10	55
16180		42.92	10.01	19	39.6		-10	55
16200		42.83	10.01	19	39.6		-10	55
16220		42.52	10.01	19	39.6		-10	55
16240		42.49	10.01	19	39.6		-10	55
16260		42.42	9.94	31	39.6		-10	55
16280		42.13	9.94	31	39.6		-10	55
16300		41.97	9.94	31	39.6		-10	55
16320		41.74	9.94	31	39.6		-10	55
16325		41.74	9.94	31	39.6		-10	55
16340		41.68	9.94	31	39.6		-10	55
16360		41.51	9.94	31	39.6		-10	55
16380		41.23	9.94	31	39.6		-10	55
16390		41.23	9.94	35	39.6		-10	55
16400		41.13	9.94	35	39.6		-10	55
16420		40.96	9.94	35	39.6		-10	55
16440		40.83	9.94	35	39.6		-10	55
16450		40.83	9.94	35	39.6		-10	55
16460		40.78	9.94	35	39.6		-10	55
16480		40.55	9.94	35	39.6		-10	55
16500		40.53	9.94	35	39.6		-10	55
16510		40.53	9.94	35	39.6		-10	55
16520		40.45	9.94	35	39.6		-10	55
16540		40.3	9.94	35	39.6		-10	55
16560		40.16	9.94	35	39.6		-10	55
16580		40.12	9.94	35	39.6		-10	55
16590		40.12	9.94	35	39.6		-10	55
16600		40.05	9.94	35	39.6		-10	55
16620		40.16	9.94	35	39.6		-10	55
16635		40.16	9.94	28	39.6		-10	55
16640		39.99	9.94	28	39.6		-10	55
16660		39.87	9.94	28	39.6		-10	55
16680		39.9	9.94	28	39.6		-10	55
16700		39.87	9.94	28	39.6		-10	55
16720		39.79	9.94	28	39.6		-10	55
16740		39.8	9.94	28	39.6		-10	55
16760		39.67	9.89	10	39.6		-10	55
16780		39.87	9.89	10	39.6		-10	55
16800		39.78	9.89	10	39.6		-10	55
16820		39.84	9.89	10	39.6		-10	55
16825		39.84	9.89	10	39.6		-10	55
16840		39.8	9.89	10	39.6		-10	55
16860		39.68	9.89	10	39.6		-10	55
16880		39.75	9.89	10	39.6		-10	55
16885		39.75	9.89	0	39.6		-10	55
16900		39.92	9.89	0	39.6		-10	55
16920		39.86	9.89	0	39.6		-10	55
16940		39.99	9.89	0	39.6		-10	55
16950		39.99	9.89	0	39.6		-10	55
16960		39.86	9.89	0	39.6		-10	55
16980		39.91	9.89	0	39.6		-10	55
17000		40.09	9.89	0	39.6		-10	55
17010		40.09	9.89	0	39.6		-10	55
17020		39.85	9.89	0	39.6		-10	55
17040		40.26	9.89	0	39.6		-10	55
17060		40.25	9.89	0	39.6		-10	55
17075		40.25	9.89	0	39.6		-10	55
17080		40.26	9.89	0	39.6		-10	55
17100		40.47	9.89	0	39.6		-10	55
17120		40.58	9.89	0	39.6		-10	55
17135		40.58	9.89	0	39.6		-10	55
17140		40.63	9.89	0	39.6		-10	55
17160		40.83	9.89	0	39.6		-10	55
17180		40.8	9.89	0	39.6		-10	55
17200		41.08	9.89	0	39.6		-10	55
17220		41.35	9.89	0	39.6		-10	55
17240		41.47	9.89	0	39.6		-10	55
17260		41.72	10.22	0	39.6		-10	55
17280		41.86	10.22	0	39.6		-10	55
17300		42.06	10.22	0	39.6		-10	55
17320		42.19	10.22	0	39.6		-10	55
17325		42.19	10.22	0	39.6		-10	55
17340		42.4	10.22	0	39.6		-10	55
17360		42.47	10.22	0	39.6		-10	55
17380		42.81	10.22	0	39.6		-10	55
17385		42.81	10.22	0	39.6		-10	55
17400		43.13	10.22	0	39.6		-10	55
17420		43.23	10.22	0	39.6		-10	55
17440		43.46	10.22	0	39.6		-10	55
17450		43.46	10.22	0	39.6		-10	55
17460		43.58	10.22	0	39.6		-10	55
17480		43.79	10.22	0	39.6		-10	55
17500		44.07	10.22	0	39.6		-10	55
17510		44.07	10.22	0	39.6		-10	55
17520		44.24	10.22	0	39.6		-10	55
17540		44.48	10.22	0	39.6		-10	55
17560		44.71	10.22	0	39.6		-10	55
17570		44.71	10.22	0	39.6		-10	55
17580		44.68	10.22	0	39.6		-10	55
17600		45.01	10.22	0	39.6		-10	55
17620		45.14	10.22	0	39.6		-10	55
17635		45.14	10.22	0	39.6		-10	55
17640		45.41	10.22	0	39.6		-10	55
17660		45.58	10.22	0	39.6		-10	55
17680		45.73	10.22	0	39.6		-10	55
17700		45.85	10.22	0	39.6		-10	55
17720		46.22	10.22	0	39.6		-10	55
17740		46.23	10.22	0	39.6		-10	55
17760		46.5	9.94	0	39.6		-10	55
17780		46.84	9.94	0	39.6		-10	55
17800		46.94	9.94	0	39.6		-10	55
17820		47.03	9.94	0	39.6		-10	55
17840		47.26	9.94	0	39.6		-10	55
17860		47.24	9.94	0	39.6		-10	55
17880		47.53	9.94	0	39.6		-10	55
17885		47.53	9.94	0	39.6		-10	55
17900		47.71	9.94	0	39.6		-10	55
17920		47.95	9.94	0	39.6		-10	55
17940		48.04	9.94	0	39.6		-10	55
17945		48.04	9.94	0	39.6		-10	55
17960		48.26	9.94	0	39.6		-10	55
17980		48.49	9.94	0	39.6		-10	55
18000		48.5	9.94	0	39.6		-10	55
18010		48.5	9.94	0	39.6		-10	55
18020		48.52	9.94	0	39.6		-10	55
18040		48.76	9.94	0	39.6		-10	55
18060		48.71	9.94	0	39.6		-10	55
18070		48.71	9.94	0	39.6		-10	55
18080		49.11	9.94	0	39.6		-10	55
18100		49.15	9.94	0	39.6		-10	55
18120		49.29	9.94	0	39.6		-10	55
18135		49.29	9.94	0	39.6		-10	55
18140		49.48	9.94	0	39.6		-10	55
18160		49.39	9.94	0	39.6		-10	55
18180		49.47	9.94	0	39.6		-10	55
18195		49.47	9.94	0	39.6		-10	55
18200		49.58	9.94	0	39.6		-10	55
18220		49.52	9.94	0	39.6		-10	55
18240		49.44	9.94	0	39.6		-10	55
18260		49.51	10.14	0	39.6		-10	55
18280		49.64	10.14	0	39.6		-10	55
18300		49.8	10.14	0	39.6		-10	55
18320		49.72	10.14	0	39.6		-10	55
18340		49.68	10.14	0	39.6		-10	55
18360		49.69	10.14	0	39.6		-10	55
18380		49.64	10.14	0	39.6		-10	55
18385		49.64	10.14	0	39.6		-10	55
18400		49.56	10.14	0	39.6		-10	55
18420		49.5	10.14	0	39.6		-10	55
18440		49.51	10.14	0	39.6		-10	55
18445		49.51	10.14	0	39.6		-10	55
18460		49.38	10.14	0	39.6		-10	55
18480		49.37	10.14	0	39.6		-10	55
18500		49.24	10.14	0	39.6		-10	55
18510		49.24	10.14	0	39.6		-10	55
18520		49.01	10.14	0	39.6		-10	55
18540		48.86	10.14	0	39.6		-10	55
18560		48.44	10.14	0	39.6		-10	55
18570		48.44	10.14	0	39.6		-10	55
18580		48.39	10.14	0	39.6		-10	55
18600		48.33	10.14	0	39.6		-10	55
18620		47.93	10.14	0	39.6		-10	55
18635		47.93	10.14	0	39.6		-10	55
18640		47.59	10.14	0	39.6		-10	55
18660		47.5	10.14	0	39.6		-10	55
18680		47.42	10.14	0	39.6		-10	55
18695		47.42	10.14	0	39.6		-10	55
18700		47.17	10.14	0	39.6		-10	55
18720		46.8	10.14	0	39.6		-10	55
18740		46.64	10.14	0	39.6		-10	55
18760		46.51	9.95	2	39.6		-10	55
18780		46.19	9.95	2	39.6		-10	55
18800		45.92	9.95	2	39.6		-10	55
18820		45.65	9.95	2	39.6		-10	55
18840		45.28	9.95	2	39.6		-10	55
18860		45.31	9.95	2	39.6		-10	55
18880		45.22	9.95	2	39.6		-10	55
18885		45.22	9.95	15	39.6		-10	55
18900		44.89	9.95	15	39.6		-10	55
18920		44.76	9.95	15	39.6		-10	55
18940		44.57	9.95	15	39.6		-10	55
18960		44.42	9.95	15	39.6		-10	55
18980		44.14	9.95	15	39.6		-10	55
19000		44.06	9.95	15	39.6		-10	55
19010		44.06	9.95	32	39.6		-10	55
19020		43.92	9.95	32	39.6		-10	55
19040		43.53	9.95	32	39.6		-10	55
19060		43.59	9.95	32	39.6		-10	55
19070		43.59	9.95	32	39.6		-10	55
19080		43.4	9.95	32	39.6		-10	55
19100		43.28	9.95	32	39.6		-10	55
19120		43.01	9.95	32	39.6		-10	55
19130		43.01	9.95	46	39.6		-10	55
19140		42.83	9.95	46	39.6		-10	55
19160		42.6	9.95	46	39.6		-10	55
19180		42.53	9.95	46	39.6		-10	55
19195		42.53	9.95	46	39.6		-10	55
19200		42.42	9.95	46	39.6		-10	55
19220		42.22	9.95	46	39.6		-10	55
19240		42.09	9.95	46	39.6		-10	55
19255		42.09	9.95	54	39.6		-10	55
19260		41.87	9.95	54	39.6		-10	55
19280		41.74	9.95	54	39.6		-10	55
19300		41.63	9.95	54	39.6		-10	55
19320		41.31	10.29	54	39.6		-10	55
19340		41.2	10.29	54	39.6		-10	55
19360		40.97	10.29	54	39.6		-10	55
19380		40.91	10.29	55	39.6		-10	55
19400		40.77	10.29	55	39.6		-10	55
19420		40.63	10.29	55	39.6		-10	55
19440		40.44	10.29	55	39.6		-10	55
19445		40.44	10.29	55	39.6		-10	55
19460		40.42	10.29	55	39.6		-10	55
19480		40.28	10.29	55	39.6		-10	55
19500		40.42	10.29	55	39.6		-10	55
19505		40.42	10.29	55	39.6		-10	55
19520		40.22	10.29	55	39.6		-10	55
19540		40.05	10.29	55	39.6		-10	55
19560		40	10.29	55	39.6		-10	55
19570		40	10.29	55	39.6		-10	55
19580		39.96	10.29	55	39.6		-10	55
19600		39.96	10.29	55	39.6		-10	55
19620		39.89	10.29	55	39.6		-10	55
19630		39.89	10.29	49	39.6		-10	55
19640		39.69	10.29	49	39.6		-10	55
19660		39.65	10.29	49	39.6		-10	55
19680		39.7	10.29	49	39.6		-10	55
19695		39.7	10.29	49	39.6		-10	55
19700		39.66	10.29	49	39.6		-10	55
19720		39.66	10.29	49	39.6		-10	55
19740		39.7	10.29	49	39.6		-10	55
19755		39.7	10.29	32	39.6		-10	55
19760		39.71	10.29	32	39.6		-10	55
19780		39.76	10.29	32	39.6		-10	55
19800		39.68	10.29	32	39.6		-10	55
19820		39.71	10.26	32	39.6		-10	55
19840		39.9	10.26	32	39.6		-10	55
19860		39.8	10.26	32	39.6		-10	55
19880		40.14	10.26	12	39.6		-10	55
19900		39.88	10.26	12	39.6		-10	55
19920		40.02	10.26	12	39.6		-10	55
19940		40.12	10.26	12	39.6		-10	55
19945		40.12	10.26	12	39.6		-10	55
19960		40.19	10.26	12	39.6		-10	55
19980		40.38	10.26	12	39.6		-10	55
20000		40.57	10.26	12	39.6		-10	55
20005		40.57	10.26	0	39.6		-10	55
20020		40.48	10.26	0	39.6		-10	55
20040		40.8	10.26	0	39.6		-10	55
20060		40.93	10.26	0	39.6		-10	55
20070		40.93	10.26	0	39.6		-10	55
20080		41.03	10.26	0	39.6		-10	55
20100		41.2	10.26	0	39.6		-10	55
20120		41.3	10.26	0	39.6		-10	55
20130		41.3	10.26	0	39.6		-10	55
20140		41.52	10.26	0	39.6		-10	55
20160		41.81	10.26	0	39.6		-10	55
20180		42.02	10.26	0	39.6		-10	55
20195		42.02	10.26	0	39.6		-10	55
20200		42.2	10.26	0	39.6		-10	55
20220		42.41	10.26	0	39.6		-10	55
20240		42.73	10.26	0	39.6		-10	55
20255		42.73	10.26	0	39.6		-10	55
20260		42.7	10.26	0	39.6		-10	55
20280		43.12	10.26	0	39.6		-10	55
20300		43.23	10.26	0	39.6		-10	55
20320		43.42	10.22	0	39.6		-10	55
20340		43.72	10.22	0	39.6		-10	55
20360		43.87	10.22	0	39.6		-10	55
20380		44.08	10.22	0	39.6		-10	55
20400		44.29	10.22	0	39.6		-10	55
20420		44.31	10.22	0	39.6		-10	55
20440		44.68	10.22	0	39.6		-10	55
20460		44.69	10.22	0	39.6		-10	55
20480		45.04	10.22	0	39.6		-10	55
20500		45.29	10.22	0	39.6		-10	55
20505		45.29	10.22	0	39.6		-10	55
20520		45.25	10.22	0	39.6		-10	55
20540		45.61	10.22	0	39.6		-10	55
20560		45.69	10.22	0	39.6		-10	55
20565		45.69	10.22	0	39.6		-10	55
20580		45.82	10.22	0	39.6		-10	55
20600		45.98	10.22	0	39.6		-10	55
20620		46.24	10.22	0	39.6		-10	55
20630		46.24	10.22	0	39.6		-10	55
20640		46.39	10.22	0	39.6		-10	55
20660		46.6	10.22	0	39.6		-10	55
20680		47.04	10.22	0	39.6		-10	55
20690		47.04	10.22	0	39.6		-10	55
20700		47.16	10.22	0	39.6		-10	55
20720		47.06	10.22	0	39.6		-10	55
20740		47.22	10.22	0	39.6		-10	55
20755		47.22	10.22	0	39.6		-10	55
20760		47.47	10.22	0	39.6		-10	55
20780		47.81	10.22	0	39.6		-10	55
20800		48.12	10.22	0	39.6		-10	55
20815		48.12	10.22	0	39.6		-10	55
20820		48.12	10.22	0	39.6		-10	55
20840		48.21	10.22	0	39.6		-10	55
20860		48.4	10.22	0	39.6		-10	55
20880		48.54	10.56	0	39.6		-10	55
20900		48.57	10.56	0	39.6		-10	55
20920		48.98	10.56	0	39.6		-10	55
20940		48.99	10.56	0	39.6		-10	55
20960		48.81	10.56	0	39.6		-10	55
20980		49.13	10.56	0	39.6		-10	55
21000		49.07	10.56	0	39.6		-10	55
21005		49.07	10.56	0	39.6		-10	55
21020		49.31	10.56	0	39.6		-10	55
21040		49.33	10.56	0	39.6		-10	55
21060		49.6	10.56	0	39.6		-10	55
21065		49.6	10.56	0	39.6		-10	55
21080		49.39	10.56	0	39.6		-10	55
21100		49.48	10.56	0	39.6		-10	55
21120		49.68	10.56	0	39.6		-10	55
21130		49.68	10.56	0	39.6		-10	55
21140		49.7	10.56	0	39.6		-10	55
21160		49.79	10.56	0	39.6		-10	55
21180		49.73	10.56	0	39.6		-10	55
21190		49.73	10.56	0	39.6		-10	55
21200		49.59	10.56	0	39.6		-10	55
21220		49.63	10.56	0	39.6		-10	55
21240		49.48	10.56	0	39.6		-10	55
21255		49.48	10.56	0	39.6		-10	55
21260		49.25	10.56	0	39.6		-10	55
21280		49.61	10.56	0	39.6		-10	55
21300		49.37	10.56	0	39.6		-10	55
21315		49.37	10.56	0	39.6		-10	55
21320		49.33	10.56	0	39.6		-10	55
21340		49.16	10.56	0	39.6		-10	55
21360		48.98	10.56	0	39.6		-10	55
21380		48.91	10.31	0	39.6		-10	55
21400		48.62	10.31	0	39.6		-10	55
21420		48.53	10.31	0	39.6		-10	55
21440		48.19	10.31	0	39.6		-10	55
21460		48.01	10.31	0	39.6		-10	55
21480		47.86	10.31	0	39.6		-10	55
21500		47.66	10.31	0	39.6		-10	55
21505		47.66	10.31	0	39.6		-10	55
21520		47.37	10.31	0	39.6		-10	55
21540		47.1	10.31	0	39.6		-10	55
21560		47.03	10.31	0	39.6		-10	55
21565		47.03	10.31	0	39.6		-10	55
21580		46.6	10.31	0	39.6		-10	55
21600		46.45	10.31	0	39.6		-10	55
21620		46.14	10.31	0	39.6		-10	55
21630		46.14	10.31	0	39.6		-10	55
21640		45.89	10.31	0	39.6		-10	55
21660		45.75	10.31	0	39.6		-10	55
21680		45.56	10.31	0	39.6		-10	55
21690		45.56	10.31	0	39.6		-10	55
21700		45.4	10.31	0	39.6		-10	55
21720		45.26	10.31	0	39.6		-10	55
21740		45.01	10.31	0	39.6		-10	55
21750		45.01	10.31	0	39.6		-10	55
21760		44.88	10.31	0	39.6		-10	55
21780		44.68	10.31	0	39.6		-10	55
21800		44.43	10.31	0	39.6		-10	55
21815		44.43	10.31	0	39.6		-10	55
21820		44.29	10.31	0	39.6		-10	55
21840		44.03	10.31	0	39.6		-10	55
21860		43.93	10.31	0	39.6		-10	55
21875		43.93	10.31	0	39.6		-10	55
21880		43.79	10.31	0	39.6		-10	55
21900		43.67	10.31	0	39.6		-10	55
21920		43.35	10.31	0	39.6		-10	55
21940		43.14	10.22	0	39.6		-10	55
21960		42.98	10.22	0	39.6		-10	55
21980		43.06	10.22	0	39.6		-10	55
22000		42.73	10.22	0	39.6		-10	55
22005		42.73	10.22	0	39.6		-10	55
22020		42.49	10.22	0	39.6		-10	55
22040		42.31	10.22	0	39.6		-10	55
22060		42.24	10.22	0	39.6		-10	55
22065		42.24	10.22	0	39.6		-10	55
22080		42.02	10.22	0	39.6		-10	55
22100		41.97	10.22	0	39.6		-10	55
22120		41.84	10.22	0	39.6		-10	55
22125		41.84	10.22	0	39.6		-10	55
22140		41.56	10.22	0	39.6		-10	55
22160		41.4	10.22	0	39.6		-10	55
22180		41.38	10.22	0	39.6		-10	55
22190		41.38	10.22	0	39.6		-10	55
22200		41.24	10.22	0	39.6		-10	55
22220		41.01	10.22	0	39.6		-10	55
22240		40.87	10.22	0	39.6		-10	55
22250		40.87	10.22	0	39.6		-10	55
22260		40.73	10.22	0	39.6		-10	55
22280		40.64	10.22	0	39.6		-10	55
22300		40.47	10.22	0	39.6		-10	55
22315		40.47	10.22	0	39.6		-10	55
22320		40.41	10.22	0	39.6		-10	55
22340		40.13	10.22	0	39.6		-10	55
22360		40.13	10.22	0	39.6		-10	55
22375		40.13	10.22	0	39.6		-10	55
22380		40.12	10.22	0	39.6		-10	55
22400		39.96	10.22	0	39.6		-10	55
22420		40.02	10.22	0	39.6		-10	55
22440		39.87	10.31	0	39.6		-10	55
22460		39.77	10.31	0	39.6		-10	55
22480		39.78	10.31	0	39.6		-10	55
22500		39.82	10.31	0	39.6		-10	55
22520		39.63	10.31	0	39.6		-10	55
22540		39.8	10.31	0	39.6		-10	55
22560		39.54	10.31	0	39.6		-10	55
22565		39.54	10.31	0	39.6		-10	55
22580		39.67	10.31	0	39.6		-10	55
22600		39.5	10.31	0	39.6		-10	55
22620		39.58	10.31	0	39.6		-10	55
22625		39.58	10.31	0	39.6		-10	55
22640		39.62	10.31	0	39.6		-10	55
22660		39.64	10.31	0	39.6		-10	55
22680		39.75	10.31	0	39.6		-10	55
22690		39.75	10.31	0	39.6		-10	55
22700		39.87	10.31	0	39.6		-10	55
22720		39.65	10.31	0	39.6		-10	55
22740		39.75	10.31	0	39.6		-10	55
22750		39.75	10.31	0	39.6		-10	55
22760		39.89	10.31	0	39.6		-10	55
22780		40.08	10.31	0	39.6		-10	55
22800		40.09	10.31	0	39.6		-10	55
22815		40.09	10.31	0	39.6		-10	55
22820		40.04	10.31	0	39.6		-10	55
22840		40.26	10.31	0	39.6		-10	55
22860		40.41	10.31	0	39.6		-10	55
22875		40.41	10.31	0	39.6		-10	55
22880		40.69	10.31	0	39.6		-10	55
22900		40.74	10.31	0	39.6		-10	55
22920		40.93	10.31	0	39.6		-10	55
22940		41	10.44	0	39.6		-10	55
22960		41.16	10.44	0	39.6		-10	55
22980		41.29	10.44	0	39.6		-10	55
23000		41.57	10.44	0	39.6		-10	55
23020		41.7	10.44	0	39.6		-10	55
23040		41.92	10.44	0	39.6		-10	55
23060		42.05	10.44	0	39.6		-10	55
23080		42.37	10.44	0	39.6		-10	55
23100		42.42	10.44	0	39.6		-10	55
23120		42.85	10.44	0	39.6		-10	55
23125		42.85	10.44	0	39.6		-10	55
23140		43.1	10.44	0	39.6		-10	55
23160		43.11	10.44	0	39.6		-10	55
23180		43.51	10.44	0	39.6		-10	55
23185		43.51	10.44	0	39.6		-10	55
23200		43.66	10.44	0	39.6		-10	55
23220		43.87	10.44	0	39.6		-10	55
23240		44.05	10.44	0	39.6		-10	55
23250		44.05	10.44	0	39.6		-10	55
23260		44.12	10.44	0	39.6		-10	55
23280		44.53	10.44	0	39.6		-10	55
23300		44.36	10.44	0	39.6		-10	55
23315		44.36	10.44	0	39.6		-10	55
23320		44.85	10.44	0	39.6		-10	55
23340		44.81	10.44	0	39.6		-10	55
23360		45.15	10.44	0	39.6		-10	55
23375		45.15	10.44	0	39.6		-10	55
23380		45.41	10.44	0	39.6		-10	55
23400		45.57	10.44	0	39.6		-10	55
23420		45.96	10.44	0	39.6		-10	55
23435		45.96	10.44	0	39.6		-10	55
23440		46.07	10.44	0	39.6		-10	55
23460		46.13	10.44	0	39.6		-10	55
23480		46.29	10.44	0	39.6		-10	55
23500		46.74	10.56	0	39.6		-10	55
23520		46.85	10.56	0	39.6		-10	55
23540		46.72	10.56	0	39.6		-10	55
23560		47.06	10.56	0	39.6		-10	55
23580		47.18	10.56	0	39.6		-10	55
23600		47.32	10.56	0	39.6		-10	55
23620		47.55	10.56	0	39.6		-10	55
23625		47.55	10.56	0	39.6		-10	55
23640		47.62	10.56	0	39.6		-10	55
23660		47.91	10.56	0	39.6		-10	55
23680		48.2	10.56	0	39.6		-10	55
23685		48.2	10.56	0	39.6		-10	55
23700		48.21	10.56	0	39.6		-10	55
23720		48.32	10.56	0	39.6		-10	55
23740		48.55	10.56	0	39.6		-10	55
23750		48.55	10.56	0	39.6		-10	55
23760		48.57	10.56	0	39.6		-10	55
23780		48.8	10.56	0	39.6		-10	55
23800		48.94	10.56	0	39.6		-10	55
23810		48.94	10.56	0	39.6		-10	55
23820		48.88	10.56	0	39.6		-10	55
23840		49.16	10.56	0	39.6		-10	55
23860		49.2	10.56	0	39.6		-10	55
23875		49.2	10.56	0	39.6		-10	55
23880		49.31	10.56	0	39.6		-10	55
23900		49.46	10.56	0	39.6		-10	55
23920		49.46	10.56	0	39.6		-10	55
23935		49.46	10.56	0	39.6		-10	55
23940		49.56	10.56	0	39.6		-10	55
23960		49.56	10.56	0	39.6		-10	55
23980		49.59	10.56	0	39.6		-10	55
24000		49.52	10.41	0	39.6		-10	55
24020		49.54	10.41	0	39.6		-10	55
24040		49.51	10.41	0	39.6		-10	55
24060		49.6	10.41	0	39.6		-10	55
24080		49.48	10.41	0	39.6		-10	55
24100		49.65	10.41	0	39.6		-10	55
24120		49.54	10.41	0	39.6		-10	55
24125		49.54	10.41	0	39.6		-10	55
24140		49.37	10.41	0	39.6		-10	55
24160		49.47	10.41	0	39.6		-10	55
24180		49.43	10.41	0	39.6		-10	55
24185		49.43	10.41	0	39.6		-10	55
24200		49.11	10.41	0	39.6		-10	55
24220		48.99	10.41	0	39.6		-10	55
24240		49.03	10.41	0	39.6		-10	55
24250		49.03	10.41	0	39.6		-10	55
24260		48.77	10.41	0	39.6		-10	55
24280		48.7	10.41	0	39.6		-10	55
24300		48.49	10.41	0	39.6		-10	55
24310		48.49	10.41	0	39.6		-10	55
24320		48.45	10.41	0	39.6		-10	55
24340		48.14	10.41	0	39.6		-10	55
24360		47.97	10.41	0	39.6		-10	55
24370		47.97	10.41	0	39.6		-10	55
24380		47.75	10.41	0	39.6		-10	55
24400		47.42	10.41	0	39.6		-10	55
24420		47.32	10.41	0	39.6		-10	55
24435		47.32	10.41	0	39.6		-10	55
24440		47.17	10.41	0	39.6		-10	55
24460		46.89	10.41	0	39.6		-10	55
24480		46.61	10.41	0	39.6		-10	55
24500		46.52	10.63	0	39.6		-10	55
24520		45.98	10.63	0	39.6		-10	55
24540		45.72	10.63	0	39.6		-10	55
24560		45.61	10.63	0	39.6		-10	55
24580		45.56	10.63	0	39.6		-10	55
24600		45.31	10.63	0	39.6		-10	55
24620		44.92	10.63	0	39.6		-10	55
24625		44.92	10.63	0	39.6		-10	55
24640		44.97	10.63	0	39.6		-10	55
24660		44.52	10.63	0	39.6		-10	55
24680		44.42	10.63	0	39.6		-10	55
24685		44.42	10.63	0	39.6		-10	55
24700		44.29	10.63	0	39.6		-10	55
24720		44.17	10.63	0	39.6		-10	55
24740		43.77	10.63	0	39.6		-10	55
24745		43.77	10.63	0	39.6		-10	55
24760		43.85	10.63	0	39.6		-10	55
24780		43.84	10.63	0	39.6		-10	55
24800		43.54	10.63	0	39.6		-10	55
24810		43.54	10.63	0	39.6		-10	55
24820		43.11	10.63	0	39.6		-10	55
24840		43.13	10.63	0	39.6		-10	55
24860		42.94	10.63	0	39.6		-10	55
24870		42.94	10.63	0	39.6		-10	55
24880		42.9	10.63	0	39.6		-10	55
24900		42.47	10.63	0	39.6		-10	55
24920		42.44	10.63	0	39.6		-10	55
24935		42.44	10.63	0	39.6		-10	55
24940		42.14	10.63	0	39.6		-10	55
24960		42.1	10.63	0	39.6		-10	55
24980		42.04	10.63	0	39.6		-10	55
24995		42.04	10.63	0	39.6		-10	55
25000		41.87	10.63	0	39.6		-10	55
25020		41.63	10.63	0	39.6		-10	55
25040		41.43	10.63	0	39.6		-10	55
25060		41.23	10.48	0	39.6		-10	55
25080		41.01	10.48	0	39.6		-10	55
25100		41.09	10.48	0	39.6		-10	55
25120		40.85	10.48	0	39.6		-10	55
25140		40.73	10.48	0	39.6		-10	55
25160		40.52	10.48	0	39.6		-10	55
25180		40.57	10.48	0	39.6		-10	55
25185		40.57	10.48	0	39.6		-10	55
25200		40.3	10.48	0	39.6		-10	55
25220		40.22	10.48	0	39.6		-10	55
25240		40.05	10.48	0	39.6		-10	55
25245		40.05	10.48	0	39.6		-10	55
25260		40.08	10.48	0	39.6		-10	55
25280		39.99	10.48	0	39.6		-10	55
25300		39.93	10.48	0	39.6		-10	55
25310		39.93	10.48	0	39.6		-10	55
25320		39.93	10.48	0	39.6		-10	55
25340		39.93	10.48	0	39.6		-10	55
25360		39.84	10.48	0	39.6		-10	55
25370		39.84	10.48	0	39.6		-10	55
25380		39.68	10.48	0	39.6		-10	55
25400		39.85	10.48	0	39.6		-10	55
25420		39.67	10.48	0	39.6		-10	55
25435		39.67	10.48	0	39.6		-10	55
25440		39.62	10.48	0	39.6		-10	55
25460		39.61	10.48	0	39.6		-10	55
25480		39.6	10.48	0	39.6		-10	55
25495		39.6	10.48	0	39.6		-10	55
25500		39.68	10.48	0	39.6		-10	55
25520		39.61	10.48	0	39.6		-10	55
25540		39.56	10.48	0	39.6		-10	55
25560		39.61	10.56	0	39.6		-10	55
25580		39.64	10.56	0	39.6		-10	55
25600		39.79	10.56	0	39.6		-10	55
25620		39.73	10.56	0	39.6		-10	55
25640		40.01	10.56	0	39.6		-10	55
25660		40.02	10.56	0	39.6		-10	55
25680		40.2	10.56	0	39.6		-10	55
25685		40.2	10.56	0	39.6		-10	55
25700		40.04	10.56	0	39.6		-10	55
25720		40.32	10.56	0	39.6		-10	55
25740		40.38	10.56	0	39.6		-10	55
25745		40.38	10.56	0	39.6		-10	55
25760		40.49	10.56	0	39.6		-10	55
25780		40.6	10.56	0	39.6		-10	55
25800		40.75	10.56	0	39.6		-10	55
25810		40.75	10.56	0	39.6		-10	55
25820		40.91	10.56	0	39.6		-10	55
25840		41.09	10.56	0	39.6		-10	55
25860		41.42	10.56	0	39.6		-10	55
25870		41.42	10.56	0	39.6		-10	55
25880		41.58	10.56	0	39.6		-10	55
25900		41.75	10.56	0	39.6		-10	55
25920		41.96	10.56	0	39.6		-10	55
25935		41.96	10.56	0	39.6		-10	55
25940		42.11	10.56	0	39.6		-10	55
25960		42.2	10.56	0	39.6		-10	55
25980		42.46	10.56	0	39.6		-10	55
25995		42.46	10.56	0	39.6		-10	55
26000		42.5	10.56	0	39.6		-10	55
26020		42.83	10.56	0	39.6		-10	55
26040		43.14	10.56	0	39.6		-10	55
26055		43.14	10.56	0	39.6		-10	55
26060		43.3	10.56	0	39.6		-10	55
26080		43.52	10.56	0	39.6		-10	55
26100		43.6	10.56	0	39.6		-10	55
26120		43.91	10.53	0	39.6		-10	55
26140		44.15	10.53	0	39.6		-10	55
26160		44.22	10.53	0	39.6		-10	55
26180		44.48	10.53	0	39.6		-10	55
26200		44.64	10.53	0	39.6		-10	55
26220		44.89	10.53	0	39.6		-10	55
26240		45.19	10.53	0	39.6		-10	55
26245		45.19	10.53	0	39.6		-10	55
26260		45.26	10.53	0	39.6		-10	55
26280		45.48	10.53	0	39.6		-10	55
26300		45.72	10.53	0	39.6		-10	55
26305		45.72	10.53	0	39.6		-10	55
26320		45.72	10.53	0	39.6		-10	55
26340		45.99	10.53	0	39.6		-10	55
26360		46.34	10.53	0	39.6		-10	55
26370		46.34	10.53	0	39.6		-10	55
26380		46.36	10.53	0	39.6		-10	55
26400		46.59	10.53	0	39.6		-10	55
26420		46.84	10.53	0	39.6		-10	55
26430		46.84	10.53	0	39.6		-10	55
26440		46.97	10.53	0	39.6		-10	55
26460		47.23	10.53	0	39.6		-10	55
26480		47.33	10.53	0	39.6		-10	55
26495		47.33	10.53	0	39.6		-10	55
26500		47.47	10.53	0	39.6		-10	55
26520		47.71	10.53	0	39.6		-10	55
26540		47.73	10.53	0	39.6		-10	55
26555		47.73	10.53	0	39.6		-10	55
26560		47.96	10.53	0	39.6		-10	55
26580		48.18	10.53	0	39.6		-10	55
26600		48.27	10.53	0	39.6		-10	55
26620		48.43	10.66	0	39.6		-10	55
26640		48.58	10.66	0	39.6		-10	55
26660		48.67	10.66	0	39.6		-10	55
26680		48.79	10.66	0	39.6		-10	55
26700		48.78	10.66	0	39.6		-10	55
26720		49.12	10.66	0	39.6		-10	55
26740		49.02	10.66	0	39.6		-10	55
26745		49.02	10.66	0	39.6		-10	55
26760		49.22	10.66	0	39.6		-10	55
26780		49.35	10.66	0	39.6		-10	55
26800		49.29	10.66	0	39.6		-10	55
26805		49.29	10.66	0	39.6		-10	55
26820		49.35	10.66	0	39.6		-10	55
26840		49.47	10.66	0	39.6		-10	55
26860		49.53	10.66	0	39.6		-10	55
26870		49.53	10.66	0	39.6		-10	55
26880		49.48	10.66	0	39.6		-10	55
26900		49.42	10.66	0	39.6		-10	55
26920		49.56	10.66	0	39.6		-10	55
26930		49.56	10.66	0	39.6		-10	55
26940		49.35	10.66	0	39.6		-10	55
26960		49.64	10.66	0	39.6		-10	55
26980		49.48	10.66	0	39.6		-10	55
26995		49.48	10.66	0	39.6		-10	55
27000		49.53	10.66	0	39.6		-10	55
27020		49.21	10.66	0	39.6		-10	55
27040		49.17	10.66	0	39.6		-10	55
27055		49.17	10.66	0	39.6		-10	55
27060		49.16	10.66	0	39.6		-10	55
27080		49.15	10.66	0	39.6		-10	55
27100		48.94	10.66	0	39.6		-10	55
27120		48.76	10.79	0	39.6		-10	55
27140		48.75	10.79	0	39.6		-10	55
27160		48.42	10.79	0	39.6		-10	55
27180		48.24	10.79	0	39.6		-10	55
27200		48.05	10.79	0	39.6		-10	55
27220		47.81	10.79	0	39.6		-10	55
27240		47.56	10.79	0	39.6		-10	55
27245		47.56	10.79	0	39.6		-10	55
27260		47.46	10.79	0	39.6		-10	55
27280		47.23	10.79	0	39.6		-10	55
27300		46.86	10.79	0	39.6		-10	55
27305		46.86	10.79	0	39.6		-10	55
27320		46.7	10.79	0	39.6		-10	55
27340		46.23	10.79	0	39.6		-10	55
27360		46.35	10.79	0	39.6		-10	55
27365		46.35	10.79	0	39.6		-10	55
27380		46.07	10.79	0	39.6		-10	55
27400		45.81	10.79	0	39.6		-10	55
27420		45.54	10.79	0	39.6		-10	55
27430		45.54	10.79	0	39.6		-10	55
27440		45.32	10.79	0	39.6		-10	55
27460		45.25	10.79	0	39.6		-10	55
27480		45.18	10.79	0	39.6		-10	55
27490		45.18	10.79	0	39.6		-10	55
27500		45.06	10.79	0	39.6		-10	55
27520		44.52	10.79	0	39.6		-10	55
27540		44.45	10.79	0	39.6		-10	55
27555		44.45	10.79	0	39.6		-10	55
27560		44.24	10.79	0	39.6		-10	55
27580		43.94	10.79	0	39.6		-10	55
27600		43.97	10.79	0	39.6		-10	55
27615		43.97	10.79	0	39.6		-10	55
27620		43.77	10.79	0	39.6		-10	55
27640		43.42	10.79	0	39.6		-10	55
27660		43.45	10.79	0	39.6		-10	55
27680		43.16	10.78	0	39.6		-10	55
27700		42.98	10.78	0	39.6		-10	55
27720		42.98	10.78	0	39.6		-10	55
27740		42.65	10.78	0	39.6		-10	55
27760		42.52	10.78	0	39.6		-10	55
27780		42.43	10.78	0	39.6		-10	55
27800		42.24	10.78	0	39.6		-10	55
27805		42.24	10.78	0	39.6		-10	55
27820		41.93	10.78	0	39.6		-10	55
27840		41.77	10.78	0	39.6		-10	55
27860		41.72	10.78	0	39.6		-10	55
27865		41.72	10.78	0	39.6		-10	55
27880		41.74	10.78	0	39.6		-10	55
27900		41.45	10.78	0	39.6		-10	55
27920		41.32	10.78	0	39.6		-10	55
27930		41.32	10.78	0	39.6		-10	55
27940		41.11	10.78	0	39.6		-10	55
27960		40.91	10.78	0	39.6		-10	55
27980		40.77	10.78	0	39.6		-10	55
27990		40.77	10.78	0	39.6		-10	55
28000		40.68	10.78	0	39.6		-10	55
28020		40.41	10.78	0	39.6		-10	55
28040		40.48	10.78	0	39.6		-10	55
28055		40.48	10.78	0	39.6		-10	55
28060		40.29	10.78	0	39.6		-10	55
28080		40.22	10.78	0	39.6		-10	55
28100		40.13	10.78	0	39.6		-10	55
28115		40.13	10.78	0	39.6		-10	55
28120		40.08	10.78	0	39.6		-10	55
28140		40.04	10.78	0	39.6		-10	55
28160		39.78	10.78	0	39.6		-10	55
28180		39.86	10.73	0	39.6		-10	55
28200		39.66	10.73	0	39.6		-10	55
28220		39.89	10.73	0	39.6		-10	55
28240		39.64	10.73	0	39.6		-10	55
28260		39.77	10.73	0	39.6		-10	55
28280		39.76	10.73	0	39.6		-10	55
28300		39.7	10.73	0	39.6		-10	55
28305		39.7	10.73	0	39.6		-10	55
28320		39.58	10.73	0	39.6		-10	55
28340		39.59	10.73	0	39.6		-10	55
28360		39.75	10.73	0	39.6		-10	55
28365		39.75	10.73	0	39.6		-10	55
28380		39.62	10.73	0	39.6		-10	55
28400		39.79	10.73	0	39.6		-10	55
28420		39.71	10.73	0	39.6		-10	55
28430		39.71	10.73	0	39.6		-10	55
28440		39.8	10.73	0	39.6		-10	55
28460		40.06	10.73	0	39.6		-10	55
28480		40.12	10.73	0	39.6		-10	55
28490		40.12	10.73	0	39.6		-10	55
28500		40.18	10.73	0	39.6		-10	55
28520		40.21	10.73	0	39.6		-10	55
28540		40.3	10.73	0	39.6		-10	55
28555		40.3	10.73	0	39.6		-10	55
28560		40.41	10.73	0	39.6		-10	55
28580		40.58	10.73	0	39.6		-10	55
28600		40.67	10.73	0	39.6		-10	55
28615		40.67	10.73	0	39.6		-10	55
28620		40.84	10.73	0	39.6		-10	55
28640		40.92	10.73	0	39.6		-10	55
28660		41.17	10.73	0	39.6		-10	55
28675		41.17	10.73	0	39.6		-10	55
28680		41.38	10.73	0	39.6		-10	55
28700		41.6	10.73	0	39.6		-10	55
28720		41.58	10.73	0	39.6		-10	55
28740		41.81	10.66	0	39.6		-10	55
28760		42.06	10.66	0	39.6		-10	55
28780		42.27	10.66	0	39.6		-10	55
28800		42.52	10.66	0	39.6		-10	55
28805		42.52	10.66	0	39.6		-10	55
28820		42.67	10.66	0	39.6		-10	55
28840		42.77	10.66	0	39.6		-10	55
28860		43.08	10.66	0	39.6		-10	55
28865		43.08	10.66	0	39.6		-10	55
28880		43.43	10.66	0	39.6		-10	55
28900		43.46	10.66	0	39.6		-10	55
28920		43.72	10.66	0	39.6		-10	55
28930		43.72	10.66	0	39.6		-10	55
28940		43.8	10.66	0	39.6		-10	55
28960		44.15	10.66	0	39.6		-10	55
28980		44.32	10.66	0	39.6		-10	55
28990		44.32	10.66	0	39.6		-10	55
29000		44.57	10.66	0	39.6		-10	55
29020		44.73	10.66	0	39.6		-10	55
29040		44.88	10.66	0	39.6		-10	55
29050		44.88	10.66	0	39.6		-10	55
29060		45.19	10.66	0	39.6		-10	55
29080		45.22	10.66	0	39.6		-10	55
29100		45.58	10.66	0	39.6		-10	55
29115		45.58	10.66	0	39.6		-10	55
29120		45.83	10.66	0	39.6		-10	55
29140		45.92	10.66	0	39.6		-10	55
29160		46.07	10.66	0	39.6		-10	55
29175		46.07	10.66	0	39.6		-10	55
29180		46.28	10.66	0	39.6		-10	55
29200		46.44	10.66	0	39.6		-10	55
29220		46.67	10.66	0	39.6		-10	55
29240		46.79	10.89	0	39.6		-10	55
29260		47.11	10.89	0	39.6		-10	55
29280		47.12	10.89	0	39.6		-10	55
29300		47.41	10.89	0	39.6		-10	55
29320		47.52	10.89	0	39.6		-10	55
29340		47.82	10.89	0	39.6		-10	55
29360		47.84	10.89	0	39.6		-10	55
29365		47.84	10.89	0	39.6		-10	55
29380		48.08	10.89	0	39.6		-10	55
29400		48.42	10.89	0	39.6		-10	55
29420		48.34	10.89	0	39.6		-10	55
29425		48.34	10.89	0	39.6		-10	55
29440		48.53	10.89	0	39.6		-10	55
29460		48.55	10.89	0	39.6		-10	55
29480		48.67	10.89	0	39.6		-10	55
29490		48.67	10.89	0	39.6		-10	55
29500		49.04	10.89	0	39.6		-10	55
29520		48.94	10.89	0	39.6		-10	55
29540		49.15	10.89	0	39.6		-10	55
29550		49.15	10.89	0	39.6		-10	55
29560		49.06	10.89	0	39.6		-10	55
29580		49.16	10.89	0	39.6		-10	55
29600		49.29	10.89	0	39.6		-10	55
29615		49.29	10.89	0	39.6		-10	55
29620		49.56	10.89	0	39.6		-10	55
29640		49.42	10.89	0	39.6		-10	55
29660		49.68	10.89	0	39.6		-10	55
29675		49.68	10.89	0	39.6		-10	55
29680		49.36	10.89	0	39.6		-10	55
29700		49.44	10.89	0	39.6		-10	55
29720		49.38	10.89	0	39.6		-10	55
29740		49.37	10.86	0	39.6		-10	55
29760		49.34	10.86	0	39.6		-10	55
29780		49.51	10.86	0	39.6		-10	55
29800		49.59	10.86	0	39.6		-10	55
29820		49.55	10.86	0	39.6		-10	55
29840		49.5	10.86	0	39.6		-10	55
29860		49.28	10.86	0	39.6		-10	55
29865		49.28	10.86	0	39.6		-10	55
29880		49.29	10.86	0	39.6		-10	55
29900		49.21	10.86	0	39.6		-10	55
29920		48.93	10.86	0	39.6		-10	55
29925		48.93	10.86	0	39.6		-10	55
29940		48.9	10.86	0	39.6		-10	55
29960		48.66	10.86	0	39.6		-10	55
29980		48.41	10.86	0	39.6		-10	55
29985		48.41	10.86	0	39.6		-10	55
30000		48.23	10.86	0	39.6		-10	55
30020		48.05	10.86	0	39.6		-10	55
30040		47.92	10.86	0	39.6		-10	55
30050		47.92	10.86	0	39.6		-10	55
30060		47.73	10.86	0	39.6		-10	55
30080		47.52	10.86	0	39.6		-10	55
30100		47.26	10.86	0	39.6		-10	55
30115		47.26	10.86	0	39.6		-10	55
30120		47.06	10.86	0	39.6		-10	55
30140		46.95	10.86	0	39.6		-10	55
30160		46.5	10.86	0	39.6		-10	55
30175		46.5	10.86	0	39.6		-10	55
30180		46.52	10.86	0	39.6		-10	55
30200		46.18	10.86	0	39.6		-10	55
30220		45.81	10.86	0	39.6		-10	55
30240		45.72	10.71	0	39.6		-10	55
30260		45.41	10.71	0	39.6		-10	55
30280		45.25	10.71	0	39.6		-10	55
30300		45.11	10.71	0	39.6		-10	55
30320		44.92	10.71	0	39.6		-10	55
30340		44.78	10.71	0	39.6		-10	55
30360		44.56	10.71	0	39.6		-10	55
30380		44.16	10.71	0	39.6		-10	55
30400		44.07	10.71	0	39.6		-10	55
30420		43.71	10.71	0	39.6		-10	55
30425		43.71	10.71	0	39.6		-10	55
30440		43.84	10.71	0	39.6		-10	55
30460		43.66	10.71	0	39.6		-10	55
30480		43.47	10.71	0	39.6		-10	55
30485		43.47	10.71	0	39.6		-10	55
30500		43.32	10.71	0	39.6		-10	55
30520		43.06	10.71	0	39.6		-10	55
30540		43.03	10.71	0	39.6		-10	55
30550		43.03	10.71	0	39.6		-10	55
30560		42.8	10.71	0	39.6		-10	55
30580		42.61	10.71	0	39.6		-10	55
30600		42.4	10.71	0	39.6		-10	55
30610		42.4	10.71	0	39.6		-10	55
30620		42.18	10.71	0	39.6		-10	55
30640		42.19	10.71	0	39.6		-10	55
30660		42.01	10.71	0	39.6		-10	55
30675		42.01	10.71	0	39.6		-10	55
30680		41.8	10.71	0	39.6		-10	55
30700		41.53	10.71	0	39.6		-10	55
30720		41.4	10.71	0	39.6		-10	55
30735		41.4	10.71	0	39.6		-10	55
30740		41.27	10.71	0	39.6		-10	55
30760		41.2	10.71	0	39.6		-10	55
30780		41	10.71	0	39.6		-10	55
30800		40.66	10.84	0	39.6		-10	55
30820		40.79	10.84	0	39.6		-10	55
30840		40.44	10.84	0	39.6		-10	55
30860		40.62	10.84	0	39.6		-10	55
30880		40.44	10.84	0	39.6		-10	55
30900		40.27	10.84	0	39.6		-10	55
30920		40.08	10.84	0	39.6		-10	55
30925		40.08	10.84	0	39.6		-10	55
30940		40.04	10.84	0	39.6		-10	55
30960		40.13	10.84	0	39.6		-10	55
30980		39.94	10.84	0	39.6		-10	55
30985		39.94	10.84	0	39.6		-10	55
31000		39.87	10.84	0	39.6		-10	55
31020		39.92	10.84	0	39.6		-10	55
31040		39.75	10.84	0	39.6		-10	55
31050		39.75	10.84	0	39.6		-10	55
31060		39.6	10.84	0	39.6		-10	55
31080		39.71	10.84	0	39.6		-10	55
31100		39.7	10.84	0	39.6		-10	55
31110		39.7	10.84	1	39.6		-10	55
31120		39.63	10.84	1	39.6		-10	55
31140		39.54	10.84	1	39.6		-10	55
31160		39.6	10.84	1	39.6		-10	55
31175		39.6	10.84	1	39.6		-10	55
31180		39.67	10.84	1	39.6		-10	55
31200		39.6	10.84	1	39.6		-10	55
31220		39.66	10.84	1	39.6		-10	55
31235		39.66	10.84	25	39.6		-10	55
31240		39.8	10.84	25	39.6		-10	55
31260		39.87	10.84	25	39.6		-10	55
31280		39.88	10.84	25	39.6		-10	55
31300		40.05	10.86	25	39.6		-10	55
31320		39.93	10.86	25	39.6		-10	55
31340		40.04	10.86	25	39.6		-10	55
31360		40.3	10.86	54	39.6		-10	55
31380		40.29	10.86	54	39.6		-10	55
31400		40.5	10.86	54	39.6		-10	55
31420		40.57	10.86	54	39.6		-10	55
31425		40.57	10.86	54	39.6		-10	55
31440		40.57	10.86	54	39.6		-10	55
31460		40.78	10.86	54	39.6		-10	55
31480		41.13	10.86	54	39.6		-10	55
31485		41.13	10.86	72	39.6		-10	55
31500		41.4	10.86	72	39.6		-10	55
31520		41.51	10.86	72	39.6		-10	55
31540		41.61	10.86	72	39.6		-10	55
31550		41.61	10.86	72	39.6		-10	55
31560		41.8	10.86	72	39.6		-10	55
31580		41.98	10.86	72	39.6		-10	55
31600		42.16	10.86	72	39.6		-10	55
31610		42.16	10.86	73	39.6		-10	55
31620		42.64	10.86	73	39.6		-10	55
31640		42.64	10.86	73	39.6		-10	55
31660		42.8	10.86	73	39.6		-10	55
31670		42.8	10.86	73	39.6		-10	55
31680		43.03	10.86	73	39.6		-10	55
31700		43.19	10.86	73	39.6		-10	55
31720		43.48	10.86	73	39.6		-10	55
31735		43.48	10.86	66	39.6		-10	55
31740		43.59	10.86	66	39.6		-10	55
31760		43.83	10.86	66	39.6		-10	55
31780		43.98	10.86	66	39.6		-10	55
31795		43.98	10.86	66	39.6		-10	55
31800		44.37	10.86	66	39.6		-10	55
31820		44.56	10.86	66	39.6		-10	55
31840		44.6	10.86	66	39.6		-10	55
31860		44.94	10.78	47	39.6		-10	55
31880		45.05	10.78	47	39.6		-10	55
31900		45.2	10.78	47	39.6		-10	55
31920		45.35	10.78	47	39.6		-10	55
31940		45.67	10.78	47	39.6		-10	55
31960		45.8	10.78	47	39.6		-10	55
31980		46.24	10.78	47	39.6		-10	55
31985		46.24	10.78	31	39.6		-10	55
32000		46.23	10.78	31	39.6		-10	55
32020		46.29	10.78	31	39.6		-10	55
32040		46.61	10.78	31	39.6		-10	55
32045		46.61	10.78	31	39.6		-10	55
32060		46.79	10.78	31	39.6		-10	55
32080		46.94	10.78	31	39.6		-10	55
32100		47.06	10.78	31	39.6		-10	55
32110		47.06	10.78	23	39.6		-10	55
32120		47.43	10.78	23	39.6		-10	55
32140		47.48	10.78	23	39.6		-10	55
32160		47.67	10.78	23	39.6		-10	55
[truncated: 374 more rows]
