# Supplementary material for: Clinical identification of the stimulus intensity to measure temporal summation of second pain
Source: Sci Rep. 2022 Jul 28;12:12915. doi: 10.1038/s41598-022-17171-6 (PMC9334644; doi:10.1038/s41598-022-17171-6)
Supplement: Supplementary file 1 — Supplementary Information 1. [file 41598_2022_17171_MOESM1_ESM.zip › 5 PT2.xlsx]

## Sheet: Sheet1
Timestamp [msec]	Heater [C]	Tec [C]	Water [C]	COVAS	Baseline [C]	Events	LimiterMin [C]	LimiterMax [C]
35		41	9.52	0	40.6		-10	55
55		40.77	9.52	0	40.6		-10	55
65		40.77	9.52	0	40.6		-10	55
75		40.72	9.52	0	40.6		-10	55
95		40.83	9.52	0	40.6		-10	55
115		40.65	9.52	0	40.6		-10	55
135		40.7	9.52	0	40.6		-10	55
155		40.64	9.52	0	40.6		-10	55
175		40.63	9.52	0	40.6		-10	55
195		40.81	9.52	0	40.6		-10	55
215		40.63	9.52	0	40.6		-10	55
220		40.63	9.52	0	40.6		-10	55
235		40.82	9.52	0	40.6		-10	55
255		40.81	9.52	0	40.6		-10	55
275		40.79	9.52	0	40.6		-10	55
280		40.79	9.52	0	40.6		-10	55
295		40.78	9.52	0	40.6		-10	55
315		40.7	9.52	0	40.6		-10	55
335		40.55	9.52	0	40.6		-10	55
345		40.55	9.52	0	40.6		-10	55
355		40.58	9.52	0	40.6		-10	55
375		40.58	9.52	0	40.6		-10	55
395		40.59	9.52	0	40.6		-10	55
405		40.59	9.52	0	40.6		-10	55
415		40.81	9.52	0	40.6		-10	55
435		40.88	9.52	0	40.6		-10	55
455		40.5	9.52	0	40.6		-10	55
470		40.5	9.52	0	40.6		-10	55
475		40.65	9.52	0	40.6		-10	55
495		40.59	9.52	0	40.6		-10	55
515		40.55	9.52	0	40.6		-10	55
530		40.55	9.52	0	40.6		-10	55
535		40.74	9.52	0	40.6		-10	55
555		40.71	9.52	0	40.6		-10	55
575		40.55	9.52	0	40.6		-10	55
590		40.55	9.4	0	40.6		-10	55
595		40.73	9.4	0	40.6		-10	55
615		40.7	9.4	0	40.6		-10	55
635		40.68	9.4	0	40.6		-10	55
655		40.7	9.4	0	40.6		-10	55
675		40.53	9.4	0	40.6		-10	55
695		40.66	9.4	0	40.6		-10	55
715		40.54	9.4	0	40.6		-10	55
720		40.54	9.4	0	40.6		-10	55
735		40.64	9.4	0	40.6		-10	55
755		40.67	9.4	0	40.6		-10	55
775		40.68	9.4	0	40.6		-10	55
780		40.68	9.4	0	40.6		-10	55
795		40.64	9.4	0	40.6		-10	55
815		40.6	9.4	0	40.6		-10	55
835		40.61	9.4	0	40.6		-10	55
840		40.61	9.4	0	40.6		-10	55
855		40.62	9.4	0	40.6		-10	55
875		40.51	9.4	0	40.6		-10	55
895		40.62	9.4	0	40.6		-10	55
905		40.62	9.4	0	40.6		-10	55
915		40.61	9.4	0	40.6		-10	55
935		40.59	9.4	0	40.6		-10	55
955		40.66	9.4	0	40.6		-10	55
965		40.66	9.4	0	40.6		-10	55
975		40.66	9.4	0	40.6		-10	55
995		40.69	9.4	0	40.6		-10	55
1015		40.76	9.4	0	40.6		-10	55
1030		40.76	9.4	0	40.6		-10	55
1035		40.75	9.4	0	40.6		-10	55
1055		40.73	9.4	0	40.6		-10	55
1075		40.82	9.4	0	40.6		-10	55
1090		40.82	9.33	0	40.6		-10	55
1095		40.65	9.33	0	40.6		-10	55
1115		40.61	9.33	0	40.6		-10	55
1135		40.78	9.33	0	40.6		-10	55
1155		40.65	9.33	0	40.6		-10	55
1175		40.78	9.33	0	40.6		-10	55
1195		40.52	9.33	0	40.6		-10	55
1215		40.62	9.33	0	40.6		-10	55
1235		40.75	9.33	0	40.6		-10	55
1255		40.69	9.33	0	40.6		-10	55
1275		40.67	9.33	0	40.6		-10	55
1280		40.67	9.33	0	40.6		-10	55
1295		40.61	9.33	0	40.6		-10	55
1315		40.63	9.33	0	40.6		-10	55
1335		40.7	9.33	0	40.6		-10	55
1340		40.7	9.33	0	40.6		-10	55
1355		40.67	9.33	0	40.6		-10	55
1375		40.6	9.33	0	40.6		-10	55
1395		40.63	9.33	0	40.6		-10	55
1405		40.63	9.33	0	40.6		-10	55
1415		40.72	9.33	0	40.6		-10	55
1435		40.58	9.33	0	40.6		-10	55
1455		40.56	9.33	0	40.6		-10	55
1465		40.56	9.33	0	40.6		-10	55
1475		40.71	9.33	0	40.6		-10	55
1495		40.62	9.33	0	40.6		-10	55
1515		40.74	9.33	0	40.6		-10	55
1530		40.74	9.33	0	40.6		-10	55
1535		40.76	9.33	0	40.6		-10	55
1555		40.5	9.33	0	40.6		-10	55
1575		40.7	9.33	0	40.6		-10	55
1590		40.7	9.47	0	40.6		-10	55
1595		40.78	9.47	0	40.6		-10	55
1615		40.69	9.47	0	40.6		-10	55
1635		40.75	9.47	0	40.6		-10	55
1655		40.59	9.47	0	40.6		-10	55
1675		40.57	9.47	0	40.6		-10	55
1695		40.6	9.47	0	40.6		-10	55
1715		40.68	9.47	0	40.6		-10	55
1735		40.62	9.47	0	40.6		-10	55
1755		40.68	9.47	0	40.6		-10	55
1775		40.72	9.47	0	40.6		-10	55
1780		40.72	9.47	0	40.6		-10	55
1795		40.58	9.47	0	40.6		-10	55
1815		40.62	9.47	0	40.6		-10	55
1835		40.64	9.47	0	40.6		-10	55
1840		40.64	9.47	0	40.6		-10	55
1855		40.58	9.47	0	40.6		-10	55
1875		40.5	9.47	0	40.6		-10	55
1895		40.56	9.47	0	40.6		-10	55
1905		40.56	9.47	0	40.6		-10	55
1915		40.57	9.47	0	40.6		-10	55
1935		40.62	9.47	0	40.6		-10	55
1955		40.72	9.47	0	40.6		-10	55
1965		40.72	9.47	0	40.6		-10	55
1975		40.54	9.47	0	40.6		-10	55
1995		40.64	9.47	0	40.6		-10	55
2015		40.65	9.47	0	40.6		-10	55
2030		40.65	9.47	0	40.6		-10	55
2035		40.61	9.47	0	40.6		-10	55
2055		40.53	9.47	0	40.6		-10	55
2075		40.65	9.47	0	40.6		-10	55
2090		40.65	9.43	0	40.6		-10	55
2095		40.63	9.43	0	40.6		-10	55
2115		40.6	9.43	0	40.6		-10	55
2135		40.62	9.43	0	40.6		-10	55
2150		40.62	9.43	0	40.6		-10	55
2155		40.65	9.43	0	40.6		-10	55
2175		40.63	9.43	0	40.6		-10	55
2195		40.57	9.43	0	40.6		-10	55
2215		40.66	9.43	0	40.6		-10	55
2235		40.6	9.43	0	40.6		-10	55
2255		40.56	9.43	0	40.6		-10	55
2275		40.59	9.43	0	40.6		-10	55
2295		40.58	9.43	0	40.6		-10	55
2315		40.6	9.43	0	40.6		-10	55
2335		40.73	9.43	0	40.6		-10	55
2340		40.73	9.43	0	40.6		-10	55
2355		40.61	9.43	0	40.6		-10	55
2375		40.73	9.43	0	40.6		-10	55
2395		40.58	9.43	0	40.6		-10	55
2400		40.58	9.43	0	40.6		-10	55
2415		40.59	9.43	0	40.6		-10	55
2435		40.63	9.43	0	40.6		-10	55
2455		40.54	9.43	0	40.6		-10	55
2465		40.54	9.43	0	40.6		-10	55
2475		40.6	9.43	0	40.6		-10	55
2495		40.71	9.43	0	40.6		-10	55
2515		40.57	9.43	0	40.6		-10	55
2525		40.57	9.43	0	40.6		-10	55
2535		40.71	9.43	0	40.6		-10	55
2555		40.73	9.43	0	40.6		-10	55
2575		40.57	9.43	0	40.6		-10	55
2590		40.57	9.25	0	40.6		-10	55
2595		40.58	9.25	0	40.6		-10	55
2615		40.6	9.25	0	40.6		-10	55
2635		40.65	9.25	0	40.6		-10	55
2650		40.65	9.25	0	40.6		-10	55
2655		40.6	9.25	0	40.6		-10	55
2675		40.65	9.25	0	40.6		-10	55
2695		40.56	9.25	0	40.6		-10	55
2715		40.54	9.25	0	40.6		-10	55
2735		40.7	9.25	0	40.6		-10	55
2755		40.6	9.25	0	40.6		-10	55
2775		40.51	9.25	0	40.6		-10	55
2795		40.52	9.25	0	40.6		-10	55
2815		40.64	9.25	0	40.6		-10	55
2835		40.63	9.25	0	40.6		-10	55
2840		40.63	9.25	0	40.6		-10	55
2855		40.74	9.25	0	40.6		-10	55
2875		40.7	9.25	0	40.6		-10	55
2895		40.49	9.25	0	40.6		-10	55
2900		40.49	9.25	0	40.6		-10	55
2915		40.66	9.25	0	40.6		-10	55
2935		40.59	9.25	0	40.6		-10	55
2955		40.67	9.25	0	40.6		-10	55
2965		40.67	9.25	0	40.6		-10	55
2975		40.61	9.25	0	40.6		-10	55
2995		40.5	9.25	0	40.6		-10	55
3015		40.58	9.25	0	40.6		-10	55
3025		40.58	9.25	0	40.6		-10	55
3035		40.62	9.25	0	40.6		-10	55
3055		40.67	9.25	0	40.6		-10	55
3075		40.7	9.25	0	40.6		-10	55
3090		40.7	9.55	0	40.6		-10	55
3095		40.52	9.55	0	40.6		-10	55
3115		40.59	9.55	0	40.6		-10	55
3135		40.77	9.55	0	40.6		-10	55
3150		40.77	9.55	0	40.6		-10	55
3155		40.7	9.55	0	40.6		-10	55
3175		40.58	9.55	0	40.6		-10	55
3195		40.65	9.55	0	40.6		-10	55
3215		40.56	9.55	0	40.6		-10	55
3235		40.57	9.55	0	40.6		-10	55
3255		40.63	9.55	0	40.6		-10	55
3275		40.6	9.55	0	40.6		-10	55
3295		40.6	9.55	0	40.6		-10	55
3315		40.68	9.55	0	40.6		-10	55
3335		40.58	9.55	0	40.6		-10	55
3340		40.58	9.55	0	40.6		-10	55
3355		40.49	9.55	0	40.6		-10	55
3375		40.53	9.55	0	40.6		-10	55
3395		40.46	9.55	0	40.6		-10	55
3400		40.46	9.55	0	40.6		-10	55
3415		40.54	9.55	0	40.6		-10	55
3435		40.73	9.55	0	40.6		-10	55
3455		40.65	9.55	0	40.6		-10	55
3460		40.65	9.55	0	40.6		-10	55
3475		40.63	9.55	0	40.6		-10	55
3495		40.45	9.55	0	40.6		-10	55
3515		40.57	9.55	0	40.6		-10	55
3525		40.57	9.55	0	40.6		-10	55
3535		40.59	9.55	0	40.6		-10	55
3555		40.66	9.55	0	40.6		-10	55
3575		40.59	9.55	0	40.6		-10	55
3585		40.59	9.55	0	40.6		-10	55
3595		40.57	9.55	0	40.6		-10	55
3615		40.51	9.55	0	40.6		-10	55
3635		40.63	9.55	0	40.6		-10	55
3650		40.63	9.35	0	40.6		-10	55
3655		40.68	9.35	0	40.6		-10	55
3675		40.61	9.35	0	40.6		-10	55
3695		40.59	9.35	0	40.6		-10	55
3710		40.59	9.35	0	40.6		-10	55
3715		40.69	9.35	0	40.6		-10	55
3735		40.57	9.35	0	40.6		-10	55
3755		40.66	9.35	0	40.6		-10	55
3775		40.54	9.35	0	40.6		-10	55
3795		40.48	9.35	0	40.6		-10	55
3815		40.67	9.35	0	40.6		-10	55
3835		40.7	9.35	0	40.6		-10	55
3855		40.7	9.35	0	40.6		-10	55
3875		40.64	9.35	0	40.6		-10	55
3895		40.53	9.35	0	40.6		-10	55
3900		40.53	9.35	0	40.6		-10	55
3915		40.67	9.35	0	40.6		-10	55
3935		40.69	9.35	0	40.6		-10	55
3955		40.62	9.35	0	40.6		-10	55
3960		40.62	9.35	0	40.6		-10	55
3975		40.54	9.35	0	40.6		-10	55
3995		40.66	9.35	0	40.6		-10	55
4015		40.63	9.35	0	40.6		-10	55
4025		40.63	9.35	0	40.6		-10	55
4035		40.7	9.35	0	40.6		-10	55
4055		40.56	9.35	0	40.6		-10	55
4075		40.63	9.35	0	40.6		-10	55
4085		40.63	9.35	0	40.6		-10	55
4095		40.65	9.35	0	40.6		-10	55
4115		40.49	9.35	0	40.6		-10	55
4135		40.6	9.35	0	40.6		-10	55
4150		40.6	9.3	0	40.6		-10	55
4155		40.53	9.3	0	40.6		-10	55
4175		40.7	9.3	0	40.6		-10	55
4195		40.48	9.3	0	40.6		-10	55
4210		40.48	9.3	0	40.6		-10	55
4215		40.62	9.3	0	40.6		-10	55
4235		40.69	9.3	0	40.6		-10	55
4255		40.8	9.3	0	40.6		-10	55
4275		40.62	9.3	0	40.6		-10	55
4295		40.66	9.3	0	40.6		-10	55
4315		40.68	9.3	0	40.6		-10	55
4335		40.67	9.3	0	40.6		-10	55
4355		40.65	9.3	0	40.6		-10	55
4375		40.66	9.3	0	40.6		-10	55
4395		40.51	9.3	0	40.6		-10	55
4400		40.51	9.3	0	40.6		-10	55
4415		40.73	9.3	0	40.6		-10	55
4435		40.68	9.3	0	40.6		-10	55
4455		40.66	9.3	0	40.6		-10	55
4460		40.66	9.3	0	40.6		-10	55
4475		40.58	9.3	0	40.6		-10	55
4495		40.61	9.3	0	40.6		-10	55
4515		40.61	9.3	0	40.6		-10	55
4525		40.61	9.3	0	40.6		-10	55
4535		40.56	9.3	0	40.6		-10	55
4555		40.59	9.3	0	40.6		-10	55
4575		40.56	9.3	0	40.6		-10	55
4585		40.56	9.3	0	40.6		-10	55
4595		40.56	9.3	0	40.6		-10	55
4615		40.57	9.3	0	40.6		-10	55
4635		40.72	9.3	0	40.6		-10	55
4650		40.72	9.23	0	40.6		-10	55
4655		40.58	9.23	0	40.6		-10	55
4675		40.7	9.23	0	40.6		-10	55
4695		40.49	9.23	0	40.6		-10	55
4710		40.49	9.23	0	40.6		-10	55
4715		40.57	9.23	0	40.6		-10	55
4735		40.67	9.23	0	40.6		-10	55
4755		40.56	9.23	0	40.6		-10	55
4775		40.49	9.23	0	40.6		-10	55
4795		40.56	9.23	0	40.6		-10	55
4815		40.56	9.23	0	40.6		-10	55
4835		40.62	9.23	0	40.6		-10	55
4855		40.53	9.23	0	40.6		-10	55
4875		40.55	9.23	0	40.6		-10	55
4895		40.41	9.23	0	40.6		-10	55
4915		40.64	9.23	0	40.6		-10	55
4935		40.53	9.23	0	40.6		-10	55
4955		40.59	9.23	0	40.6		-10	55
4960		40.59	9.23	0	40.6		-10	55
4975		40.58	9.23	0	40.6		-10	55
4995		40.6	9.23	0	40.6		-10	55
5015		40.71	9.23	0	40.6		-10	55
5025		40.71	9.23	0	40.6		-10	55
5035		40.57	9.23	0	40.6		-10	55
5055		40.72	9.23	0	40.6		-10	55
5075		40.52	9.23	0	40.6		-10	55
5085		40.52	9.23	0	40.6		-10	55
5095		40.65	9.23	0	40.6		-10	55
5115		40.58	9.23	0	40.6		-10	55
5135		40.74	9.23	0	40.6		-10	55
5145		40.74	9.23	0	40.6		-10	55
5155		40.46	9.23	0	40.6		-10	55
5175		40.61	9.23	0	40.6		-10	55
5195		40.65	9.23	0	40.6		-10	55
5210		40.65	9.31	0	40.6		-10	55
5215		40.67	9.31	0	40.6		-10	55
5235		40.84	9.31	0	40.6		-10	55
5255		40.76	9.31	0	40.6		-10	55
5270		40.76	9.31	0	40.6		-10	55
5275		40.98	9.31	0	40.6		-10	55
5295		41.05	9.31	0	40.6		-10	55
5315		41.03	9.31	0	40.6		-10	55
5335		41.28	9.31	0	40.6		-10	55
5355		41.28	9.31	0	40.6		-10	55
5375		41.36	9.31	0	40.6		-10	55
5395		41.49	9.31	0	40.6		-10	55
5415		41.57	9.31	0	40.6		-10	55
5435		41.7	9.31	0	40.6		-10	55
5455		41.99	9.31	0	40.6		-10	55
5460		41.99	9.31	0	40.6		-10	55
5475		42.09	9.31	0	40.6		-10	55
5495		42.24	9.31	0	40.6		-10	55
5515		42.61	9.31	0	40.6		-10	55
5520		42.61	9.31	0	40.6		-10	55
5535		42.63	9.31	0	40.6		-10	55
5555		42.72	9.31	0	40.6		-10	55
5575		42.86	9.31	0	40.6		-10	55
5585		42.86	9.31	0	40.6		-10	55
5595		43.12	9.31	0	40.6		-10	55
5615		43.36	9.31	0	40.6		-10	55
5635		43.55	9.31	0	40.6		-10	55
5645		43.55	9.31	0	40.6		-10	55
5655		43.69	9.31	0	40.6		-10	55
5675		43.79	9.31	0	40.6		-10	55
5695		43.93	9.31	0	40.6		-10	55
5710		43.93	9.21	0	40.6		-10	55
5715		44.06	9.21	0	40.6		-10	55
5735		44.14	9.21	0	40.6		-10	55
5755		44.4	9.21	0	40.6		-10	55
5770		44.4	9.21	0	40.6		-10	55
5775		44.49	9.21	0	40.6		-10	55
5795		44.67	9.21	0	40.6		-10	55
5815		44.73	9.21	0	40.6		-10	55
5835		45.01	9.21	0	40.6		-10	55
5855		45.22	9.21	0	40.6		-10	55
5875		45.43	9.21	0	40.6		-10	55
5895		45.65	9.21	0	40.6		-10	55
5915		45.84	9.21	0	40.6		-10	55
5935		45.92	9.21	0	40.6		-10	55
5955		46.23	9.21	0	40.6		-10	55
5960		46.23	9.21	0	40.6		-10	55
5975		46.14	9.21	0	40.6		-10	55
5995		46.29	9.21	0	40.6		-10	55
6015		46.55	9.21	0	40.6		-10	55
6020		46.55	9.21	0	40.6		-10	55
6035		46.74	9.21	0	40.6		-10	55
6055		46.94	9.21	0	40.6		-10	55
6075		47.16	9.21	0	40.6		-10	55
6085		47.16	9.21	0	40.6		-10	55
6095		47.2	9.21	0	40.6		-10	55
6115		47.19	9.21	0	40.6		-10	55
6135		47.47	9.21	0	40.6		-10	55
6145		47.47	9.21	0	40.6		-10	55
6155		47.68	9.21	0	40.6		-10	55
6175		47.85	9.21	0	40.6		-10	55
6195		47.73	9.21	0	40.6		-10	55
6205		47.73	9.21	0	40.6		-10	55
6215		48.01	9.21	0	40.6		-10	55
6235		48.22	9.21	0	40.6		-10	55
6255		48.3	9.21	0	40.6		-10	55
6270		48.3	9.33	0	40.6		-10	55
6275		48.31	9.33	0	40.6		-10	55
6295		48.59	9.33	0	40.6		-10	55
6315		48.71	9.33	0	40.6		-10	55
6335		48.89	9.33	0	40.6		-10	55
6355		48.98	9.33	0	40.6		-10	55
6375		48.79	9.33	0	40.6		-10	55
6395		49.15	9.33	0	40.6		-10	55
6415		49.37	9.33	0	40.6		-10	55
6435		49.59	9.33	0	40.6		-10	55
6455		49.65	9.33	0	40.6		-10	55
6475		49.78	9.33	0	40.6		-10	55
6495		49.83	9.33	0	40.6		-10	55
6515		49.93	9.33	0	40.6		-10	55
6520		49.93	9.33	0	40.6		-10	55
6535		50.01	9.33	0	40.6		-10	55
6555		50.12	9.33	0	40.6		-10	55
6575		50.16	9.33	0	40.6		-10	55
6580		50.16	9.33	0	40.6		-10	55
6595		50.2	9.33	0	40.6		-10	55
6615		50.4	9.33	0	40.6		-10	55
6635		50.32	9.33	0	40.6		-10	55
6645		50.32	9.33	0	40.6		-10	55
6655		50.49	9.33	0	40.6		-10	55
6675		50.46	9.33	0	40.6		-10	55
6695		50.41	9.33	0	40.6		-10	55
6705		50.41	9.33	0	40.6		-10	55
6715		50.27	9.33	0	40.6		-10	55
6735		50.53	9.33	0	40.6		-10	55
6755		50.66	9.33	0	40.6		-10	55
6770		50.66	9.25	0	40.6		-10	55
6775		50.57	9.25	0	40.6		-10	55
6795		50.59	9.25	0	40.6		-10	55
6815		50.62	9.25	0	40.6		-10	55
6830		50.62	9.25	0	40.6		-10	55
6835		50.67	9.25	0	40.6		-10	55
6855		50.47	9.25	0	40.6		-10	55
6875		50.52	9.25	0	40.6		-10	55
6895		50.44	9.25	0	40.6		-10	55
6915		50.44	9.25	0	40.6		-10	55
6935		50.45	9.25	0	40.6		-10	55
6955		50.26	9.25	0	40.6		-10	55
6975		49.97	9.25	0	40.6		-10	55
6995		50	9.25	0	40.6		-10	55
7015		49.71	9.25	0	40.6		-10	55
7020		49.71	9.25	14	40.6		-10	55
7035		49.87	9.25	14	40.6		-10	55
7055		49.53	9.25	14	40.6		-10	55
7075		49.29	9.25	14	40.6		-10	55
7080		49.29	9.25	14	40.6		-10	55
7095		49.08	9.25	14	40.6		-10	55
7115		48.94	9.25	14	40.6		-10	55
7135		48.61	9.25	14	40.6		-10	55
7145		48.61	9.25	28	40.6		-10	55
7155		48.36	9.25	28	40.6		-10	55
7175		48.12	9.25	28	40.6		-10	55
7195		47.86	9.25	28	40.6		-10	55
7205		47.86	9.25	28	40.6		-10	55
7215		47.68	9.25	28	40.6		-10	55
7235		47.56	9.25	28	40.6		-10	55
7255		47.24	9.25	28	40.6		-10	55
7270		47.24	9.13	39	40.6		-10	55
7275		46.9	9.13	39	40.6		-10	55
7295		46.86	9.13	39	40.6		-10	55
7315		46.7	9.13	39	40.6		-10	55
7330		46.7	9.13	39	40.6		-10	55
7335		46.35	9.13	39	40.6		-10	55
7355		46.08	9.13	39	40.6		-10	55
7375		45.72	9.13	39	40.6		-10	55
7395		45.67	9.13	52	40.6		-10	55
7415		45.47	9.13	52	40.6		-10	55
7435		45.26	9.13	52	40.6		-10	55
7455		45.11	9.13	52	40.6		-10	55
7475		44.88	9.13	52	40.6		-10	55
7495		44.7	9.13	52	40.6		-10	55
7515		44.47	9.13	52	40.6		-10	55
7520		44.47	9.13	64	40.6		-10	55
7535		44.45	9.13	64	40.6		-10	55
7555		44.16	9.13	64	40.6		-10	55
7575		44.2	9.13	64	40.6		-10	55
7580		44.2	9.13	64	40.6		-10	55
7595		44.01	9.13	64	40.6		-10	55
7615		43.74	9.13	64	40.6		-10	55
7635		43.62	9.13	64	40.6		-10	55
7645		43.62	9.13	66	40.6		-10	55
7655		43.36	9.13	66	40.6		-10	55
7675		43.28	9.13	66	40.6		-10	55
7695		42.97	9.13	66	40.6		-10	55
7705		42.97	9.13	66	40.6		-10	55
7715		42.97	9.13	66	40.6		-10	55
7735		42.83	9.13	66	40.6		-10	55
7755		42.47	9.13	66	40.6		-10	55
7770		42.47	9.2	68	40.6		-10	55
7775		42.43	9.2	68	40.6		-10	55
7795		42.16	9.2	68	40.6		-10	55
7815		42.05	9.2	68	40.6		-10	55
7830		42.05	9.2	68	40.6		-10	55
7835		41.96	9.2	68	40.6		-10	55
7855		41.79	9.2	68	40.6		-10	55
7875		41.61	9.2	68	40.6		-10	55
7890		41.61	9.2	69	40.6		-10	55
7895		41.44	9.2	69	40.6		-10	55
7915		41.46	9.2	69	40.6		-10	55
7935		41.39	9.2	69	40.6		-10	55
7955		41.32	9.2	69	40.6		-10	55
7975		41.12	9.2	69	40.6		-10	55
7995		41.16	9.2	69	40.6		-10	55
8015		41.18	9.2	51	40.6		-10	55
8035		40.97	9.2	51	40.6		-10	55
8055		41.02	9.2	51	40.6		-10	55
8075		41.01	9.2	51	40.6		-10	55
8080		41.01	9.2	51	40.6		-10	55
8095		40.87	9.2	51	40.6		-10	55
8115		40.95	9.2	51	40.6		-10	55
8135		40.71	9.2	51	40.6		-10	55
8140		40.71	9.2	9	40.6		-10	55
8155		40.8	9.2	9	40.6		-10	55
8175		40.71	9.2	9	40.6		-10	55
8195		40.87	9.2	9	40.6		-10	55
8205		40.87	9.2	9	40.6		-10	55
8215		40.8	9.2	9	40.6		-10	55
8235		40.94	9.2	9	40.6		-10	55
8255		40.75	9.2	9	40.6		-10	55
8265		40.75	9.2	0	40.6		-10	55
8275		40.78	9.2	0	40.6		-10	55
8295		40.75	9.2	0	40.6		-10	55
8315		40.89	9.2	0	40.6		-10	55
8330		40.89	9.35	0	40.6		-10	55
8335		40.88	9.35	0	40.6		-10	55
8355		40.89	9.35	0	40.6		-10	55
8375		40.8	9.35	0	40.6		-10	55
8390		40.8	9.35	0	40.6		-10	55
8395		41.04	9.35	0	40.6		-10	55
8415		41.13	9.35	0	40.6		-10	55
8435		41.25	9.35	0	40.6		-10	55
8455		41.46	9.35	0	40.6		-10	55
8475		41.3	9.35	0	40.6		-10	55
8495		41.44	9.35	0	40.6		-10	55
8515		41.64	9.35	0	40.6		-10	55
8535		41.89	9.35	0	40.6		-10	55
8555		42.04	9.35	0	40.6		-10	55
8575		42.06	9.35	0	40.6		-10	55
8580		42.06	9.35	0	40.6		-10	55
8595		42.35	9.35	0	40.6		-10	55
8615		42.46	9.35	0	40.6		-10	55
8635		42.51	9.35	0	40.6		-10	55
8640		42.51	9.35	0	40.6		-10	55
8655		42.81	9.35	0	40.6		-10	55
8675		42.98	9.35	0	40.6		-10	55
8695		43.14	9.35	0	40.6		-10	55
8705		43.14	9.35	0	40.6		-10	55
8715		43.43	9.35	0	40.6		-10	55
8735		43.49	9.35	0	40.6		-10	55
8755		43.82	9.35	0	40.6		-10	55
8765		43.82	9.35	0	40.6		-10	55
8775		43.97	9.35	0	40.6		-10	55
8795		43.98	9.35	0	40.6		-10	55
8815		44.35	9.35	0	40.6		-10	55
8830		44.35	9.04	0	40.6		-10	55
8835		44.52	9.04	0	40.6		-10	55
8855		44.77	9.04	0	40.6		-10	55
8875		44.74	9.04	0	40.6		-10	55
8890		44.74	9.04	0	40.6		-10	55
8895		44.89	9.04	0	40.6		-10	55
8915		45.21	9.04	0	40.6		-10	55
8935		45.58	9.04	0	40.6		-10	55
8955		45.74	9.04	0	40.6		-10	55
8975		45.81	9.04	0	40.6		-10	55
8995		45.85	9.04	0	40.6		-10	55
9015		46.07	9.04	0	40.6		-10	55
9035		46.21	9.04	0	40.6		-10	55
9055		46.38	9.04	0	40.6		-10	55
9075		46.51	9.04	0	40.6		-10	55
9095		46.78	9.04	0	40.6		-10	55
9115		47.11	9.04	0	40.6		-10	55
9135		47.28	9.04	0	40.6		-10	55
9140		47.28	9.04	0	40.6		-10	55
9155		47.36	9.04	0	40.6		-10	55
9175		47.37	9.04	0	40.6		-10	55
9195		47.72	9.04	0	40.6		-10	55
9200		47.72	9.04	0	40.6		-10	55
9215		48.02	9.04	0	40.6		-10	55
9235		48.1	9.04	0	40.6		-10	55
9255		48.11	9.04	0	40.6		-10	55
9265		48.11	9.04	0	40.6		-10	55
9275		48.3	9.04	0	40.6		-10	55
9295		48.44	9.04	0	40.6		-10	55
9315		48.61	9.04	0	40.6		-10	55
9325		48.61	9.04	0	40.6		-10	55
9335		48.8	9.04	0	40.6		-10	55
9355		48.82	9.04	0	40.6		-10	55
9375		49.2	9.04	0	40.6		-10	55
9390		49.2	9.26	0	40.6		-10	55
9395		49.14	9.26	0	40.6		-10	55
9415		49.26	9.26	0	40.6		-10	55
9435		49.48	9.26	0	40.6		-10	55
9450		49.48	9.26	0	40.6		-10	55
9455		49.49	9.26	0	40.6		-10	55
9475		49.69	9.26	0	40.6		-10	55
9495		49.82	9.26	0	40.6		-10	55
9515		50.01	9.26	0	40.6		-10	55
9535		50.22	9.26	0	40.6		-10	55
9555		50.23	9.26	0	40.6		-10	55
9575		50.15	9.26	0	40.6		-10	55
9595		50.37	9.26	0	40.6		-10	55
9615		50.58	9.26	0	40.6		-10	55
9635		50.5	9.26	0	40.6		-10	55
9640		50.5	9.26	0	40.6		-10	55
9655		50.53	9.26	0	40.6		-10	55
9675		50.66	9.26	0	40.6		-10	55
9695		50.58	9.26	0	40.6		-10	55
9700		50.58	9.26	0	40.6		-10	55
9715		50.88	9.26	0	40.6		-10	55
9735		50.76	9.26	0	40.6		-10	55
9755		50.92	9.26	0	40.6		-10	55
9765		50.92	9.26	0	40.6		-10	55
9775		50.87	9.26	0	40.6		-10	55
9795		50.66	9.26	0	40.6		-10	55
9815		50.73	9.26	0	40.6		-10	55
9825		50.73	9.26	0	40.6		-10	55
9835		50.68	9.26	0	40.6		-10	55
9855		50.54	9.26	0	40.6		-10	55
9875		50.55	9.26	0	40.6		-10	55
9890		50.55	9.25	0	40.6		-10	55
9895		50.3	9.25	0	40.6		-10	55
9915		50.29	9.25	0	40.6		-10	55
9935		50.08	9.25	0	40.6		-10	55
9950		50.08	9.25	0	40.6		-10	55
9955		50.14	9.25	0	40.6		-10	55
9975		49.96	9.25	0	40.6		-10	55
9995		49.81	9.25	0	40.6		-10	55
10015		49.55	9.25	0	40.6		-10	55
10035		49.39	9.25	0	40.6		-10	55
10055		49.12	9.25	0	40.6		-10	55
10075		48.78	9.25	0	40.6		-10	55
10095		48.53	9.25	0	40.6		-10	55
10115		48.45	9.25	0	40.6		-10	55
10135		48.22	9.25	0	40.6		-10	55
10140		48.22	9.25	0	40.6		-10	55
10155		47.76	9.25	0	40.6		-10	55
10175		47.64	9.25	0	40.6		-10	55
10195		47.48	9.25	0	40.6		-10	55
10200		47.48	9.25	0	40.6		-10	55
10215		47.26	9.25	0	40.6		-10	55
10235		47.03	9.25	0	40.6		-10	55
10255		46.89	9.25	0	40.6		-10	55
10265		46.89	9.25	21	40.6		-10	55
10275		46.47	9.25	21	40.6		-10	55
10295		46.23	9.25	21	40.6		-10	55
10315		45.99	9.25	21	40.6		-10	55
10325		45.99	9.25	21	40.6		-10	55
10335		45.98	9.25	21	40.6		-10	55
10355		45.82	9.25	21	40.6		-10	55
10375		45.46	9.25	21	40.6		-10	55
10390		45.46	9.38	57	40.6		-10	55
10395		45.35	9.38	57	40.6		-10	55
10415		44.97	9.38	57	40.6		-10	55
10435		44.93	9.38	57	40.6		-10	55
10450		44.93	9.38	57	40.6		-10	55
10455		44.62	9.38	57	40.6		-10	55
10475		44.51	9.38	57	40.6		-10	55
10495		44.32	9.38	57	40.6		-10	55
10510		44.32	9.38	81	40.6		-10	55
10515		44.22	9.38	81	40.6		-10	55
10535		43.99	9.38	81	40.6		-10	55
10555		43.91	9.38	81	40.6		-10	55
10575		43.68	9.38	81	40.6		-10	55
10595		43.58	9.38	81	40.6		-10	55
10615		43.53	9.38	81	40.6		-10	55
10635		43.31	9.38	81	40.6		-10	55
10640		43.31	9.38	97	40.6		-10	55
10655		43.06	9.38	97	40.6		-10	55
10675		42.87	9.38	97	40.6		-10	55
10695		42.86	9.38	97	40.6		-10	55
10700		42.86	9.38	97	40.6		-10	55
10715		42.42	9.38	97	40.6		-10	55
10735		42.53	9.38	97	40.6		-10	55
10755		42.19	9.38	97	40.6		-10	55
10765		42.19	9.38	97	40.6		-10	55
10775		42.01	9.38	97	40.6		-10	55
10795		42.03	9.38	97	40.6		-10	55
10815		41.82	9.38	97	40.6		-10	55
10825		41.82	9.38	97	40.6		-10	55
10835		41.71	9.38	97	40.6		-10	55
10855		41.4	9.38	97	40.6		-10	55
10875		41.46	9.38	97	40.6		-10	55
10885		41.46	9.38	97	40.6		-10	55
10895		41.39	9.38	97	40.6		-10	55
10915		41.27	9.38	97	40.6		-10	55
10935		41.17	9.38	97	40.6		-10	55
10950		41.17	9.33	97	40.6		-10	55
10955		41.12	9.33	97	40.6		-10	55
10975		41.01	9.33	97	40.6		-10	55
10995		41.07	9.33	97	40.6		-10	55
11010		41.07	9.33	84	40.6		-10	55
11015		40.91	9.33	84	40.6		-10	55
11035		40.95	9.33	84	40.6		-10	55
11055		40.91	9.33	84	40.6		-10	55
11075		40.91	9.33	84	40.6		-10	55
11095		40.89	9.33	84	40.6		-10	55
11115		40.89	9.33	84	40.6		-10	55
11135		40.89	9.33	37	40.6		-10	55
11155		40.84	9.33	37	40.6		-10	55
11175		40.78	9.33	37	40.6		-10	55
11195		40.83	9.33	37	40.6		-10	55
11200		40.83	9.33	37	40.6		-10	55
11215		40.78	9.33	37	40.6		-10	55
11235		40.88	9.33	37	40.6		-10	55
11255		40.8	9.33	37	40.6		-10	55
11260		40.8	9.33	0	40.6		-10	55
11275		40.79	9.33	0	40.6		-10	55
11295		40.65	9.33	0	40.6		-10	55
11315		40.85	9.33	0	40.6		-10	55
11325		40.85	9.33	0	40.6		-10	55
11335		40.8	9.33	0	40.6		-10	55
11355		41.02	9.33	0	40.6		-10	55
11375		41.01	9.33	0	40.6		-10	55
11385		41.01	9.33	0	40.6		-10	55
11395		40.98	9.33	0	40.6		-10	55
11415		41.1	9.33	0	40.6		-10	55
11435		41.14	9.33	0	40.6		-10	55
11450		41.14	9.35	0	40.6		-10	55
11455		41.04	9.35	0	40.6		-10	55
11475		41.3	9.35	0	40.6		-10	55
11495		41.3	9.35	0	40.6		-10	55
11510		41.3	9.35	0	40.6		-10	55
11515		41.63	9.35	0	40.6		-10	55
11535		41.67	9.35	0	40.6		-10	55
11555		41.67	9.35	0	40.6		-10	55
11575		41.7	9.35	0	40.6		-10	55
11595		41.97	9.35	0	40.6		-10	55
11615		42.12	9.35	0	40.6		-10	55
11635		42.27	9.35	0	40.6		-10	55
11655		42.54	9.35	0	40.6		-10	55
11675		42.63	9.35	0	40.6		-10	55
11695		42.77	9.35	0	40.6		-10	55
11700		42.77	9.35	0	40.6		-10	55
11715		43.15	9.35	0	40.6		-10	55
11735		43.3	9.35	0	40.6		-10	55
11755		43.28	9.35	0	40.6		-10	55
11760		43.28	9.35	0	40.6		-10	55
11775		43.6	9.35	0	40.6		-10	55
11795		43.67	9.35	0	40.6		-10	55
11815		43.92	9.35	0	40.6		-10	55
11820		43.92	9.35	0	40.6		-10	55
11835		44.09	9.35	0	40.6		-10	55
11855		44.39	9.35	0	40.6		-10	55
11875		44.53	9.35	0	40.6		-10	55
11885		44.53	9.35	0	40.6		-10	55
11895		44.76	9.35	0	40.6		-10	55
11915		44.92	9.35	0	40.6		-10	55
11935		45.25	9.35	0	40.6		-10	55
11950		45.25	9.42	0	40.6		-10	55
11955		45.11	9.42	0	40.6		-10	55
11975		45.32	9.42	0	40.6		-10	55
11995		45.58	9.42	0	40.6		-10	55
12010		45.58	9.42	0	40.6		-10	55
12015		45.77	9.42	0	40.6		-10	55
12035		45.97	9.42	0	40.6		-10	55
12055		46.25	9.42	0	40.6		-10	55
12070		46.25	9.42	0	40.6		-10	55
12075		46.42	9.42	0	40.6		-10	55
12095		46.61	9.42	0	40.6		-10	55
12115		46.86	9.42	0	40.6		-10	55
12135		47.02	9.42	0	40.6		-10	55
12155		47.08	9.42	0	40.6		-10	55
12175		47.17	9.42	0	40.6		-10	55
12195		47.3	9.42	0	40.6		-10	55
12215		47.31	9.42	0	40.6		-10	55
12235		47.81	9.42	0	40.6		-10	55
12255		48.09	9.42	0	40.6		-10	55
12260		48.09	9.42	0	40.6		-10	55
12275		47.99	9.42	0	40.6		-10	55
12295		48.21	9.42	0	40.6		-10	55
12315		48.41	9.42	0	40.6		-10	55
12320		48.41	9.42	0	40.6		-10	55
12335		48.67	9.42	0	40.6		-10	55
12355		48.71	9.42	0	40.6		-10	55
12375		49.07	9.42	0	40.6		-10	55
12385		49.07	9.42	0	40.6		-10	55
12395		49.23	9.42	0	40.6		-10	55
12415		49.17	9.42	0	40.6		-10	55
12435		49.52	9.42	0	40.6		-10	55
12445		49.52	9.42	0	40.6		-10	55
12455		49.53	9.42	0	40.6		-10	55
12475		49.56	9.42	0	40.6		-10	55
12495		49.87	9.42	0	40.6		-10	55
12510		49.87	9.4	0	40.6		-10	55
12515		49.92	9.4	0	40.6		-10	55
12535		50.06	9.4	0	40.6		-10	55
12555		50.07	9.4	0	40.6		-10	55
12570		50.07	9.4	0	40.6		-10	55
12575		50.19	9.4	0	40.6		-10	55
12595		50.36	9.4	0	40.6		-10	55
12615		50.28	9.4	0	40.6		-10	55
12635		50.45	9.4	0	40.6		-10	55
12655		50.57	9.4	0	40.6		-10	55
12675		50.45	9.4	0	40.6		-10	55
12695		50.65	9.4	0	40.6		-10	55
12715		50.51	9.4	0	40.6		-10	55
12735		50.76	9.4	0	40.6		-10	55
12755		50.79	9.4	0	40.6		-10	55
12760		50.79	9.4	0	40.6		-10	55
12775		50.79	9.4	0	40.6		-10	55
12795		50.61	9.4	0	40.6		-10	55
12815		50.79	9.4	0	40.6		-10	55
12820		50.79	9.4	0	40.6		-10	55
12835		50.69	9.4	0	40.6		-10	55
12855		50.75	9.4	0	40.6		-10	55
12875		50.58	9.4	0	40.6		-10	55
12885		50.58	9.4	0	40.6		-10	55
12895		50.61	9.4	0	40.6		-10	55
12915		50.44	9.4	0	40.6		-10	55
12935		50.15	9.4	0	40.6		-10	55
12945		50.15	9.4	0	40.6		-10	55
12955		50.13	9.4	0	40.6		-10	55
12975		50.13	9.4	0	40.6		-10	55
12995		49.85	9.4	0	40.6		-10	55
13010		49.85	9.43	0	40.6		-10	55
13015		49.5	9.43	0	40.6		-10	55
13035		49.44	9.43	0	40.6		-10	55
13055		48.98	9.43	0	40.6		-10	55
13070		48.98	9.43	0	40.6		-10	55
13075		49.12	9.43	0	40.6		-10	55
13095		48.93	9.43	0	40.6		-10	55
13115		48.54	9.43	0	40.6		-10	55
13135		48.27	9.43	0	40.6		-10	55
13155		48.17	9.43	0	40.6		-10	55
13175		47.84	9.43	0	40.6		-10	55
13195		47.61	9.43	0	40.6		-10	55
13215		47.33	9.43	0	40.6		-10	55
13235		47.12	9.43	0	40.6		-10	55
13255		47.07	9.43	0	40.6		-10	55
13260		47.07	9.43	0	40.6		-10	55
13275		46.69	9.43	0	40.6		-10	55
13295		46.47	9.43	0	40.6		-10	55
13315		46.3	9.43	0	40.6		-10	55
13320		46.3	9.43	0	40.6		-10	55
13335		45.98	9.43	0	40.6		-10	55
13355		45.67	9.43	0	40.6		-10	55
13375		45.62	9.43	0	40.6		-10	55
13380		45.62	9.43	0	40.6		-10	55
13395		45.56	9.43	0	40.6		-10	55
13415		45.32	9.43	0	40.6		-10	55
13435		45.2	9.43	0	40.6		-10	55
13445		45.2	9.43	0	40.6		-10	55
13455		45.2	9.43	0	40.6		-10	55
13475		44.7	9.43	0	40.6		-10	55
13495		44.58	9.43	0	40.6		-10	55
13505		44.58	9.43	0	40.6		-10	55
13515		44.35	9.43	0	40.6		-10	55
13535		44.12	9.43	0	40.6		-10	55
13555		44.08	9.43	0	40.6		-10	55
13570		44.08	9.63	0	40.6		-10	55
13575		43.86	9.63	0	40.6		-10	55
13595		43.66	9.63	0	40.6		-10	55
13615		43.66	9.63	0	40.6		-10	55
13630		43.66	9.63	0	40.6		-10	55
13635		43.29	9.63	0	40.6		-10	55
13655		43.23	9.63	0	40.6		-10	55
13675		43.06	9.63	0	40.6		-10	55
13695		42.88	9.63	0	40.6		-10	55
13715		42.81	9.63	0	40.6		-10	55
13735		42.5	9.63	0	40.6		-10	55
13755		42.39	9.63	0	40.6		-10	55
13775		42.23	9.63	0	40.6		-10	55
13795		42.07	9.63	0	40.6		-10	55
13815		41.9	9.63	0	40.6		-10	55
13820		41.9	9.63	0	40.6		-10	55
13835		41.77	9.63	0	40.6		-10	55
13855		41.82	9.63	0	40.6		-10	55
13875		41.62	9.63	0	40.6		-10	55
13880		41.62	9.63	0	40.6		-10	55
13895		41.49	9.63	0	40.6		-10	55
13915		41.3	9.63	0	40.6		-10	55
13935		41.35	9.63	0	40.6		-10	55
13945		41.35	9.63	0	40.6		-10	55
13955		41.12	9.63	0	40.6		-10	55
13975		40.96	9.63	0	40.6		-10	55
13995		41.07	9.63	0	40.6		-10	55
14005		41.07	9.63	0	40.6		-10	55
14015		40.9	9.63	0	40.6		-10	55
14035		40.97	9.63	0	40.6		-10	55
14055		40.98	9.63	0	40.6		-10	55
14070		40.98	9.6	0	40.6		-10	55
14075		40.93	9.6	0	40.6		-10	55
14095		40.74	9.6	0	40.6		-10	55
14115		40.78	9.6	0	40.6		-10	55
14130		40.78	9.6	6	40.6		-10	55
14135		40.82	9.6	6	40.6		-10	55
14155		40.77	9.6	6	40.6		-10	55
14175		40.78	9.6	6	40.6		-10	55
14195		40.79	9.6	6	40.6		-10	55
14215		40.9	9.6	6	40.6		-10	55
14235		40.69	9.6	6	40.6		-10	55
14255		40.73	9.6	30	40.6		-10	55
14275		40.73	9.6	30	40.6		-10	55
14295		40.8	9.6	30	40.6		-10	55
14315		40.82	9.6	30	40.6		-10	55
14320		40.82	9.6	30	40.6		-10	55
14335		40.98	9.6	30	40.6		-10	55
14355		40.92	9.6	30	40.6		-10	55
14375		40.96	9.6	30	40.6		-10	55
14380		40.96	9.6	44	40.6		-10	55
14395		40.99	9.6	44	40.6		-10	55
14415		40.97	9.6	44	40.6		-10	55
14435		41.15	9.6	44	40.6		-10	55
14445		41.15	9.6	44	40.6		-10	55
14455		41.23	9.6	44	40.6		-10	55
14475		41.31	9.6	44	40.6		-10	55
14495		41.34	9.6	44	40.6		-10	55
14505		41.34	9.6	45	40.6		-10	55
14515		41.52	9.6	45	40.6		-10	55
14535		41.67	9.6	45	40.6		-10	55
14555		41.7	9.6	45	40.6		-10	55
14570		41.7	9.65	45	40.6		-10	55
14575		41.93	9.65	45	40.6		-10	55
14595		42.13	9.65	45	40.6		-10	55
14615		42.06	9.65	45	40.6		-10	55
14630		42.06	9.65	45	40.6		-10	55
14635		42.4	9.65	45	40.6		-10	55
14655		42.66	9.65	45	40.6		-10	55
14675		42.69	9.65	45	40.6		-10	55
14690		42.69	9.65	45	40.6		-10	55
14695		42.88	9.65	45	40.6		-10	55
14715		43.06	9.65	45	40.6		-10	55
14735		43.44	9.65	45	40.6		-10	55
14755		43.54	9.65	38	40.6		-10	55
14775		43.67	9.65	38	40.6		-10	55
14795		43.88	9.65	38	40.6		-10	55
14815		44.07	9.65	38	40.6		-10	55
14835		44.34	9.65	38	40.6		-10	55
14855		44.47	9.65	38	40.6		-10	55
14875		44.57	9.65	38	40.6		-10	55
14880		44.57	9.65	16	40.6		-10	55
14895		44.75	9.65	16	40.6		-10	55
14915		44.95	9.65	16	40.6		-10	55
14935		45.3	9.65	16	40.6		-10	55
14940		45.3	9.65	16	40.6		-10	55
14955		45.5	9.65	16	40.6		-10	55
14975		45.85	9.65	16	40.6		-10	55
14995		45.8	9.65	16	40.6		-10	55
15005		45.8	9.65	0	40.6		-10	55
15015		46.21	9.65	0	40.6		-10	55
15035		46.18	9.65	0	40.6		-10	55
15055		46.38	9.65	0	40.6		-10	55
15065		46.38	9.65	0	40.6		-10	55
15075		46.55	9.65	0	40.6		-10	55
15095		46.73	9.65	0	40.6		-10	55
15115		47	9.65	0	40.6		-10	55
15130		47	9.75	0	40.6		-10	55
15135		47.28	9.75	0	40.6		-10	55
15155		47.15	9.75	0	40.6		-10	55
15175		47.6	9.75	0	40.6		-10	55
15190		47.6	9.75	0	40.6		-10	55
15195		47.64	9.75	0	40.6		-10	55
15215		47.84	9.75	0	40.6		-10	55
15235		47.97	9.75	0	40.6		-10	55
15255		48.19	9.75	0	40.6		-10	55
15275		48.22	9.75	0	40.6		-10	55
15295		48.62	9.75	0	40.6		-10	55
15315		48.66	9.75	0	40.6		-10	55
15335		48.74	9.75	0	40.6		-10	55
15355		49.19	9.75	0	40.6		-10	55
15375		49.18	9.75	0	40.6		-10	55
15380		49.18	9.75	0	40.6		-10	55
15395		49.21	9.75	0	40.6		-10	55
15415		49.35	9.75	0	40.6		-10	55
15435		49.59	9.75	0	40.6		-10	55
15440		49.59	9.75	0	40.6		-10	55
15455		49.74	9.75	0	40.6		-10	55
15475		49.86	9.75	0	40.6		-10	55
15495		49.95	9.75	0	40.6		-10	55
15505		49.95	9.75	0	40.6		-10	55
15515		49.95	9.75	0	40.6		-10	55
15535		50.13	9.75	0	40.6		-10	55
15555		50.23	9.75	0	40.6		-10	55
15565		50.23	9.75	0	40.6		-10	55
15575		50.12	9.75	0	40.6		-10	55
15595		50.26	9.75	0	40.6		-10	55
15615		50.44	9.75	0	40.6		-10	55
15630		50.44	9.63	0	40.6		-10	55
15635		50.46	9.63	0	40.6		-10	55
15655		50.63	9.63	0	40.6		-10	55
15675		50.49	9.63	0	40.6		-10	55
15690		50.49	9.63	0	40.6		-10	55
15695		50.66	9.63	0	40.6		-10	55
15715		50.58	9.63	0	40.6		-10	55
15735		50.79	9.63	0	40.6		-10	55
15755		50.72	9.63	0	40.6		-10	55
15775		50.64	9.63	0	40.6		-10	55
15795		50.8	9.63	0	40.6		-10	55
15815		50.73	9.63	0	40.6		-10	55
15835		50.45	9.63	0	40.6		-10	55
15855		50.55	9.63	0	40.6		-10	55
15875		50.29	9.63	0	40.6		-10	55
15880		50.29	9.63	0	40.6		-10	55
15895		50.31	9.63	0	40.6		-10	55
15915		50.22	9.63	0	40.6		-10	55
15935		49.97	9.63	0	40.6		-10	55
15940		49.97	9.63	0	40.6		-10	55
15955		50.04	9.63	0	40.6		-10	55
15975		49.75	9.63	0	40.6		-10	55
15995		49.59	9.63	0	40.6		-10	55
16000		49.59	9.63	0	40.6		-10	55
16015		49.41	9.63	0	40.6		-10	55
16035		49.07	9.63	0	40.6		-10	55
16055		49.12	9.63	0	40.6		-10	55
16065		49.12	9.63	0	40.6		-10	55
16075		48.79	9.63	0	40.6		-10	55
16095		48.48	9.63	0	40.6		-10	55
16115		48.31	9.63	0	40.6		-10	55
16125		48.31	9.63	0	40.6		-10	55
16135		48.18	9.63	0	40.6		-10	55
16155		47.86	9.63	0	40.6		-10	55
16175		47.58	9.63	0	40.6		-10	55
16190		47.58	9.77	0	40.6		-10	55
16195		47.49	9.77	0	40.6		-10	55
16215		47.27	9.77	0	40.6		-10	55
16235		46.91	9.77	0	40.6		-10	55
16255		46.65	9.77	0	40.6		-10	55
16275		46.35	9.77	0	40.6		-10	55
16295		46.18	9.77	0	40.6		-10	55
16315		46.04	9.77	0	40.6		-10	55
16335		45.92	9.77	0	40.6		-10	55
16355		45.67	9.77	0	40.6		-10	55
16375		45.37	9.77	0	40.6		-10	55
16395		45.2	9.77	0	40.6		-10	55
16415		45.05	9.77	0	40.6		-10	55
16435		44.89	9.77	0	40.6		-10	55
16440		44.89	9.77	0	40.6		-10	55
16455		44.83	9.77	0	40.6		-10	55
16475		44.63	9.77	0	40.6		-10	55
16495		44.35	9.77	0	40.6		-10	55
16500		44.35	9.77	0	40.6		-10	55
16515		44.25	9.77	0	40.6		-10	55
16535		44.12	9.77	0	40.6		-10	55
16555		43.93	9.77	0	40.6		-10	55
16565		43.93	9.77	0	40.6		-10	55
16575		43.76	9.77	0	40.6		-10	55
16595		43.49	9.77	0	40.6		-10	55
16615		43.46	9.77	0	40.6		-10	55
16625		43.46	9.77	0	40.6		-10	55
16635		43.27	9.77	0	40.6		-10	55
16655		42.99	9.77	0	40.6		-10	55
16675		42.78	9.77	0	40.6		-10	55
16690		42.78	9.84	0	40.6		-10	55
16695		42.82	9.84	0	40.6		-10	55
16715		42.52	9.84	0	40.6		-10	55
16735		42.5	9.84	0	40.6		-10	55
16750		42.5	9.84	0	40.6		-10	55
16755		42.26	9.84	0	40.6		-10	55
16775		42.18	9.84	0	40.6		-10	55
16795		41.93	9.84	0	40.6		-10	55
16815		41.63	9.84	0	40.6		-10	55
16835		41.67	9.84	0	40.6		-10	55
16855		41.69	9.84	0	40.6		-10	55
16875		41.61	9.84	0	40.6		-10	55
16895		41.38	9.84	0	40.6		-10	55
16915		41.2	9.84	0	40.6		-10	55
16935		41.17	9.84	0	40.6		-10	55
16940		41.17	9.84	0	40.6		-10	55
16955		41.11	9.84	0	40.6		-10	55
16975		41.04	9.84	0	40.6		-10	55
16995		40.92	9.84	0	40.6		-10	55
17000		40.92	9.84	5	40.6		-10	55
17015		40.9	9.84	5	40.6		-10	55
17035		40.89	9.84	5	40.6		-10	55
17055		40.85	9.84	5	40.6		-10	55
17065		40.85	9.84	5	40.6		-10	55
17075		40.81	9.84	5	40.6		-10	55
17095		40.75	9.84	5	40.6		-10	55
17115		40.71	9.84	5	40.6		-10	55
17125		40.71	9.84	36	40.6		-10	55
17135		40.74	9.84	36	40.6		-10	55
17155		40.69	9.84	36	40.6		-10	55
17175		40.75	9.84	36	40.6		-10	55
17190		40.75	9.97	36	40.6		-10	55
17195		40.69	9.97	36	40.6		-10	55
17215		40.6	9.97	36	40.6		-10	55
17235		40.82	9.97	36	40.6		-10	55
17250		40.82	9.97	66	40.6		-10	55
17255		40.84	9.97	66	40.6		-10	55
17275		40.8	9.97	66	40.6		-10	55
17295		40.87	9.97	66	40.6		-10	55
17310		40.87	9.97	66	40.6		-10	55
17315		40.84	9.97	66	40.6		-10	55
17335		40.84	9.97	66	40.6		-10	55
17355		40.98	9.97	66	40.6		-10	55
17375		40.97	9.97	81	40.6		-10	55
17395		40.95	9.97	81	40.6		-10	55
17415		41.03	9.97	81	40.6		-10	55
17435		41.25	9.97	81	40.6		-10	55
17440		41.25	9.97	81	40.6		-10	55
17455		41.35	9.97	81	40.6		-10	55
17475		41.61	9.97	81	40.6		-10	55
17495		41.62	9.97	81	40.6		-10	55
17500		41.62	9.97	86	40.6		-10	55
17515		41.79	9.97	86	40.6		-10	55
17535		41.85	9.97	86	40.6		-10	55
17555		42.14	9.97	86	40.6		-10	55
17565		42.14	9.97	86	40.6		-10	55
17575		42.18	9.97	86	40.6		-10	55
17595		42.16	9.97	86	40.6		-10	55
17615		42.61	9.97	86	40.6		-10	55
17625		42.61	9.97	94	40.6		-10	55
17635		42.98	9.97	94	40.6		-10	55
17655		42.92	9.97	94	40.6		-10	55
17675		43.24	9.97	94	40.6		-10	55
17685		43.24	9.97	94	40.6		-10	55
17695		43.43	9.97	94	40.6		-10	55
17715		43.66	9.97	94	40.6		-10	55
17735		43.84	9.97	94	40.6		-10	55
17750		43.84	9.89	93	40.6		-10	55
17755		44.06	9.89	93	40.6		-10	55
17775		44.08	9.89	93	40.6		-10	55
17795		44.35	9.89	93	40.6		-10	55
17810		44.35	9.89	93	40.6		-10	55
17815		44.54	9.89	93	40.6		-10	55
17835		44.86	9.89	93	40.6		-10	55
17855		45.06	9.89	93	40.6		-10	55
17875		45.02	9.89	76	40.6		-10	55
17895		45.37	9.89	76	40.6		-10	55
17915		45.61	9.89	76	40.6		-10	55
17935		45.75	9.89	76	40.6		-10	55
17955		45.91	9.89	76	40.6		-10	55
17975		46.14	9.89	76	40.6		-10	55
17995		46.19	9.89	76	40.6		-10	55
18000		46.19	9.89	41	40.6		-10	55
18015		46.42	9.89	41	40.6		-10	55
18035		46.81	9.89	41	40.6		-10	55
18055		47.06	9.89	41	40.6		-10	55
18060		47.06	9.89	41	40.6		-10	55
18075		47.13	9.89	41	40.6		-10	55
18095		47.18	9.89	41	40.6		-10	55
18115		47.55	9.89	41	40.6		-10	55
18125		47.55	9.89	7	40.6		-10	55
18135		47.59	9.89	7	40.6		-10	55
18155		47.85	9.89	7	40.6		-10	55
18175		48.08	9.89	7	40.6		-10	55
18185		48.08	9.89	7	40.6		-10	55
18195		48.04	9.89	7	40.6		-10	55
18215		48.26	9.89	7	40.6		-10	55
18235		48.69	9.89	7	40.6		-10	55
18250		48.69	9.95	0	40.6		-10	55
18255		48.66	9.95	0	40.6		-10	55
18275		48.86	9.95	0	40.6		-10	55
18295		48.97	9.95	0	40.6		-10	55
18310		48.97	9.95	0	40.6		-10	55
18315		49.2	9.95	0	40.6		-10	55
18335		49.24	9.95	0	40.6		-10	55
18355		49.31	9.95	0	40.6		-10	55
18375		49.79	9.95	0	40.6		-10	55
18395		49.6	9.95	0	40.6		-10	55
18415		49.88	9.95	0	40.6		-10	55
18435		49.97	9.95	0	40.6		-10	55
18455		50.08	9.95	0	40.6		-10	55
18475		49.98	9.95	0	40.6		-10	55
18495		50.06	9.95	0	40.6		-10	55
18500		50.06	9.95	0	40.6		-10	55
18515		50.14	9.95	0	40.6		-10	55
18535		50.34	9.95	0	40.6		-10	55
18555		50.44	9.95	0	40.6		-10	55
18560		50.44	9.95	0	40.6		-10	55
18575		50.36	9.95	0	40.6		-10	55
18595		50.46	9.95	0	40.6		-10	55
18615		50.53	9.95	0	40.6		-10	55
18620		50.53	9.95	0	40.6		-10	55
18635		50.62	9.95	0	40.6		-10	55
18655		50.61	9.95	0	40.6		-10	55
18675		50.6	9.95	0	40.6		-10	55
18685		50.6	9.95	0	40.6		-10	55
18695		50.54	9.95	0	40.6		-10	55
18715		50.67	9.95	0	40.6		-10	55
18735		50.49	9.95	0	40.6		-10	55
18750		50.49	10.09	0	40.6		-10	55
18755		50.58	10.09	0	40.6		-10	55
18775		50.43	10.09	0	40.6		-10	55
18795		50.42	10.09	0	40.6		-10	55
18810		50.42	10.09	0	40.6		-10	55
18815		50.22	10.09	0	40.6		-10	55
18835		50.23	10.09	0	40.6		-10	55
18855		50.19	10.09	0	40.6		-10	55
18875		49.95	10.09	0	40.6		-10	55
18895		49.73	10.09	0	40.6		-10	55
18915		49.61	10.09	0	40.6		-10	55
18935		49.46	10.09	0	40.6		-10	55
18955		49.26	10.09	0	40.6		-10	55
18975		49.07	10.09	0	40.6		-10	55
18995		48.99	10.09	0	40.6		-10	55
19015		48.52	10.09	0	40.6		-10	55
19035		48.33	10.09	0	40.6		-10	55
19055		47.93	10.09	0	40.6		-10	55
19060		47.93	10.09	0	40.6		-10	55
19075		47.84	10.09	0	40.6		-10	55
19095		47.46	10.09	0	40.6		-10	55
19115		47.29	10.09	0	40.6		-10	55
19120		47.29	10.09	0	40.6		-10	55
19135		47.18	10.09	0	40.6		-10	55
19155		47.02	10.09	0	40.6		-10	55
19175		46.71	10.09	0	40.6		-10	55
19185		46.71	10.09	0	40.6		-10	55
19195		46.31	10.09	0	40.6		-10	55
19215		46.23	10.09	0	40.6		-10	55
19235		46.04	10.09	0	40.6		-10	55
19245		46.04	10.09	0	40.6		-10	55
19255		45.98	10.09	0	40.6		-10	55
19275		45.63	10.09	0	40.6		-10	55
19295		45.37	10.09	0	40.6		-10	55
19310		45.37	10.09	0	40.6		-10	55
19315		45.3	10.09	0	40.6		-10	55
19335		45.1	10.09	0	40.6		-10	55
19355		45.01	10.09	0	40.6		-10	55
19370		45.01	10.09	0	40.6		-10	55
19375		44.58	10.09	0	40.6		-10	55
19395		44.35	10.09	0	40.6		-10	55
19415		44.35	10.09	0	40.6		-10	55
19435		44.23	10.09	0	40.6		-10	55
19455		44.13	10.09	0	40.6		-10	55
19475		43.83	10.09	0	40.6		-10	55
19495		43.68	10.09	0	40.6		-10	55
19515		43.39	10.09	0	40.6		-10	55
19535		43.3	10.09	0	40.6		-10	55
19555		43.35	10.09	0	40.6		-10	55
19560		43.35	10.09	0	40.6		-10	55
19575		43	10.09	0	40.6		-10	55
19595		42.85	10.09	0	40.6		-10	55
19615		42.68	10.09	0	40.6		-10	55
19620		42.68	10.09	0	40.6		-10	55
19635		42.65	10.09	0	40.6		-10	55
19655		42.36	10.09	0	40.6		-10	55
19675		42.21	10.09	0	40.6		-10	55
19685		42.21	10.09	0	40.6		-10	55
19695		42.07	10.09	0	40.6		-10	55
19715		42	10.09	0	40.6		-10	55
19735		41.88	10.09	0	40.6		-10	55
19745		41.88	10.09	0	40.6		-10	55
19755		41.65	10.09	0	40.6		-10	55
19775		41.39	10.09	0	40.6		-10	55
19795		41.26	10.09	0	40.6		-10	55
19810		41.26	10.21	0	40.6		-10	55
19815		41.41	10.21	0	40.6		-10	55
19835		41.32	10.21	0	40.6		-10	55
19855		41.32	10.21	0	40.6		-10	55
19870		41.32	10.21	7	40.6		-10	55
19875		41.19	10.21	7	40.6		-10	55
19895		40.85	10.21	7	40.6		-10	55
19915		40.91	10.21	7	40.6		-10	55
19935		40.86	10.21	7	40.6		-10	55
19955		40.88	10.21	7	40.6		-10	55
19975		40.89	10.21	7	40.6		-10	55
19995		40.81	10.21	36	40.6		-10	55
20015		40.7	10.21	36	40.6		-10	55
20035		40.78	10.21	36	40.6		-10	55
20055		40.73	10.21	36	40.6		-10	55
20060		40.73	10.21	36	40.6		-10	55
20075		40.74	10.21	36	40.6		-10	55
20095		40.66	10.21	36	40.6		-10	55
20115		40.73	10.21	36	40.6		-10	55
20120		40.73	10.21	67	40.6		-10	55
20135		40.74	10.21	67	40.6		-10	55
20155		40.71	10.21	67	40.6		-10	55
20175		40.74	10.21	67	40.6		-10	55
20185		40.74	10.21	67	40.6		-10	55
20195		40.69	10.21	67	40.6		-10	55
20215		40.83	10.21	67	40.6		-10	55
20235		40.8	10.21	67	40.6		-10	55
20245		40.8	10.21	84	40.6		-10	55
20255		41.09	10.21	84	40.6		-10	55
20275		41	10.21	84	40.6		-10	55
20295		40.98	10.21	84	40.6		-10	55
20305		40.98	10.21	84	40.6		-10	55
20315		41.11	10.21	84	40.6		-10	55
20335		41.2	10.21	84	40.6		-10	55
20355		41.43	10.21	84	40.6		-10	55
20370		41.43	10.04	90	40.6		-10	55
20375		41.47	10.04	90	40.6		-10	55
20395		41.59	10.04	90	40.6		-10	55
20415		41.77	10.04	90	40.6		-10	55
20430		41.77	10.04	90	40.6		-10	55
20435		41.95	10.04	90	40.6		-10	55
20455		42.22	10.04	90	40.6		-10	55
20475		42.21	10.04	90	40.6		-10	55
20495		42.37	10.04	90	40.6		-10	55
20515		42.72	10.04	90	40.6		-10	55
20535		42.77	10.04	90	40.6		-10	55
20555		43.06	10.04	90	40.6		-10	55
20575		43.36	10.04	90	40.6		-10	55
20595		43.27	10.04	90	40.6		-10	55
20615		43.48	10.04	90	40.6		-10	55
20620		43.48	10.04	89	40.6		-10	55
20635		43.69	10.04	89	40.6		-10	55
20655		44	10.04	89	40.6		-10	55
20675		44.15	10.04	89	40.6		-10	55
20680		44.15	10.04	89	40.6		-10	55
20695		44.41	10.04	89	40.6		-10	55
20715		44.59	10.04	89	40.6		-10	55
20735		44.8	10.04	89	40.6		-10	55
20745		44.8	10.04	68	40.6		-10	55
20755		45.05	10.04	68	40.6		-10	55
20775		45.28	10.04	68	40.6		-10	55
20795		45.3	10.04	68	40.6		-10	55
20805		45.3	10.04	68	40.6		-10	55
20815		45.63	10.04	68	40.6		-10	55
20835		45.7	10.04	68	40.6		-10	55
20855		45.87	10.04	68	40.6		-10	55
20870		45.87	10.24	22	40.6		-10	55
20875		46.08	10.24	22	40.6		-10	55
20895		46.14	10.24	22	40.6		-10	55
20915		46.41	10.24	22	40.6		-10	55
20930		46.41	10.24	22	40.6		-10	55
20935		46.81	10.24	22	40.6		-10	55
20955		47	10.24	22	40.6		-10	55
20975		47.07	10.24	22	40.6		-10	55
20995		47.28	10.24	0	40.6		-10	55
21015		47.41	10.24	0	40.6		-10	55
21035		47.7	10.24	0	40.6		-10	55
21055		47.8	10.24	0	40.6		-10	55
21075		48.01	10.24	0	40.6		-10	55
21095		48.15	10.24	0	40.6		-10	55
21115		48.17	10.24	0	40.6		-10	55
21120		48.17	10.24	0	40.6		-10	55
21135		48.51	10.24	0	40.6		-10	55
21155		48.82	10.24	0	40.6		-10	55
21175		48.81	10.24	0	40.6		-10	55
21180		48.81	10.24	0	40.6		-10	55
21195		48.96	10.24	0	40.6		-10	55
21215		48.88	10.24	0	40.6		-10	55
21235		49.38	10.24	0	40.6		-10	55
21245		49.38	10.24	0	40.6		-10	55
21255		49.48	10.24	0	40.6		-10	55
21275		49.69	10.24	0	40.6		-10	55
21295		49.73	10.24	0	40.6		-10	55
21305		49.73	10.24	0	40.6		-10	55
21315		49.75	10.24	0	40.6		-10	55
21335		50.05	10.24	0	40.6		-10	55
21355		50.06	10.24	0	40.6		-10	55
21370		50.06	10.44	0	40.6		-10	55
21375		50.01	10.44	0	40.6		-10	55
21395		50.13	10.44	0	40.6		-10	55
21415		50.28	10.44	0	40.6		-10	55
21430		50.28	10.44	0	40.6		-10	55
21435		50.45	10.44	0	40.6		-10	55
21455		50.43	10.44	0	40.6		-10	55
21475		50.3	10.44	0	40.6		-10	55
21495		50.49	10.44	0	40.6		-10	55
21515		50.46	10.44	0	40.6		-10	55
21535		50.58	10.44	0	40.6		-10	55
21555		50.69	10.44	0	40.6		-10	55
21575		50.41	10.44	0	40.6		-10	55
21595		50.63	10.44	0	40.6		-10	55
21615		50.67	10.44	0	40.6		-10	55
21635		50.53	10.44	0	40.6		-10	55
21655		50.56	10.44	0	40.6		-10	55
21675		50.37	10.44	0	40.6		-10	55
21680		50.37	10.44	0	40.6		-10	55
21695		50.23	10.44	0	40.6		-10	55
21715		50.27	10.44	0	40.6		-10	55
21735		50.28	10.44	0	40.6		-10	55
21740		50.28	10.44	0	40.6		-10	55
21755		50.13	10.44	0	40.6		-10	55
21775		49.91	10.44	0	40.6		-10	55
21795		49.82	10.44	0	40.6		-10	55
21805		49.82	10.44	0	40.6		-10	55
21815		49.7	10.44	0	40.6		-10	55
21835		49.39	10.44	0	40.6		-10	55
21855		49.21	10.44	0	40.6		-10	55
21865		49.21	10.44	0	40.6		-10	55
21875		49.01	10.44	0	40.6		-10	55
21895		48.7	10.44	0	40.6		-10	55
21915		48.58	10.44	0	40.6		-10	55
21930		48.58	10.41	0	40.6		-10	55
21935		48.48	10.41	0	40.6		-10	55
21955		48.1	10.41	0	40.6		-10	55
21975		47.82	10.41	0	40.6		-10	55
21990		47.82	10.41	0	40.6		-10	55
21995		47.68	10.41	0	40.6		-10	55
22015		47.54	10.41	0	40.6		-10	55
22035		47.38	10.41	0	40.6		-10	55
22055		46.94	10.41	0	40.6		-10	55
22075		46.81	10.41	0	40.6		-10	55
22095		46.6	10.41	0	40.6		-10	55
22115		46.42	10.41	0	40.6		-10	55
22135		46.1	10.41	0	40.6		-10	55
22155		45.98	10.41	0	40.6		-10	55
22175		45.57	10.41	0	40.6		-10	55
22180		45.57	10.41	0	40.6		-10	55
22195		45.43	10.41	0	40.6		-10	55
22215		45.24	10.41	0	40.6		-10	55
22235		45.15	10.41	0	40.6		-10	55
22240		45.15	10.41	0	40.6		-10	55
22255		44.96	10.41	0	40.6		-10	55
22275		44.94	10.41	0	40.6		-10	55
22295		44.48	10.41	0	40.6		-10	55
22305		44.48	10.41	0	40.6		-10	55
22315		44.54	10.41	0	40.6		-10	55
22335		44.23	10.41	0	40.6		-10	55
22355		44.16	10.41	0	40.6		-10	55
22365		44.16	10.41	0	40.6		-10	55
22375		43.89	10.41	0	40.6		-10	55
22395		43.78	10.41	0	40.6		-10	55
22415		43.62	10.41	0	40.6		-10	55
22430		43.62	10.07	0	40.6		-10	55
22435		43.58	10.07	0	40.6		-10	55
22455		43.44	10.07	0	40.6		-10	55
22475		43.03	10.07	0	40.6		-10	55
22490		43.03	10.07	0	40.6		-10	55
22495		43	10.07	0	40.6		-10	55
22515		42.81	10.07	0	40.6		-10	55
22535		42.66	10.07	0	40.6		-10	55
22555		42.51	10.07	0	40.6		-10	55
22575		42.4	10.07	0	40.6		-10	55
22595		42.07	10.07	0	40.6		-10	55
22615		41.94	10.07	0	40.6		-10	55
22635		41.83	10.07	0	40.6		-10	55
22655		41.71	10.07	0	40.6		-10	55
22675		41.63	10.07	0	40.6		-10	55
22680		41.63	10.07	0	40.6		-10	55
22695		41.38	10.07	0	40.6		-10	55
22715		41.21	10.07	0	40.6		-10	55
22735		41.34	10.07	0	40.6		-10	55
22740		41.34	10.07	0	40.6		-10	55
22755		41.13	10.07	0	40.6		-10	55
22775		41.04	10.07	0	40.6		-10	55
22795		40.96	10.07	0	40.6		-10	55
22805		40.96	10.07	0	40.6		-10	55
22815		41.03	10.07	0	40.6		-10	55
22835		41.02	10.07	0	40.6		-10	55
22855		40.85	10.07	0	40.6		-10	55
22865		40.85	10.07	0	40.6		-10	55
22875		40.87	10.07	0	40.6		-10	55
22895		40.79	10.07	0	40.6		-10	55
22915		40.73	10.07	0	40.6		-10	55
22925		40.73	10.07	0	40.6		-10	55
22935		40.84	10.07	0	40.6		-10	55
22955		40.95	10.07	0	40.6		-10	55
22975		40.7	10.07	0	40.6		-10	55
22990		40.7	10.22	2	40.6		-10	55
22995		40.68	10.22	2	40.6		-10	55
23015		40.8	10.22	2	40.6		-10	55
23035		40.7	10.22	2	40.6		-10	55
23055		40.86	10.22	2	40.6		-10	55
23075		40.81	10.22	2	40.6		-10	55
23095		40.78	10.22	2	40.6		-10	55
23115		40.97	10.22	25	40.6		-10	55
23135		41.05	10.22	25	40.6		-10	55
23155		41.13	10.22	25	40.6		-10	55
23175		41.17	10.22	25	40.6		-10	55
23195		41.2	10.22	25	40.6		-10	55
23215		41.44	10.22	25	40.6		-10	55
23235		41.72	10.22	25	40.6		-10	55
23240		41.72	10.22	56	40.6		-10	55
23255		41.72	10.22	56	40.6		-10	55
23275		41.7	10.22	56	40.6		-10	55
23295		42.03	10.22	56	40.6		-10	55
23300		42.03	10.22	56	40.6		-10	55
23315		42.16	10.22	56	40.6		-10	55
23335		42.37	10.22	56	40.6		-10	55
23355		42.44	10.22	56	40.6		-10	55
23365		42.44	10.22	79	40.6		-10	55
23375		42.71	10.22	79	40.6		-10	55
23395		42.91	10.22	79	40.6		-10	55
23415		43.07	10.22	79	40.6		-10	55
23425		43.07	10.22	79	40.6		-10	55
23435		43.27	10.22	79	40.6		-10	55
23455		43.61	10.22	79	40.6		-10	55
23475		43.56	10.22	79	40.6		-10	55
23490		43.56	10.27	85	40.6		-10	55
23495		43.84	10.27	85	40.6		-10	55
23515		44.03	10.27	85	40.6		-10	55
23535		44.33	10.27	85	40.6		-10	55
23550		44.33	10.27	85	40.6		-10	55
23555		44.6	10.27	85	40.6		-10	55
23575		44.6	10.27	85	40.6		-10	55
23595		44.8	10.27	85	40.6		-10	55
23615		45.12	10.27	84	40.6		-10	55
23635		45.4	10.27	84	40.6		-10	55
23655		45.54	10.27	84	40.6		-10	55
23675		45.74	10.27	84	40.6		-10	55
23695		45.9	10.27	84	40.6		-10	55
23715		45.99	10.27	84	40.6		-10	55
23735		46.31	10.27	84	40.6		-10	55
23740		46.31	10.27	85	40.6		-10	55
23755		46.52	10.27	85	40.6		-10	55
23775		46.6	10.27	85	40.6		-10	55
23795		46.86	10.27	85	40.6		-10	55
23800		46.86	10.27	85	40.6		-10	55
23815		47.12	10.27	85	40.6		-10	55
23835		47.33	10.27	85	40.6		-10	55
23855		47.4	10.27	85	40.6		-10	55
23865		47.4	10.27	68	40.6		-10	55
23875		47.42	10.27	68	40.6		-10	55
23895		47.86	10.27	68	40.6		-10	55
23915		47.97	10.27	68	40.6		-10	55
23925		47.97	10.27	68	40.6		-10	55
23935		48.08	10.27	68	40.6		-10	55
23955		48.36	10.27	68	40.6		-10	55
23975		48.47	10.27	68	40.6		-10	55
23990		48.47	10.26	31	40.6		-10	55
23995		48.51	10.26	31	40.6		-10	55
24015		48.72	10.26	31	40.6		-10	55
24035		49.03	10.26	31	40.6		-10	55
24050		49.03	10.26	31	40.6		-10	55
24055		49.11	10.26	31	40.6		-10	55
24075		49.24	10.26	31	40.6		-10	55
24095		49.51	10.26	31	40.6		-10	55
24115		49.74	10.26	0	40.6		-10	55
24135		49.79	10.26	0	40.6		-10	55
24155		49.8	10.26	0	40.6		-10	55
24175		49.95	10.26	0	40.6		-10	55
24195		49.95	10.26	0	40.6		-10	55
24215		50.28	10.26	0	40.6		-10	55
24235		50.13	10.26	0	40.6		-10	55
24255		50.19	10.26	0	40.6		-10	55
24275		50.45	10.26	0	40.6		-10	55
24295		50.42	10.26	0	40.6		-10	55
24300		50.42	10.26	0	40.6		-10	55
24315		50.33	10.26	0	40.6		-10	55
24335		50.49	10.26	0	40.6		-10	55
24355		50.49	10.26	0	40.6		-10	55
24365		50.49	10.26	0	40.6		-10	55
24375		50.53	10.26	0	40.6		-10	55
24395		50.58	10.26	0	40.6		-10	55
24415		50.49	10.26	0	40.6		-10	55
24425		50.49	10.26	0	40.6		-10	55
24435		50.71	10.26	0	40.6		-10	55
24455		50.46	10.26	0	40.6		-10	55
24475		50.37	10.26	0	40.6		-10	55
24485		50.37	10.26	0	40.6		-10	55
24495		50.42	10.26	0	40.6		-10	55
24515		50.51	10.26	0	40.6		-10	55
24535		50.32	10.26	0	40.6		-10	55
24550		50.32	10.38	0	40.6		-10	55
24555		50.28	10.38	0	40.6		-10	55
24575		50.08	10.38	0	40.6		-10	55
24595		49.97	10.38	0	40.6		-10	55
24610		49.97	10.38	0	40.6		-10	55
24615		49.97	10.38	0	40.6		-10	55
24635		49.86	10.38	0	40.6		-10	55
24655		49.81	10.38	0	40.6		-10	55
24675		49.33	10.38	0	40.6		-10	55
24695		49.22	10.38	0	40.6		-10	55
24715		49.14	10.38	0	40.6		-10	55
24735		48.92	10.38	0	40.6		-10	55
24755		48.63	10.38	0	40.6		-10	55
24775		48.31	10.38	0	40.6		-10	55
24795		48.19	10.38	0	40.6		-10	55
24800		48.19	10.38	0	40.6		-10	55
24815		47.92	10.38	0	40.6		-10	55
24835		47.57	10.38	0	40.6		-10	55
24855		47.41	10.38	0	40.6		-10	55
24860		47.41	10.38	0	40.6		-10	55
24875		47.17	10.38	0	40.6		-10	55
24895		46.9	10.38	0	40.6		-10	55
24915		46.7	10.38	0	40.6		-10	55
24925		46.7	10.38	0	40.6		-10	55
24935		46.59	10.38	0	40.6		-10	55
24955		46.38	10.38	0	40.6		-10	55
24975		46.04	10.38	0	40.6		-10	55
24985		46.04	10.38	0	40.6		-10	55
24995		45.9	10.38	0	40.6		-10	55
25015		45.48	10.38	0	40.6		-10	55
25035		45.38	10.38	0	40.6		-10	55
25050		45.38	10.53	0	40.6		-10	55
25055		45.27	10.53	0	40.6		-10	55
25075		45.27	10.53	0	40.6		-10	55
25095		45.01	10.53	0	40.6		-10	55
25110		45.01	10.53	0	40.6		-10	55
25115		44.7	10.53	0	40.6		-10	55
25135		44.72	10.53	0	40.6		-10	55
25155		44.41	10.53	0	40.6		-10	55
25175		44.23	10.53	0	40.6		-10	55
25195		44.09	10.53	0	40.6		-10	55
25215		43.82	10.53	0	40.6		-10	55
25235		43.8	10.53	0	40.6		-10	55
25255		43.62	10.53	0	40.6		-10	55
25275		43.37	10.53	0	40.6		-10	55
25295		43.22	10.53	0	40.6		-10	55
25300		43.22	10.53	0	40.6		-10	55
25315		43.09	10.53	0	40.6		-10	55
25335		43.06	10.53	0	40.6		-10	55
25355		42.84	10.53	0	40.6		-10	55
25360		42.84	10.53	0	40.6		-10	55
25375		42.53	10.53	0	40.6		-10	55
25395		42.37	10.53	0	40.6		-10	55
25415		42.17	10.53	0	40.6		-10	55
25425		42.17	10.53	0	40.6		-10	55
25435		42.24	10.53	0	40.6		-10	55
25455		42.06	10.53	0	40.6		-10	55
25475		41.91	10.53	0	40.6		-10	55
25485		41.91	10.53	0	40.6		-10	55
25495		41.74	10.53	0	40.6		-10	55
25515		41.61	10.53	0	40.6		-10	55
25535		41.51	10.53	0	40.6		-10	55
25550		41.51	10.33	0	40.6		-10	55
25555		41.25	10.33	0	40.6		-10	55
25575		41.33	10.33	0	40.6		-10	55
25595		41.18	10.33	0	40.6		-10	55
25610		41.18	10.33	0	40.6		-10	55
25615		41.04	10.33	0	40.6		-10	55
25635		41.04	10.33	0	40.6		-10	55
25655		40.98	10.33	0	40.6		-10	55
25675		40.91	10.33	0	40.6		-10	55
25695		40.77	10.33	0	40.6		-10	55
25715		40.79	10.33	0	40.6		-10	55
25735		40.67	10.33	0	40.6		-10	55
25755		40.88	10.33	0	40.6		-10	55
25775		40.75	10.33	0	40.6		-10	55
25795		40.77	10.33	0	40.6		-10	55
25800		40.77	10.33	0	40.6		-10	55
25815		40.75	10.33	0	40.6		-10	55
25835		40.85	10.33	0	40.6		-10	55
25855		40.76	10.33	0	40.6		-10	55
25860		40.76	10.33	0	40.6		-10	55
25875		40.8	10.33	0	40.6		-10	55
25895		40.72	10.33	0	40.6		-10	55
25915		40.76	10.33	0	40.6		-10	55
25920		40.76	10.33	0	40.6		-10	55
25935		40.89	10.33	0	40.6		-10	55
25955		40.77	10.33	0	40.6		-10	55
25975		40.9	10.33	0	40.6		-10	55
25985		40.9	10.33	2	40.6		-10	55
25995		40.98	10.33	2	40.6		-10	55
26015		41.03	10.33	2	40.6		-10	55
26035		41.18	10.33	2	40.6		-10	55
26045		41.18	10.33	2	40.6		-10	55
26055		41.37	10.33	2	40.6		-10	55
26075		41.37	10.33	2	40.6		-10	55
26095		41.4	10.33	2	40.6		-10	55
26110		41.4	10.51	29	40.6		-10	55
26115		41.7	10.51	29	40.6		-10	55
26135		41.81	10.51	29	40.6		-10	55
26155		41.88	10.51	29	40.6		-10	55
26170		41.88	10.51	29	40.6		-10	55
26175		42.13	10.51	29	40.6		-10	55
26195		42.22	10.51	29	40.6		-10	55
26215		42.41	10.51	29	40.6		-10	55
26235		42.64	10.51	62	40.6		-10	55
26255		42.92	10.51	62	40.6		-10	55
26275		42.97	10.51	62	40.6		-10	55
26295		43.14	10.51	62	40.6		-10	55
26315		43.43	10.51	62	40.6		-10	55
26335		43.6	10.51	62	40.6		-10	55
26355		43.75	10.51	62	40.6		-10	55
26360		43.75	10.51	86	40.6		-10	55
26375		43.93	10.51	86	40.6		-10	55
26395		44.08	10.51	86	40.6		-10	55
26415		44.39	10.51	86	40.6		-10	55
26420		44.39	10.51	86	40.6		-10	55
26435		44.64	10.51	86	40.6		-10	55
26455		44.94	10.51	86	40.6		-10	55
26475		45.06	10.51	86	40.6		-10	55
26485		45.06	10.51	100	40.6		-10	55
26495		45.04	10.51	100	40.6		-10	55
26515		45.27	10.51	100	40.6		-10	55
26535		45.52	10.51	100	40.6		-10	55
26545		45.52	10.51	100	40.6		-10	55
26555		45.76	10.51	100	40.6		-10	55
26575		45.73	10.51	100	40.6		-10	55
26595		46.24	10.51	100	40.6		-10	55
26610		46.24	10.36	100	40.6		-10	55
26615		46.34	10.36	100	40.6		-10	55
26635		46.56	10.36	100	40.6		-10	55
26655		46.89	10.36	100	40.6		-10	55
26670		46.89	10.36	100	40.6		-10	55
26675		46.96	10.36	100	40.6		-10	55
26695		47.31	10.36	100	40.6		-10	55
26715		47.38	10.36	100	40.6		-10	55
26735		47.71	10.36	100	40.6		-10	55
26755		47.58	10.36	100	40.6		-10	55
26775		47.95	10.36	100	40.6		-10	55
26795		48.06	10.36	100	40.6		-10	55
26815		48.21	10.36	100	40.6		-10	55
26835		48.31	10.36	100	40.6		-10	55
26855		48.57	10.36	100	40.6		-10	55
26860		48.57	10.36	100	40.6		-10	55
26875		48.71	10.36	100	40.6		-10	55
26895		48.88	10.36	100	40.6		-10	55
26915		49.11	10.36	100	40.6		-10	55
26920		49.11	10.36	100	40.6		-10	55
26935		49.29	10.36	100	40.6		-10	55
26955		49.5	10.36	100	40.6		-10	55
26975		49.57	10.36	100	40.6		-10	55
26985		49.57	10.36	74	40.6		-10	55
26995		49.58	10.36	74	40.6		-10	55
27015		49.78	10.36	74	40.6		-10	55
27035		49.92	10.36	74	40.6		-10	55
27045		49.92	10.36	74	40.6		-10	55
27055		49.93	10.36	74	40.6		-10	55
27075		50.06	10.36	74	40.6		-10	55
27095		50.06	10.36	74	40.6		-10	55
27105		50.06	10.36	36	40.6		-10	55
27115		50.19	10.36	36	40.6		-10	55
27135		50.37	10.36	36	40.6		-10	55
27155		50.28	10.36	36	40.6		-10	55
27170		50.28	10.53	36	40.6		-10	55
27175		50.41	10.53	36	40.6		-10	55
27195		50.42	10.53	36	40.6		-10	55
27215		50.36	10.53	36	40.6		-10	55
27230		50.36	10.53	6	40.6		-10	55
27235		50.56	10.53	6	40.6		-10	55
27255		50.56	10.53	6	40.6		-10	55
27275		50.55	10.53	6	40.6		-10	55
27295		50.43	10.53	6	40.6		-10	55
27315		50.59	10.53	6	40.6		-10	55
27335		50.64	10.53	6	40.6		-10	55
27355		50.55	10.53	6	40.6		-10	55
27360		50.55	10.53	0	40.6		-10	55
27375		50.49	10.53	0	40.6		-10	55
27395		50.47	10.53	0	40.6		-10	55
27415		50.48	10.53	0	40.6		-10	55
27420		50.48	10.53	0	40.6		-10	55
27435		50.35	10.53	0	40.6		-10	55
27455		50.44	10.53	0	40.6		-10	55
27475		50.2	10.53	0	40.6		-10	55
27480		50.2	10.53	0	40.6		-10	55
27495		50.16	10.53	0	40.6		-10	55
27515		49.98	10.53	0	40.6		-10	55
27535		50.13	10.53	0	40.6		-10	55
27545		50.13	10.53	0	40.6		-10	55
27555		49.88	10.53	0	40.6		-10	55
27575		49.59	10.53	0	40.6		-10	55
27595		49.45	10.53	0	40.6		-10	55
27605		49.45	10.53	0	40.6		-10	55
27615		49.34	10.53	0	40.6		-10	55
27635		49.07	10.53	0	40.6		-10	55
27655		48.84	10.53	0	40.6		-10	55
27670		48.84	10.61	0	40.6		-10	55
27675		48.54	10.61	0	40.6		-10	55
27695		48.41	10.61	0	40.6		-10	55
27715		48.26	10.61	0	40.6		-10	55
27730		48.26	10.61	0	40.6		-10	55
27735		48.16	10.61	0	40.6		-10	55
27755		47.82	10.61	0	40.6		-10	55
27775		47.68	10.61	0	40.6		-10	55
27795		47.33	10.61	0	40.6		-10	55
27815		47.38	10.61	0	40.6		-10	55
27835		47.01	10.61	0	40.6		-10	55
27855		46.8	10.61	0	40.6		-10	55
27875		46.54	10.61	0	40.6		-10	55
27895		46.28	10.61	0	40.6		-10	55
27915		46.25	10.61	0	40.6		-10	55
27920		46.25	10.61	0	40.6		-10	55
27935		45.9	10.61	0	40.6		-10	55
27955		45.78	10.61	0	40.6		-10	55
27975		45.42	10.61	0	40.6		-10	55
27980		45.42	10.61	0	40.6		-10	55
27995		45.2	10.61	0	40.6		-10	55
28015		45.19	10.61	0	40.6		-10	55
28035		45.18	10.61	0	40.6		-10	55
28045		45.18	10.61	0	40.6		-10	55
28055		44.84	10.61	0	40.6		-10	55
28075		44.53	10.61	0	40.6		-10	55
28095		44.49	10.61	0	40.6		-10	55
28105		44.49	10.61	0	40.6		-10	55
28115		44.25	10.61	0	40.6		-10	55
28135		44.15	10.61	0	40.6		-10	55
28155		44.06	10.61	0	40.6		-10	55
28170		44.06	10.61	0	40.6		-10	55
28175		43.7	10.61	0	40.6		-10	55
28195		43.64	10.61	0	40.6		-10	55
28215		43.54	10.61	0	40.6		-10	55
28230		43.54	10.61	0	40.6		-10	55
28235		43.39	10.61	0	40.6		-10	55
28255		43.09	10.61	0	40.6		-10	55
28275		43	10.61	0	40.6		-10	55
28295		42.82	10.61	0	40.6		-10	55
28315		42.64	10.61	0	40.6		-10	55
28335		42.54	10.61	0	40.6		-10	55
28355		42.37	10.61	0	40.6		-10	55
28375		42.13	10.61	0	40.6		-10	55
28395		41.92	10.61	0	40.6		-10	55
28415		42	10.61	0	40.6		-10	55
28435		41.87	10.61	0	40.6		-10	55
28455		41.66	10.61	0	40.6		-10	55
28475		41.49	10.61	0	40.6		-10	55
28480		41.49	10.61	0	40.6		-10	55
28495		41.37	10.61	0	40.6		-10	55
28515		41.32	10.61	0	40.6		-10	55
28535		41.16	10.61	0	40.6		-10	55
28540		41.16	10.61	0	40.6		-10	55
28555		41.2	10.61	0	40.6		-10	55
28575		40.97	10.61	0	40.6		-10	55
28595		40.87	10.61	0	40.6		-10	55
28605		40.87	10.61	2	40.6		-10	55
28615		40.91	10.61	2	40.6		-10	55
28635		40.97	10.61	2	40.6		-10	55
28655		40.89	10.61	2	40.6		-10	55
28670		40.89	10.64	2	40.6		-10	55
28675		40.82	10.64	2	40.6		-10	55
28695		40.7	10.64	2	40.6		-10	55
28715		40.62	10.64	2	40.6		-10	55
28730		40.62	10.64	14	40.6		-10	55
28735		40.83	10.64	14	40.6		-10	55
28755		40.67	10.64	14	40.6		-10	55
28775		40.69	10.64	14	40.6		-10	55
28790		40.69	10.64	14	40.6		-10	55
28795		40.7	10.64	14	40.6		-10	55
28815		40.58	10.64	14	40.6		-10	55
28835		40.65	10.64	14	40.6		-10	55
28855		40.76	10.64	40	40.6		-10	55
28875		40.77	10.64	40	40.6		-10	55
28895		40.78	10.64	40	40.6		-10	55
28915		40.87	10.64	40	40.6		-10	55
28935		40.88	10.64	40	40.6		-10	55
28955		41.08	10.64	40	40.6		-10	55
28975		41.08	10.64	40	40.6		-10	55
28980		41.08	10.64	77	40.6		-10	55
28995		41.21	10.64	77	40.6		-10	55
29015		41.19	10.64	77	40.6		-10	55
29035		41.39	10.64	77	40.6		-10	55
29040		41.39	10.64	77	40.6		-10	55
29055		41.6	10.64	77	40.6		-10	55
29075		41.63	10.64	77	40.6		-10	55
29095		41.89	10.64	77	40.6		-10	55
29105		41.89	10.64	100	40.6		-10	55
29115		41.95	10.64	100	40.6		-10	55
29135		42.15	10.64	100	40.6		-10	55
29155		42.21	10.64	100	40.6		-10	55
29165		42.21	10.64	100	40.6		-10	55
29175		42.52	10.64	100	40.6		-10	55
29195		42.61	10.64	100	40.6		-10	55
29215		42.77	10.64	100	40.6		-10	55
29230		42.77	10.44	100	40.6		-10	55
29235		43.14	10.44	100	40.6		-10	55
29255		43.33	10.44	100	40.6		-10	55
29275		43.37	10.44	100	40.6		-10	55
29290		43.37	10.44	100	40.6		-10	55
29295		43.6	10.44	100	40.6		-10	55
29315		43.99	10.44	100	40.6		-10	55
29335		44.15	10.44	100	40.6		-10	55
29355		44.27	10.44	100	40.6		-10	55
29375		44.53	10.44	100	40.6		-10	55
29395		44.67	10.44	100	40.6		-10	55
29415		44.85	10.44	100	40.6		-10	55
29435		45.09	10.44	100	40.6		-10	55
29455		45.5	10.44	100	40.6		-10	55
29475		45.4	10.44	100	40.6		-10	55
29480		45.4	10.44	81	40.6		-10	55
29495		45.76	10.44	81	40.6		-10	55
29515		45.86	10.44	81	40.6		-10	55
29535		46.17	10.44	81	40.6		-10	55
29540		46.17	10.44	81	40.6		-10	55
29555		46.34	10.44	81	40.6		-10	55
29575		46.53	10.44	81	40.6		-10	55
29595		46.66	10.44	81	40.6		-10	55
29605		46.66	10.44	44	40.6		-10	55
29615		46.99	10.44	44	40.6		-10	55
29635		46.99	10.44	44	40.6		-10	55
29655		47.46	10.44	44	40.6		-10	55
29665		47.46	10.44	44	40.6		-10	55
29675		47.46	10.44	44	40.6		-10	55
29695		47.67	10.44	44	40.6		-10	55
29715		47.72	10.44	44	40.6		-10	55
29730		47.72	10.91	12	40.6		-10	55
29735		48.02	10.91	12	40.6		-10	55
29755		48.08	10.91	12	40.6		-10	55
29775		48.17	10.91	12	40.6		-10	55
29790		48.17	10.91	12	40.6		-10	55
29795		48.4	10.91	12	40.6		-10	55
29815		48.41	10.91	12	40.6		-10	55
29835		48.85	10.91	12	40.6		-10	55
29855		48.84	10.91	0	40.6		-10	55
29875		49.16	10.91	0	40.6		-10	55
29895		49.18	10.91	0	40.6		-10	55
29915		49.44	10.91	0	40.6		-10	55
29935		49.86	10.91	0	40.6		-10	55
29955		49.75	10.91	0	40.6		-10	55
29975		49.97	10.91	0	40.6		-10	55
29980		49.97	10.91	0	40.6		-10	55
29995		50.05	10.91	0	40.6		-10	55
30015		50.07	10.91	0	40.6		-10	55
30035		50.09	10.91	0	40.6		-10	55
30040		50.09	10.91	0	40.6		-10	55
30055		49.97	10.91	0	40.6		-10	55
30075		50.36	10.91	0	40.6		-10	55
30095		50.09	10.91	0	40.6		-10	55
30100		50.09	10.91	0	40.6		-10	55
30115		50.19	10.91	0	40.6		-10	55
30135		50.25	10.91	0	40.6		-10	55
30155		50.42	10.91	0	40.6		-10	55
30165		50.42	10.91	0	40.6		-10	55
30175		50.47	10.91	0	40.6		-10	55
30195		50.27	10.91	0	40.6		-10	55
30215		50.64	10.91	0	40.6		-10	55
30225		50.64	10.91	0	40.6		-10	55
30235		50.54	10.91	0	40.6		-10	55
30255		50.44	10.91	0	40.6		-10	55
30275		50.51	10.91	0	40.6		-10	55
30290		50.51	10.74	0	40.6		-10	55
30295		50.42	10.74	0	40.6		-10	55
30315		50.64	10.74	0	40.6		-10	55
30335		50.33	10.74	0	40.6		-10	55
30350		50.33	10.74	0	40.6		-10	55
30355		50.41	10.74	0	40.6		-10	55
30375		50.23	10.74	0	40.6		-10	55
30395		50.41	10.74	0	40.6		-10	55
30415		50.18	10.74	0	40.6		-10	55
30435		49.95	10.74	0	40.6		-10	55
30455		50.09	10.74	0	40.6		-10	55
30475		49.98	10.74	0	40.6		-10	55
30495		49.85	10.74	0	40.6		-10	55
30515		49.68	10.74	0	40.6		-10	55
30535		49.44	10.74	0	40.6		-10	55
30540		49.44	10.74	0	40.6		-10	55
30555		49.17	10.74	0	40.6		-10	55
30575		49.15	10.74	0	40.6		-10	55
30595		48.82	10.74	0	40.6		-10	55
30600		48.82	10.74	0	40.6		-10	55
30615		48.57	10.74	0	40.6		-10	55
30635		48.45	10.74	0	40.6		-10	55
30655		48.47	10.74	0	40.6		-10	55
30665		48.47	10.74	0	40.6		-10	55
30675		47.99	10.74	0	40.6		-10	55
30695		47.92	10.74	0	40.6		-10	55
30715		47.68	10.74	0	40.6		-10	55
30725		47.68	10.74	0	40.6		-10	55
30735		47.32	10.74	0	40.6		-10	55
30755		47.13	10.74	0	40.6		-10	55
30775		46.99	10.74	0	40.6		-10	55
30790		46.99	10.86	0	40.6		-10	55
30795		46.68	10.86	0	40.6		-10	55
30815		46.49	10.86	0	40.6		-10	55
30835		46.13	10.86	0	40.6		-10	55
30850		46.13	10.86	0	40.6		-10	55
30855		46.17	10.86	0	40.6		-10	55
30875		45.88	10.86	0	40.6		-10	55
30895		45.57	10.86	0	40.6		-10	55
30915		45.4	10.86	0	40.6		-10	55
30935		45.35	10.86	0	40.6		-10	55
30955		45.14	10.86	0	40.6		-10	55
30975		45	10.86	0	40.6		-10	55
30995		44.73	10.86	0	40.6		-10	55
31015		44.44	10.86	0	40.6		-10	55
31035		44.43	10.86	0	40.6		-10	55
31040		44.43	10.86	0	40.6		-10	55
31055		44.12	10.86	0	40.6		-10	55
31075		44.16	10.86	0	40.6		-10	55
31095		43.76	10.86	0	40.6		-10	55
31100		43.76	10.86	0	40.6		-10	55
31115		43.71	10.86	0	40.6		-10	55
31135		43.74	10.86	0	40.6		-10	55
31155		43.48	10.86	0	40.6		-10	55
31165		43.48	10.86	0	40.6		-10	55
31175		43.15	10.86	0	40.6		-10	55
31195		43.13	10.86	0	40.6		-10	55
31215		42.94	10.86	0	40.6		-10	55
31225		42.94	10.86	0	40.6		-10	55
31235		42.7	10.86	0	40.6		-10	55
31255		42.65	10.86	0	40.6		-10	55
31275		42.48	10.86	0	40.6		-10	55
31290		42.48	10.83	0	40.6		-10	55
31295		42.3	10.83	0	40.6		-10	55
31315		42.06	10.83	0	40.6		-10	55
31335		41.99	10.83	0	40.6		-10	55
31350		41.99	10.83	0	40.6		-10	55
31355		41.78	10.83	0	40.6		-10	55
31375		41.72	10.83	0	40.6		-10	55
31395		41.6	10.83	0	40.6		-10	55
31415		41.54	10.83	0	40.6		-10	55
31435		41.3	10.83	0	40.6		-10	55
31455		41.26	10.83	0	40.6		-10	55
31475		41.21	10.83	0	40.6		-10	55
31495		41.1	10.83	0	40.6		-10	55
31515		41.06	10.83	0	40.6		-10	55
31535		41.05	10.83	0	40.6		-10	55
31555		40.81	10.83	0	40.6		-10	55
31575		40.83	10.83	0	40.6		-10	55
31595		40.72	10.83	0	40.6		-10	55
31600		40.72	10.83	0	40.6		-10	55
31615		40.7	10.83	0	40.6		-10	55
31635		40.84	10.83	0	40.6		-10	55
31655		40.78	10.83	0	40.6		-10	55
31665		40.78	10.83	0	40.6		-10	55
31675		40.74	10.83	0	40.6		-10	55
31695		40.71	10.83	0	40.6		-10	55
31715		40.69	10.83	0	40.6		-10	55
31725		40.69	10.83	11	40.6		-10	55
31735		40.7	10.83	11	40.6		-10	55
31755		40.78	10.83	11	40.6		-10	55
31775		40.71	10.83	11	40.6		-10	55
31785		40.71	10.83	11	40.6		-10	55
31795		40.76	10.83	11	40.6		-10	55
31815		40.79	10.83	11	40.6		-10	55
31835		40.92	10.83	11	40.6		-10	55
31850		40.92	10.88	40	40.6		-10	55
31855		40.89	10.88	40	40.6		-10	55
31875		41.03	10.88	40	40.6		-10	55
31895		41.15	10.88	40	40.6		-10	55
31910		41.15	10.88	40	40.6		-10	55
31915		41.29	10.88	40	40.6		-10	55
31935		41.54	10.88	40	40.6		-10	55
31955		41.55	10.88	40	40.6		-10	55
31975		41.76	10.88	73	40.6		-10	55
31995		41.81	10.88	73	40.6		-10	55
32015		42.11	10.88	73	40.6		-10	55
32035		42.2	10.88	73	40.6		-10	55
32055		42.59	10.88	73	40.6		-10	55
32075		42.65	10.88	73	40.6		-10	55
32095		42.82	10.88	73	40.6		-10	55
32100		42.82	10.88	100	40.6		-10	55
32115		43	10.88	100	40.6		-10	55
32135		43.23	10.88	100	40.6		-10	55
32155		43.3	10.88	100	40.6		-10	55
32160		43.3	10.88	100	40.6		-10	55
32175		43.6	10.88	100	40.6		-10	55
32195		43.73	10.88	100	40.6		-10	55
32215		43.98	10.88	100	40.6		-10	55
32225		43.98	10.88	100	40.6		-10	55
32235		44.16	10.88	100	40.6		-10	55
32255		44.46	10.88	100	40.6		-10	55
[truncated: 414 more rows]
