# Supplementary material for: Clinical identification of the stimulus intensity to measure temporal summation of second pain
Source: Sci Rep. 2022 Jul 28;12:12915. doi: 10.1038/s41598-022-17171-6 (PMC9334644; doi:10.1038/s41598-022-17171-6)
Supplement: Supplementary file 1 — Supplementary Information 1. [file 41598_2022_17171_MOESM1_ESM.zip › 6 PT.xlsx]

## Sheet: Sheet1
Timestamp [msec]	Heater [C]	Tec [C]	Water [C]	COVAS	Baseline [C]	Events	LimiterMin [C]	LimiterMax [C]
30		37.03
45		37.03	10.88	0	36.9		-10	55
50		37.14	10.88	0	36.9		-10	55
70		37.24	10.88	0	36.9		-10	55
90		36.95	10.88	0	36.9		-10	55
95		36.95	10.88	0	36.9		-10	55
110		37.03	10.88	0	36.9		-10	55
130		37.09	10.88	0	36.9		-10	55
150		36.99	10.88	0	36.9		-10	55
160		36.99	10.88	0	36.9		-10	55
170		36.98	10.88	0	36.9		-10	55
190		36.83	10.88	0	36.9		-10	55
210		36.91	10.88	0	36.9		-10	55
225		36.91	10.88	0	36.9		-10	55
230		37.08	10.88	0	36.9		-10	55
250		37.02	10.88	0	36.9		-10	55
270		37.01	10.88	0	36.9		-10	55
285		37.01	10.88	0	36.9		-10	55
290		37.08	10.88	0	36.9		-10	55
310		36.91	10.88	0	36.9		-10	55
330		37.07	10.88	0	36.9		-10	55
345		37.07	10.88	0	36.9		-10	55
350		36.94	10.88	0	36.9		-10	55
370		36.95	10.88	0	36.9		-10	55
390		36.97	10.88	0	36.9		-10	55
410		36.9	10.88	0	36.9		-10	55
430		36.94	10.88	0	36.9		-10	55
450		36.97	10.88	0	36.9		-10	55
470		36.83	10.88	0	36.9		-10	55
490		36.88	10.88	0	36.9		-10	55
510		36.97	10.88	0	36.9		-10	55
530		37	10.88	0	36.9		-10	55
535		37	10.88	0	36.9		-10	55
550		36.74	10.88	0	36.9		-10	55
570		36.8	10.88	0	36.9		-10	55
590		36.91	10.88	0	36.9		-10	55
595		36.91	10.73	0	36.9		-10	55
610		37.01	10.73	0	36.9		-10	55
630		36.96	10.73	0	36.9		-10	55
650		36.99	10.73	0	36.9		-10	55
660		36.99	10.73	0	36.9		-10	55
670		36.89	10.73	0	36.9		-10	55
690		36.93	10.73	0	36.9		-10	55
710		36.91	10.73	0	36.9		-10	55
720		36.91	10.73	0	36.9		-10	55
730		36.89	10.73	0	36.9		-10	55
750		36.98	10.73	0	36.9		-10	55
770		36.89	10.73	0	36.9		-10	55
785		36.89	10.73	0	36.9		-10	55
790		36.76	10.73	0	36.9		-10	55
810		36.84	10.73	0	36.9		-10	55
830		36.94	10.73	0	36.9		-10	55
845		36.94	10.73	0	36.9		-10	55
850		37	10.73	0	36.9		-10	55
870		36.82	10.73	0	36.9		-10	55
890		36.95	10.73	0	36.9		-10	55
910		36.84	10.73	0	36.9		-10	55
930		37.04	10.73	0	36.9		-10	55
950		36.86	10.73	0	36.9		-10	55
970		37.02	10.73	0	36.9		-10	55
990		36.93	10.73	0	36.9		-10	55
1010		36.89	10.73	0	36.9		-10	55
1030		36.78	10.73	0	36.9		-10	55
1035		36.78	10.73	0	36.9		-10	55
1050		36.97	10.73	0	36.9		-10	55
1070		36.81	10.73	0	36.9		-10	55
1090		36.97	10.73	0	36.9		-10	55
1095		36.97	10.66	0	36.9		-10	55
1110		36.97	10.66	0	36.9		-10	55
1130		37.01	10.66	0	36.9		-10	55
1150		37.06	10.66	0	36.9		-10	55
1160		37.06	10.66	0	36.9		-10	55
1170		37.03	10.66	0	36.9		-10	55
1190		36.82	10.66	0	36.9		-10	55
1210		37.1	10.66	0	36.9		-10	55
1220		37.1	10.66	0	36.9		-10	55
1230		37.04	10.66	0	36.9		-10	55
1250		36.94	10.66	0	36.9		-10	55
1270		36.87	10.66	0	36.9		-10	55
1285		36.87	10.66	0	36.9		-10	55
1290		36.94	10.66	0	36.9		-10	55
1310		37.06	10.66	0	36.9		-10	55
1330		36.98	10.66	0	36.9		-10	55
1345		36.98	10.66	0	36.9		-10	55
1350		36.99	10.66	0	36.9		-10	55
1370		36.96	10.66	0	36.9		-10	55
1390		37.06	10.66	0	36.9		-10	55
1410		36.96	10.66	0	36.9		-10	55
1430		36.91	10.66	0	36.9		-10	55
1450		36.9	10.66	0	36.9		-10	55
1470		36.89	10.66	0	36.9		-10	55
1490		36.9	10.66	0	36.9		-10	55
1510		37.01	10.66	0	36.9		-10	55
1530		36.82	10.66	0	36.9		-10	55
1535		36.82	10.66	0	36.9		-10	55
1550		36.92	10.66	0	36.9		-10	55
1570		36.92	10.66	0	36.9		-10	55
1590		36.73	10.66	0	36.9		-10	55
1595		36.73	10.68	0	36.9		-10	55
1610		36.94	10.68	0	36.9		-10	55
1630		37	10.68	0	36.9		-10	55
1650		36.96	10.68	0	36.9		-10	55
1660		36.96	10.68	0	36.9		-10	55
1670		36.78	10.68	0	36.9		-10	55
1690		36.85	10.68	0	36.9		-10	55
1710		36.82	10.68	0	36.9		-10	55
1720		36.82	10.68	0	36.9		-10	55
1730		36.89	10.68	0	36.9		-10	55
1750		37.05	10.68	0	36.9		-10	55
1770		36.84	10.68	0	36.9		-10	55
1780		36.84	10.68	0	36.9		-10	55
1790		37	10.68	0	36.9		-10	55
1810		36.93	10.68	0	36.9		-10	55
1830		36.94	10.68	0	36.9		-10	55
1845		36.94	10.68	0	36.9		-10	55
1850		36.93	10.68	0	36.9		-10	55
1870		36.97	10.68	0	36.9		-10	55
1890		36.91	10.68	0	36.9		-10	55
1905		36.91	10.68	0	36.9		-10	55
1910		37.03	10.68	0	36.9		-10	55
1930		37.03	10.68	0	36.9		-10	55
1950		36.96	10.68	0	36.9		-10	55
1970		36.93	10.68	0	36.9		-10	55
1990		36.88	10.68	0	36.9		-10	55
2010		37	10.68	0	36.9		-10	55
2030		36.95	10.68	0	36.9		-10	55
2050		37.05	10.68	0	36.9		-10	55
2070		36.91	10.68	0	36.9		-10	55
2090		36.96	10.68	0	36.9		-10	55
2095		36.96	10.66	0	36.9		-10	55
2110		36.91	10.66	0	36.9		-10	55
2130		36.9	10.66	0	36.9		-10	55
2150		36.94	10.66	0	36.9		-10	55
2155		36.94	10.66	0	36.9		-10	55
2170		36.83	10.66	0	36.9		-10	55
2190		36.9	10.66	0	36.9		-10	55
2210		36.94	10.66	0	36.9		-10	55
2220		36.94	10.66	0	36.9		-10	55
2230		37.01	10.66	0	36.9		-10	55
2250		36.94	10.66	0	36.9		-10	55
2270		36.86	10.66	0	36.9		-10	55
2280		36.86	10.66	0	36.9		-10	55
2290		36.9	10.66	0	36.9		-10	55
2310		37.04	10.66	0	36.9		-10	55
2330		36.87	10.66	0	36.9		-10	55
2345		36.87	10.66	0	36.9		-10	55
2350		36.95	10.66	0	36.9		-10	55
2370		37.01	10.66	0	36.9		-10	55
2390		36.82	10.66	0	36.9		-10	55
2405		36.82	10.66	0	36.9		-10	55
2410		36.95	10.66	0	36.9		-10	55
2430		36.92	10.66	0	36.9		-10	55
2450		36.76	10.66	0	36.9		-10	55
2470		36.99	10.66	0	36.9		-10	55
2490		36.83	10.66	0	36.9		-10	55
2510		36.84	10.66	0	36.9		-10	55
2530		36.85	10.66	0	36.9		-10	55
2550		37.01	10.66	0	36.9		-10	55
2570		36.8	10.66	0	36.9		-10	55
2590		36.89	10.66	0	36.9		-10	55
2595		36.89	10.73	0	36.9		-10	55
2610		36.89	10.73	0	36.9		-10	55
2630		37.01	10.73	0	36.9		-10	55
2650		36.87	10.73	0	36.9		-10	55
2655		36.87	10.73	0	36.9		-10	55
2670		36.8	10.73	0	36.9		-10	55
2690		36.83	10.73	0	36.9		-10	55
2710		36.88	10.73	0	36.9		-10	55
2720		36.88	10.73	0	36.9		-10	55
2730		36.85	10.73	0	36.9		-10	55
2750		36.88	10.73	0	36.9		-10	55
2770		36.86	10.73	0	36.9		-10	55
2780		36.86	10.73	0	36.9		-10	55
2790		36.72	10.73	0	36.9		-10	55
2810		37	10.73	0	36.9		-10	55
2830		36.99	10.73	0	36.9		-10	55
2845		36.99	10.73	0	36.9		-10	55
2850		36.86	10.73	0	36.9		-10	55
2870		36.86	10.73	0	36.9		-10	55
2890		36.76	10.73	0	36.9		-10	55
2905		36.76	10.73	0	36.9		-10	55
2910		36.98	10.73	0	36.9		-10	55
2930		36.94	10.73	0	36.9		-10	55
2950		37	10.73	0	36.9		-10	55
2970		36.75	10.73	0	36.9		-10	55
2990		36.73	10.73	0	36.9		-10	55
3010		37.04	10.73	0	36.9		-10	55
3030		36.83	10.73	0	36.9		-10	55
3050		36.87	10.73	0	36.9		-10	55
3070		36.88	10.73	0	36.9		-10	55
3090		36.9	10.73	0	36.9		-10	55
3110		36.89	10.73	0	36.9		-10	55
3130		36.99	10.73	0	36.9		-10	55
3150		36.91	10.73	0	36.9		-10	55
3155		36.91	10.91	0	36.9		-10	55
3170		36.85	10.91	0	36.9		-10	55
3190		36.91	10.91	0	36.9		-10	55
3210		36.96	10.91	0	36.9		-10	55
3215		36.96	10.91	0	36.9		-10	55
3230		36.95	10.91	0	36.9		-10	55
3250		37.04	10.91	0	36.9		-10	55
3270		37	10.91	0	36.9		-10	55
3280		37	10.91	0	36.9		-10	55
3290		36.96	10.91	0	36.9		-10	55
3310		36.85	10.91	0	36.9		-10	55
3330		37.07	10.91	0	36.9		-10	55
3340		37.07	10.91	0	36.9		-10	55
3350		36.88	10.91	0	36.9		-10	55
3370		37	10.91	0	36.9		-10	55
3390		37	10.91	0	36.9		-10	55
3405		37	10.91	0	36.9		-10	55
3410		36.86	10.91	0	36.9		-10	55
3430		36.8	10.91	0	36.9		-10	55
3450		36.91	10.91	0	36.9		-10	55
3465		36.91	10.91	0	36.9		-10	55
3470		36.91	10.91	0	36.9		-10	55
3490		36.89	10.91	0	36.9		-10	55
3510		36.89	10.91	0	36.9		-10	55
3530		36.9	10.91	0	36.9		-10	55
3550		36.95	10.91	0	36.9		-10	55
3570		36.81	10.91	0	36.9		-10	55
3590		36.88	10.91	0	36.9		-10	55
3610		36.84	10.91	0	36.9		-10	55
3630		36.96	10.91	0	36.9		-10	55
3650		37	10.91	0	36.9		-10	55
3655		37	10.46	0	36.9		-10	55
3670		36.93	10.46	0	36.9		-10	55
3690		36.96	10.46	0	36.9		-10	55
3710		36.99	10.46	0	36.9		-10	55
3715		36.99	10.46	0	36.9		-10	55
3730		37.04	10.46	0	36.9		-10	55
3750		36.85	10.46	0	36.9		-10	55
3770		36.98	10.46	0	36.9		-10	55
3780		36.98	10.46	0	36.9		-10	55
3790		37.07	10.46	0	36.9		-10	55
3810		36.88	10.46	0	36.9		-10	55
3830		36.93	10.46	0	36.9		-10	55
3840		36.93	10.46	0	36.9		-10	55
3850		37.01	10.46	0	36.9		-10	55
3870		36.91	10.46	0	36.9		-10	55
3890		36.92	10.46	0	36.9		-10	55
3905		36.92	10.46	0	36.9		-10	55
3910		36.84	10.46	0	36.9		-10	55
3930		37.12	10.46	0	36.9		-10	55
3950		36.9	10.46	0	36.9		-10	55
3965		36.9	10.46	0	36.9		-10	55
3970		36.9	10.46	0	36.9		-10	55
3990		36.92	10.46	0	36.9		-10	55
4010		36.85	10.46	0	36.9		-10	55
4030		36.93	10.46	0	36.9		-10	55
4050		36.93	10.46	0	36.9		-10	55
4070		36.84	10.46	0	36.9		-10	55
4090		36.97	10.46	0	36.9		-10	55
4110		36.75	10.46	0	36.9		-10	55
4130		36.89	10.46	0	36.9		-10	55
4150		36.72	10.46	0	36.9		-10	55
4155		36.72	10.24	0	36.9		-10	55
4170		36.94	10.24	0	36.9		-10	55
4190		36.74	10.24	0	36.9		-10	55
4210		36.81	10.24	0	36.9		-10	55
4215		36.81	10.24	0	36.9		-10	55
4230		36.78	10.24	0	36.9		-10	55
4250		36.82	10.24	0	36.9		-10	55
4270		36.84	10.24	0	36.9		-10	55
4280		36.84	10.24	0	36.9		-10	55
4290		36.88	10.24	0	36.9		-10	55
4310		36.86	10.24	0	36.9		-10	55
4330		36.99	10.24	0	36.9		-10	55
4340		36.99	10.24	0	36.9		-10	55
4350		36.92	10.24	0	36.9		-10	55
4370		36.95	10.24	0	36.9		-10	55
4390		36.82	10.24	0	36.9		-10	55
4400		36.82	10.24	0	36.9		-10	55
4410		36.91	10.24	0	36.9		-10	55
4430		36.95	10.24	0	36.9		-10	55
4450		36.85	10.24	0	36.9		-10	55
4465		36.85	10.24	0	36.9		-10	55
4470		37.13	10.24	0	36.9		-10	55
4490		36.91	10.24	0	36.9		-10	55
4510		36.76	10.24	0	36.9		-10	55
4530		36.96	10.24	0	36.9		-10	55
4550		36.86	10.24	0	36.9		-10	55
4570		36.88	10.24	0	36.9		-10	55
4590		36.74	10.24	0	36.9		-10	55
4610		36.87	10.24	0	36.9		-10	55
4630		36.91	10.24	0	36.9		-10	55
4650		36.89	10.24	0	36.9		-10	55
4670		36.96	10.24	0	36.9		-10	55
4690		36.88	10.24	0	36.9		-10	55
4710		36.9	10.24	0	36.9		-10	55
4715		36.9	10.64	0	36.9		-10	55
4730		36.91	10.64	0	36.9		-10	55
4750		36.83	10.64	0	36.9		-10	55
4770		37.08	10.64	0	36.9		-10	55
4775		37.08	10.64	0	36.9		-10	55
4790		36.95	10.64	0	36.9		-10	55
4810		36.94	10.64	0	36.9		-10	55
4830		36.99	10.64	0	36.9		-10	55
4840		36.99	10.64	0	36.9		-10	55
4850		37.14	10.64	0	36.9		-10	55
4870		36.94	10.64	0	36.9		-10	55
4890		36.9	10.64	0	36.9		-10	55
4900		36.9	10.64	0	36.9		-10	55
4910		36.87	10.64	0	36.9		-10	55
4930		37.06	10.64	0	36.9		-10	55
4950		36.97	10.64	0	36.9		-10	55
4965		36.97	10.64	0	36.9		-10	55
4970		36.88	10.64	0	36.9		-10	55
4990		36.85	10.64	0	36.9		-10	55
5010		37.06	10.64	0	36.9		-10	55
5025		37.06	10.64	0	36.9		-10	55
5030		36.92	10.64	0	36.9		-10	55
5050		37.02	10.64	0	36.9		-10	55
5070		36.84	10.64	0	36.9		-10	55
5090		36.83	10.64	0	36.9		-10	55
5110		36.87	10.64	0	36.9		-10	55
5130		36.94	10.64	0	36.9		-10	55
5150		36.99	10.64	0	36.9		-10	55
5170		37.12	10.64	0	36.9		-10	55
5190		36.95	10.64	0	36.9		-10	55
5210		36.99	10.64	0	36.9		-10	55
5215		36.99	10.48	0	36.9		-10	55
5230		37.08	10.48	0	36.9		-10	55
5250		37.13	10.48	0	36.9		-10	55
5270		37.1	10.48	0	36.9		-10	55
5275		37.1	10.48	0	36.9		-10	55
5290		37.26	10.48	0	36.9		-10	55
5310		37.33	10.48	0	36.9		-10	55
5330		37.36	10.48	0	36.9		-10	55
5340		37.36	10.48	0	36.9		-10	55
5350		37.56	10.48	0	36.9		-10	55
5370		37.75	10.48	0	36.9		-10	55
5390		37.9	10.48	0	36.9		-10	55
5400		37.9	10.48	0	36.9		-10	55
5410		37.88	10.48	0	36.9		-10	55
5430		38.03	10.48	0	36.9		-10	55
5450		38.39	10.48	0	36.9		-10	55
5465		38.39	10.48	0	36.9		-10	55
5470		38.31	10.48	0	36.9		-10	55
5490		38.53	10.48	0	36.9		-10	55
5510		38.67	10.48	0	36.9		-10	55
5525		38.67	10.48	0	36.9		-10	55
5530		38.98	10.48	0	36.9		-10	55
5550		39.05	10.48	0	36.9		-10	55
5570		39.37	10.48	0	36.9		-10	55
5590		39.33	10.48	0	36.9		-10	55
5610		39.71	10.48	0	36.9		-10	55
5630		39.86	10.48	0	36.9		-10	55
5650		39.94	10.48	0	36.9		-10	55
5670		40.04	10.48	0	36.9		-10	55
5690		40.48	10.48	0	36.9		-10	55
5710		40.51	10.48	0	36.9		-10	55
5730		40.74	10.48	0	36.9		-10	55
5750		40.89	10.48	0	36.9		-10	55
5770		40.97	10.48	0	36.9		-10	55
5775		40.97	10.56	0	36.9		-10	55
5790		41.15	10.56	0	36.9		-10	55
5810		41.39	10.56	0	36.9		-10	55
5830		41.62	10.56	0	36.9		-10	55
5840		41.62	10.56	0	36.9		-10	55
5850		41.71	10.56	0	36.9		-10	55
5870		41.87	10.56	0	36.9		-10	55
5890		42.23	10.56	0	36.9		-10	55
5900		42.23	10.56	0	36.9		-10	55
5910		42.24	10.56	0	36.9		-10	55
5930		42.47	10.56	0	36.9		-10	55
5950		42.64	10.56	0	36.9		-10	55
5960		42.64	10.56	0	36.9		-10	55
5970		42.9	10.56	0	36.9		-10	55
5990		43.05	10.56	0	36.9		-10	55
6010		42.97	10.56	0	36.9		-10	55
6025		42.97	10.56	0	36.9		-10	55
6030		43.44	10.56	0	36.9		-10	55
6050		43.37	10.56	0	36.9		-10	55
6070		43.74	10.56	0	36.9		-10	55
6085		43.74	10.56	0	36.9		-10	55
6090		43.71	10.56	0	36.9		-10	55
6110		43.73	10.56	0	36.9		-10	55
6130		44.1	10.56	0	36.9		-10	55
6150		44.24	10.56	0	36.9		-10	55
6170		44.32	10.56	0	36.9		-10	55
6190		44.44	10.56	0	36.9		-10	55
6210		44.65	10.56	0	36.9		-10	55
6230		44.94	10.56	0	36.9		-10	55
6250		44.96	10.56	0	36.9		-10	55
6270		45.2	10.56	0	36.9		-10	55
6275		45.2	10.63	0	36.9		-10	55
6290		45.13	10.63	0	36.9		-10	55
6310		45.21	10.63	0	36.9		-10	55
6330		45.42	10.63	0	36.9		-10	55
6335		45.42	10.63	0	36.9		-10	55
6350		45.52	10.63	0	36.9		-10	55
6370		45.79	10.63	0	36.9		-10	55
6390		45.92	10.63	0	36.9		-10	55
6400		45.92	10.63	0	36.9		-10	55
6410		45.95	10.63	0	36.9		-10	55
6430		46.14	10.63	0	36.9		-10	55
6450		46.07	10.63	0	36.9		-10	55
6460		46.07	10.63	0	36.9		-10	55
6470		46.27	10.63	0	36.9		-10	55
6490		46.34	10.63	0	36.9		-10	55
6510		46.53	10.63	0	36.9		-10	55
6525		46.53	10.63	0	36.9		-10	55
6530		46.79	10.63	0	36.9		-10	55
6550		46.73	10.63	0	36.9		-10	55
6570		46.81	10.63	0	36.9		-10	55
6585		46.81	10.63	0	36.9		-10	55
6590		46.88	10.63	0	36.9		-10	55
6610		46.84	10.63	0	36.9		-10	55
6630		47.2	10.63	0	36.9		-10	55
6650		47.12	10.63	0	36.9		-10	55
6670		47	10.63	0	36.9		-10	55
6690		47.04	10.63	0	36.9		-10	55
6710		47.01	10.63	0	36.9		-10	55
6730		46.98	10.63	0	36.9		-10	55
6750		46.92	10.63	0	36.9		-10	55
6770		46.65	10.63	0	36.9		-10	55
6775		46.65	10.39	0	36.9		-10	55
6790		46.56	10.39	0	36.9		-10	55
6810		46.72	10.39	0	36.9		-10	55
6830		46.56	10.39	0	36.9		-10	55
6835		46.56	10.39	0	36.9		-10	55
6850		46.29	10.39	0	36.9		-10	55
6870		46.13	10.39	0	36.9		-10	55
6890		45.91	10.39	0	36.9		-10	55
6900		45.91	10.39	0	36.9		-10	55
6910		45.74	10.39	0	36.9		-10	55
6930		45.73	10.39	0	36.9		-10	55
6950		45.56	10.39	0	36.9		-10	55
6960		45.56	10.39	0	36.9		-10	55
6970		45.36	10.39	0	36.9		-10	55
6990		45.05	10.39	0	36.9		-10	55
7010		44.81	10.39	0	36.9		-10	55
7025		44.81	10.39	0	36.9		-10	55
7030		44.46	10.39	0	36.9		-10	55
7050		44.45	10.39	0	36.9		-10	55
7070		44.15	10.39	0	36.9		-10	55
7085		44.15	10.39	0	36.9		-10	55
7090		43.88	10.39	0	36.9		-10	55
7110		43.75	10.39	0	36.9		-10	55
7130		43.55	10.39	0	36.9		-10	55
7150		43.26	10.39	0	36.9		-10	55
7170		43.12	10.39	0	36.9		-10	55
7190		42.9	10.39	0	36.9		-10	55
7210		42.45	10.39	0	36.9		-10	55
7230		42.56	10.39	0	36.9		-10	55
7250		42.24	10.39	0	36.9		-10	55
7270		41.94	10.39	0	36.9		-10	55
7290		41.88	10.39	0	36.9		-10	55
7310		41.57	10.39	0	36.9		-10	55
7330		41.49	10.39	0	36.9		-10	55
7335		41.49	10.64	0	36.9		-10	55
7350		41.28	10.64	0	36.9		-10	55
7370		41.2	10.64	0	36.9		-10	55
7390		41.05	10.64	0	36.9		-10	55
7395		41.05	10.64	0	36.9		-10	55
7410		40.69	10.64	0	36.9		-10	55
7430		40.63	10.64	0	36.9		-10	55
7450		40.45	10.64	0	36.9		-10	55
7460		40.45	10.64	0	36.9		-10	55
7470		40.23	10.64	0	36.9		-10	55
7490		40.09	10.64	0	36.9		-10	55
7510		39.89	10.64	0	36.9		-10	55
7520		39.89	10.64	0	36.9		-10	55
7530		39.66	10.64	0	36.9		-10	55
7550		39.58	10.64	0	36.9		-10	55
7570		39.33	10.64	0	36.9		-10	55
7585		39.33	10.64	0	36.9		-10	55
7590		39.19	10.64	0	36.9		-10	55
7610		39.26	10.64	0	36.9		-10	55
7630		38.87	10.64	0	36.9		-10	55
7645		38.87	10.64	0	36.9		-10	55
7650		38.83	10.64	0	36.9		-10	55
7670		38.5	10.64	0	36.9		-10	55
7690		38.46	10.64	0	36.9		-10	55
7710		38.15	10.64	0	36.9		-10	55
7730		38.22	10.64	0	36.9		-10	55
7750		38.06	10.64	0	36.9		-10	55
7770		37.94	10.64	0	36.9		-10	55
7790		37.78	10.64	0	36.9		-10	55
7810		37.82	10.64	0	36.9		-10	55
7830		37.72	10.64	0	36.9		-10	55
7835		37.72	10.6	0	36.9		-10	55
7850		37.69	10.6	0	36.9		-10	55
7870		37.49	10.6	0	36.9		-10	55
7890		37.44	10.6	0	36.9		-10	55
7895		37.44	10.6	3	36.9		-10	55
7910		37.34	10.6	3	36.9		-10	55
7930		37.38	10.6	3	36.9		-10	55
7950		37.28	10.6	3	36.9		-10	55
7960		37.28	10.6	3	36.9		-10	55
7970		37.16	10.6	3	36.9		-10	55
7990		37.21	10.6	3	36.9		-10	55
8010		37.13	10.6	3	36.9		-10	55
8020		37.13	10.6	8	36.9		-10	55
8030		37.19	10.6	8	36.9		-10	55
8050		37.17	10.6	8	36.9		-10	55
8070		37.15	10.6	8	36.9		-10	55
8085		37.15	10.6	8	36.9		-10	55
8090		37.32	10.6	8	36.9		-10	55
8110		37.08	10.6	8	36.9		-10	55
8130		37.11	10.6	8	36.9		-10	55
8145		37.11	10.6	12	36.9		-10	55
8150		37.15	10.6	12	36.9		-10	55
8170		37.15	10.6	12	36.9		-10	55
8190		37.15	10.6	12	36.9		-10	55
8210		37.14	10.6	12	36.9		-10	55
8230		37.06	10.6	12	36.9		-10	55
8250		37.31	10.6	12	36.9		-10	55
8270		37.15	10.6	12	36.9		-10	55
8290		37.13	10.6	12	36.9		-10	55
8310		37.09	10.6	12	36.9		-10	55
8330		37.24	10.6	12	36.9		-10	55
8335		37.24	10.38	12	36.9		-10	55
8350		37.27	10.38	12	36.9		-10	55
8370		37.14	10.38	12	36.9		-10	55
8390		37.23	10.38	12	36.9		-10	55
8395		37.23	10.38	12	36.9		-10	55
8410		37.03	10.38	12	36.9		-10	55
8430		37.13	10.38	12	36.9		-10	55
8450		37.09	10.38	12	36.9		-10	55
8460		37.09	10.38	12	36.9		-10	55
8470		37.23	10.38	12	36.9		-10	55
8490		37.01	10.38	12	36.9		-10	55
8510		37.09	10.38	12	36.9		-10	55
8520		37.09	10.38	12	36.9		-10	55
8530		37.06	10.38	12	36.9		-10	55
8550		37.1	10.38	12	36.9		-10	55
8570		37.09	10.38	12	36.9		-10	55
8585		37.09	10.38	12	36.9		-10	55
8590		37.09	10.38	12	36.9		-10	55
8610		37.1	10.38	12	36.9		-10	55
8630		37	10.38	12	36.9		-10	55
8645		37	10.38	11	36.9		-10	55
8650		37.06	10.38	11	36.9		-10	55
8670		36.99	10.38	11	36.9		-10	55
8690		36.95	10.38	11	36.9		-10	55
8705		36.95	10.38	11	36.9		-10	55
8710		37.04	10.38	11	36.9		-10	55
8730		37.04	10.38	11	36.9		-10	55
8750		37.1	10.38	11	36.9		-10	55
8770		37.06	10.38	8	36.9		-10	55
8790		37.22	10.38	8	36.9		-10	55
8810		37.16	10.38	8	36.9		-10	55
8830		37.16	10.38	8	36.9		-10	55
8835		37.16	10.6	8	36.9		-10	55
8850		37.36	10.6	8	36.9		-10	55
8870		37.29	10.6	8	36.9		-10	55
8890		37.46	10.6	8	36.9		-10	55
8895		37.46	10.6	1	36.9		-10	55
8910		37.43	10.6	1	36.9		-10	55
8930		37.73	10.6	1	36.9		-10	55
8950		37.95	10.6	1	36.9		-10	55
8955		37.95	10.6	1	36.9		-10	55
8970		37.96	10.6	1	36.9		-10	55
8990		38.29	10.6	1	36.9		-10	55
9010		38.19	10.6	1	36.9		-10	55
9020		38.19	10.6	0	36.9		-10	55
9030		38.44	10.6	0	36.9		-10	55
9050		38.56	10.6	0	36.9		-10	55
9070		38.73	10.6	0	36.9		-10	55
9080		38.73	10.6	0	36.9		-10	55
9090		39.01	10.6	0	36.9		-10	55
9110		39.07	10.6	0	36.9		-10	55
9130		39.35	10.6	0	36.9		-10	55
9145		39.35	10.6	0	36.9		-10	55
9150		39.48	10.6	0	36.9		-10	55
9170		39.87	10.6	0	36.9		-10	55
9190		39.95	10.6	0	36.9		-10	55
9205		39.95	10.6	0	36.9		-10	55
9210		40.2	10.6	0	36.9		-10	55
9230		40.42	10.6	0	36.9		-10	55
9250		40.56	10.6	0	36.9		-10	55
9270		40.7	10.6	0	36.9		-10	55
9290		40.97	10.6	0	36.9		-10	55
9310		41.11	10.6	0	36.9		-10	55
9330		41.19	10.6	0	36.9		-10	55
9350		41.49	10.6	0	36.9		-10	55
9370		41.63	10.6	0	36.9		-10	55
9390		41.9	10.6	0	36.9		-10	55
9395		41.9	10.63	0	36.9		-10	55
9410		42.2	10.63	0	36.9		-10	55
9430		42.26	10.63	0	36.9		-10	55
9450		42.26	10.63	0	36.9		-10	55
9455		42.26	10.63	0	36.9		-10	55
9470		42.58	10.63	0	36.9		-10	55
9490		42.68	10.63	0	36.9		-10	55
9510		42.99	10.63	0	36.9		-10	55
9520		42.99	10.63	0	36.9		-10	55
9530		43.26	10.63	0	36.9		-10	55
9550		43.49	10.63	0	36.9		-10	55
9570		43.55	10.63	0	36.9		-10	55
9580		43.55	10.63	0	36.9		-10	55
9590		43.77	10.63	0	36.9		-10	55
9610		43.84	10.63	0	36.9		-10	55
9630		43.99	10.63	0	36.9		-10	55
9645		43.99	10.63	0	36.9		-10	55
9650		44.12	10.63	0	36.9		-10	55
9670		44.41	10.63	0	36.9		-10	55
9690		44.4	10.63	0	36.9		-10	55
9705		44.4	10.63	0	36.9		-10	55
9710		44.54	10.63	0	36.9		-10	55
9730		44.86	10.63	0	36.9		-10	55
9750		45.02	10.63	0	36.9		-10	55
9770		45.04	10.63	0	36.9		-10	55
9790		45.15	10.63	0	36.9		-10	55
9810		45.41	10.63	0	36.9		-10	55
9830		45.59	10.63	0	36.9		-10	55
9850		45.62	10.63	0	36.9		-10	55
9870		46.04	10.63	0	36.9		-10	55
9890		45.78	10.63	0	36.9		-10	55
9910		45.93	10.63	0	36.9		-10	55
9930		46.11	10.63	0	36.9		-10	55
9950		46.26	10.63	0	36.9		-10	55
9955		46.26	10.6	0	36.9		-10	55
9970		46.35	10.6	0	36.9		-10	55
9990		46.42	10.6	0	36.9		-10	55
10010		46.35	10.6	0	36.9		-10	55
10015		46.35	10.6	0	36.9		-10	55
10030		46.66	10.6	0	36.9		-10	55
10050		46.72	10.6	0	36.9		-10	55
10070		46.85	10.6	0	36.9		-10	55
10080		46.85	10.6	0	36.9		-10	55
10090		46.82	10.6	0	36.9		-10	55
10110		46.66	10.6	0	36.9		-10	55
10130		46.69	10.6	0	36.9		-10	55
10145		46.69	10.6	0	36.9		-10	55
10150		46.85	10.6	0	36.9		-10	55
10170		46.95	10.6	0	36.9		-10	55
10190		46.91	10.6	0	36.9		-10	55
10205		46.91	10.6	0	36.9		-10	55
10210		46.89	10.6	0	36.9		-10	55
10230		46.81	10.6	0	36.9		-10	55
10250		47.02	10.6	0	36.9		-10	55
10265		47.02	10.6	0	36.9		-10	55
10270		46.75	10.6	0	36.9		-10	55
10290		46.67	10.6	0	36.9		-10	55
10310		46.6	10.6	0	36.9		-10	55
10330		46.57	10.6	0	36.9		-10	55
10350		46.33	10.6	0	36.9		-10	55
10370		46.25	10.6	0	36.9		-10	55
10390		46.12	10.6	0	36.9		-10	55
10410		45.92	10.6	0	36.9		-10	55
10430		45.68	10.6	0	36.9		-10	55
10450		45.56	10.6	0	36.9		-10	55
10455		45.56	10.68	0	36.9		-10	55
10470		45.37	10.68	0	36.9		-10	55
10490		45.17	10.68	0	36.9		-10	55
10510		44.93	10.68	0	36.9		-10	55
10515		44.93	10.68	0	36.9		-10	55
10530		44.74	10.68	0	36.9		-10	55
10550		44.52	10.68	0	36.9		-10	55
10570		44.33	10.68	0	36.9		-10	55
10580		44.33	10.68	0	36.9		-10	55
10590		44.06	10.68	0	36.9		-10	55
10610		43.96	10.68	0	36.9		-10	55
10630		43.85	10.68	0	36.9		-10	55
10640		43.85	10.68	0	36.9		-10	55
10650		43.52	10.68	0	36.9		-10	55
10670		43.26	10.68	0	36.9		-10	55
10690		42.91	10.68	0	36.9		-10	55
10705		42.91	10.68	0	36.9		-10	55
10710		42.86	10.68	0	36.9		-10	55
10730		42.68	10.68	0	36.9		-10	55
10750		42.51	10.68	0	36.9		-10	55
10765		42.51	10.68	0	36.9		-10	55
10770		42.3	10.68	0	36.9		-10	55
10790		42.23	10.68	0	36.9		-10	55
10810		41.86	10.68	0	36.9		-10	55
10830		41.63	10.68	0	36.9		-10	55
10850		41.5	10.68	0	36.9		-10	55
10870		41.3	10.68	0	36.9		-10	55
10890		40.98	10.68	0	36.9		-10	55
10910		41.04	10.68	0	36.9		-10	55
10930		40.83	10.68	0	36.9		-10	55
10950		40.69	10.68	0	36.9		-10	55
10955		40.69	10.69	0	36.9		-10	55
10970		40.51	10.69	0	36.9		-10	55
10990		40.47	10.69	0	36.9		-10	55
11010		40.29	10.69	0	36.9		-10	55
11015		40.29	10.69	0	36.9		-10	55
11030		39.87	10.69	0	36.9		-10	55
11050		39.91	10.69	0	36.9		-10	55
11070		39.72	10.69	0	36.9		-10	55
11080		39.72	10.69	0	36.9		-10	55
11090		39.39	10.69	0	36.9		-10	55
11110		39.28	10.69	0	36.9		-10	55
11130		39.21	10.69	0	36.9		-10	55
11145		39.21	10.69	0	36.9		-10	55
11150		39	10.69	0	36.9		-10	55
11170		38.92	10.69	0	36.9		-10	55
11190		38.55	10.69	0	36.9		-10	55
11205		38.55	10.69	0	36.9		-10	55
11210		38.55	10.69	0	36.9		-10	55
11230		38.37	10.69	0	36.9		-10	55
11250		38.04	10.69	0	36.9		-10	55
11265		38.04	10.69	0	36.9		-10	55
11270		38.15	10.69	0	36.9		-10	55
11290		37.91	10.69	0	36.9		-10	55
11310		37.78	10.69	0	36.9		-10	55
11330		37.77	10.69	0	36.9		-10	55
11350		37.64	10.69	0	36.9		-10	55
11370		37.57	10.69	0	36.9		-10	55
11390		37.48	10.69	0	36.9		-10	55
11395		37.48	10.69	0	36.9		-10	55
11410		37.31	10.69	0	36.9		-10	55
11430		37.24	10.69	0	36.9		-10	55
11450		37.23	10.69	0	36.9		-10	55
11455		37.23	10.78	0	36.9		-10	55
11470		37.28	10.78	0	36.9		-10	55
11490		37.08	10.78	0	36.9		-10	55
11510		37.11	10.78	0	36.9		-10	55
11515		37.11	10.78	0	36.9		-10	55
11530		37.13	10.78	0	36.9		-10	55
11550		37.14	10.78	0	36.9		-10	55
11570		37.11	10.78	0	36.9		-10	55
11575		37.11	10.78	0	36.9		-10	55
11590		36.98	10.78	0	36.9		-10	55
11610		36.89	10.78	0	36.9		-10	55
11630		37.09	10.78	0	36.9		-10	55
11640		37.09	10.78	0	36.9		-10	55
11650		37.09	10.78	0	36.9		-10	55
11670		37.05	10.78	0	36.9		-10	55
11690		36.86	10.78	0	36.9		-10	55
11700		36.86	10.78	0	36.9		-10	55
11710		37.09	10.78	0	36.9		-10	55
11730		37.02	10.78	0	36.9		-10	55
11750		37.18	10.78	0	36.9		-10	55
11765		37.18	10.78	0	36.9		-10	55
11770		37.16	10.78	0	36.9		-10	55
11790		37.31	10.78	0	36.9		-10	55
11810		37.26	10.78	0	36.9		-10	55
11825		37.26	10.78	0	36.9		-10	55
11830		37.34	10.78	0	36.9		-10	55
11850		37.51	10.78	0	36.9		-10	55
11870		37.54	10.78	0	36.9		-10	55
11890		37.64	10.78	0	36.9		-10	55
11910		37.78	10.78	0	36.9		-10	55
11930		37.97	10.78	0	36.9		-10	55
11950		38.22	10.78	0	36.9		-10	55
11970		38.13	10.78	0	36.9		-10	55
11990		38.19	10.78	0	36.9		-10	55
12010		38.45	10.78	0	36.9		-10	55
12015		38.45	10.63	0	36.9		-10	55
12030		38.7	10.63	0	36.9		-10	55
12050		38.83	10.63	0	36.9		-10	55
12070		39.28	10.63	0	36.9		-10	55
12075		39.28	10.63	0	36.9		-10	55
12090		39.31	10.63	0	36.9		-10	55
12110		39.34	10.63	0	36.9		-10	55
12130		39.67	10.63	0	36.9		-10	55
12140		39.67	10.63	0	36.9		-10	55
12150		39.82	10.63	0	36.9		-10	55
12170		40.19	10.63	0	36.9		-10	55
12190		40.3	10.63	0	36.9		-10	55
12200		40.3	10.63	0	36.9		-10	55
12210		40.44	10.63	0	36.9		-10	55
12230		40.67	10.63	0	36.9		-10	55
12250		41.01	10.63	0	36.9		-10	55
12265		41.01	10.63	0	36.9		-10	55
12270		41.1	10.63	0	36.9		-10	55
12290		41.29	10.63	0	36.9		-10	55
12310		41.54	10.63	0	36.9		-10	55
12325		41.54	10.63	0	36.9		-10	55
12330		41.72	10.63	0	36.9		-10	55
12350		42.01	10.63	0	36.9		-10	55
12370		42.23	10.63	0	36.9		-10	55
12390		42.2	10.63	0	36.9		-10	55
12410		42.6	10.63	0	36.9		-10	55
12430		42.86	10.63	0	36.9		-10	55
12450		42.99	10.63	0	36.9		-10	55
12470		43.07	10.63	0	36.9		-10	55
12490		43.34	10.63	0	36.9		-10	55
12510		43.5	10.63	0	36.9		-10	55
12515		43.5	10.74	0	36.9		-10	55
12530		43.69	10.74	0	36.9		-10	55
12550		43.88	10.74	0	36.9		-10	55
12570		43.96	10.74	0	36.9		-10	55
12575		43.96	10.74	0	36.9		-10	55
12590		44.32	10.74	0	36.9		-10	55
12610		44.36	10.74	0	36.9		-10	55
12630		44.69	10.74	0	36.9		-10	55
12640		44.69	10.74	0	36.9		-10	55
12650		44.57	10.74	0	36.9		-10	55
12670		44.89	10.74	0	36.9		-10	55
12690		44.99	10.74	0	36.9		-10	55
12700		44.99	10.74	0	36.9		-10	55
12710		45.35	10.74	0	36.9		-10	55
12730		45.23	10.74	0	36.9		-10	55
12750		45.46	10.74	0	36.9		-10	55
12765		45.46	10.74	0	36.9		-10	55
12770		45.73	10.74	0	36.9		-10	55
12790		45.94	10.74	0	36.9		-10	55
12810		46.02	10.74	0	36.9		-10	55
12825		46.02	10.74	0	36.9		-10	55
12830		46.05	10.74	0	36.9		-10	55
12850		46.14	10.74	0	36.9		-10	55
12870		46.29	10.74	0	36.9		-10	55
12885		46.29	10.74	0	36.9		-10	55
12890		46.21	10.74	0	36.9		-10	55
12910		46.56	10.74	0	36.9		-10	55
12930		46.72	10.74	0	36.9		-10	55
12950		46.66	10.74	0	36.9		-10	55
12970		46.66	10.74	0	36.9		-10	55
12990		46.6	10.74	0	36.9		-10	55
13010		46.7	10.74	0	36.9		-10	55
13030		46.75	10.74	0	36.9		-10	55
13050		46.97	10.74	0	36.9		-10	55
13070		46.91	10.74	0	36.9		-10	55
13075		46.91	10.88	0	36.9		-10	55
13090		46.76	10.88	0	36.9		-10	55
13110		46.93	10.88	0	36.9		-10	55
13130		46.89	10.88	0	36.9		-10	55
13135		46.89	10.88	0	36.9		-10	55
13150		46.91	10.88	0	36.9		-10	55
13170		46.94	10.88	0	36.9		-10	55
13190		46.65	10.88	0	36.9		-10	55
13200		46.65	10.88	0	36.9		-10	55
13210		46.56	10.88	0	36.9		-10	55
13230		46.55	10.88	0	36.9		-10	55
13250		46.29	10.88	0	36.9		-10	55
13260		46.29	10.88	0	36.9		-10	55
13270		46.21	10.88	0	36.9		-10	55
13290		46.19	10.88	0	36.9		-10	55
13310		46.12	10.88	0	36.9		-10	55
13325		46.12	10.88	0	36.9		-10	55
13330		46.14	10.88	0	36.9		-10	55
13350		45.67	10.88	0	36.9		-10	55
13370		45.52	10.88	0	36.9		-10	55
13385		45.52	10.88	0	36.9		-10	55
13390		45.32	10.88	0	36.9		-10	55
13410		45.09	10.88	0	36.9		-10	55
13430		44.99	10.88	0	36.9		-10	55
13450		44.65	10.88	0	36.9		-10	55
13470		44.47	10.88	0	36.9		-10	55
13490		44.08	10.88	0	36.9		-10	55
13510		43.84	10.88	0	36.9		-10	55
13530		43.62	10.88	0	36.9		-10	55
13550		43.73	10.88	0	36.9		-10	55
13570		43.38	10.88	0	36.9		-10	55
13585		43.38	10.78	0	36.9		-10	55
13590		43.17	10.78	0	36.9		-10	55
13610		42.93	10.78	0	36.9		-10	55
13630		42.98	10.78	0	36.9		-10	55
13635		42.98	10.78	0	36.9		-10	55
13650		42.59	10.78	0	36.9		-10	55
13670		42.49	10.78	0	36.9		-10	55
13690		42.23	10.78	0	36.9		-10	55
13700		42.23	10.78	0	36.9		-10	55
13710		42	10.78	0	36.9		-10	55
13730		41.74	10.78	0	36.9		-10	55
13750		41.62	10.78	0	36.9		-10	55
13760		41.62	10.78	0	36.9		-10	55
13770		41.39	10.78	0	36.9		-10	55
13790		41.14	10.78	0	36.9		-10	55
13810		41.05	10.78	0	36.9		-10	55
13825		41.05	10.78	0	36.9		-10	55
13830		40.87	10.78	0	36.9		-10	55
13850		40.75	10.78	0	36.9		-10	55
13870		40.63	10.78	0	36.9		-10	55
13885		40.63	10.78	0	36.9		-10	55
13890		40.42	10.78	0	36.9		-10	55
13910		40.17	10.78	0	36.9		-10	55
13930		40.05	10.78	0	36.9		-10	55
13950		39.83	10.78	0	36.9		-10	55
13970		39.85	10.78	0	36.9		-10	55
13990		39.52	10.78	0	36.9		-10	55
14010		39.23	10.78	0	36.9		-10	55
14030		39.23	10.78	0	36.9		-10	55
14050		39.05	10.78	0	36.9		-10	55
14070		38.94	10.78	0	36.9		-10	55
14075		38.94	10.78	0	36.9		-10	55
14090		38.92	10.78	0	36.9		-10	55
14110		38.55	10.78	0	36.9		-10	55
14130		38.39	10.78	0	36.9		-10	55
14135		38.39	10.99	0	36.9		-10	55
14150		38.3	10.99	0	36.9		-10	55
14170		38.23	10.99	0	36.9		-10	55
14190		38.06	10.99	0	36.9		-10	55
14195		38.06	10.99	0	36.9		-10	55
14210		37.83	10.99	0	36.9		-10	55
14230		37.9	10.99	0	36.9		-10	55
14250		37.67	10.99	0	36.9		-10	55
14260		37.67	10.99	0	36.9		-10	55
14270		37.6	10.99	0	36.9		-10	55
14290		37.59	10.99	0	36.9		-10	55
14310		37.39	10.99	0	36.9		-10	55
14320		37.39	10.99	0	36.9		-10	55
14330		37.46	10.99	0	36.9		-10	55
14350		37.3	10.99	0	36.9		-10	55
14370		37.35	10.99	0	36.9		-10	55
14390		37.2	10.99	0	36.9		-10	55
14405		37.2	10.99	0	36.9		-10	55
14410		37.16	10.99	0	36.9		-10	55
14430		37.2	10.99	0	36.9		-10	55
14450		37.28	10.99	0	36.9		-10	55
14470		37.26	10.99	0	36.9		-10	55
14490		37.08	10.99	0	36.9		-10	55
14510		37.1	10.99	0	36.9		-10	55
14530		37.14	10.99	0	36.9		-10	55
14550		37.11	10.99	0	36.9		-10	55
14570		36.97	10.99	0	36.9		-10	55
14590		37	10.99	0	36.9		-10	55
14610		36.99	10.99	0	36.9		-10	55
14630		37.06	10.99	0	36.9		-10	55
14635		37.06	10.98	0	36.9		-10	55
14650		37.01	10.98	0	36.9		-10	55
14670		37.2	10.98	0	36.9		-10	55
14690		37.06	10.98	0	36.9		-10	55
14695		37.06	10.98	0	36.9		-10	55
14710		37.17	10.98	0	36.9		-10	55
14730		37.15	10.98	0	36.9		-10	55
14750		37.49	10.98	0	36.9		-10	55
14760		37.49	10.98	0	36.9		-10	55
14770		37.4	10.98	0	36.9		-10	55
14790		37.46	10.98	0	36.9		-10	55
14810		37.61	10.98	0	36.9		-10	55
14820		37.61	10.98	0	36.9		-10	55
14830		37.64	10.98	0	36.9		-10	55
14850		37.85	10.98	0	36.9		-10	55
14870		37.91	10.98	0	36.9		-10	55
14885		37.91	10.98	0	36.9		-10	55
14890		38.13	10.98	0	36.9		-10	55
14910		38.26	10.98	0	36.9		-10	55
14930		38.34	10.98	0	36.9		-10	55
14945		38.34	10.98	0	36.9		-10	55
14950		38.55	10.98	0	36.9		-10	55
14970		38.77	10.98	0	36.9		-10	55
14990		39.13	10.98	0	36.9		-10	55
15010		39.19	10.98	0	36.9		-10	55
15030		39.25	10.98	0	36.9		-10	55
15050		39.41	10.98	0	36.9		-10	55
15070		39.63	10.98	0	36.9		-10	55
15090		39.81	10.98	0	36.9		-10	55
15110		39.96	10.98	0	36.9		-10	55
15130		40.4	10.98	0	36.9		-10	55
15135		40.4	10.98	0	36.9		-10	55
15150		40.41	10.98	0	36.9		-10	55
15170		40.79	10.98	0	36.9		-10	55
15190		40.88	10.98	0	36.9		-10	55
15195		40.88	10.98	0	36.9		-10	55
15210		41.18	10.98	0	36.9		-10	55
15230		41.36	10.98	0	36.9		-10	55
15250		41.64	10.98	0	36.9		-10	55
15260		41.64	10.98	0	36.9		-10	55
15270		41.68	10.98	0	36.9		-10	55
15290		41.91	10.98	0	36.9		-10	55
15310		42.2	10.98	0	36.9		-10	55
15325		42.2	10.98	0	36.9		-10	55
15330		42.34	10.98	0	36.9		-10	55
15350		42.57	10.98	0	36.9		-10	55
15370		42.95	10.98	0	36.9		-10	55
15385		42.95	10.98	0	36.9		-10	55
15390		43.1	10.98	0	36.9		-10	55
15410		43.07	10.98	0	36.9		-10	55
15430		43.27	10.98	0	36.9		-10	55
15445		43.27	10.98	0	36.9		-10	55
15450		43.57	10.98	0	36.9		-10	55
15470		43.64	10.98	0	36.9		-10	55
15490		43.76	10.98	0	36.9		-10	55
15510		44.09	10.98	0	36.9		-10	55
15530		44.15	10.98	0	36.9		-10	55
15550		44.48	10.98	0	36.9		-10	55
15570		44.7	10.98	0	36.9		-10	55
15590		44.83	10.98	0	36.9		-10	55
15610		44.94	10.98	0	36.9		-10	55
15630		44.9	10.98	0	36.9		-10	55
15650		45.34	10.98	0	36.9		-10	55
15670		45.37	10.98	0	36.9		-10	55
15690		45.52	10.98	0	36.9		-10	55
15695		45.52	11.11	0	36.9		-10	55
15710		45.67	11.11	0	36.9		-10	55
15730		45.92	11.11	0	36.9		-10	55
15750		46.19	11.11	0	36.9		-10	55
15760		46.19	11.11	0	36.9		-10	55
15770		46.18	11.11	0	36.9		-10	55
15790		46.15	11.11	0	36.9		-10	55
15810		46.19	11.11	0	36.9		-10	55
15820		46.19	11.11	0	36.9		-10	55
15830		46.4	11.11	0	36.9		-10	55
15850		46.54	11.11	0	36.9		-10	55
15870		46.6	11.11	0	36.9		-10	55
15880		46.6	11.11	0	36.9		-10	55
15890		46.59	11.11	0	36.9		-10	55
15910		46.69	11.11	0	36.9		-10	55
15930		46.69	11.11	0	36.9		-10	55
15945		46.69	11.11	0	36.9		-10	55
15950		46.84	11.11	0	36.9		-10	55
15970		47.03	11.11	0	36.9		-10	55
15990		46.97	11.11	0	36.9		-10	55
16005		46.97	11.11	0	36.9		-10	55
16010		46.69	11.11	0	36.9		-10	55
16030		46.86	11.11	0	36.9		-10	55
16050		46.84	11.11	0	36.9		-10	55
16070		46.91	11.11	0	36.9		-10	55
16090		46.71	11.11	0	36.9		-10	55
16110		46.74	11.11	0	36.9		-10	55
16130		46.61	11.11	0	36.9		-10	55
16150		46.56	11.11	0	36.9		-10	55
16170		46.5	11.11	0	36.9		-10	55
16190		46.42	11.11	0	36.9		-10	55
16195		46.42	11.01	0	36.9		-10	55
16210		46.05	11.01	0	36.9		-10	55
16230		46.03	11.01	0	36.9		-10	55
16250		45.93	11.01	0	36.9		-10	55
16255		45.93	11.01	0	36.9		-10	55
16270		45.56	11.01	0	36.9		-10	55
16290		45.4	11.01	0	36.9		-10	55
16310		45.34	11.01	0	36.9		-10	55
16320		45.34	11.01	0	36.9		-10	55
16330		44.9	11.01	0	36.9		-10	55
16350		44.91	11.01	0	36.9		-10	55
16370		44.44	11.01	0	36.9		-10	55
16380		44.44	11.01	0	36.9		-10	55
16390		44.31	11.01	0	36.9		-10	55
16410		44.46	11.01	0	36.9		-10	55
16430		43.98	11.01	0	36.9		-10	55
16445		43.98	11.01	0	36.9		-10	55
16450		43.77	11.01	0	36.9		-10	55
16470		43.59	11.01	0	36.9		-10	55
16490		43.28	11.01	0	36.9		-10	55
16505		43.28	11.01	0	36.9		-10	55
16510		43.17	11.01	0	36.9		-10	55
16530		42.98	11.01	0	36.9		-10	55
16550		42.81	11.01	0	36.9		-10	55
16570		42.6	11.01	0	36.9		-10	55
16590		42.31	11.01	0	36.9		-10	55
16610		42.04	11.01	0	36.9		-10	55
16630		41.98	11.01	0	36.9		-10	55
16650		41.84	11.01	0	36.9		-10	55
16670		41.51	11.01	0	36.9		-10	55
16690		41.35	11.01	0	36.9		-10	55
16695		41.35	11.07	0	36.9		-10	55
16710		41.21	11.07	0	36.9		-10	55
16730		41.1	11.07	0	36.9		-10	55
16750		41.02	11.07	0	36.9		-10	55
16755		41.02	11.07	0	36.9		-10	55
16770		40.83	11.07	0	36.9		-10	55
16790		40.59	11.07	0	36.9		-10	55
16810		40.34	11.07	0	36.9		-10	55
16815		40.34	11.07	0	36.9		-10	55
16830		40.14	11.07	0	36.9		-10	55
16850		40.12	11.07	0	36.9		-10	55
16870		40.06	11.07	0	36.9		-10	55
16880		40.06	11.07	0	36.9		-10	55
16890		39.61	11.07	0	36.9		-10	55
16910		39.54	11.07	0	36.9		-10	55
16930		39.42	11.07	0	36.9		-10	55
16945		39.42	11.07	0	36.9		-10	55
16950		39.42	11.07	0	36.9		-10	55
16970		39.03	11.07	0	36.9		-10	55
16990		38.9	11.07	0	36.9		-10	55
17005		38.9	11.07	0	36.9		-10	55
17010		38.69	11.07	0	36.9		-10	55
17030		38.52	11.07	0	36.9		-10	55
17050		38.45	11.07	0	36.9		-10	55
17070		38.25	11.07	0	36.9		-10	55
17090		38.13	11.07	0	36.9		-10	55
17110		37.91	11.07	0	36.9		-10	55
17130		37.82	11.07	0	36.9		-10	55
17150		37.91	11.07	0	36.9		-10	55
17170		37.64	11.07	0	36.9		-10	55
17190		37.52	11.07	0	36.9		-10	55
17210		37.62	11.07	0	36.9		-10	55
17230		37.33	11.07	0	36.9		-10	55
17250		37.37	11.07	0	36.9		-10	55
17255		37.37	11.27	0	36.9		-10	55
17270		37.31	11.27	0	36.9		-10	55
17290		37.29	11.27	0	36.9		-10	55
17310		37.22	11.27	0	36.9		-10	55
17315		37.22	11.27	0	36.9		-10	55
17330		37.18	11.27	0	36.9		-10	55
17350		37.08	11.27	0	36.9		-10	55
17370		37.14	11.27	0	36.9		-10	55
17380		37.14	11.27	0	36.9		-10	55
17390		36.99	11.27	0	36.9		-10	55
17410		36.88	11.27	0	36.9		-10	55
17430		37.02	11.27	0	36.9		-10	55
17440		37.02	11.27	0	36.9		-10	55
17450		37.03	11.27	0	36.9		-10	55
17470		36.96	11.27	0	36.9		-10	55
17490		36.99	11.27	0	36.9		-10	55
17505		36.99	11.27	0	36.9		-10	55
17510		36.98	11.27	0	36.9		-10	55
17530		37.01	11.27	0	36.9		-10	55
17550		37.05	11.27	0	36.9		-10	55
17565		37.05	11.27	0	36.9		-10	55
17570		36.97	11.27	0	36.9		-10	55
17590		36.9	11.27	0	36.9		-10	55
17610		37.19	11.27	0	36.9		-10	55
17630		37.2	11.27	0	36.9		-10	55
17650		37.41	11.27	0	36.9		-10	55
17670		37.38	11.27	0	36.9		-10	55
17690		37.19	11.27	0	36.9		-10	55
17710		37.54	11.27	0	36.9		-10	55
17730		37.47	11.27	0	36.9		-10	55
17750		37.73	11.27	0	36.9		-10	55
17755		37.73	11.32	0	36.9		-10	55
17770		37.71	11.32	0	36.9		-10	55
17790		37.99	11.32	0	36.9		-10	55
17810		38.05	11.32	0	36.9		-10	55
17815		38.05	11.32	0	36.9		-10	55
17830		38.2	11.32	0	36.9		-10	55
17850		38.32	11.32	0	36.9		-10	55
17870		38.58	11.32	0	36.9		-10	55
17880		38.58	11.32	0	36.9		-10	55
17890		38.68	11.32	0	36.9		-10	55
17910		38.92	11.32	0	36.9		-10	55
17930		39.12	11.32	0	36.9		-10	55
17940		39.12	11.32	0	36.9		-10	55
17950		39.37	11.32	0	36.9		-10	55
17970		39.5	11.32	0	36.9		-10	55
17990		39.69	11.32	0	36.9		-10	55
18005		39.69	11.32	0	36.9		-10	55
18010		39.96	11.32	0	36.9		-10	55
18030		40.04	11.32	0	36.9		-10	55
18050		40.47	11.32	0	36.9		-10	55
18065		40.47	11.32	0	36.9		-10	55
18070		40.49	11.32	0	36.9		-10	55
18090		40.75	11.32	0	36.9		-10	55
18110		40.86	11.32	0	36.9		-10	55
18125		40.86	11.32	0	36.9		-10	55
18130		41.15	11.32	0	36.9		-10	55
18150		41.38	11.32	0	36.9		-10	55
18170		41.6	11.32	0	36.9		-10	55
18190		41.81	11.32	0	36.9		-10	55
18210		42.21	11.32	0	36.9		-10	55
18230		42.07	11.32	0	36.9		-10	55
18250		42.44	11.32	0	36.9		-10	55
18255		42.44	11.27	0	36.9		-10	55
18270		42.58	11.27	0	36.9		-10	55
18290		42.97	11.27	0	36.9		-10	55
18310		42.89	11.27	0	36.9		-10	55
18315		42.89	11.27	0	36.9		-10	55
18330		43.06	11.27	0	36.9		-10	55
18350		43.52	11.27	0	36.9		-10	55
18370		43.47	11.27	0	36.9		-10	55
18380		43.47	11.27	0	36.9		-10	55
18390		43.76	11.27	0	36.9		-10	55
18410		44.14	11.27	0	36.9		-10	55
18430		43.96	11.27	0	36.9		-10	55
18440		43.96	11.27	0	36.9		-10	55
18450		44.35	11.27	0	36.9		-10	55
18470		44.39	11.27	0	36.9		-10	55
18490		44.71	11.27	0	36.9		-10	55
18500		44.71	11.27	0	36.9		-10	55
18510		44.82	11.27	0	36.9		-10	55
18530		45.07	11.27	0	36.9		-10	55
18550		45.15	11.27	0	36.9		-10	55
18565		45.15	11.27	0	36.9		-10	55
18570		45.35	11.27	0	36.9		-10	55
18590		45.37	11.27	0	36.9		-10	55
18610		45.64	11.27	0	36.9		-10	55
18625		45.64	11.27	0	36.9		-10	55
18630		45.77	11.27	0	36.9		-10	55
18650		45.95	11.27	0	36.9		-10	55
18670		46.09	11.27	0	36.9		-10	55
18690		46.18	11.27	0	36.9		-10	55
18710		46.18	11.27	0	36.9		-10	55
18730		46.35	11.27	0	36.9		-10	55
18750		46.3	11.27	0	36.9		-10	55
18770		46.49	11.27	0	36.9		-10	55
18790		46.46	11.27	0	36.9		-10	55
18810		46.4	11.27	0	36.9		-10	55
18815		46.4	11.42	0	36.9		-10	55
18830		46.66	11.42	0	36.9		-10	55
18850		46.57	11.42	0	36.9		-10	55
18870		46.54	11.42	0	36.9		-10	55
18875		46.54	11.42	0	36.9		-10	55
18890		46.81	11.42	0	36.9		-10	55
18910		46.76	11.42	0	36.9		-10	55
18930		46.77	11.42	0	36.9		-10	55
18940		46.77	11.42	0	36.9		-10	55
18950		46.81	11.42	0	36.9		-10	55
18970		46.79	11.42	0	36.9		-10	55
18990		46.77	11.42	0	36.9		-10	55
19000		46.77	11.42	0	36.9		-10	55
19010		46.83	11.42	0	36.9		-10	55
19030		46.87	11.42	0	36.9		-10	55
19050		46.76	11.42	0	36.9		-10	55
19065		46.76	11.42	0	36.9		-10	55
19070		46.64	11.42	0	36.9		-10	55
19090		46.5	11.42	0	36.9		-10	55
19110		46.48	11.42	0	36.9		-10	55
19125		46.48	11.42	0	36.9		-10	55
19130		46.27	11.42	0	36.9		-10	55
19150		46.16	11.42	0	36.9		-10	55
19170		46.32	11.42	0	36.9		-10	55
19190		46.09	11.42	0	36.9		-10	55
19210		45.78	11.42	0	36.9		-10	55
19230		45.59	11.42	0	36.9		-10	55
19250		45.42	11.42	0	36.9		-10	55
19270		45.19	11.42	0	36.9		-10	55
19290		45.15	11.42	0	36.9		-10	55
19310		44.99	11.42	0	36.9		-10	55
19315		44.99	11.55	0	36.9		-10	55
19330		44.72	11.55	0	36.9		-10	55
19350		44.56	11.55	0	36.9		-10	55
19370		44.27	11.55	0	36.9		-10	55
19375		44.27	11.55	0	36.9		-10	55
19390		44.12	11.55	0	36.9		-10	55
19410		43.79	11.55	0	36.9		-10	55
19430		43.68	11.55	0	36.9		-10	55
19440		43.68	11.55	0	36.9		-10	55
19450		43.59	11.55	0	36.9		-10	55
19470		43.37	11.55	0	36.9		-10	55
19490		43.15	11.55	0	36.9		-10	55
19500		43.15	11.55	0	36.9		-10	55
19510		42.9	11.55	0	36.9		-10	55
19530		42.7	11.55	0	36.9		-10	55
19550		42.58	11.55	0	36.9		-10	55
19565		42.58	11.55	0	36.9		-10	55
19570		42.33	11.55	0	36.9		-10	55
19590		42.17	11.55	0	36.9		-10	55
19610		41.94	11.55	0	36.9		-10	55
19625		41.94	11.55	0	36.9		-10	55
19630		41.78	11.55	0	36.9		-10	55
19650		41.57	11.55	0	36.9		-10	55
19670		41.47	11.55	0	36.9		-10	55
19690		41.1	11.55	0	36.9		-10	55
19710		41.12	11.55	0	36.9		-10	55
19730		41.01	11.55	0	36.9		-10	55
19750		40.6	11.55	0	36.9		-10	55
19770		40.55	11.55	0	36.9		-10	55
19790		40.38	11.55	0	36.9		-10	55
19810		40.24	11.55	0	36.9		-10	55
19830		39.92	11.55	0	36.9		-10	55
19850		39.87	11.55	0	36.9		-10	55
19870		39.71	11.55	0	36.9		-10	55
19875		39.71	11.36	0	36.9		-10	55
19890		39.51	11.36	0	36.9		-10	55
19910		39.3	11.36	0	36.9		-10	55
19930		39.25	11.36	0	36.9		-10	55
19935		39.25	11.36	0	36.9		-10	55
19950		39.02	11.36	0	36.9		-10	55
19970		38.92	11.36	0	36.9		-10	55
19990		38.66	11.36	0	36.9		-10	55
20000		38.66	11.36	0	36.9		-10	55
20010		38.48	11.36	0	36.9		-10	55
20030		38.41	11.36	0	36.9		-10	55
20050		38.31	11.36	0	36.9		-10	55
20060		38.31	11.36	0	36.9		-10	55
20070		38.17	11.36	0	36.9		-10	55
20090		37.86	11.36	0	36.9		-10	55
20110		37.85	11.36	0	36.9		-10	55
20125		37.85	11.36	0	36.9		-10	55
20130		37.78	11.36	0	36.9		-10	55
20150		37.67	11.36	0	36.9		-10	55
20170		37.53	11.36	0	36.9		-10	55
20185		37.53	11.36	0	36.9		-10	55
20190		37.43	11.36	0	36.9		-10	55
20210		37.31	11.36	0	36.9		-10	55
20230		37.28	11.36	0	36.9		-10	55
20250		37.31	11.36	0	36.9		-10	55
20270		37.19	11.36	0	36.9		-10	55
20290		37.27	11.36	0	36.9		-10	55
20310		37.05	11.36	0	36.9		-10	55
20330		37.21	11.36	0	36.9		-10	55
20350		37.2	11.36	0	36.9		-10	55
20370		37.11	11.36	0	36.9		-10	55
20375		37.11	11.34	0	36.9		-10	55
20390		37.15	11.34	0	36.9		-10	55
20410		37	11.34	0	36.9		-10	55
20430		36.99	11.34	0	36.9		-10	55
20435		36.99	11.34	0	36.9		-10	55
20450		37	11.34	0	36.9		-10	55
20470		36.83	11.34	0	36.9		-10	55
20490		37	11.34	0	36.9		-10	55
20500		37	11.34	0	36.9		-10	55
20510		36.89	11.34	0	36.9		-10	55
20530		37.09	11.34	0	36.9		-10	55
20550		37.15	11.34	0	36.9		-10	55
20560		37.15	11.34	0	36.9		-10	55
20570		37.27	11.34	0	36.9		-10	55
20590		37.2	11.34	0	36.9		-10	55
20610		37.26	11.34	0	36.9		-10	55
20625		37.26	11.34	0	36.9		-10	55
20630		37.25	11.34	0	36.9		-10	55
20650		37.32	11.34	0	36.9		-10	55
20670		37.45	11.34	0	36.9		-10	55
20685		37.45	11.34	0	36.9		-10	55
20690		37.59	11.34	0	36.9		-10	55
20710		37.79	11.34	0	36.9		-10	55
20730		37.82	11.34	0	36.9		-10	55
20750		37.95	11.34	0	36.9		-10	55
20770		37.98	11.34	0	36.9		-10	55
20790		38.27	11.34	0	36.9		-10	55
20810		38.32	11.34	0	36.9		-10	55
20830		38.46	11.34	0	36.9		-10	55
20850		38.69	11.34	0	36.9		-10	55
20870		38.99	11.34	0	36.9		-10	55
20875		38.99	11.45	0	36.9		-10	55
20890		39.28	11.45	0	36.9		-10	55
20910		39.24	11.45	0	36.9		-10	55
20930		39.64	11.45	0	36.9		-10	55
20935		39.64	11.45	0	36.9		-10	55
20950		39.68	11.45	0	36.9		-10	55
20970		39.86	11.45	0	36.9		-10	55
20990		40.2	11.45	0	36.9		-10	55
21000		40.2	11.45	0	36.9		-10	55
21010		40.31	11.45	0	36.9		-10	55
21030		40.51	11.45	0	36.9		-10	55
21050		40.92	11.45	0	36.9		-10	55
21060		40.92	11.45	0	36.9		-10	55
21070		41.06	11.45	0	36.9		-10	55
21090		41.23	11.45	0	36.9		-10	55
21110		41.49	11.45	0	36.9		-10	55
21120		41.49	11.45	0	36.9		-10	55
21130		41.69	11.45	0	36.9		-10	55
21150		41.62	11.45	0	36.9		-10	55
21170		42.13	11.45	0	36.9		-10	55
21185		42.13	11.45	0	36.9		-10	55
21190		42.25	11.45	0	36.9		-10	55
21210		42.43	11.45	0	36.9		-10	55
21230		42.83	11.45	0	36.9		-10	55
21245		42.83	11.45	0	36.9		-10	55
21250		42.84	11.45	0	36.9		-10	55
21270		43.07	11.45	0	36.9		-10	55
21290		43.15	11.45	0	36.9		-10	55
21310		43.49	11.45	0	36.9		-10	55
21330		43.63	11.45	0	36.9		-10	55
21350		43.88	11.45	0	36.9		-10	55
21370		43.68	11.45	0	36.9		-10	55
21375		43.68	11.32	0	36.9		-10	55
21390		44.11	11.32	0	36.9		-10	55
21410		44.34	11.32	0	36.9		-10	55
21430		44.47	11.32	0	36.9		-10	55
21435		44.47	11.32	0	36.9		-10	55
21450		44.74	11.32	0	36.9		-10	55
21470		44.84	11.32	0	36.9		-10	55
21490		45.11	11.32	0	36.9		-10	55
21495		45.11	11.32	0	36.9		-10	55
21510		45.19	11.32	0	36.9		-10	55
21530		45.22	11.32	0	36.9		-10	55
21550		45.57	11.32	0	36.9		-10	55
21560		45.57	11.32	0	36.9		-10	55
21570		45.79	11.32	0	36.9		-10	55
21590		45.71	11.32	0	36.9		-10	55
21610		45.97	11.32	0	36.9		-10	55
21620		45.97	11.32	0	36.9		-10	55
21630		46.02	11.32	0	36.9		-10	55
21650		46.15	11.32	0	36.9		-10	55
21670		46.28	11.32	0	36.9		-10	55
21685		46.28	11.32	0	36.9		-10	55
21690		46.2	11.32	0	36.9		-10	55
21710		46.44	11.32	0	36.9		-10	55
21730		46.66	11.32	0	36.9		-10	55
21745		46.66	11.32	0	36.9		-10	55
21750		46.64	11.32	0	36.9		-10	55
21770		46.58	11.32	0	36.9		-10	55
21790		46.66	11.32	0	36.9		-10	55
21810		46.67	11.32	0	36.9		-10	55
21830		46.79	11.32	0	36.9		-10	55
21850		46.69	11.32	0	36.9		-10	55
21870		46.79	11.32	0	36.9		-10	55
21890		46.77	11.32	0	36.9		-10	55
21910		46.79	11.32	0	36.9		-10	55
21930		46.77	11.32	0	36.9		-10	55
21935		46.77	11.29	0	36.9		-10	55
21950		46.76	11.29	0	36.9		-10	55
21970		46.77	11.29	0	36.9		-10	55
21990		46.71	11.29	0	36.9		-10	55
21995		46.71	11.29	0	36.9		-10	55
22010		46.71	11.29	0	36.9		-10	55
22030		46.48	11.29	0	36.9		-10	55
22050		46.5	11.29	0	36.9		-10	55
22060		46.5	11.29	0	36.9		-10	55
22070		46.56	11.29	0	36.9		-10	55
22090		46.35	11.29	0	36.9		-10	55
22110		46.1	11.29	0	36.9		-10	55
22120		46.1	11.29	0	36.9		-10	55
22130		45.91	11.29	0	36.9		-10	55
22150		45.92	11.29	0	36.9		-10	55
22170		45.81	11.29	0	36.9		-10	55
22185		45.81	11.29	0	36.9		-10	55
22190		45.66	11.29	0	36.9		-10	55
22210		45.41	11.29	0	36.9		-10	55
22230		45.21	11.29	0	36.9		-10	55
22245		45.21	11.29	0	36.9		-10	55
22250		44.95	11.29	0	36.9		-10	55
22270		44.75	11.29	0	36.9		-10	55
22290		44.58	11.29	0	36.9		-10	55
22310		44.39	11.29	0	36.9		-10	55
22330		44.23	11.29	0	36.9		-10	55
22350		43.96	11.29	0	36.9		-10	55
22370		43.75	11.29	0	36.9		-10	55
22390		43.65	11.29	0	36.9		-10	55
22410		43.23	11.29	0	36.9		-10	55
22430		43.15	11.29	0	36.9		-10	55
22450		42.84	11.29	0	36.9		-10	55
22470		42.77	11.29	0	36.9		-10	55
22490		42.52	11.29	0	36.9		-10	55
22495		42.52	11.59	0	36.9		-10	55
22510		42.31	11.59	0	36.9		-10	55
22530		42.12	11.59	0	36.9		-10	55
22550		41.96	11.59	0	36.9		-10	55
22560		41.96	11.59	0	36.9		-10	55
22570		41.83	11.59	0	36.9		-10	55
22590		41.74	11.59	0	36.9		-10	55
22610		41.52	11.59	0	36.9		-10	55
22620		41.52	11.59	0	36.9		-10	55
22630		41.16	11.59	0	36.9		-10	55
22650		40.98	11.59	0	36.9		-10	55
22670		40.92	11.59	0	36.9		-10	55
22685		40.92	11.59	0	36.9		-10	55
22690		40.72	11.59	0	36.9		-10	55
22710		40.63	11.59	0	36.9		-10	55
22730		40.42	11.59	0	36.9		-10	55
22745		40.42	11.59	0	36.9		-10	55
22750		40.09	11.59	0	36.9		-10	55
22770		40.15	11.59	0	36.9		-10	55
22790		39.93	11.59	0	36.9		-10	55
22805		39.93	11.59	0	36.9		-10	55
22810		39.7	11.59	0	36.9		-10	55
22830		39.43	11.59	0	36.9		-10	55
22850		39.43	11.59	0	36.9		-10	55
22870		39.38	11.59	0	36.9		-10	55
22890		39.1	11.59	0	36.9		-10	55
22910		38.93	11.59	0	36.9		-10	55
22930		38.73	11.59	0	36.9		-10	55
22950		38.78	11.59	0	36.9		-10	55
22970		38.43	11.59	0	36.9		-10	55
22990		38.26	11.59	0	36.9		-10	55
22995		38.26	11.59	0	36.9		-10	55
23010		38.01	11.59	0	36.9		-10	55
23030		37.98	11.59	0	36.9		-10	55
23050		37.95	11.59	0	36.9		-10	55
23055		37.95	11.59	0	36.9		-10	55
23070		37.87	11.59	0	36.9		-10	55
23090		37.73	11.59	0	36.9		-10	55
23110		37.63	11.59	0	36.9		-10	55
23120		37.63	11.59	0	36.9		-10	55
23130		37.49	11.59	0	36.9		-10	55
23150		37.33	11.59	0	36.9		-10	55
23170		37.48	11.59	0	36.9		-10	55
23180		37.48	11.59	0	36.9		-10	55
23190		37.38	11.59	0	36.9		-10	55
23210		37.12	11.59	0	36.9		-10	55
23230		37.06	11.59	0	36.9		-10	55
23245		37.06	11.59	0	36.9		-10	55
23250		37.2	11.59	0	36.9		-10	55
23270		37.21	11.59	0	36.9		-10	55
23290		37.07	11.59	0	36.9		-10	55
23305		37.07	11.59	0	36.9		-10	55
23310		37.03	11.59	0	36.9		-10	55
23330		37.09	11.59	0	36.9		-10	55
23350		37.1	11.59	0	36.9		-10	55
23370		37.15	11.59	0	36.9		-10	55
23390		36.97	11.59	0	36.9		-10	55
23410		37	11.59	0	36.9		-10	55
23430		37.14	11.59	0	36.9		-10	55
23450		36.98	11.59	0	36.9		-10	55
23470		36.97	11.59	0	36.9		-10	55
23490		36.98	11.59	0	36.9		-10	55
23495		36.98	11.39	0	36.9		-10	55
23510		37.15	11.39	0	36.9		-10	55
23530		37.1	11.39	0	36.9		-10	55
23550		37.12	11.39	0	36.9		-10	55
23555		37.12	11.39	0	36.9		-10	55
23570		37.16	11.39	0	36.9		-10	55
23590		37.25	11.39	0	36.9		-10	55
23610		37.38	11.39	0	36.9		-10	55
23620		37.38	11.39	0	36.9		-10	55
23630		37.46	11.39	0	36.9		-10	55
23650		37.61	11.39	0	36.9		-10	55
23670		37.75	11.39	0	36.9		-10	55
23680		37.75	11.39	0	36.9		-10	55
23690		37.85	11.39	0	36.9		-10	55
23710		37.96	11.39	0	36.9		-10	55
23730		38.27	11.39	0	36.9		-10	55
23745		38.27	11.39	0	36.9		-10	55
23750		38.23	11.39	0	36.9		-10	55
23770		38.4	11.39	0	36.9		-10	55
23790		38.7	11.39	0	36.9		-10	55
23805		38.7	11.39	0	36.9		-10	55
23810		38.76	11.39	0	36.9		-10	55
23830		39	11.39	0	36.9		-10	55
23850		39.12	11.39	0	36.9		-10	55
23870		39.37	11.39	0	36.9		-10	55
23890		39.6	11.39	0	36.9		-10	55
23910		39.9	11.39	0	36.9		-10	55
23930		39.97	11.39	0	36.9		-10	55
23950		40.2	11.39	0	36.9		-10	55
23970		40.57	11.39	0	36.9		-10	55
23990		40.57	11.39	0	36.9		-10	55
24010		40.69	11.39	0	36.9		-10	55
24030		41.01	11.39	0	36.9		-10	55
24050		41.32	11.39	0	36.9		-10	55
24055		41.32	11.62	0	36.9		-10	55
24070		41.39	11.62	0	36.9		-10	55
24090		41.84	11.62	0	36.9		-10	55
24110		41.97	11.62	0	36.9		-10	55
24115		41.97	11.62	0	36.9		-10	55
24130		42.12	11.62	0	36.9		-10	55
24150		42.23	11.62	0	36.9		-10	55
24170		42.55	11.62	0	36.9		-10	55
24180		42.55	11.62	0	36.9		-10	55
24190		42.48	11.62	0	36.9		-10	55
24210		43.03	11.62	0	36.9		-10	55
24230		43.07	11.62	0	36.9		-10	55
24240		43.07	11.62	0	36.9		-10	55
24250		43.44	11.62	0	36.9		-10	55
24270		43.42	11.62	0	36.9		-10	55
24290		43.52	11.62	0	36.9		-10	55
24305		43.52	11.62	0	36.9		-10	55
24310		43.85	11.62	0	36.9		-10	55
24330		43.99	11.62	0	36.9		-10	55
24350		44.33	11.62	0	36.9		-10	55
24365		44.33	11.62	0	36.9		-10	55
24370		44.49	11.62	0	36.9		-10	55
24390		44.53	11.62	0	36.9		-10	55
24410		44.83	11.62	0	36.9		-10	55
24430		45	11.62	0	36.9		-10	55
24450		45.12	11.62	0	36.9		-10	55
24470		45.21	11.62	0	36.9		-10	55
24490		45.31	11.62	0	36.9		-10	55
24510		45.62	11.62	0	36.9		-10	55
24530		45.73	11.62	0	36.9		-10	55
24550		46.04	11.62	0	36.9		-10	55
24555		46.04	11.6	0	36.9		-10	55
24570		46.12	11.6	0	36.9		-10	55
24590		46.07	11.6	0	36.9		-10	55
24610		46.17	11.6	0	36.9		-10	55
24615		46.17	11.6	0	36.9		-10	55
24630		46.26	11.6	0	36.9		-10	55
24650		46.32	11.6	0	36.9		-10	55
24670		46.45	11.6	0	36.9		-10	55
24680		46.45	11.6	0	36.9		-10	55
24690		46.69	11.6	0	36.9		-10	55
24710		46.33	11.6	0	36.9		-10	55
24730		46.66	11.6	0	36.9		-10	55
24740		46.66	11.6	0	36.9		-10	55
24750		46.56	11.6	0	36.9		-10	55
24770		46.82	11.6	0	36.9		-10	55
24790		46.84	11.6	0	36.9		-10	55
24805		46.84	11.6	0	36.9		-10	55
24810		46.66	11.6	0	36.9		-10	55
24830		46.71	11.6	0	36.9		-10	55
24850		46.96	11.6	0	36.9		-10	55
24865		46.96	11.6	0	36.9		-10	55
24870		46.8	11.6	0	36.9		-10	55
24890		46.88	11.6	0	36.9		-10	55
24910		46.72	11.6	0	36.9		-10	55
24930		46.71	11.6	0	36.9		-10	55
24950		46.72	11.6	0	36.9		-10	55
24970		46.64	11.6	0	36.9		-10	55
24990		46.43	11.6	0	36.9		-10	55
25010		46.35	11.6	0	36.9		-10	55
25030		46.24	11.6	0	36.9		-10	55
25050		46.28	11.6	0	36.9		-10	55
25055		46.28	11.74	0	36.9		-10	55
25070		46.25	11.74	0	36.9		-10	55
25090		46.16	11.74	0	36.9		-10	55
25110		45.67	11.74	0	36.9		-10	55
25115		45.67	11.74	0	36.9		-10	55
25130		45.55	11.74	0	36.9		-10	55
25150		45.46	11.74	0	36.9		-10	55
25170		45.45	11.74	0	36.9		-10	55
25180		45.45	11.74	0	36.9		-10	55
25190		44.99	11.74	0	36.9		-10	55
25210		44.9	11.74	0	36.9		-10	55
25230		44.6	11.74	0	36.9		-10	55
25240		44.6	11.74	0	36.9		-10	55
25250		44.47	11.74	0	36.9		-10	55
25270		44.25	11.74	0	36.9		-10	55
25290		44.22	11.74	0	36.9		-10	55
25310		44	11.74	0	36.9		-10	55
25330		43.65	11.74	0	36.9		-10	55
25350		43.51	11.74	0	36.9		-10	55
25370		43.26	11.74	0	36.9		-10	55
25390		43.14	11.74	0	36.9		-10	55
25410		42.93	11.74	0	36.9		-10	55
25425		42.93	11.74	0	36.9		-10	55
25430		42.6	11.74	0	36.9		-10	55
25450		42.57	11.74	0	36.9		-10	55
25470		42.31	11.74	0	36.9		-10	55
25490		42.23	11.74	0	36.9		-10	55
25510		41.78	11.74	0	36.9		-10	55
25530		41.73	11.74	0	36.9		-10	55
25550		41.53	11.74	0	36.9		-10	55
25570		41.31	11.74	0	36.9		-10	55
25590		41.21	11.74	0	36.9		-10	55
25610		41.07	11.74	0	36.9		-10	55
25615		41.07	11.84	0	36.9		-10	55
25630		40.73	11.84	0	36.9		-10	55
25650		40.65	11.84	0	36.9		-10	55
25670		40.54	11.84	0	36.9		-10	55
25675		40.54	11.84	0	36.9		-10	55
25690		40.18	11.84	0	36.9		-10	55
25710		40.17	11.84	0	36.9		-10	55
25730		40	11.84	0	36.9		-10	55
25740		40	11.84	0	36.9		-10	55
25750		39.87	11.84	0	36.9		-10	55
25770		39.67	11.84	0	36.9		-10	55
25790		39.53	11.84	0	36.9		-10	55
25800		39.53	11.84	0	36.9		-10	55
25810		39.17	11.84	0	36.9		-10	55
25830		39.09	11.84	0	36.9		-10	55
25850		39	11.84	0	36.9		-10	55
25865		39	11.84	0	36.9		-10	55
25870		38.8	11.84	0	36.9		-10	55
25890		38.67	11.84	0	36.9		-10	55
25910		38.42	11.84	0	36.9		-10	55
25925		38.42	11.84	0	36.9		-10	55
25930		38.38	11.84	0	36.9		-10	55
25950		38.2	11.84	0	36.9		-10	55
25970		38.09	11.84	0	36.9		-10	55
25990		37.98	11.84	0	36.9		-10	55
26010		37.86	11.84	0	36.9		-10	55
26030		37.83	11.84	0	36.9		-10	55
26050		37.66	11.84	0	36.9		-10	55
26070		37.49	11.84	0	36.9		-10	55
26090		37.53	11.84	0	36.9		-10	55
26110		37.32	11.84	0	36.9		-10	55
26115		37.32	11.82	0	36.9		-10	55
26130		37.48	11.82	0	36.9		-10	55
26150		37.16	11.82	0	36.9		-10	55
26170		37.23	11.82	0	36.9		-10	55
26175		37.23	11.82	0	36.9		-10	55
26190		37.14	11.82	0	36.9		-10	55
26210		37.12	11.82	0	36.9		-10	55
26230		37.11	11.82	0	36.9		-10	55
26240		37.11	11.82	0	36.9		-10	55
26250		36.92	11.82	0	36.9		-10	55
26270		37.06	11.82	0	36.9		-10	55
26290		37.12	11.82	0	36.9		-10	55
26300		37.12	11.82	0	36.9		-10	55
26310		37.01	11.82	0	36.9		-10	55
26330		36.96	11.82	0	36.9		-10	55
26350		36.86	11.82	0	36.9		-10	55
26365		36.86	11.82	0	36.9		-10	55
26370		37.06	11.82	0	36.9		-10	55
26390		36.99	11.82	0	36.9		-10	55
26410		36.95	11.82	0	36.9		-10	55
26425		36.95	11.82	0	36.9		-10	55
26430		36.95	11.82	0	36.9		-10	55
26450		36.97	11.82	0	36.9		-10	55
26470		37.21	11.82	0	36.9		-10	55
26490		37.12	11.82	0	36.9		-10	55
26510		37.23	11.82	0	36.9		-10	55
26530		37.17	11.82	0	36.9		-10	55
26550		37.45	11.82	0	36.9		-10	55
26570		37.34	11.82	0	36.9		-10	55
26590		37.55	11.82	0	36.9		-10	55
26610		37.55	11.82	0	36.9		-10	55
26615		37.55	11.77	0	36.9		-10	55
26630		37.86	11.77	0	36.9		-10	55
26650		37.91	11.77	0	36.9		-10	55
26670		38.07	11.77	0	36.9		-10	55
26675		38.07	11.77	0	36.9		-10	55
26690		38.3	11.77	0	36.9		-10	55
26710		38.41	11.77	0	36.9		-10	55
26730		38.6	11.77	0	36.9		-10	55
26735		38.6	11.77	0	36.9		-10	55
26750		38.73	11.77	0	36.9		-10	55
26770		39.02	11.77	0	36.9		-10	55
26790		39.2	11.77	0	36.9		-10	55
26800		39.2	11.77	0	36.9		-10	55
26810		39.23	11.77	0	36.9		-10	55
26830		39.5	11.77	0	36.9		-10	55
26850		39.7	11.77	0	36.9		-10	55
26865		39.7	11.77	0	36.9		-10	55
26870		40	11.77	0	36.9		-10	55
26890		40.22	11.77	0	36.9		-10	55
26910		40.27	11.77	0	36.9		-10	55
26925		40.27	11.77	0	36.9		-10	55
26930		40.61	11.77	0	36.9		-10	55
26950		40.78	11.77	0	36.9		-10	55
26970		41.16	11.77	0	36.9		-10	55
26985		41.16	11.77	0	36.9		-10	55
26990		41.25	11.77	0	36.9		-10	55
27010		41.56	11.77	0	36.9		-10	55
27030		41.63	11.77	0	36.9		-10	55
27050		41.85	11.77	0	36.9		-10	55
27070		42.27	11.77	0	36.9		-10	55
27090		42.06	11.77	0	36.9		-10	55
27110		42.37	11.77	0	36.9		-10	55
27130		42.64	11.77	0	36.9		-10	55
27150		42.99	11.77	0	36.9		-10	55
27170		43.31	11.77	0	36.9		-10	55
27175		43.31	11.85	0	36.9		-10	55
27190		43.22	11.85	0	36.9		-10	55
27210		43.23	11.85	0	36.9		-10	55
27230		43.64	11.85	0	36.9		-10	55
27235		43.64	11.85	0	36.9		-10	55
27250		43.92	11.85	0	36.9		-10	55
27270		44.02	11.85	0	36.9		-10	55
27290		44.28	11.85	0	36.9		-10	55
27300		44.28	11.85	0	36.9		-10	55
27310		44.36	11.85	0	36.9		-10	55
27330		44.55	11.85	0	36.9		-10	55
27350		44.69	11.85	0	36.9		-10	55
27360		44.69	11.85	0	36.9		-10	55
27370		44.97	11.85	0	36.9		-10	55
27390		45.16	11.85	0	36.9		-10	55
27410		45.11	11.85	0	36.9		-10	55
27425		45.11	11.85	0	36.9		-10	55
27430		45.23	11.85	0	36.9		-10	55
27450		45.74	11.85	0	36.9		-10	55
27470		45.83	11.85	0	36.9		-10	55
27485		45.83	11.85	0	36.9		-10	55
27490		45.81	11.85	0	36.9		-10	55
27510		46.04	11.85	0	36.9		-10	55
27530		46	11.85	0	36.9		-10	55
27550		45.99	11.85	0	36.9		-10	55
27570		46.3	11.85	0	36.9		-10	55
27590		46.38	11.85	0	36.9		-10	55
27610		46.57	11.85	0	36.9		-10	55
27630		46.51	11.85	0	36.9		-10	55
27650		46.66	11.85	0	36.9		-10	55
27670		46.69	11.85	0	36.9		-10	55
27675		46.69	11.75	0	36.9		-10	55
27690		46.75	11.75	0	36.9		-10	55
27710		46.61	11.75	0	36.9		-10	55
27730		46.51	11.75	0	36.9		-10	55
27735		46.51	11.75	0	36.9		-10	55
27750		46.65	11.75	0	36.9		-10	55
27770		47.02	11.75	0	36.9		-10	55
27790		46.8	11.75	0	36.9		-10	55
27800		46.8	11.75	0	36.9		-10	55
27810		46.66	11.75	0	36.9		-10	55
27830		46.61	11.75	0	36.9		-10	55
27850		46.69	11.75	0	36.9		-10	55
27860		46.69	11.75	0	36.9		-10	55
27870		46.55	11.75	0	36.9		-10	55
27890		46.57	11.75	0	36.9		-10	55
27910		46.38	11.75	0	36.9		-10	55
27925		46.38	11.75	0	36.9		-10	55
27930		46.38	11.75	0	36.9		-10	55
27950		46.06	11.75	0	36.9		-10	55
27970		46.12	11.75	0	36.9		-10	55
27985		46.12	11.75	0	36.9		-10	55
27990		46.06	11.75	0	36.9		-10	55
28010		45.63	11.75	0	36.9		-10	55
28030		45.67	11.75	0	36.9		-10	55
28045		45.67	11.75	0	36.9		-10	55
28050		45.44	11.75	0	36.9		-10	55
28070		45.16	11.75	0	36.9		-10	55
28090		44.99	11.75	0	36.9		-10	55
28110		44.73	11.75	0	36.9		-10	55
28130		44.59	11.75	0	36.9		-10	55
28150		44.42	11.75	0	36.9		-10	55
28170		44.14	11.75	0	36.9		-10	55
28175		44.14	11.9	0	36.9		-10	55
28190		43.86	11.9	0	36.9		-10	55
28210		43.74	11.9	0	36.9		-10	55
28230		43.64	11.9	0	36.9		-10	55
28235		43.64	11.9	0	36.9		-10	55
28250		43.47	11.9	0	36.9		-10	55
28270		43.11	11.9	0	36.9		-10	55
28290		42.98	11.9	0	36.9		-10	55
28295		42.98	11.9	0	36.9		-10	55
28310		42.78	11.9	0	36.9		-10	55
28330		42.43	11.9	0	36.9		-10	55
28350		42.4	11.9	0	36.9		-10	55
28360		42.4	11.9	0	36.9		-10	55
28370		42.17	11.9	0	36.9		-10	55
28390		41.91	11.9	0	36.9		-10	55
28410		41.83	11.9	0	36.9		-10	55
28420		41.83	11.9	0	36.9		-10	55
28430		41.58	11.9	0	36.9		-10	55
28450		41.37	11.9	0	36.9		-10	55
28470		41.31	11.9	0	36.9		-10	55
28485		41.31	11.9	0	36.9		-10	55
28490		41.03	11.9	0	36.9		-10	55
28510		40.84	11.9	0	36.9		-10	55
28530		40.52	11.9	0	36.9		-10	55
28545		40.52	11.9	0	36.9		-10	55
28550		40.57	11.9	0	36.9		-10	55
28570		40.37	11.9	0	36.9		-10	55
28590		40.18	11.9	0	36.9		-10	55
28610		39.97	11.9	0	36.9		-10	55
28630		39.79	11.9	0	36.9		-10	55
28650		39.63	11.9	0	36.9		-10	55
28670		39.55	11.9	0	36.9		-10	55
28690		39.44	11.9	0	36.9		-10	55
28710		39.24	11.9	0	36.9		-10	55
28730		39.11	11.9	0	36.9		-10	55
28735		39.11	11.9	0	36.9		-10	55
28750		38.79	11.9	0	36.9		-10	55
28770		38.78	11.9	0	36.9		-10	55
28790		38.55	11.9	0	36.9		-10	55
28795		38.55	11.9	0	36.9		-10	55
28810		38.27	11.9	0	36.9		-10	55
28830		38.16	11.9	0	36.9		-10	55
28850		38.17	11.9	0	36.9		-10	55
28860		38.17	11.9	0	36.9		-10	55
28870		38.14	11.9	0	36.9		-10	55
28890		37.88	11.9	0	36.9		-10	55
28910		37.76	11.9	0	36.9		-10	55
28920		37.76	11.9	0	36.9		-10	55
28930		37.6	11.9	0	36.9		-10	55
28950		37.54	11.9	0	36.9		-10	55
28970		37.39	11.9	0	36.9		-10	55
28985		37.39	11.9	0	36.9		-10	55
28990		37.43	11.9	0	36.9		-10	55
29010		37.31	11.9	0	36.9		-10	55
29030		37.27	11.9	0	36.9		-10	55
29045		37.27	11.9	0	36.9		-10	55
29050		37.27	11.9	0	36.9		-10	55
29070		37.32	11.9	0	36.9		-10	55
29090		37.28	11.9	0	36.9		-10	55
29110		37.09	11.9	0	36.9		-10	55
29130		36.95	11.9	0	36.9		-10	55
29150		36.91	11.9	0	36.9		-10	55
29170		36.92	11.9	0	36.9		-10	55
29190		37.01	11.9	0	36.9		-10	55
29210		36.88	11.9	0	36.9		-10	55
29230		36.84	11.9	0	36.9		-10	55
29235		36.84	11.77	0	36.9		-10	55
29250		36.87	11.77	0	36.9		-10	55
29270		36.96	11.77	0	36.9		-10	55
29290		36.95	11.77	0	36.9		-10	55
29295		36.95	11.77	0	36.9		-10	55
29310		36.98	11.77	0	36.9		-10	55
29330		36.86	11.77	0	36.9		-10	55
29350		37.1	11.77	0	36.9		-10	55
29360		37.1	11.77	0	36.9		-10	55
29370		37.11	11.77	0	36.9		-10	55
29390		37.09	11.77	0	36.9		-10	55
29410		37.27	11.77	0	36.9		-10	55
29420		37.27	11.77	0	36.9		-10	55
29430		37.21	11.77	0	36.9		-10	55
29450		37.33	11.77	0	36.9		-10	55
29470		37.51	11.77	0	36.9		-10	55
29485		37.51	11.77	0	36.9		-10	55
29490		37.67	11.77	0	36.9		-10	55
29510		37.67	11.77	0	36.9		-10	55
29530		37.82	11.77	0	36.9		-10	55
29545		37.82	11.77	0	36.9		-10	55
29550		38.12	11.77	0	36.9		-10	55
29570		38.25	11.77	0	36.9		-10	55
29590		38.35	11.77	0	36.9		-10	55
29605		38.35	11.77	0	36.9		-10	55
29610		38.6	11.77	0	36.9		-10	55
29630		38.73	11.77	0	36.9		-10	55
29650		38.99	11.77	0	36.9		-10	55
29670		39.13	11.77	0	36.9		-10	55
29690		39.35	11.77	0	36.9		-10	55
29710		39.61	11.77	0	36.9		-10	55
29730		39.78	11.77	0	36.9		-10	55
29750		40.04	11.77	0	36.9		-10	55
29770		40.26	11.77	0	36.9		-10	55
29790		40.35	11.77	0	36.9		-10	55
29795		40.35	11.87	0	36.9		-10	55
29810		40.68	11.87	0	36.9		-10	55
29830		40.74	11.87	0	36.9		-10	55
29850		41.03	11.87	0	36.9		-10	55
29855		41.03	11.87	0	36.9		-10	55
29870		41.3	11.87	0	36.9		-10	55
29890		41.62	11.87	0	36.9		-10	55
29910		41.7	11.87	0	36.9		-10	55
29920		41.7	11.87	0	36.9		-10	55
29930		42.04	11.87	0	36.9		-10	55
29950		42.22	11.87	0	36.9		-10	55
29970		42.34	11.87	0	36.9		-10	55
29980		42.34	11.87	0	36.9		-10	55
29990		42.58	11.87	0	36.9		-10	55
30010		42.74	11.87	0	36.9		-10	55
30030		42.9	11.87	0	36.9		-10	55
30045		42.9	11.87	0	36.9		-10	55
30050		43.06	11.87	0	36.9		-10	55
30070		43.42	11.87	0	36.9		-10	55
30090		43.61	11.87	0	36.9		-10	55
30105		43.61	11.87	0	36.9		-10	55
30110		43.79	11.87	0	36.9		-10	55
30130		43.77	11.87	0	36.9		-10	55
30150		44.09	11.87	0	36.9		-10	55
30170		44.35	11.87	0	36.9		-10	55
30190		44.38	11.87	0	36.9		-10	55
30210		44.46	11.87	0	36.9		-10	55
30230		44.86	11.87	0	36.9		-10	55
30250		44.94	11.87	0	36.9		-10	55
30270		45.15	11.87	0	36.9		-10	55
30290		45.33	11.87	0	36.9		-10	55
30295		45.33	11.85	0	36.9		-10	55
30310		45.42	11.85	0	36.9		-10	55
30330		45.53	11.85	0	36.9		-10	55
30350		45.7	11.85	0	36.9		-10	55
30355		45.7	11.85	0	36.9		-10	55
30370		45.82	11.85	0	36.9		-10	55
30390		45.94	11.85	0	36.9		-10	55
30410		46.12	11.85	0	36.9		-10	55
30420		46.12	11.85	0	36.9		-10	55
30430		46.05	11.85	0	36.9		-10	55
30450		46.24	11.85	0	36.9		-10	55
30470		46.59	11.85	0	36.9		-10	55
30480		46.59	11.85	0	36.9		-10	55
30490		46.35	11.85	0	36.9		-10	55
30510		46.38	11.85	0	36.9		-10	55
30530		46.49	11.85	0	36.9		-10	55
30545		46.49	11.85	0	36.9		-10	55
30550		46.75	11.85	0	36.9		-10	55
30570		46.45	11.85	0	36.9		-10	55
30590		46.65	11.85	0	36.9		-10	55
30605		46.65	11.85	0	36.9		-10	55
30610		46.69	11.85	0	36.9		-10	55
30630		46.76	11.85	0	36.9		-10	55
30650		46.76	11.85	0	36.9		-10	55
30670		46.79	11.85	0	36.9		-10	55
30690		46.66	11.85	0	36.9		-10	55
30710		46.87	11.85	0	36.9		-10	55
30730		46.63	11.85	0	36.9		-10	55
30750		46.64	11.85	0	36.9		-10	55
30770		46.54	11.85	0	36.9		-10	55
30790		46.39	11.85	0	36.9		-10	55
30795		46.39	12	0	36.9		-10	55
30810		46.38	12	0	36.9		-10	55
30830		46.21	12	0	36.9		-10	55
30850		46.38	12	0	36.9		-10	55
30855		46.38	12	0	36.9		-10	55
30870		46.25	12	0	36.9		-10	55
30890		45.81	12	0	36.9		-10	55
30910		45.81	12	0	36.9		-10	55
30915		45.81	12	0	36.9		-10	55
30930		45.67	12	0	36.9		-10	55
30950		45.39	12	0	36.9		-10	55
30970		45.25	12	0	36.9		-10	55
30980		45.25	12	0	36.9		-10	55
30990		44.91	12	0	36.9		-10	55
31010		44.9	12	0	36.9		-10	55
31030		44.52	12	0	36.9		-10	55
31040		44.52	12	0	36.9		-10	55
31050		44.46	12	0	36.9		-10	55
31070		44.15	12	0	36.9		-10	55
31090		44.08	12	0	36.9		-10	55
31105		44.08	12	0	36.9		-10	55
31110		43.67	12	0	36.9		-10	55
31130		43.44	12	0	36.9		-10	55
31150		43.48	12	0	36.9		-10	55
31170		43.28	12	0	36.9		-10	55
31190		42.91	12	0	36.9		-10	55
31210		42.6	12	0	36.9		-10	55
31230		42.41	12	0	36.9		-10	55
31250		42.33	12	0	36.9		-10	55
31270		42.09	12	0	36.9		-10	55
31290		42.07	12	0	36.9		-10	55
31310		41.7	12	0	36.9		-10	55
31330		41.61	12	0	36.9		-10	55
31350		41.3	12	0	36.9		-10	55
31355		41.3	12.07	0	36.9		-10	55
31370		41.13	12.07	0	36.9		-10	55
31390		41.03	12.07	0	36.9		-10	55
31410		40.92	12.07	0	36.9		-10	55
31415		40.92	12.07	0	36.9		-10	55
31430		40.72	12.07	0	36.9		-10	55
31450		40.47	12.07	0	36.9		-10	55
31470		40.33	12.07	0	36.9		-10	55
31480		40.33	12.07	0	36.9		-10	55
31490		40.25	12.07	0	36.9		-10	55
31510		40.1	12.07	0	36.9		-10	55
31530		39.67	12.07	0	36.9		-10	55
31540		39.67	12.07	0	36.9		-10	55
31550		39.61	12.07	0	36.9		-10	55
31570		39.47	12.07	0	36.9		-10	55
31590		39.37	12.07	0	36.9		-10	55
31605		39.37	12.07	0	36.9		-10	55
31610		39.3	12.07	0	36.9		-10	55
31630		38.88	12.07	0	36.9		-10	55
31650		38.65	12.07	0	36.9		-10	55
31665		38.65	12.07	0	36.9		-10	55
31670		38.8	12.07	0	36.9		-10	55
31690		38.55	12.07	0	36.9		-10	55
31710		38.5	12.07	0	36.9		-10	55
31730		38.2	12.07	0	36.9		-10	55
31750		37.92	12.07	0	36.9		-10	55
31770		38.19	12.07	0	36.9		-10	55
31790		37.93	12.07	0	36.9		-10	55
31810		37.8	12.07	0	36.9		-10	55
31830		37.63	12.07	0	36.9		-10	55
31850		37.62	12.07	0	36.9		-10	55
31855		37.62	12.31	0	36.9		-10	55
31870		37.37	12.31	0	36.9		-10	55
31890		37.39	12.31	0	36.9		-10	55
31910		37.34	12.31	0	36.9		-10	55
31915		37.34	12.31	0	36.9		-10	55
31930		37.3	12.31	0	36.9		-10	55
31950		37.27	12.31	0	36.9		-10	55
31970		37.25	12.31	0	36.9		-10	55
31980		37.25	12.31	0	36.9		-10	55
31990		36.98	12.31	0	36.9		-10	55
32010		37.13	12.31	0	36.9		-10	55
32030		37.04	12.31	0	36.9		-10	55
32040		37.04	12.31	0	36.9		-10	55
32050		36.88	12.31	0	36.9		-10	55
32070		36.99	12.31	0	36.9		-10	55
32090		36.98	12.31	0	36.9		-10	55
32105		36.98	12.31	0	36.9		-10	55
32110		36.8	12.31	0	36.9		-10	55
32130		37.11	12.31	0	36.9		-10	55
32150		36.86	12.31	0	36.9		-10	55
32165		36.86	12.31	0	36.9		-10	55
32170		36.98	12.31	0	36.9		-10	55
32190		37.01	12.31	0	36.9		-10	55
32210		36.95	12.31	0	36.9		-10	55
32230		37	12.31	0	36.9		-10	55
32250		37.13	12.31	0	36.9		-10	55
32270		37.28	12.31	0	36.9		-10	55
32290		37.26	12.31	0	36.9		-10	55
[truncated: 394 more rows]
