# Supplementary material for: Clinical identification of the stimulus intensity to measure temporal summation of second pain
Source: Sci Rep. 2022 Jul 28;12:12915. doi: 10.1038/s41598-022-17171-6 (PMC9334644; doi:10.1038/s41598-022-17171-6)
Supplement: Supplementary file 1 — Supplementary Information 1. [file 41598_2022_17171_MOESM1_ESM.zip › 6 PT1.xlsx]

## Sheet: Sheet1
Timestamp [msec]	Heater [C]	Tec [C]	Water [C]	COVAS	Baseline [C]	Events	LimiterMin [C]	LimiterMax [C]
25		38.03
30		38.03	10.94	0	37.9		-10	55
45		38.02	10.94	0	37.9		-10	55
65		38.02	10.94	0	37.9		-10	55
85		38.14	10.94	0	37.9		-10	55
95		38.14	10.94	0	37.9		-10	55
105		38.09	10.94	0	37.9		-10	55
125		38.05	10.94	0	37.9		-10	55
145		38.08	10.94	0	37.9		-10	55
150		38.08	10.94	0	37.9		-10	55
165		38.09	10.94	0	37.9		-10	55
185		38.03	10.94	0	37.9		-10	55
205		37.95	10.94	0	37.9		-10	55
210		37.95	10.94	0	37.9		-10	55
225		37.92	10.94	0	37.9		-10	55
245		37.9	10.94	0	37.9		-10	55
265		38.13	10.94	0	37.9		-10	55
275		38.13	10.94	0	37.9		-10	55
285		37.96	10.94	0	37.9		-10	55
305		37.84	10.94	0	37.9		-10	55
325		38.01	10.94	0	37.9		-10	55
335		38.01	10.94	0	37.9		-10	55
345		37.99	10.94	0	37.9		-10	55
365		37.96	10.94	0	37.9		-10	55
385		37.92	10.94	0	37.9		-10	55
400		37.92	10.94	0	37.9		-10	55
405		37.9	10.94	0	37.9		-10	55
425		37.94	10.94	0	37.9		-10	55
445		37.93	10.94	0	37.9		-10	55
460		37.93	10.94	0	37.9		-10	55
465		37.98	10.94	0	37.9		-10	55
485		37.88	10.94	0	37.9		-10	55
505		37.83	10.94	0	37.9		-10	55
525		38.04	10.94	0	37.9		-10	55
545		37.96	10.94	0	37.9		-10	55
565		37.9	10.94	0	37.9		-10	55
585		37.9	10.78	0	37.9		-10	55
605		37.89	10.78	0	37.9		-10	55
625		38	10.78	0	37.9		-10	55
645		37.94	10.78	0	37.9		-10	55
650		37.94	10.78	0	37.9		-10	55
665		37.98	10.78	0	37.9		-10	55
685		37.94	10.78	0	37.9		-10	55
705		37.87	10.78	0	37.9		-10	55
710		37.87	10.78	0	37.9		-10	55
725		37.76	10.78	0	37.9		-10	55
745		37.91	10.78	0	37.9		-10	55
765		37.94	10.78	0	37.9		-10	55
775		37.94	10.78	0	37.9		-10	55
785		37.93	10.78	0	37.9		-10	55
805		37.83	10.78	0	37.9		-10	55
825		38	10.78	0	37.9		-10	55
835		38	10.78	0	37.9		-10	55
845		37.96	10.78	0	37.9		-10	55
865		38.01	10.78	0	37.9		-10	55
885		38.01	10.78	0	37.9		-10	55
900		38.01	10.78	0	37.9		-10	55
905		37.86	10.78	0	37.9		-10	55
925		37.97	10.78	0	37.9		-10	55
945		37.86	10.78	0	37.9		-10	55
960		37.86	10.78	0	37.9		-10	55
965		37.96	10.78	0	37.9		-10	55
985		37.88	10.78	0	37.9		-10	55
1005		37.93	10.78	0	37.9		-10	55
1025		38.02	10.78	0	37.9		-10	55
1045		37.91	10.78	0	37.9		-10	55
1065		37.78	10.78	0	37.9		-10	55
1085		38.03	10.61	0	37.9		-10	55
1105		37.91	10.61	0	37.9		-10	55
1125		38.05	10.61	0	37.9		-10	55
1145		37.94	10.61	0	37.9		-10	55
1150		37.94	10.61	0	37.9		-10	55
1165		37.88	10.61	0	37.9		-10	55
1185		37.93	10.61	0	37.9		-10	55
1205		37.8	10.61	0	37.9		-10	55
1210		37.8	10.61	0	37.9		-10	55
1225		38.11	10.61	0	37.9		-10	55
1245		38	10.61	0	37.9		-10	55
1265		37.99	10.61	0	37.9		-10	55
1275		37.99	10.61	0	37.9		-10	55
1285		37.96	10.61	0	37.9		-10	55
1305		37.89	10.61	0	37.9		-10	55
1325		37.91	10.61	0	37.9		-10	55
1335		37.91	10.61	0	37.9		-10	55
1345		37.91	10.61	0	37.9		-10	55
1365		37.92	10.61	0	37.9		-10	55
1385		37.98	10.61	0	37.9		-10	55
1395		37.98	10.61	0	37.9		-10	55
1405		37.94	10.61	0	37.9		-10	55
1425		37.88	10.61	0	37.9		-10	55
1445		37.98	10.61	0	37.9		-10	55
1460		37.98	10.61	0	37.9		-10	55
1465		37.95	10.61	0	37.9		-10	55
1485		37.96	10.61	0	37.9		-10	55
1505		37.98	10.61	0	37.9		-10	55
1520		37.98	10.61	0	37.9		-10	55
1525		38.05	10.61	0	37.9		-10	55
1545		37.92	10.61	0	37.9		-10	55
1565		38.02	10.61	0	37.9		-10	55
1585		37.9	10.71	0	37.9		-10	55
1605		37.85	10.71	0	37.9		-10	55
1625		37.85	10.71	0	37.9		-10	55
1645		37.97	10.71	0	37.9		-10	55
1665		37.87	10.71	0	37.9		-10	55
1685		38.01	10.71	0	37.9		-10	55
1705		37.9	10.71	0	37.9		-10	55
1710		37.9	10.71	0	37.9		-10	55
1725		37.97	10.71	0	37.9		-10	55
1745		37.88	10.71	0	37.9		-10	55
1765		37.99	10.71	0	37.9		-10	55
1770		37.99	10.71	0	37.9		-10	55
1785		37.98	10.71	0	37.9		-10	55
1805		37.82	10.71	0	37.9		-10	55
1825		37.88	10.71	0	37.9		-10	55
1835		37.88	10.71	0	37.9		-10	55
1845		37.84	10.71	0	37.9		-10	55
1865		37.91	10.71	0	37.9		-10	55
1885		37.85	10.71	0	37.9		-10	55
1895		37.85	10.71	0	37.9		-10	55
1905		37.86	10.71	0	37.9		-10	55
1925		37.88	10.71	0	37.9		-10	55
1945		37.88	10.71	0	37.9		-10	55
1960		37.88	10.71	0	37.9		-10	55
1965		37.89	10.71	0	37.9		-10	55
1985		37.98	10.71	0	37.9		-10	55
2005		38.06	10.71	0	37.9		-10	55
2020		38.06	10.71	0	37.9		-10	55
2025		38.04	10.71	0	37.9		-10	55
2045		37.92	10.71	0	37.9		-10	55
2065		37.84	10.71	0	37.9		-10	55
2085		38.03	10.71	0	37.9		-10	55
2105		37.85	10.71	0	37.9		-10	55
2125		37.87	10.71	0	37.9		-10	55
2145		37.97	10.71	0	37.9		-10	55
2165		37.84	10.71	0	37.9		-10	55
2185		37.93	10.71	0	37.9		-10	55
2205		37.9	10.71	0	37.9		-10	55
2210		37.9	10.71	0	37.9		-10	55
2225		37.95	10.71	0	37.9		-10	55
2245		37.89	10.71	0	37.9		-10	55
2265		37.98	10.71	0	37.9		-10	55
2270		37.98	10.71	0	37.9		-10	55
2285		37.9	10.71	0	37.9		-10	55
2305		37.84	10.71	0	37.9		-10	55
2325		37.83	10.71	0	37.9		-10	55
2335		37.83	10.71	0	37.9		-10	55
2345		37.91	10.71	0	37.9		-10	55
2365		38.07	10.71	0	37.9		-10	55
2385		37.82	10.71	0	37.9		-10	55
2395		37.82	10.71	0	37.9		-10	55
2405		37.9	10.71	0	37.9		-10	55
2425		37.88	10.71	0	37.9		-10	55
2445		37.97	10.71	0	37.9		-10	55
2460		37.97	10.71	0	37.9		-10	55
2465		38.02	10.71	0	37.9		-10	55
2485		37.93	10.71	0	37.9		-10	55
2505		37.76	10.71	0	37.9		-10	55
2520		37.76	10.71	0	37.9		-10	55
2525		37.84	10.71	0	37.9		-10	55
2545		37.9	10.71	0	37.9		-10	55
2565		37.9	10.71	0	37.9		-10	55
2585		37.93	10.69	0	37.9		-10	55
2605		37.9	10.69	0	37.9		-10	55
2625		37.91	10.69	0	37.9		-10	55
2645		37.94	10.69	0	37.9		-10	55
2665		37.95	10.69	0	37.9		-10	55
2685		37.99	10.69	0	37.9		-10	55
2705		37.83	10.69	0	37.9		-10	55
2725		38.04	10.69	0	37.9		-10	55
2745		38.02	10.69	0	37.9		-10	55
2765		38	10.69	0	37.9		-10	55
2770		38	10.69	0	37.9		-10	55
2785		37.98	10.69	0	37.9		-10	55
2805		37.88	10.69	0	37.9		-10	55
2825		37.85	10.69	0	37.9		-10	55
2830		37.85	10.69	0	37.9		-10	55
2845		37.91	10.69	0	37.9		-10	55
2865		37.81	10.69	0	37.9		-10	55
2885		37.82	10.69	0	37.9		-10	55
2895		37.82	10.69	0	37.9		-10	55
2905		37.96	10.69	0	37.9		-10	55
2925		37.83	10.69	0	37.9		-10	55
2945		37.94	10.69	0	37.9		-10	55
2955		37.94	10.69	0	37.9		-10	55
2965		37.87	10.69	0	37.9		-10	55
2985		37.92	10.69	0	37.9		-10	55
3005		37.92	10.69	0	37.9		-10	55
3020		37.92	10.69	0	37.9		-10	55
3025		37.95	10.69	0	37.9		-10	55
3045		37.94	10.69	0	37.9		-10	55
3065		37.93	10.69	0	37.9		-10	55
3080		37.93	10.69	0	37.9		-10	55
3085		37.88	10.69	0	37.9		-10	55
3105		37.94	10.69	0	37.9		-10	55
3125		37.93	10.69	0	37.9		-10	55
3145		37.97	10.98	0	37.9		-10	55
3165		37.86	10.98	0	37.9		-10	55
3185		37.91	10.98	0	37.9		-10	55
3205		37.99	10.98	0	37.9		-10	55
3225		37.92	10.98	0	37.9		-10	55
3245		37.88	10.98	0	37.9		-10	55
3265		37.89	10.98	0	37.9		-10	55
3270		37.89	10.98	0	37.9		-10	55
3285		37.93	10.98	0	37.9		-10	55
3305		37.9	10.98	0	37.9		-10	55
3325		37.85	10.98	0	37.9		-10	55
3330		37.85	10.98	0	37.9		-10	55
3345		37.94	10.98	0	37.9		-10	55
3365		37.91	10.98	0	37.9		-10	55
3385		37.86	10.98	0	37.9		-10	55
3395		37.86	10.98	0	37.9		-10	55
3405		37.96	10.98	0	37.9		-10	55
3425		37.94	10.98	0	37.9		-10	55
3445		38.09	10.98	0	37.9		-10	55
3460		38.09	10.98	0	37.9		-10	55
3465		37.86	10.98	0	37.9		-10	55
3485		37.83	10.98	0	37.9		-10	55
3505		37.95	10.98	0	37.9		-10	55
3520		37.95	10.98	0	37.9		-10	55
3525		37.94	10.98	0	37.9		-10	55
3545		37.85	10.98	0	37.9		-10	55
3565		38	10.98	0	37.9		-10	55
3580		38	10.98	0	37.9		-10	55
3585		37.85	10.98	0	37.9		-10	55
3605		38.01	10.98	0	37.9		-10	55
3625		37.91	10.98	0	37.9		-10	55
3645		38.06	10.63	0	37.9		-10	55
3665		37.89	10.63	0	37.9		-10	55
3685		37.92	10.63	0	37.9		-10	55
3705		37.92	10.63	0	37.9		-10	55
3725		37.8	10.63	0	37.9		-10	55
3745		37.92	10.63	0	37.9		-10	55
3765		37.94	10.63	0	37.9		-10	55
3770		37.94	10.63	0	37.9		-10	55
3785		37.96	10.63	0	37.9		-10	55
3805		37.87	10.63	0	37.9		-10	55
3825		37.9	10.63	0	37.9		-10	55
3830		37.9	10.63	0	37.9		-10	55
3845		37.99	10.63	0	37.9		-10	55
3865		37.92	10.63	0	37.9		-10	55
3885		37.86	10.63	0	37.9		-10	55
3895		37.86	10.63	0	37.9		-10	55
3905		37.88	10.63	0	37.9		-10	55
3925		38.11	10.63	0	37.9		-10	55
3945		37.9	10.63	0	37.9		-10	55
3955		37.9	10.63	0	37.9		-10	55
3965		37.99	10.63	0	37.9		-10	55
3985		37.89	10.63	0	37.9		-10	55
4005		37.79	10.63	0	37.9		-10	55
4020		37.79	10.63	0	37.9		-10	55
4025		37.92	10.63	0	37.9		-10	55
4045		37.86	10.63	0	37.9		-10	55
4065		37.98	10.63	0	37.9		-10	55
4080		37.98	10.63	0	37.9		-10	55
4085		37.81	10.63	0	37.9		-10	55
4105		37.95	10.63	0	37.9		-10	55
4125		38.03	10.63	0	37.9		-10	55
4140		38.03	10.63	0	37.9		-10	55
4145		37.77	10.63	0	37.9		-10	55
4165		38.02	10.63	0	37.9		-10	55
4185		37.78	10.63	0	37.9		-10	55
4205		37.94	10.84	0	37.9		-10	55
4225		37.99	10.84	0	37.9		-10	55
4245		38.04	10.84	0	37.9		-10	55
4265		37.89	10.84	0	37.9		-10	55
4270		37.89	10.84	0	37.9		-10	55
4285		38	10.84	0	37.9		-10	55
4305		37.98	10.84	0	37.9		-10	55
4325		37.94	10.84	0	37.9		-10	55
4330		37.94	10.84	0	37.9		-10	55
4345		37.92	10.84	0	37.9		-10	55
4365		37.93	10.84	0	37.9		-10	55
4385		37.96	10.84	0	37.9		-10	55
4390		37.96	10.84	0	37.9		-10	55
4405		37.88	10.84	0	37.9		-10	55
4425		37.93	10.84	0	37.9		-10	55
4445		37.83	10.84	0	37.9		-10	55
4455		37.83	10.84	0	37.9		-10	55
4465		38.09	10.84	0	37.9		-10	55
4485		37.9	10.84	0	37.9		-10	55
4505		37.97	10.84	0	37.9		-10	55
4515		37.97	10.84	0	37.9		-10	55
4525		37.89	10.84	0	37.9		-10	55
4545		37.92	10.84	0	37.9		-10	55
4565		38.06	10.84	0	37.9		-10	55
4580		38.06	10.84	0	37.9		-10	55
4585		37.9	10.84	0	37.9		-10	55
4605		37.84	10.84	0	37.9		-10	55
4625		37.86	10.84	0	37.9		-10	55
4640		37.86	10.84	0	37.9		-10	55
4645		37.88	10.84	0	37.9		-10	55
4665		37.94	10.84	0	37.9		-10	55
4685		37.9	10.84	0	37.9		-10	55
4705		37.89	10.56	0	37.9		-10	55
4725		37.91	10.56	0	37.9		-10	55
4745		37.79	10.56	0	37.9		-10	55
4765		37.93	10.56	0	37.9		-10	55
4785		37.85	10.56	0	37.9		-10	55
4805		38.05	10.56	0	37.9		-10	55
4825		37.83	10.56	0	37.9		-10	55
4830		37.83	10.56	0	37.9		-10	55
4845		37.85	10.56	0	37.9		-10	55
4865		38.03	10.56	0	37.9		-10	55
4885		37.88	10.56	0	37.9		-10	55
4890		37.88	10.56	0	37.9		-10	55
4905		37.91	10.56	0	37.9		-10	55
4925		37.85	10.56	0	37.9		-10	55
4945		37.91	10.56	0	37.9		-10	55
4955		37.91	10.56	0	37.9		-10	55
4965		37.84	10.56	0	37.9		-10	55
4985		37.93	10.56	0	37.9		-10	55
5005		37.84	10.56	0	37.9		-10	55
5015		37.84	10.56	0	37.9		-10	55
5025		37.85	10.56	0	37.9		-10	55
5045		37.97	10.56	0	37.9		-10	55
5065		37.86	10.56	0	37.9		-10	55
5080		37.86	10.56	0	37.9		-10	55
5085		37.87	10.56	0	37.9		-10	55
5105		37.83	10.56	0	37.9		-10	55
5125		37.81	10.56	0	37.9		-10	55
5140		37.81	10.56	0	37.9		-10	55
5145		37.99	10.56	0	37.9		-10	55
5165		38.07	10.56	0	37.9		-10	55
5185		37.95	10.56	0	37.9		-10	55
5205		37.97	10.79	0	37.9		-10	55
5225		38.03	10.79	0	37.9		-10	55
5245		38.13	10.79	0	37.9		-10	55
5265		38.15	10.79	0	37.9		-10	55
5285		38.2	10.79	0	37.9		-10	55
5305		38.26	10.79	0	37.9		-10	55
5325		38.27	10.79	0	37.9		-10	55
5345		38.55	10.79	0	37.9		-10	55
5365		38.63	10.79	0	37.9		-10	55
5385		38.71	10.79	0	37.9		-10	55
5390		38.71	10.79	0	37.9		-10	55
5405		38.81	10.79	0	37.9		-10	55
5425		38.87	10.79	0	37.9		-10	55
5445		39.1	10.79	0	37.9		-10	55
5455		39.1	10.79	0	37.9		-10	55
5465		39.34	10.79	0	37.9		-10	55
5485		39.47	10.79	0	37.9		-10	55
5505		39.59	10.79	0	37.9		-10	55
5515		39.59	10.79	0	37.9		-10	55
5525		39.8	10.79	0	37.9		-10	55
5545		40.15	10.79	0	37.9		-10	55
5565		40.1	10.79	0	37.9		-10	55
5580		40.1	10.79	0	37.9		-10	55
5585		40.49	10.79	0	37.9		-10	55
5605		40.69	10.79	0	37.9		-10	55
5625		40.85	10.79	0	37.9		-10	55
5640		40.85	10.79	0	37.9		-10	55
5645		40.98	10.79	0	37.9		-10	55
5665		41.04	10.79	0	37.9		-10	55
5685		41.32	10.79	0	37.9		-10	55
5700		41.32	10.79	0	37.9		-10	55
5705		41.62	10.79	0	37.9		-10	55
5725		41.7	10.79	0	37.9		-10	55
5745		41.91	10.79	0	37.9		-10	55
5765		42.11	10.54	0	37.9		-10	55
5785		42.29	10.54	0	37.9		-10	55
5805		42.13	10.54	0	37.9		-10	55
5825		42.51	10.54	0	37.9		-10	55
5845		42.72	10.54	0	37.9		-10	55
5865		42.97	10.54	0	37.9		-10	55
5885		43.13	10.54	0	37.9		-10	55
5890		43.13	10.54	0	37.9		-10	55
5905		43.11	10.54	0	37.9		-10	55
5925		43.43	10.54	0	37.9		-10	55
5945		43.62	10.54	0	37.9		-10	55
5950		43.62	10.54	0	37.9		-10	55
5965		43.64	10.54	0	37.9		-10	55
5985		44.01	10.54	0	37.9		-10	55
6005		43.99	10.54	0	37.9		-10	55
6015		43.99	10.54	0	37.9		-10	55
6025		44.16	10.54	0	37.9		-10	55
6045		44.31	10.54	0	37.9		-10	55
6065		44.44	10.54	0	37.9		-10	55
6075		44.44	10.54	0	37.9		-10	55
6085		44.62	10.54	0	37.9		-10	55
6105		44.76	10.54	0	37.9		-10	55
6125		44.91	10.54	0	37.9		-10	55
6140		44.91	10.54	0	37.9		-10	55
6145		45.04	10.54	0	37.9		-10	55
6165		45.15	10.54	0	37.9		-10	55
6185		45.59	10.54	0	37.9		-10	55
6200		45.59	10.54	0	37.9		-10	55
6205		45.41	10.54	0	37.9		-10	55
6225		45.95	10.54	0	37.9		-10	55
6245		45.94	10.54	0	37.9		-10	55
6265		45.94	10.61	0	37.9		-10	55
6285		46.15	10.61	0	37.9		-10	55
6305		46.38	10.61	0	37.9		-10	55
6325		46.35	10.61	0	37.9		-10	55
6345		46.64	10.61	0	37.9		-10	55
6365		46.75	10.61	0	37.9		-10	55
6385		46.84	10.61	0	37.9		-10	55
6390		46.84	10.61	0	37.9		-10	55
6405		46.91	10.61	0	37.9		-10	55
6425		47.02	10.61	0	37.9		-10	55
6445		47.17	10.61	0	37.9		-10	55
6450		47.17	10.61	0	37.9		-10	55
6465		47.44	10.61	0	37.9		-10	55
6485		47.24	10.61	0	37.9		-10	55
6505		47.42	10.61	0	37.9		-10	55
6515		47.42	10.61	0	37.9		-10	55
6525		47.43	10.61	0	37.9		-10	55
6545		47.62	10.61	0	37.9		-10	55
6565		47.81	10.61	0	37.9		-10	55
6575		47.81	10.61	0	37.9		-10	55
6585		47.88	10.61	0	37.9		-10	55
6605		47.85	10.61	0	37.9		-10	55
6625		47.81	10.61	0	37.9		-10	55
6635		47.81	10.61	0	37.9		-10	55
6645		48.01	10.61	0	37.9		-10	55
6665		48.08	10.61	0	37.9		-10	55
6685		47.85	10.61	0	37.9		-10	55
6700		47.85	10.61	0	37.9		-10	55
6705		47.94	10.61	0	37.9		-10	55
6725		47.79	10.61	0	37.9		-10	55
6745		48	10.61	0	37.9		-10	55
6765		47.82	10.53	0	37.9		-10	55
6785		47.81	10.53	0	37.9		-10	55
6805		47.81	10.53	0	37.9		-10	55
6825		47.82	10.53	0	37.9		-10	55
6845		47.7	10.53	0	37.9		-10	55
6865		47.55	10.53	0	37.9		-10	55
6885		47.25	10.53	0	37.9		-10	55
6890		47.25	10.53	0	37.9		-10	55
6905		47.24	10.53	0	37.9		-10	55
6925		47.03	10.53	0	37.9		-10	55
6945		46.91	10.53	0	37.9		-10	55
6950		46.91	10.53	0	37.9		-10	55
6965		46.65	10.53	0	37.9		-10	55
6985		46.51	10.53	0	37.9		-10	55
7005		46.13	10.53	0	37.9		-10	55
7010		46.13	10.53	0	37.9		-10	55
7025		46.01	10.53	0	37.9		-10	55
7045		45.56	10.53	0	37.9		-10	55
7065		45.49	10.53	0	37.9		-10	55
7075		45.49	10.53	0	37.9		-10	55
7085		45.32	10.53	0	37.9		-10	55
7105		45.1	10.53	0	37.9		-10	55
7125		44.9	10.53	0	37.9		-10	55
7135		44.9	10.53	0	37.9		-10	55
7145		44.53	10.53	0	37.9		-10	55
7165		44.38	10.53	0	37.9		-10	55
7185		44.13	10.53	0	37.9		-10	55
7200		44.13	10.53	0	37.9		-10	55
7205		43.88	10.53	0	37.9		-10	55
7225		43.62	10.53	0	37.9		-10	55
7245		43.53	10.53	0	37.9		-10	55
7260		43.53	10.53	0	37.9		-10	55
7265		43.38	10.53	0	37.9		-10	55
7285		43.18	10.53	0	37.9		-10	55
7305		43.02	10.53	0	37.9		-10	55
7325		42.88	10.79	0	37.9		-10	55
7345		42.68	10.79	0	37.9		-10	55
7365		42.39	10.79	0	37.9		-10	55
7385		42.21	10.79	0	37.9		-10	55
7405		42.15	10.79	0	37.9		-10	55
7425		41.8	10.79	0	37.9		-10	55
7445		41.76	10.79	0	37.9		-10	55
7450		41.76	10.79	0	37.9		-10	55
7465		41.56	10.79	0	37.9		-10	55
7485		41.44	10.79	0	37.9		-10	55
7505		41.31	10.79	0	37.9		-10	55
7510		41.31	10.79	0	37.9		-10	55
7525		40.99	10.79	0	37.9		-10	55
7545		40.85	10.79	0	37.9		-10	55
7565		40.8	10.79	0	37.9		-10	55
7575		40.8	10.79	0	37.9		-10	55
7585		40.41	10.79	0	37.9		-10	55
7605		40.39	10.79	0	37.9		-10	55
7625		40.12	10.79	0	37.9		-10	55
7635		40.12	10.79	0	37.9		-10	55
7645		40.09	10.79	0	37.9		-10	55
7665		39.83	10.79	0	37.9		-10	55
7685		39.64	10.79	0	37.9		-10	55
7700		39.64	10.79	0	37.9		-10	55
7705		39.49	10.79	0	37.9		-10	55
7725		39.26	10.79	0	37.9		-10	55
7745		39.24	10.79	0	37.9		-10	55
7760		39.24	10.79	0	37.9		-10	55
7765		39.08	10.79	0	37.9		-10	55
7785		38.96	10.79	0	37.9		-10	55
7805		38.95	10.79	0	37.9		-10	55
7825		38.74	10.54	0	37.9		-10	55
7845		38.7	10.54	0	37.9		-10	55
7865		38.73	10.54	0	37.9		-10	55
7885		38.68	10.54	0	37.9		-10	55
7905		38.43	10.54	0	37.9		-10	55
7925		38.37	10.54	0	37.9		-10	55
7945		38.21	10.54	0	37.9		-10	55
7950		38.21	10.54	0	37.9		-10	55
7965		38.25	10.54	0	37.9		-10	55
7985		38.27	10.54	0	37.9		-10	55
8005		38.2	10.54	0	37.9		-10	55
8010		38.2	10.54	0	37.9		-10	55
8025		38.37	10.54	0	37.9		-10	55
8045		38.18	10.54	0	37.9		-10	55
8065		38.15	10.54	0	37.9		-10	55
8075		38.15	10.54	0	37.9		-10	55
8085		38.12	10.54	0	37.9		-10	55
8105		38.16	10.54	0	37.9		-10	55
8125		38.11	10.54	0	37.9		-10	55
8135		38.11	10.54	0	37.9		-10	55
8145		38.2	10.54	0	37.9		-10	55
8165		38.13	10.54	0	37.9		-10	55
8185		38.27	10.54	0	37.9		-10	55
8200		38.27	10.54	0	37.9		-10	55
8205		38.06	10.54	0	37.9		-10	55
8225		38.2	10.54	0	37.9		-10	55
8245		38.27	10.54	0	37.9		-10	55
8260		38.27	10.54	0	37.9		-10	55
8265		38.18	10.54	0	37.9		-10	55
8285		38.23	10.54	0	37.9		-10	55
8305		38.23	10.54	0	37.9		-10	55
8320		38.23	10.54	0	37.9		-10	55
8325		38.17	10.54	0	37.9		-10	55
8345		38.3	10.54	0	37.9		-10	55
8365		38.23	10.54	0	37.9		-10	55
8385		38.26	10.49	0	37.9		-10	55
8405		38.13	10.49	0	37.9		-10	55
8425		38.1	10.49	0	37.9		-10	55
8445		38.17	10.49	0	37.9		-10	55
8465		38.37	10.49	0	37.9		-10	55
8485		38.25	10.49	0	37.9		-10	55
8505		38.1	10.49	0	37.9		-10	55
8510		38.1	10.49	0	37.9		-10	55
8525		38.18	10.49	0	37.9		-10	55
8545		38.07	10.49	0	37.9		-10	55
8565		38.26	10.49	0	37.9		-10	55
8570		38.26	10.49	0	37.9		-10	55
8585		38.15	10.49	0	37.9		-10	55
8605		38.1	10.49	0	37.9		-10	55
8625		38.15	10.49	0	37.9		-10	55
8635		38.15	10.49	0	37.9		-10	55
8645		38.14	10.49	0	37.9		-10	55
8665		38.07	10.49	0	37.9		-10	55
8685		38.04	10.49	0	37.9		-10	55
8695		38.04	10.49	0	37.9		-10	55
8705		37.96	10.49	0	37.9		-10	55
8725		38.02	10.49	0	37.9		-10	55
8745		38.06	10.49	0	37.9		-10	55
8760		38.06	10.49	0	37.9		-10	55
8765		37.95	10.49	0	37.9		-10	55
8785		37.99	10.49	0	37.9		-10	55
8805		38.06	10.49	0	37.9		-10	55
8820		38.06	10.49	0	37.9		-10	55
8825		37.94	10.49	0	37.9		-10	55
8845		38.07	10.49	0	37.9		-10	55
8865		38.08	10.49	0	37.9		-10	55
8885		37.98	10.74	0	37.9		-10	55
8905		37.95	10.74	0	37.9		-10	55
8925		37.99	10.74	0	37.9		-10	55
8945		38.05	10.74	0	37.9		-10	55
8965		38.24	10.74	0	37.9		-10	55
8985		38.38	10.74	0	37.9		-10	55
9005		38.21	10.74	0	37.9		-10	55
9010		38.21	10.74	0	37.9		-10	55
9025		38.26	10.74	0	37.9		-10	55
9045		38.55	10.74	0	37.9		-10	55
9065		38.57	10.74	0	37.9		-10	55
9070		38.57	10.74	0	37.9		-10	55
9085		38.89	10.74	0	37.9		-10	55
9105		38.96	10.74	0	37.9		-10	55
9125		39.11	10.74	0	37.9		-10	55
9135		39.11	10.74	0	37.9		-10	55
9145		39.36	10.74	0	37.9		-10	55
9165		39.23	10.74	0	37.9		-10	55
9185		39.61	10.74	0	37.9		-10	55
9195		39.61	10.74	0	37.9		-10	55
9205		39.73	10.74	0	37.9		-10	55
9225		39.89	10.74	0	37.9		-10	55
9245		40.16	10.74	0	37.9		-10	55
9260		40.16	10.74	0	37.9		-10	55
9265		40.3	10.74	0	37.9		-10	55
9285		40.5	10.74	0	37.9		-10	55
9305		40.68	10.74	0	37.9		-10	55
9320		40.68	10.74	0	37.9		-10	55
9325		40.79	10.74	0	37.9		-10	55
9345		40.91	10.74	0	37.9		-10	55
9365		41.35	10.74	0	37.9		-10	55
9385		41.48	10.66	0	37.9		-10	55
9405		41.65	10.66	0	37.9		-10	55
9425		41.79	10.66	0	37.9		-10	55
9445		42.06	10.66	0	37.9		-10	55
9465		42.29	10.66	0	37.9		-10	55
9485		42.56	10.66	0	37.9		-10	55
9505		42.68	10.66	0	37.9		-10	55
9510		42.68	10.66	0	37.9		-10	55
9525		42.62	10.66	0	37.9		-10	55
9545		42.95	10.66	0	37.9		-10	55
9565		43.18	10.66	0	37.9		-10	55
9570		43.18	10.66	0	37.9		-10	55
9585		43.24	10.66	0	37.9		-10	55
9605		43.69	10.66	0	37.9		-10	55
9625		43.8	10.66	0	37.9		-10	55
9630		43.8	10.66	0	37.9		-10	55
9645		44.1	10.66	0	37.9		-10	55
9665		44.05	10.66	0	37.9		-10	55
9685		44.28	10.66	0	37.9		-10	55
9695		44.28	10.66	0	37.9		-10	55
9705		44.16	10.66	0	37.9		-10	55
9725		44.61	10.66	0	37.9		-10	55
9745		44.67	10.66	0	37.9		-10	55
9755		44.67	10.66	0	37.9		-10	55
9765		45.01	10.66	0	37.9		-10	55
9785		45.06	10.66	0	37.9		-10	55
9805		45.27	10.66	0	37.9		-10	55
9820		45.27	10.66	0	37.9		-10	55
9825		45.42	10.66	0	37.9		-10	55
9845		45.61	10.66	0	37.9		-10	55
9865		45.74	10.66	0	37.9		-10	55
9885		45.82	10.64	0	37.9		-10	55
9905		45.92	10.64	0	37.9		-10	55
9925		46.11	10.64	0	37.9		-10	55
9945		46.19	10.64	0	37.9		-10	55
9965		46.6	10.64	0	37.9		-10	55
9985		46.54	10.64	0	37.9		-10	55
10005		46.81	10.64	0	37.9		-10	55
10025		46.85	10.64	0	37.9		-10	55
10045		46.99	10.64	0	37.9		-10	55
10065		47.07	10.64	0	37.9		-10	55
10070		47.07	10.64	0	37.9		-10	55
10085		47.29	10.64	0	37.9		-10	55
10105		47.39	10.64	0	37.9		-10	55
10125		47.55	10.64	0	37.9		-10	55
10130		47.55	10.64	0	37.9		-10	55
10145		47.51	10.64	0	37.9		-10	55
10165		47.52	10.64	0	37.9		-10	55
10185		47.59	10.64	0	37.9		-10	55
10195		47.59	10.64	0	37.9		-10	55
10205		47.66	10.64	0	37.9		-10	55
10225		47.62	10.64	0	37.9		-10	55
10245		47.81	10.64	0	37.9		-10	55
10255		47.81	10.64	0	37.9		-10	55
10265		47.82	10.64	0	37.9		-10	55
10285		47.81	10.64	0	37.9		-10	55
10305		47.92	10.64	0	37.9		-10	55
10320		47.92	10.64	0	37.9		-10	55
10325		47.81	10.64	0	37.9		-10	55
10345		47.66	10.64	0	37.9		-10	55
10365		47.95	10.64	0	37.9		-10	55
10380		47.95	10.64	0	37.9		-10	55
10385		47.68	10.64	0	37.9		-10	55
10405		47.57	10.64	0	37.9		-10	55
10425		47.62	10.64	0	37.9		-10	55
10445		47.63	10.53	0	37.9		-10	55
10465		47.67	10.53	0	37.9		-10	55
10485		47.54	10.53	0	37.9		-10	55
10505		47.51	10.53	0	37.9		-10	55
10525		47.31	10.53	0	37.9		-10	55
10545		47.23	10.53	0	37.9		-10	55
10565		46.79	10.53	0	37.9		-10	55
10570		46.79	10.53	0	37.9		-10	55
10585		46.89	10.53	0	37.9		-10	55
10605		46.56	10.53	0	37.9		-10	55
10625		46.39	10.53	0	37.9		-10	55
10630		46.39	10.53	0	37.9		-10	55
10645		46.23	10.53	0	37.9		-10	55
10665		46.1	10.53	0	37.9		-10	55
10685		45.89	10.53	0	37.9		-10	55
10695		45.89	10.53	0	37.9		-10	55
10705		45.54	10.53	0	37.9		-10	55
10725		45.27	10.53	0	37.9		-10	55
10745		45	10.53	0	37.9		-10	55
10755		45	10.53	0	37.9		-10	55
10765		44.87	10.53	0	37.9		-10	55
10785		44.82	10.53	0	37.9		-10	55
10805		44.43	10.53	0	37.9		-10	55
10820		44.43	10.53	0	37.9		-10	55
10825		44.3	10.53	0	37.9		-10	55
10845		44.08	10.53	0	37.9		-10	55
10865		43.86	10.53	0	37.9		-10	55
10880		43.86	10.53	0	37.9		-10	55
10885		43.82	10.53	0	37.9		-10	55
10905		43.43	10.53	0	37.9		-10	55
10925		43.26	10.53	0	37.9		-10	55
10945		43.14	10.63	0	37.9		-10	55
10965		43.01	10.63	0	37.9		-10	55
10985		42.62	10.63	0	37.9		-10	55
11005		42.58	10.63	0	37.9		-10	55
11025		42.38	10.63	0	37.9		-10	55
11045		42.3	10.63	0	37.9		-10	55
11065		42.05	10.63	0	37.9		-10	55
11070		42.05	10.63	0	37.9		-10	55
11085		41.82	10.63	0	37.9		-10	55
11105		41.63	10.63	0	37.9		-10	55
11125		41.66	10.63	0	37.9		-10	55
11130		41.66	10.63	0	37.9		-10	55
11145		41.31	10.63	0	37.9		-10	55
11165		41.26	10.63	0	37.9		-10	55
11185		41.03	10.63	0	37.9		-10	55
11195		41.03	10.63	0	37.9		-10	55
11205		41	10.63	0	37.9		-10	55
11225		40.68	10.63	0	37.9		-10	55
11245		40.72	10.63	0	37.9		-10	55
11255		40.72	10.63	0	37.9		-10	55
11265		40.53	10.63	0	37.9		-10	55
11285		40.24	10.63	0	37.9		-10	55
11305		39.98	10.63	0	37.9		-10	55
11315		39.98	10.63	0	37.9		-10	55
11325		39.71	10.63	0	37.9		-10	55
11345		39.6	10.63	0	37.9		-10	55
11365		39.44	10.63	0	37.9		-10	55
11380		39.44	10.63	0	37.9		-10	55
11385		39.33	10.63	0	37.9		-10	55
11405		39.11	10.63	0	37.9		-10	55
11425		39.16	10.63	0	37.9		-10	55
11440		39.16	10.63	0	37.9		-10	55
11445		38.86	10.63	0	37.9		-10	55
11465		38.86	10.63	0	37.9		-10	55
11485		38.8	10.63	0	37.9		-10	55
11505		38.59	10.6	0	37.9		-10	55
11525		38.59	10.6	0	37.9		-10	55
11545		38.43	10.6	0	37.9		-10	55
11565		38.39	10.6	0	37.9		-10	55
11585		38.24	10.6	0	37.9		-10	55
11605		38.19	10.6	0	37.9		-10	55
11625		38.16	10.6	0	37.9		-10	55
11630		38.16	10.6	0	37.9		-10	55
11645		38.21	10.6	0	37.9		-10	55
11665		38.1	10.6	0	37.9		-10	55
11685		38.12	10.6	0	37.9		-10	55
11690		38.12	10.6	0	37.9		-10	55
11705		38.02	10.6	0	37.9		-10	55
11725		38.04	10.6	0	37.9		-10	55
11745		38.08	10.6	0	37.9		-10	55
11755		38.08	10.6	1	37.9		-10	55
11765		38.09	10.6	1	37.9		-10	55
11785		38.01	10.6	1	37.9		-10	55
11805		37.94	10.6	1	37.9		-10	55
11815		37.94	10.6	1	37.9		-10	55
11825		38.1	10.6	1	37.9		-10	55
11845		38.03	10.6	1	37.9		-10	55
11865		38.14	10.6	1	37.9		-10	55
11880		38.14	10.6	1	37.9		-10	55
11885		38.06	10.6	1	37.9		-10	55
11905		38.1	10.6	1	37.9		-10	55
11925		38.08	10.6	1	37.9		-10	55
11940		38.08	10.6	1	37.9		-10	55
11945		38.1	10.6	1	37.9		-10	55
11965		38.16	10.6	1	37.9		-10	55
11985		38.15	10.6	1	37.9		-10	55
12005		38.24	10.76	1	37.9		-10	55
12025		38.41	10.76	1	37.9		-10	55
12045		38.44	10.76	1	37.9		-10	55
12065		38.47	10.76	1	37.9		-10	55
12085		38.71	10.76	1	37.9		-10	55
12105		38.75	10.76	1	37.9		-10	55
12125		39.02	10.76	1	37.9		-10	55
12130		39.02	10.76	1	37.9		-10	55
12145		39	10.76	1	37.9		-10	55
12165		39.36	10.76	1	37.9		-10	55
12185		39.27	10.76	1	37.9		-10	55
12190		39.27	10.76	1	37.9		-10	55
12205		39.52	10.76	1	37.9		-10	55
12225		39.61	10.76	1	37.9		-10	55
12245		40.04	10.76	1	37.9		-10	55
12250		40.04	10.76	1	37.9		-10	55
12265		39.99	10.76	1	37.9		-10	55
12285		40.33	10.76	1	37.9		-10	55
12305		40.38	10.76	1	37.9		-10	55
12315		40.38	10.76	1	37.9		-10	55
12325		40.53	10.76	1	37.9		-10	55
12345		40.87	10.76	1	37.9		-10	55
12365		41.1	10.76	1	37.9		-10	55
12380		41.1	10.76	0	37.9		-10	55
12385		41.22	10.76	0	37.9		-10	55
12405		41.63	10.76	0	37.9		-10	55
12425		41.67	10.76	0	37.9		-10	55
12440		41.67	10.76	0	37.9		-10	55
12445		41.72	10.76	0	37.9		-10	55
12465		42.06	10.76	0	37.9		-10	55
12485		42.13	10.76	0	37.9		-10	55
12505		42.54	10.71	0	37.9		-10	55
12525		42.67	10.71	0	37.9		-10	55
12545		42.86	10.71	0	37.9		-10	55
12565		43.14	10.71	0	37.9		-10	55
12585		43.23	10.71	0	37.9		-10	55
12605		43.55	10.71	0	37.9		-10	55
12625		43.76	10.71	0	37.9		-10	55
12645		43.83	10.71	0	37.9		-10	55
12665		44.04	10.71	0	37.9		-10	55
12685		44.24	10.71	0	37.9		-10	55
12690		44.24	10.71	0	37.9		-10	55
12705		44.37	10.71	0	37.9		-10	55
12725		44.47	10.71	0	37.9		-10	55
12745		44.67	10.71	0	37.9		-10	55
12750		44.67	10.71	0	37.9		-10	55
12765		44.92	10.71	0	37.9		-10	55
12785		44.95	10.71	0	37.9		-10	55
12805		45.02	10.71	0	37.9		-10	55
12815		45.02	10.71	0	37.9		-10	55
12825		45.33	10.71	0	37.9		-10	55
12845		45.49	10.71	0	37.9		-10	55
12865		45.76	10.71	0	37.9		-10	55
12875		45.76	10.71	0	37.9		-10	55
12885		46.09	10.71	0	37.9		-10	55
12905		45.93	10.71	0	37.9		-10	55
12925		46.23	10.71	0	37.9		-10	55
12940		46.23	10.71	0	37.9		-10	55
12945		46.44	10.71	0	37.9		-10	55
12965		46.45	10.71	0	37.9		-10	55
12985		46.71	10.71	0	37.9		-10	55
13000		46.71	10.71	0	37.9		-10	55
13005		46.85	10.71	0	37.9		-10	55
13025		46.92	10.71	0	37.9		-10	55
13045		47.13	10.71	0	37.9		-10	55
13065		47.31	10.71	0	37.9		-10	55
13080		47.31	10.66	0	37.9		-10	55
13085		47.36	10.66	0	37.9		-10	55
13105		47.37	10.66	0	37.9		-10	55
13125		47.49	10.66	0	37.9		-10	55
13145		47.61	10.66	0	37.9		-10	55
13165		47.67	10.66	0	37.9		-10	55
13185		47.67	10.66	0	37.9		-10	55
13190		47.67	10.66	0	37.9		-10	55
13205		47.67	10.66	0	37.9		-10	55
13225		47.61	10.66	0	37.9		-10	55
13245		47.89	10.66	0	37.9		-10	55
13250		47.89	10.66	0	37.9		-10	55
13265		47.86	10.66	0	37.9		-10	55
13285		47.94	10.66	0	37.9		-10	55
13305		47.73	10.66	0	37.9		-10	55
13315		47.73	10.66	0	37.9		-10	55
13325		47.76	10.66	0	37.9		-10	55
13345		47.96	10.66	0	37.9		-10	55
13365		47.86	10.66	0	37.9		-10	55
13375		47.86	10.66	0	37.9		-10	55
13385		47.78	10.66	0	37.9		-10	55
13405		47.82	10.66	0	37.9		-10	55
13425		47.66	10.66	0	37.9		-10	55
13440		47.66	10.66	0	37.9		-10	55
13445		47.47	10.66	0	37.9		-10	55
13465		47.4	10.66	0	37.9		-10	55
13485		47.15	10.66	0	37.9		-10	55
13500		47.15	10.66	0	37.9		-10	55
13505		47.13	10.66	0	37.9		-10	55
13525		46.94	10.66	0	37.9		-10	55
13545		46.7	10.66	0	37.9		-10	55
13565		46.54	10.66	0	37.9		-10	55
13585		46.36	10.66	0	37.9		-10	55
13605		46.04	10.66	0	37.9		-10	55
13625		46.01	11.06	0	37.9		-10	55
13645		45.64	11.06	0	37.9		-10	55
13665		45.51	11.06	0	37.9		-10	55
13685		45.32	11.06	0	37.9		-10	55
13690		45.32	11.06	0	37.9		-10	55
13705		45.03	11.06	0	37.9		-10	55
13725		44.93	11.06	0	37.9		-10	55
13745		44.56	11.06	0	37.9		-10	55
13750		44.56	11.06	0	37.9		-10	55
13765		44.44	11.06	0	37.9		-10	55
13785		44.19	11.06	0	37.9		-10	55
13805		44.04	11.06	0	37.9		-10	55
13815		44.04	11.06	0	37.9		-10	55
13825		43.9	11.06	0	37.9		-10	55
13845		43.66	11.06	0	37.9		-10	55
13865		43.41	11.06	0	37.9		-10	55
13875		43.41	11.06	0	37.9		-10	55
13885		43.27	11.06	0	37.9		-10	55
13905		42.88	11.06	0	37.9		-10	55
13925		42.84	11.06	0	37.9		-10	55
13935		42.84	11.06	0	37.9		-10	55
13945		42.8	11.06	0	37.9		-10	55
13965		42.44	11.06	0	37.9		-10	55
13985		42.17	11.06	0	37.9		-10	55
14000		42.17	11.06	0	37.9		-10	55
14005		42.09	11.06	0	37.9		-10	55
14025		42	11.06	0	37.9		-10	55
14045		41.65	11.06	0	37.9		-10	55
14060		41.65	11.06	0	37.9		-10	55
14065		41.5	11.06	0	37.9		-10	55
14085		41.46	11.06	0	37.9		-10	55
14105		41.15	11.06	0	37.9		-10	55
14125		41.02	10.73	0	37.9		-10	55
14145		40.91	10.73	0	37.9		-10	55
14165		40.82	10.73	0	37.9		-10	55
14185		40.5	10.73	0	37.9		-10	55
14205		40.43	10.73	0	37.9		-10	55
14225		40.26	10.73	0	37.9		-10	55
14245		40.11	10.73	0	37.9		-10	55
14250		40.11	10.73	0	37.9		-10	55
14265		39.74	10.73	0	37.9		-10	55
14285		39.84	10.73	0	37.9		-10	55
14305		39.59	10.73	0	37.9		-10	55
14315		39.59	10.73	0	37.9		-10	55
14325		39.47	10.73	0	37.9		-10	55
14345		39.39	10.73	0	37.9		-10	55
14365		39.16	10.73	0	37.9		-10	55
14375		39.16	10.73	0	37.9		-10	55
14385		38.91	10.73	0	37.9		-10	55
14405		38.93	10.73	0	37.9		-10	55
14425		38.74	10.73	0	37.9		-10	55
14435		38.74	10.73	0	37.9		-10	55
14445		38.8	10.73	0	37.9		-10	55
14465		38.61	10.73	0	37.9		-10	55
14485		38.59	10.73	0	37.9		-10	55
14500		38.59	10.73	0	37.9		-10	55
14505		38.51	10.73	0	37.9		-10	55
14525		38.25	10.73	0	37.9		-10	55
14545		38.3	10.73	0	37.9		-10	55
14560		38.3	10.73	0	37.9		-10	55
14565		38.19	10.73	0	37.9		-10	55
14585		38.21	10.73	0	37.9		-10	55
14605		38.2	10.73	0	37.9		-10	55
14625		38.09	10.91	0	37.9		-10	55
14645		38	10.91	0	37.9		-10	55
14665		37.95	10.91	0	37.9		-10	55
14685		38.13	10.91	0	37.9		-10	55
14705		37.98	10.91	0	37.9		-10	55
14725		38.02	10.91	0	37.9		-10	55
14745		37.96	10.91	0	37.9		-10	55
14750		37.96	10.91	0	37.9		-10	55
14765		38.03	10.91	0	37.9		-10	55
14785		37.98	10.91	0	37.9		-10	55
14805		38.11	10.91	0	37.9		-10	55
14810		38.11	10.91	0	37.9		-10	55
14825		38.06	10.91	0	37.9		-10	55
14845		38.13	10.91	0	37.9		-10	55
14865		38.19	10.91	0	37.9		-10	55
14875		38.19	10.91	0	37.9		-10	55
14885		38.29	10.91	0	37.9		-10	55
14905		38.26	10.91	0	37.9		-10	55
14925		38.36	10.91	0	37.9		-10	55
14935		38.36	10.91	0	37.9		-10	55
14945		38.5	10.91	0	37.9		-10	55
14965		38.61	10.91	0	37.9		-10	55
14985		38.7	10.91	0	37.9		-10	55
15000		38.7	10.91	0	37.9		-10	55
15005		38.78	10.91	0	37.9		-10	55
15025		38.96	10.91	0	37.9		-10	55
15045		39.08	10.91	0	37.9		-10	55
15060		39.08	10.91	0	37.9		-10	55
15065		39.26	10.91	0	37.9		-10	55
15085		39.41	10.91	0	37.9		-10	55
15105		39.45	10.91	0	37.9		-10	55
15125		39.74	10.78	0	37.9		-10	55
15145		39.97	10.78	0	37.9		-10	55
15165		40.12	10.78	0	37.9		-10	55
15185		40.3	10.78	0	37.9		-10	55
15205		40.6	10.78	0	37.9		-10	55
15225		40.57	10.78	0	37.9		-10	55
15245		40.92	10.78	0	37.9		-10	55
15250		40.92	10.78	0	37.9		-10	55
15265		41.25	10.78	0	37.9		-10	55
15285		41.16	10.78	0	37.9		-10	55
15305		41.6	10.78	0	37.9		-10	55
15310		41.6	10.78	0	37.9		-10	55
15325		41.78	10.78	0	37.9		-10	55
15345		41.92	10.78	0	37.9		-10	55
15365		42.14	10.78	0	37.9		-10	55
15370		42.14	10.78	0	37.9		-10	55
15385		42.52	10.78	0	37.9		-10	55
15405		42.59	10.78	0	37.9		-10	55
15425		42.73	10.78	0	37.9		-10	55
15435		42.73	10.78	0	37.9		-10	55
15445		42.87	10.78	0	37.9		-10	55
15465		43.23	10.78	0	37.9		-10	55
15485		43.32	10.78	0	37.9		-10	55
15495		43.32	10.78	0	37.9		-10	55
15505		43.63	10.78	0	37.9		-10	55
15525		43.69	10.78	0	37.9		-10	55
15545		43.97	10.78	0	37.9		-10	55
15560		43.97	10.78	0	37.9		-10	55
15565		44.06	10.78	0	37.9		-10	55
15585		44.26	10.78	0	37.9		-10	55
15605		44.58	10.78	0	37.9		-10	55
15620		44.58	10.78	0	37.9		-10	55
15625		44.65	10.78	0	37.9		-10	55
15645		44.92	10.78	0	37.9		-10	55
15665		45.02	10.78	0	37.9		-10	55
15685		45.17	11.07	0	37.9		-10	55
15705		45.46	11.07	0	37.9		-10	55
15725		45.57	11.07	0	37.9		-10	55
15745		45.86	11.07	0	37.9		-10	55
15765		45.79	11.07	0	37.9		-10	55
15785		45.99	11.07	0	37.9		-10	55
15805		46.25	11.07	0	37.9		-10	55
15810		46.25	11.07	0	37.9		-10	55
15825		46.34	11.07	0	37.9		-10	55
15845		46.59	11.07	0	37.9		-10	55
15865		46.89	11.07	0	37.9		-10	55
15870		46.89	11.07	0	37.9		-10	55
15885		46.89	11.07	0	37.9		-10	55
15905		47.06	11.07	0	37.9		-10	55
15925		47.14	11.07	0	37.9		-10	55
15935		47.14	11.07	0	37.9		-10	55
15945		47.36	11.07	0	37.9		-10	55
15965		47.46	11.07	0	37.9		-10	55
15985		47.5	11.07	0	37.9		-10	55
15995		47.5	11.07	0	37.9		-10	55
16005		47.47	11.07	0	37.9		-10	55
16025		47.56	11.07	0	37.9		-10	55
16045		47.54	11.07	0	37.9		-10	55
16060		47.54	11.07	0	37.9		-10	55
16065		47.76	11.07	0	37.9		-10	55
16085		47.76	11.07	0	37.9		-10	55
16105		47.77	11.07	0	37.9		-10	55
16120		47.77	11.07	0	37.9		-10	55
16125		47.57	11.07	0	37.9		-10	55
16145		47.72	11.07	0	37.9		-10	55
16165		48.01	11.07	0	37.9		-10	55
16185		47.83	11.07	0	37.9		-10	55
16205		47.73	11.07	0	37.9		-10	55
16225		47.77	11.07	0	37.9		-10	55
16245		47.64	11.07	0	37.9		-10	55
16265		47.91	11.07	0	37.9		-10	55
16285		47.68	11.07	0	37.9		-10	55
16305		47.64	11.07	0	37.9		-10	55
16315		47.64	11.07	0	37.9		-10	55
16325		47.56	11.07	0	37.9		-10	55
16345		47.5	11.07	0	37.9		-10	55
16365		47.33	11.07	0	37.9		-10	55
16370		47.33	11.07	0	37.9		-10	55
16385		47.28	11.07	0	37.9		-10	55
16405		47.08	11.07	0	37.9		-10	55
16425		47.03	11.07	0	37.9		-10	55
16435		47.03	11.07	0	37.9		-10	55
16445		46.95	11.07	0	37.9		-10	55
16465		46.71	11.07	0	37.9		-10	55
16485		46.36	11.07	0	37.9		-10	55
16495		46.36	11.07	0	37.9		-10	55
16505		46.26	11.07	0	37.9		-10	55
16525		46.05	11.07	0	37.9		-10	55
16545		45.94	11.07	0	37.9		-10	55
16555		45.94	11.07	0	37.9		-10	55
16565		45.72	11.07	0	37.9		-10	55
16585		45.35	11.07	0	37.9		-10	55
16605		45.35	11.07	0	37.9		-10	55
16620		45.35	11.07	0	37.9		-10	55
16625		45.03	11.07	0	37.9		-10	55
16645		44.77	11.07	0	37.9		-10	55
16665		44.54	11.07	0	37.9		-10	55
16685		44.4	11.09	0	37.9		-10	55
16705		44.13	11.09	0	37.9		-10	55
16725		44.08	11.09	0	37.9		-10	55
16745		43.86	11.09	0	37.9		-10	55
16765		43.61	11.09	0	37.9		-10	55
16785		43.46	11.09	0	37.9		-10	55
16805		43.28	11.09	0	37.9		-10	55
16810		43.28	11.09	0	37.9		-10	55
16825		42.92	11.09	0	37.9		-10	55
16845		42.7	11.09	0	37.9		-10	55
16865		42.67	11.09	0	37.9		-10	55
16870		42.67	11.09	0	37.9		-10	55
16885		42.52	11.09	0	37.9		-10	55
16905		42.23	11.09	0	37.9		-10	55
16925		41.99	11.09	0	37.9		-10	55
16930		41.99	11.09	0	37.9		-10	55
16945		41.86	11.09	0	37.9		-10	55
16965		41.88	11.09	0	37.9		-10	55
16985		41.64	11.09	0	37.9		-10	55
16995		41.64	11.09	0	37.9		-10	55
17005		41.45	11.09	0	37.9		-10	55
17025		41.19	11.09	0	37.9		-10	55
17045		41.01	11.09	0	37.9		-10	55
17055		41.01	11.09	0	37.9		-10	55
17065		40.95	11.09	0	37.9		-10	55
17085		40.74	11.09	0	37.9		-10	55
17105		40.59	11.09	0	37.9		-10	55
17120		40.59	11.09	0	37.9		-10	55
17125		40.4	11.09	0	37.9		-10	55
17145		40.28	11.09	0	37.9		-10	55
17165		40.13	11.09	0	37.9		-10	55
17180		40.13	11.09	0	37.9		-10	55
17185		39.95	11.09	0	37.9		-10	55
17205		39.75	11.09	0	37.9		-10	55
17225		39.58	11.09	0	37.9		-10	55
17245		39.48	11.21	0	37.9		-10	55
17265		39.31	11.21	0	37.9		-10	55
17285		39.12	11.21	0	37.9		-10	55
17305		39.01	11.21	0	37.9		-10	55
17325		38.9	11.21	0	37.9		-10	55
17345		38.91	11.21	0	37.9		-10	55
17365		38.7	11.21	0	37.9		-10	55
17370		38.7	11.21	0	37.9		-10	55
17385		38.74	11.21	0	37.9		-10	55
17405		38.49	11.21	0	37.9		-10	55
17425		38.32	11.21	0	37.9		-10	55
17430		38.32	11.21	0	37.9		-10	55
17445		38.28	11.21	0	37.9		-10	55
17465		38.27	11.21	0	37.9		-10	55
17485		38.28	11.21	0	37.9		-10	55
17495		38.28	11.21	0	37.9		-10	55
17505		38.05	11.21	0	37.9		-10	55
17525		38.15	11.21	0	37.9		-10	55
17545		38.11	11.21	0	37.9		-10	55
17555		38.11	11.21	0	37.9		-10	55
17565		38.15	11.21	0	37.9		-10	55
17585		37.97	11.21	0	37.9		-10	55
17605		37.93	11.21	0	37.9		-10	55
17620		37.93	11.21	0	37.9		-10	55
17625		38.07	11.21	0	37.9		-10	55
17645		38.07	11.21	0	37.9		-10	55
17665		38.04	11.21	0	37.9		-10	55
17680		38.04	11.21	0	37.9		-10	55
17685		38	11.21	0	37.9		-10	55
17705		38.09	11.21	0	37.9		-10	55
17725		38.1	11.21	0	37.9		-10	55
17745		37.99	11.26	0	37.9		-10	55
17765		38.13	11.26	0	37.9		-10	55
17785		38.08	11.26	0	37.9		-10	55
17805		38.04	11.26	0	37.9		-10	55
17825		38.13	11.26	0	37.9		-10	55
17845		38.22	11.26	0	37.9		-10	55
17865		38.36	11.26	0	37.9		-10	55
17870		38.36	11.26	0	37.9		-10	55
17885		38.44	11.26	0	37.9		-10	55
17905		38.46	11.26	0	37.9		-10	55
17925		38.55	11.26	0	37.9		-10	55
17930		38.55	11.26	0	37.9		-10	55
17945		38.79	11.26	0	37.9		-10	55
17965		38.98	11.26	0	37.9		-10	55
17985		39.08	11.26	0	37.9		-10	55
17995		39.08	11.26	0	37.9		-10	55
18005		39.01	11.26	0	37.9		-10	55
18025		39.5	11.26	0	37.9		-10	55
18045		39.42	11.26	0	37.9		-10	55
18055		39.42	11.26	0	37.9		-10	55
18065		39.72	11.26	0	37.9		-10	55
18085		39.95	11.26	0	37.9		-10	55
18105		40.19	11.26	0	37.9		-10	55
18115		40.19	11.26	0	37.9		-10	55
18125		40.12	11.26	0	37.9		-10	55
18145		40.51	11.26	0	37.9		-10	55
18165		40.69	11.26	0	37.9		-10	55
18180		40.69	11.26	0	37.9		-10	55
18185		40.91	11.26	0	37.9		-10	55
18205		41	11.26	0	37.9		-10	55
18225		41.29	11.26	0	37.9		-10	55
18240		41.29	11.26	0	37.9		-10	55
18245		41.45	11.26	0	37.9		-10	55
18265		41.76	11.26	0	37.9		-10	55
18285		41.96	11.26	0	37.9		-10	55
18305		42	11.11	0	37.9		-10	55
18325		42.34	11.11	0	37.9		-10	55
18345		42.41	11.11	0	37.9		-10	55
18365		42.76	11.11	0	37.9		-10	55
18385		42.99	11.11	0	37.9		-10	55
18405		43.18	11.11	0	37.9		-10	55
18425		43.31	11.11	0	37.9		-10	55
18430		43.31	11.11	0	37.9		-10	55
18445		43.51	11.11	0	37.9		-10	55
18465		43.76	11.11	0	37.9		-10	55
18485		43.73	11.11	0	37.9		-10	55
18490		43.73	11.11	0	37.9		-10	55
18505		43.99	11.11	0	37.9		-10	55
18525		44.15	11.11	0	37.9		-10	55
18545		44.58	11.11	0	37.9		-10	55
18555		44.58	11.11	0	37.9		-10	55
18565		44.7	11.11	0	37.9		-10	55
18585		44.88	11.11	0	37.9		-10	55
18605		44.88	11.11	0	37.9		-10	55
18615		44.88	11.11	0	37.9		-10	55
18625		45.07	11.11	0	37.9		-10	55
18645		45.26	11.11	0	37.9		-10	55
18665		45.45	11.11	0	37.9		-10	55
18680		45.45	11.11	0	37.9		-10	55
18685		45.78	11.11	0	37.9		-10	55
18705		45.85	11.11	0	37.9		-10	55
18725		45.89	11.11	0	37.9		-10	55
18740		45.89	11.11	0	37.9		-10	55
18745		46.2	11.11	0	37.9		-10	55
18765		46.5	11.11	0	37.9		-10	55
18785		46.54	11.11	0	37.9		-10	55
18805		46.62	11.36	0	37.9		-10	55
18825		46.64	11.36	0	37.9		-10	55
18845		46.8	11.36	0	37.9		-10	55
18865		47.17	11.36	0	37.9		-10	55
18885		47.24	11.36	0	37.9		-10	55
18905		47.33	11.36	0	37.9		-10	55
18925		47.37	11.36	0	37.9		-10	55
18930		47.37	11.36	0	37.9		-10	55
18945		47.64	11.36	0	37.9		-10	55
18965		47.53	11.36	0	37.9		-10	55
18985		47.64	11.36	0	37.9		-10	55
18990		47.64	11.36	0	37.9		-10	55
19005		47.78	11.36	0	37.9		-10	55
19025		47.54	11.36	0	37.9		-10	55
19045		47.64	11.36	0	37.9		-10	55
19055		47.64	11.36	0	37.9		-10	55
19065		47.65	11.36	0	37.9		-10	55
19085		47.81	11.36	0	37.9		-10	55
19105		47.73	11.36	0	37.9		-10	55
19115		47.73	11.36	0	37.9		-10	55
19125		47.71	11.36	0	37.9		-10	55
19145		47.69	11.36	0	37.9		-10	55
19165		47.91	11.36	0	37.9		-10	55
19180		47.91	11.36	0	37.9		-10	55
19185		47.69	11.36	0	37.9		-10	55
19205		47.78	11.36	0	37.9		-10	55
19225		47.43	11.36	0	37.9		-10	55
19240		47.43	11.36	0	37.9		-10	55
19245		47.51	11.36	0	37.9		-10	55
19265		47.14	11.36	0	37.9		-10	55
19285		47.16	11.36	0	37.9		-10	55
19305		47.05	11.27	0	37.9		-10	55
19325		47.03	11.27	0	37.9		-10	55
19345		46.81	11.27	0	37.9		-10	55
19365		46.62	11.27	0	37.9		-10	55
19385		46.45	11.27	0	37.9		-10	55
19405		46.12	11.27	0	37.9		-10	55
19425		45.92	11.27	0	37.9		-10	55
19430		45.92	11.27	0	37.9		-10	55
19445		45.83	11.27	0	37.9		-10	55
19465		45.58	11.27	0	37.9		-10	55
19485		45.52	11.27	0	37.9		-10	55
19490		45.52	11.27	0	37.9		-10	55
19505		45.08	11.27	0	37.9		-10	55
19525		44.79	11.27	0	37.9		-10	55
19545		44.63	11.27	0	37.9		-10	55
19550		44.63	11.27	0	37.9		-10	55
19565		44.52	11.27	0	37.9		-10	55
19585		44.33	11.27	0	37.9		-10	55
19605		44.1	11.27	0	37.9		-10	55
19615		44.1	11.27	0	37.9		-10	55
19625		43.87	11.27	0	37.9		-10	55
19645		43.69	11.27	0	37.9		-10	55
19665		43.47	11.27	0	37.9		-10	55
19675		43.47	11.27	0	37.9		-10	55
19685		43.32	11.27	0	37.9		-10	55
19705		43.06	11.27	0	37.9		-10	55
19725		42.83	11.27	0	37.9		-10	55
19740		42.83	11.27	0	37.9		-10	55
19745		42.72	11.27	0	37.9		-10	55
19765		42.58	11.27	0	37.9		-10	55
19785		42.24	11.27	0	37.9		-10	55
19800		42.24	11.27	0	37.9		-10	55
19805		42.23	11.27	0	37.9		-10	55
19825		41.91	11.27	0	37.9		-10	55
19845		41.76	11.27	0	37.9		-10	55
19865		41.76	11.22	0	37.9		-10	55
19885		41.51	11.22	0	37.9		-10	55
19905		41.38	11.22	0	37.9		-10	55
19925		41.18	11.22	0	37.9		-10	55
19945		41.19	11.22	0	37.9		-10	55
19965		40.71	11.22	0	37.9		-10	55
19985		40.68	11.22	0	37.9		-10	55
19990		40.68	11.22	0	37.9		-10	55
20005		40.44	11.22	0	37.9		-10	55
20025		40.2	11.22	0	37.9		-10	55
20045		40.25	11.22	0	37.9		-10	55
20050		40.25	11.22	0	37.9		-10	55
20065		39.95	11.22	0	37.9		-10	55
20085		39.86	11.22	0	37.9		-10	55
20105		39.57	11.22	0	37.9		-10	55
20115		39.57	11.22	0	37.9		-10	55
20125		39.48	11.22	0	37.9		-10	55
20145		39.37	11.22	0	37.9		-10	55
20165		39.22	11.22	0	37.9		-10	55
20175		39.22	11.22	0	37.9		-10	55
20185		39.02	11.22	0	37.9		-10	55
20205		38.94	11.22	0	37.9		-10	55
20225		38.79	11.22	0	37.9		-10	55
20240		38.79	11.22	0	37.9		-10	55
20245		38.74	11.22	0	37.9		-10	55
20265		38.61	11.22	0	37.9		-10	55
20285		38.56	11.22	0	37.9		-10	55
20300		38.56	11.22	0	37.9		-10	55
20305		38.33	11.22	0	37.9		-10	55
20325		38.3	11.22	0	37.9		-10	55
20345		38.31	11.22	0	37.9		-10	55
20365		38.14	11.37	0	37.9		-10	55
20385		38.02	11.37	0	37.9		-10	55
20405		38.11	11.37	0	37.9		-10	55
20425		37.98	11.37	0	37.9		-10	55
20445		37.95	11.37	0	37.9		-10	55
20465		38.21	11.37	0	37.9		-10	55
20485		37.95	11.37	0	37.9		-10	55
20490		37.95	11.37	0	37.9		-10	55
20505		37.97	11.37	0	37.9		-10	55
20525		37.95	11.37	0	37.9		-10	55
20545		37.91	11.37	0	37.9		-10	55
20550		37.91	11.37	0	37.9		-10	55
20565		38.12	11.37	0	37.9		-10	55
20585		37.98	11.37	0	37.9		-10	55
20605		37.88	11.37	0	37.9		-10	55
20615		37.88	11.37	0	37.9		-10	55
20625		38.03	11.37	0	37.9		-10	55
20645		38.09	11.37	0	37.9		-10	55
20665		38.25	11.37	0	37.9		-10	55
20675		38.25	11.37	0	37.9		-10	55
20685		38.13	11.37	0	37.9		-10	55
20705		38.24	11.37	0	37.9		-10	55
20725		38.43	11.37	0	37.9		-10	55
20740		38.43	11.37	0	37.9		-10	55
20745		38.44	11.37	0	37.9		-10	55
20765		38.72	11.37	0	37.9		-10	55
20785		38.63	11.37	0	37.9		-10	55
20800		38.63	11.37	0	37.9		-10	55
20805		38.85	11.37	0	37.9		-10	55
20825		38.81	11.37	0	37.9		-10	55
20845		39.16	11.37	0	37.9		-10	55
20860		39.16	11.37	0	37.9		-10	55
20865		39.34	11.37	0	37.9		-10	55
20885		39.52	11.37	0	37.9		-10	55
20905		39.55	11.37	0	37.9		-10	55
20925		39.89	11.36	0	37.9		-10	55
20945		40.25	11.36	0	37.9		-10	55
20965		40.4	11.36	0	37.9		-10	55
20985		40.47	11.36	0	37.9		-10	55
20990		40.47	11.36	0	37.9		-10	55
21005		40.61	11.36	0	37.9		-10	55
21025		40.8	11.36	0	37.9		-10	55
21045		41.08	11.36	0	37.9		-10	55
21050		41.08	11.36	0	37.9		-10	55
21065		41.13	11.36	0	37.9		-10	55
21085		41.55	11.36	0	37.9		-10	55
21105		41.58	11.36	0	37.9		-10	55
21110		41.58	11.36	0	37.9		-10	55
21125		41.84	11.36	0	37.9		-10	55
21145		42.02	11.36	0	37.9		-10	55
21165		42.37	11.36	0	37.9		-10	55
21175		42.37	11.36	0	37.9		-10	55
21185		42.42	11.36	0	37.9		-10	55
21205		42.62	11.36	0	37.9		-10	55
21225		42.76	11.36	0	37.9		-10	55
21235		42.76	11.36	0	37.9		-10	55
21245		43.08	11.36	0	37.9		-10	55
21265		43.28	11.36	0	37.9		-10	55
21285		43.44	11.36	0	37.9		-10	55
21300		43.44	11.36	0	37.9		-10	55
21305		43.67	11.36	0	37.9		-10	55
21325		43.88	11.36	0	37.9		-10	55
21345		44.14	11.36	0	37.9		-10	55
21360		44.14	11.36	0	37.9		-10	55
21365		44.3	11.36	0	37.9		-10	55
21385		44.62	11.36	0	37.9		-10	55
21405		44.52	11.36	0	37.9		-10	55
21425		44.74	11.52	0	37.9		-10	55
21445		44.96	11.52	0	37.9		-10	55
21465		45.17	11.52	0	37.9		-10	55
21485		45.52	11.52	0	37.9		-10	55
21505		45.42	11.52	0	37.9		-10	55
21525		45.74	11.52	0	37.9		-10	55
21545		45.93	11.52	0	37.9		-10	55
21550		45.93	11.52	0	37.9		-10	55
21565		46.09	11.52	0	37.9		-10	55
21585		46.27	11.52	0	37.9		-10	55
21605		46.42	11.52	0	37.9		-10	55
21610		46.42	11.52	0	37.9		-10	55
21625		46.54	11.52	0	37.9		-10	55
21645		46.71	11.52	0	37.9		-10	55
21665		46.96	11.52	0	37.9		-10	55
21675		46.96	11.52	0	37.9		-10	55
21685		47.03	11.52	0	37.9		-10	55
21705		47.13	11.52	0	37.9		-10	55
21725		47.15	11.52	0	37.9		-10	55
21735		47.15	11.52	0	37.9		-10	55
21745		47.37	11.52	0	37.9		-10	55
21765		47.51	11.52	0	37.9		-10	55
21785		47.68	11.52	0	37.9		-10	55
21800		47.68	11.52	0	37.9		-10	55
21805		47.33	11.52	0	37.9		-10	55
21825		47.61	11.52	0	37.9		-10	55
21845		47.76	11.52	0	37.9		-10	55
21860		47.76	11.52	0	37.9		-10	55
21865		47.51	11.52	0	37.9		-10	55
21885		47.73	11.52	0	37.9		-10	55
21905		47.62	11.52	0	37.9		-10	55
21925		47.73	11.42	0	37.9		-10	55
21945		47.69	11.42	0	37.9		-10	55
21965		47.82	11.42	0	37.9		-10	55
21985		47.64	11.42	0	37.9		-10	55
22005		47.82	11.42	0	37.9		-10	55
22025		48.05	11.42	0	37.9		-10	55
22045		47.62	11.42	0	37.9		-10	55
22050		47.62	11.42	0	37.9		-10	55
22065		47.71	11.42	0	37.9		-10	55
22085		47.76	11.42	0	37.9		-10	55
22105		47.47	11.42	0	37.9		-10	55
22110		47.47	11.42	0	37.9		-10	55
22125		47.53	11.42	0	37.9		-10	55
22145		47.41	11.42	0	37.9		-10	55
22165		47.43	11.42	0	37.9		-10	55
22170		47.43	11.42	0	37.9		-10	55
22185		47.28	11.42	0	37.9		-10	55
22205		47.15	11.42	0	37.9		-10	55
22225		46.82	11.42	0	37.9		-10	55
22235		46.82	11.42	0	37.9		-10	55
22245		46.98	11.42	0	37.9		-10	55
22265		46.73	11.42	0	37.9		-10	55
22285		46.41	11.42	0	37.9		-10	55
22300		46.41	11.42	0	37.9		-10	55
22305		46.22	11.42	0	37.9		-10	55
22325		46.1	11.42	0	37.9		-10	55
22345		45.84	11.42	0	37.9		-10	55
22360		45.84	11.42	0	37.9		-10	55
22365		45.63	11.42	0	37.9		-10	55
22385		45.45	11.42	0	37.9		-10	55
22405		45.3	11.42	0	37.9		-10	55
22420		45.3	11.42	0	37.9		-10	55
22425		45.04	11.42	0	37.9		-10	55
22445		44.84	11.42	0	37.9		-10	55
22465		44.7	11.42	0	37.9		-10	55
22485		44.52	11.55	0	37.9		-10	55
22505		44.1	11.55	0	37.9		-10	55
22525		44.06	11.55	0	37.9		-10	55
22545		43.94	11.55	0	37.9		-10	55
22565		43.66	11.55	0	37.9		-10	55
22585		43.59	11.55	0	37.9		-10	55
22605		43.21	11.55	0	37.9		-10	55
22610		43.21	11.55	0	37.9		-10	55
22625		43.02	11.55	0	37.9		-10	55
22645		43	11.55	0	37.9		-10	55
22665		42.71	11.55	0	37.9		-10	55
22670		42.71	11.55	0	37.9		-10	55
22685		42.5	11.55	0	37.9		-10	55
22705		42.28	11.55	0	37.9		-10	55
22725		42.07	11.55	0	37.9		-10	55
22735		42.07	11.55	0	37.9		-10	55
22745		42.12	11.55	0	37.9		-10	55
22765		41.92	11.55	0	37.9		-10	55
22785		41.7	11.55	0	37.9		-10	55
22795		41.7	11.55	0	37.9		-10	55
22805		41.46	11.55	0	37.9		-10	55
22825		41.34	11.55	0	37.9		-10	55
22845		41.03	11.55	0	37.9		-10	55
22860		41.03	11.55	0	37.9		-10	55
22865		41.02	11.55	0	37.9		-10	55
22885		40.77	11.55	0	37.9		-10	55
22905		40.63	11.55	0	37.9		-10	55
22920		40.63	11.55	0	37.9		-10	55
22925		40.45	11.55	0	37.9		-10	55
22945		40.37	11.55	0	37.9		-10	55
22965		40.2	11.55	0	37.9		-10	55
22985		40.03	11.55	0	37.9		-10	55
23005		39.76	11.55	0	37.9		-10	55
23025		39.6	11.55	0	37.9		-10	55
23045		39.61	11.55	0	37.9		-10	55
23065		39.4	11.55	0	37.9		-10	55
23085		39.2	11.55	0	37.9		-10	55
23105		39.04	11.55	0	37.9		-10	55
23110		39.04	11.55	0	37.9		-10	55
23125		38.96	11.55	0	37.9		-10	55
23145		38.84	11.55	0	37.9		-10	55
23165		38.69	11.55	0	37.9		-10	55
23170		38.69	11.55	0	37.9		-10	55
23185		38.63	11.55	0	37.9		-10	55
23205		38.54	11.55	0	37.9		-10	55
23225		38.4	11.55	0	37.9		-10	55
23235		38.4	11.55	0	37.9		-10	55
23245		38.29	11.55	0	37.9		-10	55
23265		38.27	11.55	0	37.9		-10	55
23285		38.14	11.55	0	37.9		-10	55
23295		38.14	11.55	0	37.9		-10	55
23305		38.1	11.55	0	37.9		-10	55
23325		38.2	11.55	0	37.9		-10	55
23345		38.17	11.55	0	37.9		-10	55
23360		38.17	11.55	0	37.9		-10	55
23365		38	11.55	0	37.9		-10	55
23385		38	11.55	0	37.9		-10	55
23405		37.9	11.55	0	37.9		-10	55
23420		37.9	11.55	0	37.9		-10	55
23425		37.98	11.55	0	37.9		-10	55
23445		38.04	11.55	0	37.9		-10	55
23465		37.83	11.55	0	37.9		-10	55
23485		37.93	11.69	0	37.9		-10	55
23505		38.01	11.69	0	37.9		-10	55
23525		37.91	11.69	0	37.9		-10	55
23545		37.95	11.69	0	37.9		-10	55
23565		37.88	11.69	0	37.9		-10	55
23585		38.13	11.69	0	37.9		-10	55
23605		38.12	11.69	0	37.9		-10	55
23610		38.12	11.69	0	37.9		-10	55
23625		38.09	11.69	0	37.9		-10	55
23645		38.31	11.69	0	37.9		-10	55
23665		38.18	11.69	0	37.9		-10	55
23670		38.18	11.69	0	37.9		-10	55
23685		38.46	11.69	0	37.9		-10	55
23705		38.53	11.69	0	37.9		-10	55
23725		38.7	11.69	0	37.9		-10	55
23730		38.7	11.69	0	37.9		-10	55
23745		38.8	11.69	0	37.9		-10	55
23765		38.87	11.69	0	37.9		-10	55
23785		39.13	11.69	0	37.9		-10	55
23795		39.13	11.69	0	37.9		-10	55
23805		39.32	11.69	0	37.9		-10	55
23825		39.35	11.69	0	37.9		-10	55
23845		39.51	11.69	0	37.9		-10	55
23855		39.51	11.69	0	37.9		-10	55
23865		39.85	11.69	0	37.9		-10	55
23885		40.09	11.69	0	37.9		-10	55
23905		40.11	11.69	0	37.9		-10	55
23920		40.11	11.69	0	37.9		-10	55
23925		40.22	11.69	0	37.9		-10	55
23945		40.6	11.69	0	37.9		-10	55
23965		40.73	11.69	0	37.9		-10	55
23980		40.73	11.69	0	37.9		-10	55
23985		40.92	11.69	0	37.9		-10	55
24005		41.15	11.69	0	37.9		-10	55
24025		41.2	11.69	0	37.9		-10	55
24045		41.59	11.55	0	37.9		-10	55
24065		41.92	11.55	0	37.9		-10	55
24085		42.18	11.55	0	37.9		-10	55
24105		42.34	11.55	0	37.9		-10	55
24125		42.31	11.55	0	37.9		-10	55
24145		42.75	11.55	0	37.9		-10	55
24165		42.86	11.55	0	37.9		-10	55
24170		42.86	11.55	0	37.9		-10	55
24185		43.06	11.55	0	37.9		-10	55
24205		43.23	11.55	0	37.9		-10	55
24225		43.54	11.55	0	37.9		-10	55
24230		43.54	11.55	0	37.9		-10	55
24245		43.59	11.55	0	37.9		-10	55
24265		43.84	11.55	0	37.9		-10	55
24285		44.13	11.55	0	37.9		-10	55
24295		44.13	11.55	0	37.9		-10	55
24305		44.24	11.55	0	37.9		-10	55
24325		44.33	11.55	0	37.9		-10	55
24345		44.74	11.55	0	37.9		-10	55
24355		44.74	11.55	0	37.9		-10	55
24365		44.73	11.55	0	37.9		-10	55
24385		44.98	11.55	0	37.9		-10	55
24405		45.04	11.55	0	37.9		-10	55
24420		45.04	11.55	0	37.9		-10	55
24425		45.47	11.55	0	37.9		-10	55
24445		45.58	11.55	0	37.9		-10	55
24465		45.64	11.55	0	37.9		-10	55
24480		45.64	11.55	0	37.9		-10	55
24485		45.94	11.55	0	37.9		-10	55
24505		46.07	11.55	0	37.9		-10	55
24525		46.05	11.55	0	37.9		-10	55
24545		46.4	11.5	0	37.9		-10	55
24565		46.52	11.5	0	37.9		-10	55
24585		46.84	11.5	0	37.9		-10	55
24605		46.7	11.5	0	37.9		-10	55
24625		46.81	11.5	0	37.9		-10	55
24645		47.11	11.5	0	37.9		-10	55
24665		47.25	11.5	0	37.9		-10	55
24670		47.25	11.5	0	37.9		-10	55
24685		47.34	11.5	0	37.9		-10	55
24705		47.53	11.5	0	37.9		-10	55
24725		47.46	11.5	0	37.9		-10	55
24730		47.46	11.5	0	37.9		-10	55
24745		47.49	11.5	0	37.9		-10	55
24765		47.63	11.5	0	37.9		-10	55
24785		47.81	11.5	0	37.9		-10	55
24795		47.81	11.5	0	37.9		-10	55
24805		47.61	11.5	0	37.9		-10	55
24825		47.71	11.5	0	37.9		-10	55
24845		47.66	11.5	0	37.9		-10	55
24855		47.66	11.5	0	37.9		-10	55
24865		47.76	11.5	0	37.9		-10	55
24885		47.68	11.5	0	37.9		-10	55
24905		47.65	11.5	0	37.9		-10	55
24920		47.65	11.5	0	37.9		-10	55
24925		47.68	11.5	0	37.9		-10	55
24945		47.9	11.5	0	37.9		-10	55
24965		47.67	11.5	0	37.9		-10	55
24980		47.67	11.5	0	37.9		-10	55
24985		47.6	11.5	0	37.9		-10	55
25005		47.32	11.5	0	37.9		-10	55
25025		47.52	11.5	0	37.9		-10	55
25045		47.33	11.54	0	37.9		-10	55
25065		47.18	11.54	0	37.9		-10	55
25085		47.31	11.54	0	37.9		-10	55
25105		46.96	11.54	0	37.9		-10	55
25125		46.91	11.54	0	37.9		-10	55
25145		46.69	11.54	0	37.9		-10	55
25165		46.52	11.54	0	37.9		-10	55
25185		46.25	11.54	0	37.9		-10	55
25205		45.95	11.54	0	37.9		-10	55
25225		45.78	11.54	0	37.9		-10	55
25230		45.78	11.54	0	37.9		-10	55
25245		45.62	11.54	0	37.9		-10	55
25265		45.46	11.54	0	37.9		-10	55
25285		45.07	11.54	0	37.9		-10	55
25290		45.07	11.54	0	37.9		-10	55
25305		45	11.54	0	37.9		-10	55
25325		44.85	11.54	0	37.9		-10	55
25345		44.54	11.54	0	37.9		-10	55
25355		44.54	11.54	0	37.9		-10	55
25365		44.37	11.54	0	37.9		-10	55
25385		44.16	11.54	0	37.9		-10	55
25405		43.98	11.54	0	37.9		-10	55
25415		43.98	11.54	0	37.9		-10	55
25425		43.75	11.54	0	37.9		-10	55
25445		43.67	11.54	0	37.9		-10	55
25465		43.41	11.54	0	37.9		-10	55
25480		43.41	11.54	0	37.9		-10	55
25485		43.28	11.54	0	37.9		-10	55
25505		42.92	11.54	0	37.9		-10	55
25525		42.88	11.54	0	37.9		-10	55
25540		42.88	11.54	0	37.9		-10	55
25545		42.61	11.54	0	37.9		-10	55
25565		42.4	11.54	0	37.9		-10	55
25585		42.17	11.54	0	37.9		-10	55
25605		42.06	11.67	0	37.9		-10	55
25625		41.93	11.67	0	37.9		-10	55
25645		41.86	11.67	0	37.9		-10	55
25665		41.75	11.67	0	37.9		-10	55
25685		41.32	11.67	0	37.9		-10	55
25705		41.27	11.67	0	37.9		-10	55
25725		41.09	11.67	0	37.9		-10	55
25730		41.09	11.67	0	37.9		-10	55
25745		40.95	11.67	0	37.9		-10	55
25765		40.72	11.67	0	37.9		-10	55
25785		40.58	11.67	0	37.9		-10	55
25790		40.58	11.67	0	37.9		-10	55
25805		40.42	11.67	0	37.9		-10	55
25825		40.3	11.67	0	37.9		-10	55
25845		40.08	11.67	0	37.9		-10	55
25855		40.08	11.67	0	37.9		-10	55
25865		39.92	11.67	0	37.9		-10	55
25885		39.71	11.67	0	37.9		-10	55
25905		39.55	11.67	0	37.9		-10	55
25915		39.55	11.67	0	37.9		-10	55
25925		39.5	11.67	0	37.9		-10	55
25945		39.3	11.67	0	37.9		-10	55
25965		39.16	11.67	0	37.9		-10	55
25980		39.16	11.67	0	37.9		-10	55
25985		38.91	11.67	0	37.9		-10	55
26005		38.73	11.67	0	37.9		-10	55
26025		38.82	11.67	0	37.9		-10	55
26040		38.82	11.67	0	37.9		-10	55
26045		38.59	11.67	0	37.9		-10	55
26065		38.53	11.67	0	37.9		-10	55
26085		38.36	11.67	0	37.9		-10	55
26105		38.22	11.64	0	37.9		-10	55
26125		38.29	11.64	0	37.9		-10	55
26145		38.29	11.64	0	37.9		-10	55
26165		38.15	11.64	0	37.9		-10	55
26185		38.06	11.64	0	37.9		-10	55
26205		37.96	11.64	0	37.9		-10	55
26225		37.99	11.64	0	37.9		-10	55
26230		37.99	11.64	0	37.9		-10	55
26245		37.97	11.64	0	37.9		-10	55
26265		38.01	11.64	0	37.9		-10	55
26285		37.97	11.64	0	37.9		-10	55
26290		37.97	11.64	0	37.9		-10	55
26305		38.07	11.64	0	37.9		-10	55
26325		37.87	11.64	0	37.9		-10	55
26345		37.84	11.64	0	37.9		-10	55
26350		37.84	11.64	0	37.9		-10	55
26365		37.99	11.64	0	37.9		-10	55
26385		38.11	11.64	0	37.9		-10	55
26405		38.1	11.64	0	37.9		-10	55
26415		38.1	11.64	0	37.9		-10	55
26425		37.95	11.64	0	37.9		-10	55
26445		38	11.64	0	37.9		-10	55
26465		38.16	11.64	0	37.9		-10	55
26475		38.16	11.64	0	37.9		-10	55
26485		38.15	11.64	0	37.9		-10	55
26505		38.23	11.64	0	37.9		-10	55
26525		38.39	11.64	0	37.9		-10	55
26540		38.39	11.64	0	37.9		-10	55
26545		38.44	11.64	0	37.9		-10	55
26565		38.61	11.64	0	37.9		-10	55
26585		38.57	11.64	0	37.9		-10	55
26605		38.85	11.54	0	37.9		-10	55
26625		38.93	11.54	0	37.9		-10	55
26645		39.16	11.54	0	37.9		-10	55
26665		39.26	11.54	0	37.9		-10	55
26685		39.43	11.54	0	37.9		-10	55
26705		39.68	11.54	0	37.9		-10	55
26725		39.81	11.54	0	37.9		-10	55
26745		40.07	11.54	0	37.9		-10	55
26765		40.41	11.54	0	37.9		-10	55
26785		40.58	11.54	0	37.9		-10	55
26790		40.58	11.54	0	37.9		-10	55
26805		40.61	11.54	0	37.9		-10	55
26825		40.88	11.54	0	37.9		-10	55
26845		41.14	11.54	0	37.9		-10	55
26850		41.14	11.54	0	37.9		-10	55
26865		41.15	11.54	0	37.9		-10	55
26885		41.46	11.54	0	37.9		-10	55
26905		41.69	11.54	0	37.9		-10	55
26915		41.69	11.54	0	37.9		-10	55
26925		41.81	11.54	0	37.9		-10	55
26945		42.15	11.54	0	37.9		-10	55
26965		42.38	11.54	0	37.9		-10	55
26975		42.38	11.54	0	37.9		-10	55
26985		42.5	11.54	0	37.9		-10	55
27005		42.69	11.54	0	37.9		-10	55
27025		42.91	11.54	0	37.9		-10	55
27040		42.91	11.54	0	37.9		-10	55
27045		43.28	11.54	0	37.9		-10	55
27065		43.44	11.54	0	37.9		-10	55
27085		43.56	11.54	0	37.9		-10	55
27100		43.56	11.54	0	37.9		-10	55
27105		43.81	11.54	0	37.9		-10	55
27125		43.95	11.54	0	37.9		-10	55
27145		44.15	11.54	0	37.9		-10	55
27165		44.4	11.74	0	37.9		-10	55
27185		44.54	11.74	0	37.9		-10	55
27205		44.68	11.74	0	37.9		-10	55
27225		44.96	11.74	0	37.9		-10	55
27245		45.06	11.74	0	37.9		-10	55
27265		45.2	11.74	0	37.9		-10	55
27285		45.24	11.74	0	37.9		-10	55
27290		45.24	11.74	0	37.9		-10	55
27305		45.73	11.74	0	37.9		-10	55
27325		45.88	11.74	0	37.9		-10	55
27345		45.99	11.74	0	37.9		-10	55
27350		45.99	11.74	0	37.9		-10	55
27365		46.13	11.74	0	37.9		-10	55
27385		46.24	11.74	0	37.9		-10	55
27405		46.4	11.74	0	37.9		-10	55
27415		46.4	11.74	0	37.9		-10	55
27425		46.71	11.74	0	37.9		-10	55
27445		46.89	11.74	0	37.9		-10	55
27465		47.13	11.74	0	37.9		-10	55
27475		47.13	11.74	0	37.9		-10	55
27485		47.1	11.74	0	37.9		-10	55
27505		47	11.74	0	37.9		-10	55
27525		47.22	11.74	0	37.9		-10	55
27540		47.22	11.74	0	37.9		-10	55
27545		47.39	11.74	0	37.9		-10	55
27565		47.52	11.74	0	37.9		-10	55
27585		47.55	11.74	0	37.9		-10	55
27600		47.55	11.74	0	37.9		-10	55
27605		47.54	11.74	0	37.9		-10	55
27625		47.52	11.74	0	37.9		-10	55
27645		47.65	11.74	0	37.9		-10	55
27665		47.65	11.65	0	37.9		-10	55
27685		47.63	11.65	0	37.9		-10	55
27705		47.61	11.65	0	37.9		-10	55
27725		47.74	11.65	0	37.9		-10	55
27745		47.59	11.65	0	37.9		-10	55
27765		47.63	11.65	0	37.9		-10	55
27785		47.58	11.65	0	37.9		-10	55
27805		47.74	11.65	0	37.9		-10	55
27825		47.75	11.65	0	37.9		-10	55
27845		47.82	11.65	0	37.9		-10	55
27850		47.82	11.65	0	37.9		-10	55
27865		47.58	11.65	0	37.9		-10	55
27885		47.42	11.65	0	37.9		-10	55
27905		47.48	11.65	0	37.9		-10	55
27915		47.48	11.65	0	37.9		-10	55
27925		47.56	11.65	0	37.9		-10	55
27945		47.51	11.65	0	37.9		-10	55
27965		47.33	11.65	0	37.9		-10	55
27975		47.33	11.65	0	37.9		-10	55
27985		47.12	11.65	0	37.9		-10	55
28005		47.16	11.65	0	37.9		-10	55
28025		47.09	11.65	0	37.9		-10	55
28035		47.09	11.65	0	37.9		-10	55
28045		46.75	11.65	0	37.9		-10	55
28065		46.6	11.65	0	37.9		-10	55
28085		46.43	11.65	0	37.9		-10	55
28100		46.43	11.65	0	37.9		-10	55
28105		46.12	11.65	0	37.9		-10	55
28125		45.8	11.65	0	37.9		-10	55
28145		45.82	11.65	0	37.9		-10	55
28160		45.82	11.65	0	37.9		-10	55
28165		45.58	11.65	0	37.9		-10	55
28185		45.35	11.65	0	37.9		-10	55
28205		45.21	11.65	0	37.9		-10	55
28225		45.13	11.88	0	37.9		-10	55
28245		44.71	11.88	0	37.9		-10	55
28265		44.62	11.88	0	37.9		-10	55
28285		44.45	11.88	0	37.9		-10	55
28305		44.08	11.88	0	37.9		-10	55
28325		43.97	11.88	0	37.9		-10	55
28345		43.8	11.88	0	37.9		-10	55
28350		43.8	11.88	0	37.9		-10	55
28365		43.65	11.88	0	37.9		-10	55
28385		43.51	11.88	0	37.9		-10	55
28405		43.17	11.88	0	37.9		-10	55
28410		43.17	11.88	0	37.9		-10	55
28425		42.99	11.88	0	37.9		-10	55
28445		43.03	11.88	0	37.9		-10	55
28465		42.77	11.88	0	37.9		-10	55
28475		42.77	11.88	0	37.9		-10	55
28485		42.59	11.88	0	37.9		-10	55
28505		42.31	11.88	0	37.9		-10	55
28525		42.13	11.88	0	37.9		-10	55
28535		42.13	11.88	0	37.9		-10	55
28545		41.83	11.88	0	37.9		-10	55
28565		41.9	11.88	0	37.9		-10	55
28585		41.63	11.88	0	37.9		-10	55
28600		41.63	11.88	0	37.9		-10	55
28605		41.43	11.88	0	37.9		-10	55
28625		41.49	11.88	0	37.9		-10	55
28645		41.22	11.88	0	37.9		-10	55
28660		41.22	11.88	0	37.9		-10	55
28665		40.92	11.88	0	37.9		-10	55
28685		40.66	11.88	0	37.9		-10	55
28705		40.63	11.88	0	37.9		-10	55
28725		40.38	11.9	0	37.9		-10	55
28745		40.38	11.9	0	37.9		-10	55
28765		40.17	11.9	0	37.9		-10	55
28785		40.09	11.9	0	37.9		-10	55
28805		39.78	11.9	0	37.9		-10	55
28825		39.59	11.9	0	37.9		-10	55
28845		39.3	11.9	0	37.9		-10	55
28850		39.3	11.9	0	37.9		-10	55
28865		39.31	11.9	0	37.9		-10	55
28885		39.21	11.9	0	37.9		-10	55
28905		38.94	11.9	0	37.9		-10	55
28910		38.94	11.9	0	37.9		-10	55
28925		39.03	11.9	0	37.9		-10	55
28945		38.85	11.9	0	37.9		-10	55
28965		38.68	11.9	0	37.9		-10	55
28975		38.68	11.9	0	37.9		-10	55
28985		38.57	11.9	0	37.9		-10	55
29005		38.54	11.9	0	37.9		-10	55
29025		38.3	11.9	0	37.9		-10	55
29035		38.3	11.9	0	37.9		-10	55
29045		38.31	11.9	0	37.9		-10	55
29065		38.32	11.9	0	37.9		-10	55
29085		38.22	11.9	0	37.9		-10	55
29100		38.22	11.9	0	37.9		-10	55
29105		38.14	11.9	0	37.9		-10	55
29125		38.05	11.9	0	37.9		-10	55
29145		38.08	11.9	0	37.9		-10	55
29160		38.08	11.9	0	37.9		-10	55
29165		38.07	11.9	0	37.9		-10	55
29185		38.09	11.9	0	37.9		-10	55
29205		37.91	11.9	0	37.9		-10	55
29225		38.07	11.72	0	37.9		-10	55
29245		37.96	11.72	0	37.9		-10	55
29265		37.96	11.72	0	37.9		-10	55
29285		37.87	11.72	0	37.9		-10	55
29305		37.9	11.72	0	37.9		-10	55
29325		38.01	11.72	0	37.9		-10	55
29345		37.92	11.72	0	37.9		-10	55
29365		38.14	11.72	0	37.9		-10	55
29385		38.06	11.72	0	37.9		-10	55
29405		38.26	11.72	0	37.9		-10	55
29410		38.26	11.72	0	37.9		-10	55
29425		38.24	11.72	0	37.9		-10	55
29445		38.32	11.72	0	37.9		-10	55
29465		38.33	11.72	0	37.9		-10	55
29470		38.33	11.72	0	37.9		-10	55
29485		38.61	11.72	0	37.9		-10	55
29505		38.59	11.72	0	37.9		-10	55
29525		38.83	11.72	0	37.9		-10	55
29535		38.83	11.72	0	37.9		-10	55
29545		38.96	11.72	0	37.9		-10	55
29565		39.19	11.72	0	37.9		-10	55
29585		39.3	11.72	0	37.9		-10	55
29595		39.3	11.72	0	37.9		-10	55
29605		39.43	11.72	0	37.9		-10	55
29625		39.68	11.72	0	37.9		-10	55
29645		39.9	11.72	0	37.9		-10	55
29660		39.9	11.72	0	37.9		-10	55
29665		40	11.72	0	37.9		-10	55
29685		40.21	11.72	0	37.9		-10	55
29705		40.32	11.72	0	37.9		-10	55
29720		40.32	11.72	0	37.9		-10	55
29725		40.61	11.72	0	37.9		-10	55
29745		40.89	11.72	0	37.9		-10	55
29765		41.21	11.72	0	37.9		-10	55
29785		41.22	11.85	0	37.9		-10	55
29805		41.44	11.85	0	37.9		-10	55
29825		41.65	11.85	0	37.9		-10	55
29845		41.84	11.85	0	37.9		-10	55
29865		42.19	11.85	0	37.9		-10	55
29885		42.22	11.85	0	37.9		-10	55
29905		42.37	11.85	0	37.9		-10	55
29910		42.37	11.85	0	37.9		-10	55
29925		42.69	11.85	0	37.9		-10	55
29945		42.84	11.85	0	37.9		-10	55
29965		43.08	11.85	0	37.9		-10	55
29970		43.08	11.85	0	37.9		-10	55
29985		43.34	11.85	0	37.9		-10	55
30005		43.53	11.85	0	37.9		-10	55
30025		43.6	11.85	0	37.9		-10	55
30035		43.6	11.85	0	37.9		-10	55
30045		43.99	11.85	0	37.9		-10	55
30065		44.09	11.85	0	37.9		-10	55
30085		44.31	11.85	0	37.9		-10	55
30095		44.31	11.85	0	37.9		-10	55
30105		44.26	11.85	0	37.9		-10	55
30125		44.62	11.85	0	37.9		-10	55
30145		44.84	11.85	0	37.9		-10	55
30160		44.84	11.85	0	37.9		-10	55
30165		45.06	11.85	0	37.9		-10	55
30185		45.24	11.85	0	37.9		-10	55
30205		45.32	11.85	0	37.9		-10	55
30220		45.32	11.85	0	37.9		-10	55
30225		45.57	11.85	0	37.9		-10	55
30245		45.78	11.85	0	37.9		-10	55
30265		46.1	11.85	0	37.9		-10	55
30285		45.98	11.85	0	37.9		-10	55
30305		46.22	11.85	0	37.9		-10	55
30325		46.3	11.85	0	37.9		-10	55
30345		46.65	11.85	0	37.9		-10	55
30365		46.85	11.85	0	37.9		-10	55
30385		46.93	11.85	0	37.9		-10	55
30405		47.09	11.85	0	37.9		-10	55
30410		47.09	11.85	0	37.9		-10	55
30425		47.09	11.85	0	37.9		-10	55
30445		47.25	11.85	0	37.9		-10	55
30465		47.22	11.85	0	37.9		-10	55
30470		47.22	11.85	0	37.9		-10	55
30485		47.39	11.85	0	37.9		-10	55
30505		47.55	11.85	0	37.9		-10	55
30525		47.61	11.85	0	37.9		-10	55
30535		47.61	11.85	0	37.9		-10	55
30545		47.64	11.85	0	37.9		-10	55
30565		47.55	11.85	0	37.9		-10	55
30585		47.58	11.85	0	37.9		-10	55
30595		47.58	11.85	0	37.9		-10	55
30605		47.48	11.85	0	37.9		-10	55
30625		47.83	11.85	0	37.9		-10	55
30645		47.69	11.85	0	37.9		-10	55
30655		47.69	11.85	0	37.9		-10	55
30665		47.64	11.85	0	37.9		-10	55
30685		47.71	11.85	0	37.9		-10	55
30705		47.73	11.85	0	37.9		-10	55
30720		47.73	11.85	0	37.9		-10	55
30725		47.53	11.85	0	37.9		-10	55
30745		47.59	11.85	0	37.9		-10	55
30765		47.63	11.85	0	37.9		-10	55
30780		47.63	11.85	0	37.9		-10	55
30785		47.61	11.85	0	37.9		-10	55
30805		47.64	11.85	0	37.9		-10	55
30825		47.38	11.85	0	37.9		-10	55
30845		47.48	12.1	0	37.9		-10	55
30865		47.22	12.1	0	37.9		-10	55
30885		47.31	12.1	0	37.9		-10	55
30905		47.07	12.1	0	37.9		-10	55
30910		47.07	12.1	0	37.9		-10	55
30925		47	12.1	0	37.9		-10	55
30945		46.79	12.1	0	37.9		-10	55
30965		46.65	12.1	0	37.9		-10	55
30970		46.65	12.1	0	37.9		-10	55
30985		46.39	12.1	0	37.9		-10	55
31005		46.2	12.1	0	37.9		-10	55
31025		46.03	12.1	0	37.9		-10	55
31030		46.03	12.1	0	37.9		-10	55
31045		45.87	12.1	0	37.9		-10	55
31065		45.72	12.1	0	37.9		-10	55
31085		45.47	12.1	0	37.9		-10	55
31095		45.47	12.1	0	37.9		-10	55
31105		45.2	12.1	0	37.9		-10	55
31125		44.91	12.1	0	37.9		-10	55
31145		44.72	12.1	0	37.9		-10	55
31155		44.72	12.1	0	37.9		-10	55
31165		44.91	12.1	0	37.9		-10	55
31185		44.36	12.1	0	37.9		-10	55
31205		44.18	12.1	0	37.9		-10	55
31220		44.18	12.1	0	37.9		-10	55
31225		44.08	12.1	0	37.9		-10	55
31245		43.89	12.1	0	37.9		-10	55
31265		43.59	12.1	0	37.9		-10	55
31280		43.59	12.1	0	37.9		-10	55
31285		43.43	12.1	0	37.9		-10	55
31305		43.19	12.1	0	37.9		-10	55
31325		43.14	12.1	0	37.9		-10	55
31345		43.01	11.98	0	37.9		-10	55
31365		42.83	11.98	0	37.9		-10	55
31385		42.61	11.98	0	37.9		-10	55
31405		42.3	11.98	0	37.9		-10	55
31425		42.17	11.98	0	37.9		-10	55
31445		41.87	11.98	0	37.9		-10	55
31465		41.77	11.98	0	37.9		-10	55
31470		41.77	11.98	0	37.9		-10	55
31485		41.68	11.98	0	37.9		-10	55
31505		41.54	11.98	0	37.9		-10	55
31525		41.21	11.98	0	37.9		-10	55
31530		41.21	11.98	0	37.9		-10	55
31545		41.11	11.98	0	37.9		-10	55
31565		40.99	11.98	0	37.9		-10	55
31585		40.77	11.98	0	37.9		-10	55
31595		40.77	11.98	0	37.9		-10	55
31605		40.59	11.98	0	37.9		-10	55
31625		40.49	11.98	0	37.9		-10	55
31645		40.42	11.98	0	37.9		-10	55
31655		40.42	11.98	0	37.9		-10	55
31665		40.25	11.98	0	37.9		-10	55
31685		40.08	11.98	0	37.9		-10	55
31705		39.87	11.98	0	37.9		-10	55
31720		39.87	11.98	0	37.9		-10	55
31725		39.47	11.98	0	37.9		-10	55
31745		39.44	11.98	0	37.9		-10	55
31765		39.27	11.98	0	37.9		-10	55
31780		39.27	11.98	0	37.9		-10	55
31785		39.27	11.98	0	37.9		-10	55
31805		38.98	11.98	0	37.9		-10	55
31825		38.98	11.98	0	37.9		-10	55
31845		38.93	11.9	0	37.9		-10	55
31865		38.87	11.9	0	37.9		-10	55
31885		38.53	11.9	0	37.9		-10	55
31905		38.43	11.9	0	37.9		-10	55
31925		38.44	11.9	0	37.9		-10	55
31945		38.36	11.9	0	37.9		-10	55
31965		38.38	11.9	0	37.9		-10	55
31985		38.21	11.9	0	37.9		-10	55
32005		38.03	11.9	0	37.9		-10	55
32025		38.09	11.9	0	37.9		-10	55
32030		38.09	11.9	0	37.9		-10	55
32045		38.31	11.9	0	37.9		-10	55
32065		38.13	11.9	0	37.9		-10	55
32085		38.11	11.9	0	37.9		-10	55
32090		38.11	11.9	0	37.9		-10	55
32105		37.88	11.9	0	37.9		-10	55
32125		38.03	11.9	0	37.9		-10	55
32145		37.96	11.9	0	37.9		-10	55
32155		37.96	11.9	0	37.9		-10	55
32165		38.05	11.9	0	37.9		-10	55
32185		37.95	11.9	0	37.9		-10	55
32205		37.84	11.9	0	37.9		-10	55
[truncated: 372 more rows]
