# Supplementary material for: Clinical identification of the stimulus intensity to measure temporal summation of second pain
Source: Sci Rep. 2022 Jul 28;12:12915. doi: 10.1038/s41598-022-17171-6 (PMC9334644; doi:10.1038/s41598-022-17171-6)
Supplement: Supplementary file 1 — Supplementary Information 1. [file 41598_2022_17171_MOESM1_ESM.zip › 6 PT2.xlsx]

## Sheet: Sheet1
Timestamp [msec]	Heater [C]	Tec [C]	Water [C]	COVAS	Baseline [C]	Events	LimiterMin [C]	LimiterMax [C]
40		39.16
60		39.12
65		39.12	10.86	0	38.9		-10	55
80		39.06	10.86	0	38.9		-10	55
100		39.08	10.86	0	38.9		-10	55
120		39.02	10.86	0	38.9		-10	55
140		39.1	10.86	0	38.9		-10	55
150		39.1	10.86	0	38.9		-10	55
160		39.07	10.86	0	38.9		-10	55
180		39.01	10.86	0	38.9		-10	55
200		38.97	10.86	0	38.9		-10	55
210		38.97	10.86	0	38.9		-10	55
220		39.07	10.86	0	38.9		-10	55
240		39.1	10.86	0	38.9		-10	55
260		39.09	10.86	0	38.9		-10	55
275		39.09	10.86	0	38.9		-10	55
280		38.97	10.86	0	38.9		-10	55
300		38.94	10.86	0	38.9		-10	55
320		39.08	10.86	0	38.9		-10	55
335		39.08	10.86	0	38.9		-10	55
340		38.94	10.86	0	38.9		-10	55
360		38.91	10.86	0	38.9		-10	55
380		38.97	10.86	0	38.9		-10	55
400		38.91	10.86	0	38.9		-10	55
420		38.97	10.86	0	38.9		-10	55
440		39.02	10.86	0	38.9		-10	55
460		38.91	10.86	0	38.9		-10	55
480		38.81	10.86	0	38.9		-10	55
500		38.82	10.86	0	38.9		-10	55
520		38.88	10.86	0	38.9		-10	55
525		38.88	10.86	0	38.9		-10	55
540		38.98	10.86	0	38.9		-10	55
560		38.91	10.86	0	38.9		-10	55
580		38.83	10.86	0	38.9		-10	55
585		38.83	11.06	0	38.9		-10	55
600		38.89	11.06	0	38.9		-10	55
620		39.05	11.06	0	38.9		-10	55
640		39.05	11.06	0	38.9		-10	55
650		39.05	11.06	0	38.9		-10	55
660		38.9	11.06	0	38.9		-10	55
680		38.89	11.06	0	38.9		-10	55
700		38.8	11.06	0	38.9		-10	55
710		38.8	11.06	0	38.9		-10	55
720		38.97	11.06	0	38.9		-10	55
740		38.96	11.06	0	38.9		-10	55
760		38.8	11.06	0	38.9		-10	55
775		38.8	11.06	0	38.9		-10	55
780		38.91	11.06	0	38.9		-10	55
800		38.95	11.06	0	38.9		-10	55
820		38.83	11.06	0	38.9		-10	55
835		38.83	11.06	0	38.9		-10	55
840		38.98	11.06	0	38.9		-10	55
860		39.08	11.06	0	38.9		-10	55
880		38.99	11.06	0	38.9		-10	55
900		38.98	11.06	0	38.9		-10	55
920		38.95	11.06	0	38.9		-10	55
940		39.07	11.06	0	38.9		-10	55
960		39.03	11.06	0	38.9		-10	55
980		39.07	11.06	0	38.9		-10	55
1000		39.04	11.06	0	38.9		-10	55
1020		38.95	11.06	0	38.9		-10	55
1025		38.95	11.06	0	38.9		-10	55
1040		38.95	11.06	0	38.9		-10	55
1060		38.97	11.06	0	38.9		-10	55
1080		38.97	11.06	0	38.9		-10	55
1085		38.97	10.76	0	38.9		-10	55
1100		38.92	10.76	0	38.9		-10	55
1120		39.02	10.76	0	38.9		-10	55
1140		39.07	10.76	0	38.9		-10	55
1145		39.07	10.76	0	38.9		-10	55
1160		38.92	10.76	0	38.9		-10	55
1180		38.93	10.76	0	38.9		-10	55
1200		38.97	10.76	0	38.9		-10	55
1210		38.97	10.76	0	38.9		-10	55
1220		38.95	10.76	0	38.9		-10	55
1240		39.15	10.76	0	38.9		-10	55
1260		38.96	10.76	0	38.9		-10	55
1270		38.96	10.76	0	38.9		-10	55
1280		38.98	10.76	0	38.9		-10	55
1300		38.93	10.76	0	38.9		-10	55
1320		39.08	10.76	0	38.9		-10	55
1335		39.08	10.76	0	38.9		-10	55
1340		39.01	10.76	0	38.9		-10	55
1360		38.94	10.76	0	38.9		-10	55
1380		38.92	10.76	0	38.9		-10	55
1395		38.92	10.76	0	38.9		-10	55
1400		38.96	10.76	0	38.9		-10	55
1420		38.95	10.76	0	38.9		-10	55
1440		38.94	10.76	0	38.9		-10	55
1460		38.93	10.76	0	38.9		-10	55
1480		38.99	10.76	0	38.9		-10	55
1500		38.9	10.76	0	38.9		-10	55
1520		38.95	10.76	0	38.9		-10	55
1540		38.92	10.76	0	38.9		-10	55
1560		39.04	10.76	0	38.9		-10	55
1580		38.95	10.76	0	38.9		-10	55
1585		38.95	10.84	0	38.9		-10	55
1600		38.94	10.84	0	38.9		-10	55
1620		38.89	10.84	0	38.9		-10	55
1640		38.99	10.84	0	38.9		-10	55
1645		38.99	10.84	0	38.9		-10	55
1660		38.84	10.84	0	38.9		-10	55
1680		39.03	10.84	0	38.9		-10	55
1700		38.87	10.84	0	38.9		-10	55
1710		38.87	10.84	0	38.9		-10	55
1720		39.03	10.84	0	38.9		-10	55
1740		38.95	10.84	0	38.9		-10	55
1760		38.87	10.84	0	38.9		-10	55
1770		38.87	10.84	0	38.9		-10	55
1780		38.92	10.84	0	38.9		-10	55
1800		38.87	10.84	0	38.9		-10	55
1820		38.9	10.84	0	38.9		-10	55
1835		38.9	10.84	0	38.9		-10	55
1840		38.88	10.84	0	38.9		-10	55
1860		39.08	10.84	0	38.9		-10	55
1880		39.02	10.84	0	38.9		-10	55
1895		39.02	10.84	0	38.9		-10	55
1900		38.81	10.84	0	38.9		-10	55
1920		39.02	10.84	0	38.9		-10	55
1940		38.96	10.84	0	38.9		-10	55
1960		39.01	10.84	0	38.9		-10	55
1980		38.96	10.84	0	38.9		-10	55
2000		38.91	10.84	0	38.9		-10	55
2020		39.04	10.84	0	38.9		-10	55
2040		39	10.84	0	38.9		-10	55
2060		38.89	10.84	0	38.9		-10	55
2080		38.86	10.84	0	38.9		-10	55
2085		38.86	11.06	0	38.9		-10	55
2100		38.85	11.06	0	38.9		-10	55
2120		38.96	11.06	0	38.9		-10	55
2140		38.88	11.06	0	38.9		-10	55
2145		38.88	11.06	0	38.9		-10	55
2160		38.81	11.06	0	38.9		-10	55
2180		38.97	11.06	0	38.9		-10	55
2200		38.81	11.06	0	38.9		-10	55
2210		38.81	11.06	0	38.9		-10	55
2220		38.82	11.06	0	38.9		-10	55
2240		38.96	11.06	0	38.9		-10	55
2260		38.78	11.06	0	38.9		-10	55
2270		38.78	11.06	0	38.9		-10	55
2280		38.89	11.06	0	38.9		-10	55
2300		38.93	11.06	0	38.9		-10	55
2320		38.85	11.06	0	38.9		-10	55
2335		38.85	11.06	0	38.9		-10	55
2340		39.01	11.06	0	38.9		-10	55
2360		39.04	11.06	0	38.9		-10	55
2380		39.01	11.06	0	38.9		-10	55
2395		39.01	11.06	0	38.9		-10	55
2400		38.83	11.06	0	38.9		-10	55
2420		38.77	11.06	0	38.9		-10	55
2440		38.86	11.06	0	38.9		-10	55
2455		38.86	11.06	0	38.9		-10	55
2460		39.01	11.06	0	38.9		-10	55
2480		38.94	11.06	0	38.9		-10	55
2500		38.76	11.06	0	38.9		-10	55
2520		38.78	11.06	0	38.9		-10	55
2540		38.97	11.06	0	38.9		-10	55
2560		39.03	11.06	0	38.9		-10	55
2580		38.96	11.06	0	38.9		-10	55
2600		38.91	11.06	0	38.9		-10	55
2620		38.97	11.06	0	38.9		-10	55
2640		38.91	11.06	0	38.9		-10	55
2645		38.91	10.86	0	38.9		-10	55
2660		39	10.86	0	38.9		-10	55
2680		38.86	10.86	0	38.9		-10	55
2700		38.94	10.86	0	38.9		-10	55
2705		38.94	10.86	0	38.9		-10	55
2720		39.09	10.86	0	38.9		-10	55
2740		38.93	10.86	0	38.9		-10	55
2760		38.94	10.86	0	38.9		-10	55
2770		38.94	10.86	0	38.9		-10	55
2780		38.85	10.86	0	38.9		-10	55
2800		38.92	10.86	0	38.9		-10	55
2820		38.87	10.86	0	38.9		-10	55
2830		38.87	10.86	0	38.9		-10	55
2840		38.91	10.86	0	38.9		-10	55
2860		38.89	10.86	0	38.9		-10	55
2880		38.93	10.86	0	38.9		-10	55
2895		38.93	10.86	0	38.9		-10	55
2900		39.01	10.86	0	38.9		-10	55
2920		38.9	10.86	0	38.9		-10	55
2940		39.03	10.86	0	38.9		-10	55
2955		39.03	10.86	0	38.9		-10	55
2960		38.91	10.86	0	38.9		-10	55
2980		38.9	10.86	0	38.9		-10	55
3000		38.85	10.86	0	38.9		-10	55
3020		38.83	10.86	0	38.9		-10	55
3040		38.92	10.86	0	38.9		-10	55
3060		39.02	10.86	0	38.9		-10	55
3080		38.84	10.86	0	38.9		-10	55
3100		38.86	10.86	0	38.9		-10	55
3120		38.95	10.86	0	38.9		-10	55
3140		38.85	10.86	0	38.9		-10	55
3145		38.85	10.89	0	38.9		-10	55
3160		38.93	10.89	0	38.9		-10	55
3180		38.95	10.89	0	38.9		-10	55
3200		38.9	10.89	0	38.9		-10	55
3205		38.9	10.89	0	38.9		-10	55
3220		38.8	10.89	0	38.9		-10	55
3240		38.83	10.89	0	38.9		-10	55
3260		38.98	10.89	0	38.9		-10	55
3270		38.98	10.89	0	38.9		-10	55
3280		38.95	10.89	0	38.9		-10	55
3300		38.87	10.89	0	38.9		-10	55
3320		39.02	10.89	0	38.9		-10	55
3330		39.02	10.89	0	38.9		-10	55
3340		38.86	10.89	0	38.9		-10	55
3360		38.96	10.89	0	38.9		-10	55
3380		39.01	10.89	0	38.9		-10	55
3395		39.01	10.89	0	38.9		-10	55
3400		38.79	10.89	0	38.9		-10	55
3420		38.95	10.89	0	38.9		-10	55
3440		39.01	10.89	0	38.9		-10	55
3455		39.01	10.89	0	38.9		-10	55
3460		38.99	10.89	0	38.9		-10	55
3480		38.82	10.89	0	38.9		-10	55
3500		38.86	10.89	0	38.9		-10	55
3520		38.85	10.89	0	38.9		-10	55
3540		38.94	10.89	0	38.9		-10	55
3560		38.86	10.89	0	38.9		-10	55
3580		38.91	10.89	0	38.9		-10	55
3600		38.96	10.89	0	38.9		-10	55
3620		38.97	10.89	0	38.9		-10	55
3640		39.03	10.89	0	38.9		-10	55
3645		39.03	10.73	0	38.9		-10	55
3660		38.92	10.73	0	38.9		-10	55
3680		38.91	10.73	0	38.9		-10	55
3700		38.81	10.73	0	38.9		-10	55
3705		38.81	10.73	0	38.9		-10	55
3720		38.85	10.73	0	38.9		-10	55
3740		38.8	10.73	0	38.9		-10	55
3760		38.91	10.73	0	38.9		-10	55
3765		38.91	10.73	0	38.9		-10	55
3780		38.84	10.73	0	38.9		-10	55
3800		38.84	10.73	0	38.9		-10	55
3820		38.98	10.73	0	38.9		-10	55
3830		38.98	10.73	0	38.9		-10	55
3840		38.9	10.73	0	38.9		-10	55
3860		38.9	10.73	0	38.9		-10	55
3880		39.05	10.73	0	38.9		-10	55
3890		39.05	10.73	0	38.9		-10	55
3900		38.75	10.73	0	38.9		-10	55
3920		38.9	10.73	0	38.9		-10	55
3940		38.94	10.73	0	38.9		-10	55
3955		38.94	10.73	0	38.9		-10	55
3960		38.82	10.73	0	38.9		-10	55
3980		38.74	10.73	0	38.9		-10	55
4000		38.76	10.73	0	38.9		-10	55
4020		38.73	10.73	0	38.9		-10	55
4040		38.85	10.73	0	38.9		-10	55
4060		38.89	10.73	0	38.9		-10	55
4080		38.88	10.73	0	38.9		-10	55
4100		38.83	10.73	0	38.9		-10	55
4120		38.92	10.73	0	38.9		-10	55
4140		39.02	10.73	0	38.9		-10	55
4160		38.99	10.73	0	38.9		-10	55
4180		38.96	10.73	0	38.9		-10	55
4200		38.99	10.73	0	38.9		-10	55
4205		38.99	10.84	0	38.9		-10	55
4220		38.93	10.84	0	38.9		-10	55
4240		38.84	10.84	0	38.9		-10	55
4260		39.06	10.84	0	38.9		-10	55
4265		39.06	10.84	0	38.9		-10	55
4280		38.92	10.84	0	38.9		-10	55
4300		38.81	10.84	0	38.9		-10	55
4320		38.93	10.84	0	38.9		-10	55
4330		38.93	10.84	0	38.9		-10	55
4340		39	10.84	0	38.9		-10	55
4360		38.97	10.84	0	38.9		-10	55
4380		38.93	10.84	0	38.9		-10	55
4390		38.93	10.84	0	38.9		-10	55
4400		38.84	10.84	0	38.9		-10	55
4420		38.96	10.84	0	38.9		-10	55
4440		39.14	10.84	0	38.9		-10	55
4455		39.14	10.84	0	38.9		-10	55
4460		38.89	10.84	0	38.9		-10	55
4480		38.94	10.84	0	38.9		-10	55
4500		38.9	10.84	0	38.9		-10	55
4515		38.9	10.84	0	38.9		-10	55
4520		38.9	10.84	0	38.9		-10	55
4540		39.01	10.84	0	38.9		-10	55
4560		38.86	10.84	0	38.9		-10	55
4580		38.75	10.84	0	38.9		-10	55
4600		39.04	10.84	0	38.9		-10	55
4620		38.78	10.84	0	38.9		-10	55
4640		39	10.84	0	38.9		-10	55
4660		38.85	10.84	0	38.9		-10	55
4680		38.98	10.84	0	38.9		-10	55
4700		38.85	10.84	0	38.9		-10	55
4705		38.85	10.83	0	38.9		-10	55
4720		38.87	10.83	0	38.9		-10	55
4740		38.93	10.83	0	38.9		-10	55
4760		39	10.83	0	38.9		-10	55
4765		39	10.83	0	38.9		-10	55
4780		38.89	10.83	0	38.9		-10	55
4800		38.93	10.83	0	38.9		-10	55
4820		39.01	10.83	0	38.9		-10	55
4830		39.01	10.83	0	38.9		-10	55
4840		39.02	10.83	0	38.9		-10	55
4860		38.98	10.83	0	38.9		-10	55
4880		38.9	10.83	0	38.9		-10	55
4890		38.9	10.83	0	38.9		-10	55
4900		39.05	10.83	0	38.9		-10	55
4920		38.84	10.83	0	38.9		-10	55
4940		38.79	10.83	0	38.9		-10	55
4955		38.79	10.83	0	38.9		-10	55
4960		38.89	10.83	0	38.9		-10	55
4980		38.89	10.83	0	38.9		-10	55
5000		38.92	10.83	0	38.9		-10	55
5015		38.92	10.83	0	38.9		-10	55
5020		38.9	10.83	0	38.9		-10	55
5040		38.89	10.83	0	38.9		-10	55
5060		38.93	10.83	0	38.9		-10	55
5080		38.96	10.83	0	38.9		-10	55
5100		38.82	10.83	0	38.9		-10	55
5120		38.79	10.83	0	38.9		-10	55
5140		38.96	10.83	0	38.9		-10	55
5160		38.86	10.83	0	38.9		-10	55
5180		38.92	10.83	0	38.9		-10	55
5200		38.96	10.83	0	38.9		-10	55
5220		39.11	10.83	0	38.9		-10	55
5240		39.16	10.83	0	38.9		-10	55
5260		39.23	10.83	0	38.9		-10	55
5265		39.23	10.71	0	38.9		-10	55
5280		39.11	10.71	0	38.9		-10	55
5300		39.28	10.71	0	38.9		-10	55
5320		39.15	10.71	0	38.9		-10	55
5330		39.15	10.71	0	38.9		-10	55
5340		39.53	10.71	0	38.9		-10	55
5360		39.53	10.71	0	38.9		-10	55
5380		39.72	10.71	0	38.9		-10	55
5390		39.72	10.71	0	38.9		-10	55
5400		39.82	10.71	0	38.9		-10	55
5420		39.92	10.71	0	38.9		-10	55
5440		40.23	10.71	0	38.9		-10	55
5450		40.23	10.71	0	38.9		-10	55
5460		40.46	10.71	0	38.9		-10	55
5480		40.49	10.71	0	38.9		-10	55
5500		40.54	10.71	0	38.9		-10	55
5515		40.54	10.71	0	38.9		-10	55
5520		40.7	10.71	0	38.9		-10	55
5540		40.89	10.71	0	38.9		-10	55
5560		41.17	10.71	0	38.9		-10	55
5575		41.17	10.71	0	38.9		-10	55
5580		41.44	10.71	0	38.9		-10	55
5600		41.54	10.71	0	38.9		-10	55
5620		41.74	10.71	0	38.9		-10	55
5640		41.91	10.71	0	38.9		-10	55
5660		42.01	10.71	0	38.9		-10	55
5680		42.15	10.71	0	38.9		-10	55
5700		42.31	10.71	0	38.9		-10	55
5720		42.49	10.71	0	38.9		-10	55
5740		42.81	10.71	0	38.9		-10	55
5760		42.94	10.71	0	38.9		-10	55
5765		42.94	10.71	0	38.9		-10	55
5780		43.26	10.71	0	38.9		-10	55
5800		43.15	10.71	0	38.9		-10	55
5820		43.55	10.71	0	38.9		-10	55
5825		43.55	10.71	0	38.9		-10	55
5840		43.67	10.71	0	38.9		-10	55
5860		43.81	10.71	0	38.9		-10	55
5880		43.84	10.71	0	38.9		-10	55
5890		43.84	10.71	0	38.9		-10	55
5900		43.91	10.71	0	38.9		-10	55
5920		44.24	10.71	0	38.9		-10	55
5940		44.52	10.71	0	38.9		-10	55
5950		44.52	10.71	0	38.9		-10	55
5960		44.67	10.71	0	38.9		-10	55
5980		44.71	10.71	0	38.9		-10	55
6000		44.73	10.71	0	38.9		-10	55
6015		44.73	10.71	0	38.9		-10	55
6020		44.95	10.71	0	38.9		-10	55
6040		45.02	10.71	0	38.9		-10	55
6060		45.32	10.71	0	38.9		-10	55
6075		45.32	10.71	0	38.9		-10	55
6080		45.4	10.71	0	38.9		-10	55
6100		45.69	10.71	0	38.9		-10	55
6120		45.76	10.71	0	38.9		-10	55
6140		45.98	10.71	0	38.9		-10	55
6160		46	10.71	0	38.9		-10	55
6180		46.08	10.71	0	38.9		-10	55
6200		46.28	10.71	0	38.9		-10	55
6220		46.56	10.71	0	38.9		-10	55
6240		46.81	10.71	0	38.9		-10	55
6260		46.78	10.71	0	38.9		-10	55
6265		46.78	10.73	0	38.9		-10	55
6280		47.06	10.73	0	38.9		-10	55
6300		47.26	10.73	0	38.9		-10	55
6320		47.11	10.73	0	38.9		-10	55
6325		47.11	10.73	0	38.9		-10	55
6340		47.42	10.73	0	38.9		-10	55
6360		47.63	10.73	0	38.9		-10	55
6380		47.8	10.73	0	38.9		-10	55
6390		47.8	10.73	0	38.9		-10	55
6400		47.79	10.73	0	38.9		-10	55
6420		48.01	10.73	0	38.9		-10	55
6440		48	10.73	0	38.9		-10	55
6450		48	10.73	0	38.9		-10	55
6460		48.22	10.73	0	38.9		-10	55
6480		48.26	10.73	0	38.9		-10	55
6500		48.44	10.73	0	38.9		-10	55
6515		48.44	10.73	0	38.9		-10	55
6520		48.45	10.73	0	38.9		-10	55
6540		48.41	10.73	0	38.9		-10	55
6560		48.48	10.73	0	38.9		-10	55
6575		48.48	10.73	0	38.9		-10	55
6580		48.48	10.73	0	38.9		-10	55
6600		48.55	10.73	0	38.9		-10	55
6620		48.77	10.73	0	38.9		-10	55
6640		48.81	10.73	0	38.9		-10	55
6660		48.91	10.73	0	38.9		-10	55
6680		48.81	10.73	0	38.9		-10	55
6700		48.89	10.73	0	38.9		-10	55
6720		48.81	10.73	0	38.9		-10	55
6740		48.76	10.73	0	38.9		-10	55
6760		48.93	10.73	0	38.9		-10	55
6780		48.99	10.73	0	38.9		-10	55
6800		48.81	10.73	0	38.9		-10	55
6820		48.75	10.73	0	38.9		-10	55
6825		48.75	10.83	0	38.9		-10	55
6840		48.6	10.83	0	38.9		-10	55
6860		48.54	10.83	0	38.9		-10	55
6880		48.52	10.83	0	38.9		-10	55
6885		48.52	10.83	0	38.9		-10	55
6900		48.25	10.83	0	38.9		-10	55
6920		48.04	10.83	0	38.9		-10	55
6940		47.76	10.83	0	38.9		-10	55
6950		47.76	10.83	0	38.9		-10	55
6960		47.67	10.83	0	38.9		-10	55
6980		47.47	10.83	0	38.9		-10	55
7000		47.39	10.83	0	38.9		-10	55
7010		47.39	10.83	0	38.9		-10	55
7020		47.38	10.83	0	38.9		-10	55
7040		47.02	10.83	0	38.9		-10	55
7060		46.82	10.83	0	38.9		-10	55
7075		46.82	10.83	0	38.9		-10	55
7080		46.36	10.83	0	38.9		-10	55
7100		46.24	10.83	0	38.9		-10	55
7120		45.96	10.83	0	38.9		-10	55
7135		45.96	10.83	0	38.9		-10	55
7140		45.57	10.83	0	38.9		-10	55
7160		45.44	10.83	0	38.9		-10	55
7180		45.41	10.83	0	38.9		-10	55
7200		44.97	10.83	0	38.9		-10	55
7220		44.95	10.83	0	38.9		-10	55
7240		44.49	10.83	0	38.9		-10	55
7260		44.44	10.83	0	38.9		-10	55
7280		44.21	10.83	0	38.9		-10	55
7300		44.01	10.83	0	38.9		-10	55
7320		43.87	10.83	0	38.9		-10	55
7325		43.87	10.63	0	38.9		-10	55
7340		43.68	10.63	0	38.9		-10	55
7360		43.48	10.63	0	38.9		-10	55
7380		43.28	10.63	0	38.9		-10	55
7385		43.28	10.63	0	38.9		-10	55
7400		43.21	10.63	0	38.9		-10	55
7420		43.06	10.63	0	38.9		-10	55
7440		42.76	10.63	0	38.9		-10	55
7450		42.76	10.63	0	38.9		-10	55
7460		42.64	10.63	0	38.9		-10	55
7480		42.31	10.63	0	38.9		-10	55
7500		42.14	10.63	0	38.9		-10	55
7510		42.14	10.63	0	38.9		-10	55
7520		42.26	10.63	0	38.9		-10	55
7540		41.89	10.63	0	38.9		-10	55
7560		41.77	10.63	0	38.9		-10	55
7575		41.77	10.63	0	38.9		-10	55
7580		41.67	10.63	0	38.9		-10	55
7600		41.48	10.63	0	38.9		-10	55
7620		41.3	10.63	0	38.9		-10	55
7635		41.3	10.63	0	38.9		-10	55
7640		41.04	10.63	0	38.9		-10	55
7660		40.98	10.63	0	38.9		-10	55
7680		40.72	10.63	0	38.9		-10	55
7700		40.41	10.63	0	38.9		-10	55
7720		40.37	10.63	0	38.9		-10	55
7740		40.21	10.63	0	38.9		-10	55
7760		40.13	10.63	0	38.9		-10	55
7780		40.06	10.63	0	38.9		-10	55
7800		39.97	10.63	0	38.9		-10	55
7820		39.75	10.63	0	38.9		-10	55
7825		39.75	10.53	0	38.9		-10	55
7840		39.57	10.53	0	38.9		-10	55
7860		39.54	10.53	0	38.9		-10	55
7880		39.48	10.53	0	38.9		-10	55
7885		39.48	10.53	0	38.9		-10	55
7900		39.29	10.53	0	38.9		-10	55
7920		39.46	10.53	0	38.9		-10	55
7940		39.54	10.53	0	38.9		-10	55
7950		39.54	10.53	0	38.9		-10	55
7960		39.29	10.53	0	38.9		-10	55
7980		39.26	10.53	0	38.9		-10	55
8000		39.15	10.53	0	38.9		-10	55
8010		39.15	10.53	0	38.9		-10	55
8020		39.19	10.53	0	38.9		-10	55
8040		39.26	10.53	0	38.9		-10	55
8060		39.05	10.53	0	38.9		-10	55
8070		39.05	10.53	0	38.9		-10	55
8080		39.1	10.53	0	38.9		-10	55
8100		39.04	10.53	0	38.9		-10	55
8120		39.08	10.53	0	38.9		-10	55
8135		39.08	10.53	0	38.9		-10	55
8140		39.22	10.53	0	38.9		-10	55
8160		39.22	10.53	0	38.9		-10	55
8180		39.17	10.53	0	38.9		-10	55
8195		39.17	10.53	0	38.9		-10	55
8200		39.12	10.53	0	38.9		-10	55
8220		39.29	10.53	0	38.9		-10	55
8240		39.21	10.53	0	38.9		-10	55
8260		39.18	10.53	0	38.9		-10	55
8280		39.29	10.53	0	38.9		-10	55
8300		39.37	10.53	0	38.9		-10	55
8320		39.52	10.53	0	38.9		-10	55
8340		39.43	10.53	0	38.9		-10	55
8360		39.71	10.53	0	38.9		-10	55
8380		39.78	10.53	0	38.9		-10	55
8385		39.78	10.84	0	38.9		-10	55
8400		39.93	10.84	0	38.9		-10	55
8420		40.27	10.84	0	38.9		-10	55
8440		40.3	10.84	0	38.9		-10	55
8445		40.3	10.84	0	38.9		-10	55
8460		40.55	10.84	0	38.9		-10	55
8480		40.62	10.84	0	38.9		-10	55
8500		40.68	10.84	0	38.9		-10	55
8510		40.68	10.84	0	38.9		-10	55
8520		40.97	10.84	0	38.9		-10	55
8540		41.12	10.84	0	38.9		-10	55
8560		41.21	10.84	0	38.9		-10	55
8570		41.21	10.84	0	38.9		-10	55
8580		41.44	10.84	0	38.9		-10	55
8600		41.63	10.84	0	38.9		-10	55
8620		41.83	10.84	0	38.9		-10	55
8635		41.83	10.84	0	38.9		-10	55
8640		42.16	10.84	0	38.9		-10	55
8660		42.26	10.84	0	38.9		-10	55
8680		42.47	10.84	0	38.9		-10	55
8695		42.47	10.84	0	38.9		-10	55
8700		42.81	10.84	0	38.9		-10	55
8720		42.84	10.84	0	38.9		-10	55
8740		43.11	10.84	0	38.9		-10	55
8760		43.35	10.84	0	38.9		-10	55
8780		43.35	10.84	0	38.9		-10	55
8800		43.53	10.84	0	38.9		-10	55
8820		43.71	10.84	0	38.9		-10	55
8840		43.83	10.84	0	38.9		-10	55
8860		44.22	10.84	0	38.9		-10	55
8880		44.2	10.84	0	38.9		-10	55
8885		44.2	10.81	0	38.9		-10	55
8900		44.52	10.81	0	38.9		-10	55
8920		44.63	10.81	0	38.9		-10	55
8940		45	10.81	0	38.9		-10	55
8945		45	10.81	0	38.9		-10	55
8960		45.11	10.81	0	38.9		-10	55
8980		45.15	10.81	0	38.9		-10	55
9000		45.31	10.81	0	38.9		-10	55
9010		45.31	10.81	0	38.9		-10	55
9020		45.77	10.81	0	38.9		-10	55
9040		45.79	10.81	0	38.9		-10	55
9060		45.85	10.81	0	38.9		-10	55
9070		45.85	10.81	0	38.9		-10	55
9080		46.16	10.81	0	38.9		-10	55
9100		46.17	10.81	0	38.9		-10	55
9120		46.39	10.81	0	38.9		-10	55
9135		46.39	10.81	0	38.9		-10	55
9140		46.7	10.81	0	38.9		-10	55
9160		46.95	10.81	0	38.9		-10	55
9180		47	10.81	0	38.9		-10	55
9195		47	10.81	0	38.9		-10	55
9200		47.32	10.81	0	38.9		-10	55
9220		47.27	10.81	0	38.9		-10	55
9240		47.41	10.81	0	38.9		-10	55
9260		47.67	10.81	0	38.9		-10	55
9280		47.77	10.81	0	38.9		-10	55
9300		47.77	10.81	0	38.9		-10	55
9320		48.1	10.81	0	38.9		-10	55
9340		48.12	10.81	0	38.9		-10	55
9360		48.31	10.81	0	38.9		-10	55
9380		48.56	10.81	0	38.9		-10	55
9400		48.47	10.81	0	38.9		-10	55
9420		48.6	10.81	0	38.9		-10	55
9440		48.77	10.81	0	38.9		-10	55
9445		48.77	10.68	0	38.9		-10	55
9460		48.82	10.68	0	38.9		-10	55
9480		48.86	10.68	0	38.9		-10	55
9500		48.86	10.68	0	38.9		-10	55
9505		48.86	10.68	0	38.9		-10	55
9520		49.12	10.68	0	38.9		-10	55
9540		49.15	10.68	0	38.9		-10	55
9560		49.06	10.68	0	38.9		-10	55
9570		49.06	10.68	0	38.9		-10	55
9580		49.03	10.68	0	38.9		-10	55
9600		48.93	10.68	0	38.9		-10	55
9620		49.2	10.68	0	38.9		-10	55
9635		49.2	10.68	0	38.9		-10	55
9640		49.17	10.68	0	38.9		-10	55
9660		49.1	10.68	0	38.9		-10	55
9680		48.8	10.68	0	38.9		-10	55
9695		48.8	10.68	0	38.9		-10	55
9700		48.97	10.68	0	38.9		-10	55
9720		48.72	10.68	0	38.9		-10	55
9740		48.66	10.68	0	38.9		-10	55
9755		48.66	10.68	0	38.9		-10	55
9760		48.37	10.68	0	38.9		-10	55
9780		48.13	10.68	0	38.9		-10	55
9800		48.1	10.68	0	38.9		-10	55
9820		47.86	10.68	0	38.9		-10	55
9840		47.68	10.68	0	38.9		-10	55
9860		47.49	10.68	0	38.9		-10	55
9880		47.32	10.68	0	38.9		-10	55
9900		47.26	10.68	0	38.9		-10	55
9920		46.87	10.68	0	38.9		-10	55
9940		46.53	10.68	0	38.9		-10	55
9945		46.53	10.71	0	38.9		-10	55
9960		46.44	10.71	0	38.9		-10	55
9980		46.19	10.71	0	38.9		-10	55
10000		46.02	10.71	0	38.9		-10	55
10005		46.02	10.71	0	38.9		-10	55
10020		45.82	10.71	0	38.9		-10	55
10040		45.57	10.71	0	38.9		-10	55
10060		45.39	10.71	0	38.9		-10	55
10070		45.39	10.71	0	38.9		-10	55
10080		45.07	10.71	0	38.9		-10	55
10100		44.92	10.71	0	38.9		-10	55
10120		44.51	10.71	0	38.9		-10	55
10130		44.51	10.71	0	38.9		-10	55
10140		44.46	10.71	0	38.9		-10	55
10160		44.36	10.71	0	38.9		-10	55
10180		44.11	10.71	0	38.9		-10	55
10195		44.11	10.71	0	38.9		-10	55
10200		43.89	10.71	0	38.9		-10	55
10220		43.58	10.71	0	38.9		-10	55
10240		43.56	10.71	0	38.9		-10	55
10255		43.56	10.71	0	38.9		-10	55
10260		43.44	10.71	0	38.9		-10	55
10280		43.22	10.71	0	38.9		-10	55
10300		42.98	10.71	0	38.9		-10	55
10320		42.71	10.71	0	38.9		-10	55
10340		42.73	10.71	0	38.9		-10	55
10360		42.38	10.71	0	38.9		-10	55
10380		42.28	10.71	0	38.9		-10	55
10400		42.14	10.71	0	38.9		-10	55
10420		41.96	10.71	0	38.9		-10	55
10440		41.9	10.71	0	38.9		-10	55
10445		41.9	10.63	0	38.9		-10	55
10460		41.7	10.63	0	38.9		-10	55
10480		41.4	10.63	0	38.9		-10	55
10500		41.2	10.63	0	38.9		-10	55
10505		41.2	10.63	0	38.9		-10	55
10520		41.07	10.63	0	38.9		-10	55
10540		40.91	10.63	0	38.9		-10	55
10560		40.95	10.63	0	38.9		-10	55
10570		40.95	10.63	0	38.9		-10	55
10580		40.58	10.63	0	38.9		-10	55
10600		40.57	10.63	0	38.9		-10	55
10620		40.42	10.63	0	38.9		-10	55
10630		40.42	10.63	0	38.9		-10	55
10640		40.24	10.63	0	38.9		-10	55
10660		40.2	10.63	0	38.9		-10	55
10680		39.97	10.63	0	38.9		-10	55
10690		39.97	10.63	0	38.9		-10	55
10700		39.68	10.63	0	38.9		-10	55
10720		39.75	10.63	0	38.9		-10	55
10740		39.56	10.63	0	38.9		-10	55
10755		39.56	10.63	0	38.9		-10	55
10760		39.5	10.63	0	38.9		-10	55
10780		39.52	10.63	0	38.9		-10	55
10800		39.36	10.63	0	38.9		-10	55
10820		39.32	10.63	0	38.9		-10	55
10840		39.34	10.63	0	38.9		-10	55
10860		39.3	10.63	0	38.9		-10	55
10880		39.24	10.63	0	38.9		-10	55
10900		39.13	10.63	0	38.9		-10	55
10920		39.14	10.63	0	38.9		-10	55
10940		39.22	10.63	0	38.9		-10	55
10945		39.22	10.88	0	38.9		-10	55
10960		39.2	10.88	0	38.9		-10	55
10980		39.18	10.88	0	38.9		-10	55
11000		39.17	10.88	0	38.9		-10	55
11005		39.17	10.88	0	38.9		-10	55
11020		39.16	10.88	0	38.9		-10	55
11040		39.15	10.88	0	38.9		-10	55
11060		39.22	10.88	0	38.9		-10	55
11065		39.22	10.88	0	38.9		-10	55
11080		39.26	10.88	0	38.9		-10	55
11100		39.18	10.88	0	38.9		-10	55
11120		39.21	10.88	0	38.9		-10	55
11130		39.21	10.88	0	38.9		-10	55
11140		39.21	10.88	0	38.9		-10	55
11160		39.09	10.88	0	38.9		-10	55
11180		39.18	10.88	0	38.9		-10	55
11190		39.18	10.88	0	38.9		-10	55
11200		39.04	10.88	0	38.9		-10	55
11220		39.12	10.88	0	38.9		-10	55
11240		39.16	10.88	0	38.9		-10	55
11255		39.16	10.88	0	38.9		-10	55
11260		39.18	10.88	0	38.9		-10	55
11280		39.14	10.88	0	38.9		-10	55
11300		39.04	10.88	0	38.9		-10	55
11320		39.19	10.88	0	38.9		-10	55
11330		39.19	10.88	0	38.9		-10	55
11340		39.14	10.88	0	38.9		-10	55
11360		39.18	10.88	0	38.9		-10	55
11380		39.18	10.88	0	38.9		-10	55
11395		39.18	10.88	0	38.9		-10	55
11400		39.26	10.88	0	38.9		-10	55
11420		39.08	10.88	0	38.9		-10	55
11440		39.1	10.88	0	38.9		-10	55
11460		39.09	10.88	0	38.9		-10	55
11480		39.09	10.88	0	38.9		-10	55
11500		39.29	10.88	0	38.9		-10	55
11520		39.02	10.88	0	38.9		-10	55
11540		39.08	10.88	0	38.9		-10	55
11560		39.13	10.88	0	38.9		-10	55
11580		39.12	10.88	0	38.9		-10	55
11600		38.93	10.88	0	38.9		-10	55
11620		38.99	10.88	0	38.9		-10	55
11640		38.96	10.88	0	38.9		-10	55
11645		38.96	10.88	0	38.9		-10	55
11660		39.14	10.88	0	38.9		-10	55
11680		38.95	10.88	0	38.9		-10	55
11700		38.93	10.88	0	38.9		-10	55
11705		38.93	10.88	0	38.9		-10	55
11720		38.87	10.88	0	38.9		-10	55
11740		39.07	10.88	0	38.9		-10	55
11760		38.92	10.88	0	38.9		-10	55
11770		38.92	10.88	0	38.9		-10	55
11780		38.99	10.88	0	38.9		-10	55
11800		39.03	10.88	0	38.9		-10	55
11820		39	10.88	0	38.9		-10	55
11830		39	10.88	0	38.9		-10	55
11840		39.25	10.88	0	38.9		-10	55
11860		39.26	10.88	0	38.9		-10	55
11880		39.43	10.88	0	38.9		-10	55
11895		39.43	10.88	0	38.9		-10	55
11900		39.35	10.88	0	38.9		-10	55
11920		39.41	10.88	0	38.9		-10	55
11940		39.62	10.88	0	38.9		-10	55
11955		39.62	10.88	0	38.9		-10	55
11960		39.85	10.88	0	38.9		-10	55
11980		39.94	10.88	0	38.9		-10	55
12000		40.12	10.88	0	38.9		-10	55
12020		40.21	10.68	0	38.9		-10	55
12040		40.54	10.68	0	38.9		-10	55
12060		40.56	10.68	0	38.9		-10	55
12080		40.79	10.68	0	38.9		-10	55
12100		40.92	10.68	0	38.9		-10	55
12120		41.23	10.68	0	38.9		-10	55
12140		41.39	10.68	0	38.9		-10	55
12145		41.39	10.68	0	38.9		-10	55
12160		41.53	10.68	0	38.9		-10	55
12180		41.66	10.68	0	38.9		-10	55
12200		42.05	10.68	0	38.9		-10	55
12205		42.05	10.68	0	38.9		-10	55
12220		42.26	10.68	0	38.9		-10	55
12240		42.35	10.68	0	38.9		-10	55
12260		42.44	10.68	0	38.9		-10	55
12270		42.44	10.68	0	38.9		-10	55
12280		42.86	10.68	0	38.9		-10	55
12300		42.84	10.68	0	38.9		-10	55
12320		42.97	10.68	0	38.9		-10	55
12330		42.97	10.68	0	38.9		-10	55
12340		43.3	10.68	0	38.9		-10	55
12360		43.47	10.68	0	38.9		-10	55
12380		43.64	10.68	0	38.9		-10	55
12395		43.64	10.68	0	38.9		-10	55
12400		43.84	10.68	0	38.9		-10	55
12420		44.03	10.68	0	38.9		-10	55
12440		44.29	10.68	0	38.9		-10	55
12455		44.29	10.68	0	38.9		-10	55
12460		44.37	10.68	0	38.9		-10	55
12480		44.57	10.68	0	38.9		-10	55
12500		44.71	10.68	0	38.9		-10	55
12515		44.71	10.68	0	38.9		-10	55
12520		45.1	10.68	0	38.9		-10	55
12540		45	10.68	0	38.9		-10	55
12560		45.29	10.68	0	38.9		-10	55
12580		45.4	10.73	0	38.9		-10	55
12600		45.63	10.73	0	38.9		-10	55
12620		46.1	10.73	0	38.9		-10	55
12640		45.92	10.73	0	38.9		-10	55
12660		46.03	10.73	0	38.9		-10	55
12680		46.39	10.73	0	38.9		-10	55
12700		46.49	10.73	0	38.9		-10	55
12705		46.49	10.73	0	38.9		-10	55
12720		46.66	10.73	0	38.9		-10	55
12740		46.94	10.73	0	38.9		-10	55
12760		47.24	10.73	0	38.9		-10	55
12770		47.24	10.73	0	38.9		-10	55
12780		47.09	10.73	0	38.9		-10	55
12800		47.37	10.73	0	38.9		-10	55
12820		47.41	10.73	0	38.9		-10	55
12830		47.41	10.73	0	38.9		-10	55
12840		47.57	10.73	0	38.9		-10	55
12860		47.74	10.73	0	38.9		-10	55
12880		47.87	10.73	0	38.9		-10	55
12890		47.87	10.73	0	38.9		-10	55
12900		47.98	10.73	0	38.9		-10	55
12920		48.12	10.73	0	38.9		-10	55
12940		48.25	10.73	0	38.9		-10	55
12955		48.25	10.73	0	38.9		-10	55
12960		48.19	10.73	0	38.9		-10	55
12980		48.31	10.73	0	38.9		-10	55
13000		48.22	10.73	0	38.9		-10	55
13015		48.22	10.73	0	38.9		-10	55
13020		48.57	10.73	0	38.9		-10	55
13040		48.59	10.73	0	38.9		-10	55
13060		48.69	10.73	0	38.9		-10	55
13080		48.7	10.76	0	38.9		-10	55
13100		48.68	10.76	0	38.9		-10	55
13120		48.56	10.76	0	38.9		-10	55
13140		48.76	10.76	0	38.9		-10	55
13160		48.76	10.76	0	38.9		-10	55
13180		48.82	10.76	0	38.9		-10	55
13200		48.81	10.76	0	38.9		-10	55
13205		48.81	10.76	0	38.9		-10	55
13220		48.7	10.76	0	38.9		-10	55
13240		48.76	10.76	0	38.9		-10	55
13260		48.98	10.76	0	38.9		-10	55
13265		48.98	10.76	0	38.9		-10	55
13280		48.77	10.76	0	38.9		-10	55
13300		48.82	10.76	0	38.9		-10	55
13320		48.8	10.76	0	38.9		-10	55
13330		48.8	10.76	0	38.9		-10	55
13340		48.74	10.76	0	38.9		-10	55
13360		48.56	10.76	0	38.9		-10	55
13380		48.44	10.76	0	38.9		-10	55
13390		48.44	10.76	0	38.9		-10	55
13400		48.44	10.76	0	38.9		-10	55
13420		48.34	10.76	0	38.9		-10	55
13440		48.3	10.76	0	38.9		-10	55
13455		48.3	10.76	0	38.9		-10	55
13460		48.17	10.76	0	38.9		-10	55
13480		48.05	10.76	0	38.9		-10	55
13500		48.22	10.76	0	38.9		-10	55
13515		48.22	10.76	0	38.9		-10	55
13520		47.87	10.76	0	38.9		-10	55
13540		47.85	10.76	0	38.9		-10	55
13560		47.47	10.76	0	38.9		-10	55
13580		47.43	10.91	0	38.9		-10	55
13600		47.1	10.91	0	38.9		-10	55
13620		47.06	10.91	0	38.9		-10	55
13640		46.61	10.91	0	38.9		-10	55
13660		46.6	10.91	0	38.9		-10	55
13680		46.22	10.91	0	38.9		-10	55
13700		46.03	10.91	0	38.9		-10	55
13705		46.03	10.91	0	38.9		-10	55
13720		45.83	10.91	0	38.9		-10	55
13740		45.64	10.91	0	38.9		-10	55
13760		45.75	10.91	0	38.9		-10	55
13765		45.75	10.91	0	38.9		-10	55
13780		45.04	10.91	0	38.9		-10	55
13800		44.97	10.91	0	38.9		-10	55
13820		44.75	10.91	0	38.9		-10	55
13825		44.75	10.91	0	38.9		-10	55
13840		44.63	10.91	0	38.9		-10	55
13860		44.25	10.91	0	38.9		-10	55
13880		44.45	10.91	0	38.9		-10	55
13890		44.45	10.91	0	38.9		-10	55
13900		44	10.91	0	38.9		-10	55
13920		43.88	10.91	0	38.9		-10	55
13940		43.69	10.91	0	38.9		-10	55
13955		43.69	10.91	0	38.9		-10	55
13960		43.61	10.91	0	38.9		-10	55
13980		43.39	10.91	0	38.9		-10	55
14000		43.15	10.91	0	38.9		-10	55
14015		43.15	10.91	0	38.9		-10	55
14020		43.02	10.91	0	38.9		-10	55
14040		42.78	10.91	0	38.9		-10	55
14060		42.72	10.91	0	38.9		-10	55
14075		42.72	10.91	0	38.9		-10	55
14080		42.42	10.91	0	38.9		-10	55
14100		42.13	10.91	0	38.9		-10	55
14120		42.16	10.91	0	38.9		-10	55
14140		41.91	11.12	0	38.9		-10	55
14160		41.73	11.12	0	38.9		-10	55
14180		41.53	11.12	0	38.9		-10	55
14200		41.29	11.12	0	38.9		-10	55
14220		41.31	11.12	0	38.9		-10	55
14240		41.07	11.12	0	38.9		-10	55
14260		40.94	11.12	0	38.9		-10	55
14265		40.94	11.12	0	38.9		-10	55
14280		40.62	11.12	0	38.9		-10	55
14300		40.64	11.12	0	38.9		-10	55
14320		40.53	11.12	0	38.9		-10	55
14325		40.53	11.12	0	38.9		-10	55
14340		40.37	11.12	0	38.9		-10	55
14360		40.32	11.12	0	38.9		-10	55
14380		40.11	11.12	0	38.9		-10	55
14390		40.11	11.12	0	38.9		-10	55
14400		40.06	11.12	0	38.9		-10	55
14420		39.84	11.12	0	38.9		-10	55
14440		39.78	11.12	0	38.9		-10	55
14450		39.78	11.12	0	38.9		-10	55
14460		39.67	11.12	0	38.9		-10	55
14480		39.48	11.12	0	38.9		-10	55
14500		39.45	11.12	0	38.9		-10	55
14515		39.45	11.12	0	38.9		-10	55
14520		39.15	11.12	0	38.9		-10	55
14540		39.29	11.12	0	38.9		-10	55
14560		39.27	11.12	0	38.9		-10	55
14575		39.27	11.12	0	38.9		-10	55
14580		39.1	11.12	0	38.9		-10	55
14600		39.09	11.12	0	38.9		-10	55
14620		39.21	11.12	0	38.9		-10	55
14640		39.08	11.02	0	38.9		-10	55
14660		39.1	11.02	0	38.9		-10	55
14680		38.95	11.02	0	38.9		-10	55
14700		39.08	11.02	0	38.9		-10	55
14720		38.88	11.02	0	38.9		-10	55
14740		39.01	11.02	0	38.9		-10	55
14760		39.13	11.02	0	38.9		-10	55
14765		39.13	11.02	0	38.9		-10	55
14780		39.34	11.02	0	38.9		-10	55
14800		38.9	11.02	0	38.9		-10	55
14820		39.1	11.02	0	38.9		-10	55
14825		39.1	11.02	0	38.9		-10	55
14840		39.18	11.02	0	38.9		-10	55
14860		38.98	11.02	0	38.9		-10	55
14880		39.28	11.02	0	38.9		-10	55
14890		39.28	11.02	0	38.9		-10	55
14900		39.15	11.02	0	38.9		-10	55
14920		39.14	11.02	0	38.9		-10	55
14940		39.17	11.02	0	38.9		-10	55
14950		39.17	11.02	0	38.9		-10	55
14960		39.35	11.02	0	38.9		-10	55
14980		39.47	11.02	0	38.9		-10	55
15000		39.56	11.02	0	38.9		-10	55
15015		39.56	11.02	0	38.9		-10	55
15020		39.6	11.02	0	38.9		-10	55
15040		39.89	11.02	0	38.9		-10	55
15060		39.97	11.02	0	38.9		-10	55
15075		39.97	11.02	0	38.9		-10	55
15080		40.12	11.02	0	38.9		-10	55
15100		40.15	11.02	0	38.9		-10	55
15120		40.32	11.02	0	38.9		-10	55
15140		40.43	10.96	0	38.9		-10	55
15160		40.82	10.96	0	38.9		-10	55
15180		40.89	10.96	0	38.9		-10	55
15200		40.94	10.96	0	38.9		-10	55
15220		40.98	10.96	0	38.9		-10	55
15240		41.41	10.96	0	38.9		-10	55
15260		41.6	10.96	0	38.9		-10	55
15265		41.6	10.96	0	38.9		-10	55
15280		41.79	10.96	0	38.9		-10	55
15300		41.97	10.96	0	38.9		-10	55
15320		42.21	10.96	0	38.9		-10	55
15325		42.21	10.96	0	38.9		-10	55
15340		42.4	10.96	0	38.9		-10	55
15360		42.7	10.96	0	38.9		-10	55
15380		42.75	10.96	0	38.9		-10	55
15390		42.75	10.96	0	38.9		-10	55
15400		42.95	10.96	0	38.9		-10	55
15420		43.27	10.96	0	38.9		-10	55
15440		43.6	10.96	0	38.9		-10	55
15450		43.6	10.96	0	38.9		-10	55
15460		43.63	10.96	0	38.9		-10	55
15480		43.87	10.96	0	38.9		-10	55
15500		43.94	10.96	0	38.9		-10	55
15510		43.94	10.96	0	38.9		-10	55
15520		44.28	10.96	0	38.9		-10	55
15540		44.52	10.96	0	38.9		-10	55
15560		44.67	10.96	0	38.9		-10	55
15575		44.67	10.96	0	38.9		-10	55
15580		44.81	10.96	0	38.9		-10	55
15600		44.96	10.96	0	38.9		-10	55
15620		45.05	10.96	0	38.9		-10	55
15635		45.05	10.96	0	38.9		-10	55
15640		45.37	10.96	0	38.9		-10	55
15660		45.45	10.96	0	38.9		-10	55
15680		45.55	10.96	0	38.9		-10	55
15700		45.83	11.16	0	38.9		-10	55
15720		45.96	11.16	0	38.9		-10	55
15740		46.26	11.16	0	38.9		-10	55
15760		46.6	11.16	0	38.9		-10	55
15780		46.66	11.16	0	38.9		-10	55
15800		46.69	11.16	0	38.9		-10	55
15820		46.96	11.16	0	38.9		-10	55
15825		46.96	11.16	0	38.9		-10	55
15840		47.13	11.16	0	38.9		-10	55
15860		47.38	11.16	0	38.9		-10	55
15880		47.4	11.16	0	38.9		-10	55
15885		47.4	11.16	0	38.9		-10	55
15900		47.57	11.16	0	38.9		-10	55
15920		47.69	11.16	0	38.9		-10	55
15940		47.78	11.16	0	38.9		-10	55
15950		47.78	11.16	0	38.9		-10	55
15960		48.09	11.16	0	38.9		-10	55
15980		48.01	11.16	0	38.9		-10	55
16000		48.15	11.16	0	38.9		-10	55
16010		48.15	11.16	0	38.9		-10	55
16020		48.24	11.16	0	38.9		-10	55
16040		48.45	11.16	0	38.9		-10	55
16060		48.47	11.16	0	38.9		-10	55
16075		48.47	11.16	0	38.9		-10	55
16080		48.54	11.16	0	38.9		-10	55
16100		48.7	11.16	0	38.9		-10	55
16120		48.61	11.16	0	38.9		-10	55
16135		48.61	11.16	0	38.9		-10	55
16140		48.87	11.16	0	38.9		-10	55
16160		48.75	11.16	0	38.9		-10	55
16180		48.79	11.16	0	38.9		-10	55
16200		48.81	11.21	0	38.9		-10	55
16220		48.98	11.21	0	38.9		-10	55
16240		49.02	11.21	0	38.9		-10	55
16260		49.08	11.21	0	38.9		-10	55
16280		48.9	11.21	0	38.9		-10	55
16300		48.98	11.21	0	38.9		-10	55
16320		48.85	11.21	0	38.9		-10	55
16325		48.85	11.21	0	38.9		-10	55
16340		48.88	11.21	0	38.9		-10	55
16360		48.72	11.21	0	38.9		-10	55
16380		48.7	11.21	0	38.9		-10	55
16385		48.7	11.21	0	38.9		-10	55
16400		48.53	11.21	0	38.9		-10	55
16420		48.48	11.21	0	38.9		-10	55
16440		48.37	11.21	0	38.9		-10	55
16450		48.37	11.21	0	38.9		-10	55
16460		48.3	11.21	0	38.9		-10	55
16480		48.03	11.21	0	38.9		-10	55
16500		47.92	11.21	0	38.9		-10	55
16510		47.92	11.21	0	38.9		-10	55
16520		47.49	11.21	0	38.9		-10	55
16540		47.4	11.21	0	38.9		-10	55
16560		47.2	11.21	0	38.9		-10	55
16575		47.2	11.21	0	38.9		-10	55
16580		47.11	11.21	0	38.9		-10	55
16600		46.91	11.21	0	38.9		-10	55
16620		46.57	11.21	0	38.9		-10	55
16635		46.57	11.21	0	38.9		-10	55
16640		46.33	11.21	0	38.9		-10	55
16660		45.99	11.21	0	38.9		-10	55
16680		45.86	11.21	0	38.9		-10	55
16700		45.79	11.19	0	38.9		-10	55
16720		45.37	11.19	0	38.9		-10	55
16740		45.22	11.19	0	38.9		-10	55
16760		45.05	11.19	0	38.9		-10	55
16780		44.82	11.19	0	38.9		-10	55
16800		44.68	11.19	0	38.9		-10	55
16820		44.36	11.19	0	38.9		-10	55
16840		44.25	11.19	0	38.9		-10	55
16860		44.11	11.19	0	38.9		-10	55
16880		44.04	11.19	0	38.9		-10	55
16885		44.04	11.19	0	38.9		-10	55
16900		43.75	11.19	0	38.9		-10	55
16920		43.59	11.19	0	38.9		-10	55
16940		43.28	11.19	0	38.9		-10	55
16945		43.28	11.19	0	38.9		-10	55
16960		43.18	11.19	0	38.9		-10	55
16980		42.9	11.19	0	38.9		-10	55
17000		42.69	11.19	0	38.9		-10	55
17010		42.69	11.19	0	38.9		-10	55
17020		42.57	11.19	0	38.9		-10	55
17040		42.55	11.19	0	38.9		-10	55
17060		42.38	11.19	0	38.9		-10	55
17070		42.38	11.19	0	38.9		-10	55
17080		42.09	11.19	0	38.9		-10	55
17100		42.03	11.19	0	38.9		-10	55
17120		41.8	11.19	0	38.9		-10	55
17135		41.8	11.19	0	38.9		-10	55
17140		41.67	11.19	0	38.9		-10	55
17160		41.51	11.19	0	38.9		-10	55
17180		41.46	11.19	0	38.9		-10	55
17195		41.46	11.19	0	38.9		-10	55
17200		41.13	11.19	0	38.9		-10	55
17220		41.04	11.19	0	38.9		-10	55
17240		40.84	11.19	0	38.9		-10	55
17260		40.78	11.39	0	38.9		-10	55
17280		40.47	11.39	0	38.9		-10	55
17300		40.3	11.39	0	38.9		-10	55
17320		40.14	11.39	0	38.9		-10	55
17340		40.08	11.39	0	38.9		-10	55
17360		39.92	11.39	0	38.9		-10	55
17380		39.81	11.39	0	38.9		-10	55
17385		39.81	11.39	0	38.9		-10	55
17400		39.67	11.39	0	38.9		-10	55
17420		39.66	11.39	0	38.9		-10	55
17440		39.55	11.39	0	38.9		-10	55
17445		39.55	11.39	0	38.9		-10	55
17460		39.43	11.39	0	38.9		-10	55
17480		39.42	11.39	0	38.9		-10	55
17500		39.25	11.39	0	38.9		-10	55
17510		39.25	11.39	0	38.9		-10	55
17520		39.22	11.39	0	38.9		-10	55
17540		39.19	11.39	0	38.9		-10	55
17560		39.29	11.39	0	38.9		-10	55
17570		39.29	11.39	0	38.9		-10	55
17580		39.08	11.39	0	38.9		-10	55
17600		39.01	11.39	0	38.9		-10	55
17620		39.05	11.39	0	38.9		-10	55
17635		39.05	11.39	0	38.9		-10	55
17640		39.06	11.39	0	38.9		-10	55
17660		38.96	11.39	0	38.9		-10	55
17680		39.06	11.39	0	38.9		-10	55
17695		39.06	11.39	0	38.9		-10	55
17700		38.99	11.39	0	38.9		-10	55
17720		39	11.39	0	38.9		-10	55
17740		38.98	11.39	0	38.9		-10	55
17760		39.05	11.04	0	38.9		-10	55
17780		39.13	11.04	0	38.9		-10	55
17800		39.19	11.04	0	38.9		-10	55
17820		39.25	11.04	0	38.9		-10	55
17840		39.18	11.04	0	38.9		-10	55
17860		39.27	11.04	0	38.9		-10	55
17880		39.35	11.04	0	38.9		-10	55
17885		39.35	11.04	0	38.9		-10	55
17900		39.51	11.04	0	38.9		-10	55
17920		39.51	11.04	0	38.9		-10	55
17940		39.6	11.04	0	38.9		-10	55
17945		39.6	11.04	0	38.9		-10	55
17960		39.85	11.04	0	38.9		-10	55
17980		39.96	11.04	0	38.9		-10	55
18000		40.03	11.04	0	38.9		-10	55
18010		40.03	11.04	0	38.9		-10	55
18020		40.2	11.04	0	38.9		-10	55
18040		40.41	11.04	0	38.9		-10	55
18060		40.68	11.04	0	38.9		-10	55
18070		40.68	11.04	0	38.9		-10	55
18080		40.78	11.04	0	38.9		-10	55
18100		40.95	11.04	0	38.9		-10	55
18120		41.25	11.04	0	38.9		-10	55
18135		41.25	11.04	0	38.9		-10	55
18140		41.22	11.04	0	38.9		-10	55
18160		41.52	11.04	0	38.9		-10	55
18180		41.79	11.04	0	38.9		-10	55
18195		41.79	11.04	0	38.9		-10	55
18200		42.04	11.04	0	38.9		-10	55
18220		42.02	11.04	0	38.9		-10	55
18240		42.4	11.04	0	38.9		-10	55
18260		42.45	11.17	0	38.9		-10	55
18280		42.74	11.17	0	38.9		-10	55
18300		43.1	11.17	0	38.9		-10	55
18320		43.3	11.17	0	38.9		-10	55
18340		43.44	11.17	0	38.9		-10	55
18360		43.62	11.17	0	38.9		-10	55
18380		43.84	11.17	0	38.9		-10	55
18385		43.84	11.17	0	38.9		-10	55
18400		43.85	11.17	0	38.9		-10	55
18420		44.21	11.17	0	38.9		-10	55
18440		44.4	11.17	0	38.9		-10	55
18445		44.4	11.17	0	38.9		-10	55
18460		44.5	11.17	0	38.9		-10	55
18480		44.74	11.17	0	38.9		-10	55
18500		45.02	11.17	0	38.9		-10	55
18505		45.02	11.17	0	38.9		-10	55
18520		45.12	11.17	0	38.9		-10	55
18540		45.37	11.17	0	38.9		-10	55
18560		45.43	11.17	0	38.9		-10	55
18570		45.43	11.17	0	38.9		-10	55
18580		45.71	11.17	0	38.9		-10	55
18600		46.04	11.17	0	38.9		-10	55
18620		46.09	11.17	0	38.9		-10	55
18630		46.09	11.17	0	38.9		-10	55
18640		46.36	11.17	0	38.9		-10	55
18660		46.54	11.17	0	38.9		-10	55
18680		46.55	11.17	0	38.9		-10	55
18695		46.55	11.17	0	38.9		-10	55
18700		46.84	11.17	0	38.9		-10	55
18720		46.99	11.17	0	38.9		-10	55
18740		47.23	11.17	0	38.9		-10	55
18755		47.23	11.17	0	38.9		-10	55
18760		47.32	11.17	0	38.9		-10	55
18780		47.54	11.17	0	38.9		-10	55
18800		47.56	11.17	0	38.9		-10	55
18820		47.83	11.39	0	38.9		-10	55
18840		47.89	11.39	0	38.9		-10	55
18860		48.04	11.39	0	38.9		-10	55
18880		48.15	11.39	0	38.9		-10	55
18900		48.28	11.39	0	38.9		-10	55
18920		48.37	11.39	0	38.9		-10	55
18940		48.54	11.39	0	38.9		-10	55
18945		48.54	11.39	0	38.9		-10	55
18960		48.35	11.39	0	38.9		-10	55
18980		48.67	11.39	0	38.9		-10	55
19000		48.65	11.39	0	38.9		-10	55
19005		48.65	11.39	0	38.9		-10	55
19020		48.67	11.39	0	38.9		-10	55
19040		48.76	11.39	0	38.9		-10	55
19060		48.81	11.39	0	38.9		-10	55
19070		48.81	11.39	0	38.9		-10	55
19080		48.63	11.39	0	38.9		-10	55
19100		48.74	11.39	0	38.9		-10	55
19120		48.99	11.39	0	38.9		-10	55
19130		48.99	11.39	0	38.9		-10	55
19140		48.77	11.39	0	38.9		-10	55
19160		48.55	11.39	0	38.9		-10	55
19180		48.64	11.39	0	38.9		-10	55
19195		48.64	11.39	0	38.9		-10	55
19200		48.67	11.39	0	38.9		-10	55
19220		48.6	11.39	0	38.9		-10	55
19240		48.63	11.39	0	38.9		-10	55
19255		48.63	11.39	0	38.9		-10	55
19260		48.52	11.39	0	38.9		-10	55
19280		48.35	11.39	0	38.9		-10	55
19300		48.22	11.39	0	38.9		-10	55
19320		48.16	11.31	0	38.9		-10	55
19340		47.98	11.31	0	38.9		-10	55
19360		47.61	11.31	0	38.9		-10	55
19380		47.72	11.31	0	38.9		-10	55
19400		47.26	11.31	0	38.9		-10	55
19420		47.07	11.31	0	38.9		-10	55
19440		47.22	11.31	0	38.9		-10	55
19460		46.79	11.31	0	38.9		-10	55
19480		46.49	11.31	0	38.9		-10	55
19500		46.29	11.31	0	38.9		-10	55
19505		46.29	11.31	0	38.9		-10	55
19520		45.97	11.31	0	38.9		-10	55
19540		45.78	11.31	0	38.9		-10	55
19560		45.66	11.31	0	38.9		-10	55
19570		45.66	11.31	0	38.9		-10	55
19580		45.3	11.31	0	38.9		-10	55
19600		45.09	11.31	0	38.9		-10	55
19620		45	11.31	0	38.9		-10	55
19630		45	11.31	0	38.9		-10	55
19640		44.83	11.31	0	38.9		-10	55
19660		44.41	11.31	0	38.9		-10	55
19680		44.45	11.31	0	38.9		-10	55
19690		44.45	11.31	0	38.9		-10	55
19700		44.01	11.31	0	38.9		-10	55
19720		43.92	11.31	0	38.9		-10	55
19740		43.77	11.31	0	38.9		-10	55
19755		43.77	11.31	0	38.9		-10	55
19760		43.57	11.31	0	38.9		-10	55
19780		43.44	11.31	0	38.9		-10	55
19800		43.21	11.31	0	38.9		-10	55
19815		43.21	11.31	0	38.9		-10	55
19820		43.15	11.31	0	38.9		-10	55
19840		42.97	11.31	0	38.9		-10	55
19860		42.68	11.31	0	38.9		-10	55
19880		42.46	11.31	0	38.9		-10	55
19900		42.34	11.31	0	38.9		-10	55
19920		42.19	11.31	0	38.9		-10	55
19940		42.11	11.31	0	38.9		-10	55
19960		41.83	11.31	0	38.9		-10	55
19980		41.64	11.31	0	38.9		-10	55
20000		41.43	11.31	0	38.9		-10	55
20005		41.43	11.31	0	38.9		-10	55
20020		41.31	11.31	0	38.9		-10	55
20040		41.35	11.31	0	38.9		-10	55
20060		41.23	11.31	0	38.9		-10	55
20065		41.23	11.31	0	38.9		-10	55
20080		40.82	11.31	0	38.9		-10	55
20100		40.81	11.31	0	38.9		-10	55
20120		40.54	11.31	0	38.9		-10	55
20130		40.54	11.31	0	38.9		-10	55
20140		40.39	11.31	0	38.9		-10	55
20160		40.3	11.31	0	38.9		-10	55
20180		40.08	11.31	0	38.9		-10	55
20190		40.08	11.31	0	38.9		-10	55
20200		39.99	11.31	0	38.9		-10	55
20220		39.92	11.31	0	38.9		-10	55
20240		39.74	11.31	0	38.9		-10	55
20255		39.74	11.31	0	38.9		-10	55
20260		39.68	11.31	0	38.9		-10	55
20280		39.52	11.31	0	38.9		-10	55
20300		39.5	11.31	0	38.9		-10	55
20315		39.5	11.31	0	38.9		-10	55
20320		39.38	11.31	0	38.9		-10	55
20340		39.19	11.31	0	38.9		-10	55
20360		39.24	11.31	0	38.9		-10	55
20380		39.23	11.45	0	38.9		-10	55
20400		39.04	11.45	0	38.9		-10	55
20420		39.1	11.45	0	38.9		-10	55
20440		39.08	11.45	0	38.9		-10	55
20460		39.12	11.45	0	38.9		-10	55
20480		38.99	11.45	0	38.9		-10	55
20500		39.1	11.45	0	38.9		-10	55
20505		39.1	11.45	0	38.9		-10	55
20520		39.1	11.45	0	38.9		-10	55
20540		38.93	11.45	0	38.9		-10	55
20560		39.01	11.45	0	38.9		-10	55
20580		38.89	11.45	0	38.9		-10	55
20585		38.89	11.45	0	38.9		-10	55
20600		39.03	11.45	0	38.9		-10	55
20620		38.94	11.45	0	38.9		-10	55
20630		38.94	11.45	0	38.9		-10	55
20640		39.1	11.45	0	38.9		-10	55
20660		39.07	11.45	0	38.9		-10	55
20680		39.07	11.45	0	38.9		-10	55
20690		39.07	11.45	0	38.9		-10	55
20700		39.04	11.45	0	38.9		-10	55
20720		39.27	11.45	0	38.9		-10	55
20740		39.38	11.45	0	38.9		-10	55
20755		39.38	11.45	0	38.9		-10	55
20760		39.29	11.45	0	38.9		-10	55
20780		39.38	11.45	0	38.9		-10	55
20800		39.42	11.45	0	38.9		-10	55
20815		39.42	11.45	0	38.9		-10	55
20820		39.72	11.45	0	38.9		-10	55
20840		39.76	11.45	0	38.9		-10	55
20860		39.78	11.45	0	38.9		-10	55
20880		39.94	11.36	0	38.9		-10	55
20900		40.15	11.36	0	38.9		-10	55
20920		40.34	11.36	0	38.9		-10	55
20940		40.44	11.36	0	38.9		-10	55
20960		40.73	11.36	0	38.9		-10	55
20980		40.94	11.36	0	38.9		-10	55
21000		40.91	11.36	0	38.9		-10	55
21020		41.17	11.36	0	38.9		-10	55
21040		41.42	11.36	0	38.9		-10	55
21060		41.53	11.36	0	38.9		-10	55
21065		41.53	11.36	0	38.9		-10	55
21080		41.78	11.36	0	38.9		-10	55
21100		41.96	11.36	0	38.9		-10	55
21120		42.17	11.36	0	38.9		-10	55
21130		42.17	11.36	0	38.9		-10	55
21140		42.39	11.36	0	38.9		-10	55
21160		42.66	11.36	0	38.9		-10	55
21180		42.83	11.36	0	38.9		-10	55
21190		42.83	11.36	0	38.9		-10	55
21200		42.78	11.36	0	38.9		-10	55
21220		43.05	11.36	0	38.9		-10	55
21240		43.49	11.36	0	38.9		-10	55
21250		43.49	11.36	0	38.9		-10	55
21260		43.58	11.36	0	38.9		-10	55
21280		43.85	11.36	0	38.9		-10	55
21300		43.95	11.36	0	38.9		-10	55
21315		43.95	11.36	0	38.9		-10	55
21320		44.28	11.36	0	38.9		-10	55
21340		44.42	11.36	0	38.9		-10	55
21360		44.54	11.36	0	38.9		-10	55
21375		44.54	11.36	0	38.9		-10	55
21380		44.85	11.36	0	38.9		-10	55
21400		44.93	11.36	0	38.9		-10	55
21420		45.3	11.36	0	38.9		-10	55
21440		45.47	11.57	0	38.9		-10	55
21460		45.41	11.57	0	38.9		-10	55
21480		45.63	11.57	0	38.9		-10	55
21500		45.88	11.57	0	38.9		-10	55
21520		46.17	11.57	0	38.9		-10	55
21540		46.23	11.57	0	38.9		-10	55
21560		46.4	11.57	0	38.9		-10	55
21565		46.4	11.57	0	38.9		-10	55
21580		46.55	11.57	0	38.9		-10	55
21600		46.75	11.57	0	38.9		-10	55
21620		47	11.57	0	38.9		-10	55
21625		47	11.57	0	38.9		-10	55
21640		46.97	11.57	0	38.9		-10	55
21660		47.32	11.57	0	38.9		-10	55
21680		47.57	11.57	0	38.9		-10	55
21690		47.57	11.57	0	38.9		-10	55
21700		47.59	11.57	0	38.9		-10	55
21720		47.78	11.57	0	38.9		-10	55
21740		47.96	11.57	0	38.9		-10	55
21750		47.96	11.57	0	38.9		-10	55
21760		47.92	11.57	0	38.9		-10	55
21780		48.16	11.57	0	38.9		-10	55
21800		48.09	11.57	0	38.9		-10	55
21815		48.09	11.57	0	38.9		-10	55
21820		48.3	11.57	0	38.9		-10	55
21840		48.59	11.57	0	38.9		-10	55
21860		48.59	11.57	0	38.9		-10	55
21875		48.59	11.57	0	38.9		-10	55
21880		48.43	11.57	0	38.9		-10	55
21900		48.67	11.57	0	38.9		-10	55
21920		48.67	11.57	0	38.9		-10	55
21940		48.69	11.59	0	38.9		-10	55
21960		48.81	11.59	0	38.9		-10	55
21980		48.71	11.59	0	38.9		-10	55
22000		48.89	11.59	0	38.9		-10	55
22020		48.73	11.59	0	38.9		-10	55
22040		48.8	11.59	0	38.9		-10	55
22060		49.02	11.59	0	38.9		-10	55
22065		49.02	11.59	0	38.9		-10	55
22080		48.89	11.59	0	38.9		-10	55
22100		48.8	11.59	0	38.9		-10	55
22120		48.8	11.59	0	38.9		-10	55
22125		48.8	11.59	0	38.9		-10	55
22140		48.77	11.59	0	38.9		-10	55
22160		48.63	11.59	0	38.9		-10	55
22180		48.57	11.59	0	38.9		-10	55
22190		48.57	11.59	0	38.9		-10	55
22200		48.36	11.59	0	38.9		-10	55
22220		48.49	11.59	0	38.9		-10	55
22240		48.25	11.59	0	38.9		-10	55
22250		48.25	11.59	0	38.9		-10	55
22260		48.12	11.59	0	38.9		-10	55
22280		48.03	11.59	0	38.9		-10	55
22300		47.69	11.59	0	38.9		-10	55
22310		47.69	11.59	0	38.9		-10	55
22320		47.71	11.59	0	38.9		-10	55
22340		47.51	11.59	0	38.9		-10	55
22360		47.31	11.59	0	38.9		-10	55
22375		47.31	11.59	0	38.9		-10	55
22380		47.08	11.59	0	38.9		-10	55
22400		46.91	11.59	0	38.9		-10	55
22420		46.69	11.59	0	38.9		-10	55
22435		46.69	11.59	0	38.9		-10	55
22440		46.18	11.59	0	38.9		-10	55
22460		46.27	11.59	0	38.9		-10	55
22480		45.99	11.59	0	38.9		-10	55
22500		45.84	11.49	0	38.9		-10	55
22520		45.68	11.49	0	38.9		-10	55
22540		45.3	11.49	0	38.9		-10	55
22560		45.25	11.49	0	38.9		-10	55
22580		44.9	11.49	0	38.9		-10	55
22600		44.76	11.49	0	38.9		-10	55
22620		44.41	11.49	0	38.9		-10	55
22625		44.41	11.49	0	38.9		-10	55
22640		44.26	11.49	0	38.9		-10	55
22660		44.07	11.49	0	38.9		-10	55
22680		43.97	11.49	0	38.9		-10	55
22685		43.97	11.49	0	38.9		-10	55
22700		43.73	11.49	0	38.9		-10	55
22720		43.62	11.49	0	38.9		-10	55
22740		43.33	11.49	0	38.9		-10	55
22750		43.33	11.49	0	38.9		-10	55
22760		43.29	11.49	0	38.9		-10	55
22780		43.17	11.49	0	38.9		-10	55
22800		42.7	11.49	0	38.9		-10	55
22810		42.7	11.49	0	38.9		-10	55
22820		42.8	11.49	0	38.9		-10	55
22840		42.69	11.49	0	38.9		-10	55
22860		42.43	11.49	0	38.9		-10	55
22875		42.43	11.49	0	38.9		-10	55
22880		42.1	11.49	0	38.9		-10	55
22900		42.07	11.49	0	38.9		-10	55
22920		41.9	11.49	0	38.9		-10	55
22935		41.9	11.49	0	38.9		-10	55
22940		41.88	11.49	0	38.9		-10	55
22960		41.55	11.49	0	38.9		-10	55
22980		41.37	11.49	0	38.9		-10	55
23000		41.08	11.42	0	38.9		-10	55
23020		41	11.42	0	38.9		-10	55
23040		40.87	11.42	0	38.9		-10	55
23060		40.7	11.42	0	38.9		-10	55
23080		40.48	11.42	0	38.9		-10	55
23100		40.36	11.42	0	38.9		-10	55
23120		40.23	11.42	0	38.9		-10	55
23125		40.23	11.42	0	38.9		-10	55
23140		40.22	11.42	0	38.9		-10	55
23160		39.91	11.42	0	38.9		-10	55
23180		39.94	11.42	0	38.9		-10	55
23185		39.94	11.42	0	38.9		-10	55
23200		39.71	11.42	0	38.9		-10	55
23220		39.62	11.42	0	38.9		-10	55
23240		39.49	11.42	0	38.9		-10	55
23250		39.49	11.42	0	38.9		-10	55
23260		39.53	11.42	0	38.9		-10	55
23280		39.32	11.42	0	38.9		-10	55
23300		39.32	11.42	0	38.9		-10	55
23310		39.32	11.42	0	38.9		-10	55
23320		39.16	11.42	0	38.9		-10	55
23340		39.26	11.42	0	38.9		-10	55
23360		39.12	11.42	0	38.9		-10	55
23375		39.12	11.42	0	38.9		-10	55
23380		39.04	11.42	0	38.9		-10	55
23400		39.08	11.42	0	38.9		-10	55
23420		39.03	11.42	0	38.9		-10	55
23435		39.03	11.42	0	38.9		-10	55
23440		39.1	11.42	0	38.9		-10	55
23460		39.07	11.42	0	38.9		-10	55
23480		38.98	11.42	0	38.9		-10	55
23500		39.03	11.45	0	38.9		-10	55
23520		39.11	11.45	0	38.9		-10	55
23540		39.08	11.45	0	38.9		-10	55
23560		39.05	11.45	0	38.9		-10	55
23580		38.92	11.45	0	38.9		-10	55
23600		38.95	11.45	0	38.9		-10	55
23620		39.08	11.45	0	38.9		-10	55
23625		39.08	11.45	0	38.9		-10	55
23640		39.03	11.45	0	38.9		-10	55
23660		39.14	11.45	0	38.9		-10	55
23680		39.16	11.45	0	38.9		-10	55
23685		39.16	11.45	0	38.9		-10	55
23700		39.15	11.45	0	38.9		-10	55
23720		39.19	11.45	0	38.9		-10	55
23740		39.31	11.45	0	38.9		-10	55
23745		39.31	11.45	0	38.9		-10	55
23760		39.41	11.45	0	38.9		-10	55
23780		39.48	11.45	0	38.9		-10	55
23800		39.5	11.45	0	38.9		-10	55
23810		39.5	11.45	0	38.9		-10	55
23820		39.59	11.45	0	38.9		-10	55
23840		39.8	11.45	0	38.9		-10	55
23860		39.86	11.45	0	38.9		-10	55
23875		39.86	11.45	0	38.9		-10	55
23880		40.02	11.45	0	38.9		-10	55
23900		40.16	11.45	0	38.9		-10	55
23920		40.37	11.45	0	38.9		-10	55
23935		40.37	11.45	0	38.9		-10	55
23940		40.45	11.45	0	38.9		-10	55
23960		40.75	11.45	0	38.9		-10	55
23980		40.78	11.45	0	38.9		-10	55
23995		40.78	11.45	0	38.9		-10	55
24000		41.11	11.45	0	38.9		-10	55
24020		41.3	11.45	0	38.9		-10	55
24040		41.43	11.45	0	38.9		-10	55
24060		41.53	11.62	0	38.9		-10	55
24080		41.78	11.62	0	38.9		-10	55
24100		42.03	11.62	0	38.9		-10	55
24120		42.24	11.62	0	38.9		-10	55
24140		42.47	11.62	0	38.9		-10	55
24160		42.62	11.62	0	38.9		-10	55
24180		42.79	11.62	0	38.9		-10	55
24185		42.79	11.62	0	38.9		-10	55
24200		43.05	11.62	0	38.9		-10	55
24220		43.53	11.62	0	38.9		-10	55
24240		43.47	11.62	0	38.9		-10	55
24245		43.47	11.62	0	38.9		-10	55
24260		43.74	11.62	0	38.9		-10	55
24280		43.97	11.62	0	38.9		-10	55
24300		43.96	11.62	0	38.9		-10	55
24310		43.96	11.62	0	38.9		-10	55
24320		44.17	11.62	0	38.9		-10	55
24340		44.57	11.62	0	38.9		-10	55
24360		44.82	11.62	0	38.9		-10	55
24370		44.82	11.62	0	38.9		-10	55
24380		44.77	11.62	0	38.9		-10	55
24400		45.12	11.62	0	38.9		-10	55
24420		45.17	11.62	0	38.9		-10	55
24435		45.17	11.62	0	38.9		-10	55
24440		45.45	11.62	0	38.9		-10	55
24460		45.71	11.62	0	38.9		-10	55
24480		45.64	11.62	0	38.9		-10	55
24495		45.64	11.62	0	38.9		-10	55
24500		45.98	11.62	0	38.9		-10	55
24520		46.3	11.62	0	38.9		-10	55
24540		46.44	11.62	0	38.9		-10	55
24560		46.45	11.5	0	38.9		-10	55
24580		46.71	11.5	0	38.9		-10	55
24600		46.99	11.5	0	38.9		-10	55
24620		47.17	11.5	0	38.9		-10	55
24640		47.22	11.5	0	38.9		-10	55
24660		47.28	11.5	0	38.9		-10	55
24680		47.67	11.5	0	38.9		-10	55
24685		47.67	11.5	0	38.9		-10	55
24700		47.63	11.5	0	38.9		-10	55
24720		47.85	11.5	0	38.9		-10	55
24740		48.04	11.5	0	38.9		-10	55
24745		48.04	11.5	0	38.9		-10	55
24760		48.15	11.5	0	38.9		-10	55
24780		48.17	11.5	0	38.9		-10	55
24800		48.23	11.5	0	38.9		-10	55
24810		48.23	11.5	0	38.9		-10	55
24820		48.36	11.5	0	38.9		-10	55
24840		48.39	11.5	0	38.9		-10	55
24860		48.54	11.5	0	38.9		-10	55
24870		48.54	11.5	0	38.9		-10	55
24880		48.67	11.5	0	38.9		-10	55
24900		48.59	11.5	0	38.9		-10	55
24920		48.69	11.5	0	38.9		-10	55
24930		48.69	11.5	0	38.9		-10	55
24940		48.67	11.5	0	38.9		-10	55
24960		48.6	11.5	0	38.9		-10	55
24980		48.77	11.5	0	38.9		-10	55
24995		48.77	11.5	0	38.9		-10	55
25000		48.61	11.5	0	38.9		-10	55
25020		48.95	11.5	0	38.9		-10	55
25040		48.81	11.5	0	38.9		-10	55
25055		48.81	11.5	0	38.9		-10	55
25060		48.71	11.5	0	38.9		-10	55
25080		48.83	11.5	0	38.9		-10	55
25100		48.84	11.5	0	38.9		-10	55
25120		48.85	11.69	0	38.9		-10	55
25140		48.72	11.69	0	38.9		-10	55
25160		48.61	11.69	0	38.9		-10	55
25180		48.54	11.69	0	38.9		-10	55
25185		48.54	11.69	0	38.9		-10	55
25200		48.59	11.69	0	38.9		-10	55
25220		48.49	11.69	0	38.9		-10	55
25240		48.19	11.69	0	38.9		-10	55
25245		48.19	11.69	0	38.9		-10	55
25260		48.24	11.69	0	38.9		-10	55
25280		48.17	11.69	0	38.9		-10	55
25300		48.04	11.69	0	38.9		-10	55
25305		48.04	11.69	0	38.9		-10	55
25320		47.87	11.69	0	38.9		-10	55
25340		47.64	11.69	0	38.9		-10	55
25360		47.27	11.69	0	38.9		-10	55
25370		47.27	11.69	0	38.9		-10	55
25380		47.22	11.69	0	38.9		-10	55
25400		47.15	11.69	0	38.9		-10	55
25420		46.69	11.69	0	38.9		-10	55
25430		46.69	11.69	0	38.9		-10	55
25440		46.64	11.69	0	38.9		-10	55
25460		46.35	11.69	0	38.9		-10	55
25480		46.09	11.69	0	38.9		-10	55
25495		46.09	11.69	0	38.9		-10	55
25500		46.02	11.69	0	38.9		-10	55
25520		45.64	11.69	0	38.9		-10	55
25540		45.58	11.69	0	38.9		-10	55
25555		45.58	11.69	0	38.9		-10	55
25560		45.52	11.69	0	38.9		-10	55
25580		44.95	11.69	0	38.9		-10	55
25600		44.97	11.69	0	38.9		-10	55
25620		44.79	11.74	0	38.9		-10	55
25640		44.52	11.74	0	38.9		-10	55
25660		44.21	11.74	0	38.9		-10	55
25680		44.05	11.74	0	38.9		-10	55
25700		43.95	11.74	0	38.9		-10	55
25720		43.81	11.74	0	38.9		-10	55
25740		43.57	11.74	0	38.9		-10	55
25745		43.57	11.74	0	38.9		-10	55
25760		43.38	11.74	0	38.9		-10	55
25780		43.21	11.74	0	38.9		-10	55
25800		42.99	11.74	0	38.9		-10	55
25805		42.99	11.74	0	38.9		-10	55
25820		43.03	11.74	0	38.9		-10	55
25840		42.71	11.74	0	38.9		-10	55
25860		42.62	11.74	0	38.9		-10	55
25870		42.62	11.74	0	38.9		-10	55
25880		42.38	11.74	0	38.9		-10	55
25900		42.1	11.74	0	38.9		-10	55
25920		42.04	11.74	0	38.9		-10	55
25930		42.04	11.74	0	38.9		-10	55
25940		41.94	11.74	0	38.9		-10	55
25960		41.63	11.74	0	38.9		-10	55
25980		41.55	11.74	0	38.9		-10	55
25995		41.55	11.74	0	38.9		-10	55
26000		41.19	11.74	0	38.9		-10	55
26020		41.17	11.74	0	38.9		-10	55
26040		40.9	11.74	0	38.9		-10	55
26055		40.9	11.74	0	38.9		-10	55
26060		40.91	11.74	0	38.9		-10	55
26080		40.67	11.74	0	38.9		-10	55
26100		40.61	11.74	0	38.9		-10	55
26120		40.42	11.75	0	38.9		-10	55
26140		40.23	11.75	0	38.9		-10	55
26160		40.21	11.75	0	38.9		-10	55
26180		39.95	11.75	0	38.9		-10	55
26200		39.63	11.75	0	38.9		-10	55
26220		39.8	11.75	0	38.9		-10	55
26240		39.67	11.75	0	38.9		-10	55
26245		39.67	11.75	0	38.9		-10	55
26260		39.53	11.75	0	38.9		-10	55
26280		39.43	11.75	0	38.9		-10	55
26300		39.32	11.75	0	38.9		-10	55
26305		39.32	11.75	0	38.9		-10	55
26320		39.2	11.75	0	38.9		-10	55
26340		39.25	11.75	0	38.9		-10	55
26360		39.2	11.75	0	38.9		-10	55
26370		39.2	11.75	0	38.9		-10	55
26380		39.15	11.75	0	38.9		-10	55
26400		39.13	11.75	0	38.9		-10	55
26420		39.13	11.75	0	38.9		-10	55
26430		39.13	11.75	0	38.9		-10	55
26440		39.01	11.75	0	38.9		-10	55
26460		39.03	11.75	0	38.9		-10	55
26480		38.98	11.75	0	38.9		-10	55
26495		38.98	11.75	0	38.9		-10	55
26500		39.05	11.75	0	38.9		-10	55
26520		38.87	11.75	0	38.9		-10	55
26540		38.94	11.75	0	38.9		-10	55
26555		38.94	11.75	0	38.9		-10	55
26560		39.01	11.75	0	38.9		-10	55
26580		39.04	11.75	0	38.9		-10	55
26600		39.03	11.75	0	38.9		-10	55
26615		39.03	11.75	0	38.9		-10	55
26620		39.13	11.75	0	38.9		-10	55
26640		39.24	11.75	0	38.9		-10	55
26660		39.23	11.75	0	38.9		-10	55
26680		39.18	11.67	0	38.9		-10	55
26700		39.31	11.67	0	38.9		-10	55
26720		39.46	11.67	0	38.9		-10	55
26740		39.55	11.67	0	38.9		-10	55
26760		39.51	11.67	0	38.9		-10	55
26780		39.81	11.67	0	38.9		-10	55
26800		39.76	11.67	0	38.9		-10	55
26805		39.76	11.67	0	38.9		-10	55
26820		40.13	11.67	0	38.9		-10	55
26840		40.16	11.67	0	38.9		-10	55
26860		40.32	11.67	0	38.9		-10	55
26865		40.32	11.67	0	38.9		-10	55
26880		40.47	11.67	0	38.9		-10	55
26900		40.59	11.67	0	38.9		-10	55
26920		40.91	11.67	0	38.9		-10	55
26930		40.91	11.67	0	38.9		-10	55
26940		40.95	11.67	0	38.9		-10	55
26960		41.28	11.67	0	38.9		-10	55
26980		41.5	11.67	0	38.9		-10	55
26990		41.5	11.67	0	38.9		-10	55
27000		41.62	11.67	0	38.9		-10	55
27020		41.93	11.67	0	38.9		-10	55
27040		42.13	11.67	0	38.9		-10	55
27055		42.13	11.67	0	38.9		-10	55
27060		42.46	11.67	0	38.9		-10	55
27080		42.5	11.67	0	38.9		-10	55
27100		42.71	11.67	0	38.9		-10	55
27115		42.71	11.67	0	38.9		-10	55
27120		42.98	11.67	0	38.9		-10	55
27140		43.35	11.67	0	38.9		-10	55
27160		43.33	11.67	0	38.9		-10	55
27180		43.68	11.69	0	38.9		-10	55
27200		43.71	11.69	0	38.9		-10	55
27220		44.02	11.69	0	38.9		-10	55
27240		44	11.69	0	38.9		-10	55
27260		44.35	11.69	0	38.9		-10	55
27280		44.53	11.69	0	38.9		-10	55
27300		44.79	11.69	0	38.9		-10	55
27305		44.79	11.69	0	38.9		-10	55
27320		44.81	11.69	0	38.9		-10	55
27340		45.29	11.69	0	38.9		-10	55
27360		45.3	11.69	0	38.9		-10	55
27365		45.3	11.69	0	38.9		-10	55
27380		45.45	11.69	0	38.9		-10	55
27400		45.68	11.69	0	38.9		-10	55
27420		45.86	11.69	0	38.9		-10	55
27430		45.86	11.69	0	38.9		-10	55
27440		46.03	11.69	0	38.9		-10	55
27460		46.27	11.69	0	38.9		-10	55
27480		46.3	11.69	0	38.9		-10	55
27490		46.3	11.69	0	38.9		-10	55
27500		46.71	11.69	0	38.9		-10	55
27520		46.83	11.69	0	38.9		-10	55
27540		47.06	11.69	0	38.9		-10	55
27555		47.06	11.69	0	38.9		-10	55
27560		47.23	11.69	0	38.9		-10	55
27580		47.42	11.69	0	38.9		-10	55
27600		47.56	11.69	0	38.9		-10	55
27615		47.56	11.69	0	38.9		-10	55
27620		47.72	11.69	0	38.9		-10	55
27640		47.83	11.69	0	38.9		-10	55
27660		47.98	11.69	0	38.9		-10	55
27680		48.03	11.74	0	38.9		-10	55
27700		48.17	11.74	0	38.9		-10	55
27720		48.16	11.74	0	38.9		-10	55
27740		48.3	11.74	0	38.9		-10	55
27760		48.4	11.74	0	38.9		-10	55
27780		48.31	11.74	0	38.9		-10	55
27800		48.62	11.74	0	38.9		-10	55
27805		48.62	11.74	0	38.9		-10	55
27820		48.49	11.74	0	38.9		-10	55
27840		48.62	11.74	0	38.9		-10	55
27860		48.65	11.74	0	38.9		-10	55
27865		48.65	11.74	0	38.9		-10	55
27880		48.6	11.74	0	38.9		-10	55
27900		48.72	11.74	0	38.9		-10	55
27920		48.89	11.74	0	38.9		-10	55
27930		48.89	11.74	0	38.9		-10	55
27940		48.98	11.74	0	38.9		-10	55
27960		48.7	11.74	0	38.9		-10	55
27980		48.63	11.74	0	38.9		-10	55
27990		48.63	11.74	0	38.9		-10	55
28000		48.75	11.74	0	38.9		-10	55
28020		48.63	11.74	0	38.9		-10	55
28040		48.55	11.74	0	38.9		-10	55
28050		48.55	11.74	0	38.9		-10	55
28060		48.42	11.74	0	38.9		-10	55
28080		48.45	11.74	0	38.9		-10	55
28100		48.29	11.74	0	38.9		-10	55
28115		48.29	11.74	0	38.9		-10	55
28120		48.19	11.74	0	38.9		-10	55
28140		48.17	11.74	0	38.9		-10	55
28160		47.95	11.74	0	38.9		-10	55
28175		47.95	11.74	0	38.9		-10	55
28180		47.87	11.74	0	38.9		-10	55
28200		47.81	11.74	0	38.9		-10	55
28220		47.66	11.74	0	38.9		-10	55
28240		47.48	11.92	0	38.9		-10	55
28260		47.37	11.92	0	38.9		-10	55
28280		47.02	11.92	0	38.9		-10	55
28300		46.77	11.92	0	38.9		-10	55
28320		46.56	11.92	0	38.9		-10	55
28340		46.36	11.92	0	38.9		-10	55
28360		46.19	11.92	0	38.9		-10	55
28365		46.19	11.92	0	38.9		-10	55
28380		45.95	11.92	0	38.9		-10	55
28400		45.66	11.92	0	38.9		-10	55
28420		45.46	11.92	0	38.9		-10	55
28425		45.46	11.92	0	38.9		-10	55
28440		45.14	11.92	0	38.9		-10	55
28460		45.2	11.92	0	38.9		-10	55
28480		44.87	11.92	0	38.9		-10	55
28490		44.87	11.92	0	38.9		-10	55
28500		44.62	11.92	0	38.9		-10	55
28520		44.57	11.92	0	38.9		-10	55
28540		44.24	11.92	0	38.9		-10	55
28550		44.24	11.92	0	38.9		-10	55
28560		44.06	11.92	0	38.9		-10	55
28580		43.92	11.92	0	38.9		-10	55
28600		43.66	11.92	0	38.9		-10	55
28615		43.66	11.92	0	38.9		-10	55
28620		43.56	11.92	0	38.9		-10	55
28640		43.4	11.92	0	38.9		-10	55
28660		43.09	11.92	0	38.9		-10	55
28675		43.09	11.92	0	38.9		-10	55
28680		42.96	11.92	0	38.9		-10	55
28700		42.78	11.92	0	38.9		-10	55
28720		42.87	11.92	0	38.9		-10	55
28740		42.43	11.87	0	38.9		-10	55
28760		42.31	11.87	0	38.9		-10	55
28780		42.24	11.87	0	38.9		-10	55
28800		41.97	11.87	0	38.9		-10	55
28820		41.81	11.87	0	38.9		-10	55
28840		41.65	11.87	0	38.9		-10	55
28860		41.35	11.87	0	38.9		-10	55
28865		41.35	11.87	0	38.9		-10	55
28880		41.31	11.87	0	38.9		-10	55
28900		41.33	11.87	0	38.9		-10	55
28920		41.11	11.87	0	38.9		-10	55
28925		41.11	11.87	0	38.9		-10	55
28940		40.94	11.87	0	38.9		-10	55
28960		40.71	11.87	0	38.9		-10	55
28980		40.51	11.87	0	38.9		-10	55
28990		40.51	11.87	0	38.9		-10	55
29000		40.38	11.87	0	38.9		-10	55
29020		40.24	11.87	0	38.9		-10	55
29040		39.97	11.87	0	38.9		-10	55
29050		39.97	11.87	0	38.9		-10	55
29060		40.16	11.87	0	38.9		-10	55
29080		39.96	11.87	0	38.9		-10	55
29100		39.59	11.87	0	38.9		-10	55
29115		39.59	11.87	0	38.9		-10	55
29120		39.52	11.87	0	38.9		-10	55
29140		39.47	11.87	0	38.9		-10	55
29160		39.4	11.87	0	38.9		-10	55
29175		39.4	11.87	0	38.9		-10	55
29180		39.34	11.87	0	38.9		-10	55
29200		39.25	11.87	0	38.9		-10	55
29220		39.36	11.87	0	38.9		-10	55
29240		39.13	11.92	0	38.9		-10	55
29260		39.09	11.92	0	38.9		-10	55
29280		39.1	11.92	0	38.9		-10	55
29300		39.03	11.92	0	38.9		-10	55
29320		39.07	11.92	0	38.9		-10	55
29340		38.91	11.92	0	38.9		-10	55
29360		38.88	11.92	0	38.9		-10	55
29380		38.8	11.92	0	38.9		-10	55
29400		38.97	11.92	0	38.9		-10	55
29420		38.95	11.92	0	38.9		-10	55
29425		38.95	11.92	0	38.9		-10	55
29440		39	11.92	0	38.9		-10	55
29460		38.91	11.92	0	38.9		-10	55
29480		38.8	11.92	0	38.9		-10	55
29490		38.8	11.92	0	38.9		-10	55
29500		38.94	11.92	0	38.9		-10	55
29520		39.02	11.92	0	38.9		-10	55
29540		39.1	11.92	0	38.9		-10	55
29550		39.1	11.92	0	38.9		-10	55
29560		39.21	11.92	0	38.9		-10	55
29580		39.15	11.92	0	38.9		-10	55
29600		39.39	11.92	0	38.9		-10	55
29610		39.39	11.92	0	38.9		-10	55
29620		39.37	11.92	0	38.9		-10	55
29640		39.37	11.92	0	38.9		-10	55
29660		39.61	11.92	0	38.9		-10	55
29675		39.61	11.92	0	38.9		-10	55
29680		39.56	11.92	0	38.9		-10	55
29700		39.78	11.92	0	38.9		-10	55
29720		40.11	11.92	0	38.9		-10	55
29735		40.11	11.92	0	38.9		-10	55
29740		40.21	11.92	0	38.9		-10	55
29760		40.34	11.92	0	38.9		-10	55
29780		40.46	11.92	0	38.9		-10	55
29800		40.71	11.79	0	38.9		-10	55
29820		40.9	11.79	0	38.9		-10	55
29840		41.22	11.79	0	38.9		-10	55
29860		41.25	11.79	0	38.9		-10	55
29880		41.62	11.79	0	38.9		-10	55
29900		41.72	11.79	0	38.9		-10	55
29920		42.07	11.79	0	38.9		-10	55
29925		42.07	11.79	0	38.9		-10	55
29940		42.19	11.79	0	38.9		-10	55
29960		42.26	11.79	0	38.9		-10	55
29980		42.51	11.79	0	38.9		-10	55
29985		42.51	11.79	0	38.9		-10	55
30000		42.74	11.79	0	38.9		-10	55
30020		43.04	11.79	0	38.9		-10	55
30040		43.14	11.79	0	38.9		-10	55
30050		43.14	11.79	0	38.9		-10	55
30060		43.47	11.79	0	38.9		-10	55
30080		43.67	11.79	0	38.9		-10	55
30100		43.8	11.79	0	38.9		-10	55
30110		43.8	11.79	0	38.9		-10	55
30120		44.05	11.79	0	38.9		-10	55
30140		44.35	11.79	0	38.9		-10	55
30160		44.44	11.79	0	38.9		-10	55
30175		44.44	11.79	0	38.9		-10	55
30180		44.46	11.79	0	38.9		-10	55
30200		44.71	11.79	0	38.9		-10	55
30220		45.05	11.79	0	38.9		-10	55
30235		45.05	11.79	0	38.9		-10	55
30240		45.12	11.79	0	38.9		-10	55
30260		45.25	11.79	0	38.9		-10	55
30280		45.58	11.79	0	38.9		-10	55
30300		45.67	11.82	0	38.9		-10	55
30320		46.03	11.82	0	38.9		-10	55
30340		46.06	11.82	0	38.9		-10	55
30360		46.22	11.82	0	38.9		-10	55
30380		46.43	11.82	0	38.9		-10	55
30400		46.64	11.82	0	38.9		-10	55
30420		47	11.82	0	38.9		-10	55
30425		47	11.82	0	38.9		-10	55
30440		47.01	11.82	0	38.9		-10	55
30460		47.11	11.82	0	38.9		-10	55
30480		47.43	11.82	0	38.9		-10	55
30485		47.43	11.82	0	38.9		-10	55
30500		47.64	11.82	0	38.9		-10	55
30520		47.68	11.82	0	38.9		-10	55
30540		47.68	11.82	0	38.9		-10	55
30550		47.68	11.82	0	38.9		-10	55
30560		47.92	11.82	0	38.9		-10	55
30580		47.98	11.82	0	38.9		-10	55
30600		48.41	11.82	0	38.9		-10	55
30610		48.41	11.82	0	38.9		-10	55
30620		48.17	11.82	0	38.9		-10	55
30640		48.48	11.82	0	38.9		-10	55
30660		48.24	11.82	0	38.9		-10	55
30675		48.24	11.82	0	38.9		-10	55
30680		48.45	11.82	0	38.9		-10	55
30700		48.59	11.82	0	38.9		-10	55
30720		48.6	11.82	0	38.9		-10	55
30735		48.6	11.82	0	38.9		-10	55
30740		48.53	11.82	0	38.9		-10	55
30760		48.73	11.82	0	38.9		-10	55
30780		48.55	11.82	0	38.9		-10	55
30800		48.53	11.95	0	38.9		-10	55
30820		48.63	11.95	0	38.9		-10	55
30840		48.83	11.95	0	38.9		-10	55
30860		48.62	11.95	0	38.9		-10	55
30880		48.71	11.95	0	38.9		-10	55
30900		48.63	11.95	0	38.9		-10	55
30920		48.83	11.95	0	38.9		-10	55
30940		48.67	11.95	0	38.9		-10	55
30960		48.61	11.95	0	38.9		-10	55
30980		48.36	11.95	0	38.9		-10	55
30985		48.36	11.95	0	38.9		-10	55
31000		48.58	11.95	0	38.9		-10	55
31020		48.26	11.95	0	38.9		-10	55
31040		48.26	11.95	0	38.9		-10	55
31045		48.26	11.95	0	38.9		-10	55
31060		47.99	11.95	0	38.9		-10	55
31080		48.02	11.95	0	38.9		-10	55
31100		47.72	11.95	0	38.9		-10	55
31110		47.72	11.95	0	38.9		-10	55
31120		47.61	11.95	0	38.9		-10	55
31140		47.61	11.95	0	38.9		-10	55
31160		47.32	11.95	0	38.9		-10	55
31170		47.32	11.95	0	38.9		-10	55
31180		47.09	11.95	0	38.9		-10	55
31200		46.98	11.95	0	38.9		-10	55
31220		46.71	11.95	0	38.9		-10	55
31235		46.71	11.95	0	38.9		-10	55
31240		46.46	11.95	0	38.9		-10	55
31260		46.26	11.95	0	38.9		-10	55
31280		45.87	11.95	0	38.9		-10	55
31295		45.87	11.95	0	38.9		-10	55
31300		45.83	11.95	0	38.9		-10	55
31320		45.56	11.95	0	38.9		-10	55
31340		45.37	11.95	0	38.9		-10	55
31360		45.1	11.85	0	38.9		-10	55
31380		44.86	11.85	0	38.9		-10	55
31400		44.81	11.85	0	38.9		-10	55
31420		44.61	11.85	0	38.9		-10	55
31440		44.31	11.85	0	38.9		-10	55
31460		44.08	11.85	0	38.9		-10	55
31480		44.05	11.85	0	38.9		-10	55
31485		44.05	11.85	0	38.9		-10	55
31500		43.83	11.85	0	38.9		-10	55
31520		43.66	11.85	0	38.9		-10	55
31540		43.6	11.85	0	38.9		-10	55
31545		43.6	11.85	0	38.9		-10	55
31560		43.2	11.85	0	38.9		-10	55
31580		43.01	11.85	0	38.9		-10	55
31600		42.87	11.85	0	38.9		-10	55
31610		42.87	11.85	0	38.9		-10	55
31620		42.7	11.85	0	38.9		-10	55
31640		42.57	11.85	0	38.9		-10	55
31660		42.31	11.85	0	38.9		-10	55
31670		42.31	11.85	0	38.9		-10	55
31680		42.22	11.85	0	38.9		-10	55
31700		42.21	11.85	0	38.9		-10	55
31720		41.77	11.85	0	38.9		-10	55
31735		41.77	11.85	0	38.9		-10	55
31740		41.73	11.85	0	38.9		-10	55
31760		41.54	11.85	0	38.9		-10	55
31780		41.33	11.85	0	38.9		-10	55
31795		41.33	11.85	0	38.9		-10	55
31800		41.33	11.85	0	38.9		-10	55
31820		40.99	11.85	0	38.9		-10	55
31840		40.93	11.85	0	38.9		-10	55
31860		40.66	12.13	0	38.9		-10	55
31880		40.51	12.13	0	38.9		-10	55
31900		40.47	12.13	0	38.9		-10	55
31920		40.35	12.13	0	38.9		-10	55
31940		40.14	12.13	0	38.9		-10	55
31960		39.81	12.13	0	38.9		-10	55
31980		40.05	12.13	0	38.9		-10	55
31985		40.05	12.13	0	38.9		-10	55
32000		39.7	12.13	0	38.9		-10	55
32020		39.64	12.13	0	38.9		-10	55
32040		39.47	12.13	0	38.9		-10	55
32045		39.47	12.13	0	38.9		-10	55
32060		39.41	12.13	0	38.9		-10	55
32080		39.32	12.13	0	38.9		-10	55
32100		39.31	12.13	0	38.9		-10	55
32110		39.31	12.13	0	38.9		-10	55
32120		39.24	12.13	0	38.9		-10	55
32140		39.13	12.13	0	38.9		-10	55
32160		39.17	12.13	0	38.9		-10	55
32170		39.17	12.13	0	38.9		-10	55
32180		38.97	12.13	0	38.9		-10	55
32200		39.15	12.13	0	38.9		-10	55
32220		39.07	12.13	0	38.9		-10	55
32230		39.07	12.13	0	38.9		-10	55
32240		38.97	12.13	0	38.9		-10	55
32260		38.86	12.13	0	38.9		-10	55
32280		38.92	12.13	0	38.9		-10	55
32295		38.92	12.13	0	38.9		-10	55
[truncated: 473 more rows]
