# Supplementary material for: Clinical identification of the stimulus intensity to measure temporal summation of second pain
Source: Sci Rep. 2022 Jul 28;12:12915. doi: 10.1038/s41598-022-17171-6 (PMC9334644; doi:10.1038/s41598-022-17171-6)
Supplement: Supplementary file 2 — Supplementary Information 2. [file 41598_2022_17171_MOESM2_ESM.zip]

Archive with 48 entries (48 files):
- 38 PT.xlsx
- 38 PT1.xlsx
- 38 PT2.xlsx
- 39 PT.xlsx
- 39 PT1.xlsx
- 39 PT2.xlsx
- 41 PT.xlsx
- 41 PT1.xlsx
- 41 PT2.xlsx
- 43 PT.xlsx
- 43 PT1.xlsx
- 43 PT2.xlsx
- 44 PT.xlsx
- 44 PT1.xlsx
- 44 PT2.xlsx
- 49 PT.xlsx
- 49 PT1.xlsx
- 49 PT2.xlsx
- 59 PT.xlsx
- 59 PT1.xlsx
- 59 PT2.xlsx
- 60 PT.xlsx
- 60 PT1.xlsx
- 60 PT2.xlsx
- 62 PT.xlsx
- 62 PT1.xlsx
- 62 PT2.xlsx
- 64 PT.xlsx
- 64 PT1.xlsx
- 64 PT2.xlsx
- 65 PT.xlsx
- 65 PT1.xlsx
- 65 PT2.xlsx
- 67 PT.xlsx
- 67 PT1.xlsx
- 67 PT2.xlsx
- 71 PT.xlsx
- 71 PT1.xlsx
- 71 PT2.xlsx
- 72 PT.xlsx
- 72 PT1.xlsx
- 72 PT2.xlsx
- 73 PT.xlsx
- 73 PT1.xlsx
- 73 PT2.xlsx
- 79 PT.xlsx
- 79 PT1.xlsx
- 79 PT2.xlsx
