# Supplementary material for: Clinical identification of the stimulus intensity to measure temporal summation of second pain
Source: Sci Rep. 2022 Jul 28;12:12915. doi: 10.1038/s41598-022-17171-6 (PMC9334644; doi:10.1038/s41598-022-17171-6)
Supplement: Supplementary file 2 — Supplementary Information 2. [file 41598_2022_17171_MOESM2_ESM.zip › 38 PT.xlsx]

## Sheet: Sheet1
Timestamp [msec]	Heater [C]	Tec [C]	Water [C]	COVAS	Baseline [C]	Events	LimiterMin [C]	LimiterMax [C]
5		38.6
20		38.6	9.92	0	38.5		-10	55
25		38.52	9.92	0	38.5		-10	55
45		38.49	9.92	0	38.5		-10	55
50		38.49	9.92	0	38.5		-10	55
65		38.61	9.92	0	38.5		-10	55
85		38.48	9.92	0	38.5		-10	55
105		38.6	9.92	0	38.5		-10	55
125		38.39	9.92	0	38.5		-10	55
145		38.45	9.92	0	38.5		-10	55
165		38.44	9.92	0	38.5		-10	55
170		38.44	9.92	0	38.5		-10	55
185		38.47	9.92	0	38.5		-10	55
205		38.43	9.92	0	38.5		-10	55
225		38.4	9.92	0	38.5		-10	55
230		38.4	9.92	0	38.5		-10	55
245		38.43	9.92	0	38.5		-10	55
265		38.37	9.92	0	38.5		-10	55
285		38.57	9.92	0	38.5		-10	55
295		38.57	9.92	0	38.5		-10	55
305		38.39	9.92	0	38.5		-10	55
325		38.48	9.92	0	38.5		-10	55
345		38.36	9.92	0	38.5		-10	55
355		38.36	9.92	0	38.5		-10	55
365		38.42	9.92	0	38.5		-10	55
385		38.56	9.92	0	38.5		-10	55
405		38.39	9.92	0	38.5		-10	55
420		38.39	9.92	0	38.5		-10	55
425		38.45	9.92	0	38.5		-10	55
445		38.52	9.92	0	38.5		-10	55
465		38.49	9.92	0	38.5		-10	55
480		38.49	9.92	0	38.5		-10	55
485		38.54	9.92	0	38.5		-10	55
505		38.52	9.92	0	38.5		-10	55
525		38.45	9.92	0	38.5		-10	55
545		38.49	9.7	0	38.5		-10	55
565		38.49	9.7	0	38.5		-10	55
585		38.6	9.7	0	38.5		-10	55
605		38.52	9.7	0	38.5		-10	55
625		38.58	9.7	0	38.5		-10	55
645		38.56	9.7	0	38.5		-10	55
665		38.59	9.7	0	38.5		-10	55
670		38.59	9.7	0	38.5		-10	55
685		38.56	9.7	0	38.5		-10	55
705		38.58	9.7	0	38.5		-10	55
725		38.59	9.7	0	38.5		-10	55
730		38.59	9.7	0	38.5		-10	55
745		38.38	9.7	0	38.5		-10	55
765		38.49	9.7	0	38.5		-10	55
785		38.6	9.7	0	38.5		-10	55
795		38.6	9.7	0	38.5		-10	55
805		38.47	9.7	0	38.5		-10	55
825		38.56	9.7	0	38.5		-10	55
845		38.58	9.7	0	38.5		-10	55
855		38.58	9.7	0	38.5		-10	55
865		38.61	9.7	0	38.5		-10	55
885		38.64	9.7	0	38.5		-10	55
905		38.6	9.7	0	38.5		-10	55
920		38.6	9.7	0	38.5		-10	55
925		38.67	9.7	0	38.5		-10	55
945		38.6	9.7	0	38.5		-10	55
965		38.59	9.7	0	38.5		-10	55
980		38.59	9.7	0	38.5		-10	55
985		38.53	9.7	0	38.5		-10	55
1005		38.57	9.7	0	38.5		-10	55
1025		38.57	9.7	0	38.5		-10	55
1045		38.64	9.75	0	38.5		-10	55
1065		38.62	9.75	0	38.5		-10	55
1085		38.46	9.75	0	38.5		-10	55
1105		38.57	9.75	0	38.5		-10	55
1125		38.48	9.75	0	38.5		-10	55
1145		38.64	9.75	0	38.5		-10	55
1165		38.72	9.75	0	38.5		-10	55
1170		38.72	9.75	0	38.5		-10	55
1185		38.62	9.75	0	38.5		-10	55
1205		38.51	9.75	0	38.5		-10	55
1225		38.47	9.75	0	38.5		-10	55
1230		38.47	9.75	0	38.5		-10	55
1245		38.45	9.75	0	38.5		-10	55
1265		38.64	9.75	0	38.5		-10	55
1285		38.48	9.75	0	38.5		-10	55
1295		38.48	9.75	0	38.5		-10	55
1305		38.56	9.75	0	38.5		-10	55
1325		38.45	9.75	0	38.5		-10	55
1345		38.66	9.75	0	38.5		-10	55
1355		38.66	9.75	0	38.5		-10	55
1365		38.62	9.75	0	38.5		-10	55
1385		38.47	9.75	0	38.5		-10	55
1405		38.57	9.75	0	38.5		-10	55
1420		38.57	9.75	0	38.5		-10	55
1425		38.52	9.75	0	38.5		-10	55
1445		38.56	9.75	0	38.5		-10	55
1465		38.51	9.75	0	38.5		-10	55
1480		38.51	9.75	0	38.5		-10	55
1485		38.5	9.75	0	38.5		-10	55
1505		38.6	9.75	0	38.5		-10	55
1525		38.42	9.75	0	38.5		-10	55
1540		38.42	9.75	0	38.5		-10	55
1545		38.4	9.75	0	38.5		-10	55
1565		38.64	9.75	0	38.5		-10	55
1585		38.46	9.75	0	38.5		-10	55
1605		38.46	9.94	0	38.5		-10	55
1625		38.6	9.94	0	38.5		-10	55
1645		38.38	9.94	0	38.5		-10	55
1665		38.58	9.94	0	38.5		-10	55
1670		38.58	9.94	0	38.5		-10	55
1685		38.52	9.94	0	38.5		-10	55
1705		38.45	9.94	0	38.5		-10	55
1725		38.49	9.94	0	38.5		-10	55
1730		38.49	9.94	0	38.5		-10	55
1745		38.48	9.94	0	38.5		-10	55
1765		38.55	9.94	0	38.5		-10	55
1785		38.53	9.94	0	38.5		-10	55
1790		38.53	9.94	0	38.5		-10	55
1805		38.54	9.94	0	38.5		-10	55
1825		38.46	9.94	0	38.5		-10	55
1845		38.58	9.94	0	38.5		-10	55
1855		38.58	9.94	0	38.5		-10	55
1865		38.48	9.94	0	38.5		-10	55
1885		38.52	9.94	0	38.5		-10	55
1905		38.49	9.94	0	38.5		-10	55
1915		38.49	9.94	0	38.5		-10	55
1925		38.57	9.94	0	38.5		-10	55
1945		38.49	9.94	0	38.5		-10	55
1965		38.44	9.94	0	38.5		-10	55
1980		38.44	9.94	0	38.5		-10	55
1985		38.54	9.94	0	38.5		-10	55
2005		38.37	9.94	0	38.5		-10	55
2025		38.46	9.94	0	38.5		-10	55
2040		38.46	9.94	0	38.5		-10	55
2045		38.5	9.94	0	38.5		-10	55
2065		38.47	9.94	0	38.5		-10	55
2085		38.61	9.94	0	38.5		-10	55
2105		38.59	9.77	0	38.5		-10	55
2125		38.57	9.77	0	38.5		-10	55
2145		38.5	9.77	0	38.5		-10	55
2165		38.63	9.77	0	38.5		-10	55
2185		38.5	9.77	0	38.5		-10	55
2205		38.44	9.77	0	38.5		-10	55
2225		38.59	9.77	0	38.5		-10	55
2230		38.59	9.77	0	38.5		-10	55
2245		38.44	9.77	0	38.5		-10	55
2265		38.48	9.77	0	38.5		-10	55
2285		38.5	9.77	0	38.5		-10	55
2290		38.5	9.77	0	38.5		-10	55
2305		38.49	9.77	0	38.5		-10	55
2325		38.6	9.77	0	38.5		-10	55
2345		38.49	9.77	0	38.5		-10	55
2355		38.49	9.77	0	38.5		-10	55
2365		38.39	9.77	0	38.5		-10	55
2385		38.52	9.77	0	38.5		-10	55
2405		38.58	9.77	0	38.5		-10	55
2415		38.58	9.77	0	38.5		-10	55
2425		38.46	9.77	0	38.5		-10	55
2445		38.57	9.77	0	38.5		-10	55
2465		38.6	9.77	0	38.5		-10	55
2480		38.6	9.77	0	38.5		-10	55
2485		38.5	9.77	0	38.5		-10	55
2505		38.54	9.77	0	38.5		-10	55
2525		38.56	9.77	0	38.5		-10	55
2540		38.56	9.77	0	38.5		-10	55
2545		38.44	9.77	0	38.5		-10	55
2565		38.51	9.77	0	38.5		-10	55
2585		38.49	9.77	0	38.5		-10	55
2605		38.48	9.75	0	38.5		-10	55
2625		38.52	9.75	0	38.5		-10	55
2645		38.53	9.75	0	38.5		-10	55
2665		38.56	9.75	0	38.5		-10	55
2685		38.49	9.75	0	38.5		-10	55
2705		38.54	9.75	0	38.5		-10	55
2725		38.59	9.75	0	38.5		-10	55
2730		38.59	9.75	0	38.5		-10	55
2745		38.59	9.75	0	38.5		-10	55
2765		38.59	9.75	0	38.5		-10	55
2785		38.51	9.75	0	38.5		-10	55
2790		38.51	9.75	0	38.5		-10	55
2805		38.43	9.75	0	38.5		-10	55
2825		38.55	9.75	0	38.5		-10	55
2845		38.53	9.75	0	38.5		-10	55
2855		38.53	9.75	0	38.5		-10	55
2865		38.46	9.75	0	38.5		-10	55
2885		38.72	9.75	0	38.5		-10	55
2905		38.56	9.75	0	38.5		-10	55
2915		38.56	9.75	0	38.5		-10	55
2925		38.53	9.75	0	38.5		-10	55
2945		38.59	9.75	0	38.5		-10	55
2965		38.53	9.75	0	38.5		-10	55
2980		38.53	9.75	0	38.5		-10	55
2985		38.64	9.75	0	38.5		-10	55
3005		38.6	9.75	0	38.5		-10	55
3025		38.56	9.75	0	38.5		-10	55
3040		38.56	9.75	0	38.5		-10	55
3045		38.45	9.75	0	38.5		-10	55
3065		38.58	9.75	0	38.5		-10	55
3085		38.46	9.75	0	38.5		-10	55
3100		38.46	9.75	0	38.5		-10	55
3105		38.4	9.75	0	38.5		-10	55
3125		38.45	9.75	0	38.5		-10	55
3145		38.51	9.75	0	38.5		-10	55
3165		38.48	9.8	0	38.5		-10	55
3185		38.58	9.8	0	38.5		-10	55
3205		38.46	9.8	0	38.5		-10	55
3225		38.38	9.8	0	38.5		-10	55
3245		38.59	9.8	0	38.5		-10	55
3265		38.57	9.8	0	38.5		-10	55
3285		38.59	9.8	0	38.5		-10	55
3290		38.59	9.8	0	38.5		-10	55
3305		38.55	9.8	0	38.5		-10	55
3325		38.59	9.8	0	38.5		-10	55
3345		38.49	9.8	0	38.5		-10	55
3350		38.49	9.8	0	38.5		-10	55
3365		38.55	9.8	0	38.5		-10	55
3385		38.38	9.8	0	38.5		-10	55
3405		38.39	9.8	0	38.5		-10	55
3415		38.39	9.8	0	38.5		-10	55
3425		38.5	9.8	0	38.5		-10	55
3445		38.5	9.8	0	38.5		-10	55
3465		38.58	9.8	0	38.5		-10	55
3475		38.58	9.8	0	38.5		-10	55
3485		38.5	9.8	0	38.5		-10	55
3505		38.48	9.8	0	38.5		-10	55
3525		38.31	9.8	0	38.5		-10	55
3540		38.31	9.8	0	38.5		-10	55
3545		38.56	9.8	0	38.5		-10	55
3565		38.53	9.8	0	38.5		-10	55
3585		38.46	9.8	0	38.5		-10	55
3600		38.46	9.8	0	38.5		-10	55
3605		38.57	9.8	0	38.5		-10	55
3625		38.55	9.8	0	38.5		-10	55
3645		38.52	9.8	0	38.5		-10	55
3665		38.42	9.7	0	38.5		-10	55
3685		38.52	9.7	0	38.5		-10	55
3705		38.43	9.7	0	38.5		-10	55
3725		38.48	9.7	0	38.5		-10	55
3745		38.52	9.7	0	38.5		-10	55
3765		38.47	9.7	0	38.5		-10	55
3785		38.55	9.7	0	38.5		-10	55
3790		38.55	9.7	0	38.5		-10	55
3805		38.54	9.7	0	38.5		-10	55
3825		38.59	9.7	0	38.5		-10	55
3845		38.6	9.7	0	38.5		-10	55
3850		38.6	9.7	0	38.5		-10	55
3865		38.51	9.7	0	38.5		-10	55
3885		38.53	9.7	0	38.5		-10	55
3905		38.47	9.7	0	38.5		-10	55
3915		38.47	9.7	0	38.5		-10	55
3925		38.55	9.7	0	38.5		-10	55
3945		38.59	9.7	0	38.5		-10	55
3965		38.32	9.7	0	38.5		-10	55
3975		38.32	9.7	0	38.5		-10	55
3985		38.59	9.7	0	38.5		-10	55
4005		38.44	9.7	0	38.5		-10	55
4025		38.46	9.7	0	38.5		-10	55
4040		38.46	9.7	0	38.5		-10	55
4045		38.57	9.7	0	38.5		-10	55
4065		38.52	9.7	0	38.5		-10	55
4085		38.58	9.7	0	38.5		-10	55
4100		38.58	9.7	0	38.5		-10	55
4105		38.48	9.7	0	38.5		-10	55
4125		38.58	9.7	0	38.5		-10	55
4145		38.42	9.7	0	38.5		-10	55
4165		38.54	9.87	0	38.5		-10	55
4185		38.59	9.87	0	38.5		-10	55
4205		38.61	9.87	0	38.5		-10	55
4225		38.49	9.87	0	38.5		-10	55
4245		38.64	9.87	0	38.5		-10	55
4265		38.47	9.87	0	38.5		-10	55
4285		38.52	9.87	0	38.5		-10	55
4290		38.52	9.87	0	38.5		-10	55
4305		38.64	9.87	0	38.5		-10	55
4325		38.59	9.87	0	38.5		-10	55
4345		38.5	9.87	0	38.5		-10	55
4350		38.5	9.87	0	38.5		-10	55
4365		38.4	9.87	0	38.5		-10	55
4385		38.59	9.87	0	38.5		-10	55
4405		38.49	9.87	0	38.5		-10	55
4410		38.49	9.87	0	38.5		-10	55
4425		38.56	9.87	0	38.5		-10	55
4445		38.57	9.87	0	38.5		-10	55
4465		38.56	9.87	0	38.5		-10	55
4475		38.56	9.87	0	38.5		-10	55
4485		38.46	9.87	0	38.5		-10	55
4505		38.4	9.87	0	38.5		-10	55
4525		38.65	9.87	0	38.5		-10	55
4535		38.65	9.87	0	38.5		-10	55
4545		38.58	9.87	0	38.5		-10	55
4565		38.48	9.87	0	38.5		-10	55
4585		38.49	9.87	0	38.5		-10	55
4600		38.49	9.87	0	38.5		-10	55
4605		38.58	9.87	0	38.5		-10	55
4625		38.46	9.87	0	38.5		-10	55
4645		38.49	9.87	0	38.5		-10	55
4660		38.49	9.87	0	38.5		-10	55
4665		38.47	9.87	0	38.5		-10	55
4685		38.49	9.87	0	38.5		-10	55
4705		38.39	9.87	0	38.5		-10	55
4725		38.5	9.85	0	38.5		-10	55
4745		38.35	9.85	0	38.5		-10	55
4765		38.54	9.85	0	38.5		-10	55
4785		38.59	9.85	0	38.5		-10	55
4790		38.59	9.85	0	38.5		-10	55
4805		38.47	9.85	0	38.5		-10	55
4825		38.52	9.85	0	38.5		-10	55
4845		38.51	9.85	0	38.5		-10	55
4850		38.51	9.85	0	38.5		-10	55
4865		38.54	9.85	0	38.5		-10	55
4885		38.58	9.85	0	38.5		-10	55
4905		38.33	9.85	0	38.5		-10	55
4910		38.33	9.85	0	38.5		-10	55
4925		38.54	9.85	0	38.5		-10	55
4945		38.49	9.85	0	38.5		-10	55
4965		38.47	9.85	0	38.5		-10	55
4975		38.47	9.85	0	38.5		-10	55
4985		38.54	9.85	0	38.5		-10	55
5005		38.57	9.85	0	38.5		-10	55
5025		38.5	9.85	0	38.5		-10	55
5035		38.5	9.85	0	38.5		-10	55
5045		38.57	9.85	0	38.5		-10	55
5065		38.56	9.85	0	38.5		-10	55
5085		38.53	9.85	0	38.5		-10	55
5100		38.53	9.85	0	38.5		-10	55
5105		38.59	9.85	0	38.5		-10	55
5125		38.42	9.85	0	38.5		-10	55
5145		38.43	9.85	0	38.5		-10	55
5160		38.43	9.85	0	38.5		-10	55
5165		38.44	9.85	0	38.5		-10	55
5185		38.6	9.85	0	38.5		-10	55
5205		38.67	9.85	0	38.5		-10	55
5225		38.71	9.8	0	38.5		-10	55
5245		38.73	9.8	0	38.5		-10	55
5265		38.7	9.8	0	38.5		-10	55
5285		38.67	9.8	0	38.5		-10	55
5305		38.72	9.8	0	38.5		-10	55
5325		38.93	9.8	0	38.5		-10	55
5345		39.04	9.8	0	38.5		-10	55
5350		39.04	9.8	0	38.5		-10	55
5365		39.1	9.8	0	38.5		-10	55
5385		39.26	9.8	0	38.5		-10	55
5405		39.33	9.8	0	38.5		-10	55
5410		39.33	9.8	0	38.5		-10	55
5425		39.53	9.8	0	38.5		-10	55
5445		39.62	9.8	0	38.5		-10	55
5465		39.69	9.8	0	38.5		-10	55
5475		39.69	9.8	0	38.5		-10	55
5485		39.95	9.8	0	38.5		-10	55
5505		39.93	9.8	0	38.5		-10	55
5525		40.19	9.8	0	38.5		-10	55
5535		40.19	9.8	0	38.5		-10	55
5545		40.32	9.8	0	38.5		-10	55
5565		40.47	9.8	0	38.5		-10	55
5585		40.7	9.8	0	38.5		-10	55
5600		40.7	9.8	0	38.5		-10	55
5605		40.86	9.8	0	38.5		-10	55
5625		41.02	9.8	0	38.5		-10	55
5645		41.11	9.8	0	38.5		-10	55
5660		41.11	9.8	0	38.5		-10	55
5665		41.49	9.8	0	38.5		-10	55
5685		41.46	9.8	0	38.5		-10	55
5705		41.62	9.8	0	38.5		-10	55
5725		41.8	9.72	0	38.5		-10	55
5745		41.88	9.72	0	38.5		-10	55
5765		42.14	9.72	0	38.5		-10	55
5785		42.25	9.72	0	38.5		-10	55
5805		42.48	9.72	0	38.5		-10	55
5825		42.76	9.72	0	38.5		-10	55
5845		42.92	9.72	0	38.5		-10	55
5865		43.04	9.72	0	38.5		-10	55
5885		43.04	9.72	0	38.5		-10	55
5905		43.34	9.72	0	38.5		-10	55
5910		43.34	9.72	0	38.5		-10	55
5925		43.31	9.72	0	38.5		-10	55
5945		43.62	9.72	0	38.5		-10	55
5965		43.86	9.72	0	38.5		-10	55
5975		43.86	9.72	0	38.5		-10	55
5985		43.93	9.72	0	38.5		-10	55
6005		44.1	9.72	0	38.5		-10	55
6025		44.29	9.72	0	38.5		-10	55
6035		44.29	9.72	0	38.5		-10	55
6045		44.27	9.72	0	38.5		-10	55
6065		44.39	9.72	0	38.5		-10	55
6085		44.61	9.72	0	38.5		-10	55
6095		44.61	9.72	0	38.5		-10	55
6105		44.88	9.72	0	38.5		-10	55
6125		44.97	9.72	0	38.5		-10	55
6145		44.98	9.72	0	38.5		-10	55
6160		44.98	9.72	0	38.5		-10	55
6165		45.34	9.72	0	38.5		-10	55
6185		45.34	9.72	0	38.5		-10	55
6205		45.67	9.72	0	38.5		-10	55
6220		45.67	9.72	0	38.5		-10	55
6225		45.59	9.72	0	38.5		-10	55
6245		45.83	9.72	0	38.5		-10	55
6265		45.84	9.72	0	38.5		-10	55
6285		46.05	9.67	0	38.5		-10	55
6305		46.29	9.67	0	38.5		-10	55
6325		46.38	9.67	0	38.5		-10	55
6345		46.5	9.67	0	38.5		-10	55
6365		46.59	9.67	0	38.5		-10	55
6385		46.67	9.67	0	38.5		-10	55
6405		46.8	9.67	0	38.5		-10	55
6410		46.8	9.67	0	38.5		-10	55
6425		47.02	9.67	0	38.5		-10	55
6445		47.15	9.67	0	38.5		-10	55
6465		47.21	9.67	0	38.5		-10	55
6470		47.21	9.67	0	38.5		-10	55
6485		47.31	9.67	0	38.5		-10	55
6505		47.58	9.67	0	38.5		-10	55
6525		47.63	9.67	0	38.5		-10	55
6535		47.63	9.67	0	38.5		-10	55
6545		47.68	9.67	0	38.5		-10	55
6565		47.91	9.67	0	38.5		-10	55
6585		47.85	9.67	0	38.5		-10	55
6595		47.85	9.67	0	38.5		-10	55
6605		48	9.67	0	38.5		-10	55
6625		48.17	9.67	0	38.5		-10	55
6645		48.08	9.67	0	38.5		-10	55
6660		48.08	9.67	0	38.5		-10	55
6665		48.21	9.67	0	38.5		-10	55
6685		48.32	9.67	0	38.5		-10	55
6705		48.44	9.67	0	38.5		-10	55
6720		48.44	9.67	0	38.5		-10	55
6725		48.46	9.67	0	38.5		-10	55
6745		48.49	9.67	0	38.5		-10	55
6765		48.69	9.67	0	38.5		-10	55
6785		48.47	9.84	0	38.5		-10	55
6805		48.52	9.84	0	38.5		-10	55
6825		48.6	9.84	0	38.5		-10	55
6845		48.55	9.84	0	38.5		-10	55
6850		48.55	9.84	0	38.5		-10	55
6865		48.64	9.84	0	38.5		-10	55
6885		48.77	9.84	0	38.5		-10	55
6905		48.57	9.84	0	38.5		-10	55
6910		48.57	9.84	0	38.5		-10	55
6925		48.57	9.84	0	38.5		-10	55
6945		48.55	9.84	0	38.5		-10	55
6965		48.61	9.84	0	38.5		-10	55
6970		48.61	9.84	0	38.5		-10	55
6985		48.43	9.84	0	38.5		-10	55
7005		48.26	9.84	0	38.5		-10	55
7025		48.08	9.84	0	38.5		-10	55
7035		48.08	9.84	0	38.5		-10	55
7045		48.04	9.84	0	38.5		-10	55
7065		47.93	9.84	0	38.5		-10	55
7085		47.71	9.84	0	38.5		-10	55
7095		47.71	9.84	0	38.5		-10	55
7105		47.51	9.84	0	38.5		-10	55
7125		47.31	9.84	0	38.5		-10	55
7145		47.13	9.84	0	38.5		-10	55
7155		47.13	9.84	0	38.5		-10	55
7165		46.92	9.84	0	38.5		-10	55
7185		46.64	9.84	0	38.5		-10	55
7205		46.3	9.84	0	38.5		-10	55
7220		46.3	9.84	0	38.5		-10	55
7225		46.16	9.84	0	38.5		-10	55
7245		45.96	9.84	0	38.5		-10	55
7265		45.82	9.84	0	38.5		-10	55
7285		45.52	9.48	0	38.5		-10	55
7305		45.19	9.48	0	38.5		-10	55
7325		45.02	9.48	0	38.5		-10	55
7345		44.79	9.48	0	38.5		-10	55
7365		44.52	9.48	0	38.5		-10	55
7385		44.5	9.48	0	38.5		-10	55
7405		43.98	9.48	1	38.5		-10	55
7425		44.01	9.48	1	38.5		-10	55
7445		43.62	9.48	1	38.5		-10	55
7465		43.57	9.48	1	38.5		-10	55
7470		43.57	9.48	1	38.5		-10	55
7485		43.42	9.48	1	38.5		-10	55
7505		43.03	9.48	1	38.5		-10	55
7525		42.85	9.48	1	38.5		-10	55
7530		42.85	9.48	1	38.5		-10	55
7545		42.58	9.48	1	38.5		-10	55
7565		42.44	9.48	1	38.5		-10	55
7585		42.25	9.48	1	38.5		-10	55
7595		42.25	9.48	1	38.5		-10	55
7605		42.11	9.48	1	38.5		-10	55
7625		41.96	9.48	1	38.5		-10	55
7645		41.79	9.48	1	38.5		-10	55
7655		41.79	9.48	1	38.5		-10	55
7665		41.65	9.48	1	38.5		-10	55
7685		41.35	9.48	1	38.5		-10	55
7705		41.4	9.48	1	38.5		-10	55
7720		41.4	9.48	1	38.5		-10	55
7725		41.19	9.48	1	38.5		-10	55
7745		40.98	9.48	1	38.5		-10	55
7765		40.8	9.48	1	38.5		-10	55
7780		40.8	9.48	1	38.5		-10	55
7785		40.65	9.48	1	38.5		-10	55
7805		40.36	9.48	1	38.5		-10	55
7825		40.31	9.48	1	38.5		-10	55
7845		40.05	9.58	1	38.5		-10	55
7865		40.03	9.58	1	38.5		-10	55
7885		39.84	9.58	1	38.5		-10	55
7905		39.59	9.58	1	38.5		-10	55
7925		39.62	9.58	1	38.5		-10	55
7945		39.46	9.58	1	38.5		-10	55
7965		39.37	9.58	1	38.5		-10	55
7970		39.37	9.58	1	38.5		-10	55
7985		39.34	9.58	1	38.5		-10	55
8005		39.16	9.58	1	38.5		-10	55
8025		38.99	9.58	1	38.5		-10	55
8030		38.99	9.58	1	38.5		-10	55
8045		39.02	9.58	1	38.5		-10	55
8065		39.05	9.58	1	38.5		-10	55
8085		38.93	9.58	1	38.5		-10	55
8095		38.93	9.58	1	38.5		-10	55
8105		38.8	9.58	1	38.5		-10	55
8125		38.81	9.58	1	38.5		-10	55
8145		38.71	9.58	1	38.5		-10	55
8155		38.71	9.58	1	38.5		-10	55
8165		38.85	9.58	1	38.5		-10	55
8185		38.6	9.58	1	38.5		-10	55
8205		38.62	9.58	1	38.5		-10	55
8220		38.62	9.58	1	38.5		-10	55
8225		38.59	9.58	1	38.5		-10	55
8245		38.64	9.58	1	38.5		-10	55
8265		38.7	9.58	1	38.5		-10	55
8280		38.7	9.58	0	38.5		-10	55
8285		38.71	9.58	0	38.5		-10	55
8305		38.77	9.58	0	38.5		-10	55
8325		38.8	9.58	0	38.5		-10	55
8345		38.81	9.58	0	38.5		-10	55
8365		38.96	9.58	0	38.5		-10	55
8385		38.74	9.58	0	38.5		-10	55
8405		38.89	9.58	0	38.5		-10	55
8425		38.91	9.58	0	38.5		-10	55
8445		39.04	9.58	0	38.5		-10	55
8465		39.06	9.58	0	38.5		-10	55
8470		39.06	9.58	0	38.5		-10	55
8485		39.15	9.58	0	38.5		-10	55
8505		39.27	9.58	0	38.5		-10	55
8525		39.31	9.58	0	38.5		-10	55
8530		39.31	9.58	0	38.5		-10	55
8545		39.47	9.58	0	38.5		-10	55
8565		39.58	9.58	0	38.5		-10	55
8585		39.89	9.58	0	38.5		-10	55
8595		39.89	9.58	0	38.5		-10	55
8605		39.92	9.58	0	38.5		-10	55
8625		40.07	9.58	0	38.5		-10	55
8645		40.29	9.58	0	38.5		-10	55
8655		40.29	9.58	0	38.5		-10	55
8665		40.34	9.58	0	38.5		-10	55
8685		40.54	9.58	0	38.5		-10	55
8705		40.65	9.58	0	38.5		-10	55
8715		40.65	9.58	0	38.5		-10	55
8725		40.92	9.58	0	38.5		-10	55
8745		41.13	9.58	0	38.5		-10	55
8765		41.4	9.58	0	38.5		-10	55
8780		41.4	9.58	0	38.5		-10	55
8785		41.64	9.58	0	38.5		-10	55
8805		41.71	9.58	0	38.5		-10	55
8825		41.89	9.58	0	38.5		-10	55
8840		41.89	9.58	0	38.5		-10	55
8845		42.03	9.58	0	38.5		-10	55
8865		42.31	9.58	0	38.5		-10	55
8885		42.6	9.58	0	38.5		-10	55
8905		42.72	9.77	0	38.5		-10	55
8925		42.75	9.77	0	38.5		-10	55
8945		43.1	9.77	0	38.5		-10	55
8965		43.43	9.77	0	38.5		-10	55
8985		43.58	9.77	0	38.5		-10	55
9005		43.76	9.77	0	38.5		-10	55
9025		43.9	9.77	0	38.5		-10	55
9030		43.9	9.77	0	38.5		-10	55
9045		44.09	9.77	0	38.5		-10	55
9065		44.14	9.77	0	38.5		-10	55
9085		44.37	9.77	0	38.5		-10	55
9090		44.37	9.77	0	38.5		-10	55
9105		44.61	9.77	0	38.5		-10	55
9125		44.66	9.77	0	38.5		-10	55
9145		44.94	9.77	0	38.5		-10	55
9155		44.94	9.77	0	38.5		-10	55
9165		45.06	9.77	0	38.5		-10	55
9185		45.18	9.77	0	38.5		-10	55
9205		45.35	9.77	0	38.5		-10	55
9215		45.35	9.77	0	38.5		-10	55
9225		45.62	9.77	0	38.5		-10	55
9245		45.65	9.77	0	38.5		-10	55
9265		45.83	9.77	0	38.5		-10	55
9280		45.83	9.77	0	38.5		-10	55
9285		46.35	9.77	0	38.5		-10	55
9305		46.27	9.77	0	38.5		-10	55
9325		46.42	9.77	0	38.5		-10	55
9340		46.42	9.77	0	38.5		-10	55
9345		46.71	9.77	0	38.5		-10	55
9365		46.78	9.77	0	38.5		-10	55
9385		47.01	9.77	0	38.5		-10	55
9405		47.02	9.74	0	38.5		-10	55
9425		47.22	9.74	0	38.5		-10	55
9445		47.38	9.74	0	38.5		-10	55
9465		47.51	9.74	0	38.5		-10	55
9485		47.68	9.74	0	38.5		-10	55
9505		47.78	9.74	0	38.5		-10	55
9525		47.91	9.74	0	38.5		-10	55
9530		47.91	9.74	0	38.5		-10	55
9545		48.1	9.74	0	38.5		-10	55
9565		48.15	9.74	0	38.5		-10	55
9585		48.34	9.74	0	38.5		-10	55
9590		48.34	9.74	0	38.5		-10	55
9605		48.35	9.74	0	38.5		-10	55
9625		48.53	9.74	0	38.5		-10	55
9645		48.57	9.74	0	38.5		-10	55
9655		48.57	9.74	0	38.5		-10	55
9665		48.77	9.74	0	38.5		-10	55
9685		48.63	9.74	0	38.5		-10	55
9705		48.63	9.74	0	38.5		-10	55
9715		48.63	9.74	0	38.5		-10	55
9725		48.54	9.74	0	38.5		-10	55
9745		48.82	9.74	0	38.5		-10	55
9765		48.83	9.74	0	38.5		-10	55
9780		48.83	9.74	0	38.5		-10	55
9785		48.74	9.74	0	38.5		-10	55
9805		48.68	9.74	0	38.5		-10	55
9825		48.82	9.74	0	38.5		-10	55
9840		48.82	9.74	0	38.5		-10	55
9845		48.87	9.74	0	38.5		-10	55
9865		48.53	9.74	0	38.5		-10	55
9885		48.6	9.74	0	38.5		-10	55
9905		48.45	9.38	0	38.5		-10	55
9925		48.32	9.38	0	38.5		-10	55
9945		48.16	9.38	0	38.5		-10	55
9965		48.12	9.38	0	38.5		-10	55
9985		47.87	9.38	0	38.5		-10	55
10005		47.78	9.38	0	38.5		-10	55
10025		47.38	9.38	0	38.5		-10	55
10045		47.34	9.38	0	38.5		-10	55
10065		46.97	9.38	0	38.5		-10	55
10085		46.86	9.38	0	38.5		-10	55
10090		46.86	9.38	0	38.5		-10	55
10105		46.52	9.38	0	38.5		-10	55
10125		46.23	9.38	0	38.5		-10	55
10145		46.26	9.38	0	38.5		-10	55
10150		46.26	9.38	0	38.5		-10	55
10165		46.02	9.38	0	38.5		-10	55
10185		45.59	9.38	0	38.5		-10	55
10205		45.44	9.38	0	38.5		-10	55
10215		45.44	9.38	0	38.5		-10	55
10225		45.15	9.38	0	38.5		-10	55
10245		44.92	9.38	0	38.5		-10	55
10265		44.65	9.38	0	38.5		-10	55
10275		44.65	9.38	0	38.5		-10	55
10285		44.53	9.38	0	38.5		-10	55
10305		44.31	9.38	0	38.5		-10	55
10325		44.01	9.38	0	38.5		-10	55
10340		44.01	9.38	0	38.5		-10	55
10345		43.98	9.38	0	38.5		-10	55
10365		43.68	9.38	0	38.5		-10	55
10385		43.48	9.38	0	38.5		-10	55
10400		43.48	9.38	0	38.5		-10	55
10405		43.24	9.38	0	38.5		-10	55
10425		42.86	9.38	0	38.5		-10	55
10445		43.01	9.38	0	38.5		-10	55
10465		42.81	9.7	0	38.5		-10	55
10485		42.35	9.7	0	38.5		-10	55
10505		42.27	9.7	0	38.5		-10	55
10525		42	9.7	0	38.5		-10	55
10545		42.01	9.7	0	38.5		-10	55
10565		41.76	9.7	0	38.5		-10	55
10585		41.6	9.7	0	38.5		-10	55
10590		41.6	9.7	0	38.5		-10	55
10605		41.38	9.7	0	38.5		-10	55
10625		41.2	9.7	0	38.5		-10	55
10645		40.91	9.7	0	38.5		-10	55
10650		40.91	9.7	0	38.5		-10	55
10665		41.08	9.7	0	38.5		-10	55
10685		40.74	9.7	0	38.5		-10	55
10705		40.75	9.7	0	38.5		-10	55
10715		40.75	9.7	0	38.5		-10	55
10725		40.6	9.7	0	38.5		-10	55
10745		40.33	9.7	0	38.5		-10	55
10765		40.24	9.7	0	38.5		-10	55
10775		40.24	9.7	0	38.5		-10	55
10785		40.03	9.7	0	38.5		-10	55
10805		39.82	9.7	0	38.5		-10	55
10825		39.69	9.7	0	38.5		-10	55
10840		39.69	9.7	0	38.5		-10	55
10845		39.73	9.7	0	38.5		-10	55
10865		39.61	9.7	0	38.5		-10	55
10885		39.53	9.7	0	38.5		-10	55
10900		39.53	9.7	0	38.5		-10	55
10905		39.33	9.7	0	38.5		-10	55
10925		39.37	9.7	0	38.5		-10	55
10945		39.25	9.7	0	38.5		-10	55
10965		39.32	9.79	0	38.5		-10	55
10985		39.05	9.79	0	38.5		-10	55
11005		38.95	9.79	0	38.5		-10	55
11025		38.82	9.79	0	38.5		-10	55
11045		38.98	9.79	0	38.5		-10	55
11065		38.86	9.79	0	38.5		-10	55
11085		38.86	9.79	0	38.5		-10	55
11090		38.86	9.79	0	38.5		-10	55
11105		38.85	9.79	0	38.5		-10	55
11125		38.8	9.79	0	38.5		-10	55
11145		38.88	9.79	0	38.5		-10	55
11150		38.88	9.79	0	38.5		-10	55
11165		38.8	9.79	0	38.5		-10	55
11185		38.83	9.79	0	38.5		-10	55
11205		38.74	9.79	0	38.5		-10	55
11215		38.74	9.79	0	38.5		-10	55
11225		38.81	9.79	0	38.5		-10	55
11245		38.84	9.79	0	38.5		-10	55
11265		38.8	9.79	0	38.5		-10	55
11275		38.8	9.79	0	38.5		-10	55
11285		38.77	9.79	0	38.5		-10	55
11305		38.8	9.79	0	38.5		-10	55
11325		38.96	9.79	0	38.5		-10	55
11340		38.96	9.79	0	38.5		-10	55
11345		38.8	9.79	0	38.5		-10	55
11365		38.77	9.79	0	38.5		-10	55
11385		38.84	9.79	0	38.5		-10	55
11400		38.84	9.79	0	38.5		-10	55
11405		38.85	9.79	0	38.5		-10	55
11425		38.87	9.79	0	38.5		-10	55
11445		38.73	9.79	0	38.5		-10	55
11460		38.73	9.79	0	38.5		-10	55
11465		38.88	9.79	0	38.5		-10	55
11485		38.87	9.79	0	38.5		-10	55
11505		38.8	9.79	0	38.5		-10	55
11525		38.8	9.77	0	38.5		-10	55
11545		38.92	9.77	0	38.5		-10	55
11565		38.96	9.77	0	38.5		-10	55
11585		38.82	9.77	0	38.5		-10	55
11590		38.82	9.77	0	38.5		-10	55
11605		38.77	9.77	0	38.5		-10	55
11625		38.88	9.77	0	38.5		-10	55
11645		38.81	9.77	0	38.5		-10	55
11650		38.81	9.77	0	38.5		-10	55
11665		38.89	9.77	0	38.5		-10	55
11685		38.94	9.77	0	38.5		-10	55
11705		38.8	9.77	0	38.5		-10	55
11710		38.8	9.77	0	38.5		-10	55
11725		38.68	9.77	0	38.5		-10	55
11745		38.64	9.77	0	38.5		-10	55
11765		38.71	9.77	0	38.5		-10	55
11775		38.71	9.77	0	38.5		-10	55
11785		38.77	9.77	0	38.5		-10	55
11805		38.67	9.77	0	38.5		-10	55
11825		38.65	9.77	0	38.5		-10	55
11835		38.65	9.77	0	38.5		-10	55
11845		38.71	9.77	0	38.5		-10	55
11865		38.62	9.77	0	38.5		-10	55
11885		38.58	9.77	0	38.5		-10	55
11900		38.58	9.77	0	38.5		-10	55
11905		38.52	9.77	0	38.5		-10	55
11925		38.59	9.77	0	38.5		-10	55
11945		38.62	9.77	0	38.5		-10	55
11960		38.62	9.77	0	38.5		-10	55
11965		38.72	9.77	0	38.5		-10	55
11985		38.66	9.77	0	38.5		-10	55
12005		38.53	9.77	0	38.5		-10	55
12025		38.5	9.8	0	38.5		-10	55
12045		38.69	9.8	0	38.5		-10	55
12065		38.6	9.8	0	38.5		-10	55
12085		38.72	9.8	0	38.5		-10	55
12105		38.53	9.8	0	38.5		-10	55
12125		38.62	9.8	0	38.5		-10	55
12145		38.7	9.8	0	38.5		-10	55
12150		38.7	9.8	0	38.5		-10	55
12165		38.82	9.8	0	38.5		-10	55
12185		38.91	9.8	0	38.5		-10	55
12205		39	9.8	0	38.5		-10	55
12210		39	9.8	0	38.5		-10	55
12225		39.11	9.8	0	38.5		-10	55
12245		39.2	9.8	0	38.5		-10	55
12265		39.17	9.8	0	38.5		-10	55
12275		39.17	9.8	0	38.5		-10	55
12285		39.48	9.8	0	38.5		-10	55
12305		39.61	9.8	0	38.5		-10	55
12325		39.68	9.8	0	38.5		-10	55
12335		39.68	9.8	0	38.5		-10	55
12345		39.88	9.8	0	38.5		-10	55
12365		40.16	9.8	0	38.5		-10	55
12385		40.35	9.8	0	38.5		-10	55
12400		40.35	9.8	0	38.5		-10	55
12405		40.61	9.8	0	38.5		-10	55
12425		40.65	9.8	0	38.5		-10	55
12445		40.8	9.8	0	38.5		-10	55
12460		40.8	9.8	0	38.5		-10	55
12465		41.1	9.8	0	38.5		-10	55
12485		41.25	9.8	0	38.5		-10	55
12505		41.49	9.8	0	38.5		-10	55
12525		41.74	9.77	0	38.5		-10	55
12545		41.82	9.77	0	38.5		-10	55
12565		41.97	9.77	0	38.5		-10	55
12585		42.19	9.77	0	38.5		-10	55
12605		42.23	9.77	0	38.5		-10	55
12625		42.54	9.77	0	38.5		-10	55
12645		42.78	9.77	0	38.5		-10	55
12665		43.19	9.77	0	38.5		-10	55
12685		43.16	9.77	0	38.5		-10	55
12705		43.35	9.77	0	38.5		-10	55
12710		43.35	9.77	0	38.5		-10	55
12725		43.58	9.77	0	38.5		-10	55
12745		43.66	9.77	0	38.5		-10	55
12765		43.9	9.77	0	38.5		-10	55
12770		43.9	9.77	0	38.5		-10	55
12785		44.06	9.77	0	38.5		-10	55
12805		44.11	9.77	0	38.5		-10	55
12825		44.4	9.77	0	38.5		-10	55
12835		44.4	9.77	0	38.5		-10	55
12845		44.65	9.77	0	38.5		-10	55
12865		44.82	9.77	0	38.5		-10	55
12885		44.89	9.77	0	38.5		-10	55
12900		44.89	9.77	0	38.5		-10	55
12905		45.16	9.77	0	38.5		-10	55
12925		45.4	9.77	0	38.5		-10	55
12945		45.42	9.77	0	38.5		-10	55
12960		45.42	9.77	0	38.5		-10	55
12965		45.6	9.77	0	38.5		-10	55
12985		45.68	9.77	0	38.5		-10	55
13005		46.02	9.77	0	38.5		-10	55
13020		46.02	9.77	0	38.5		-10	55
13025		45.89	9.77	0	38.5		-10	55
13045		46.11	9.77	0	38.5		-10	55
13065		46.37	9.77	0	38.5		-10	55
13085		46.6	10.04	0	38.5		-10	55
13105		46.83	10.04	0	38.5		-10	55
13125		46.75	10.04	0	38.5		-10	55
13145		47.07	10.04	0	38.5		-10	55
13165		47.15	10.04	0	38.5		-10	55
13185		47.39	10.04	0	38.5		-10	55
13205		47.38	10.04	0	38.5		-10	55
13210		47.38	10.04	0	38.5		-10	55
13225		47.65	10.04	0	38.5		-10	55
13245		47.79	10.04	0	38.5		-10	55
13265		47.85	10.04	0	38.5		-10	55
13270		47.85	10.04	0	38.5		-10	55
13285		47.86	10.04	0	38.5		-10	55
13305		47.91	10.04	0	38.5		-10	55
13325		48.06	10.04	0	38.5		-10	55
13335		48.06	10.04	0	38.5		-10	55
13345		48.07	10.04	0	38.5		-10	55
13365		48.23	10.04	0	38.5		-10	55
13385		48.14	10.04	0	38.5		-10	55
13395		48.14	10.04	0	38.5		-10	55
13405		48.14	10.04	0	38.5		-10	55
13425		48.44	10.04	0	38.5		-10	55
13445		48.31	10.04	0	38.5		-10	55
13460		48.31	10.04	0	38.5		-10	55
13465		48.24	10.04	0	38.5		-10	55
13485		48.23	10.04	0	38.5		-10	55
13505		48.21	10.04	0	38.5		-10	55
13520		48.21	10.04	0	38.5		-10	55
13525		48.22	10.04	0	38.5		-10	55
13545		48.49	10.04	0	38.5		-10	55
13565		48.25	10.04	0	38.5		-10	55
13585		48.35	9.99	0	38.5		-10	55
13605		48.18	9.99	0	38.5		-10	55
13625		48.16	9.99	0	38.5		-10	55
13645		48.12	9.99	0	38.5		-10	55
13665		48.08	9.99	0	38.5		-10	55
13685		47.95	9.99	0	38.5		-10	55
13705		47.91	9.99	0	38.5		-10	55
13710		47.91	9.99	0	38.5		-10	55
13725		47.72	9.99	0	38.5		-10	55
13745		47.69	9.99	0	38.5		-10	55
13765		47.55	9.99	0	38.5		-10	55
13770		47.55	9.99	0	38.5		-10	55
13785		47.37	9.99	0	38.5		-10	55
13805		47.44	9.99	0	38.5		-10	55
13825		47.07	9.99	0	38.5		-10	55
13835		47.07	9.99	0	38.5		-10	55
13845		46.92	9.99	0	38.5		-10	55
13865		46.74	9.99	0	38.5		-10	55
13885		46.28	9.99	0	38.5		-10	55
13895		46.28	9.99	0	38.5		-10	55
13905		46.29	9.99	0	38.5		-10	55
13925		46.17	9.99	0	38.5		-10	55
13945		45.86	9.99	0	38.5		-10	55
13960		45.86	9.99	0	38.5		-10	55
13965		45.73	9.99	0	38.5		-10	55
13985		45.38	9.99	0	38.5		-10	55
14005		45.21	9.99	0	38.5		-10	55
14020		45.21	9.99	0	38.5		-10	55
14025		44.98	9.99	0	38.5		-10	55
14045		44.8	9.99	0	38.5		-10	55
14065		44.6	9.99	0	38.5		-10	55
14085		44.38	10.01	0	38.5		-10	55
14105		44.09	10.01	0	38.5		-10	55
14125		43.91	10.01	0	38.5		-10	55
14145		43.74	10.01	0	38.5		-10	55
14165		43.55	10.01	0	38.5		-10	55
14185		43.31	10.01	0	38.5		-10	55
14205		43.1	10.01	0	38.5		-10	55
14210		43.1	10.01	0	38.5		-10	55
14225		42.79	10.01	0	38.5		-10	55
14245		42.62	10.01	0	38.5		-10	55
14265		42.54	10.01	0	38.5		-10	55
14270		42.54	10.01	0	38.5		-10	55
14285		42.37	10.01	0	38.5		-10	55
14305		42.1	10.01	0	38.5		-10	55
14325		42.15	10.01	0	38.5		-10	55
14330		42.15	10.01	0	38.5		-10	55
14345		41.7	10.01	0	38.5		-10	55
14365		41.39	10.01	0	38.5		-10	55
14385		41.49	10.01	0	38.5		-10	55
14395		41.49	10.01	0	38.5		-10	55
14405		41.19	10.01	0	38.5		-10	55
14425		41.11	10.01	0	38.5		-10	55
14445		41.02	10.01	0	38.5		-10	55
14455		41.02	10.01	0	38.5		-10	55
14465		40.86	10.01	0	38.5		-10	55
14485		40.72	10.01	0	38.5		-10	55
14505		40.5	10.01	0	38.5		-10	55
14520		40.5	10.01	0	38.5		-10	55
14525		40.33	10.01	0	38.5		-10	55
14545		40.06	10.01	0	38.5		-10	55
14565		39.98	10.01	0	38.5		-10	55
14580		39.98	10.01	0	38.5		-10	55
14585		39.91	10.01	0	38.5		-10	55
14605		39.58	10.01	0	38.5		-10	55
14625		39.59	10.01	0	38.5		-10	55
14645		39.36	9.89	0	38.5		-10	55
14665		39.31	9.89	0	38.5		-10	55
14685		39.15	9.89	0	38.5		-10	55
14705		39.07	9.89	0	38.5		-10	55
14725		39.05	9.89	0	38.5		-10	55
14745		38.85	9.89	0	38.5		-10	55
14765		39.01	9.89	0	38.5		-10	55
14770		39.01	9.89	0	38.5		-10	55
14785		38.78	9.89	0	38.5		-10	55
14805		38.65	9.89	0	38.5		-10	55
14825		38.59	9.89	0	38.5		-10	55
14830		38.59	9.89	0	38.5		-10	55
14845		38.67	9.89	0	38.5		-10	55
14865		38.56	9.89	0	38.5		-10	55
14885		38.63	9.89	0	38.5		-10	55
14895		38.63	9.89	0	38.5		-10	55
14905		38.54	9.89	0	38.5		-10	55
14925		38.39	9.89	0	38.5		-10	55
14945		38.66	9.89	0	38.5		-10	55
14955		38.66	9.89	0	38.5		-10	55
14965		38.45	9.89	0	38.5		-10	55
14985		38.5	9.89	0	38.5		-10	55
15005		38.49	9.89	0	38.5		-10	55
15020		38.49	9.89	0	38.5		-10	55
15025		38.54	9.89	0	38.5		-10	55
15045		38.56	9.89	0	38.5		-10	55
15065		38.68	9.89	0	38.5		-10	55
15080		38.68	9.89	0	38.5		-10	55
15085		38.66	9.89	0	38.5		-10	55
15105		38.76	9.89	0	38.5		-10	55
15125		38.68	9.89	0	38.5		-10	55
15145		38.97	9.95	0	38.5		-10	55
15165		38.94	9.95	0	38.5		-10	55
15185		39.07	9.95	0	38.5		-10	55
15205		39.14	9.95	0	38.5		-10	55
15225		39.3	9.95	0	38.5		-10	55
15245		39.54	9.95	0	38.5		-10	55
15265		39.73	9.95	0	38.5		-10	55
15270		39.73	9.95	0	38.5		-10	55
15285		39.8	9.95	0	38.5		-10	55
15305		40.17	9.95	0	38.5		-10	55
15325		40.13	9.95	0	38.5		-10	55
15330		40.13	9.95	0	38.5		-10	55
15345		40.35	9.95	0	38.5		-10	55
15365		40.55	9.95	0	38.5		-10	55
15385		40.68	9.95	0	38.5		-10	55
15395		40.68	9.95	0	38.5		-10	55
15405		40.91	9.95	0	38.5		-10	55
15425		41.22	9.95	0	38.5		-10	55
15445		41.36	9.95	0	38.5		-10	55
15455		41.36	9.95	0	38.5		-10	55
15465		41.61	9.95	0	38.5		-10	55
15485		41.73	9.95	0	38.5		-10	55
15505		42.02	9.95	0	38.5		-10	55
15520		42.02	9.95	0	38.5		-10	55
15525		42.25	9.95	0	38.5		-10	55
15545		42.37	9.95	0	38.5		-10	55
15565		42.76	9.95	0	38.5		-10	55
15580		42.76	9.95	0	38.5		-10	55
15585		42.86	9.95	0	38.5		-10	55
15605		42.98	9.95	0	38.5		-10	55
15625		43.27	9.95	0	38.5		-10	55
15640		43.27	9.95	0	38.5		-10	55
15645		43.43	9.95	0	38.5		-10	55
15665		43.96	9.95	0	38.5		-10	55
15685		43.86	9.95	0	38.5		-10	55
15705		44.19	9.99	0	38.5		-10	55
15725		44.32	9.99	0	38.5		-10	55
15745		44.4	9.99	0	38.5		-10	55
15765		44.53	9.99	0	38.5		-10	55
15785		44.88	9.99	0	38.5		-10	55
15805		45.06	9.99	0	38.5		-10	55
15825		45.26	9.99	0	38.5		-10	55
15830		45.26	9.99	0	38.5		-10	55
15845		45.19	9.99	0	38.5		-10	55
15865		45.55	9.99	0	38.5		-10	55
15885		45.8	9.99	0	38.5		-10	55
15890		45.8	9.99	0	38.5		-10	55
15905		45.88	9.99	0	38.5		-10	55
15925		46.26	9.99	0	38.5		-10	55
15945		46.2	9.99	0	38.5		-10	55
15955		46.2	9.99	0	38.5		-10	55
15965		46.48	9.99	0	38.5		-10	55
15985		46.76	9.99	0	38.5		-10	55
16005		46.83	9.99	0	38.5		-10	55
16015		46.83	9.99	0	38.5		-10	55
16025		46.81	9.99	0	38.5		-10	55
16045		46.93	9.99	0	38.5		-10	55
16065		47.33	9.99	0	38.5		-10	55
16080		47.33	9.99	0	38.5		-10	55
16085		47.38	9.99	0	38.5		-10	55
16105		47.39	9.99	0	38.5		-10	55
16125		47.7	9.99	0	38.5		-10	55
16140		47.7	9.99	0	38.5		-10	55
16145		47.88	9.99	0	38.5		-10	55
16165		47.87	9.99	0	38.5		-10	55
16185		48.05	9.99	0	38.5		-10	55
16205		47.97	10.11	0	38.5		-10	55
16225		47.87	10.11	0	38.5		-10	55
16245		48.32	10.11	0	38.5		-10	55
16265		48.35	10.11	0	38.5		-10	55
16285		48.29	10.11	0	38.5		-10	55
16305		48.3	10.11	0	38.5		-10	55
16325		48.39	10.11	0	38.5		-10	55
16330		48.39	10.11	0	38.5		-10	55
16345		48.35	10.11	0	38.5		-10	55
16365		48.58	10.11	0	38.5		-10	55
16385		48.53	10.11	0	38.5		-10	55
16390		48.53	10.11	0	38.5		-10	55
16405		48.33	10.11	0	38.5		-10	55
16425		48.43	10.11	0	38.5		-10	55
16445		48.44	10.11	0	38.5		-10	55
16455		48.44	10.11	0	38.5		-10	55
16465		48.45	10.11	0	38.5		-10	55
16485		48.28	10.11	0	38.5		-10	55
16505		48.34	10.11	0	38.5		-10	55
16515		48.34	10.11	0	38.5		-10	55
16525		48.23	10.11	0	38.5		-10	55
16545		48.29	10.11	0	38.5		-10	55
16565		48.08	10.11	0	38.5		-10	55
16580		48.08	10.11	0	38.5		-10	55
16585		47.86	10.11	0	38.5		-10	55
16605		47.65	10.11	0	38.5		-10	55
16625		47.69	10.11	0	38.5		-10	55
16640		47.69	10.11	0	38.5		-10	55
16645		47.54	10.11	0	38.5		-10	55
16665		47.16	10.11	0	38.5		-10	55
16685		47.16	10.11	0	38.5		-10	55
16705		46.85	10.19	0	38.5		-10	55
16725		46.79	10.19	0	38.5		-10	55
16745		46.48	10.19	0	38.5		-10	55
16765		46.16	10.19	0	38.5		-10	55
16785		46.02	10.19	0	38.5		-10	55
16805		45.95	10.19	0	38.5		-10	55
16825		45.54	10.19	0	38.5		-10	55
16830		45.54	10.19	0	38.5		-10	55
16845		45.42	10.19	0	38.5		-10	55
16865		45.21	10.19	0	38.5		-10	55
16885		44.81	10.19	0	38.5		-10	55
16890		44.81	10.19	0	38.5		-10	55
16905		44.74	10.19	0	38.5		-10	55
16925		44.42	10.19	0	38.5		-10	55
16945		44.26	10.19	0	38.5		-10	55
16950		44.26	10.19	0	38.5		-10	55
16965		44.13	10.19	0	38.5		-10	55
16985		43.89	10.19	0	38.5		-10	55
17005		43.71	10.19	0	38.5		-10	55
17015		43.71	10.19	0	38.5		-10	55
17025		43.39	10.19	0	38.5		-10	55
17045		43.24	10.19	0	38.5		-10	55
17065		42.91	10.19	0	38.5		-10	55
17075		42.91	10.19	0	38.5		-10	55
17085		42.84	10.19	0	38.5		-10	55
17105		42.73	10.19	0	38.5		-10	55
17125		42.33	10.19	0	38.5		-10	55
17140		42.33	10.19	0	38.5		-10	55
17145		42.3	10.19	0	38.5		-10	55
17165		42.3	10.19	0	38.5		-10	55
17185		42.01	10.19	0	38.5		-10	55
17205		41.78	10.39	0	38.5		-10	55
17225		41.65	10.39	0	38.5		-10	55
17245		41.47	10.39	0	38.5		-10	55
17265		41.32	10.39	0	38.5		-10	55
17285		40.92	10.39	0	38.5		-10	55
17305		40.96	10.39	0	38.5		-10	55
17325		40.72	10.39	0	38.5		-10	55
17345		40.59	10.39	0	38.5		-10	55
17365		40.48	10.39	0	38.5		-10	55
17385		40.27	10.39	0	38.5		-10	55
17390		40.27	10.39	0	38.5		-10	55
17405		40.17	10.39	0	38.5		-10	55
17425		40.09	10.39	0	38.5		-10	55
17445		39.82	10.39	0	38.5		-10	55
17450		39.82	10.39	0	38.5		-10	55
17465		39.77	10.39	0	38.5		-10	55
17485		39.65	10.39	0	38.5		-10	55
17505		39.45	10.39	0	38.5		-10	55
17515		39.45	10.39	0	38.5		-10	55
17525		39.47	10.39	0	38.5		-10	55
17545		39.25	10.39	0	38.5		-10	55
17565		39.21	10.39	0	38.5		-10	55
17575		39.21	10.39	0	38.5		-10	55
17585		39.1	10.39	0	38.5		-10	55
17605		38.94	10.39	0	38.5		-10	55
17625		38.96	10.39	0	38.5		-10	55
17640		38.96	10.39	0	38.5		-10	55
17645		38.81	10.39	0	38.5		-10	55
17665		38.8	10.39	0	38.5		-10	55
17685		38.74	10.39	0	38.5		-10	55
17700		38.74	10.39	0	38.5		-10	55
17705		38.72	10.39	0	38.5		-10	55
17725		38.64	10.39	0	38.5		-10	55
17745		38.54	10.39	0	38.5		-10	55
17765		38.52	10.24	0	38.5		-10	55
17785		38.61	10.24	0	38.5		-10	55
17805		38.42	10.24	0	38.5		-10	55
17825		38.48	10.24	0	38.5		-10	55
17845		38.63	10.24	0	38.5		-10	55
17865		38.49	10.24	0	38.5		-10	55
17885		38.55	10.24	0	38.5		-10	55
17890		38.55	10.24	0	38.5		-10	55
17905		38.61	10.24	0	38.5		-10	55
17925		38.6	10.24	0	38.5		-10	55
17945		38.64	10.24	0	38.5		-10	55
17950		38.64	10.24	0	38.5		-10	55
17965		38.6	10.24	0	38.5		-10	55
17985		38.82	10.24	0	38.5		-10	55
18005		38.85	10.24	0	38.5		-10	55
18015		38.85	10.24	0	38.5		-10	55
18025		38.88	10.24	0	38.5		-10	55
18045		39.04	10.24	0	38.5		-10	55
18065		39.24	10.24	0	38.5		-10	55
18075		39.24	10.24	0	38.5		-10	55
18085		39.17	10.24	0	38.5		-10	55
18105		39.36	10.24	0	38.5		-10	55
18125		39.47	10.24	0	38.5		-10	55
18140		39.47	10.24	0	38.5		-10	55
18145		39.71	10.24	0	38.5		-10	55
18165		39.89	10.24	0	38.5		-10	55
18185		39.93	10.24	0	38.5		-10	55
18200		39.93	10.24	0	38.5		-10	55
18205		40.12	10.24	0	38.5		-10	55
18225		40.41	10.24	0	38.5		-10	55
18245		40.58	10.24	0	38.5		-10	55
18260		40.58	10.24	0	38.5		-10	55
18265		40.75	10.24	0	38.5		-10	55
18285		40.92	10.24	0	38.5		-10	55
18305		41.06	10.24	0	38.5		-10	55
18325		41.4	10.38	0	38.5		-10	55
18345		41.54	10.38	0	38.5		-10	55
18365		41.86	10.38	0	38.5		-10	55
18385		42.02	10.38	0	38.5		-10	55
18390		42.02	10.38	0	38.5		-10	55
18405		42.19	10.38	0	38.5		-10	55
18425		42.35	10.38	0	38.5		-10	55
18445		42.51	10.38	0	38.5		-10	55
18450		42.51	10.38	0	38.5		-10	55
18465		42.9	10.38	0	38.5		-10	55
18485		43.01	10.38	0	38.5		-10	55
18505		43.5	10.38	0	38.5		-10	55
18515		43.5	10.38	0	38.5		-10	55
18525		43.57	10.38	0	38.5		-10	55
18545		43.68	10.38	0	38.5		-10	55
18565		44.02	10.38	0	38.5		-10	55
18575		44.02	10.38	0	38.5		-10	55
18585		43.95	10.38	0	38.5		-10	55
18605		44.3	10.38	0	38.5		-10	55
18625		44.43	10.38	0	38.5		-10	55
18635		44.43	10.38	0	38.5		-10	55
18645		44.67	10.38	0	38.5		-10	55
18665		44.9	10.38	0	38.5		-10	55
18685		45.04	10.38	0	38.5		-10	55
18700		45.04	10.38	0	38.5		-10	55
18705		45.22	10.38	0	38.5		-10	55
18725		45.4	10.38	0	38.5		-10	55
18745		45.62	10.38	0	38.5		-10	55
18760		45.62	10.38	0	38.5		-10	55
18765		45.74	10.38	0	38.5		-10	55
18785		45.85	10.38	0	38.5		-10	55
18805		46.13	10.38	0	38.5		-10	55
18825		46.32	10.49	0	38.5		-10	55
18845		46.61	10.49	0	38.5		-10	55
18865		46.68	10.49	0	38.5		-10	55
18885		46.72	10.49	0	38.5		-10	55
18905		46.97	10.49	0	38.5		-10	55
18925		47.17	10.49	0	38.5		-10	55
18945		47.37	10.49	0	38.5		-10	55
18950		47.37	10.49	0	38.5		-10	55
18965		47.42	10.49	0	38.5		-10	55
18985		47.64	10.49	0	38.5		-10	55
19005		47.76	10.49	0	38.5		-10	55
19010		47.76	10.49	0	38.5		-10	55
19025		47.98	10.49	0	38.5		-10	55
19045		47.92	10.49	0	38.5		-10	55
19065		47.95	10.49	0	38.5		-10	55
19075		47.95	10.49	0	38.5		-10	55
19085		48.08	10.49	0	38.5		-10	55
19105		48.12	10.49	0	38.5		-10	55
19125		48.17	10.49	0	38.5		-10	55
19135		48.17	10.49	0	38.5		-10	55
19145		48.3	10.49	0	38.5		-10	55
19165		48.33	10.49	0	38.5		-10	55
19185		48.25	10.49	0	38.5		-10	55
19200		48.25	10.49	0	38.5		-10	55
19205		48.3	10.49	0	38.5		-10	55
19225		48.53	10.49	0	38.5		-10	55
19245		48.35	10.49	0	38.5		-10	55
19260		48.35	10.49	0	38.5		-10	55
19265		48.51	10.49	0	38.5		-10	55
19285		48.44	10.49	0	38.5		-10	55
19305		48.51	10.49	0	38.5		-10	55
19325		48.45	10.48	0	38.5		-10	55
19345		48.45	10.48	0	38.5		-10	55
19365		48.25	10.48	0	38.5		-10	55
19385		48.3	10.48	0	38.5		-10	55
19405		48.14	10.48	0	38.5		-10	55
19425		48.12	10.48	0	38.5		-10	55
19445		48.07	10.48	0	38.5		-10	55
19450		48.07	10.48	0	38.5		-10	55
19465		47.9	10.48	0	38.5		-10	55
19485		47.76	10.48	0	38.5		-10	55
19505		47.6	10.48	0	38.5		-10	55
19510		47.6	10.48	0	38.5		-10	55
19525		47.37	10.48	0	38.5		-10	55
19545		47.14	10.48	0	38.5		-10	55
19565		47.18	10.48	0	38.5		-10	55
19570		47.18	10.48	0	38.5		-10	55
19585		46.86	10.48	0	38.5		-10	55
19605		46.65	10.48	0	38.5		-10	55
19625		46.46	10.48	0	38.5		-10	55
19635		46.46	10.48	0	38.5		-10	55
19645		46.4	10.48	0	38.5		-10	55
19665		46.03	10.48	0	38.5		-10	55
19685		45.86	10.48	0	38.5		-10	55
19700		45.86	10.48	0	38.5		-10	55
19705		45.62	10.48	0	38.5		-10	55
19725		45.34	10.48	0	38.5		-10	55
19745		45.05	10.48	0	38.5		-10	55
19760		45.05	10.48	0	38.5		-10	55
19765		44.94	10.48	0	38.5		-10	55
19785		44.74	10.48	0	38.5		-10	55
19805		44.54	10.48	0	38.5		-10	55
19820		44.54	10.48	0	38.5		-10	55
19825		44.23	10.48	0	38.5		-10	55
19845		44.23	10.48	0	38.5		-10	55
19865		43.88	10.48	0	38.5		-10	55
19885		43.73	10.51	0	38.5		-10	55
19905		43.45	10.51	0	38.5		-10	55
19925		43.27	10.51	0	38.5		-10	55
19945		43.03	10.51	0	38.5		-10	55
19965		43.02	10.51	0	38.5		-10	55
19985		42.62	10.51	0	38.5		-10	55
20005		42.54	10.51	0	38.5		-10	55
20010		42.54	10.51	0	38.5		-10	55
20025		42.43	10.51	0	38.5		-10	55
20045		42.28	10.51	0	38.5		-10	55
20065		42.2	10.51	0	38.5		-10	55
20070		42.2	10.51	0	38.5		-10	55
20085		41.81	10.51	0	38.5		-10	55
20105		41.69	10.51	0	38.5		-10	55
20125		41.5	10.51	0	38.5		-10	55
20135		41.5	10.51	0	38.5		-10	55
20145		41.43	10.51	0	38.5		-10	55
20165		41.13	10.51	0	38.5		-10	55
20185		40.92	10.51	0	38.5		-10	55
20195		40.92	10.51	0	38.5		-10	55
20205		40.91	10.51	0	38.5		-10	55
20225		40.59	10.51	0	38.5		-10	55
20245		40.54	10.51	0	38.5		-10	55
20260		40.54	10.51	0	38.5		-10	55
20265		40.41	10.51	0	38.5		-10	55
20285		40.21	10.51	0	38.5		-10	55
20305		40.02	10.51	0	38.5		-10	55
20320		40.02	10.51	0	38.5		-10	55
20325		39.94	10.51	0	38.5		-10	55
20345		39.75	10.51	0	38.5		-10	55
20365		39.58	10.51	0	38.5		-10	55
20385		39.61	10.46	0	38.5		-10	55
20405		39.32	10.46	0	38.5		-10	55
20425		39.29	10.46	0	38.5		-10	55
20445		39.12	10.46	0	38.5		-10	55
20465		39.16	10.46	0	38.5		-10	55
20485		39.04	10.46	0	38.5		-10	55
20505		38.88	10.46	0	38.5		-10	55
20510		38.88	10.46	0	38.5		-10	55
20525		38.84	10.46	0	38.5		-10	55
20545		38.88	10.46	0	38.5		-10	55
20565		38.78	10.46	0	38.5		-10	55
20570		38.78	10.46	0	38.5		-10	55
20585		38.69	10.46	0	38.5		-10	55
20605		38.6	10.46	0	38.5		-10	55
20625		38.63	10.46	0	38.5		-10	55
20635		38.63	10.46	0	38.5		-10	55
20645		38.65	10.46	0	38.5		-10	55
20665		38.6	10.46	0	38.5		-10	55
20685		38.51	10.46	0	38.5		-10	55
20695		38.51	10.46	0	38.5		-10	55
20705		38.44	10.46	0	38.5		-10	55
20725		38.7	10.46	0	38.5		-10	55
20745		38.59	10.46	0	38.5		-10	55
20760		38.59	10.46	0	38.5		-10	55
20765		38.63	10.46	0	38.5		-10	55
20785		38.6	10.46	0	38.5		-10	55
20805		38.67	10.46	0	38.5		-10	55
20820		38.67	10.46	0	38.5		-10	55
20825		38.68	10.46	0	38.5		-10	55
20845		38.66	10.46	0	38.5		-10	55
20865		38.73	10.46	0	38.5		-10	55
20885		38.9	10.56	0	38.5		-10	55
20905		38.89	10.56	0	38.5		-10	55
20925		39	10.56	0	38.5		-10	55
20945		39.19	10.56	0	38.5		-10	55
20965		39.29	10.56	0	38.5		-10	55
20985		39.43	10.56	0	38.5		-10	55
21005		39.56	10.56	0	38.5		-10	55
21010		39.56	10.56	0	38.5		-10	55
21025		39.75	10.56	0	38.5		-10	55
21045		39.93	10.56	0	38.5		-10	55
21065		39.99	10.56	0	38.5		-10	55
21070		39.99	10.56	0	38.5		-10	55
21085		40.31	10.56	0	38.5		-10	55
21105		40.51	10.56	0	38.5		-10	55
21125		40.65	10.56	0	38.5		-10	55
21135		40.65	10.56	0	38.5		-10	55
21145		40.7	10.56	0	38.5		-10	55
21165		41.07	10.56	0	38.5		-10	55
21185		41.36	10.56	0	38.5		-10	55
21195		41.36	10.56	0	38.5		-10	55
21205		41.45	10.56	0	38.5		-10	55
21225		41.74	10.56	0	38.5		-10	55
21245		41.87	10.56	0	38.5		-10	55
21255		41.87	10.56	0	38.5		-10	55
21265		42.17	10.56	0	38.5		-10	55
21285		42.3	10.56	0	38.5		-10	55
21305		42.46	10.56	0	38.5		-10	55
21320		42.46	10.56	0	38.5		-10	55
21325		42.68	10.56	0	38.5		-10	55
21345		43.1	10.56	0	38.5		-10	55
21365		43.17	10.56	0	38.5		-10	55
21380		43.17	10.56	0	38.5		-10	55
21385		43.36	10.56	0	38.5		-10	55
21405		43.56	10.56	0	38.5		-10	55
21425		43.85	10.56	0	38.5		-10	55
21445		43.99	10.81	0	38.5		-10	55
21465		44.16	10.81	0	38.5		-10	55
21485		44.34	10.81	0	38.5		-10	55
21505		44.55	10.81	0	38.5		-10	55
21525		44.78	10.81	0	38.5		-10	55
21545		44.98	10.81	0	38.5		-10	55
21565		45.09	10.81	0	38.5		-10	55
21570		45.09	10.81	0	38.5		-10	55
21585		45.23	10.81	0	38.5		-10	55
21605		45.6	10.81	0	38.5		-10	55
21625		45.55	10.81	0	38.5		-10	55
21630		45.55	10.81	0	38.5		-10	55
21645		45.96	10.81	0	38.5		-10	55
21665		45.94	10.81	0	38.5		-10	55
21685		46.3	10.81	0	38.5		-10	55
21695		46.3	10.81	0	38.5		-10	55
21705		46.41	10.81	0	38.5		-10	55
21725		46.63	10.81	0	38.5		-10	55
21745		46.69	10.81	0	38.5		-10	55
21755		46.69	10.81	0	38.5		-10	55
21765		46.97	10.81	0	38.5		-10	55
21785		47.11	10.81	0	38.5		-10	55
21805		47.21	10.81	0	38.5		-10	55
21820		47.21	10.81	0	38.5		-10	55
21825		47.32	10.81	0	38.5		-10	55
21845		47.6	10.81	0	38.5		-10	55
21865		47.76	10.81	0	38.5		-10	55
21880		47.76	10.81	0	38.5		-10	55
21885		47.86	10.81	0	38.5		-10	55
21905		47.86	10.81	0	38.5		-10	55
21925		47.88	10.81	0	38.5		-10	55
21945		48.08	10.69	0	38.5		-10	55
21965		48.16	10.69	0	38.5		-10	55
21985		48.32	10.69	0	38.5		-10	55
22005		48.3	10.69	0	38.5		-10	55
22025		48.34	10.69	0	38.5		-10	55
22045		48.21	10.69	0	38.5		-10	55
22065		48.5	10.69	0	38.5		-10	55
22070		48.5	10.69	0	38.5		-10	55
22085		48.44	10.69	0	38.5		-10	55
22105		48.41	10.69	0	38.5		-10	55
22125		48.35	10.69	0	38.5		-10	55
22130		48.35	10.69	0	38.5		-10	55
22145		48.52	10.69	0	38.5		-10	55
22165		48.46	10.69	0	38.5		-10	55
22185		48.66	10.69	0	38.5		-10	55
22195		48.66	10.69	0	38.5		-10	55
22205		48.37	10.69	0	38.5		-10	55
22225		48.26	10.69	0	38.5		-10	55
22245		48.35	10.69	0	38.5		-10	55
22255		48.35	10.69	0	38.5		-10	55
22265		48.32	10.69	0	38.5		-10	55
22285		48.07	10.69	0	38.5		-10	55
22305		48.01	10.69	0	38.5		-10	55
22320		48.01	10.69	0	38.5		-10	55
22325		48.05	10.69	0	38.5		-10	55
22345		47.89	10.69	0	38.5		-10	55
22365		47.8	10.69	0	38.5		-10	55
22380		47.8	10.69	0	38.5		-10	55
22385		47.56	10.69	0	38.5		-10	55
22405		47.32	10.69	0	38.5		-10	55
22425		47.23	10.69	0	38.5		-10	55
22445		46.86	10.71	0	38.5		-10	55
22465		46.71	10.71	0	38.5		-10	55
22485		46.54	10.71	0	38.5		-10	55
22505		46.32	10.71	0	38.5		-10	55
22525		46.24	10.71	0	38.5		-10	55
22545		45.91	10.71	0	38.5		-10	55
22565		45.82	10.71	0	38.5		-10	55
22585		45.74	10.71	0	38.5		-10	55
22605		45.27	10.71	0	38.5		-10	55
22625		45.16	10.71	0	38.5		-10	55
22630		45.16	10.71	0	38.5		-10	55
22645		45	10.71	0	38.5		-10	55
22665		44.57	10.71	0	38.5		-10	55
22685		44.59	10.71	0	38.5		-10	55
22695		44.59	10.71	0	38.5		-10	55
22705		44.25	10.71	0	38.5		-10	55
22725		44.23	10.71	0	38.5		-10	55
22745		43.91	10.71	0	38.5		-10	55
22755		43.91	10.71	0	38.5		-10	55
22765		43.77	10.71	0	38.5		-10	55
22785		43.59	10.71	0	38.5		-10	55
22805		43.28	10.71	0	38.5		-10	55
22815		43.28	10.71	0	38.5		-10	55
22825		43.13	10.71	0	38.5		-10	55
22845		42.9	10.71	0	38.5		-10	55
22865		42.74	10.71	0	38.5		-10	55
22880		42.74	10.71	0	38.5		-10	55
22885		42.64	10.71	0	38.5		-10	55
22905		42.33	10.71	0	38.5		-10	55
22925		42.17	10.71	0	38.5		-10	55
22940		42.17	10.71	0	38.5		-10	55
22945		41.98	10.71	0	38.5		-10	55
22965		41.92	10.71	0	38.5		-10	55
22985		41.73	10.71	0	38.5		-10	55
23005		41.42	10.88	0	38.5		-10	55
23025		41.35	10.88	0	38.5		-10	55
23045		41.22	10.88	0	38.5		-10	55
23065		40.97	10.88	0	38.5		-10	55
23085		40.86	10.88	0	38.5		-10	55
23105		40.69	10.88	0	38.5		-10	55
23125		40.57	10.88	0	38.5		-10	55
23130		40.57	10.88	0	38.5		-10	55
23145		40.38	10.88	0	38.5		-10	55
23165		40.29	10.88	0	38.5		-10	55
23185		40.06	10.88	0	38.5		-10	55
23190		40.06	10.88	0	38.5		-10	55
23205		40.04	10.88	0	38.5		-10	55
23225		39.73	10.88	0	38.5		-10	55
23245		39.66	10.88	0	38.5		-10	55
23255		39.66	10.88	0	38.5		-10	55
23265		39.49	10.88	0	38.5		-10	55
23285		39.41	10.88	0	38.5		-10	55
23305		39.3	10.88	0	38.5		-10	55
23315		39.3	10.88	0	38.5		-10	55
23325		39.08	10.88	0	38.5		-10	55
23345		39.1	10.88	0	38.5		-10	55
23365		39.09	10.88	0	38.5		-10	55
23380		39.09	10.88	0	38.5		-10	55
23385		39.03	10.88	0	38.5		-10	55
23405		38.87	10.88	0	38.5		-10	55
23425		38.93	10.88	0	38.5		-10	55
23440		38.93	10.88	0	38.5		-10	55
23445		38.63	10.88	0	38.5		-10	55
23465		38.75	10.88	0	38.5		-10	55
23485		38.63	10.88	0	38.5		-10	55
23505		38.57	10.79	0	38.5		-10	55
23525		38.55	10.79	0	38.5		-10	55
23545		38.52	10.79	0	38.5		-10	55
23565		38.55	10.79	0	38.5		-10	55
23585		38.46	10.79	0	38.5		-10	55
23605		38.35	10.79	0	38.5		-10	55
23625		38.49	10.79	0	38.5		-10	55
23630		38.49	10.79	0	38.5		-10	55
23645		38.5	10.79	0	38.5		-10	55
23665		38.53	10.79	0	38.5		-10	55
23685		38.49	10.79	0	38.5		-10	55
23690		38.49	10.79	0	38.5		-10	55
23705		38.44	10.79	0	38.5		-10	55
23725		38.51	10.79	0	38.5		-10	55
23745		38.54	10.79	0	38.5		-10	55
23755		38.54	10.79	0	38.5		-10	55
23765		38.8	10.79	0	38.5		-10	55
23785		38.82	10.79	0	38.5		-10	55
23805		38.82	10.79	0	38.5		-10	55
23815		38.82	10.79	0	38.5		-10	55
23825		38.86	10.79	0	38.5		-10	55
23845		38.99	10.79	0	38.5		-10	55
23865		39.23	10.79	0	38.5		-10	55
23875		39.23	10.79	0	38.5		-10	55
23885		39.2	10.79	0	38.5		-10	55
23905		39.38	10.79	0	38.5		-10	55
23925		39.58	10.79	0	38.5		-10	55
23940		39.58	10.79	0	38.5		-10	55
23945		39.76	10.79	0	38.5		-10	55
23965		39.87	10.79	0	38.5		-10	55
23985		40.03	10.79	0	38.5		-10	55
24005		40.19	10.96	0	38.5		-10	55
24025		40.29	10.96	0	38.5		-10	55
24045		40.52	10.96	0	38.5		-10	55
24065		40.69	10.96	0	38.5		-10	55
24085		40.9	10.96	0	38.5		-10	55
24105		41.07	10.96	0	38.5		-10	55
24125		41.35	10.96	0	38.5		-10	55
24130		41.35	10.96	0	38.5		-10	55
24145		41.51	10.96	0	38.5		-10	55
24165		41.89	10.96	0	38.5		-10	55
24185		41.92	10.96	0	38.5		-10	55
24190		41.92	10.96	0	38.5		-10	55
24205		42.31	10.96	0	38.5		-10	55
24225		42.37	10.96	0	38.5		-10	55
24245		42.65	10.96	0	38.5		-10	55
24250		42.65	10.96	0	38.5		-10	55
24265		42.91	10.96	0	38.5		-10	55
24285		43.19	10.96	0	38.5		-10	55
24305		43.42	10.96	0	38.5		-10	55
24315		43.42	10.96	0	38.5		-10	55
24325		43.4	10.96	0	38.5		-10	55
24345		43.77	10.96	0	38.5		-10	55
24365		43.82	10.96	0	38.5		-10	55
24375		43.82	10.96	0	38.5		-10	55
24385		44.06	10.96	0	38.5		-10	55
24405		44.33	10.96	0	38.5		-10	55
24425		44.28	10.96	0	38.5		-10	55
24440		44.28	10.96	0	38.5		-10	55
24445		44.75	10.96	0	38.5		-10	55
24465		44.95	10.96	0	38.5		-10	55
24485		45.21	10.96	0	38.5		-10	55
24500		45.21	10.96	0	38.5		-10	55
24505		45.3	10.96	0	38.5		-10	55
24525		45.41	10.96	0	38.5		-10	55
24545		45.84	10.96	0	38.5		-10	55
24565		45.77	11.09	0	38.5		-10	55
24585		45.98	11.09	0	38.5		-10	55
24605		46.28	11.09	0	38.5		-10	55
24625		46.4	11.09	0	38.5		-10	55
24645		46.46	11.09	0	38.5		-10	55
24665		46.7	11.09	0	38.5		-10	55
24685		46.77	11.09	0	38.5		-10	55
24690		46.77	11.09	0	38.5		-10	55
24705		47.06	11.09	0	38.5		-10	55
24725		47.18	11.09	0	38.5		-10	55
24745		47.23	11.09	0	38.5		-10	55
24750		47.23	11.09	0	38.5		-10	55
24765		47.48	11.09	0	38.5		-10	55
24785		47.46	11.09	0	38.5		-10	55
24805		47.71	11.09	0	38.5		-10	55
24815		47.71	11.09	0	38.5		-10	55
24825		47.77	11.09	0	38.5		-10	55
24845		47.92	11.09	0	38.5		-10	55
24865		48.07	11.09	0	38.5		-10	55
24875		48.07	11.09	0	38.5		-10	55
24885		48.11	11.09	0	38.5		-10	55
24905		48.2	11.09	0	38.5		-10	55
24925		48.26	11.09	0	38.5		-10	55
24940		48.26	11.09	0	38.5		-10	55
24945		48.19	11.09	0	38.5		-10	55
24965		48.46	11.09	0	38.5		-10	55
24985		48.32	11.09	0	38.5		-10	55
25000		48.32	11.09	0	38.5		-10	55
25005		48.34	11.09	0	38.5		-10	55
25025		48.34	11.09	0	38.5		-10	55
25045		48.39	11.09	0	38.5		-10	55
25065		48.38	11.12	0	38.5		-10	55
25085		48.27	11.12	0	38.5		-10	55
25105		48.46	11.12	0	38.5		-10	55
25125		48.42	11.12	0	38.5		-10	55
25145		48.27	11.12	0	38.5		-10	55
25165		48.35	11.12	0	38.5		-10	55
25185		48.26	11.12	0	38.5		-10	55
25190		48.26	11.12	0	38.5		-10	55
25205		48.11	11.12	0	38.5		-10	55
25225		48.01	11.12	0	38.5		-10	55
25245		48.06	11.12	0	38.5		-10	55
25250		48.06	11.12	0	38.5		-10	55
25265		47.92	11.12	0	38.5		-10	55
25285		47.71	11.12	0	38.5		-10	55
25305		47.53	11.12	0	38.5		-10	55
25315		47.53	11.12	0	38.5		-10	55
25325		47.45	11.12	0	38.5		-10	55
25345		47.18	11.12	0	38.5		-10	55
25365		47.01	11.12	0	38.5		-10	55
25375		47.01	11.12	0	38.5		-10	55
25385		46.85	11.12	0	38.5		-10	55
25405		46.58	11.12	0	38.5		-10	55
25425		46.36	11.12	0	38.5		-10	55
25435		46.36	11.12	0	38.5		-10	55
25445		46.25	11.12	0	38.5		-10	55
25465		46.19	11.12	0	38.5		-10	55
25485		45.9	11.12	0	38.5		-10	55
25500		45.9	11.12	0	38.5		-10	55
25505		45.66	11.12	0	38.5		-10	55
25525		45.49	11.12	0	38.5		-10	55
25545		45.15	11.12	0	38.5		-10	55
25560		45.15	11.12	0	38.5		-10	55
25565		44.97	11.12	0	38.5		-10	55
25585		44.82	11.12	0	38.5		-10	55
25605		44.57	11.12	0	38.5		-10	55
25625		44.27	11.11	0	38.5		-10	55
25645		44.14	11.11	0	38.5		-10	55
25665		44.03	11.11	0	38.5		-10	55
25685		43.68	11.11	0	38.5		-10	55
25705		43.41	11.11	0	38.5		-10	55
25725		43.23	11.11	0	38.5		-10	55
25745		43.27	11.11	0	38.5		-10	55
25750		43.27	11.11	0	38.5		-10	55
25765		43.02	11.11	0	38.5		-10	55
25785		42.87	11.11	0	38.5		-10	55
25805		42.66	11.11	0	38.5		-10	55
25810		42.66	11.11	0	38.5		-10	55
25825		42.4	11.11	0	38.5		-10	55
25845		42.27	11.11	0	38.5		-10	55
25865		41.98	11.11	0	38.5		-10	55
25875		41.98	11.11	0	38.5		-10	55
25885		41.95	11.11	0	38.5		-10	55
25905		41.69	11.11	0	38.5		-10	55
25925		41.51	11.11	0	38.5		-10	55
25935		41.51	11.11	0	38.5		-10	55
25945		41.27	11.11	0	38.5		-10	55
25965		41.29	11.11	0	38.5		-10	55
25985		41.09	11.11	0	38.5		-10	55
26000		41.09	11.11	0	38.5		-10	55
26005		41	11.11	0	38.5		-10	55
26025		40.71	11.11	0	38.5		-10	55
26045		40.63	11.11	0	38.5		-10	55
26060		40.63	11.11	0	38.5		-10	55
26065		40.49	11.11	0	38.5		-10	55
26085		40.25	11.11	0	38.5		-10	55
26105		40.2	11.11	0	38.5		-10	55
26125		39.9	10.94	0	38.5		-10	55
26145		39.83	10.94	0	38.5		-10	55
26165		39.7	10.94	0	38.5		-10	55
26185		39.57	10.94	0	38.5		-10	55
26205		39.54	10.94	0	38.5		-10	55
26225		39.28	10.94	0	38.5		-10	55
26245		39.17	10.94	0	38.5		-10	55
26250		39.17	10.94	0	38.5		-10	55
26265		39.12	10.94	0	38.5		-10	55
26285		39.06	10.94	0	38.5		-10	55
26305		38.94	10.94	0	38.5		-10	55
26310		38.94	10.94	0	38.5		-10	55
26325		38.87	10.94	0	38.5		-10	55
26345		38.77	10.94	0	38.5		-10	55
26365		38.74	10.94	0	38.5		-10	55
26375		38.74	10.94	0	38.5		-10	55
26385		38.71	10.94	0	38.5		-10	55
26405		38.76	10.94	0	38.5		-10	55
26425		38.72	10.94	0	38.5		-10	55
26435		38.72	10.94	0	38.5		-10	55
26445		38.63	10.94	0	38.5		-10	55
26465		38.57	10.94	0	38.5		-10	55
26485		38.5	10.94	0	38.5		-10	55
26500		38.5	10.94	0	38.5		-10	55
26505		38.51	10.94	0	38.5		-10	55
26525		38.39	10.94	0	38.5		-10	55
26545		38.43	10.94	0	38.5		-10	55
26560		38.43	10.94	0	38.5		-10	55
26565		38.5	10.94	0	38.5		-10	55
26585		38.59	10.94	0	38.5		-10	55
26605		38.52	10.94	0	38.5		-10	55
26625		38.46	11.12	0	38.5		-10	55
26645		38.71	11.12	0	38.5		-10	55
26665		38.63	11.12	0	38.5		-10	55
26685		38.75	11.12	0	38.5		-10	55
26705		38.84	11.12	0	38.5		-10	55
26725		38.88	11.12	0	38.5		-10	55
26745		39.02	11.12	0	38.5		-10	55
26750		39.02	11.12	0	38.5		-10	55
26765		39.23	11.12	0	38.5		-10	55
26785		39.24	11.12	0	38.5		-10	55
26805		39.39	11.12	0	38.5		-10	55
26810		39.39	11.12	0	38.5		-10	55
26825		39.49	11.12	0	38.5		-10	55
26845		39.7	11.12	0	38.5		-10	55
26865		39.86	11.12	0	38.5		-10	55
26870		39.86	11.12	0	38.5		-10	55
26885		40.05	11.12	0	38.5		-10	55
26905		40.12	11.12	0	38.5		-10	55
26925		40.46	11.12	0	38.5		-10	55
26935		40.46	11.12	0	38.5		-10	55
26945		40.74	11.12	0	38.5		-10	55
26965		40.76	11.12	0	38.5		-10	55
26985		41.03	11.12	0	38.5		-10	55
26995		41.03	11.12	0	38.5		-10	55
27005		41.07	11.12	0	38.5		-10	55
27025		41.45	11.12	0	38.5		-10	55
27045		41.76	11.12	0	38.5		-10	55
27060		41.76	11.12	0	38.5		-10	55
27065		41.9	11.12	0	38.5		-10	55
27085		42.2	11.12	0	38.5		-10	55
27105		42.33	11.12	0	38.5		-10	55
27120		42.33	11.12	0	38.5		-10	55
27125		42.64	11.12	0	38.5		-10	55
27145		42.82	11.12	0	38.5		-10	55
27165		42.9	11.12	0	38.5		-10	55
27185		43.1	11.17	0	38.5		-10	55
27205		43.41	11.17	0	38.5		-10	55
27225		43.65	11.17	0	38.5		-10	55
27245		43.81	11.17	0	38.5		-10	55
27265		43.96	11.17	0	38.5		-10	55
27285		44.3	11.17	0	38.5		-10	55
27305		44.32	11.17	0	38.5		-10	55
27310		44.32	11.17	0	38.5		-10	55
27325		44.62	11.17	0	38.5		-10	55
27345		44.96	11.17	0	38.5		-10	55
27365		44.92	11.17	0	38.5		-10	55
27370		44.92	11.17	0	38.5		-10	55
27385		45.35	11.17	0	38.5		-10	55
27405		45.47	11.17	0	38.5		-10	55
27425		45.57	11.17	0	38.5		-10	55
27435		45.57	11.17	0	38.5		-10	55
27445		45.78	11.17	0	38.5		-10	55
27465		46.13	11.17	0	38.5		-10	55
27485		46.21	11.17	0	38.5		-10	55
27495		46.21	11.17	0	38.5		-10	55
27505		46.27	11.17	0	38.5		-10	55
27525		46.4	11.17	0	38.5		-10	55
27545		46.7	11.17	0	38.5		-10	55
27560		46.7	11.17	0	38.5		-10	55
27565		46.9	11.17	0	38.5		-10	55
27585		47.09	11.17	0	38.5		-10	55
27605		47.1	11.17	0	38.5		-10	55
27620		47.1	11.17	0	38.5		-10	55
27625		47.38	11.17	0	38.5		-10	55
27645		47.49	11.17	0	38.5		-10	55
27665		47.57	11.17	0	38.5		-10	55
27685		47.77	11.11	0	38.5		-10	55
27705		47.8	11.11	0	38.5		-10	55
27725		47.8	11.11	0	38.5		-10	55
27745		48.09	11.11	0	38.5		-10	55
27765		48.02	11.11	0	38.5		-10	55
27785		48.23	11.11	0	38.5		-10	55
27805		48.2	11.11	0	38.5		-10	55
27810		48.2	11.11	0	38.5		-10	55
27825		48.12	11.11	0	38.5		-10	55
27845		48.23	11.11	0	38.5		-10	55
27865		48.4	11.11	0	38.5		-10	55
27870		48.4	11.11	0	38.5		-10	55
27885		48.26	11.11	0	38.5		-10	55
27905		48.37	11.11	0	38.5		-10	55
27925		48.32	11.11	0	38.5		-10	55
27935		48.32	11.11	0	38.5		-10	55
27945		48.35	11.11	0	38.5		-10	55
27965		48.31	11.11	0	38.5		-10	55
27985		48.36	11.11	0	38.5		-10	55
27995		48.36	11.11	0	38.5		-10	55
28005		48.34	11.11	0	38.5		-10	55
28025		48.31	11.11	0	38.5		-10	55
28045		48.26	11.11	0	38.5		-10	55
28055		48.26	11.11	0	38.5		-10	55
28065		48.09	11.11	0	38.5		-10	55
28085		48.07	11.11	0	38.5		-10	55
28105		48.03	11.11	0	38.5		-10	55
28120		48.03	11.11	0	38.5		-10	55
28125		47.82	11.11	0	38.5		-10	55
28145		47.64	11.11	0	38.5		-10	55
28165		47.48	11.11	0	38.5		-10	55
28180		47.48	11.11	0	38.5		-10	55
28185		47.27	11.11	0	38.5		-10	55
28205		47.3	11.11	0	38.5		-10	55
28225		47.12	11.11	0	38.5		-10	55
28245		46.85	11.19	0	38.5		-10	55
28265		46.62	11.19	0	38.5		-10	55
28285		46.26	11.19	0	38.5		-10	55
28305		46.29	11.19	0	38.5		-10	55
28310		46.29	11.19	0	38.5		-10	55
28325		46.03	11.19	0	38.5		-10	55
28345		45.88	11.19	0	38.5		-10	55
28365		45.55	11.19	0	38.5		-10	55
28370		45.55	11.19	0	38.5		-10	55
28385		45.42	11.19	0	38.5		-10	55
28405		45.13	11.19	0	38.5		-10	55
28425		44.71	11.19	0	38.5		-10	55
28430		44.71	11.19	0	38.5		-10	55
28445		44.56	11.19	0	38.5		-10	55
28465		44.55	11.19	0	38.5		-10	55
28485		44.24	11.19	0	38.5		-10	55
28495		44.24	11.19	0	38.5		-10	55
28505		44.16	11.19	0	38.5		-10	55
28525		43.79	11.19	0	38.5		-10	55
28545		43.65	11.19	0	38.5		-10	55
28555		43.65	11.19	0	38.5		-10	55
28565		43.42	11.19	0	38.5		-10	55
28585		43.21	11.19	0	38.5		-10	55
28605		43.21	11.19	0	38.5		-10	55
28620		43.21	11.19	0	38.5		-10	55
28625		42.93	11.19	0	38.5		-10	55
28645		42.73	11.19	0	38.5		-10	55
28665		42.53	11.19	0	38.5		-10	55
28680		42.53	11.19	0	38.5		-10	55
28685		42.32	11.19	0	38.5		-10	55
28705		42.02	11.19	0	38.5		-10	55
28725		41.97	11.19	0	38.5		-10	55
28745		41.74	11.26	0	38.5		-10	55
28765		41.63	11.26	0	38.5		-10	55
28785		41.34	11.26	0	38.5		-10	55
28805		41.33	11.26	0	38.5		-10	55
28825		41.08	11.26	0	38.5		-10	55
28845		40.93	11.26	0	38.5		-10	55
28865		40.95	11.26	0	38.5		-10	55
28870		40.95	11.26	0	38.5		-10	55
28885		40.66	11.26	0	38.5		-10	55
28905		40.61	11.26	0	38.5		-10	55
28925		40.3	11.26	0	38.5		-10	55
28930		40.3	11.26	0	38.5		-10	55
28945		40.15	11.26	0	38.5		-10	55
28965		40.01	11.26	0	38.5		-10	55
28985		40.04	11.26	0	38.5		-10	55
28995		40.04	11.26	0	38.5		-10	55
29005		39.71	11.26	0	38.5		-10	55
29025		39.68	11.26	0	38.5		-10	55
29045		39.45	11.26	0	38.5		-10	55
29055		39.45	11.26	0	38.5		-10	55
29065		39.29	11.26	0	38.5		-10	55
29085		39.27	11.26	0	38.5		-10	55
29105		39.17	11.26	0	38.5		-10	55
29120		39.17	11.26	0	38.5		-10	55
29125		39.05	11.26	0	38.5		-10	55
29145		38.99	11.26	0	38.5		-10	55
29165		38.85	11.26	0	38.5		-10	55
29180		38.85	11.26	0	38.5		-10	55
29185		38.77	11.26	0	38.5		-10	55
29205		38.75	11.26	0	38.5		-10	55
29225		38.75	11.26	0	38.5		-10	55
29245		38.71	11.41	0	38.5		-10	55
29265		38.66	11.41	0	38.5		-10	55
29285		38.55	11.41	0	38.5		-10	55
29305		38.67	11.41	0	38.5		-10	55
29325		38.45	11.41	0	38.5		-10	55
29345		38.48	11.41	0	38.5		-10	55
29365		38.41	11.41	0	38.5		-10	55
29370		38.41	11.41	0	38.5		-10	55
29385		38.61	11.41	0	38.5		-10	55
29405		38.53	11.41	0	38.5		-10	55
29425		38.44	11.41	0	38.5		-10	55
29430		38.44	11.41	0	38.5		-10	55
29445		38.59	11.41	0	38.5		-10	55
29465		38.54	11.41	0	38.5		-10	55
29485		38.47	11.41	0	38.5		-10	55
29495		38.47	11.41	0	38.5		-10	55
29505		38.62	11.41	0	38.5		-10	55
29525		38.67	11.41	0	38.5		-10	55
29545		38.71	11.41	0	38.5		-10	55
29555		38.71	11.41	0	38.5		-10	55
29565		38.86	11.41	0	38.5		-10	55
29585		39.07	11.41	0	38.5		-10	55
29605		39.07	11.41	0	38.5		-10	55
29620		39.07	11.41	0	38.5		-10	55
29625		39.13	11.41	0	38.5		-10	55
29645		39.35	11.41	0	38.5		-10	55
29665		39.51	11.41	0	38.5		-10	55
29680		39.51	11.41	0	38.5		-10	55
29685		39.56	11.41	0	38.5		-10	55
29705		39.81	11.41	0	38.5		-10	55
29725		39.92	11.41	0	38.5		-10	55
29740		39.92	11.41	0	38.5		-10	55
29745		40.1	11.41	0	38.5		-10	55
29765		40.37	11.41	0	38.5		-10	55
29785		40.67	11.41	0	38.5		-10	55
29805		40.8	11.49	0	38.5		-10	55
29825		40.98	11.49	0	38.5		-10	55
29845		41.21	11.49	0	38.5		-10	55
29865		41.32	11.49	0	38.5		-10	55
29885		41.51	11.49	0	38.5		-10	55
29905		41.79	11.49	0	38.5		-10	55
29925		41.97	11.49	0	38.5		-10	55
29930		41.97	11.49	0	38.5		-10	55
29945		42.17	11.49	0	38.5		-10	55
29965		42.41	11.49	0	38.5		-10	55
29985		42.54	11.49	0	38.5		-10	55
29990		42.54	11.49	0	38.5		-10	55
30005		42.93	11.49	0	38.5		-10	55
30025		43.13	11.49	0	38.5		-10	55
30045		43.17	11.49	0	38.5		-10	55
30055		43.17	11.49	0	38.5		-10	55
30065		43.38	11.49	0	38.5		-10	55
30085		43.63	11.49	0	38.5		-10	55
30105		43.88	11.49	0	38.5		-10	55
30115		43.88	11.49	0	38.5		-10	55
30125		44.11	11.49	0	38.5		-10	55
30145		44.12	11.49	0	38.5		-10	55
30165		44.46	11.49	0	38.5		-10	55
30180		44.46	11.49	0	38.5		-10	55
30185		44.72	11.49	0	38.5		-10	55
30205		44.92	11.49	0	38.5		-10	55
30225		45.04	11.49	0	38.5		-10	55
30240		45.04	11.49	0	38.5		-10	55
30245		45.36	11.49	0	38.5		-10	55
30265		45.5	11.49	0	38.5		-10	55
30285		45.77	11.49	0	38.5		-10	55
30305		45.98	11.34	0	38.5		-10	55
30325		45.94	11.34	0	38.5		-10	55
30345		46.21	11.34	0	38.5		-10	55
30365		46.38	11.34	0	38.5		-10	55
30385		46.79	11.34	0	38.5		-10	55
30405		46.8	11.34	0	38.5		-10	55
30425		46.96	11.34	0	38.5		-10	55
30430		46.96	11.34	0	38.5		-10	55
30445		47.11	11.34	0	38.5		-10	55
30465		47.17	11.34	0	38.5		-10	55
30485		47.4	11.34	0	38.5		-10	55
30490		47.4	11.34	0	38.5		-10	55
30505		47.48	11.34	0	38.5		-10	55
30525		47.74	11.34	0	38.5		-10	55
30545		47.69	11.34	0	38.5		-10	55
30555		47.69	11.34	0	38.5		-10	55
30565		47.7	11.34	0	38.5		-10	55
30585		48.02	11.34	0	38.5		-10	55
30605		47.99	11.34	0	38.5		-10	55
30615		47.99	11.34	0	38.5		-10	55
30625		48.05	11.34	0	38.5		-10	55
30645		48.22	11.34	0	38.5		-10	55
30665		48.19	11.34	0	38.5		-10	55
30680		48.19	11.34	0	38.5		-10	55
30685		48.31	11.34	0	38.5		-10	55
30705		48.29	11.34	0	38.5		-10	55
30725		48.29	11.34	0	38.5		-10	55
30740		48.29	11.34	0	38.5		-10	55
30745		48.35	11.34	0	38.5		-10	55
30765		48.29	11.34	0	38.5		-10	55
30785		48.3	11.34	0	38.5		-10	55
30805		48.3	11.44	0	38.5		-10	55
30825		48.43	11.44	0	38.5		-10	55
30845		48.16	11.44	0	38.5		-10	55
30865		48.21	11.44	0	38.5		-10	55
30885		48.21	11.44	0	38.5		-10	55
30905		48.35	11.44	0	38.5		-10	55
30925		48.21	11.44	0	38.5		-10	55
30930		48.21	11.44	0	38.5		-10	55
30945		48.06	11.44	0	38.5		-10	55
30965		47.87	11.44	0	38.5		-10	55
30985		47.95	11.44	0	38.5		-10	55
30990		47.95	11.44	0	38.5		-10	55
31005		47.72	11.44	0	38.5		-10	55
31025		47.46	11.44	0	38.5		-10	55
31045		47.48	11.44	0	38.5		-10	55
31050		47.48	11.44	0	38.5		-10	55
31065		47.34	11.44	0	38.5		-10	55
31085		47.25	11.44	0	38.5		-10	55
31105		46.93	11.44	0	38.5		-10	55
31115		46.93	11.44	0	38.5		-10	55
31125		46.61	11.44	0	38.5		-10	55
31145		46.56	11.44	0	38.5		-10	55
31165		46.28	11.44	0	38.5		-10	55
31175		46.28	11.44	0	38.5		-10	55
31185		45.93	11.44	0	38.5		-10	55
31205		46.01	11.44	0	38.5		-10	55
31225		45.74	11.44	0	38.5		-10	55
31240		45.74	11.44	0	38.5		-10	55
31245		45.63	11.44	0	38.5		-10	55
31265		45.33	11.44	0	38.5		-10	55
31285		45.11	11.44	0	38.5		-10	55
31300		45.11	11.44	0	38.5		-10	55
31305		44.9	11.44	0	38.5		-10	55
31325		44.75	11.44	0	38.5		-10	55
31345		44.48	11.44	0	38.5		-10	55
31365		44.23	11.5	0	38.5		-10	55
31385		43.91	11.5	0	38.5		-10	55
31405		43.94	11.5	0	38.5		-10	55
31425		43.73	11.5	0	38.5		-10	55
31445		43.31	11.5	0	38.5		-10	55
31465		43.21	11.5	0	38.5		-10	55
31485		42.97	11.5	0	38.5		-10	55
31490		42.97	11.5	0	38.5		-10	55
31505		42.83	11.5	0	38.5		-10	55
31525		42.66	11.5	0	38.5		-10	55
31545		42.42	11.5	0	38.5		-10	55
31550		42.42	11.5	0	38.5		-10	55
31565		42.36	11.5	0	38.5		-10	55
31585		42.12	11.5	0	38.5		-10	55
31605		41.88	11.5	0	38.5		-10	55
31615		41.88	11.5	0	38.5		-10	55
31625		41.7	11.5	0	38.5		-10	55
31645		41.5	11.5	0	38.5		-10	55
31665		41.4	11.5	0	38.5		-10	55
31675		41.4	11.5	0	38.5		-10	55
31685		41.22	11.5	0	38.5		-10	55
31705		41.08	11.5	0	38.5		-10	55
31725		40.96	11.5	0	38.5		-10	55
31740		40.96	11.5	0	38.5		-10	55
31745		40.77	11.5	0	38.5		-10	55
31765		40.68	11.5	0	38.5		-10	55
31785		40.49	11.5	0	38.5		-10	55
31800		40.49	11.5	0	38.5		-10	55
31805		40.27	11.5	0	38.5		-10	55
31825		40.18	11.5	0	38.5		-10	55
31845		40.08	11.5	0	38.5		-10	55
31865		39.88	11.5	0	38.5		-10	55
31885		39.74	11.5	0	38.5		-10	55
31905		39.65	11.5	0	38.5		-10	55
31925		39.52	11.5	0	38.5		-10	55
31945		39.4	11.5	0	38.5		-10	55
31965		39.25	11.5	0	38.5		-10	55
31985		39.1	11.5	0	38.5		-10	55
31990		39.1	11.5	0	38.5		-10	55
32005		39.14	11.5	0	38.5		-10	55
32025		39.06	11.5	0	38.5		-10	55
32045		38.9	11.5	0	38.5		-10	55
32050		38.9	11.5	0	38.5		-10	55
32065		38.76	11.5	0	38.5		-10	55
32085		38.71	11.5	0	38.5		-10	55
32105		38.83	11.5	0	38.5		-10	55
32115		38.83	11.5	0	38.5		-10	55
[truncated: 379 more rows]
