# Supplementary material for: Clinical identification of the stimulus intensity to measure temporal summation of second pain
Source: Sci Rep. 2022 Jul 28;12:12915. doi: 10.1038/s41598-022-17171-6 (PMC9334644; doi:10.1038/s41598-022-17171-6)
Supplement: Supplementary file 2 — Supplementary Information 2. [file 41598_2022_17171_MOESM2_ESM.zip › 38 PT1.xlsx]

## Sheet: Sheet1
Timestamp [msec]	Heater [C]	Tec [C]	Water [C]	COVAS	Baseline [C]	Events	LimiterMin [C]	LimiterMax [C]
25		39.89
45		39.74
65		39.73
80		39.73	9.7	0	39.5		-10	55
85		39.84	9.7	0	39.5		-10	55
105		39.69	9.7	0	39.5		-10	55
125		39.79	9.7	0	39.5		-10	55
145		39.59	9.7	0	39.5		-10	55
165		39.62	9.7	0	39.5		-10	55
185		39.76	9.7	0	39.5		-10	55
205		39.78	9.7	0	39.5		-10	55
225		39.77	9.7	0	39.5		-10	55
245		39.54	9.7	0	39.5		-10	55
265		39.68	9.7	0	39.5		-10	55
270		39.68	9.7	0	39.5		-10	55
285		39.77	9.7	0	39.5		-10	55
305		39.65	9.7	0	39.5		-10	55
325		39.71	9.7	0	39.5		-10	55
330		39.71	9.7	0	39.5		-10	55
345		39.64	9.7	0	39.5		-10	55
365		39.57	9.7	0	39.5		-10	55
385		39.62	9.7	0	39.5		-10	55
390		39.62	9.7	0	39.5		-10	55
405		39.63	9.7	0	39.5		-10	55
425		39.66	9.7	0	39.5		-10	55
445		39.63	9.7	0	39.5		-10	55
455		39.63	9.7	0	39.5		-10	55
465		39.65	9.7	0	39.5		-10	55
485		39.54	9.7	0	39.5		-10	55
505		39.6	9.7	0	39.5		-10	55
515		39.6	9.7	0	39.5		-10	55
525		39.53	9.7	0	39.5		-10	55
545		39.43	9.7	0	39.5		-10	55
565		39.51	9.7	0	39.5		-10	55
580		39.51	9.69	0	39.5		-10	55
585		39.41	9.69	0	39.5		-10	55
605		39.38	9.69	0	39.5		-10	55
625		39.42	9.69	0	39.5		-10	55
640		39.42	9.69	0	39.5		-10	55
645		39.42	9.69	0	39.5		-10	55
665		39.4	9.69	0	39.5		-10	55
685		39.35	9.69	0	39.5		-10	55
705		39.44	9.69	0	39.5		-10	55
725		39.4	9.69	0	39.5		-10	55
745		39.43	9.69	0	39.5		-10	55
765		39.27	9.69	0	39.5		-10	55
785		39.32	9.69	0	39.5		-10	55
805		39.43	9.69	0	39.5		-10	55
825		39.31	9.69	0	39.5		-10	55
830		39.31	9.69	0	39.5		-10	55
845		39.33	9.69	0	39.5		-10	55
865		39.38	9.69	0	39.5		-10	55
885		39.48	9.69	0	39.5		-10	55
890		39.48	9.69	0	39.5		-10	55
905		39.48	9.69	0	39.5		-10	55
925		39.43	9.69	0	39.5		-10	55
945		39.41	9.69	0	39.5		-10	55
955		39.41	9.69	0	39.5		-10	55
965		39.46	9.69	0	39.5		-10	55
985		39.55	9.69	0	39.5		-10	55
1005		39.47	9.69	0	39.5		-10	55
1015		39.47	9.69	0	39.5		-10	55
1025		39.48	9.69	0	39.5		-10	55
1045		39.37	9.69	0	39.5		-10	55
1065		39.31	9.69	0	39.5		-10	55
1080		39.31	9.55	0	39.5		-10	55
1085		39.6	9.55	0	39.5		-10	55
1105		39.5	9.55	0	39.5		-10	55
1125		39.51	9.55	0	39.5		-10	55
1140		39.51	9.55	0	39.5		-10	55
1145		39.48	9.55	0	39.5		-10	55
1165		39.37	9.55	0	39.5		-10	55
1185		39.52	9.55	0	39.5		-10	55
1205		39.56	9.55	0	39.5		-10	55
1225		39.51	9.55	0	39.5		-10	55
1245		39.57	9.55	0	39.5		-10	55
1265		39.5	9.55	0	39.5		-10	55
1285		39.54	9.55	0	39.5		-10	55
1305		39.64	9.55	0	39.5		-10	55
1325		39.49	9.55	0	39.5		-10	55
1330		39.49	9.55	0	39.5		-10	55
1345		39.57	9.55	0	39.5		-10	55
1365		39.5	9.55	0	39.5		-10	55
1385		39.61	9.55	0	39.5		-10	55
1390		39.61	9.55	0	39.5		-10	55
1405		39.59	9.55	0	39.5		-10	55
1425		39.55	9.55	0	39.5		-10	55
1445		39.64	9.55	0	39.5		-10	55
1455		39.64	9.55	0	39.5		-10	55
1465		39.49	9.55	0	39.5		-10	55
1485		39.48	9.55	0	39.5		-10	55
1505		39.61	9.55	0	39.5		-10	55
1515		39.61	9.55	0	39.5		-10	55
1525		39.69	9.55	0	39.5		-10	55
1545		39.51	9.55	0	39.5		-10	55
1565		39.5	9.55	0	39.5		-10	55
1580		39.5	9.99	0	39.5		-10	55
1585		39.58	9.99	0	39.5		-10	55
1605		39.58	9.99	0	39.5		-10	55
1625		39.67	9.99	0	39.5		-10	55
1640		39.67	9.99	0	39.5		-10	55
1645		39.56	9.99	0	39.5		-10	55
1665		39.56	9.99	0	39.5		-10	55
1685		39.45	9.99	0	39.5		-10	55
1700		39.45	9.99	0	39.5		-10	55
1705		39.57	9.99	0	39.5		-10	55
1725		39.63	9.99	0	39.5		-10	55
1745		39.42	9.99	0	39.5		-10	55
1765		39.53	9.99	0	39.5		-10	55
1785		39.49	9.99	0	39.5		-10	55
1805		39.54	9.99	0	39.5		-10	55
1825		39.49	9.99	0	39.5		-10	55
1845		39.5	9.99	0	39.5		-10	55
1865		39.47	9.99	0	39.5		-10	55
1885		39.64	9.99	0	39.5		-10	55
1890		39.64	9.99	0	39.5		-10	55
1905		39.79	9.99	0	39.5		-10	55
1925		39.68	9.99	0	39.5		-10	55
1945		39.6	9.99	0	39.5		-10	55
1950		39.6	9.99	0	39.5		-10	55
1965		39.48	9.99	0	39.5		-10	55
1985		39.41	9.99	0	39.5		-10	55
2005		39.56	9.99	0	39.5		-10	55
2015		39.56	9.99	0	39.5		-10	55
2025		39.49	9.99	0	39.5		-10	55
2045		39.49	9.99	0	39.5		-10	55
2065		39.41	9.99	0	39.5		-10	55
2075		39.41	9.99	0	39.5		-10	55
2085		39.55	9.99	0	39.5		-10	55
2105		39.65	9.99	0	39.5		-10	55
2125		39.46	9.99	0	39.5		-10	55
2140		39.46	9.67	0	39.5		-10	55
2145		39.5	9.67	0	39.5		-10	55
2165		39.44	9.67	0	39.5		-10	55
2185		39.45	9.67	0	39.5		-10	55
2200		39.45	9.67	0	39.5		-10	55
2205		39.48	9.67	0	39.5		-10	55
2225		39.41	9.67	0	39.5		-10	55
2245		39.53	9.67	0	39.5		-10	55
2265		39.48	9.67	0	39.5		-10	55
2285		39.34	9.67	0	39.5		-10	55
2305		39.47	9.67	0	39.5		-10	55
2325		39.49	9.67	0	39.5		-10	55
2345		39.45	9.67	0	39.5		-10	55
2365		39.53	9.67	0	39.5		-10	55
2385		39.55	9.67	0	39.5		-10	55
2390		39.55	9.67	0	39.5		-10	55
2405		39.53	9.67	0	39.5		-10	55
2425		39.39	9.67	0	39.5		-10	55
2445		39.52	9.67	0	39.5		-10	55
2450		39.52	9.67	0	39.5		-10	55
2465		39.46	9.67	0	39.5		-10	55
2485		39.38	9.67	0	39.5		-10	55
2505		39.56	9.67	0	39.5		-10	55
2515		39.56	9.67	0	39.5		-10	55
2525		39.52	9.67	0	39.5		-10	55
2545		39.52	9.67	0	39.5		-10	55
2565		39.49	9.67	0	39.5		-10	55
2575		39.49	9.67	0	39.5		-10	55
2585		39.55	9.67	0	39.5		-10	55
2605		39.46	9.67	0	39.5		-10	55
2625		39.51	9.67	0	39.5		-10	55
2640		39.51	9.62	0	39.5		-10	55
2645		39.48	9.62	0	39.5		-10	55
2665		39.46	9.62	0	39.5		-10	55
2685		39.5	9.62	0	39.5		-10	55
2700		39.5	9.62	0	39.5		-10	55
2705		39.62	9.62	0	39.5		-10	55
2725		39.37	9.62	0	39.5		-10	55
2745		39.44	9.62	0	39.5		-10	55
2765		39.49	9.62	0	39.5		-10	55
2785		39.61	9.62	0	39.5		-10	55
2805		39.54	9.62	0	39.5		-10	55
2825		39.54	9.62	0	39.5		-10	55
2845		39.57	9.62	0	39.5		-10	55
2865		39.45	9.62	0	39.5		-10	55
2885		39.58	9.62	0	39.5		-10	55
2890		39.58	9.62	0	39.5		-10	55
2905		39.44	9.62	0	39.5		-10	55
2925		39.49	9.62	0	39.5		-10	55
2945		39.37	9.62	0	39.5		-10	55
2950		39.37	9.62	0	39.5		-10	55
2965		39.43	9.62	0	39.5		-10	55
2985		39.49	9.62	0	39.5		-10	55
3005		39.47	9.62	0	39.5		-10	55
3010		39.47	9.62	0	39.5		-10	55
3025		39.44	9.62	0	39.5		-10	55
3045		39.5	9.62	0	39.5		-10	55
3065		39.48	9.62	0	39.5		-10	55
3075		39.48	9.62	0	39.5		-10	55
3085		39.6	9.62	0	39.5		-10	55
3105		39.47	9.62	0	39.5		-10	55
3125		39.61	9.62	0	39.5		-10	55
3140		39.61	9.72	0	39.5		-10	55
3145		39.68	9.72	0	39.5		-10	55
3165		39.51	9.72	0	39.5		-10	55
3185		39.63	9.72	0	39.5		-10	55
3200		39.63	9.72	0	39.5		-10	55
3205		39.61	9.72	0	39.5		-10	55
3225		39.61	9.72	0	39.5		-10	55
3245		39.5	9.72	0	39.5		-10	55
3260		39.5	9.72	0	39.5		-10	55
3265		39.44	9.72	0	39.5		-10	55
3285		39.6	9.72	0	39.5		-10	55
3305		39.62	9.72	0	39.5		-10	55
3325		39.5	9.72	0	39.5		-10	55
3345		39.46	9.72	0	39.5		-10	55
3365		39.57	9.72	0	39.5		-10	55
3385		39.51	9.72	0	39.5		-10	55
3405		39.45	9.72	0	39.5		-10	55
3425		39.5	9.72	0	39.5		-10	55
3445		39.47	9.72	0	39.5		-10	55
3450		39.47	9.72	0	39.5		-10	55
3465		39.51	9.72	0	39.5		-10	55
3485		39.48	9.72	0	39.5		-10	55
3505		39.58	9.72	0	39.5		-10	55
3510		39.58	9.72	0	39.5		-10	55
3525		39.46	9.72	0	39.5		-10	55
3545		39.62	9.72	0	39.5		-10	55
3565		39.42	9.72	0	39.5		-10	55
3575		39.42	9.72	0	39.5		-10	55
3585		39.49	9.72	0	39.5		-10	55
3605		39.51	9.72	0	39.5		-10	55
3625		39.52	9.72	0	39.5		-10	55
3635		39.52	9.72	0	39.5		-10	55
3645		39.47	9.72	0	39.5		-10	55
3665		39.48	9.72	0	39.5		-10	55
3685		39.57	9.72	0	39.5		-10	55
3700		39.57	9.67	0	39.5		-10	55
3705		39.58	9.67	0	39.5		-10	55
3725		39.39	9.67	0	39.5		-10	55
3745		39.46	9.67	0	39.5		-10	55
3760		39.46	9.67	0	39.5		-10	55
3765		39.4	9.67	0	39.5		-10	55
3785		39.51	9.67	0	39.5		-10	55
3805		39.54	9.67	0	39.5		-10	55
3825		39.51	9.67	0	39.5		-10	55
3845		39.41	9.67	0	39.5		-10	55
3865		39.49	9.67	0	39.5		-10	55
3885		39.5	9.67	0	39.5		-10	55
3905		39.59	9.67	0	39.5		-10	55
3925		39.54	9.67	0	39.5		-10	55
3945		39.49	9.67	0	39.5		-10	55
3950		39.49	9.67	0	39.5		-10	55
3965		39.5	9.67	0	39.5		-10	55
3985		39.47	9.67	0	39.5		-10	55
4005		39.46	9.67	0	39.5		-10	55
4010		39.46	9.67	0	39.5		-10	55
4025		39.56	9.67	0	39.5		-10	55
4045		39.46	9.67	0	39.5		-10	55
4065		39.57	9.67	0	39.5		-10	55
4075		39.57	9.67	0	39.5		-10	55
4085		39.59	9.67	0	39.5		-10	55
4105		39.51	9.67	0	39.5		-10	55
4125		39.5	9.67	0	39.5		-10	55
4135		39.5	9.67	0	39.5		-10	55
4145		39.5	9.67	0	39.5		-10	55
4165		39.4	9.67	0	39.5		-10	55
4185		39.53	9.67	0	39.5		-10	55
4200		39.53	9.62	0	39.5		-10	55
4205		39.67	9.62	0	39.5		-10	55
4225		39.42	9.62	0	39.5		-10	55
4245		39.53	9.62	0	39.5		-10	55
4260		39.53	9.62	0	39.5		-10	55
4265		39.5	9.62	0	39.5		-10	55
4285		39.52	9.62	0	39.5		-10	55
4305		39.55	9.62	0	39.5		-10	55
4320		39.55	9.62	0	39.5		-10	55
4325		39.5	9.62	0	39.5		-10	55
4345		39.54	9.62	0	39.5		-10	55
4365		39.37	9.62	0	39.5		-10	55
4385		39.44	9.62	0	39.5		-10	55
4405		39.44	9.62	0	39.5		-10	55
4425		39.67	9.62	0	39.5		-10	55
4445		39.47	9.62	0	39.5		-10	55
4450		39.47	9.62	0	39.5		-10	55
4465		39.51	9.62	0	39.5		-10	55
4485		39.42	9.62	0	39.5		-10	55
4505		39.46	9.62	0	39.5		-10	55
4510		39.46	9.62	0	39.5		-10	55
4525		39.44	9.62	0	39.5		-10	55
4545		39.5	9.62	0	39.5		-10	55
4565		39.44	9.62	0	39.5		-10	55
4570		39.44	9.62	0	39.5		-10	55
4585		39.37	9.62	0	39.5		-10	55
4605		39.58	9.62	0	39.5		-10	55
4625		39.55	9.62	0	39.5		-10	55
4635		39.55	9.62	0	39.5		-10	55
4645		39.32	9.62	0	39.5		-10	55
4665		39.52	9.62	0	39.5		-10	55
4685		39.48	9.62	0	39.5		-10	55
4695		39.48	9.62	0	39.5		-10	55
4705		39.54	9.62	0	39.5		-10	55
4725		39.51	9.62	0	39.5		-10	55
4745		39.51	9.62	0	39.5		-10	55
4760		39.51	9.74	0	39.5		-10	55
4765		39.49	9.74	0	39.5		-10	55
4785		39.46	9.74	0	39.5		-10	55
4805		39.56	9.74	0	39.5		-10	55
4820		39.56	9.74	0	39.5		-10	55
4825		39.57	9.74	0	39.5		-10	55
4845		39.52	9.74	0	39.5		-10	55
4865		39.45	9.74	0	39.5		-10	55
4885		39.44	9.74	0	39.5		-10	55
4905		39.5	9.74	0	39.5		-10	55
4925		39.44	9.74	0	39.5		-10	55
4945		39.54	9.74	0	39.5		-10	55
4965		39.5	9.74	0	39.5		-10	55
4985		39.47	9.74	0	39.5		-10	55
5005		39.56	9.74	0	39.5		-10	55
5010		39.56	9.74	0	39.5		-10	55
5025		39.5	9.74	0	39.5		-10	55
5045		39.6	9.74	0	39.5		-10	55
5065		39.52	9.74	0	39.5		-10	55
5070		39.52	9.74	0	39.5		-10	55
5085		39.59	9.74	0	39.5		-10	55
5105		39.51	9.74	0	39.5		-10	55
5125		39.54	9.74	0	39.5		-10	55
5135		39.54	9.74	0	39.5		-10	55
5145		39.48	9.74	0	39.5		-10	55
5165		39.64	9.74	0	39.5		-10	55
5185		39.62	9.74	0	39.5		-10	55
5195		39.62	9.74	0	39.5		-10	55
5205		39.59	9.74	0	39.5		-10	55
5225		39.67	9.74	0	39.5		-10	55
5245		39.69	9.74	0	39.5		-10	55
5260		39.69	9.75	0	39.5		-10	55
5265		39.77	9.75	0	39.5		-10	55
5285		39.83	9.75	0	39.5		-10	55
5305		39.84	9.75	0	39.5		-10	55
5320		39.84	9.75	0	39.5		-10	55
5325		39.96	9.75	0	39.5		-10	55
5345		40.1	9.75	0	39.5		-10	55
5365		40.13	9.75	0	39.5		-10	55
5385		40.2	9.75	0	39.5		-10	55
5405		40.34	9.75	0	39.5		-10	55
5425		40.4	9.75	0	39.5		-10	55
5445		40.68	9.75	0	39.5		-10	55
5465		40.65	9.75	0	39.5		-10	55
5485		40.9	9.75	0	39.5		-10	55
5505		41.01	9.75	0	39.5		-10	55
5510		41.01	9.75	0	39.5		-10	55
5525		41.26	9.75	0	39.5		-10	55
5545		41.25	9.75	0	39.5		-10	55
5565		41.59	9.75	0	39.5		-10	55
5570		41.59	9.75	0	39.5		-10	55
5585		41.84	9.75	0	39.5		-10	55
5605		41.86	9.75	0	39.5		-10	55
5625		41.93	9.75	0	39.5		-10	55
5635		41.93	9.75	0	39.5		-10	55
5645		42.21	9.75	0	39.5		-10	55
5665		42.41	9.75	0	39.5		-10	55
5685		42.44	9.75	0	39.5		-10	55
5695		42.44	9.75	0	39.5		-10	55
5705		42.58	9.75	0	39.5		-10	55
5725		42.82	9.75	0	39.5		-10	55
5745		43.06	9.75	0	39.5		-10	55
5760		43.06	9.8	0	39.5		-10	55
5765		43.11	9.8	0	39.5		-10	55
5785		43.4	9.8	0	39.5		-10	55
5805		43.43	9.8	0	39.5		-10	55
5820		43.43	9.8	0	39.5		-10	55
5825		43.64	9.8	0	39.5		-10	55
5845		43.85	9.8	0	39.5		-10	55
5865		44.01	9.8	0	39.5		-10	55
5885		44.21	9.8	0	39.5		-10	55
5905		44.33	9.8	0	39.5		-10	55
5925		44.44	9.8	0	39.5		-10	55
5945		44.62	9.8	0	39.5		-10	55
5965		44.74	9.8	0	39.5		-10	55
5985		44.79	9.8	0	39.5		-10	55
6005		45	9.8	0	39.5		-10	55
6010		45	9.8	0	39.5		-10	55
6025		45.18	9.8	0	39.5		-10	55
6045		45.3	9.8	0	39.5		-10	55
6065		45.38	9.8	0	39.5		-10	55
6070		45.38	9.8	0	39.5		-10	55
6085		45.49	9.8	0	39.5		-10	55
6105		45.75	9.8	0	39.5		-10	55
6125		45.9	9.8	0	39.5		-10	55
6130		45.9	9.8	0	39.5		-10	55
6145		45.94	9.8	0	39.5		-10	55
6165		46.12	9.8	0	39.5		-10	55
6185		46.25	9.8	0	39.5		-10	55
6195		46.25	9.8	0	39.5		-10	55
6205		46.27	9.8	0	39.5		-10	55
6225		46.46	9.8	0	39.5		-10	55
6245		46.74	9.8	0	39.5		-10	55
6255		46.74	9.8	0	39.5		-10	55
6265		46.89	9.8	0	39.5		-10	55
6285		47.06	9.8	0	39.5		-10	55
6305		47.22	9.8	0	39.5		-10	55
6320		47.22	9.72	0	39.5		-10	55
6325		47.23	9.72	0	39.5		-10	55
6345		47.45	9.72	0	39.5		-10	55
6365		47.51	9.72	0	39.5		-10	55
6380		47.51	9.72	0	39.5		-10	55
6385		47.58	9.72	0	39.5		-10	55
6405		47.64	9.72	0	39.5		-10	55
6425		47.83	9.72	0	39.5		-10	55
6445		47.94	9.72	0	39.5		-10	55
6465		48.06	9.72	0	39.5		-10	55
6485		48.22	9.72	0	39.5		-10	55
6505		48.23	9.72	0	39.5		-10	55
6525		48.41	9.72	0	39.5		-10	55
6545		48.57	9.72	0	39.5		-10	55
6565		48.57	9.72	0	39.5		-10	55
6570		48.57	9.72	0	39.5		-10	55
6585		48.81	9.72	0	39.5		-10	55
6605		48.86	9.72	0	39.5		-10	55
6625		49.02	9.72	0	39.5		-10	55
6630		49.02	9.72	0	39.5		-10	55
6645		49.2	9.72	0	39.5		-10	55
6665		49.32	9.72	0	39.5		-10	55
6685		49.15	9.72	0	39.5		-10	55
6695		49.15	9.72	0	39.5		-10	55
6705		49.24	9.72	0	39.5		-10	55
6725		49.42	9.72	0	39.5		-10	55
6745		49.61	9.72	0	39.5		-10	55
6755		49.61	9.72	0	39.5		-10	55
6765		49.63	9.72	0	39.5		-10	55
6785		49.39	9.72	0	39.5		-10	55
6805		49.63	9.72	0	39.5		-10	55
6820		49.63	9.48	0	39.5		-10	55
6825		49.53	9.48	0	39.5		-10	55
6845		49.68	9.48	0	39.5		-10	55
6865		49.66	9.48	0	39.5		-10	55
6880		49.66	9.48	0	39.5		-10	55
6885		49.8	9.48	0	39.5		-10	55
6905		49.58	9.48	0	39.5		-10	55
6925		49.64	9.48	0	39.5		-10	55
6945		49.59	9.48	0	39.5		-10	55
6965		49.55	9.48	0	39.5		-10	55
6985		49.53	9.48	0	39.5		-10	55
7005		49.26	9.48	0	39.5		-10	55
7025		49.21	9.48	0	39.5		-10	55
7045		49.2	9.48	0	39.5		-10	55
7065		48.9	9.48	0	39.5		-10	55
7070		48.9	9.48	0	39.5		-10	55
7085		48.88	9.48	0	39.5		-10	55
7105		48.82	9.48	0	39.5		-10	55
7125		48.27	9.48	0	39.5		-10	55
7130		48.27	9.48	0	39.5		-10	55
7145		48.12	9.48	0	39.5		-10	55
7165		48.15	9.48	0	39.5		-10	55
7185		47.85	9.48	0	39.5		-10	55
7190		47.85	9.48	0	39.5		-10	55
7205		47.63	9.48	0	39.5		-10	55
7225		47.53	9.48	0	39.5		-10	55
7245		47.12	9.48	0	39.5		-10	55
7255		47.12	9.48	0	39.5		-10	55
7265		46.86	9.48	0	39.5		-10	55
7285		46.78	9.48	0	39.5		-10	55
7305		46.48	9.48	0	39.5		-10	55
7315		46.48	9.48	0	39.5		-10	55
7325		46.21	9.48	0	39.5		-10	55
7345		45.96	9.48	0	39.5		-10	55
7365		45.83	9.48	0	39.5		-10	55
7380		45.83	9.6	0	39.5		-10	55
7385		45.56	9.6	0	39.5		-10	55
7405		45.4	9.6	0	39.5		-10	55
7425		44.97	9.6	0	39.5		-10	55
7440		44.97	9.6	0	39.5		-10	55
7445		44.8	9.6	0	39.5		-10	55
7465		44.48	9.6	0	39.5		-10	55
7485		44.55	9.6	0	39.5		-10	55
7505		44.28	9.6	0	39.5		-10	55
7525		44.02	9.6	0	39.5		-10	55
7545		43.85	9.6	0	39.5		-10	55
7565		43.69	9.6	0	39.5		-10	55
7585		43.58	9.6	0	39.5		-10	55
7605		43.36	9.6	0	39.5		-10	55
7625		43.12	9.6	0	39.5		-10	55
7630		43.12	9.6	0	39.5		-10	55
7645		43.05	9.6	0	39.5		-10	55
7665		42.69	9.6	0	39.5		-10	55
7685		42.45	9.6	0	39.5		-10	55
7690		42.45	9.6	0	39.5		-10	55
7705		42.49	9.6	0	39.5		-10	55
7725		42.17	9.6	0	39.5		-10	55
7745		42.04	9.6	0	39.5		-10	55
7755		42.04	9.6	0	39.5		-10	55
7765		41.89	9.6	0	39.5		-10	55
7785		41.69	9.6	0	39.5		-10	55
7805		41.7	9.6	0	39.5		-10	55
7815		41.7	9.6	0	39.5		-10	55
7825		41.46	9.6	0	39.5		-10	55
7845		41.29	9.6	0	39.5		-10	55
7865		41.14	9.6	0	39.5		-10	55
7880		41.14	9.74	0	39.5		-10	55
7885		40.93	9.74	0	39.5		-10	55
7905		40.89	9.74	0	39.5		-10	55
7925		40.67	9.74	0	39.5		-10	55
7940		40.67	9.74	0	39.5		-10	55
7945		40.53	9.74	0	39.5		-10	55
7965		40.49	9.74	0	39.5		-10	55
7985		40.31	9.74	0	39.5		-10	55
8005		40.36	9.74	0	39.5		-10	55
8025		40.17	9.74	0	39.5		-10	55
8045		40.16	9.74	0	39.5		-10	55
8065		40.17	9.74	0	39.5		-10	55
8085		39.94	9.74	0	39.5		-10	55
8105		39.93	9.74	0	39.5		-10	55
8125		39.85	9.74	0	39.5		-10	55
8130		39.85	9.74	0	39.5		-10	55
8145		39.74	9.74	0	39.5		-10	55
8165		39.82	9.74	0	39.5		-10	55
8185		39.86	9.74	0	39.5		-10	55
8190		39.86	9.74	0	39.5		-10	55
8205		39.72	9.74	0	39.5		-10	55
8225		39.67	9.74	0	39.5		-10	55
8245		40.01	9.74	0	39.5		-10	55
8255		40.01	9.74	0	39.5		-10	55
8265		39.81	9.74	0	39.5		-10	55
8285		39.66	9.74	0	39.5		-10	55
8305		39.7	9.74	0	39.5		-10	55
8315		39.7	9.74	0	39.5		-10	55
8325		39.84	9.74	0	39.5		-10	55
8345		39.61	9.74	0	39.5		-10	55
8365		39.84	9.74	0	39.5		-10	55
8380		39.84	9.75	0	39.5		-10	55
8385		39.73	9.75	0	39.5		-10	55
8405		39.84	9.75	0	39.5		-10	55
8425		39.87	9.75	0	39.5		-10	55
8440		39.87	9.75	0	39.5		-10	55
8445		39.8	9.75	0	39.5		-10	55
8465		39.98	9.75	0	39.5		-10	55
8485		39.91	9.75	0	39.5		-10	55
8505		40.14	9.75	0	39.5		-10	55
8525		40.21	9.75	0	39.5		-10	55
8545		40.06	9.75	0	39.5		-10	55
8565		40.38	9.75	0	39.5		-10	55
8585		40.23	9.75	0	39.5		-10	55
8605		40.58	9.75	0	39.5		-10	55
8625		40.54	9.75	0	39.5		-10	55
8645		40.75	9.75	0	39.5		-10	55
8665		40.82	9.75	0	39.5		-10	55
8685		40.91	9.75	0	39.5		-10	55
8690		40.91	9.75	0	39.5		-10	55
8705		41.2	9.75	0	39.5		-10	55
8725		41.3	9.75	0	39.5		-10	55
8745		41.37	9.75	0	39.5		-10	55
8755		41.37	9.75	0	39.5		-10	55
8765		41.64	9.75	0	39.5		-10	55
8785		41.73	9.75	0	39.5		-10	55
8805		42	9.75	0	39.5		-10	55
8815		42	9.75	0	39.5		-10	55
8825		42.17	9.75	0	39.5		-10	55
8845		42.28	9.75	0	39.5		-10	55
8865		42.44	9.75	0	39.5		-10	55
8875		42.44	9.75	0	39.5		-10	55
8885		42.61	9.75	0	39.5		-10	55
8905		42.88	9.75	0	39.5		-10	55
8925		42.99	9.75	0	39.5		-10	55
8940		42.99	9.63	0	39.5		-10	55
8945		43.27	9.63	0	39.5		-10	55
8965		43.35	9.63	0	39.5		-10	55
8985		43.65	9.63	0	39.5		-10	55
9000		43.65	9.63	0	39.5		-10	55
9005		43.81	9.63	0	39.5		-10	55
9025		44.14	9.63	0	39.5		-10	55
9045		44.1	9.63	0	39.5		-10	55
9065		44.5	9.63	0	39.5		-10	55
9085		44.52	9.63	0	39.5		-10	55
9105		44.81	9.63	0	39.5		-10	55
9125		44.9	9.63	0	39.5		-10	55
9145		45.23	9.63	0	39.5		-10	55
9165		45.34	9.63	0	39.5		-10	55
9185		45.5	9.63	0	39.5		-10	55
9190		45.5	9.63	0	39.5		-10	55
9205		45.75	9.63	0	39.5		-10	55
9225		45.85	9.63	0	39.5		-10	55
9245		46.07	9.63	0	39.5		-10	55
9250		46.07	9.63	0	39.5		-10	55
9265		46.17	9.63	0	39.5		-10	55
9285		46.32	9.63	0	39.5		-10	55
9305		46.48	9.63	0	39.5		-10	55
9315		46.48	9.63	0	39.5		-10	55
9325		46.58	9.63	0	39.5		-10	55
9345		46.71	9.63	0	39.5		-10	55
9365		47.09	9.63	0	39.5		-10	55
9375		47.09	9.63	0	39.5		-10	55
9385		47.22	9.63	0	39.5		-10	55
9405		47.44	9.63	0	39.5		-10	55
9425		47.48	9.63	0	39.5		-10	55
9440		47.48	9.69	0	39.5		-10	55
9445		47.63	9.69	0	39.5		-10	55
9465		47.92	9.69	0	39.5		-10	55
9485		47.92	9.69	0	39.5		-10	55
9500		47.92	9.69	0	39.5		-10	55
9505		48.11	9.69	0	39.5		-10	55
9525		48.21	9.69	0	39.5		-10	55
9545		48.36	9.69	0	39.5		-10	55
9565		48.31	9.69	0	39.5		-10	55
9585		48.61	9.69	0	39.5		-10	55
9605		48.89	9.69	0	39.5		-10	55
9625		49.08	9.69	0	39.5		-10	55
9645		49.07	9.69	0	39.5		-10	55
9665		49.12	9.69	0	39.5		-10	55
9685		49.19	9.69	0	39.5		-10	55
9690		49.19	9.69	0	39.5		-10	55
9705		49.42	9.69	0	39.5		-10	55
9725		49.48	9.69	0	39.5		-10	55
9745		49.46	9.69	0	39.5		-10	55
9750		49.46	9.69	0	39.5		-10	55
9765		49.75	9.69	0	39.5		-10	55
9785		49.64	9.69	0	39.5		-10	55
9805		49.82	9.69	0	39.5		-10	55
9815		49.82	9.69	0	39.5		-10	55
9825		49.79	9.69	0	39.5		-10	55
9845		49.78	9.69	0	39.5		-10	55
9865		49.76	9.69	0	39.5		-10	55
9880		49.76	9.69	0	39.5		-10	55
9885		49.86	9.69	0	39.5		-10	55
9905		49.93	9.69	0	39.5		-10	55
9925		49.92	9.69	0	39.5		-10	55
9935		49.92	9.69	0	39.5		-10	55
9945		49.7	9.69	0	39.5		-10	55
9965		49.75	9.69	0	39.5		-10	55
9985		49.56	9.69	0	39.5		-10	55
10000		49.56	9.63	0	39.5		-10	55
10005		49.33	9.63	0	39.5		-10	55
10025		49.41	9.63	0	39.5		-10	55
10045		49.24	9.63	0	39.5		-10	55
10065		49.12	9.63	0	39.5		-10	55
10085		48.95	9.63	0	39.5		-10	55
10105		48.75	9.63	0	39.5		-10	55
10125		48.55	9.63	0	39.5		-10	55
10145		48.2	9.63	0	39.5		-10	55
10165		48.07	9.63	0	39.5		-10	55
10185		48	9.63	0	39.5		-10	55
10205		47.76	9.63	0	39.5		-10	55
10225		47.33	9.63	0	39.5		-10	55
10245		47.14	9.63	0	39.5		-10	55
10250		47.14	9.63	0	39.5		-10	55
10265		46.95	9.63	0	39.5		-10	55
10285		46.69	9.63	0	39.5		-10	55
10305		46.48	9.63	0	39.5		-10	55
10310		46.48	9.63	0	39.5		-10	55
10325		46.27	9.63	0	39.5		-10	55
10345		46.11	9.63	0	39.5		-10	55
10365		45.79	9.63	0	39.5		-10	55
10375		45.79	9.63	0	39.5		-10	55
10385		45.52	9.63	0	39.5		-10	55
10405		45.47	9.63	0	39.5		-10	55
10425		45.14	9.63	0	39.5		-10	55
10435		45.14	9.63	0	39.5		-10	55
10445		45.16	9.63	0	39.5		-10	55
10465		44.65	9.63	0	39.5		-10	55
10485		44.46	9.63	0	39.5		-10	55
10500		44.46	9.72	0	39.5		-10	55
10505		44.36	9.72	0	39.5		-10	55
10525		44.08	9.72	0	39.5		-10	55
10545		43.78	9.72	0	39.5		-10	55
10560		43.78	9.72	0	39.5		-10	55
10565		43.71	9.72	0	39.5		-10	55
10585		43.68	9.72	0	39.5		-10	55
10605		43.29	9.72	0	39.5		-10	55
10625		43.02	9.72	0	39.5		-10	55
10645		43.07	9.72	0	39.5		-10	55
10665		42.86	9.72	0	39.5		-10	55
10685		42.58	9.72	0	39.5		-10	55
10690		42.58	9.72	0	39.5		-10	55
10705		42.4	9.72	0	39.5		-10	55
10725		42.36	9.72	0	39.5		-10	55
10745		42.2	9.72	0	39.5		-10	55
10750		42.2	9.72	0	39.5		-10	55
10765		41.99	9.72	0	39.5		-10	55
10785		41.72	9.72	0	39.5		-10	55
10805		41.76	9.72	0	39.5		-10	55
10810		41.76	9.72	0	39.5		-10	55
10825		41.41	9.72	0	39.5		-10	55
10845		41.34	9.72	0	39.5		-10	55
10865		41.16	9.72	0	39.5		-10	55
10875		41.16	9.72	0	39.5		-10	55
10885		41.13	9.72	0	39.5		-10	55
10905		41.01	9.72	0	39.5		-10	55
10925		40.67	9.72	0	39.5		-10	55
10935		40.67	9.72	0	39.5		-10	55
10945		40.55	9.72	0	39.5		-10	55
10965		40.58	9.72	0	39.5		-10	55
10985		40.5	9.72	0	39.5		-10	55
11000		40.5	9.7	0	39.5		-10	55
11005		40.41	9.7	0	39.5		-10	55
11025		40.4	9.7	0	39.5		-10	55
11045		40.17	9.7	0	39.5		-10	55
11060		40.17	9.7	0	39.5		-10	55
11065		40.12	9.7	0	39.5		-10	55
11085		39.98	9.7	0	39.5		-10	55
11105		40.01	9.7	0	39.5		-10	55
11125		40.01	9.7	0	39.5		-10	55
11145		39.98	9.7	0	39.5		-10	55
11165		39.92	9.7	0	39.5		-10	55
11185		39.99	9.7	0	39.5		-10	55
11205		39.95	9.7	0	39.5		-10	55
11225		39.8	9.7	0	39.5		-10	55
11245		39.79	9.7	0	39.5		-10	55
11250		39.79	9.7	0	39.5		-10	55
11265		39.89	9.7	0	39.5		-10	55
11285		39.98	9.7	0	39.5		-10	55
11305		39.77	9.7	0	39.5		-10	55
11310		39.77	9.7	0	39.5		-10	55
11325		39.78	9.7	0	39.5		-10	55
11345		39.81	9.7	0	39.5		-10	55
11365		39.83	9.7	0	39.5		-10	55
11375		39.83	9.7	0	39.5		-10	55
11385		39.77	9.7	0	39.5		-10	55
11405		39.89	9.7	0	39.5		-10	55
11425		39.77	9.7	0	39.5		-10	55
11435		39.77	9.7	0	39.5		-10	55
11445		39.85	9.7	0	39.5		-10	55
11465		39.99	9.7	0	39.5		-10	55
11485		39.81	9.7	0	39.5		-10	55
11495		39.81	9.7	0	39.5		-10	55
11505		39.9	9.7	0	39.5		-10	55
11525		39.81	9.7	0	39.5		-10	55
11545		39.99	9.7	0	39.5		-10	55
11560		39.99	9.79	0	39.5		-10	55
11565		39.95	9.79	0	39.5		-10	55
11585		39.81	9.79	0	39.5		-10	55
11605		39.98	9.79	0	39.5		-10	55
11620		39.98	9.79	0	39.5		-10	55
11625		39.97	9.79	0	39.5		-10	55
11645		39.85	9.79	0	39.5		-10	55
11665		39.8	9.79	0	39.5		-10	55
11685		39.87	9.79	0	39.5		-10	55
11705		39.84	9.79	0	39.5		-10	55
11725		39.81	9.79	0	39.5		-10	55
11745		39.74	9.79	0	39.5		-10	55
11765		39.81	9.79	0	39.5		-10	55
11785		39.69	9.79	0	39.5		-10	55
11805		39.91	9.79	0	39.5		-10	55
11810		39.91	9.79	0	39.5		-10	55
11825		39.89	9.79	0	39.5		-10	55
11845		39.73	9.79	0	39.5		-10	55
11865		39.75	9.79	0	39.5		-10	55
11870		39.75	9.79	0	39.5		-10	55
11885		39.71	9.79	0	39.5		-10	55
11905		39.63	9.79	0	39.5		-10	55
11925		39.7	9.79	0	39.5		-10	55
11935		39.7	9.79	0	39.5		-10	55
11945		39.6	9.79	0	39.5		-10	55
11965		39.6	9.79	0	39.5		-10	55
11985		39.62	9.79	0	39.5		-10	55
11995		39.62	9.79	0	39.5		-10	55
12005		39.75	9.79	0	39.5		-10	55
12025		39.43	9.79	0	39.5		-10	55
12045		39.5	9.79	0	39.5		-10	55
12060		39.5	9.97	0	39.5		-10	55
12065		39.33	9.97	0	39.5		-10	55
12085		39.43	9.97	0	39.5		-10	55
12105		39.53	9.97	0	39.5		-10	55
12120		39.53	9.97	0	39.5		-10	55
12125		39.46	9.97	0	39.5		-10	55
12145		39.46	9.97	0	39.5		-10	55
12165		39.44	9.97	0	39.5		-10	55
12185		39.53	9.97	0	39.5		-10	55
12205		39.66	9.97	0	39.5		-10	55
12225		39.68	9.97	0	39.5		-10	55
12245		39.71	9.97	0	39.5		-10	55
12265		39.81	9.97	0	39.5		-10	55
12285		39.78	9.97	0	39.5		-10	55
12305		40.04	9.97	0	39.5		-10	55
12310		40.04	9.97	0	39.5		-10	55
12325		39.94	9.97	0	39.5		-10	55
12345		40.23	9.97	0	39.5		-10	55
12365		40.26	9.97	0	39.5		-10	55
12370		40.26	9.97	0	39.5		-10	55
12385		40.61	9.97	0	39.5		-10	55
12405		40.66	9.97	0	39.5		-10	55
12425		40.75	9.97	0	39.5		-10	55
12435		40.75	9.97	0	39.5		-10	55
12445		40.94	9.97	0	39.5		-10	55
12465		41.15	9.97	0	39.5		-10	55
12485		41.32	9.97	0	39.5		-10	55
12495		41.32	9.97	0	39.5		-10	55
12505		41.37	9.97	0	39.5		-10	55
12525		41.58	9.97	0	39.5		-10	55
12545		41.85	9.97	0	39.5		-10	55
12560		41.85	9.94	0	39.5		-10	55
12565		41.94	9.94	0	39.5		-10	55
12585		42.14	9.94	0	39.5		-10	55
12605		42.38	9.94	0	39.5		-10	55
12620		42.38	9.94	0	39.5		-10	55
12625		42.71	9.94	0	39.5		-10	55
12645		42.76	9.94	0	39.5		-10	55
12665		42.9	9.94	0	39.5		-10	55
12685		43.07	9.94	0	39.5		-10	55
12705		43.19	9.94	0	39.5		-10	55
12725		43.5	9.94	0	39.5		-10	55
12745		43.83	9.94	0	39.5		-10	55
12765		44.05	9.94	0	39.5		-10	55
12785		43.98	9.94	0	39.5		-10	55
12805		44.35	9.94	0	39.5		-10	55
12825		44.65	9.94	0	39.5		-10	55
12845		44.55	9.94	0	39.5		-10	55
12865		44.85	9.94	0	39.5		-10	55
12870		44.85	9.94	0	39.5		-10	55
12885		44.99	9.94	0	39.5		-10	55
12905		45.27	9.94	0	39.5		-10	55
12925		45.41	9.94	0	39.5		-10	55
12930		45.41	9.94	0	39.5		-10	55
12945		45.57	9.94	0	39.5		-10	55
12965		45.68	9.94	0	39.5		-10	55
12985		45.87	9.94	0	39.5		-10	55
12995		45.87	9.94	0	39.5		-10	55
13005		45.99	9.94	0	39.5		-10	55
13025		46.19	9.94	0	39.5		-10	55
13045		46.37	9.94	0	39.5		-10	55
13060		46.37	10.16	0	39.5		-10	55
13065		46.53	10.16	0	39.5		-10	55
13085		46.82	10.16	0	39.5		-10	55
13105		46.68	10.16	0	39.5		-10	55
13120		46.68	10.16	0	39.5		-10	55
13125		47.16	10.16	0	39.5		-10	55
13145		47.18	10.16	0	39.5		-10	55
13165		47.38	10.16	0	39.5		-10	55
13180		47.38	10.16	0	39.5		-10	55
13185		47.44	10.16	0	39.5		-10	55
13205		47.64	10.16	0	39.5		-10	55
13225		47.71	10.16	0	39.5		-10	55
13245		47.98	10.16	0	39.5		-10	55
13265		48.14	10.16	0	39.5		-10	55
13285		48.12	10.16	0	39.5		-10	55
13305		48.47	10.16	0	39.5		-10	55
13325		48.3	10.16	0	39.5		-10	55
13345		48.42	10.16	0	39.5		-10	55
13365		48.65	10.16	0	39.5		-10	55
13370		48.65	10.16	0	39.5		-10	55
13385		48.62	10.16	0	39.5		-10	55
13405		48.98	10.16	0	39.5		-10	55
13425		48.91	10.16	0	39.5		-10	55
13430		48.91	10.16	0	39.5		-10	55
13445		49	10.16	0	39.5		-10	55
13465		49.12	10.16	0	39.5		-10	55
13485		48.98	10.16	0	39.5		-10	55
13495		48.98	10.16	0	39.5		-10	55
13505		48.9	10.16	0	39.5		-10	55
13525		49.23	10.16	0	39.5		-10	55
13545		49.25	10.16	0	39.5		-10	55
13555		49.25	10.16	0	39.5		-10	55
13565		49.28	10.16	0	39.5		-10	55
13585		49.36	10.16	0	39.5		-10	55
13605		49.25	10.16	0	39.5		-10	55
13620		49.25	10.07	0	39.5		-10	55
13625		49.19	10.07	0	39.5		-10	55
13645		49.25	10.07	0	39.5		-10	55
13665		49.27	10.07	0	39.5		-10	55
13680		49.27	10.07	0	39.5		-10	55
13685		49.33	10.07	0	39.5		-10	55
13705		49.37	10.07	0	39.5		-10	55
13725		49.38	10.07	0	39.5		-10	55
13745		49.36	10.07	0	39.5		-10	55
13765		49.31	10.07	0	39.5		-10	55
13785		49.2	10.07	0	39.5		-10	55
13805		49.21	10.07	0	39.5		-10	55
13825		49.05	10.07	0	39.5		-10	55
13845		48.95	10.07	0	39.5		-10	55
13865		48.89	10.07	0	39.5		-10	55
13870		48.89	10.07	0	39.5		-10	55
13885		48.97	10.07	0	39.5		-10	55
13905		48.55	10.07	0	39.5		-10	55
13925		48.57	10.07	0	39.5		-10	55
13930		48.57	10.07	0	39.5		-10	55
13945		48.28	10.07	0	39.5		-10	55
13965		48.21	10.07	0	39.5		-10	55
13985		48.15	10.07	0	39.5		-10	55
13995		48.15	10.07	0	39.5		-10	55
14005		47.81	10.07	0	39.5		-10	55
14025		47.65	10.07	0	39.5		-10	55
14045		47.22	10.07	0	39.5		-10	55
14055		47.22	10.07	0	39.5		-10	55
14065		47.12	10.07	0	39.5		-10	55
14085		47	10.07	0	39.5		-10	55
14105		46.79	10.07	0	39.5		-10	55
14120		46.79	9.97	0	39.5		-10	55
14125		46.55	9.97	0	39.5		-10	55
14145		46.36	9.97	0	39.5		-10	55
14165		46.17	9.97	0	39.5		-10	55
14180		46.17	9.97	0	39.5		-10	55
14185		45.98	9.97	0	39.5		-10	55
14205		45.59	9.97	0	39.5		-10	55
14225		45.5	9.97	0	39.5		-10	55
14245		45.33	9.97	0	39.5		-10	55
14265		45.08	9.97	0	39.5		-10	55
14285		44.85	9.97	0	39.5		-10	55
14305		44.6	9.97	0	39.5		-10	55
14325		44.39	9.97	0	39.5		-10	55
14345		44.25	9.97	0	39.5		-10	55
14365		44.21	9.97	0	39.5		-10	55
14370		44.21	9.97	0	39.5		-10	55
14385		43.92	9.97	0	39.5		-10	55
14405		43.69	9.97	0	39.5		-10	55
14425		43.64	9.97	0	39.5		-10	55
14430		43.64	9.97	0	39.5		-10	55
14445		43.4	9.97	0	39.5		-10	55
14465		43.09	9.97	0	39.5		-10	55
14485		42.84	9.97	0	39.5		-10	55
14490		42.84	9.97	0	39.5		-10	55
14505		42.79	9.97	0	39.5		-10	55
14525		42.37	9.97	0	39.5		-10	55
14545		42.45	9.97	0	39.5		-10	55
14555		42.45	9.97	0	39.5		-10	55
14565		42.25	9.97	0	39.5		-10	55
14585		42.11	9.97	0	39.5		-10	55
14605		41.81	9.97	0	39.5		-10	55
14615		41.81	9.97	0	39.5		-10	55
14625		41.73	9.97	0	39.5		-10	55
14645		41.7	9.97	0	39.5		-10	55
14665		41.37	9.97	0	39.5		-10	55
14680		41.37	10.34	0	39.5		-10	55
14685		41.32	10.34	0	39.5		-10	55
14705		41.09	10.34	0	39.5		-10	55
14725		41.08	10.34	0	39.5		-10	55
14740		41.08	10.34	0	39.5		-10	55
14745		40.87	10.34	0	39.5		-10	55
14765		40.66	10.34	0	39.5		-10	55
14785		40.65	10.34	0	39.5		-10	55
14805		40.34	10.34	0	39.5		-10	55
14825		40.24	10.34	0	39.5		-10	55
14845		40.17	10.34	0	39.5		-10	55
14865		39.98	10.34	0	39.5		-10	55
14885		40.14	10.34	0	39.5		-10	55
14905		39.91	10.34	0	39.5		-10	55
14925		39.86	10.34	0	39.5		-10	55
14930		39.86	10.34	0	39.5		-10	55
14945		39.7	10.34	0	39.5		-10	55
14965		39.72	10.34	0	39.5		-10	55
14985		39.72	10.34	0	39.5		-10	55
14990		39.72	10.34	0	39.5		-10	55
15005		39.62	10.34	0	39.5		-10	55
15025		39.59	10.34	0	39.5		-10	55
15045		39.55	10.34	0	39.5		-10	55
15055		39.55	10.34	0	39.5		-10	55
15065		39.44	10.34	0	39.5		-10	55
15085		39.34	10.34	0	39.5		-10	55
15105		39.44	10.34	0	39.5		-10	55
15115		39.44	10.34	0	39.5		-10	55
15125		39.42	10.34	0	39.5		-10	55
15145		39.47	10.34	0	39.5		-10	55
15165		39.6	10.34	0	39.5		-10	55
15180		39.6	10.06	0	39.5		-10	55
15185		39.66	10.06	0	39.5		-10	55
15205		39.6	10.06	0	39.5		-10	55
15225		39.47	10.06	0	39.5		-10	55
15240		39.47	10.06	0	39.5		-10	55
15245		39.57	10.06	0	39.5		-10	55
15265		39.74	10.06	0	39.5		-10	55
15285		39.57	10.06	0	39.5		-10	55
15305		39.98	10.06	0	39.5		-10	55
15325		39.89	10.06	0	39.5		-10	55
15345		39.82	10.06	0	39.5		-10	55
15365		40.12	10.06	0	39.5		-10	55
15385		40.17	10.06	0	39.5		-10	55
15405		40.17	10.06	0	39.5		-10	55
15425		40.56	10.06	0	39.5		-10	55
15445		40.53	10.06	0	39.5		-10	55
15465		40.72	10.06	0	39.5		-10	55
15485		40.93	10.06	0	39.5		-10	55
15490		40.93	10.06	0	39.5		-10	55
15505		41.08	10.06	0	39.5		-10	55
15525		41.27	10.06	0	39.5		-10	55
15545		41.37	10.06	0	39.5		-10	55
15555		41.37	10.06	0	39.5		-10	55
15565		41.78	10.06	0	39.5		-10	55
15585		41.92	10.06	0	39.5		-10	55
15605		42.01	10.06	0	39.5		-10	55
15615		42.01	10.06	0	39.5		-10	55
15625		42.29	10.06	0	39.5		-10	55
15645		42.34	10.06	0	39.5		-10	55
15665		42.62	10.06	0	39.5		-10	55
15680		42.62	10.26	0	39.5		-10	55
15685		42.82	10.26	0	39.5		-10	55
15705		43.06	10.26	0	39.5		-10	55
15725		43.3	10.26	0	39.5		-10	55
15740		43.3	10.26	0	39.5		-10	55
15745		43.15	10.26	0	39.5		-10	55
15765		43.69	10.26	0	39.5		-10	55
15785		44	10.26	0	39.5		-10	55
15800		44	10.26	0	39.5		-10	55
15805		43.97	10.26	0	39.5		-10	55
15825		44.11	10.26	0	39.5		-10	55
15845		44.4	10.26	0	39.5		-10	55
15865		44.69	10.26	0	39.5		-10	55
15885		44.87	10.26	0	39.5		-10	55
15905		44.96	10.26	0	39.5		-10	55
15925		45.4	10.26	0	39.5		-10	55
15945		45.41	10.26	0	39.5		-10	55
15965		45.59	10.26	0	39.5		-10	55
15985		45.87	10.26	0	39.5		-10	55
15990		45.87	10.26	0	39.5		-10	55
16005		46.12	10.26	0	39.5		-10	55
16025		46.1	10.26	0	39.5		-10	55
16045		46.28	10.26	0	39.5		-10	55
16050		46.28	10.26	0	39.5		-10	55
16065		46.56	10.26	0	39.5		-10	55
16085		46.81	10.26	0	39.5		-10	55
16105		46.85	10.26	0	39.5		-10	55
16115		46.85	10.26	0	39.5		-10	55
16125		47	10.26	0	39.5		-10	55
16145		47.26	10.26	0	39.5		-10	55
16165		47.49	10.26	0	39.5		-10	55
16175		47.49	10.26	0	39.5		-10	55
16185		47.58	10.26	0	39.5		-10	55
16205		47.66	10.26	0	39.5		-10	55
16225		47.9	10.26	0	39.5		-10	55
16240		47.9	10.26	0	39.5		-10	55
16245		48.12	10.26	0	39.5		-10	55
16265		48.11	10.26	0	39.5		-10	55
16285		48.16	10.26	0	39.5		-10	55
16305		48.34	10.26	0	39.5		-10	55
16325		48.57	10.26	0	39.5		-10	55
16345		48.72	10.26	0	39.5		-10	55
16365		49.01	10.26	0	39.5		-10	55
16385		48.97	10.26	0	39.5		-10	55
16405		49.03	10.26	0	39.5		-10	55
16425		49.09	10.26	0	39.5		-10	55
16445		49.12	10.26	0	39.5		-10	55
16465		49.2	10.26	0	39.5		-10	55
16485		49.2	10.26	0	39.5		-10	55
16490		49.2	10.26	0	39.5		-10	55
16505		49.44	10.26	0	39.5		-10	55
16525		49.59	10.26	0	39.5		-10	55
16545		49.45	10.26	0	39.5		-10	55
16550		49.45	10.26	0	39.5		-10	55
16565		49.32	10.26	0	39.5		-10	55
16585		49.42	10.26	0	39.5		-10	55
16605		49.57	10.26	0	39.5		-10	55
16615		49.57	10.26	0	39.5		-10	55
16625		49.41	10.26	0	39.5		-10	55
16645		49.52	10.26	0	39.5		-10	55
16665		49.43	10.26	0	39.5		-10	55
16675		49.43	10.26	0	39.5		-10	55
16685		49.59	10.26	0	39.5		-10	55
16705		49.46	10.26	0	39.5		-10	55
16725		49.42	10.26	0	39.5		-10	55
16740		49.42	10.24	0	39.5		-10	55
16745		49.37	10.24	0	39.5		-10	55
16765		49.15	10.24	0	39.5		-10	55
16785		49.14	10.24	0	39.5		-10	55
16800		49.14	10.24	0	39.5		-10	55
16805		48.99	10.24	0	39.5		-10	55
16825		49	10.24	0	39.5		-10	55
16845		48.74	10.24	0	39.5		-10	55
16865		48.49	10.24	0	39.5		-10	55
16885		48.34	10.24	0	39.5		-10	55
16905		48.32	10.24	0	39.5		-10	55
16925		48.07	10.24	0	39.5		-10	55
16945		47.72	10.24	0	39.5		-10	55
16965		47.62	10.24	0	39.5		-10	55
16985		47.47	10.24	0	39.5		-10	55
16990		47.47	10.24	0	39.5		-10	55
17005		47.24	10.24	0	39.5		-10	55
17025		46.92	10.24	0	39.5		-10	55
17045		46.6	10.24	0	39.5		-10	55
17050		46.6	10.24	0	39.5		-10	55
17065		46.43	10.24	0	39.5		-10	55
17085		46.42	10.24	0	39.5		-10	55
17105		45.93	10.24	0	39.5		-10	55
17110		45.93	10.24	0	39.5		-10	55
17125		45.65	10.24	0	39.5		-10	55
17145		45.6	10.24	0	39.5		-10	55
17165		45.49	10.24	0	39.5		-10	55
17175		45.49	10.24	0	39.5		-10	55
17185		45.16	10.24	0	39.5		-10	55
17205		44.87	10.24	0	39.5		-10	55
17225		44.62	10.24	0	39.5		-10	55
17235		44.62	10.24	0	39.5		-10	55
17245		44.76	10.24	0	39.5		-10	55
17265		44.35	10.24	0	39.5		-10	55
17285		44.13	10.24	0	39.5		-10	55
17300		44.13	10.39	0	39.5		-10	55
17305		43.86	10.39	0	39.5		-10	55
17325		43.78	10.39	0	39.5		-10	55
17345		43.62	10.39	0	39.5		-10	55
17360		43.62	10.39	0	39.5		-10	55
17365		43.37	10.39	0	39.5		-10	55
17385		43.32	10.39	0	39.5		-10	55
17405		43.07	10.39	0	39.5		-10	55
17425		42.82	10.39	0	39.5		-10	55
17445		42.79	10.39	0	39.5		-10	55
17465		42.61	10.39	0	39.5		-10	55
17485		42.4	10.39	0	39.5		-10	55
17505		42.29	10.39	0	39.5		-10	55
17525		41.97	10.39	0	39.5		-10	55
17545		41.94	10.39	0	39.5		-10	55
17550		41.94	10.39	0	39.5		-10	55
17565		41.79	10.39	0	39.5		-10	55
17585		41.36	10.39	0	39.5		-10	55
17605		41.55	10.39	0	39.5		-10	55
17610		41.55	10.39	0	39.5		-10	55
17625		41.14	10.39	0	39.5		-10	55
17645		41.13	10.39	0	39.5		-10	55
17665		41.03	10.39	0	39.5		-10	55
17675		41.03	10.39	0	39.5		-10	55
17685		40.74	10.39	0	39.5		-10	55
17705		40.68	10.39	0	39.5		-10	55
17725		40.51	10.39	0	39.5		-10	55
17735		40.51	10.39	0	39.5		-10	55
17745		40.46	10.39	0	39.5		-10	55
17765		40.38	10.39	0	39.5		-10	55
17785		40.34	10.39	0	39.5		-10	55
17800		40.34	10.46	0	39.5		-10	55
17805		39.99	10.46	0	39.5		-10	55
17825		40.07	10.46	0	39.5		-10	55
17845		40.01	10.46	0	39.5		-10	55
17860		40.01	10.46	0	39.5		-10	55
17865		39.88	10.46	0	39.5		-10	55
17885		39.93	10.46	0	39.5		-10	55
17905		39.81	10.46	0	39.5		-10	55
17925		39.69	10.46	0	39.5		-10	55
17945		39.74	10.46	0	39.5		-10	55
17965		39.75	10.46	0	39.5		-10	55
17985		39.74	10.46	0	39.5		-10	55
18005		39.59	10.46	0	39.5		-10	55
18025		39.54	10.46	0	39.5		-10	55
18045		39.59	10.46	0	39.5		-10	55
18050		39.59	10.46	0	39.5		-10	55
18065		39.55	10.46	0	39.5		-10	55
18085		39.64	10.46	0	39.5		-10	55
18105		39.55	10.46	0	39.5		-10	55
18110		39.55	10.46	0	39.5		-10	55
18125		39.6	10.46	0	39.5		-10	55
18145		39.61	10.46	0	39.5		-10	55
18165		39.63	10.46	0	39.5		-10	55
18175		39.63	10.46	0	39.5		-10	55
18185		39.7	10.46	0	39.5		-10	55
18205		39.74	10.46	0	39.5		-10	55
18225		39.85	10.46	0	39.5		-10	55
18235		39.85	10.46	0	39.5		-10	55
18245		39.86	10.46	0	39.5		-10	55
18265		40.09	10.46	0	39.5		-10	55
18285		40	10.46	0	39.5		-10	55
18300		40	10.43	0	39.5		-10	55
18305		40.23	10.43	0	39.5		-10	55
18325		40.32	10.43	0	39.5		-10	55
18345		40.61	10.43	0	39.5		-10	55
18360		40.61	10.43	0	39.5		-10	55
18365		40.68	10.43	0	39.5		-10	55
18385		40.8	10.43	0	39.5		-10	55
18405		40.88	10.43	0	39.5		-10	55
18425		41.09	10.43	0	39.5		-10	55
18445		41.31	10.43	0	39.5		-10	55
18465		41.43	10.43	0	39.5		-10	55
18485		41.52	10.43	0	39.5		-10	55
18505		41.87	10.43	0	39.5		-10	55
18525		41.97	10.43	0	39.5		-10	55
18545		42.25	10.43	0	39.5		-10	55
18565		42.43	10.43	0	39.5		-10	55
18585		42.66	10.43	0	39.5		-10	55
18605		42.8	10.43	0	39.5		-10	55
18610		42.8	10.43	0	39.5		-10	55
18625		42.98	10.43	0	39.5		-10	55
18645		43.35	10.43	0	39.5		-10	55
18665		43.36	10.43	0	39.5		-10	55
18675		43.36	10.43	0	39.5		-10	55
18685		43.59	10.43	0	39.5		-10	55
18705		44.01	10.43	0	39.5		-10	55
18725		44.1	10.43	0	39.5		-10	55
18735		44.1	10.43	0	39.5		-10	55
18745		44.3	10.43	0	39.5		-10	55
18765		44.4	10.43	0	39.5		-10	55
18785		44.56	10.43	0	39.5		-10	55
18795		44.56	10.43	0	39.5		-10	55
18805		44.76	10.43	0	39.5		-10	55
18825		45.02	10.43	0	39.5		-10	55
18845		45.25	10.43	0	39.5		-10	55
18860		45.25	10.38	0	39.5		-10	55
18865		45.51	10.38	0	39.5		-10	55
18885		45.71	10.38	0	39.5		-10	55
18905		45.89	10.38	0	39.5		-10	55
18920		45.89	10.38	0	39.5		-10	55
18925		45.99	10.38	0	39.5		-10	55
18945		46.2	10.38	0	39.5		-10	55
18965		46.47	10.38	0	39.5		-10	55
18985		46.55	10.38	0	39.5		-10	55
19005		46.69	10.38	0	39.5		-10	55
19025		46.79	10.38	0	39.5		-10	55
19045		47.13	10.38	0	39.5		-10	55
19065		47.07	10.38	0	39.5		-10	55
19085		47.58	10.38	0	39.5		-10	55
19105		47.69	10.38	0	39.5		-10	55
19110		47.69	10.38	0	39.5		-10	55
19125		47.65	10.38	0	39.5		-10	55
19145		47.9	10.38	0	39.5		-10	55
19165		48.13	10.38	0	39.5		-10	55
19170		48.13	10.38	0	39.5		-10	55
19185		48.22	10.38	0	39.5		-10	55
19205		48.27	10.38	0	39.5		-10	55
19225		48.49	10.38	0	39.5		-10	55
19235		48.49	10.38	0	39.5		-10	55
19245		48.64	10.38	0	39.5		-10	55
19265		48.83	10.38	0	39.5		-10	55
19285		48.76	10.38	0	39.5		-10	55
19295		48.76	10.38	0	39.5		-10	55
19305		48.87	10.38	0	39.5		-10	55
19325		48.83	10.38	0	39.5		-10	55
19345		49.03	10.38	0	39.5		-10	55
19360		49.03	10.64	0	39.5		-10	55
19365		49.23	10.64	0	39.5		-10	55
19385		49.24	10.64	0	39.5		-10	55
19405		49.34	10.64	0	39.5		-10	55
19420		49.34	10.64	0	39.5		-10	55
19425		49.47	10.64	0	39.5		-10	55
19445		49.48	10.64	0	39.5		-10	55
19465		49.62	10.64	0	39.5		-10	55
19485		49.69	10.64	0	39.5		-10	55
19505		49.49	10.64	0	39.5		-10	55
19525		49.69	10.64	0	39.5		-10	55
19545		49.53	10.64	0	39.5		-10	55
19565		49.74	10.64	0	39.5		-10	55
19585		49.56	10.64	0	39.5		-10	55
19605		49.37	10.64	0	39.5		-10	55
19610		49.37	10.64	0	39.5		-10	55
19625		49.38	10.64	0	39.5		-10	55
19645		49.44	10.64	0	39.5		-10	55
19665		49.3	10.64	0	39.5		-10	55
19670		49.3	10.64	0	39.5		-10	55
19685		49.34	10.64	0	39.5		-10	55
19705		48.98	10.64	0	39.5		-10	55
19725		48.89	10.64	0	39.5		-10	55
19730		48.89	10.64	0	39.5		-10	55
19745		48.9	10.64	0	39.5		-10	55
19765		48.51	10.64	0	39.5		-10	55
19785		48.38	10.64	0	39.5		-10	55
19795		48.38	10.64	0	39.5		-10	55
19805		48.33	10.64	0	39.5		-10	55
19825		48.18	10.64	0	39.5		-10	55
19845		47.96	10.64	0	39.5		-10	55
19860		47.96	10.54	0	39.5		-10	55
19865		47.54	10.54	0	39.5		-10	55
19885		47.47	10.54	0	39.5		-10	55
19905		47.11	10.54	0	39.5		-10	55
19920		47.11	10.54	0	39.5		-10	55
19925		47.12	10.54	0	39.5		-10	55
19945		46.71	10.54	0	39.5		-10	55
19965		46.47	10.54	0	39.5		-10	55
19985		46.29	10.54	0	39.5		-10	55
20005		45.99	10.54	0	39.5		-10	55
20025		45.95	10.54	0	39.5		-10	55
20045		45.57	10.54	0	39.5		-10	55
20065		45.4	10.54	0	39.5		-10	55
20085		45.25	10.54	0	39.5		-10	55
20105		44.96	10.54	0	39.5		-10	55
20125		44.68	10.54	0	39.5		-10	55
20145		44.77	10.54	0	39.5		-10	55
20165		44.42	10.54	0	39.5		-10	55
20170		44.42	10.54	0	39.5		-10	55
20185		44.24	10.54	0	39.5		-10	55
20205		44.07	10.54	0	39.5		-10	55
20225		43.84	10.54	0	39.5		-10	55
20230		43.84	10.54	0	39.5		-10	55
20245		43.59	10.54	0	39.5		-10	55
20265		43.47	10.54	0	39.5		-10	55
20285		43.25	10.54	0	39.5		-10	55
20295		43.25	10.54	0	39.5		-10	55
20305		43.02	10.54	0	39.5		-10	55
20325		42.88	10.54	0	39.5		-10	55
20345		42.88	10.54	0	39.5		-10	55
20355		42.88	10.54	0	39.5		-10	55
20365		42.54	10.54	0	39.5		-10	55
20385		42.34	10.54	0	39.5		-10	55
20405		42.25	10.54	0	39.5		-10	55
20420		42.25	10.74	0	39.5		-10	55
20425		42.16	10.74	0	39.5		-10	55
20445		42.09	10.74	0	39.5		-10	55
20465		41.85	10.74	0	39.5		-10	55
20480		41.85	10.74	0	39.5		-10	55
20485		41.47	10.74	0	39.5		-10	55
20505		41.57	10.74	0	39.5		-10	55
20525		41.34	10.74	0	39.5		-10	55
20545		41.08	10.74	0	39.5		-10	55
20565		40.99	10.74	0	39.5		-10	55
20585		40.84	10.74	0	39.5		-10	55
20605		40.77	10.74	0	39.5		-10	55
20625		40.71	10.74	0	39.5		-10	55
20645		40.46	10.74	0	39.5		-10	55
20665		40.69	10.74	0	39.5		-10	55
20670		40.69	10.74	0	39.5		-10	55
20685		40.4	10.74	0	39.5		-10	55
20705		40.14	10.74	0	39.5		-10	55
20725		40.05	10.74	0	39.5		-10	55
20730		40.05	10.74	0	39.5		-10	55
20745		39.9	10.74	0	39.5		-10	55
20765		40.03	10.74	0	39.5		-10	55
20785		39.94	10.74	0	39.5		-10	55
20795		39.94	10.74	0	39.5		-10	55
20805		39.91	10.74	0	39.5		-10	55
20825		39.75	10.74	0	39.5		-10	55
20845		39.83	10.74	0	39.5		-10	55
20855		39.83	10.74	0	39.5		-10	55
20865		39.78	10.74	0	39.5		-10	55
20885		39.65	10.74	0	39.5		-10	55
20905		39.57	10.74	0	39.5		-10	55
20920		39.57	10.83	0	39.5		-10	55
20925		39.6	10.83	0	39.5		-10	55
20945		39.53	10.83	0	39.5		-10	55
20965		39.62	10.83	0	39.5		-10	55
20980		39.62	10.83	0	39.5		-10	55
20985		39.64	10.83	0	39.5		-10	55
21005		39.58	10.83	0	39.5		-10	55
21025		39.57	10.83	0	39.5		-10	55
21045		39.63	10.83	0	39.5		-10	55
21065		39.7	10.83	0	39.5		-10	55
21085		39.75	10.83	0	39.5		-10	55
21105		39.74	10.83	0	39.5		-10	55
21125		39.82	10.83	0	39.5		-10	55
21145		39.96	10.83	0	39.5		-10	55
21165		40	10.83	0	39.5		-10	55
21170		40	10.83	0	39.5		-10	55
21185		40	10.83	0	39.5		-10	55
21205		40.03	10.83	0	39.5		-10	55
21225		40.18	10.83	0	39.5		-10	55
21230		40.18	10.83	0	39.5		-10	55
21245		40.37	10.83	0	39.5		-10	55
21265		40.52	10.83	0	39.5		-10	55
21285		40.62	10.83	0	39.5		-10	55
21290		40.62	10.83	0	39.5		-10	55
21305		40.79	10.83	0	39.5		-10	55
21325		41.02	10.83	0	39.5		-10	55
21345		41.17	10.83	0	39.5		-10	55
21355		41.17	10.83	0	39.5		-10	55
21365		41.35	10.83	0	39.5		-10	55
21385		41.45	10.83	0	39.5		-10	55
21405		41.66	10.83	0	39.5		-10	55
21415		41.66	10.83	0	39.5		-10	55
21425		41.89	10.83	0	39.5		-10	55
21445		42.07	10.83	0	39.5		-10	55
21465		42.24	10.83	0	39.5		-10	55
21480		42.24	10.74	0	39.5		-10	55
21485		42.58	10.74	0	39.5		-10	55
21505		42.68	10.74	0	39.5		-10	55
21525		42.9	10.74	0	39.5		-10	55
21540		42.9	10.74	0	39.5		-10	55
21545		43.01	10.74	0	39.5		-10	55
21565		43.25	10.74	0	39.5		-10	55
21585		43.6	10.74	0	39.5		-10	55
21605		43.76	10.74	0	39.5		-10	55
21625		43.88	10.74	0	39.5		-10	55
21645		44.1	10.74	0	39.5		-10	55
21665		44.28	10.74	0	39.5		-10	55
21685		44.62	10.74	0	39.5		-10	55
21705		44.73	10.74	0	39.5		-10	55
21725		44.89	10.74	0	39.5		-10	55
21730		44.89	10.74	0	39.5		-10	55
21745		45.07	10.74	0	39.5		-10	55
21765		45.38	10.74	0	39.5		-10	55
21785		45.56	10.74	0	39.5		-10	55
21790		45.56	10.74	0	39.5		-10	55
21805		45.76	10.74	0	39.5		-10	55
21825		45.79	10.74	0	39.5		-10	55
21845		45.99	10.74	0	39.5		-10	55
21855		45.99	10.74	0	39.5		-10	55
21865		46.44	10.74	0	39.5		-10	55
21885		46.6	10.74	0	39.5		-10	55
21905		46.63	10.74	0	39.5		-10	55
21920		46.63	10.74	0	39.5		-10	55
21925		46.91	10.74	0	39.5		-10	55
21945		47.22	10.74	0	39.5		-10	55
21965		47.27	10.74	0	39.5		-10	55
21980		47.27	10.91	0	39.5		-10	55
21985		47.49	10.91	0	39.5		-10	55
22005		47.68	10.91	0	39.5		-10	55
22025		47.63	10.91	0	39.5		-10	55
22040		47.63	10.91	0	39.5		-10	55
22045		48.06	10.91	0	39.5		-10	55
22065		48.06	10.91	0	39.5		-10	55
22085		48.33	10.91	0	39.5		-10	55
22105		48.4	10.91	0	39.5		-10	55
22125		48.49	10.91	0	39.5		-10	55
22145		48.65	10.91	0	39.5		-10	55
22165		48.74	10.91	0	39.5		-10	55
22185		48.74	10.91	0	39.5		-10	55
22205		48.87	10.91	0	39.5		-10	55
22225		48.99	10.91	0	39.5		-10	55
22230		48.99	10.91	0	39.5		-10	55
22245		49.15	10.91	0	39.5		-10	55
22265		49.19	10.91	0	39.5		-10	55
22285		49.41	10.91	0	39.5		-10	55
22290		49.41	10.91	0	39.5		-10	55
22305		49.41	10.91	0	39.5		-10	55
22325		49.59	10.91	0	39.5		-10	55
22345		49.52	10.91	0	39.5		-10	55
22355		49.52	10.91	0	39.5		-10	55
22365		49.46	10.91	0	39.5		-10	55
22385		49.45	10.91	0	39.5		-10	55
22405		49.66	10.91	0	39.5		-10	55
22415		49.66	10.91	0	39.5		-10	55
22425		49.55	10.91	0	39.5		-10	55
22445		49.45	10.91	0	39.5		-10	55
22465		49.53	10.91	0	39.5		-10	55
22480		49.53	10.86	0	39.5		-10	55
22485		49.41	10.86	0	39.5		-10	55
22505		49.29	10.86	0	39.5		-10	55
22525		49.35	10.86	0	39.5		-10	55
22540		49.35	10.86	0	39.5		-10	55
22545		49.41	10.86	0	39.5		-10	55
22565		49.16	10.86	0	39.5		-10	55
22585		49.08	10.86	0	39.5		-10	55
22605		48.91	10.86	0	39.5		-10	55
22625		48.82	10.86	0	39.5		-10	55
22645		48.66	10.86	0	39.5		-10	55
22665		48.36	10.86	0	39.5		-10	55
22685		48.29	10.86	0	39.5		-10	55
22705		47.94	10.86	0	39.5		-10	55
22725		47.79	10.86	0	39.5		-10	55
22745		47.65	10.86	0	39.5		-10	55
22765		47.54	10.86	0	39.5		-10	55
22785		47.22	10.86	0	39.5		-10	55
22790		47.22	10.86	0	39.5		-10	55
22805		47.08	10.86	0	39.5		-10	55
22825		46.83	10.86	0	39.5		-10	55
22845		46.51	10.86	0	39.5		-10	55
22850		46.51	10.86	0	39.5		-10	55
22865		46.39	10.86	0	39.5		-10	55
22885		46.07	10.86	0	39.5		-10	55
22905		45.8	10.86	0	39.5		-10	55
22915		45.8	10.86	0	39.5		-10	55
22925		45.76	10.86	0	39.5		-10	55
22945		45.57	10.86	0	39.5		-10	55
22965		45.27	10.86	0	39.5		-10	55
22975		45.27	10.86	0	39.5		-10	55
22985		45.1	10.86	0	39.5		-10	55
23005		44.81	10.86	0	39.5		-10	55
23025		44.56	10.86	0	39.5		-10	55
23040		44.56	10.98	0	39.5		-10	55
23045		44.38	10.98	0	39.5		-10	55
23065		44.19	10.98	0	39.5		-10	55
23085		43.89	10.98	0	39.5		-10	55
23100		43.89	10.98	0	39.5		-10	55
23105		43.97	10.98	0	39.5		-10	55
23125		43.78	10.98	0	39.5		-10	55
23145		43.62	10.98	0	39.5		-10	55
23165		43.43	10.98	0	39.5		-10	55
23185		43.06	10.98	0	39.5		-10	55
23205		43.02	10.98	0	39.5		-10	55
23225		43.01	10.98	0	39.5		-10	55
23245		42.67	10.98	0	39.5		-10	55
23265		42.41	10.98	0	39.5		-10	55
23285		42.33	10.98	0	39.5		-10	55
23290		42.33	10.98	0	39.5		-10	55
23305		42.1	10.98	0	39.5		-10	55
23325		42.01	10.98	0	39.5		-10	55
23345		41.89	10.98	0	39.5		-10	55
23350		41.89	10.98	0	39.5		-10	55
23365		41.68	10.98	0	39.5		-10	55
23385		41.4	10.98	0	39.5		-10	55
23405		41.37	10.98	0	39.5		-10	55
23415		41.37	10.98	0	39.5		-10	55
23425		41.14	10.98	0	39.5		-10	55
23445		41.02	10.98	0	39.5		-10	55
23465		40.88	10.98	0	39.5		-10	55
23475		40.88	10.98	0	39.5		-10	55
23485		40.64	10.98	0	39.5		-10	55
23505		40.69	10.98	0	39.5		-10	55
23525		40.51	10.98	0	39.5		-10	55
23540		40.51	11.06	0	39.5		-10	55
23545		40.31	11.06	0	39.5		-10	55
23565		40.28	11.06	0	39.5		-10	55
23585		40.25	11.06	0	39.5		-10	55
23600		40.25	11.06	0	39.5		-10	55
23605		40.08	11.06	0	39.5		-10	55
23625		40.01	11.06	0	39.5		-10	55
23645		39.96	11.06	0	39.5		-10	55
23665		39.94	11.06	0	39.5		-10	55
23685		39.85	11.06	0	39.5		-10	55
23705		39.84	11.06	0	39.5		-10	55
23725		39.86	11.06	0	39.5		-10	55
23745		39.75	11.06	0	39.5		-10	55
23765		39.68	11.06	0	39.5		-10	55
23785		39.4	11.06	0	39.5		-10	55
23790		39.4	11.06	0	39.5		-10	55
23805		39.58	11.06	0	39.5		-10	55
23825		39.43	11.06	0	39.5		-10	55
23845		39.63	11.06	0	39.5		-10	55
23850		39.63	11.06	0	39.5		-10	55
23865		39.69	11.06	0	39.5		-10	55
23885		39.58	11.06	0	39.5		-10	55
23905		39.47	11.06	0	39.5		-10	55
23915		39.47	11.06	0	39.5		-10	55
23925		39.5	11.06	0	39.5		-10	55
23945		39.57	11.06	0	39.5		-10	55
23965		39.65	11.06	0	39.5		-10	55
23975		39.65	11.06	0	39.5		-10	55
23985		39.71	11.06	0	39.5		-10	55
24005		39.78	11.06	0	39.5		-10	55
24025		39.81	11.06	0	39.5		-10	55
24035		39.81	11.06	0	39.5		-10	55
24045		39.9	11.06	0	39.5		-10	55
24065		40.13	11.06	0	39.5		-10	55
24085		40.07	11.06	0	39.5		-10	55
24100		40.07	11.21	0	39.5		-10	55
24105		40.13	11.21	0	39.5		-10	55
24125		40.19	11.21	0	39.5		-10	55
24145		40.45	11.21	0	39.5		-10	55
24160		40.45	11.21	0	39.5		-10	55
24165		40.62	11.21	0	39.5		-10	55
24185		40.69	11.21	0	39.5		-10	55
24205		40.83	11.21	0	39.5		-10	55
24225		41.11	11.21	0	39.5		-10	55
24245		41.34	11.21	0	39.5		-10	55
24265		41.53	11.21	0	39.5		-10	55
24285		41.54	11.21	0	39.5		-10	55
24305		41.72	11.21	0	39.5		-10	55
24325		41.95	11.21	0	39.5		-10	55
24345		41.95	11.21	0	39.5		-10	55
24350		41.95	11.21	0	39.5		-10	55
24365		42.23	11.21	0	39.5		-10	55
24385		42.49	11.21	0	39.5		-10	55
24405		42.77	11.21	0	39.5		-10	55
24410		42.77	11.21	0	39.5		-10	55
24425		42.87	11.21	0	39.5		-10	55
24445		43.23	11.21	0	39.5		-10	55
24465		43.44	11.21	0	39.5		-10	55
24475		43.44	11.21	0	39.5		-10	55
24485		43.67	11.21	0	39.5		-10	55
24505		43.66	11.21	0	39.5		-10	55
24525		44.06	11.21	0	39.5		-10	55
24535		44.06	11.21	0	39.5		-10	55
24545		44.27	11.21	0	39.5		-10	55
24565		44.48	11.21	0	39.5		-10	55
24585		44.67	11.21	0	39.5		-10	55
24600		44.67	10.98	0	39.5		-10	55
24605		44.68	10.98	0	39.5		-10	55
24625		45.11	10.98	0	39.5		-10	55
24645		45.18	10.98	0	39.5		-10	55
24660		45.18	10.98	0	39.5		-10	55
24665		45.59	10.98	0	39.5		-10	55
24685		45.58	10.98	0	39.5		-10	55
24705		45.92	10.98	0	39.5		-10	55
24725		45.87	10.98	0	39.5		-10	55
24745		46.01	10.98	0	39.5		-10	55
24765		46.56	10.98	0	39.5		-10	55
24785		46.57	10.98	0	39.5		-10	55
24805		46.68	10.98	0	39.5		-10	55
24825		46.85	10.98	0	39.5		-10	55
24845		47.06	10.98	0	39.5		-10	55
24850		47.06	10.98	0	39.5		-10	55
24865		47.17	10.98	0	39.5		-10	55
24885		47.48	10.98	0	39.5		-10	55
24905		47.64	10.98	0	39.5		-10	55
24910		47.64	10.98	0	39.5		-10	55
24925		47.82	10.98	0	39.5		-10	55
24945		47.95	10.98	0	39.5		-10	55
24965		48.03	10.98	0	39.5		-10	55
24975		48.03	10.98	0	39.5		-10	55
24985		48.38	10.98	0	39.5		-10	55
25005		48.29	10.98	0	39.5		-10	55
25025		48.51	10.98	0	39.5		-10	55
25035		48.51	10.98	0	39.5		-10	55
25045		48.66	10.98	0	39.5		-10	55
25065		48.91	10.98	0	39.5		-10	55
25085		48.78	10.98	0	39.5		-10	55
25100		48.78	10.98	0	39.5		-10	55
25105		49	10.98	0	39.5		-10	55
25125		49.09	10.98	0	39.5		-10	55
25145		49.37	10.98	0	39.5		-10	55
25160		49.37	10.98	0	39.5		-10	55
25165		49.43	10.98	0	39.5		-10	55
25185		49.34	10.98	0	39.5		-10	55
25205		49.4	10.98	0	39.5		-10	55
25225		49.37	10.98	0	39.5		-10	55
25245		49.37	10.98	0	39.5		-10	55
25265		49.39	10.98	0	39.5		-10	55
25285		49.59	10.98	0	39.5		-10	55
25305		49.53	10.98	0	39.5		-10	55
25325		49.29	10.98	0	39.5		-10	55
25345		49.44	10.98	0	39.5		-10	55
25365		49.41	10.98	0	39.5		-10	55
25385		49.37	10.98	0	39.5		-10	55
25405		49.15	10.98	0	39.5		-10	55
25410		49.15	10.98	0	39.5		-10	55
25425		49.34	10.98	0	39.5		-10	55
25445		49.11	10.98	0	39.5		-10	55
25465		49.09	10.98	0	39.5		-10	55
25475		49.09	10.98	0	39.5		-10	55
25485		48.94	10.98	0	39.5		-10	55
25505		48.82	10.98	0	39.5		-10	55
25525		48.52	10.98	0	39.5		-10	55
25535		48.52	10.98	0	39.5		-10	55
25545		48.47	10.98	0	39.5		-10	55
25565		48.12	10.98	0	39.5		-10	55
25585		48.06	10.98	0	39.5		-10	55
25600		48.06	11.22	0	39.5		-10	55
25605		47.77	11.22	0	39.5		-10	55
25625		47.63	11.22	0	39.5		-10	55
25645		47.34	11.22	0	39.5		-10	55
25660		47.34	11.22	0	39.5		-10	55
25665		47.32	11.22	0	39.5		-10	55
25685		46.95	11.22	0	39.5		-10	55
25705		46.7	11.22	0	39.5		-10	55
25720		46.7	11.22	0	39.5		-10	55
25725		46.69	11.22	0	39.5		-10	55
25745		46.38	11.22	0	39.5		-10	55
25765		46.05	11.22	0	39.5		-10	55
25785		45.87	11.22	0	39.5		-10	55
25805		45.73	11.22	0	39.5		-10	55
25825		45.51	11.22	0	39.5		-10	55
25845		45.17	11.22	0	39.5		-10	55
25865		45.05	11.22	0	39.5		-10	55
25885		44.89	11.22	0	39.5		-10	55
25905		44.49	11.22	0	39.5		-10	55
25910		44.49	11.22	0	39.5		-10	55
25925		44.41	11.22	0	39.5		-10	55
25945		44.09	11.22	0	39.5		-10	55
25965		43.9	11.22	0	39.5		-10	55
25970		43.9	11.22	0	39.5		-10	55
25985		43.76	11.22	0	39.5		-10	55
26005		43.67	11.22	0	39.5		-10	55
26025		43.4	11.22	0	39.5		-10	55
26035		43.4	11.22	0	39.5		-10	55
26045		43.34	11.22	0	39.5		-10	55
26065		43.11	11.22	0	39.5		-10	55
26085		43.02	11.22	0	39.5		-10	55
26095		43.02	11.22	0	39.5		-10	55
26105		42.87	11.22	0	39.5		-10	55
26125		42.47	11.22	0	39.5		-10	55
26145		42.34	11.22	0	39.5		-10	55
26160		42.34	11.26	0	39.5		-10	55
26165		42.23	11.26	0	39.5		-10	55
26185		41.96	11.26	0	39.5		-10	55
26205		42.03	11.26	0	39.5		-10	55
26220		42.03	11.26	0	39.5		-10	55
26225		41.78	11.26	0	39.5		-10	55
26245		41.61	11.26	0	39.5		-10	55
26265		41.45	11.26	0	39.5		-10	55
26285		41.28	11.26	0	39.5		-10	55
26305		41.29	11.26	0	39.5		-10	55
26325		41.03	11.26	0	39.5		-10	55
26345		40.85	11.26	0	39.5		-10	55
26365		40.66	11.26	0	39.5		-10	55
26385		40.65	11.26	0	39.5		-10	55
26405		40.33	11.26	0	39.5		-10	55
26410		40.33	11.26	0	39.5		-10	55
26425		40.43	11.26	0	39.5		-10	55
26445		40.2	11.26	0	39.5		-10	55
26465		40.21	11.26	0	39.5		-10	55
26470		40.21	11.26	0	39.5		-10	55
26485		40.11	11.26	0	39.5		-10	55
26505		39.97	11.26	0	39.5		-10	55
26525		40.03	11.26	0	39.5		-10	55
26535		40.03	11.26	0	39.5		-10	55
26545		39.87	11.26	0	39.5		-10	55
26565		39.84	11.26	0	39.5		-10	55
26585		39.54	11.26	0	39.5		-10	55
26595		39.54	11.26	0	39.5		-10	55
26605		39.68	11.26	0	39.5		-10	55
26625		39.59	11.26	0	39.5		-10	55
26645		39.5	11.26	0	39.5		-10	55
26660		39.5	11.41	0	39.5		-10	55
26665		39.59	11.41	0	39.5		-10	55
26685		39.66	11.41	0	39.5		-10	55
26705		39.72	11.41	0	39.5		-10	55
26720		39.72	11.41	0	39.5		-10	55
26725		39.74	11.41	0	39.5		-10	55
26745		39.51	11.41	0	39.5		-10	55
26765		39.51	11.41	0	39.5		-10	55
26785		39.68	11.41	0	39.5		-10	55
26805		39.69	11.41	0	39.5		-10	55
26825		39.51	11.41	0	39.5		-10	55
26845		39.67	11.41	0	39.5		-10	55
26865		39.86	11.41	0	39.5		-10	55
26885		39.8	11.41	0	39.5		-10	55
26905		39.96	11.41	0	39.5		-10	55
26925		40.02	11.41	0	39.5		-10	55
26945		40.16	11.41	0	39.5		-10	55
26965		40.19	11.41	0	39.5		-10	55
26970		40.19	11.41	0	39.5		-10	55
26985		40.32	11.41	0	39.5		-10	55
27005		40.39	11.41	0	39.5		-10	55
27025		40.62	11.41	0	39.5		-10	55
27030		40.62	11.41	0	39.5		-10	55
27045		40.83	11.41	0	39.5		-10	55
27065		40.93	11.41	0	39.5		-10	55
27085		41.19	11.41	0	39.5		-10	55
27095		41.19	11.41	0	39.5		-10	55
27105		41.42	11.41	0	39.5		-10	55
27125		41.53	11.41	0	39.5		-10	55
27145		41.68	11.41	0	39.5		-10	55
27155		41.68	11.41	0	39.5		-10	55
27165		41.96	11.41	0	39.5		-10	55
27185		42.11	11.41	0	39.5		-10	55
27205		42.25	11.41	0	39.5		-10	55
27220		42.25	11.37	0	39.5		-10	55
27225		42.61	11.37	0	39.5		-10	55
27245		42.83	11.37	0	39.5		-10	55
27265		43.22	11.37	0	39.5		-10	55
27280		43.22	11.37	0	39.5		-10	55
27285		43.29	11.37	0	39.5		-10	55
27305		43.32	11.37	0	39.5		-10	55
27325		43.71	11.37	0	39.5		-10	55
27345		43.86	11.37	0	39.5		-10	55
27365		43.93	11.37	0	39.5		-10	55
27385		44.39	11.37	0	39.5		-10	55
27405		44.54	11.37	0	39.5		-10	55
27425		44.67	11.37	0	39.5		-10	55
27445		44.86	11.37	0	39.5		-10	55
27465		45.04	11.37	0	39.5		-10	55
27470		45.04	11.37	0	39.5		-10	55
27485		45.28	11.37	0	39.5		-10	55
27505		45.44	11.37	0	39.5		-10	55
27525		45.73	11.37	0	39.5		-10	55
27530		45.73	11.37	0	39.5		-10	55
27545		45.91	11.37	0	39.5		-10	55
27565		46.14	11.37	0	39.5		-10	55
27585		46.14	11.37	0	39.5		-10	55
27595		46.14	11.37	0	39.5		-10	55
27605		46.48	11.37	0	39.5		-10	55
27625		46.81	11.37	0	39.5		-10	55
27645		46.91	11.37	0	39.5		-10	55
27655		46.91	11.37	0	39.5		-10	55
27665		47.02	11.37	0	39.5		-10	55
27685		47.18	11.37	0	39.5		-10	55
27705		47.33	11.37	0	39.5		-10	55
27720		47.33	11.49	0	39.5		-10	55
27725		47.76	11.49	0	39.5		-10	55
27745		47.7	11.49	0	39.5		-10	55
27765		47.99	11.49	0	39.5		-10	55
27780		47.99	11.49	0	39.5		-10	55
27785		47.87	11.49	0	39.5		-10	55
27805		48.17	11.49	0	39.5		-10	55
27825		48.39	11.49	0	39.5		-10	55
27845		48.47	11.49	0	39.5		-10	55
27865		48.64	11.49	0	39.5		-10	55
27885		48.71	11.49	0	39.5		-10	55
27905		48.74	11.49	0	39.5		-10	55
27925		48.75	11.49	0	39.5		-10	55
27945		49.05	11.49	0	39.5		-10	55
27965		49.25	11.49	0	39.5		-10	55
27970		49.25	11.49	0	39.5		-10	55
27985		49.07	11.49	0	39.5		-10	55
28005		49.23	11.49	0	39.5		-10	55
28025		49.18	11.49	0	39.5		-10	55
28030		49.18	11.49	0	39.5		-10	55
28045		49.29	11.49	0	39.5		-10	55
28065		49.38	11.49	0	39.5		-10	55
28085		49.49	11.49	0	39.5		-10	55
28095		49.49	11.49	0	39.5		-10	55
28105		49.25	11.49	0	39.5		-10	55
28125		49.54	11.49	0	39.5		-10	55
28145		49.49	11.49	0	39.5		-10	55
28155		49.49	11.49	0	39.5		-10	55
28165		49.58	11.49	0	39.5		-10	55
28185		49.5	11.49	0	39.5		-10	55
28205		49.36	11.49	0	39.5		-10	55
28220		49.36	11.57	0	39.5		-10	55
28225		49.3	11.57	0	39.5		-10	55
28245		49.34	11.57	0	39.5		-10	55
28265		49.13	11.57	0	39.5		-10	55
28280		49.13	11.57	0	39.5		-10	55
28285		49.09	11.57	0	39.5		-10	55
28305		48.97	11.57	0	39.5		-10	55
28325		48.9	11.57	0	39.5		-10	55
28345		48.64	11.57	0	39.5		-10	55
28365		48.74	11.57	0	39.5		-10	55
28385		48.44	11.57	0	39.5		-10	55
28405		48.25	11.57	0	39.5		-10	55
28425		47.94	11.57	0	39.5		-10	55
28445		48.14	11.57	0	39.5		-10	55
28465		47.8	11.57	0	39.5		-10	55
28470		47.8	11.57	0	39.5		-10	55
28485		47.66	11.57	0	39.5		-10	55
28505		47.29	11.57	0	39.5		-10	55
28525		47.19	11.57	0	39.5		-10	55
28530		47.19	11.57	0	39.5		-10	55
28545		47.05	11.57	0	39.5		-10	55
28565		46.84	11.57	0	39.5		-10	55
28585		46.47	11.57	0	39.5		-10	55
28590		46.47	11.57	0	39.5		-10	55
28605		46.49	11.57	0	39.5		-10	55
28625		46.06	11.57	0	39.5		-10	55
28645		45.93	11.57	0	39.5		-10	55
28655		45.93	11.57	0	39.5		-10	55
28665		45.62	11.57	0	39.5		-10	55
28685		45.54	11.57	0	39.5		-10	55
28705		45.21	11.57	0	39.5		-10	55
28715		45.21	11.57	0	39.5		-10	55
28725		45.1	11.57	0	39.5		-10	55
28745		44.96	11.57	0	39.5		-10	55
28765		44.57	11.57	0	39.5		-10	55
28780		44.57	11.69	0	39.5		-10	55
28785		44.48	11.69	0	39.5		-10	55
28805		44.39	11.69	0	39.5		-10	55
28825		43.95	11.69	0	39.5		-10	55
28840		43.95	11.69	0	39.5		-10	55
28845		43.95	11.69	0	39.5		-10	55
28865		43.81	11.69	0	39.5		-10	55
28885		43.64	11.69	0	39.5		-10	55
28905		43.42	11.69	0	39.5		-10	55
28925		43.16	11.69	0	39.5		-10	55
28945		43.04	11.69	0	39.5		-10	55
28965		42.81	11.69	0	39.5		-10	55
28985		42.76	11.69	0	39.5		-10	55
29005		42.5	11.69	0	39.5		-10	55
29025		42.23	11.69	0	39.5		-10	55
29030		42.23	11.69	0	39.5		-10	55
29045		42.18	11.69	0	39.5		-10	55
29065		41.87	11.69	0	39.5		-10	55
29085		41.88	11.69	0	39.5		-10	55
29090		41.88	11.69	0	39.5		-10	55
29105		41.59	11.69	0	39.5		-10	55
29125		41.46	11.69	0	39.5		-10	55
29145		41.45	11.69	0	39.5		-10	55
29155		41.45	11.69	0	39.5		-10	55
29165		41.21	11.69	0	39.5		-10	55
29185		41.02	11.69	0	39.5		-10	55
29205		40.73	11.69	0	39.5		-10	55
29215		40.73	11.69	0	39.5		-10	55
29225		40.72	11.69	0	39.5		-10	55
29245		40.6	11.69	0	39.5		-10	55
29265		40.64	11.69	0	39.5		-10	55
29280		40.64	11.6	0	39.5		-10	55
29285		40.37	11.6	0	39.5		-10	55
29305		40.22	11.6	0	39.5		-10	55
29325		40.14	11.6	0	39.5		-10	55
29340		40.14	11.6	0	39.5		-10	55
29345		40.16	11.6	0	39.5		-10	55
29365		40.06	11.6	0	39.5		-10	55
29385		39.88	11.6	0	39.5		-10	55
29405		39.97	11.6	0	39.5		-10	55
29425		39.8	11.6	0	39.5		-10	55
29445		39.91	11.6	0	39.5		-10	55
29465		39.95	11.6	0	39.5		-10	55
29485		39.61	11.6	0	39.5		-10	55
29505		39.69	11.6	0	39.5		-10	55
29525		39.58	11.6	0	39.5		-10	55
29530		39.58	11.6	0	39.5		-10	55
29545		39.48	11.6	0	39.5		-10	55
29565		39.41	11.6	0	39.5		-10	55
29585		39.52	11.6	0	39.5		-10	55
29590		39.52	11.6	0	39.5		-10	55
29605		39.4	11.6	0	39.5		-10	55
29625		39.63	11.6	0	39.5		-10	55
29645		39.64	11.6	0	39.5		-10	55
29650		39.64	11.6	0	39.5		-10	55
29665		39.53	11.6	0	39.5		-10	55
29685		39.52	11.6	0	39.5		-10	55
29705		39.57	11.6	0	39.5		-10	55
29715		39.57	11.6	0	39.5		-10	55
29725		39.57	11.6	0	39.5		-10	55
29745		39.72	11.6	0	39.5		-10	55
29765		39.76	11.6	0	39.5		-10	55
29780		39.76	11.55	0	39.5		-10	55
29785		39.86	11.55	0	39.5		-10	55
29805		39.99	11.55	0	39.5		-10	55
29825		40.39	11.55	0	39.5		-10	55
29840		40.39	11.55	0	39.5		-10	55
29845		40.26	11.55	0	39.5		-10	55
29865		40.4	11.55	0	39.5		-10	55
29885		40.56	11.55	0	39.5		-10	55
29900		40.56	11.55	0	39.5		-10	55
29905		40.67	11.55	0	39.5		-10	55
29925		40.72	11.55	0	39.5		-10	55
29945		40.85	11.55	0	39.5		-10	55
29965		41.08	11.55	0	39.5		-10	55
29985		41.46	11.55	0	39.5		-10	55
30005		41.46	11.55	0	39.5		-10	55
30025		41.67	11.55	0	39.5		-10	55
30045		41.92	11.55	0	39.5		-10	55
30065		42.05	11.55	0	39.5		-10	55
30085		42.3	11.55	0	39.5		-10	55
30090		42.3	11.55	0	39.5		-10	55
30105		42.38	11.55	0	39.5		-10	55
30125		42.65	11.55	0	39.5		-10	55
30145		42.95	11.55	0	39.5		-10	55
30150		42.95	11.55	0	39.5		-10	55
30165		43.14	11.55	0	39.5		-10	55
30185		43.29	11.55	0	39.5		-10	55
30205		43.57	11.55	0	39.5		-10	55
30215		43.57	11.55	0	39.5		-10	55
30225		43.81	11.55	0	39.5		-10	55
30245		43.95	11.55	0	39.5		-10	55
30265		44.19	11.55	0	39.5		-10	55
30275		44.19	11.55	0	39.5		-10	55
30285		44.48	11.55	0	39.5		-10	55
30305		44.48	11.55	0	39.5		-10	55
30325		44.84	11.55	0	39.5		-10	55
30340		44.84	11.55	0	39.5		-10	55
30345		45.22	11.55	0	39.5		-10	55
30365		45.28	11.55	0	39.5		-10	55
30385		45.37	11.55	0	39.5		-10	55
30400		45.37	11.55	0	39.5		-10	55
30405		45.52	11.55	0	39.5		-10	55
30425		45.75	11.55	0	39.5		-10	55
30445		46.03	11.55	0	39.5		-10	55
30465		46.18	11.55	0	39.5		-10	55
30485		46.43	11.55	0	39.5		-10	55
30505		46.51	11.55	0	39.5		-10	55
30525		46.75	11.55	0	39.5		-10	55
30545		46.95	11.55	0	39.5		-10	55
30565		47.31	11.55	0	39.5		-10	55
30585		47.33	11.55	0	39.5		-10	55
30590		47.33	11.55	0	39.5		-10	55
30605		47.35	11.55	0	39.5		-10	55
30625		47.67	11.55	0	39.5		-10	55
30645		47.9	11.55	0	39.5		-10	55
30650		47.9	11.55	0	39.5		-10	55
30665		47.94	11.55	0	39.5		-10	55
30685		48.07	11.55	0	39.5		-10	55
30705		48.13	11.55	0	39.5		-10	55
30715		48.13	11.55	0	39.5		-10	55
30725		48.26	11.55	0	39.5		-10	55
30745		48.61	11.55	0	39.5		-10	55
30765		48.75	11.55	0	39.5		-10	55
30775		48.75	11.55	0	39.5		-10	55
30785		48.76	11.55	0	39.5		-10	55
30805		48.86	11.55	0	39.5		-10	55
30825		48.99	11.55	0	39.5		-10	55
30840		48.99	11.87	0	39.5		-10	55
30845		49.25	11.87	0	39.5		-10	55
30865		49.04	11.87	0	39.5		-10	55
30885		49.23	11.87	0	39.5		-10	55
30900		49.23	11.87	0	39.5		-10	55
30905		49.3	11.87	0	39.5		-10	55
30925		49.31	11.87	0	39.5		-10	55
30945		49.38	11.87	0	39.5		-10	55
30960		49.38	11.87	0	39.5		-10	55
30965		49.37	11.87	0	39.5		-10	55
30985		49.31	11.87	0	39.5		-10	55
31005		49.45	11.87	0	39.5		-10	55
31025		49.49	11.87	0	39.5		-10	55
31045		49.49	11.87	0	39.5		-10	55
31065		49.32	11.87	0	39.5		-10	55
31085		49.5	11.87	0	39.5		-10	55
31090		49.5	11.87	0	39.5		-10	55
31105		49.35	11.87	0	39.5		-10	55
31125		49.41	11.87	0	39.5		-10	55
31145		49.34	11.87	0	39.5		-10	55
31150		49.34	11.87	0	39.5		-10	55
31165		49.42	11.87	0	39.5		-10	55
31185		49.24	11.87	0	39.5		-10	55
31205		49	11.87	0	39.5		-10	55
31210		49	11.87	0	39.5		-10	55
31225		49.05	11.87	0	39.5		-10	55
31245		48.79	11.87	0	39.5		-10	55
31265		48.83	11.87	0	39.5		-10	55
31275		48.83	11.87	0	39.5		-10	55
31285		48.41	11.87	0	39.5		-10	55
31305		48.43	11.87	0	39.5		-10	55
31325		48.28	11.87	0	39.5		-10	55
31335		48.28	11.87	0	39.5		-10	55
31345		48.19	11.87	0	39.5		-10	55
31365		47.8	11.87	0	39.5		-10	55
31385		47.84	11.87	0	39.5		-10	55
31400		47.84	11.82	0	39.5		-10	55
31405		47.52	11.82	0	39.5		-10	55
31425		47.3	11.82	0	39.5		-10	55
31445		47.13	11.82	0	39.5		-10	55
31460		47.13	11.82	0	39.5		-10	55
31465		46.76	11.82	0	39.5		-10	55
31485		46.77	11.82	0	39.5		-10	55
31505		46.36	11.82	0	39.5		-10	55
31525		46.17	11.82	0	39.5		-10	55
31545		46.03	11.82	0	39.5		-10	55
31565		45.96	11.82	0	39.5		-10	55
31585		45.67	11.82	0	39.5		-10	55
31605		45.62	11.82	0	39.5		-10	55
31625		45.13	11.82	0	39.5		-10	55
31645		45.12	11.82	0	39.5		-10	55
31650		45.12	11.82	0	39.5		-10	55
31665		44.76	11.82	0	39.5		-10	55
31685		44.66	11.82	0	39.5		-10	55
31705		44.32	11.82	0	39.5		-10	55
31710		44.32	11.82	0	39.5		-10	55
31725		44.33	11.82	0	39.5		-10	55
31745		43.96	11.82	0	39.5		-10	55
31765		43.96	11.82	0	39.5		-10	55
31775		43.96	11.82	0	39.5		-10	55
31785		43.7	11.82	0	39.5		-10	55
31805		43.54	11.82	0	39.5		-10	55
31825		43.48	11.82	0	39.5		-10	55
31835		43.48	11.82	0	39.5		-10	55
31845		43.26	11.82	0	39.5		-10	55
31865		43.17	11.82	0	39.5		-10	55
31885		42.87	11.82	0	39.5		-10	55
31900		42.87	11.9	0	39.5		-10	55
31905		42.53	11.9	0	39.5		-10	55
31925		42.28	11.9	0	39.5		-10	55
31945		42.12	11.9	0	39.5		-10	55
31960		42.12	11.9	0	39.5		-10	55
31965		42.06	11.9	0	39.5		-10	55
31985		42.05	11.9	0	39.5		-10	55
32005		41.98	11.9	0	39.5		-10	55
32025		41.68	11.9	0	39.5		-10	55
32045		41.4	11.9	0	39.5		-10	55
32065		41.39	11.9	0	39.5		-10	55
32085		41.12	11.9	0	39.5		-10	55
32105		41.02	11.9	0	39.5		-10	55
32125		40.9	11.9	0	39.5		-10	55
32145		40.74	11.9	0	39.5		-10	55
32150		40.74	11.9	0	39.5		-10	55
32165		40.55	11.9	0	39.5		-10	55
32185		40.55	11.9	0	39.5		-10	55
32205		40.46	11.9	0	39.5		-10	55
32210		40.46	11.9	0	39.5		-10	55
32225		40.23	11.9	0	39.5		-10	55
32245		40.2	11.9	0	39.5		-10	55
32265		40.22	11.9	0	39.5		-10	55
32275		40.22	11.9	0	39.5		-10	55
[truncated: 448 more rows]
