# Supplementary material for: Clinical identification of the stimulus intensity to measure temporal summation of second pain
Source: Sci Rep. 2022 Jul 28;12:12915. doi: 10.1038/s41598-022-17171-6 (PMC9334644; doi:10.1038/s41598-022-17171-6)
Supplement: Supplementary file 2 — Supplementary Information 2. [file 41598_2022_17171_MOESM2_ESM.zip › 38 PT2.xlsx]

## Sheet: Sheet1
Timestamp [msec]	Heater [C]	Tec [C]	Water [C]	COVAS	Baseline [C]	Events	LimiterMin [C]	LimiterMax [C]
30		40.47	11.21	0	40.5		-10	55
50		40.73	11.21	0	40.5		-10	55
60		40.73	11.21	0	40.5		-10	55
70		40.55	11.21	0	40.5		-10	55
90		40.55	11.21	0	40.5		-10	55
95		40.55	11.21	0	40.5		-10	55
110		40.67	11.21	0	40.5		-10	55
130		40.53	11.21	0	40.5		-10	55
150		40.5	11.21	0	40.5		-10	55
170		40.65	11.21	0	40.5		-10	55
190		40.61	11.21	0	40.5		-10	55
210		40.42	11.21	0	40.5		-10	55
215		40.42	11.21	0	40.5		-10	55
230		40.31	11.21	0	40.5		-10	55
250		40.49	11.21	0	40.5		-10	55
270		40.6	11.21	0	40.5		-10	55
275		40.6	11.21	0	40.5		-10	55
290		40.38	11.21	0	40.5		-10	55
310		40.4	11.21	0	40.5		-10	55
330		40.5	11.21	0	40.5		-10	55
340		40.5	11.21	0	40.5		-10	55
350		40.48	11.21	0	40.5		-10	55
370		40.57	11.21	0	40.5		-10	55
390		40.47	11.21	0	40.5		-10	55
400		40.47	11.21	0	40.5		-10	55
410		40.48	11.21	0	40.5		-10	55
430		40.54	11.21	0	40.5		-10	55
450		40.38	11.21	0	40.5		-10	55
465		40.38	11.21	0	40.5		-10	55
470		40.44	11.21	0	40.5		-10	55
490		40.57	11.21	0	40.5		-10	55
510		40.45	11.21	0	40.5		-10	55
525		40.45	11.21	0	40.5		-10	55
530		40.46	11.21	0	40.5		-10	55
550		40.6	11.21	0	40.5		-10	55
570		40.4	11.21	0	40.5		-10	55
590		40.44	11.17	0	40.5		-10	55
610		40.41	11.17	0	40.5		-10	55
630		40.49	11.17	0	40.5		-10	55
650		40.44	11.17	0	40.5		-10	55
670		40.49	11.17	0	40.5		-10	55
690		40.6	11.17	0	40.5		-10	55
710		40.57	11.17	0	40.5		-10	55
715		40.57	11.17	0	40.5		-10	55
730		40.37	11.17	0	40.5		-10	55
750		40.57	11.17	0	40.5		-10	55
770		40.45	11.17	0	40.5		-10	55
775		40.45	11.17	0	40.5		-10	55
790		40.5	11.17	0	40.5		-10	55
810		40.65	11.17	0	40.5		-10	55
830		40.46	11.17	0	40.5		-10	55
840		40.46	11.17	0	40.5		-10	55
850		40.46	11.17	0	40.5		-10	55
870		40.39	11.17	0	40.5		-10	55
890		40.64	11.17	0	40.5		-10	55
900		40.64	11.17	0	40.5		-10	55
910		40.47	11.17	0	40.5		-10	55
930		40.6	11.17	0	40.5		-10	55
950		40.55	11.17	0	40.5		-10	55
965		40.55	11.17	0	40.5		-10	55
970		40.4	11.17	0	40.5		-10	55
990		40.86	11.17	0	40.5		-10	55
1010		40.62	11.17	0	40.5		-10	55
1025		40.62	11.17	0	40.5		-10	55
1030		40.59	11.17	0	40.5		-10	55
1050		40.7	11.17	0	40.5		-10	55
1070		40.38	11.17	0	40.5		-10	55
1090		40.56	11.01	0	40.5		-10	55
1110		40.62	11.01	0	40.5		-10	55
1130		40.59	11.01	0	40.5		-10	55
1150		40.63	11.01	0	40.5		-10	55
1170		40.6	11.01	0	40.5		-10	55
1190		40.53	11.01	0	40.5		-10	55
1210		40.54	11.01	0	40.5		-10	55
1215		40.54	11.01	0	40.5		-10	55
1230		40.43	11.01	0	40.5		-10	55
1250		40.56	11.01	0	40.5		-10	55
1270		40.38	11.01	0	40.5		-10	55
1275		40.38	11.01	0	40.5		-10	55
1290		40.48	11.01	0	40.5		-10	55
1310		40.7	11.01	0	40.5		-10	55
1330		40.46	11.01	0	40.5		-10	55
1335		40.46	11.01	0	40.5		-10	55
1350		40.49	11.01	0	40.5		-10	55
1370		40.67	11.01	0	40.5		-10	55
1390		40.66	11.01	0	40.5		-10	55
1400		40.66	11.01	0	40.5		-10	55
1410		40.5	11.01	0	40.5		-10	55
1430		40.48	11.01	0	40.5		-10	55
1450		40.4	11.01	0	40.5		-10	55
1460		40.4	11.01	0	40.5		-10	55
1470		40.62	11.01	0	40.5		-10	55
1490		40.61	11.01	0	40.5		-10	55
1510		40.59	11.01	0	40.5		-10	55
1525		40.59	11.01	0	40.5		-10	55
1530		40.64	11.01	0	40.5		-10	55
1550		40.63	11.01	0	40.5		-10	55
1570		40.39	11.01	0	40.5		-10	55
1585		40.39	11.01	0	40.5		-10	55
1590		40.57	11.01	0	40.5		-10	55
1610		40.42	11.01	0	40.5		-10	55
1630		40.51	11.01	0	40.5		-10	55
1650		40.48	11.02	0	40.5		-10	55
1670		40.53	11.02	0	40.5		-10	55
1690		40.58	11.02	0	40.5		-10	55
1710		40.51	11.02	0	40.5		-10	55
1730		40.49	11.02	0	40.5		-10	55
1750		40.55	11.02	0	40.5		-10	55
1770		40.42	11.02	0	40.5		-10	55
1775		40.42	11.02	0	40.5		-10	55
1790		40.43	11.02	0	40.5		-10	55
1810		40.49	11.02	0	40.5		-10	55
1830		40.54	11.02	0	40.5		-10	55
1835		40.54	11.02	0	40.5		-10	55
1850		40.52	11.02	0	40.5		-10	55
1870		40.46	11.02	0	40.5		-10	55
1890		40.35	11.02	0	40.5		-10	55
1900		40.35	11.02	0	40.5		-10	55
1910		40.46	11.02	0	40.5		-10	55
1930		40.54	11.02	0	40.5		-10	55
1950		40.63	11.02	0	40.5		-10	55
1960		40.63	11.02	0	40.5		-10	55
1970		40.54	11.02	0	40.5		-10	55
1990		40.56	11.02	0	40.5		-10	55
2010		40.58	11.02	0	40.5		-10	55
2025		40.58	11.02	0	40.5		-10	55
2030		40.51	11.02	0	40.5		-10	55
2050		40.55	11.02	0	40.5		-10	55
2070		40.45	11.02	0	40.5		-10	55
2085		40.45	11.02	0	40.5		-10	55
2090		40.46	11.02	0	40.5		-10	55
2110		40.51	11.02	0	40.5		-10	55
2130		40.46	11.02	0	40.5		-10	55
2150		40.51	10.96	0	40.5		-10	55
2170		40.63	10.96	0	40.5		-10	55
2190		40.52	10.96	0	40.5		-10	55
2210		40.51	10.96	0	40.5		-10	55
2230		40.48	10.96	0	40.5		-10	55
2250		40.57	10.96	0	40.5		-10	55
2270		40.51	10.96	0	40.5		-10	55
2275		40.51	10.96	0	40.5		-10	55
2290		40.44	10.96	0	40.5		-10	55
2310		40.43	10.96	0	40.5		-10	55
2330		40.51	10.96	0	40.5		-10	55
2335		40.51	10.96	0	40.5		-10	55
2350		40.55	10.96	0	40.5		-10	55
2370		40.58	10.96	0	40.5		-10	55
2390		40.5	10.96	0	40.5		-10	55
2400		40.5	10.96	0	40.5		-10	55
2410		40.53	10.96	0	40.5		-10	55
2430		40.46	10.96	0	40.5		-10	55
2450		40.63	10.96	0	40.5		-10	55
2460		40.63	10.96	0	40.5		-10	55
2470		40.53	10.96	0	40.5		-10	55
2490		40.51	10.96	0	40.5		-10	55
2510		40.43	10.96	0	40.5		-10	55
2525		40.43	10.96	0	40.5		-10	55
2530		40.55	10.96	0	40.5		-10	55
2550		40.57	10.96	0	40.5		-10	55
2570		40.53	10.96	0	40.5		-10	55
2585		40.53	10.96	0	40.5		-10	55
2590		40.58	10.96	0	40.5		-10	55
2610		40.63	10.96	0	40.5		-10	55
2630		40.59	10.96	0	40.5		-10	55
2645		40.59	10.96	0	40.5		-10	55
2650		40.41	10.96	0	40.5		-10	55
2670		40.36	10.96	0	40.5		-10	55
2690		40.52	10.96	0	40.5		-10	55
2710		40.46	10.99	0	40.5		-10	55
2730		40.52	10.99	0	40.5		-10	55
2750		40.64	10.99	0	40.5		-10	55
2770		40.45	10.99	0	40.5		-10	55
2775		40.45	10.99	0	40.5		-10	55
2790		40.53	10.99	0	40.5		-10	55
2810		40.42	10.99	0	40.5		-10	55
2830		40.57	10.99	0	40.5		-10	55
2835		40.57	10.99	0	40.5		-10	55
2850		40.53	10.99	0	40.5		-10	55
2870		40.49	10.99	0	40.5		-10	55
2890		40.59	10.99	0	40.5		-10	55
2895		40.59	10.99	0	40.5		-10	55
2910		40.55	10.99	0	40.5		-10	55
2930		40.47	10.99	0	40.5		-10	55
2950		40.52	10.99	0	40.5		-10	55
2960		40.52	10.99	0	40.5		-10	55
2970		40.66	10.99	0	40.5		-10	55
2990		40.58	10.99	0	40.5		-10	55
3010		40.64	10.99	0	40.5		-10	55
3020		40.64	10.99	0	40.5		-10	55
3030		40.56	10.99	0	40.5		-10	55
3050		40.42	10.99	0	40.5		-10	55
3070		40.57	10.99	0	40.5		-10	55
3085		40.57	10.99	0	40.5		-10	55
3090		40.47	10.99	0	40.5		-10	55
3110		40.53	10.99	0	40.5		-10	55
3130		40.72	10.99	0	40.5		-10	55
3145		40.72	10.99	0	40.5		-10	55
3150		40.37	10.99	0	40.5		-10	55
3170		40.46	10.99	0	40.5		-10	55
3190		40.59	10.99	0	40.5		-10	55
3210		40.53	11.14	0	40.5		-10	55
3230		40.6	11.14	0	40.5		-10	55
3250		40.64	11.14	0	40.5		-10	55
3270		40.6	11.14	0	40.5		-10	55
3290		40.48	11.14	0	40.5		-10	55
3310		40.59	11.14	0	40.5		-10	55
3330		40.48	11.14	0	40.5		-10	55
3335		40.48	11.14	0	40.5		-10	55
3350		40.58	11.14	0	40.5		-10	55
3370		40.49	11.14	0	40.5		-10	55
3390		40.65	11.14	0	40.5		-10	55
3395		40.65	11.14	0	40.5		-10	55
3410		40.44	11.14	0	40.5		-10	55
3430		40.48	11.14	0	40.5		-10	55
3450		40.59	11.14	0	40.5		-10	55
3460		40.59	11.14	0	40.5		-10	55
3470		40.65	11.14	0	40.5		-10	55
3490		40.58	11.14	0	40.5		-10	55
3510		40.52	11.14	0	40.5		-10	55
3520		40.52	11.14	0	40.5		-10	55
3530		40.48	11.14	0	40.5		-10	55
3550		40.54	11.14	0	40.5		-10	55
3570		40.48	11.14	0	40.5		-10	55
3585		40.48	11.14	0	40.5		-10	55
3590		40.41	11.14	0	40.5		-10	55
3610		40.39	11.14	0	40.5		-10	55
3630		40.49	11.14	0	40.5		-10	55
3645		40.49	11.14	0	40.5		-10	55
3650		40.42	11.14	0	40.5		-10	55
3670		40.41	11.14	0	40.5		-10	55
3690		40.34	11.14	0	40.5		-10	55
3710		40.47	11.06	0	40.5		-10	55
3730		40.57	11.06	0	40.5		-10	55
3750		40.35	11.06	0	40.5		-10	55
3770		40.42	11.06	0	40.5		-10	55
3790		40.4	11.06	0	40.5		-10	55
3810		40.54	11.06	0	40.5		-10	55
3830		40.5	11.06	0	40.5		-10	55
3835		40.5	11.06	0	40.5		-10	55
3850		40.46	11.06	0	40.5		-10	55
3870		40.5	11.06	0	40.5		-10	55
3890		40.42	11.06	0	40.5		-10	55
3895		40.42	11.06	0	40.5		-10	55
3910		40.44	11.06	0	40.5		-10	55
3930		40.49	11.06	0	40.5		-10	55
3950		40.5	11.06	0	40.5		-10	55
3960		40.5	11.06	0	40.5		-10	55
3970		40.46	11.06	0	40.5		-10	55
3990		40.55	11.06	0	40.5		-10	55
4010		40.6	11.06	0	40.5		-10	55
4020		40.6	11.06	0	40.5		-10	55
4030		40.62	11.06	0	40.5		-10	55
4050		40.5	11.06	0	40.5		-10	55
4070		40.49	11.06	0	40.5		-10	55
4085		40.49	11.06	0	40.5		-10	55
4090		40.31	11.06	0	40.5		-10	55
4110		40.56	11.06	0	40.5		-10	55
4130		40.4	11.06	0	40.5		-10	55
4145		40.4	11.06	0	40.5		-10	55
4150		40.47	11.06	0	40.5		-10	55
4170		40.55	11.06	0	40.5		-10	55
4190		40.57	11.06	0	40.5		-10	55
4205		40.57	11.06	0	40.5		-10	55
4210		40.32	11.06	0	40.5		-10	55
4230		40.63	11.06	0	40.5		-10	55
4250		40.51	11.06	0	40.5		-10	55
4270		40.55	11.14	0	40.5		-10	55
4290		40.46	11.14	0	40.5		-10	55
4310		40.52	11.14	0	40.5		-10	55
4330		40.54	11.14	0	40.5		-10	55
4350		40.54	11.14	0	40.5		-10	55
4370		40.35	11.14	0	40.5		-10	55
4390		40.51	11.14	0	40.5		-10	55
4395		40.51	11.14	0	40.5		-10	55
4410		40.55	11.14	0	40.5		-10	55
4430		40.73	11.14	0	40.5		-10	55
4450		40.45	11.14	0	40.5		-10	55
4455		40.45	11.14	0	40.5		-10	55
4470		40.62	11.14	0	40.5		-10	55
4490		40.6	11.14	0	40.5		-10	55
4510		40.56	11.14	0	40.5		-10	55
4520		40.56	11.14	0	40.5		-10	55
4530		40.5	11.14	0	40.5		-10	55
4550		40.51	11.14	0	40.5		-10	55
4570		40.56	11.14	0	40.5		-10	55
4580		40.56	11.14	0	40.5		-10	55
4590		40.53	11.14	0	40.5		-10	55
4610		40.51	11.14	0	40.5		-10	55
4630		40.49	11.14	0	40.5		-10	55
4645		40.49	11.14	0	40.5		-10	55
4650		40.52	11.14	0	40.5		-10	55
4670		40.46	11.14	0	40.5		-10	55
4690		40.71	11.14	0	40.5		-10	55
4705		40.71	11.14	0	40.5		-10	55
4710		40.61	11.14	0	40.5		-10	55
4730		40.48	11.14	0	40.5		-10	55
4750		40.47	11.14	0	40.5		-10	55
4770		40.51	11.04	0	40.5		-10	55
4790		40.51	11.04	0	40.5		-10	55
4810		40.51	11.04	0	40.5		-10	55
4830		40.41	11.04	0	40.5		-10	55
4850		40.57	11.04	0	40.5		-10	55
4870		40.58	11.04	0	40.5		-10	55
4890		40.55	11.04	0	40.5		-10	55
4895		40.55	11.04	0	40.5		-10	55
4910		40.44	11.04	0	40.5		-10	55
4930		40.56	11.04	0	40.5		-10	55
4950		40.57	11.04	0	40.5		-10	55
4955		40.57	11.04	0	40.5		-10	55
4970		40.6	11.04	0	40.5		-10	55
4990		40.5	11.04	0	40.5		-10	55
5010		40.54	11.04	0	40.5		-10	55
5020		40.54	11.04	0	40.5		-10	55
5030		40.41	11.04	0	40.5		-10	55
5050		40.39	11.04	0	40.5		-10	55
5070		40.44	11.04	0	40.5		-10	55
5080		40.44	11.04	0	40.5		-10	55
5090		40.48	11.04	0	40.5		-10	55
5110		40.56	11.04	0	40.5		-10	55
5130		40.48	11.04	0	40.5		-10	55
5145		40.48	11.04	0	40.5		-10	55
5150		40.5	11.04	0	40.5		-10	55
5170		40.62	11.04	0	40.5		-10	55
5190		40.43	11.04	0	40.5		-10	55
5205		40.43	11.04	0	40.5		-10	55
5210		40.58	11.04	0	40.5		-10	55
5230		40.54	11.04	0	40.5		-10	55
5250		40.53	11.04	0	40.5		-10	55
5270		40.71	11.06	0	40.5		-10	55
5290		40.78	11.06	0	40.5		-10	55
5310		40.89	11.06	0	40.5		-10	55
5330		40.97	11.06	0	40.5		-10	55
5350		41.08	11.06	0	40.5		-10	55
5370		41.13	11.06	0	40.5		-10	55
5390		41.25	11.06	0	40.5		-10	55
5395		41.25	11.06	0	40.5		-10	55
5410		41.39	11.06	0	40.5		-10	55
5430		41.45	11.06	0	40.5		-10	55
5450		41.61	11.06	0	40.5		-10	55
5455		41.61	11.06	0	40.5		-10	55
5470		41.64	11.06	0	40.5		-10	55
5490		41.98	11.06	0	40.5		-10	55
5510		42.23	11.06	0	40.5		-10	55
5515		42.23	11.06	0	40.5		-10	55
5530		42.32	11.06	0	40.5		-10	55
5550		42.39	11.06	0	40.5		-10	55
5570		42.41	11.06	0	40.5		-10	55
5580		42.41	11.06	0	40.5		-10	55
5590		42.61	11.06	0	40.5		-10	55
5610		42.88	11.06	0	40.5		-10	55
5630		43.02	11.06	0	40.5		-10	55
5640		43.02	11.06	0	40.5		-10	55
5650		43.26	11.06	0	40.5		-10	55
5670		43.47	11.06	0	40.5		-10	55
5690		43.53	11.06	0	40.5		-10	55
5705		43.53	11.06	0	40.5		-10	55
5710		43.65	11.06	0	40.5		-10	55
5730		43.85	11.06	0	40.5		-10	55
5750		43.97	11.06	0	40.5		-10	55
5765		43.97	11.06	0	40.5		-10	55
5770		44.1	11.06	0	40.5		-10	55
5790		44.33	11.06	0	40.5		-10	55
5810		44.4	11.06	0	40.5		-10	55
5830		44.43	11.07	0	40.5		-10	55
5850		44.74	11.07	0	40.5		-10	55
5870		44.78	11.07	0	40.5		-10	55
5890		45.21	11.07	0	40.5		-10	55
5910		45.3	11.07	0	40.5		-10	55
5930		45.28	11.07	0	40.5		-10	55
5950		45.46	11.07	0	40.5		-10	55
5955		45.46	11.07	0	40.5		-10	55
5970		45.83	11.07	0	40.5		-10	55
5990		45.94	11.07	0	40.5		-10	55
6010		46.1	11.07	0	40.5		-10	55
6015		46.1	11.07	0	40.5		-10	55
6030		46.16	11.07	0	40.5		-10	55
6050		46.15	11.07	0	40.5		-10	55
6070		46.2	11.07	0	40.5		-10	55
6080		46.2	11.07	0	40.5		-10	55
6090		46.52	11.07	0	40.5		-10	55
6110		46.74	11.07	0	40.5		-10	55
6130		46.91	11.07	0	40.5		-10	55
6140		46.91	11.07	0	40.5		-10	55
6150		46.9	11.07	0	40.5		-10	55
6170		46.98	11.07	0	40.5		-10	55
6190		47.38	11.07	0	40.5		-10	55
6205		47.38	11.07	0	40.5		-10	55
6210		47.34	11.07	0	40.5		-10	55
6230		47.42	11.07	0	40.5		-10	55
6250		47.53	11.07	0	40.5		-10	55
6265		47.53	11.07	0	40.5		-10	55
6270		47.74	11.07	0	40.5		-10	55
6290		47.81	11.07	0	40.5		-10	55
6310		47.98	11.07	0	40.5		-10	55
6330		48.05	11.01	0	40.5		-10	55
6350		48.19	11.01	0	40.5		-10	55
6370		48.32	11.01	0	40.5		-10	55
6390		48.48	11.01	0	40.5		-10	55
6410		48.74	11.01	0	40.5		-10	55
6430		48.66	11.01	0	40.5		-10	55
6450		48.8	11.01	0	40.5		-10	55
6455		48.8	11.01	0	40.5		-10	55
6470		48.84	11.01	0	40.5		-10	55
6490		49.12	11.01	0	40.5		-10	55
6510		49.29	11.01	0	40.5		-10	55
6515		49.29	11.01	0	40.5		-10	55
6530		49.28	11.01	0	40.5		-10	55
6550		49.41	11.01	0	40.5		-10	55
6570		49.65	11.01	0	40.5		-10	55
6580		49.65	11.01	0	40.5		-10	55
6590		49.7	11.01	0	40.5		-10	55
6610		49.84	11.01	0	40.5		-10	55
6630		49.83	11.01	0	40.5		-10	55
6640		49.83	11.01	0	40.5		-10	55
6650		49.96	11.01	0	40.5		-10	55
6670		50.16	11.01	0	40.5		-10	55
6690		50.38	11.01	0	40.5		-10	55
6705		50.38	11.01	0	40.5		-10	55
6710		50.42	11.01	0	40.5		-10	55
6730		50.3	11.01	0	40.5		-10	55
6750		50.27	11.01	0	40.5		-10	55
6765		50.27	11.01	0	40.5		-10	55
6770		50.34	11.01	0	40.5		-10	55
6790		50.37	11.01	0	40.5		-10	55
6810		50.54	11.01	0	40.5		-10	55
6825		50.54	11.01	0	40.5		-10	55
6830		50.91	11.01	0	40.5		-10	55
6850		50.62	11.01	0	40.5		-10	55
6870		50.58	11.01	0	40.5		-10	55
6890		50.78	11.09	0	40.5		-10	55
6910		50.48	11.09	0	40.5		-10	55
6930		50.55	11.09	0	40.5		-10	55
6950		50.58	11.09	0	40.5		-10	55
6970		50.37	11.09	0	40.5		-10	55
6990		50.26	11.09	0	40.5		-10	55
7010		50.29	11.09	0	40.5		-10	55
7015		50.29	11.09	0	40.5		-10	55
7030		50.24	11.09	0	40.5		-10	55
7050		50.09	11.09	0	40.5		-10	55
7070		49.91	11.09	0	40.5		-10	55
7080		49.91	11.09	0	40.5		-10	55
7090		49.78	11.09	0	40.5		-10	55
7110		49.55	11.09	0	40.5		-10	55
7130		49.4	11.09	0	40.5		-10	55
7140		49.4	11.09	0	40.5		-10	55
7150		49.28	11.09	0	40.5		-10	55
7170		49.08	11.09	0	40.5		-10	55
7190		48.75	11.09	0	40.5		-10	55
7200		48.75	11.09	0	40.5		-10	55
7210		48.69	11.09	0	40.5		-10	55
7230		48.34	11.09	0	40.5		-10	55
7250		48.16	11.09	0	40.5		-10	55
7265		48.16	11.09	0	40.5		-10	55
7270		48.02	11.09	0	40.5		-10	55
7290		47.63	11.09	0	40.5		-10	55
7310		47.43	11.09	0	40.5		-10	55
7325		47.43	11.09	0	40.5		-10	55
7330		47.11	11.09	0	40.5		-10	55
7350		46.87	11.09	0	40.5		-10	55
7370		46.77	11.09	0	40.5		-10	55
7390		46.47	10.93	0	40.5		-10	55
7410		46.28	10.93	0	40.5		-10	55
7430		46.02	10.93	0	40.5		-10	55
7450		45.74	10.93	0	40.5		-10	55
7470		45.46	10.93	0	40.5		-10	55
7490		45.38	10.93	0	40.5		-10	55
7510		45.1	10.93	0	40.5		-10	55
7515		45.1	10.93	0	40.5		-10	55
7530		44.84	10.93	0	40.5		-10	55
7550		44.72	10.93	0	40.5		-10	55
7570		44.68	10.93	0	40.5		-10	55
7575		44.68	10.93	0	40.5		-10	55
7590		44.36	10.93	0	40.5		-10	55
7610		44.29	10.93	0	40.5		-10	55
7630		44.02	10.93	0	40.5		-10	55
7640		44.02	10.93	0	40.5		-10	55
7650		43.89	10.93	0	40.5		-10	55
7670		43.68	10.93	0	40.5		-10	55
7690		43.56	10.93	0	40.5		-10	55
7700		43.56	10.93	0	40.5		-10	55
7710		43.34	10.93	0	40.5		-10	55
7730		43.23	10.93	0	40.5		-10	55
7750		43.05	10.93	0	40.5		-10	55
7765		43.05	10.93	0	40.5		-10	55
7770		42.84	10.93	0	40.5		-10	55
7790		42.65	10.93	0	40.5		-10	55
7810		42.47	10.93	0	40.5		-10	55
7825		42.47	10.93	0	40.5		-10	55
7830		42.34	10.93	0	40.5		-10	55
7850		42.29	10.93	0	40.5		-10	55
7870		41.96	10.93	0	40.5		-10	55
7890		42.08	10.99	0	40.5		-10	55
7910		41.62	10.99	0	40.5		-10	55
7930		41.65	10.99	0	40.5		-10	55
7950		41.44	10.99	0	40.5		-10	55
7970		41.37	10.99	0	40.5		-10	55
7990		41.34	10.99	0	40.5		-10	55
8010		41.11	10.99	0	40.5		-10	55
8015		41.11	10.99	0	40.5		-10	55
8030		41.06	10.99	0	40.5		-10	55
8050		41.03	10.99	0	40.5		-10	55
8070		40.99	10.99	0	40.5		-10	55
8075		40.99	10.99	0	40.5		-10	55
8090		40.94	10.99	0	40.5		-10	55
8110		40.91	10.99	0	40.5		-10	55
8130		40.83	10.99	0	40.5		-10	55
8135		40.83	10.99	0	40.5		-10	55
8150		40.84	10.99	0	40.5		-10	55
8170		40.72	10.99	0	40.5		-10	55
8190		40.64	10.99	0	40.5		-10	55
8200		40.64	10.99	0	40.5		-10	55
8210		40.76	10.99	0	40.5		-10	55
8230		40.61	10.99	0	40.5		-10	55
8250		40.66	10.99	0	40.5		-10	55
8260		40.66	10.99	0	40.5		-10	55
8270		40.75	10.99	0	40.5		-10	55
8290		40.68	10.99	0	40.5		-10	55
8310		40.72	10.99	0	40.5		-10	55
8325		40.72	10.99	0	40.5		-10	55
8330		40.66	10.99	0	40.5		-10	55
8350		40.69	10.99	0	40.5		-10	55
8370		40.62	10.99	0	40.5		-10	55
8390		40.74	10.89	0	40.5		-10	55
8410		40.79	10.89	0	40.5		-10	55
8430		40.87	10.89	0	40.5		-10	55
8450		40.99	10.89	0	40.5		-10	55
8470		40.81	10.89	0	40.5		-10	55
8490		40.99	10.89	0	40.5		-10	55
8510		40.95	10.89	0	40.5		-10	55
8530		41.25	10.89	0	40.5		-10	55
8550		41.19	10.89	0	40.5		-10	55
8570		41.37	10.89	0	40.5		-10	55
8575		41.37	10.89	0	40.5		-10	55
8590		41.4	10.89	0	40.5		-10	55
8610		41.53	10.89	0	40.5		-10	55
8630		41.61	10.89	0	40.5		-10	55
8635		41.61	10.89	0	40.5		-10	55
8650		41.76	10.89	0	40.5		-10	55
8670		42.08	10.89	0	40.5		-10	55
8690		42.08	10.89	0	40.5		-10	55
8700		42.08	10.89	0	40.5		-10	55
8710		42.3	10.89	0	40.5		-10	55
8730		42.52	10.89	0	40.5		-10	55
8750		42.58	10.89	0	40.5		-10	55
8760		42.58	10.89	0	40.5		-10	55
8770		42.73	10.89	0	40.5		-10	55
8790		43.1	10.89	0	40.5		-10	55
8810		43.25	10.89	0	40.5		-10	55
8825		43.25	10.89	0	40.5		-10	55
8830		43.27	10.89	0	40.5		-10	55
8850		43.56	10.89	0	40.5		-10	55
8870		43.71	10.89	0	40.5		-10	55
8885		43.71	10.89	0	40.5		-10	55
8890		43.98	10.89	0	40.5		-10	55
8910		44.09	10.89	0	40.5		-10	55
8930		44.28	10.89	0	40.5		-10	55
8950		44.5	10.98	0	40.5		-10	55
8970		44.7	10.98	0	40.5		-10	55
8990		44.81	10.98	0	40.5		-10	55
9010		45.18	10.98	0	40.5		-10	55
9030		45.25	10.98	0	40.5		-10	55
9050		45.61	10.98	0	40.5		-10	55
9070		45.48	10.98	0	40.5		-10	55
9075		45.48	10.98	0	40.5		-10	55
9090		45.91	10.98	0	40.5		-10	55
9110		45.91	10.98	0	40.5		-10	55
9130		46.14	10.98	0	40.5		-10	55
9135		46.14	10.98	0	40.5		-10	55
9150		46.11	10.98	0	40.5		-10	55
9170		46.54	10.98	0	40.5		-10	55
9190		46.79	10.98	0	40.5		-10	55
9200		46.79	10.98	0	40.5		-10	55
9210		46.88	10.98	0	40.5		-10	55
9230		47	10.98	0	40.5		-10	55
9250		47.07	10.98	0	40.5		-10	55
9260		47.07	10.98	0	40.5		-10	55
9270		47.23	10.98	0	40.5		-10	55
9290		47.49	10.98	0	40.5		-10	55
9310		47.56	10.98	0	40.5		-10	55
9325		47.56	10.98	0	40.5		-10	55
9330		47.86	10.98	0	40.5		-10	55
9350		47.85	10.98	0	40.5		-10	55
9370		48.17	10.98	0	40.5		-10	55
9385		48.17	10.98	0	40.5		-10	55
9390		48.24	10.98	0	40.5		-10	55
9410		48.22	10.98	0	40.5		-10	55
9430		48.61	10.98	0	40.5		-10	55
9450		48.75	11.07	0	40.5		-10	55
9470		48.78	11.07	0	40.5		-10	55
9490		49.03	11.07	0	40.5		-10	55
9510		49.06	11.07	0	40.5		-10	55
9530		49.27	11.07	0	40.5		-10	55
9550		49.54	11.07	0	40.5		-10	55
9570		49.6	11.07	0	40.5		-10	55
9575		49.6	11.07	0	40.5		-10	55
9590		49.85	11.07	0	40.5		-10	55
9610		49.94	11.07	0	40.5		-10	55
9630		49.8	11.07	0	40.5		-10	55
9635		49.8	11.07	0	40.5		-10	55
9650		50.09	11.07	0	40.5		-10	55
9670		50.22	11.07	0	40.5		-10	55
9690		50.21	11.07	0	40.5		-10	55
9700		50.21	11.07	0	40.5		-10	55
9710		50.67	11.07	0	40.5		-10	55
9730		50.5	11.07	0	40.5		-10	55
9750		50.51	11.07	0	40.5		-10	55
9760		50.51	11.07	0	40.5		-10	55
9770		50.62	11.07	0	40.5		-10	55
9790		50.8	11.07	0	40.5		-10	55
9810		50.77	11.07	0	40.5		-10	55
9820		50.77	11.07	0	40.5		-10	55
9830		50.77	11.07	0	40.5		-10	55
9850		50.75	11.07	0	40.5		-10	55
9870		50.85	11.07	0	40.5		-10	55
9885		50.85	11.07	0	40.5		-10	55
9890		50.88	11.07	0	40.5		-10	55
9910		50.79	11.07	0	40.5		-10	55
9930		50.84	11.07	0	40.5		-10	55
9945		50.84	11.07	0	40.5		-10	55
9950		50.75	11.07	0	40.5		-10	55
9970		50.58	11.07	0	40.5		-10	55
9990		50.46	11.07	0	40.5		-10	55
10010		50.29	10.99	0	40.5		-10	55
10030		50.35	10.99	0	40.5		-10	55
10050		50.15	10.99	0	40.5		-10	55
10070		49.97	10.99	0	40.5		-10	55
10090		50.1	10.99	0	40.5		-10	55
10110		49.74	10.99	0	40.5		-10	55
10130		49.33	10.99	0	40.5		-10	55
10135		49.33	10.99	0	40.5		-10	55
10150		49.24	10.99	0	40.5		-10	55
10170		49	10.99	0	40.5		-10	55
10190		48.69	10.99	0	40.5		-10	55
10195		48.69	10.99	0	40.5		-10	55
10210		48.56	10.99	0	40.5		-10	55
10230		48.16	10.99	0	40.5		-10	55
10250		48.01	10.99	0	40.5		-10	55
10260		48.01	10.99	0	40.5		-10	55
10270		47.72	10.99	0	40.5		-10	55
10290		47.58	10.99	0	40.5		-10	55
10310		47.44	10.99	0	40.5		-10	55
10320		47.44	10.99	0	40.5		-10	55
10330		47.18	10.99	0	40.5		-10	55
10350		46.93	10.99	0	40.5		-10	55
10370		46.64	10.99	0	40.5		-10	55
10385		46.64	10.99	0	40.5		-10	55
10390		46.38	10.99	0	40.5		-10	55
10410		46.31	10.99	0	40.5		-10	55
10430		45.8	10.99	0	40.5		-10	55
10445		45.8	10.99	0	40.5		-10	55
10450		45.75	10.99	0	40.5		-10	55
10470		45.57	10.99	0	40.5		-10	55
10490		45.57	10.99	0	40.5		-10	55
10510		45.27	11.29	0	40.5		-10	55
10530		45.01	11.29	0	40.5		-10	55
10550		44.73	11.29	0	40.5		-10	55
10570		44.73	11.29	0	40.5		-10	55
10590		44.47	11.29	0	40.5		-10	55
10610		44.23	11.29	0	40.5		-10	55
10630		44.18	11.29	0	40.5		-10	55
10635		44.18	11.29	0	40.5		-10	55
10650		43.9	11.29	0	40.5		-10	55
10670		43.73	11.29	0	40.5		-10	55
10690		43.52	11.29	0	40.5		-10	55
10695		43.52	11.29	0	40.5		-10	55
10710		43.53	11.29	0	40.5		-10	55
10730		43.3	11.29	0	40.5		-10	55
10750		43.18	11.29	0	40.5		-10	55
10760		43.18	11.29	0	40.5		-10	55
10770		43.01	11.29	0	40.5		-10	55
10790		42.85	11.29	0	40.5		-10	55
10810		42.56	11.29	0	40.5		-10	55
10820		42.56	11.29	0	40.5		-10	55
10830		42.47	11.29	0	40.5		-10	55
10850		42.35	11.29	0	40.5		-10	55
10870		42.19	11.29	0	40.5		-10	55
10885		42.19	11.29	0	40.5		-10	55
10890		42.02	11.29	0	40.5		-10	55
10910		41.85	11.29	0	40.5		-10	55
10930		41.68	11.29	0	40.5		-10	55
10945		41.68	11.29	0	40.5		-10	55
10950		41.6	11.29	0	40.5		-10	55
10970		41.57	11.29	0	40.5		-10	55
10990		41.37	11.29	0	40.5		-10	55
11010		41.25	11.14	0	40.5		-10	55
11030		41.21	11.14	0	40.5		-10	55
11050		41.13	11.14	0	40.5		-10	55
11070		41.09	11.14	0	40.5		-10	55
11090		41.02	11.14	0	40.5		-10	55
11110		41.1	11.14	0	40.5		-10	55
11130		40.83	11.14	0	40.5		-10	55
11150		40.95	11.14	0	40.5		-10	55
11170		41.09	11.14	0	40.5		-10	55
11190		40.97	11.14	0	40.5		-10	55
11195		40.97	11.14	0	40.5		-10	55
11210		40.85	11.14	0	40.5		-10	55
11230		40.91	11.14	0	40.5		-10	55
11250		40.89	11.14	0	40.5		-10	55
11255		40.89	11.14	0	40.5		-10	55
11270		40.69	11.14	0	40.5		-10	55
11290		40.78	11.14	0	40.5		-10	55
11310		40.67	11.14	0	40.5		-10	55
11320		40.67	11.14	0	40.5		-10	55
11330		40.82	11.14	0	40.5		-10	55
11350		40.73	11.14	0	40.5		-10	55
11370		40.78	11.14	0	40.5		-10	55
11380		40.78	11.14	0	40.5		-10	55
11390		40.8	11.14	0	40.5		-10	55
11410		40.74	11.14	0	40.5		-10	55
11430		40.78	11.14	0	40.5		-10	55
11445		40.78	11.14	0	40.5		-10	55
11450		40.81	11.14	0	40.5		-10	55
11470		40.84	11.14	0	40.5		-10	55
11490		40.97	11.14	0	40.5		-10	55
11505		40.97	11.14	0	40.5		-10	55
11510		40.86	11.14	0	40.5		-10	55
11530		40.9	11.14	0	40.5		-10	55
11550		40.85	11.14	0	40.5		-10	55
11570		40.69	11.26	0	40.5		-10	55
11590		40.95	11.26	0	40.5		-10	55
11610		40.91	11.26	0	40.5		-10	55
11630		40.9	11.26	0	40.5		-10	55
11650		40.94	11.26	0	40.5		-10	55
11670		40.84	11.26	0	40.5		-10	55
11690		40.93	11.26	0	40.5		-10	55
11695		40.93	11.26	0	40.5		-10	55
11710		40.81	11.26	0	40.5		-10	55
11730		40.96	11.26	0	40.5		-10	55
11750		40.78	11.26	0	40.5		-10	55
11755		40.78	11.26	0	40.5		-10	55
11770		40.83	11.26	0	40.5		-10	55
11790		40.88	11.26	0	40.5		-10	55
11810		40.83	11.26	0	40.5		-10	55
11820		40.83	11.26	0	40.5		-10	55
11830		40.83	11.26	0	40.5		-10	55
11850		40.77	11.26	0	40.5		-10	55
11870		40.73	11.26	0	40.5		-10	55
11880		40.73	11.26	0	40.5		-10	55
11890		40.78	11.26	0	40.5		-10	55
11910		40.77	11.26	0	40.5		-10	55
11930		40.58	11.26	0	40.5		-10	55
11945		40.58	11.26	0	40.5		-10	55
11950		40.74	11.26	0	40.5		-10	55
11970		40.76	11.26	0	40.5		-10	55
11990		40.58	11.26	0	40.5		-10	55
12005		40.58	11.26	0	40.5		-10	55
12010		40.68	11.26	0	40.5		-10	55
12030		40.58	11.26	0	40.5		-10	55
12050		40.59	11.26	0	40.5		-10	55
12070		40.6	11.19	0	40.5		-10	55
12090		40.69	11.19	0	40.5		-10	55
12110		40.72	11.19	0	40.5		-10	55
12130		40.74	11.19	0	40.5		-10	55
12150		40.73	11.19	0	40.5		-10	55
12170		40.71	11.19	0	40.5		-10	55
12190		40.76	11.19	0	40.5		-10	55
12195		40.76	11.19	0	40.5		-10	55
12210		40.88	11.19	0	40.5		-10	55
12230		40.96	11.19	0	40.5		-10	55
12250		41.11	11.19	0	40.5		-10	55
12255		41.11	11.19	0	40.5		-10	55
12270		41.07	11.19	0	40.5		-10	55
12290		41.4	11.19	0	40.5		-10	55
12310		41.47	11.19	0	40.5		-10	55
12320		41.47	11.19	0	40.5		-10	55
12330		41.54	11.19	0	40.5		-10	55
12350		41.8	11.19	0	40.5		-10	55
12370		41.84	11.19	0	40.5		-10	55
12380		41.84	11.19	0	40.5		-10	55
12390		42.05	11.19	0	40.5		-10	55
12410		42.22	11.19	0	40.5		-10	55
12430		42.29	11.19	0	40.5		-10	55
12440		42.29	11.19	0	40.5		-10	55
12450		42.51	11.19	0	40.5		-10	55
12470		42.93	11.19	0	40.5		-10	55
12490		42.92	11.19	0	40.5		-10	55
12505		42.92	11.19	0	40.5		-10	55
12510		43.05	11.19	0	40.5		-10	55
12530		43.28	11.19	0	40.5		-10	55
12550		43.5	11.19	0	40.5		-10	55
12565		43.5	11.19	0	40.5		-10	55
12570		43.73	11.19	0	40.5		-10	55
12590		44.03	11.19	0	40.5		-10	55
12610		43.98	11.19	0	40.5		-10	55
12630		44.15	11.26	0	40.5		-10	55
12650		44.6	11.26	0	40.5		-10	55
12670		44.68	11.26	0	40.5		-10	55
12690		44.94	11.26	0	40.5		-10	55
12695		44.94	11.26	0	40.5		-10	55
12710		45.03	11.26	0	40.5		-10	55
12730		45.08	11.26	0	40.5		-10	55
12750		45.46	11.26	0	40.5		-10	55
12755		45.46	11.26	0	40.5		-10	55
12770		45.57	11.26	0	40.5		-10	55
12790		45.81	11.26	0	40.5		-10	55
12810		45.91	11.26	0	40.5		-10	55
12815		45.91	11.26	0	40.5		-10	55
12830		46.17	11.26	0	40.5		-10	55
12850		46.34	11.26	0	40.5		-10	55
12870		46.59	11.26	0	40.5		-10	55
12880		46.59	11.26	0	40.5		-10	55
12890		46.77	11.26	0	40.5		-10	55
12910		46.86	11.26	0	40.5		-10	55
12930		46.86	11.26	0	40.5		-10	55
12940		46.86	11.26	0	40.5		-10	55
12950		47.27	11.26	0	40.5		-10	55
12970		47.4	11.26	0	40.5		-10	55
12990		47.49	11.26	0	40.5		-10	55
13005		47.49	11.26	0	40.5		-10	55
13010		47.61	11.26	0	40.5		-10	55
13030		47.83	11.26	0	40.5		-10	55
13050		47.98	11.26	0	40.5		-10	55
13065		47.98	11.26	0	40.5		-10	55
13070		48.06	11.26	0	40.5		-10	55
13090		48.27	11.26	0	40.5		-10	55
13110		48.38	11.26	0	40.5		-10	55
13130		48.61	11.39	0	40.5		-10	55
13150		48.68	11.39	0	40.5		-10	55
13170		48.86	11.39	0	40.5		-10	55
13190		48.99	11.39	0	40.5		-10	55
13210		49.15	11.39	0	40.5		-10	55
13230		49.23	11.39	0	40.5		-10	55
13250		49.23	11.39	0	40.5		-10	55
13255		49.23	11.39	0	40.5		-10	55
13270		49.46	11.39	0	40.5		-10	55
13290		49.55	11.39	0	40.5		-10	55
13310		49.59	11.39	0	40.5		-10	55
13315		49.59	11.39	0	40.5		-10	55
13330		49.84	11.39	0	40.5		-10	55
13350		49.99	11.39	0	40.5		-10	55
13370		50.12	11.39	0	40.5		-10	55
13380		50.12	11.39	0	40.5		-10	55
13390		50.09	11.39	0	40.5		-10	55
13410		50.08	11.39	0	40.5		-10	55
13430		50.08	11.39	0	40.5		-10	55
13440		50.08	11.39	0	40.5		-10	55
13450		50.02	11.39	0	40.5		-10	55
13470		50.3	11.39	0	40.5		-10	55
13490		50.39	11.39	0	40.5		-10	55
13505		50.39	11.39	0	40.5		-10	55
13510		50.51	11.39	0	40.5		-10	55
13530		50.29	11.39	0	40.5		-10	55
13550		50.34	11.39	0	40.5		-10	55
13565		50.34	11.39	0	40.5		-10	55
13570		50.42	11.39	0	40.5		-10	55
13590		50.34	11.39	0	40.5		-10	55
13610		50.45	11.39	0	40.5		-10	55
13630		50.35	11.37	0	40.5		-10	55
13650		50.35	11.37	0	40.5		-10	55
13670		50.29	11.37	0	40.5		-10	55
13690		50.37	11.37	0	40.5		-10	55
13710		50.45	11.37	0	40.5		-10	55
13730		50.2	11.37	0	40.5		-10	55
13750		50.08	11.37	0	40.5		-10	55
13770		50.06	11.37	0	40.5		-10	55
13790		50.09	11.37	0	40.5		-10	55
13810		49.97	11.37	0	40.5		-10	55
13815		49.97	11.37	0	40.5		-10	55
13830		49.63	11.37	0	40.5		-10	55
13850		49.7	11.37	0	40.5		-10	55
13870		49.37	11.37	0	40.5		-10	55
13875		49.37	11.37	0	40.5		-10	55
13890		49.25	11.37	0	40.5		-10	55
13910		48.91	11.37	0	40.5		-10	55
13930		48.73	11.37	0	40.5		-10	55
13940		48.73	11.37	0	40.5		-10	55
13950		48.67	11.37	0	40.5		-10	55
13970		48.49	11.37	0	40.5		-10	55
13990		48.35	11.37	0	40.5		-10	55
14005		48.35	11.37	0	40.5		-10	55
14010		48.26	11.37	0	40.5		-10	55
14030		47.78	11.37	0	40.5		-10	55
14050		47.56	11.37	0	40.5		-10	55
14065		47.56	11.37	0	40.5		-10	55
14070		47.37	11.37	0	40.5		-10	55
14090		47.18	11.37	0	40.5		-10	55
14110		46.96	11.37	0	40.5		-10	55
14125		46.96	11.37	0	40.5		-10	55
14130		46.67	11.37	0	40.5		-10	55
14150		46.43	11.37	0	40.5		-10	55
14170		46.22	11.37	0	40.5		-10	55
14190		46.09	11.54	0	40.5		-10	55
14210		45.9	11.54	0	40.5		-10	55
14230		45.55	11.54	0	40.5		-10	55
14250		45.41	11.54	0	40.5		-10	55
14270		45.28	11.54	0	40.5		-10	55
14290		44.97	11.54	0	40.5		-10	55
14310		44.71	11.54	0	40.5		-10	55
14315		44.71	11.54	0	40.5		-10	55
14330		44.71	11.54	0	40.5		-10	55
14350		44.47	11.54	0	40.5		-10	55
14370		44.33	11.54	0	40.5		-10	55
14375		44.33	11.54	0	40.5		-10	55
14390		44.17	11.54	0	40.5		-10	55
14410		43.91	11.54	0	40.5		-10	55
14430		43.82	11.54	0	40.5		-10	55
14440		43.82	11.54	0	40.5		-10	55
14450		43.78	11.54	0	40.5		-10	55
14470		43.5	11.54	0	40.5		-10	55
14490		43.25	11.54	0	40.5		-10	55
14500		43.25	11.54	0	40.5		-10	55
14510		43.08	11.54	0	40.5		-10	55
14530		42.86	11.54	0	40.5		-10	55
14550		42.74	11.54	0	40.5		-10	55
14565		42.74	11.54	0	40.5		-10	55
14570		42.5	11.54	0	40.5		-10	55
14590		42.49	11.54	0	40.5		-10	55
14610		42.23	11.54	0	40.5		-10	55
14625		42.23	11.54	0	40.5		-10	55
14630		42.13	11.54	0	40.5		-10	55
14650		42.04	11.54	0	40.5		-10	55
14670		41.88	11.54	0	40.5		-10	55
14690		41.78	11.55	0	40.5		-10	55
14710		41.51	11.55	0	40.5		-10	55
14730		41.47	11.55	0	40.5		-10	55
14750		41.37	11.55	1	40.5		-10	55
14770		41.31	11.55	1	40.5		-10	55
14790		41.13	11.55	1	40.5		-10	55
14810		40.95	11.55	1	40.5		-10	55
14815		40.95	11.55	1	40.5		-10	55
14830		40.89	11.55	1	40.5		-10	55
14850		40.94	11.55	1	40.5		-10	55
14870		40.94	11.55	1	40.5		-10	55
14875		40.94	11.55	1	40.5		-10	55
14890		40.66	11.55	1	40.5		-10	55
14910		40.69	11.55	1	40.5		-10	55
14930		40.55	11.55	1	40.5		-10	55
14940		40.55	11.55	1	40.5		-10	55
14950		40.54	11.55	1	40.5		-10	55
14970		40.61	11.55	1	40.5		-10	55
14990		40.55	11.55	1	40.5		-10	55
15000		40.55	11.55	0	40.5		-10	55
15010		40.42	11.55	0	40.5		-10	55
15030		40.44	11.55	0	40.5		-10	55
15050		40.45	11.55	0	40.5		-10	55
15060		40.45	11.55	0	40.5		-10	55
15070		40.56	11.55	0	40.5		-10	55
15090		40.51	11.55	0	40.5		-10	55
15110		40.49	11.55	0	40.5		-10	55
15125		40.49	11.55	0	40.5		-10	55
15130		40.59	11.55	0	40.5		-10	55
15150		40.59	11.55	0	40.5		-10	55
15170		40.77	11.55	0	40.5		-10	55
15190		40.84	11.7	0	40.5		-10	55
15210		41	11.7	0	40.5		-10	55
15230		40.91	11.7	0	40.5		-10	55
15250		41.07	11.7	0	40.5		-10	55
15270		40.99	11.7	0	40.5		-10	55
15290		41.25	11.7	0	40.5		-10	55
15310		41.5	11.7	0	40.5		-10	55
15315		41.5	11.7	0	40.5		-10	55
15330		41.54	11.7	0	40.5		-10	55
15350		41.87	11.7	0	40.5		-10	55
15370		41.89	11.7	0	40.5		-10	55
15375		41.89	11.7	0	40.5		-10	55
15390		42.13	11.7	0	40.5		-10	55
15410		42.3	11.7	0	40.5		-10	55
15430		42.42	11.7	0	40.5		-10	55
15435		42.42	11.7	0	40.5		-10	55
15450		42.73	11.7	0	40.5		-10	55
15470		42.87	11.7	0	40.5		-10	55
15490		43.12	11.7	0	40.5		-10	55
15500		43.12	11.7	0	40.5		-10	55
15510		43.34	11.7	0	40.5		-10	55
15530		43.54	11.7	0	40.5		-10	55
15550		43.69	11.7	0	40.5		-10	55
15560		43.69	11.7	0	40.5		-10	55
15570		43.93	11.7	0	40.5		-10	55
15590		43.96	11.7	0	40.5		-10	55
15610		44.21	11.7	0	40.5		-10	55
15625		44.21	11.7	0	40.5		-10	55
15630		44.61	11.7	0	40.5		-10	55
15650		44.65	11.7	0	40.5		-10	55
15670		44.93	11.7	0	40.5		-10	55
15685		44.93	11.7	0	40.5		-10	55
15690		45.09	11.7	0	40.5		-10	55
15710		45.4	11.7	0	40.5		-10	55
15730		45.47	11.7	0	40.5		-10	55
15750		45.57	11.67	0	40.5		-10	55
15770		45.93	11.67	0	40.5		-10	55
15790		46.2	11.67	0	40.5		-10	55
15810		46.06	11.67	0	40.5		-10	55
15830		46.38	11.67	0	40.5		-10	55
15850		46.59	11.67	0	40.5		-10	55
15870		46.9	11.67	0	40.5		-10	55
15875		46.9	11.67	0	40.5		-10	55
15890		47.02	11.67	0	40.5		-10	55
15910		47.15	11.67	0	40.5		-10	55
15930		47.5	11.67	0	40.5		-10	55
15935		47.5	11.67	0	40.5		-10	55
15950		47.6	11.67	0	40.5		-10	55
15970		47.81	11.67	0	40.5		-10	55
15990		47.92	11.67	0	40.5		-10	55
16000		47.92	11.67	0	40.5		-10	55
16010		48.23	11.67	0	40.5		-10	55
16030		48.3	11.67	0	40.5		-10	55
16050		48.45	11.67	0	40.5		-10	55
16060		48.45	11.67	0	40.5		-10	55
16070		48.47	11.67	0	40.5		-10	55
16090		48.69	11.67	0	40.5		-10	55
16110		48.97	11.67	0	40.5		-10	55
16125		48.97	11.67	0	40.5		-10	55
16130		49.15	11.67	0	40.5		-10	55
16150		49.24	11.67	0	40.5		-10	55
16170		49.36	11.67	0	40.5		-10	55
16185		49.36	11.67	0	40.5		-10	55
16190		49.58	11.67	0	40.5		-10	55
16210		49.61	11.67	0	40.5		-10	55
16230		49.78	11.67	0	40.5		-10	55
16250		49.96	11.67	0	40.5		-10	55
16270		50.02	11.67	0	40.5		-10	55
16290		50.21	11.67	0	40.5		-10	55
16310		50.33	11.67	0	40.5		-10	55
16330		50.25	11.67	0	40.5		-10	55
16350		50.35	11.67	0	40.5		-10	55
16370		50.44	11.67	0	40.5		-10	55
16390		50.2	11.67	0	40.5		-10	55
16410		50.46	11.67	0	40.5		-10	55
16430		50.5	11.67	0	40.5		-10	55
16435		50.5	11.67	0	40.5		-10	55
16450		50.52	11.67	0	40.5		-10	55
16470		50.46	11.67	0	40.5		-10	55
16490		50.51	11.67	0	40.5		-10	55
16500		50.51	11.67	0	40.5		-10	55
16510		50.47	11.67	0	40.5		-10	55
16530		50.5	11.67	0	40.5		-10	55
16550		50.3	11.67	0	40.5		-10	55
16560		50.3	11.67	0	40.5		-10	55
16570		50.13	11.67	0	40.5		-10	55
16590		50.16	11.67	0	40.5		-10	55
16610		50.11	11.67	0	40.5		-10	55
16625		50.11	11.67	0	40.5		-10	55
16630		50.05	11.67	0	40.5		-10	55
16650		49.9	11.67	0	40.5		-10	55
16670		49.63	11.67	0	40.5		-10	55
16685		49.63	11.67	0	40.5		-10	55
16690		49.63	11.67	0	40.5		-10	55
16710		49.42	11.67	0	40.5		-10	55
16730		49.07	11.67	0	40.5		-10	55
16745		49.07	11.67	0	40.5		-10	55
16750		48.98	11.67	0	40.5		-10	55
16770		48.7	11.67	0	40.5		-10	55
16790		48.69	11.67	0	40.5		-10	55
16810		48.33	11.7	0	40.5		-10	55
16830		48.06	11.7	0	40.5		-10	55
16850		47.92	11.7	0	40.5		-10	55
16870		47.61	11.7	0	40.5		-10	55
16890		47.49	11.7	0	40.5		-10	55
16910		47.19	11.7	0	40.5		-10	55
16930		46.94	11.7	0	40.5		-10	55
16935		46.94	11.7	0	40.5		-10	55
16950		46.78	11.7	0	40.5		-10	55
16970		46.59	11.7	0	40.5		-10	55
16990		46.26	11.7	0	40.5		-10	55
16995		46.26	11.7	0	40.5		-10	55
17010		46.13	11.7	0	40.5		-10	55
17030		45.84	11.7	0	40.5		-10	55
17050		45.74	11.7	0	40.5		-10	55
17060		45.74	11.7	0	40.5		-10	55
17070		45.47	11.7	0	40.5		-10	55
17090		45.25	11.7	0	40.5		-10	55
17110		44.99	11.7	0	40.5		-10	55
17120		44.99	11.7	0	40.5		-10	55
17130		44.85	11.7	0	40.5		-10	55
17150		44.82	11.7	0	40.5		-10	55
17170		44.52	11.7	0	40.5		-10	55
17185		44.52	11.7	0	40.5		-10	55
17190		44.41	11.7	0	40.5		-10	55
17210		44.13	11.7	0	40.5		-10	55
17230		43.93	11.7	0	40.5		-10	55
17245		43.93	11.7	0	40.5		-10	55
17250		43.72	11.7	0	40.5		-10	55
17270		43.64	11.7	0	40.5		-10	55
17290		43.4	11.7	0	40.5		-10	55
17310		43.15	11.88	0	40.5		-10	55
17330		42.85	11.88	0	40.5		-10	55
17350		42.96	11.88	0	40.5		-10	55
17370		42.72	11.88	0	40.5		-10	55
17390		42.72	11.88	0	40.5		-10	55
17410		42.43	11.88	0	40.5		-10	55
17430		42.34	11.88	0	40.5		-10	55
17435		42.34	11.88	0	40.5		-10	55
17450		42.2	11.88	0	40.5		-10	55
17470		42.09	11.88	0	40.5		-10	55
17490		41.74	11.88	0	40.5		-10	55
17495		41.74	11.88	0	40.5		-10	55
17510		41.56	11.88	0	40.5		-10	55
17530		41.69	11.88	0	40.5		-10	55
17550		41.49	11.88	0	40.5		-10	55
17560		41.49	11.88	0	40.5		-10	55
17570		41.45	11.88	0	40.5		-10	55
17590		41.2	11.88	0	40.5		-10	55
17610		41.2	11.88	0	40.5		-10	55
17620		41.2	11.88	0	40.5		-10	55
17630		41.08	11.88	0	40.5		-10	55
17650		41.07	11.88	0	40.5		-10	55
17670		40.93	11.88	0	40.5		-10	55
17685		40.93	11.88	0	40.5		-10	55
17690		40.98	11.88	0	40.5		-10	55
17710		40.85	11.88	0	40.5		-10	55
17730		40.71	11.88	0	40.5		-10	55
17745		40.71	11.88	0	40.5		-10	55
17750		40.8	11.88	0	40.5		-10	55
17770		40.72	11.88	0	40.5		-10	55
17790		40.71	11.88	0	40.5		-10	55
17810		40.63	12	0	40.5		-10	55
17830		40.57	12	0	40.5		-10	55
17850		40.65	12	0	40.5		-10	55
17870		40.41	12	0	40.5		-10	55
17890		40.65	12	0	40.5		-10	55
17910		40.59	12	0	40.5		-10	55
17930		40.59	12	0	40.5		-10	55
17935		40.59	12	0	40.5		-10	55
17950		40.58	12	0	40.5		-10	55
17970		40.76	12	0	40.5		-10	55
17990		40.56	12	0	40.5		-10	55
17995		40.56	12	0	40.5		-10	55
18010		40.65	12	0	40.5		-10	55
18030		40.74	12	0	40.5		-10	55
18050		40.84	12	0	40.5		-10	55
18055		40.84	12	0	40.5		-10	55
18070		40.87	12	0	40.5		-10	55
18090		40.99	12	0	40.5		-10	55
18110		40.99	12	0	40.5		-10	55
18120		40.99	12	0	40.5		-10	55
18130		41.11	12	0	40.5		-10	55
18150		41.34	12	0	40.5		-10	55
18170		41.66	12	0	40.5		-10	55
18180		41.66	12	0	40.5		-10	55
18190		41.63	12	0	40.5		-10	55
18210		41.8	12	0	40.5		-10	55
18230		41.85	12	0	40.5		-10	55
18245		41.85	12	0	40.5		-10	55
18250		42.2	12	0	40.5		-10	55
18270		42.34	12	0	40.5		-10	55
18290		42.51	12	0	40.5		-10	55
18305		42.51	12	0	40.5		-10	55
18310		42.61	12	0	40.5		-10	55
18330		42.76	12	0	40.5		-10	55
18350		43.04	12	0	40.5		-10	55
18370		43.24	12.02	0	40.5		-10	55
18390		43.53	12.02	0	40.5		-10	55
18410		43.79	12.02	0	40.5		-10	55
18430		43.83	12.02	0	40.5		-10	55
18450		44.16	12.02	0	40.5		-10	55
18470		44.35	12.02	0	40.5		-10	55
18490		44.36	12.02	0	40.5		-10	55
18495		44.36	12.02	0	40.5		-10	55
18510		44.9	12.02	0	40.5		-10	55
18530		44.91	12.02	0	40.5		-10	55
18550		45.15	12.02	0	40.5		-10	55
18555		45.15	12.02	0	40.5		-10	55
18570		45.23	12.02	0	40.5		-10	55
18590		45.4	12.02	0	40.5		-10	55
18610		45.72	12.02	0	40.5		-10	55
18620		45.72	12.02	0	40.5		-10	55
18630		46.05	12.02	0	40.5		-10	55
18650		46.29	12.02	0	40.5		-10	55
18670		46.31	12.02	0	40.5		-10	55
18680		46.31	12.02	0	40.5		-10	55
18690		46.53	12.02	0	40.5		-10	55
18710		46.62	12.02	0	40.5		-10	55
18730		46.86	12.02	0	40.5		-10	55
18745		46.86	12.02	0	40.5		-10	55
18750		47.29	12.02	0	40.5		-10	55
18770		47.22	12.02	0	40.5		-10	55
18790		47.47	12.02	0	40.5		-10	55
18805		47.47	12.02	0	40.5		-10	55
18810		47.51	12.02	0	40.5		-10	55
18830		47.92	12.02	0	40.5		-10	55
18850		48.06	12.02	0	40.5		-10	55
18870		48.17	11.98	0	40.5		-10	55
18890		48.34	11.98	0	40.5		-10	55
18910		48.52	11.98	0	40.5		-10	55
18930		48.68	11.98	0	40.5		-10	55
18950		48.72	11.98	0	40.5		-10	55
18970		48.91	11.98	0	40.5		-10	55
18990		49.25	11.98	0	40.5		-10	55
18995		49.25	11.98	0	40.5		-10	55
19010		49.28	11.98	0	40.5		-10	55
19030		49.5	11.98	0	40.5		-10	55
19050		49.55	11.98	0	40.5		-10	55
19055		49.55	11.98	0	40.5		-10	55
19070		49.78	11.98	0	40.5		-10	55
19090		49.8	11.98	0	40.5		-10	55
19110		49.96	11.98	0	40.5		-10	55
19120		49.96	11.98	0	40.5		-10	55
19130		49.83	11.98	0	40.5		-10	55
19150		49.92	11.98	0	40.5		-10	55
19170		50.15	11.98	0	40.5		-10	55
19180		50.15	11.98	0	40.5		-10	55
19190		50.28	11.98	0	40.5		-10	55
19210		50.26	11.98	0	40.5		-10	55
19230		50.39	11.98	0	40.5		-10	55
19245		50.39	11.98	0	40.5		-10	55
19250		50.39	11.98	0	40.5		-10	55
19270		50.49	11.98	0	40.5		-10	55
19290		50.47	11.98	0	40.5		-10	55
19305		50.47	11.98	0	40.5		-10	55
19310		50.48	11.98	0	40.5		-10	55
19330		50.38	11.98	0	40.5		-10	55
19350		50.28	11.98	0	40.5		-10	55
19365		50.28	11.98	0	40.5		-10	55
19370		50.46	11.98	0	40.5		-10	55
19390		50.54	11.98	0	40.5		-10	55
19410		50.29	11.98	0	40.5		-10	55
19430		50.22	11.93	0	40.5		-10	55
19450		50.27	11.93	0	40.5		-10	55
19470		50.35	11.93	0	40.5		-10	55
19490		50.17	11.93	0	40.5		-10	55
19495		50.17	11.93	0	40.5		-10	55
19510		49.92	11.93	0	40.5		-10	55
19530		49.88	11.93	0	40.5		-10	55
19550		49.67	11.93	0	40.5		-10	55
19555		49.67	11.93	0	40.5		-10	55
19570		49.45	11.93	0	40.5		-10	55
19590		49.37	11.93	0	40.5		-10	55
19610		49.23	11.93	0	40.5		-10	55
19615		49.23	11.93	0	40.5		-10	55
19630		48.94	11.93	0	40.5		-10	55
19650		48.7	11.93	0	40.5		-10	55
19670		48.63	11.93	0	40.5		-10	55
19680		48.63	11.93	0	40.5		-10	55
19690		48.34	11.93	0	40.5		-10	55
19710		48.13	11.93	0	40.5		-10	55
19730		47.92	11.93	0	40.5		-10	55
19740		47.92	11.93	0	40.5		-10	55
19750		47.79	11.93	0	40.5		-10	55
19770		47.46	11.93	0	40.5		-10	55
19790		47.22	11.93	0	40.5		-10	55
19805		47.22	11.93	0	40.5		-10	55
19810		46.95	11.93	0	40.5		-10	55
19830		46.84	11.93	0	40.5		-10	55
19850		46.67	11.93	0	40.5		-10	55
19865		46.67	11.93	0	40.5		-10	55
19870		46.19	11.93	0	40.5		-10	55
19890		46.22	11.93	0	40.5		-10	55
19910		46.01	11.93	0	40.5		-10	55
19930		45.66	12.05	0	40.5		-10	55
19950		45.62	12.05	0	40.5		-10	55
19970		45.21	12.05	0	40.5		-10	55
19990		45.21	12.05	0	40.5		-10	55
20010		44.87	12.05	0	40.5		-10	55
20030		44.69	12.05	0	40.5		-10	55
20050		44.72	12.05	0	40.5		-10	55
20055		44.72	12.05	0	40.5		-10	55
20070		44.29	12.05	0	40.5		-10	55
20090		44.13	12.05	0	40.5		-10	55
20110		43.99	12.05	0	40.5		-10	55
20115		43.99	12.05	0	40.5		-10	55
20130		43.76	12.05	0	40.5		-10	55
20150		43.89	12.05	0	40.5		-10	55
20170		43.55	12.05	0	40.5		-10	55
20180		43.55	12.05	0	40.5		-10	55
20190		43.29	12.05	0	40.5		-10	55
20210		43.2	12.05	0	40.5		-10	55
20230		42.89	12.05	0	40.5		-10	55
20240		42.89	12.05	0	40.5		-10	55
20250		42.85	12.05	0	40.5		-10	55
20270		42.6	12.05	0	40.5		-10	55
20290		42.6	12.05	0	40.5		-10	55
20305		42.6	12.05	0	40.5		-10	55
20310		42.31	12.05	0	40.5		-10	55
20330		42.15	12.05	0	40.5		-10	55
20350		42.13	12.05	0	40.5		-10	55
20365		42.13	12.05	0	40.5		-10	55
20370		41.92	12.05	0	40.5		-10	55
20390		41.79	12.05	0	40.5		-10	55
20410		41.68	12.05	0	40.5		-10	55
20430		41.55	11.88	0	40.5		-10	55
20450		41.49	11.88	0	40.5		-10	55
20470		41.27	11.88	0	40.5		-10	55
20490		41.22	11.88	0	40.5		-10	55
20510		41.2	11.88	0	40.5		-10	55
20530		40.9	11.88	0	40.5		-10	55
20550		40.83	11.88	0	40.5		-10	55
20555		40.83	11.88	0	40.5		-10	55
20570		40.99	11.88	0	40.5		-10	55
20590		40.77	11.88	0	40.5		-10	55
20610		40.79	11.88	0	40.5		-10	55
20615		40.79	11.88	0	40.5		-10	55
20630		40.65	11.88	0	40.5		-10	55
20650		40.75	11.88	0	40.5		-10	55
20670		40.71	11.88	0	40.5		-10	55
20675		40.71	11.88	0	40.5		-10	55
20690		40.67	11.88	0	40.5		-10	55
20710		40.62	11.88	0	40.5		-10	55
20730		40.59	11.88	0	40.5		-10	55
20740		40.59	11.88	0	40.5		-10	55
20750		40.58	11.88	0	40.5		-10	55
20770		40.44	11.88	0	40.5		-10	55
20790		40.53	11.88	0	40.5		-10	55
20805		40.53	11.88	0	40.5		-10	55
20810		40.45	11.88	0	40.5		-10	55
20830		40.63	11.88	0	40.5		-10	55
20850		40.54	11.88	0	40.5		-10	55
20865		40.54	11.88	0	40.5		-10	55
20870		40.59	11.88	0	40.5		-10	55
20890		40.71	11.88	0	40.5		-10	55
20910		40.76	11.88	0	40.5		-10	55
20930		40.8	12.1	0	40.5		-10	55
20950		40.85	12.1	0	40.5		-10	55
20970		40.93	12.1	0	40.5		-10	55
20990		40.94	12.1	0	40.5		-10	55
21010		40.93	12.1	0	40.5		-10	55
21030		41.11	12.1	0	40.5		-10	55
21050		41.24	12.1	0	40.5		-10	55
21055		41.24	12.1	0	40.5		-10	55
21070		41.36	12.1	0	40.5		-10	55
21090		41.52	12.1	0	40.5		-10	55
21110		41.66	12.1	0	40.5		-10	55
21115		41.66	12.1	0	40.5		-10	55
21130		41.68	12.1	0	40.5		-10	55
21150		41.89	12.1	0	40.5		-10	55
21170		42.2	12.1	0	40.5		-10	55
21180		42.2	12.1	0	40.5		-10	55
21190		42.18	12.1	0	40.5		-10	55
21210		42.54	12.1	0	40.5		-10	55
21230		42.84	12.1	0	40.5		-10	55
21240		42.84	12.1	0	40.5		-10	55
21250		42.98	12.1	0	40.5		-10	55
21270		43.1	12.1	0	40.5		-10	55
21290		43.33	12.1	0	40.5		-10	55
21300		43.33	12.1	0	40.5		-10	55
21310		43.55	12.1	0	40.5		-10	55
21330		43.74	12.1	0	40.5		-10	55
21350		43.99	12.1	0	40.5		-10	55
21365		43.99	12.1	0	40.5		-10	55
21370		44.3	12.1	0	40.5		-10	55
21390		44.43	12.1	0	40.5		-10	55
21410		44.7	12.1	0	40.5		-10	55
21425		44.7	12.1	0	40.5		-10	55
21430		44.7	12.1	0	40.5		-10	55
21450		44.99	12.1	0	40.5		-10	55
21470		45.1	12.1	0	40.5		-10	55
21490		45.29	12.22	0	40.5		-10	55
21510		45.64	12.22	0	40.5		-10	55
21530		45.74	12.22	0	40.5		-10	55
21550		46.01	12.22	0	40.5		-10	55
21570		46.09	12.22	0	40.5		-10	55
21590		46.15	12.22	0	40.5		-10	55
21610		46.53	12.22	0	40.5		-10	55
21615		46.53	12.22	0	40.5		-10	55
21630		46.83	12.22	0	40.5		-10	55
21650		47.01	12.22	0	40.5		-10	55
21670		47.19	12.22	0	40.5		-10	55
21675		47.19	12.22	0	40.5		-10	55
21690		47.31	12.22	0	40.5		-10	55
21710		47.67	12.22	0	40.5		-10	55
21730		47.8	12.22	0	40.5		-10	55
21740		47.8	12.22	0	40.5		-10	55
21750		47.93	12.22	0	40.5		-10	55
21770		48.1	12.22	0	40.5		-10	55
21790		48.14	12.22	0	40.5		-10	55
21800		48.14	12.22	0	40.5		-10	55
21810		48.42	12.22	0	40.5		-10	55
21830		48.5	12.22	0	40.5		-10	55
21850		48.66	12.22	0	40.5		-10	55
21865		48.66	12.22	0	40.5		-10	55
21870		48.86	12.22	0	40.5		-10	55
21890		49.08	12.22	0	40.5		-10	55
21910		49.3	12.22	0	40.5		-10	55
21925		49.3	12.22	0	40.5		-10	55
21930		49.38	12.22	0	40.5		-10	55
21950		49.51	12.22	0	40.5		-10	55
21970		49.44	12.22	0	40.5		-10	55
21990		49.6	12.35	0	40.5		-10	55
22010		49.8	12.35	0	40.5		-10	55
22030		50.12	12.35	0	40.5		-10	55
22050		50.17	12.35	0	40.5		-10	55
22070		50.18	12.35	0	40.5		-10	55
22090		50.12	12.35	0	40.5		-10	55
22110		50.26	12.35	0	40.5		-10	55
22115		50.26	12.35	0	40.5		-10	55
22130		50.34	12.35	0	40.5		-10	55
22150		50.51	12.35	0	40.5		-10	55
22170		50.5	12.35	0	40.5		-10	55
22175		50.5	12.35	0	40.5		-10	55
22190		50.31	12.35	0	40.5		-10	55
22210		50.4	12.35	0	40.5		-10	55
22230		50.61	12.35	0	40.5		-10	55
22240		50.61	12.35	0	40.5		-10	55
22250		50.54	12.35	0	40.5		-10	55
22270		50.6	12.35	0	40.5		-10	55
22290		50.49	12.35	0	40.5		-10	55
22300		50.49	12.35	0	40.5		-10	55
22310		50.23	12.35	0	40.5		-10	55
22330		50.42	12.35	0	40.5		-10	55
22350		50.34	12.35	0	40.5		-10	55
22360		50.34	12.35	0	40.5		-10	55
22370		50.29	12.35	0	40.5		-10	55
22390		50.04	12.35	0	40.5		-10	55
22410		50.12	12.35	0	40.5		-10	55
22425		50.12	12.35	0	40.5		-10	55
22430		50.01	12.35	0	40.5		-10	55
22450		49.92	12.35	0	40.5		-10	55
22470		49.72	12.35	0	40.5		-10	55
22485		49.72	12.35	0	40.5		-10	55
22490		49.64	12.35	0	40.5		-10	55
22510		49.28	12.35	0	40.5		-10	55
22530		49.46	12.35	0	40.5		-10	55
22550		49.18	12.51	0	40.5		-10	55
22570		49.02	12.51	0	40.5		-10	55
22590		48.68	12.51	0	40.5		-10	55
22610		48.48	12.51	0	40.5		-10	55
22630		48.43	12.51	0	40.5		-10	55
22650		48.16	12.51	0	40.5		-10	55
22670		47.91	12.51	0	40.5		-10	55
22675		47.91	12.51	0	40.5		-10	55
22690		47.65	12.51	0	40.5		-10	55
22710		47.44	12.51	0	40.5		-10	55
22730		47.2	12.51	0	40.5		-10	55
22735		47.2	12.51	0	40.5		-10	55
22750		46.92	12.51	0	40.5		-10	55
22770		46.8	12.51	0	40.5		-10	55
22790		46.61	12.51	0	40.5		-10	55
22800		46.61	12.51	0	40.5		-10	55
22810		46.48	12.51	0	40.5		-10	55
22830		46.21	12.51	0	40.5		-10	55
22850		45.95	12.51	0	40.5		-10	55
22860		45.95	12.51	0	40.5		-10	55
22870		45.7	12.51	0	40.5		-10	55
22890		45.58	12.51	0	40.5		-10	55
22910		45.45	12.51	0	40.5		-10	55
22925		45.45	12.51	0	40.5		-10	55
22930		45.16	12.51	0	40.5		-10	55
22950		44.95	12.51	0	40.5		-10	55
22970		44.76	12.51	0	40.5		-10	55
22985		44.76	12.51	0	40.5		-10	55
22990		44.55	12.51	0	40.5		-10	55
23010		44.54	12.51	0	40.5		-10	55
23030		44.34	12.51	0	40.5		-10	55
23050		44.1	12.45	0	40.5		-10	55
23070		43.91	12.45	0	40.5		-10	55
23090		43.92	12.45	0	40.5		-10	55
23110		43.48	12.45	0	40.5		-10	55
23130		43.33	12.45	0	40.5		-10	55
23150		43.25	12.45	0	40.5		-10	55
23170		43.24	12.45	0	40.5		-10	55
23175		43.24	12.45	0	40.5		-10	55
23190		42.79	12.45	0	40.5		-10	55
23210		42.68	12.45	0	40.5		-10	55
23230		42.62	12.45	0	40.5		-10	55
23235		42.62	12.45	0	40.5		-10	55
23250		42.45	12.45	0	40.5		-10	55
23270		42.27	12.45	0	40.5		-10	55
23290		42.01	12.45	0	40.5		-10	55
23300		42.01	12.45	0	40.5		-10	55
23310		41.87	12.45	0	40.5		-10	55
23330		41.79	12.45	0	40.5		-10	55
23350		41.71	12.45	0	40.5		-10	55
23360		41.71	12.45	0	40.5		-10	55
23370		41.56	12.45	0	40.5		-10	55
23390		41.45	12.45	0	40.5		-10	55
23410		41.32	12.45	0	40.5		-10	55
23425		41.32	12.45	0	40.5		-10	55
23430		41.4	12.45	0	40.5		-10	55
23450		41.14	12.45	0	40.5		-10	55
23470		40.96	12.45	0	40.5		-10	55
23485		40.96	12.45	0	40.5		-10	55
23490		40.86	12.45	0	40.5		-10	55
23510		40.72	12.45	0	40.5		-10	55
23530		40.85	12.45	0	40.5		-10	55
23550		40.81	12.48	0	40.5		-10	55
23570		40.73	12.48	0	40.5		-10	55
23590		40.65	12.48	0	40.5		-10	55
23610		40.69	12.48	0	40.5		-10	55
23630		40.5	12.48	0	40.5		-10	55
23650		40.57	12.48	0	40.5		-10	55
23670		40.57	12.48	0	40.5		-10	55
23690		40.63	12.48	0	40.5		-10	55
23710		40.53	12.48	0	40.5		-10	55
23730		40.55	12.48	0	40.5		-10	55
23735		40.55	12.48	1	40.5		-10	55
23750		40.54	12.48	1	40.5		-10	55
23770		40.57	12.48	1	40.5		-10	55
23790		40.56	12.48	1	40.5		-10	55
23795		40.56	12.48	1	40.5		-10	55
23810		40.67	12.48	1	40.5		-10	55
23830		40.56	12.48	1	40.5		-10	55
23850		40.89	12.48	1	40.5		-10	55
23860		40.89	12.48	1	40.5		-10	55
23870		40.76	12.48	1	40.5		-10	55
23890		40.69	12.48	1	40.5		-10	55
23910		41.01	12.48	1	40.5		-10	55
23920		41.01	12.48	1	40.5		-10	55
23930		40.99	12.48	1	40.5		-10	55
23950		41.16	12.48	1	40.5		-10	55
23970		41.2	12.48	1	40.5		-10	55
23985		41.2	12.48	1	40.5		-10	55
23990		41.42	12.48	1	40.5		-10	55
24010		41.5	12.48	1	40.5		-10	55
24030		41.7	12.48	1	40.5		-10	55
24045		41.7	12.48	1	40.5		-10	55
24050		41.84	12.48	1	40.5		-10	55
24070		42.06	12.48	1	40.5		-10	55
24090		42.27	12.48	1	40.5		-10	55
24110		42.42	12.63	1	40.5		-10	55
24130		42.74	12.63	1	40.5		-10	55
24150		42.92	12.63	1	40.5		-10	55
24170		42.92	12.63	1	40.5		-10	55
24190		43.24	12.63	1	40.5		-10	55
24210		43.4	12.63	1	40.5		-10	55
24230		43.61	12.63	1	40.5		-10	55
24235		43.61	12.63	0	40.5		-10	55
24250		43.78	12.63	0	40.5		-10	55
24270		44.03	12.63	0	40.5		-10	55
24290		44.28	12.63	0	40.5		-10	55
24295		44.28	12.63	0	40.5		-10	55
24310		44.55	12.63	0	40.5		-10	55
24330		44.74	12.63	0	40.5		-10	55
24350		44.96	12.63	0	40.5		-10	55
24360		44.96	12.63	0	40.5		-10	55
24370		45.09	12.63	0	40.5		-10	55
24390		45.34	12.63	0	40.5		-10	55
24410		45.54	12.63	0	40.5		-10	55
24420		45.54	12.63	0	40.5		-10	55
24430		45.61	12.63	0	40.5		-10	55
24450		45.9	12.63	0	40.5		-10	55
24470		46.05	12.63	0	40.5		-10	55
24485		46.05	12.63	0	40.5		-10	55
24490		46.22	12.63	0	40.5		-10	55
24510		46.54	12.63	0	40.5		-10	55
24530		46.66	12.63	0	40.5		-10	55
24545		46.66	12.63	0	40.5		-10	55
24550		46.92	12.63	0	40.5		-10	55
24570		47.08	12.63	0	40.5		-10	55
24590		47.45	12.63	0	40.5		-10	55
24610		47.45	12.51	0	40.5		-10	55
24630		47.7	12.51	0	40.5		-10	55
24650		47.69	12.51	0	40.5		-10	55
24670		48	12.51	0	40.5		-10	55
24690		48.16	12.51	0	40.5		-10	55
24710		48.17	12.51	0	40.5		-10	55
24730		48.56	12.51	0	40.5		-10	55
24735		48.56	12.51	0	40.5		-10	55
24750		48.78	12.51	0	40.5		-10	55
24770		48.78	12.51	0	40.5		-10	55
24790		49.03	12.51	0	40.5		-10	55
24795		49.03	12.51	0	40.5		-10	55
24810		49.17	12.51	0	40.5		-10	55
24830		49.12	12.51	0	40.5		-10	55
24850		49.33	12.51	0	40.5		-10	55
24860		49.33	12.51	0	40.5		-10	55
24870		49.8	12.51	0	40.5		-10	55
24890		49.75	12.51	0	40.5		-10	55
24910		49.79	12.51	0	40.5		-10	55
24920		49.79	12.51	0	40.5		-10	55
24930		50.04	12.51	0	40.5		-10	55
24950		50.05	12.51	0	40.5		-10	55
24970		50.03	12.51	0	40.5		-10	55
24980		50.03	12.51	0	40.5		-10	55
24990		50.19	12.51	0	40.5		-10	55
25010		50.16	12.51	0	40.5		-10	55
25030		50.19	12.51	0	40.5		-10	55
25045		50.19	12.51	0	40.5		-10	55
25050		50.3	12.51	0	40.5		-10	55
25070		50.34	12.51	0	40.5		-10	55
25090		50.41	12.51	0	40.5		-10	55
25110		50.5	12.69	0	40.5		-10	55
25130		50.46	12.69	0	40.5		-10	55
25150		50.35	12.69	0	40.5		-10	55
25170		50.46	12.69	0	40.5		-10	55
25190		50.46	12.69	0	40.5		-10	55
25210		50.32	12.69	0	40.5		-10	55
25230		50.43	12.69	0	40.5		-10	55
25250		50.26	12.69	0	40.5		-10	55
25270		50.26	12.69	0	40.5		-10	55
25290		50.23	12.69	0	40.5		-10	55
25295		50.23	12.69	0	40.5		-10	55
25310		50.15	12.69	0	40.5		-10	55
25330		49.99	12.69	0	40.5		-10	55
25350		49.89	12.69	0	40.5		-10	55
25355		49.89	12.69	0	40.5		-10	55
25370		49.68	12.69	0	40.5		-10	55
25390		49.67	12.69	0	40.5		-10	55
25410		49.46	12.69	0	40.5		-10	55
25420		49.46	12.69	0	40.5		-10	55
25430		49.21	12.69	0	40.5		-10	55
25450		49.18	12.69	0	40.5		-10	55
25470		48.91	12.69	0	40.5		-10	55
25480		48.91	12.69	0	40.5		-10	55
25490		48.58	12.69	0	40.5		-10	55
25510		48.43	12.69	0	40.5		-10	55
25530		48.34	12.69	0	40.5		-10	55
25545		48.34	12.69	0	40.5		-10	55
25550		48.13	12.69	0	40.5		-10	55
25570		47.87	12.69	0	40.5		-10	55
25590		47.61	12.69	0	40.5		-10	55
25605		47.61	12.69	0	40.5		-10	55
25610		47.33	12.69	0	40.5		-10	55
25630		47.07	12.69	0	40.5		-10	55
25650		46.89	12.69	0	40.5		-10	55
25670		46.65	12.6	0	40.5		-10	55
25690		46.49	12.6	0	40.5		-10	55
25710		46.42	12.6	0	40.5		-10	55
25730		46.15	12.6	0	40.5		-10	55
25750		45.96	12.6	0	40.5		-10	55
25770		45.72	12.6	0	40.5		-10	55
25790		45.57	12.6	0	40.5		-10	55
25795		45.57	12.6	0	40.5		-10	55
25810		45.27	12.6	0	40.5		-10	55
25830		45.09	12.6	0	40.5		-10	55
25850		44.95	12.6	0	40.5		-10	55
25855		44.95	12.6	0	40.5		-10	55
25870		44.77	12.6	0	40.5		-10	55
25890		44.41	12.6	0	40.5		-10	55
25910		44.47	12.6	0	40.5		-10	55
25920		44.47	12.6	0	40.5		-10	55
25930		44.16	12.6	0	40.5		-10	55
25950		44.03	12.6	0	40.5		-10	55
25970		43.83	12.6	0	40.5		-10	55
25980		43.83	12.6	0	40.5		-10	55
25990		43.79	12.6	0	40.5		-10	55
26010		43.58	12.6	0	40.5		-10	55
26030		43.5	12.6	0	40.5		-10	55
26045		43.5	12.6	0	40.5		-10	55
26050		43.16	12.6	0	40.5		-10	55
26070		42.86	12.6	0	40.5		-10	55
26090		43.06	12.6	0	40.5		-10	55
26105		43.06	12.6	0	40.5		-10	55
26110		42.59	12.6	0	40.5		-10	55
26130		42.48	12.6	0	40.5		-10	55
26150		42.38	12.6	0	40.5		-10	55
26170		42.24	12.68	0	40.5		-10	55
26190		42.05	12.68	0	40.5		-10	55
26210		41.81	12.68	0	40.5		-10	55
26230		41.84	12.68	0	40.5		-10	55
26250		41.63	12.68	0	40.5		-10	55
26270		41.44	12.68	0	40.5		-10	55
26290		41.4	12.68	0	40.5		-10	55
26295		41.4	12.68	0	40.5		-10	55
26310		41.25	12.68	0	40.5		-10	55
26330		41.29	12.68	0	40.5		-10	55
26350		41.13	12.68	0	40.5		-10	55
26355		41.13	12.68	1	40.5		-10	55
26370		41.03	12.68	1	40.5		-10	55
26390		40.85	12.68	1	40.5		-10	55
26410		40.76	12.68	1	40.5		-10	55
26420		40.76	12.68	1	40.5		-10	55
26430		40.86	12.68	1	40.5		-10	55
26450		40.69	12.68	1	40.5		-10	55
26470		40.79	12.68	1	40.5		-10	55
26480		40.79	12.68	1	40.5		-10	55
26490		40.58	12.68	1	40.5		-10	55
26510		40.59	12.68	1	40.5		-10	55
26530		40.69	12.68	1	40.5		-10	55
26540		40.69	12.68	1	40.5		-10	55
26550		40.54	12.68	1	40.5		-10	55
26570		40.51	12.68	1	40.5		-10	55
26590		40.4	12.68	1	40.5		-10	55
26605		40.4	12.68	1	40.5		-10	55
26610		40.53	12.68	1	40.5		-10	55
26630		40.48	12.68	1	40.5		-10	55
26650		40.49	12.68	1	40.5		-10	55
26665		40.49	12.68	1	40.5		-10	55
26670		40.62	12.68	1	40.5		-10	55
26690		40.56	12.68	1	40.5		-10	55
26710		40.63	12.68	1	40.5		-10	55
26730		40.69	12.84	1	40.5		-10	55
26750		40.86	12.84	1	40.5		-10	55
26770		40.92	12.84	1	40.5		-10	55
26790		40.99	12.84	1	40.5		-10	55
26795		40.99	12.84	1	40.5		-10	55
26810		40.93	12.84	1	40.5		-10	55
26830		41.16	12.84	1	40.5		-10	55
26850		41.32	12.84	1	40.5		-10	55
26855		41.32	12.84	1	40.5		-10	55
26870		41.39	12.84	1	40.5		-10	55
26890		41.57	12.84	1	40.5		-10	55
26910		41.61	12.84	1	40.5		-10	55
26920		41.61	12.84	1	40.5		-10	55
26930		41.91	12.84	1	40.5		-10	55
26950		41.99	12.84	1	40.5		-10	55
26970		42.13	12.84	1	40.5		-10	55
26980		42.13	12.84	0	40.5		-10	55
26990		42.31	12.84	0	40.5		-10	55
27010		42.5	12.84	0	40.5		-10	55
27030		42.82	12.84	0	40.5		-10	55
27045		42.82	12.84	0	40.5		-10	55
27050		42.98	12.84	0	40.5		-10	55
27070		43.05	12.84	0	40.5		-10	55
27090		43.37	12.84	0	40.5		-10	55
27105		43.37	12.84	0	40.5		-10	55
27110		43.65	12.84	0	40.5		-10	55
27130		43.79	12.84	0	40.5		-10	55
27150		43.99	12.84	0	40.5		-10	55
27165		43.99	12.84	0	40.5		-10	55
27170		44.34	12.84	0	40.5		-10	55
27190		44.56	12.84	0	40.5		-10	55
27210		44.7	12.84	0	40.5		-10	55
27230		44.77	12.81	0	40.5		-10	55
27250		45.12	12.81	0	40.5		-10	55
27270		45.24	12.81	0	40.5		-10	55
27290		45.47	12.81	0	40.5		-10	55
27310		45.72	12.81	0	40.5		-10	55
27330		46.03	12.81	0	40.5		-10	55
27350		46.03	12.81	0	40.5		-10	55
27355		46.03	12.81	0	40.5		-10	55
27370		46.32	12.81	0	40.5		-10	55
27390		46.32	12.81	0	40.5		-10	55
27410		46.78	12.81	0	40.5		-10	55
27415		46.78	12.81	0	40.5		-10	55
27430		46.9	12.81	0	40.5		-10	55
27450		47.28	12.81	0	40.5		-10	55
27470		47.09	12.81	0	40.5		-10	55
27480		47.09	12.81	0	40.5		-10	55
27490		47.32	12.81	0	40.5		-10	55
27510		47.74	12.81	0	40.5		-10	55
27530		47.79	12.81	0	40.5		-10	55
27540		47.79	12.81	0	40.5		-10	55
27550		47.91	12.81	0	40.5		-10	55
27570		48.16	12.81	0	40.5		-10	55
27590		48.36	12.81	0	40.5		-10	55
27605		48.36	12.81	0	40.5		-10	55
27610		48.62	12.81	0	40.5		-10	55
27630		48.66	12.81	0	40.5		-10	55
27650		48.89	12.81	0	40.5		-10	55
27665		48.89	12.81	0	40.5		-10	55
27670		49.06	12.81	0	40.5		-10	55
27690		49.36	12.81	0	40.5		-10	55
27710		49.49	12.81	0	40.5		-10	55
27730		49.53	12.93	0	40.5		-10	55
27750		49.54	12.93	0	40.5		-10	55
27770		49.67	12.93	0	40.5		-10	55
27790		49.85	12.93	0	40.5		-10	55
27810		49.83	12.93	0	40.5		-10	55
27830		49.95	12.93	0	40.5		-10	55
27850		50.08	12.93	0	40.5		-10	55
27870		50.12	12.93	0	40.5		-10	55
27890		50.1	12.93	0	40.5		-10	55
27910		50.37	12.93	0	40.5		-10	55
27915		50.37	12.93	0	40.5		-10	55
27930		50.43	12.93	0	40.5		-10	55
27950		50.39	12.93	0	40.5		-10	55
27970		50.38	12.93	0	40.5		-10	55
27975		50.38	12.93	0	40.5		-10	55
27990		50.36	12.93	0	40.5		-10	55
28010		50.33	12.93	0	40.5		-10	55
28030		50.49	12.93	0	40.5		-10	55
28040		50.49	12.93	0	40.5		-10	55
28050		50.46	12.93	0	40.5		-10	55
28070		50.34	12.93	0	40.5		-10	55
28090		50.38	12.93	0	40.5		-10	55
28100		50.38	12.93	0	40.5		-10	55
28110		50.3	12.93	0	40.5		-10	55
28130		50.27	12.93	0	40.5		-10	55
28150		50.1	12.93	0	40.5		-10	55
28165		50.1	12.93	0	40.5		-10	55
28170		50.22	12.93	0	40.5		-10	55
28190		50.03	12.93	0	40.5		-10	55
28210		49.95	12.93	0	40.5		-10	55
28225		49.95	12.93	0	40.5		-10	55
28230		49.87	12.93	0	40.5		-10	55
28250		49.77	12.93	0	40.5		-10	55
28270		49.5	12.93	0	40.5		-10	55
28290		49.36	13.08	0	40.5		-10	55
28310		49.19	13.08	0	40.5		-10	55
28330		49.07	13.08	0	40.5		-10	55
28350		49.03	13.08	0	40.5		-10	55
28370		48.43	13.08	0	40.5		-10	55
28390		48.44	13.08	0	40.5		-10	55
28410		48.16	13.08	0	40.5		-10	55
28415		48.16	13.08	0	40.5		-10	55
28430		48.1	13.08	0	40.5		-10	55
28450		48.06	13.08	0	40.5		-10	55
28470		47.49	13.08	0	40.5		-10	55
28475		47.49	13.08	3	40.5		-10	55
28490		47.46	13.08	3	40.5		-10	55
28510		47.12	13.08	3	40.5		-10	55
28530		47	13.08	3	40.5		-10	55
28540		47	13.08	3	40.5		-10	55
28550		46.66	13.08	3	40.5		-10	55
28570		46.65	13.08	3	40.5		-10	55
28590		46.27	13.08	3	40.5		-10	55
28600		46.27	13.08	4	40.5		-10	55
28610		46.15	13.08	4	40.5		-10	55
28630		45.99	13.08	4	40.5		-10	55
28650		45.68	13.08	4	40.5		-10	55
28665		45.68	13.08	4	40.5		-10	55
28670		45.38	13.08	4	40.5		-10	55
28690		45.35	13.08	4	40.5		-10	55
28710		45.11	13.08	4	40.5		-10	55
28725		45.11	13.08	4	40.5		-10	55
28730		44.95	13.08	4	40.5		-10	55
28750		44.87	13.08	4	40.5		-10	55
28770		44.74	13.08	4	40.5		-10	55
28790		44.34	13.06	4	40.5		-10	55
28810		44.16	13.06	4	40.5		-10	55
28830		43.96	13.06	4	40.5		-10	55
28850		43.83	13.06	4	40.5		-10	55
28870		43.68	13.06	4	40.5		-10	55
28890		43.63	13.06	4	40.5		-10	55
28910		43.38	13.06	4	40.5		-10	55
28915		43.38	13.06	4	40.5		-10	55
28930		43.11	13.06	4	40.5		-10	55
28950		43.09	13.06	4	40.5		-10	55
28970		42.93	13.06	4	40.5		-10	55
28975		42.93	13.06	4	40.5		-10	55
28990		42.74	13.06	4	40.5		-10	55
29010		42.52	13.06	4	40.5		-10	55
29030		42.39	13.06	4	40.5		-10	55
29040		42.39	13.06	4	40.5		-10	55
29050		42.17	13.06	4	40.5		-10	55
29070		41.95	13.06	4	40.5		-10	55
29090		41.85	13.06	4	40.5		-10	55
29100		41.85	13.06	4	40.5		-10	55
29110		41.6	13.06	4	40.5		-10	55
29130		41.5	13.06	4	40.5		-10	55
29150		41.51	13.06	4	40.5		-10	55
29160		41.51	13.06	4	40.5		-10	55
29170		41.39	13.06	4	40.5		-10	55
29190		41.3	13.06	4	40.5		-10	55
29210		41.19	13.06	4	40.5		-10	55
29225		41.19	13.06	4	40.5		-10	55
29230		41.06	13.06	4	40.5		-10	55
29250		41.04	13.06	4	40.5		-10	55
29270		40.96	13.06	4	40.5		-10	55
29285		40.96	13.06	4	40.5		-10	55
29290		40.82	13.06	4	40.5		-10	55
29310		40.7	13.06	4	40.5		-10	55
29330		40.7	13.06	4	40.5		-10	55
29350		40.56	12.93	4	40.5		-10	55
29370		40.48	12.93	4	40.5		-10	55
29390		40.53	12.93	4	40.5		-10	55
29410		40.57	12.93	4	40.5		-10	55
29415		40.57	12.93	4	40.5		-10	55
29430		40.53	12.93	4	40.5		-10	55
29450		40.56	12.93	4	40.5		-10	55
29470		40.51	12.93	4	40.5		-10	55
29475		40.51	12.93	4	40.5		-10	55
29490		40.47	12.93	4	40.5		-10	55
29510		40.48	12.93	4	40.5		-10	55
29530		40.5	12.93	4	40.5		-10	55
29535		40.5	12.93	4	40.5		-10	55
29550		40.54	12.93	4	40.5		-10	55
29570		40.58	12.93	4	40.5		-10	55
29590		40.59	12.93	4	40.5		-10	55
29600		40.59	12.93	4	40.5		-10	55
29610		40.63	12.93	4	40.5		-10	55
29630		40.85	12.93	4	40.5		-10	55
29650		40.88	12.93	4	40.5		-10	55
29660		40.88	12.93	4	40.5		-10	55
29670		40.99	12.93	4	40.5		-10	55
29690		41.14	12.93	4	40.5		-10	55
29710		41.09	12.93	4	40.5		-10	55
29725		41.09	12.93	4	40.5		-10	55
29730		41.31	12.93	4	40.5		-10	55
29750		41.52	12.93	4	40.5		-10	55
29770		41.53	12.93	4	40.5		-10	55
29785		41.53	12.93	4	40.5		-10	55
29790		41.7	12.93	4	40.5		-10	55
29810		42.01	12.93	4	40.5		-10	55
29830		42.07	12.93	4	40.5		-10	55
29850		42.25	13.04	0	40.5		-10	55
29870		42.49	13.04	0	40.5		-10	55
29890		42.54	13.04	0	40.5		-10	55
29910		42.92	13.04	0	40.5		-10	55
29930		42.88	13.04	0	40.5		-10	55
29950		43.39	13.04	0	40.5		-10	55
29970		43.43	13.04	0	40.5		-10	55
29975		43.43	13.04	0	40.5		-10	55
29990		43.67	13.04	0	40.5		-10	55
30010		43.98	13.04	0	40.5		-10	55
30030		44.11	13.04	0	40.5		-10	55
30035		44.11	13.04	0	40.5		-10	55
30050		44.35	13.04	0	40.5		-10	55
30070		44.39	13.04	0	40.5		-10	55
30090		44.65	13.04	0	40.5		-10	55
30100		44.65	13.04	0	40.5		-10	55
30110		44.99	13.04	0	40.5		-10	55
30130		45.17	13.04	0	40.5		-10	55
30150		45.39	13.04	0	40.5		-10	55
30160		45.39	13.04	0	40.5		-10	55
30170		45.41	13.04	0	40.5		-10	55
30190		45.72	13.04	0	40.5		-10	55
30210		45.93	13.04	0	40.5		-10	55
30225		45.93	13.04	0	40.5		-10	55
30230		46.38	13.04	0	40.5		-10	55
30250		46.34	13.04	0	40.5		-10	55
30270		46.58	13.04	0	40.5		-10	55
30285		46.58	13.04	0	40.5		-10	55
30290		46.81	13.04	0	40.5		-10	55
30310		46.86	13.04	0	40.5		-10	55
30330		47.16	13.04	0	40.5		-10	55
30350		47.25	13.16	0	40.5		-10	55
30370		47.6	13.16	0	40.5		-10	55
30390		47.71	13.16	0	40.5		-10	55
30410		47.95	13.16	0	40.5		-10	55
30430		48.02	13.16	0	40.5		-10	55
30450		48.13	13.16	0	40.5		-10	55
30470		48.59	13.16	0	40.5		-10	55
30490		48.49	13.16	0	40.5		-10	55
30510		48.79	13.16	0	40.5		-10	55
30530		48.95	13.16	0	40.5		-10	55
30535		48.95	13.16	0	40.5		-10	55
30550		48.99	13.16	0	40.5		-10	55
30570		49.17	13.16	0	40.5		-10	55
30590		49.37	13.16	0	40.5		-10	55
30595		49.37	13.16	0	40.5		-10	55
30610		49.58	13.16	0	40.5		-10	55
30630		49.81	13.16	0	40.5		-10	55
30650		49.72	13.16	0	40.5		-10	55
30660		49.72	13.16	0	40.5		-10	55
30670		49.89	13.16	0	40.5		-10	55
30690		49.86	13.16	0	40.5		-10	55
30710		49.89	13.16	0	40.5		-10	55
30725		49.89	13.16	0	40.5		-10	55
30730		50.21	13.16	0	40.5		-10	55
30750		50.17	13.16	0	40.5		-10	55
30770		50.29	13.16	0	40.5		-10	55
30785		50.29	13.16	0	40.5		-10	55
30790		50.23	13.16	0	40.5		-10	55
30810		50.26	13.16	0	40.5		-10	55
30830		50.21	13.16	0	40.5		-10	55
30845		50.21	13.16	0	40.5		-10	55
30850		50.33	13.16	0	40.5		-10	55
30870		50.36	13.16	0	40.5		-10	55
30890		50.5	13.16	0	40.5		-10	55
30910		50.16	13.31	0	40.5		-10	55
30930		50.38	13.31	0	40.5		-10	55
30950		50.47	13.31	0	40.5		-10	55
30970		50.4	13.31	0	40.5		-10	55
30990		50.4	13.31	0	40.5		-10	55
31010		50.26	13.31	0	40.5		-10	55
31030		50.32	13.31	0	40.5		-10	55
31035		50.32	13.31	0	40.5		-10	55
31050		50.1	13.31	0	40.5		-10	55
31070		49.82	13.31	0	40.5		-10	55
31090		49.85	13.31	0	40.5		-10	55
31095		49.85	13.31	0	40.5		-10	55
31110		49.83	13.31	0	40.5		-10	55
31130		49.43	13.31	0	40.5		-10	55
31150		49.48	13.31	0	40.5		-10	55
31160		49.48	13.31	0	40.5		-10	55
31170		49.29	13.31	0	40.5		-10	55
31190		49.07	13.31	0	40.5		-10	55
31210		48.88	13.31	0	40.5		-10	55
31220		48.88	13.31	0	40.5		-10	55
31230		48.69	13.31	0	40.5		-10	55
31250		48.43	13.31	0	40.5		-10	55
31270		48.43	13.31	0	40.5		-10	55
31285		48.43	13.31	0	40.5		-10	55
31290		48.21	13.31	0	40.5		-10	55
31310		47.82	13.31	0	40.5		-10	55
31330		47.74	13.31	0	40.5		-10	55
31345		47.74	13.31	0	40.5		-10	55
31350		47.38	13.31	0	40.5		-10	55
31370		47.33	13.31	0	40.5		-10	55
31390		47.07	13.31	0	40.5		-10	55
31410		46.78	13.19	0	40.5		-10	55
31430		46.53	13.19	0	40.5		-10	55
31450		46.43	13.19	0	40.5		-10	55
31470		46.17	13.19	0	40.5		-10	55
31490		46.02	13.19	0	40.5		-10	55
31510		45.63	13.19	0	40.5		-10	55
31530		45.63	13.19	0	40.5		-10	55
31535		45.63	13.19	0	40.5		-10	55
31550		45.44	13.19	0	40.5		-10	55
31570		45.2	13.19	0	40.5		-10	55
31590		45.1	13.19	0	40.5		-10	55
31595		45.1	13.19	0	40.5		-10	55
31610		44.77	13.19	0	40.5		-10	55
31630		44.73	13.19	0	40.5		-10	55
31650		44.66	13.19	0	40.5		-10	55
31660		44.66	13.19	0	40.5		-10	55
31670		44.33	13.19	0	40.5		-10	55
31690		44.11	13.19	0	40.5		-10	55
31710		43.82	13.19	0	40.5		-10	55
31720		43.82	13.19	0	40.5		-10	55
31730		43.73	13.19	0	40.5		-10	55
31750		43.55	13.19	0	40.5		-10	55
31770		43.55	13.19	0	40.5		-10	55
31785		43.55	13.19	0	40.5		-10	55
31790		43.17	13.19	0	40.5		-10	55
31810		42.96	13.19	0	40.5		-10	55
31830		42.88	13.19	0	40.5		-10	55
31845		42.88	13.19	0	40.5		-10	55
31850		42.8	13.19	0	40.5		-10	55
31870		42.55	13.19	0	40.5		-10	55
31890		42.3	13.19	0	40.5		-10	55
31910		42.27	13.34	0	40.5		-10	55
31930		42.15	13.34	0	40.5		-10	55
31950		41.98	13.34	0	40.5		-10	55
31970		41.83	13.34	0	40.5		-10	55
31990		41.93	13.34	0	40.5		-10	55
32010		41.64	13.34	0	40.5		-10	55
32030		41.42	13.34	0	40.5		-10	55
32035		41.42	13.34	0	40.5		-10	55
32050		41.35	13.34	0	40.5		-10	55
32070		41.3	13.34	0	40.5		-10	55
32090		41.26	13.34	0	40.5		-10	55
32095		41.26	13.34	0	40.5		-10	55
32110		40.99	13.34	0	40.5		-10	55
32130		41	13.34	0	40.5		-10	55
32150		40.79	13.34	0	40.5		-10	55
32155		40.79	13.34	0	40.5		-10	55
32170		40.91	13.34	0	40.5		-10	55
32190		40.84	13.34	0	40.5		-10	55
[truncated: 374 more rows]
