# Supplementary material for: Clinical identification of the stimulus intensity to measure temporal summation of second pain
Source: Sci Rep. 2022 Jul 28;12:12915. doi: 10.1038/s41598-022-17171-6 (PMC9334644; doi:10.1038/s41598-022-17171-6)
Supplement: Supplementary file 2 — Supplementary Information 2. [file 41598_2022_17171_MOESM2_ESM.zip › 39 PT.xlsx]

## Sheet: Sheet1
Timestamp [msec]	Heater [C]	Tec [C]	Water [C]	COVAS	Baseline [C]	Events	LimiterMin [C]	LimiterMax [C]
35		39.65
55		39.73
75		39.8
85		39.8	9.42	0	39.5		-10	55
95		39.73	9.42	0	39.5		-10	55
115		39.72	9.42	0	39.5		-10	55
135		39.76	9.42	0	39.5		-10	55
145		39.76	9.42	0	39.5		-10	55
155		39.78	9.42	0	39.5		-10	55
175		39.74	9.42	0	39.5		-10	55
195		39.76	9.42	0	39.5		-10	55
205		39.76	9.42	0	39.5		-10	55
215		39.68	9.42	0	39.5		-10	55
235		39.78	9.42	0	39.5		-10	55
255		39.59	9.42	0	39.5		-10	55
270		39.59	9.42	0	39.5		-10	55
275		39.73	9.42	0	39.5		-10	55
295		39.73	9.42	0	39.5		-10	55
315		39.74	9.42	0	39.5		-10	55
330		39.74	9.42	0	39.5		-10	55
335		39.7	9.42	0	39.5		-10	55
355		39.65	9.42	0	39.5		-10	55
375		39.64	9.42	0	39.5		-10	55
395		39.67	9.42	0	39.5		-10	55
415		39.74	9.42	0	39.5		-10	55
435		39.64	9.42	0	39.5		-10	55
455		39.51	9.42	0	39.5		-10	55
475		39.59	9.42	0	39.5		-10	55
495		39.63	9.42	0	39.5		-10	55
515		39.6	9.42	0	39.5		-10	55
520		39.6	9.42	0	39.5		-10	55
535		39.62	9.42	0	39.5		-10	55
555		39.55	9.42	0	39.5		-10	55
575		39.63	9.42	0	39.5		-10	55
580		39.63	9.42	0	39.5		-10	55
595		39.58	9.42	0	39.5		-10	55
615		39.56	9.42	0	39.5		-10	55
635		39.65	9.42	0	39.5		-10	55
645		39.65	9.53	0	39.5		-10	55
655		39.48	9.53	0	39.5		-10	55
675		39.57	9.53	0	39.5		-10	55
695		39.47	9.53	0	39.5		-10	55
705		39.47	9.53	0	39.5		-10	55
715		39.59	9.53	0	39.5		-10	55
735		39.48	9.53	0	39.5		-10	55
755		39.37	9.53	0	39.5		-10	55
770		39.37	9.53	0	39.5		-10	55
775		39.58	9.53	0	39.5		-10	55
795		39.52	9.53	0	39.5		-10	55
815		39.46	9.53	0	39.5		-10	55
830		39.46	9.53	0	39.5		-10	55
835		39.46	9.53	0	39.5		-10	55
855		39.49	9.53	0	39.5		-10	55
875		39.45	9.53	0	39.5		-10	55
895		39.57	9.53	0	39.5		-10	55
915		39.49	9.53	0	39.5		-10	55
935		39.48	9.53	0	39.5		-10	55
955		39.32	9.53	0	39.5		-10	55
975		39.53	9.53	0	39.5		-10	55
995		39.43	9.53	0	39.5		-10	55
1015		39.47	9.53	0	39.5		-10	55
1020		39.47	9.53	0	39.5		-10	55
1035		39.5	9.53	0	39.5		-10	55
1055		39.49	9.53	0	39.5		-10	55
1075		39.41	9.53	0	39.5		-10	55
1080		39.41	9.53	0	39.5		-10	55
1095		39.46	9.53	0	39.5		-10	55
1115		39.49	9.53	0	39.5		-10	55
1135		39.49	9.53	0	39.5		-10	55
1145		39.49	9.28	0	39.5		-10	55
1155		39.5	9.28	0	39.5		-10	55
1175		39.58	9.28	0	39.5		-10	55
1195		39.4	9.28	0	39.5		-10	55
1205		39.4	9.28	0	39.5		-10	55
1215		39.51	9.28	0	39.5		-10	55
1235		39.44	9.28	0	39.5		-10	55
1255		39.45	9.28	0	39.5		-10	55
1270		39.45	9.28	0	39.5		-10	55
1275		39.4	9.28	0	39.5		-10	55
1295		39.6	9.28	0	39.5		-10	55
1315		39.55	9.28	0	39.5		-10	55
1330		39.55	9.28	0	39.5		-10	55
1335		39.56	9.28	0	39.5		-10	55
1355		39.51	9.28	0	39.5		-10	55
1375		39.49	9.28	0	39.5		-10	55
1395		39.59	9.28	0	39.5		-10	55
1415		39.59	9.28	0	39.5		-10	55
1435		39.44	9.28	0	39.5		-10	55
1455		39.49	9.28	0	39.5		-10	55
1475		39.65	9.28	0	39.5		-10	55
1495		39.52	9.28	0	39.5		-10	55
1515		39.58	9.28	0	39.5		-10	55
1535		39.55	9.28	0	39.5		-10	55
1555		39.64	9.28	0	39.5		-10	55
1575		39.62	9.28	0	39.5		-10	55
1580		39.62	9.28	0	39.5		-10	55
1595		39.57	9.28	0	39.5		-10	55
1615		39.55	9.28	0	39.5		-10	55
1635		39.58	9.28	0	39.5		-10	55
1640		39.58	9.28	0	39.5		-10	55
1655		39.6	9.28	0	39.5		-10	55
1675		39.49	9.28	0	39.5		-10	55
1695		39.56	9.28	0	39.5		-10	55
1705		39.56	9.28	0	39.5		-10	55
1715		39.61	9.28	0	39.5		-10	55
1735		39.63	9.28	0	39.5		-10	55
1755		39.59	9.28	0	39.5		-10	55
1765		39.59	9.28	0	39.5		-10	55
1775		39.58	9.28	0	39.5		-10	55
1795		39.58	9.28	0	39.5		-10	55
1815		39.61	9.28	0	39.5		-10	55
1830		39.61	9.28	0	39.5		-10	55
1835		39.68	9.28	0	39.5		-10	55
1855		39.63	9.28	0	39.5		-10	55
1875		39.54	9.28	0	39.5		-10	55
1890		39.54	9.28	0	39.5		-10	55
1895		39.54	9.28	0	39.5		-10	55
1915		39.49	9.28	0	39.5		-10	55
1935		39.7	9.28	0	39.5		-10	55
1955		39.59	9.28	0	39.5		-10	55
1975		39.76	9.28	0	39.5		-10	55
1995		39.62	9.28	0	39.5		-10	55
2015		39.56	9.28	0	39.5		-10	55
2035		39.54	9.28	0	39.5		-10	55
2055		39.39	9.28	0	39.5		-10	55
2075		39.57	9.28	0	39.5		-10	55
2080		39.57	9.28	0	39.5		-10	55
2095		39.56	9.28	0	39.5		-10	55
2115		39.47	9.28	0	39.5		-10	55
2135		39.56	9.28	0	39.5		-10	55
2140		39.56	9.28	0	39.5		-10	55
2155		39.56	9.28	0	39.5		-10	55
2175		39.54	9.28	0	39.5		-10	55
2195		39.47	9.28	0	39.5		-10	55
2205		39.47	9.2	0	39.5		-10	55
2215		39.49	9.2	0	39.5		-10	55
2235		39.44	9.2	0	39.5		-10	55
2255		39.5	9.2	0	39.5		-10	55
2265		39.5	9.2	0	39.5		-10	55
2275		39.54	9.2	0	39.5		-10	55
2295		39.58	9.2	0	39.5		-10	55
2315		39.55	9.2	0	39.5		-10	55
2330		39.55	9.2	0	39.5		-10	55
2335		39.46	9.2	0	39.5		-10	55
2355		39.47	9.2	0	39.5		-10	55
2375		39.6	9.2	0	39.5		-10	55
2390		39.6	9.2	0	39.5		-10	55
2395		39.49	9.2	0	39.5		-10	55
2415		39.56	9.2	0	39.5		-10	55
2435		39.5	9.2	0	39.5		-10	55
2455		39.45	9.2	0	39.5		-10	55
2475		39.58	9.2	0	39.5		-10	55
2495		39.42	9.2	0	39.5		-10	55
2515		39.58	9.2	0	39.5		-10	55
2535		39.33	9.2	0	39.5		-10	55
2555		39.33	9.2	0	39.5		-10	55
2575		39.6	9.2	0	39.5		-10	55
2580		39.6	9.2	0	39.5		-10	55
2595		39.43	9.2	0	39.5		-10	55
2615		39.6	9.2	0	39.5		-10	55
2635		39.44	9.2	0	39.5		-10	55
2640		39.44	9.2	0	39.5		-10	55
2655		39.43	9.2	0	39.5		-10	55
2675		39.53	9.2	0	39.5		-10	55
2695		39.57	9.2	0	39.5		-10	55
2705		39.57	9.18	0	39.5		-10	55
2715		39.42	9.18	0	39.5		-10	55
2735		39.58	9.18	0	39.5		-10	55
2755		39.53	9.18	0	39.5		-10	55
2765		39.53	9.18	0	39.5		-10	55
2775		39.44	9.18	0	39.5		-10	55
2795		39.47	9.18	0	39.5		-10	55
2815		39.44	9.18	0	39.5		-10	55
2830		39.44	9.18	0	39.5		-10	55
2835		39.5	9.18	0	39.5		-10	55
2855		39.61	9.18	0	39.5		-10	55
2875		39.62	9.18	0	39.5		-10	55
2890		39.62	9.18	0	39.5		-10	55
2895		39.46	9.18	0	39.5		-10	55
2915		39.41	9.18	0	39.5		-10	55
2935		39.6	9.18	0	39.5		-10	55
2955		39.54	9.18	0	39.5		-10	55
2975		39.58	9.18	0	39.5		-10	55
2995		39.58	9.18	0	39.5		-10	55
3015		39.48	9.18	0	39.5		-10	55
3035		39.52	9.18	0	39.5		-10	55
3055		39.66	9.18	0	39.5		-10	55
3075		39.72	9.18	0	39.5		-10	55
3095		39.52	9.18	0	39.5		-10	55
3115		39.6	9.18	0	39.5		-10	55
3135		39.59	9.18	0	39.5		-10	55
3140		39.59	9.18	0	39.5		-10	55
3155		39.62	9.18	0	39.5		-10	55
3175		39.48	9.18	0	39.5		-10	55
3195		39.57	9.18	0	39.5		-10	55
3200		39.57	9.18	0	39.5		-10	55
3215		39.73	9.18	0	39.5		-10	55
3235		39.55	9.18	0	39.5		-10	55
3255		39.54	9.18	0	39.5		-10	55
3265		39.54	9.4	0	39.5		-10	55
3275		39.64	9.4	0	39.5		-10	55
3295		39.63	9.4	0	39.5		-10	55
3315		39.53	9.4	0	39.5		-10	55
3325		39.53	9.4	0	39.5		-10	55
3335		39.58	9.4	0	39.5		-10	55
3355		39.6	9.4	0	39.5		-10	55
3375		39.63	9.4	0	39.5		-10	55
3390		39.63	9.4	0	39.5		-10	55
3395		39.54	9.4	0	39.5		-10	55
3415		39.49	9.4	0	39.5		-10	55
3435		39.51	9.4	0	39.5		-10	55
3450		39.51	9.4	0	39.5		-10	55
3455		39.55	9.4	0	39.5		-10	55
3475		39.51	9.4	0	39.5		-10	55
3495		39.52	9.4	0	39.5		-10	55
3515		39.52	9.4	0	39.5		-10	55
3535		39.54	9.4	0	39.5		-10	55
3555		39.61	9.4	0	39.5		-10	55
3575		39.51	9.4	0	39.5		-10	55
3595		39.52	9.4	0	39.5		-10	55
3615		39.47	9.4	0	39.5		-10	55
3635		39.47	9.4	0	39.5		-10	55
3640		39.47	9.4	0	39.5		-10	55
3655		39.44	9.4	0	39.5		-10	55
3675		39.46	9.4	0	39.5		-10	55
3695		39.43	9.4	0	39.5		-10	55
3700		39.43	9.4	0	39.5		-10	55
3715		39.52	9.4	0	39.5		-10	55
3735		39.54	9.4	0	39.5		-10	55
3755		39.45	9.4	0	39.5		-10	55
3765		39.45	9.18	0	39.5		-10	55
3775		39.58	9.18	0	39.5		-10	55
3795		39.5	9.18	0	39.5		-10	55
3815		39.66	9.18	0	39.5		-10	55
3825		39.66	9.18	0	39.5		-10	55
3835		39.41	9.18	0	39.5		-10	55
3855		39.47	9.18	0	39.5		-10	55
3875		39.54	9.18	0	39.5		-10	55
3890		39.54	9.18	0	39.5		-10	55
3895		39.57	9.18	0	39.5		-10	55
3915		39.41	9.18	0	39.5		-10	55
3935		39.49	9.18	0	39.5		-10	55
3950		39.49	9.18	0	39.5		-10	55
3955		39.57	9.18	0	39.5		-10	55
3975		39.36	9.18	0	39.5		-10	55
3995		39.43	9.18	0	39.5		-10	55
4015		39.51	9.18	0	39.5		-10	55
4035		39.49	9.18	0	39.5		-10	55
4055		39.42	9.18	0	39.5		-10	55
4075		39.65	9.18	0	39.5		-10	55
4095		39.34	9.18	0	39.5		-10	55
4115		39.32	9.18	0	39.5		-10	55
4135		39.62	9.18	0	39.5		-10	55
4140		39.62	9.18	0	39.5		-10	55
4155		39.42	9.18	0	39.5		-10	55
4175		39.4	9.18	0	39.5		-10	55
4195		39.52	9.18	0	39.5		-10	55
4200		39.52	9.18	0	39.5		-10	55
4215		39.5	9.18	0	39.5		-10	55
4235		39.41	9.18	0	39.5		-10	55
4255		39.5	9.18	0	39.5		-10	55
4260		39.5	9.18	0	39.5		-10	55
4275		39.59	9.18	0	39.5		-10	55
4295		39.51	9.18	0	39.5		-10	55
4315		39.44	9.18	0	39.5		-10	55
4325		39.44	9.37	0	39.5		-10	55
4335		39.62	9.37	0	39.5		-10	55
4355		39.62	9.37	0	39.5		-10	55
4375		39.54	9.37	0	39.5		-10	55
4390		39.54	9.37	0	39.5		-10	55
4395		39.53	9.37	0	39.5		-10	55
4415		39.45	9.37	0	39.5		-10	55
4435		39.5	9.37	0	39.5		-10	55
4450		39.5	9.37	0	39.5		-10	55
4455		39.54	9.37	0	39.5		-10	55
4475		39.49	9.37	0	39.5		-10	55
4495		39.51	9.37	0	39.5		-10	55
4510		39.51	9.37	0	39.5		-10	55
4515		39.48	9.37	0	39.5		-10	55
4535		39.48	9.37	0	39.5		-10	55
4555		39.61	9.37	0	39.5		-10	55
4575		39.56	9.37	0	39.5		-10	55
4595		39.45	9.37	0	39.5		-10	55
4615		39.58	9.37	0	39.5		-10	55
4635		39.52	9.37	0	39.5		-10	55
4655		39.6	9.37	0	39.5		-10	55
4675		39.57	9.37	0	39.5		-10	55
4695		39.52	9.37	0	39.5		-10	55
4700		39.52	9.37	0	39.5		-10	55
4715		39.43	9.37	0	39.5		-10	55
4735		39.57	9.37	0	39.5		-10	55
4755		39.47	9.37	0	39.5		-10	55
4760		39.47	9.37	0	39.5		-10	55
4775		39.58	9.37	0	39.5		-10	55
4795		39.44	9.37	0	39.5		-10	55
4815		39.34	9.37	0	39.5		-10	55
4825		39.34	9.16	0	39.5		-10	55
4835		39.56	9.16	0	39.5		-10	55
4855		39.52	9.16	0	39.5		-10	55
4875		39.52	9.16	0	39.5		-10	55
4885		39.52	9.16	0	39.5		-10	55
4895		39.49	9.16	0	39.5		-10	55
4915		39.43	9.16	0	39.5		-10	55
4935		39.47	9.16	0	39.5		-10	55
4950		39.47	9.16	0	39.5		-10	55
4955		39.56	9.16	0	39.5		-10	55
4975		39.49	9.16	0	39.5		-10	55
4995		39.46	9.16	0	39.5		-10	55
5010		39.46	9.16	0	39.5		-10	55
5015		39.33	9.16	0	39.5		-10	55
5035		39.49	9.16	0	39.5		-10	55
5055		39.48	9.16	0	39.5		-10	55
5075		39.59	9.16	0	39.5		-10	55
5095		39.54	9.16	0	39.5		-10	55
5115		39.5	9.16	0	39.5		-10	55
5135		39.62	9.16	0	39.5		-10	55
5155		39.43	9.16	0	39.5		-10	55
5175		39.56	9.16	0	39.5		-10	55
5195		39.6	9.16	0	39.5		-10	55
5200		39.6	9.16	0	39.5		-10	55
5215		39.57	9.16	0	39.5		-10	55
5235		39.63	9.16	0	39.5		-10	55
5255		39.73	9.16	0	39.5		-10	55
5260		39.73	9.16	0	39.5		-10	55
5275		39.7	9.16	0	39.5		-10	55
5295		39.77	9.16	0	39.5		-10	55
5315		39.82	9.16	0	39.5		-10	55
5325		39.82	9.37	0	39.5		-10	55
5335		40.12	9.37	0	39.5		-10	55
5355		40.18	9.37	0	39.5		-10	55
5375		40.18	9.37	0	39.5		-10	55
5385		40.18	9.37	0	39.5		-10	55
5395		40.24	9.37	0	39.5		-10	55
5415		40.47	9.37	0	39.5		-10	55
5435		40.53	9.37	0	39.5		-10	55
5450		40.53	9.37	0	39.5		-10	55
5455		40.75	9.37	0	39.5		-10	55
5475		40.9	9.37	0	39.5		-10	55
5495		40.99	9.37	0	39.5		-10	55
5510		40.99	9.37	0	39.5		-10	55
5515		41.12	9.37	0	39.5		-10	55
5535		41.25	9.37	0	39.5		-10	55
5555		41.4	9.37	0	39.5		-10	55
5570		41.4	9.37	0	39.5		-10	55
5575		41.64	9.37	0	39.5		-10	55
5595		41.74	9.37	0	39.5		-10	55
5615		41.88	9.37	0	39.5		-10	55
5635		42.04	9.37	0	39.5		-10	55
5655		42.22	9.37	0	39.5		-10	55
5675		42.48	9.37	0	39.5		-10	55
5695		42.53	9.37	0	39.5		-10	55
5700		42.53	9.37	0	39.5		-10	55
5715		42.64	9.37	0	39.5		-10	55
5735		42.88	9.37	0	39.5		-10	55
5755		43.29	9.37	0	39.5		-10	55
5760		43.29	9.37	0	39.5		-10	55
5775		43.3	9.37	0	39.5		-10	55
5795		43.42	9.37	0	39.5		-10	55
5815		43.34	9.37	0	39.5		-10	55
5820		43.34	9.37	0	39.5		-10	55
5835		43.89	9.37	0	39.5		-10	55
5855		44.02	9.37	0	39.5		-10	55
5875		44.12	9.37	0	39.5		-10	55
5885		44.12	9.15	0	39.5		-10	55
5895		44.15	9.15	0	39.5		-10	55
5915		44.32	9.15	0	39.5		-10	55
5935		44.42	9.15	0	39.5		-10	55
5945		44.42	9.15	0	39.5		-10	55
5955		44.7	9.15	0	39.5		-10	55
5975		44.82	9.15	0	39.5		-10	55
5995		45.02	9.15	0	39.5		-10	55
6010		45.02	9.15	0	39.5		-10	55
6015		45.04	9.15	0	39.5		-10	55
6035		45.15	9.15	0	39.5		-10	55
6055		45.35	9.15	0	39.5		-10	55
6070		45.35	9.15	0	39.5		-10	55
6075		45.52	9.15	0	39.5		-10	55
6095		45.48	9.15	0	39.5		-10	55
6115		45.73	9.15	0	39.5		-10	55
6135		46.01	9.15	0	39.5		-10	55
6155		46.14	9.15	0	39.5		-10	55
6175		46.17	9.15	0	39.5		-10	55
6195		46.25	9.15	0	39.5		-10	55
6215		46.47	9.15	0	39.5		-10	55
6235		46.45	9.15	0	39.5		-10	55
6255		46.6	9.15	0	39.5		-10	55
6260		46.6	9.15	0	39.5		-10	55
6275		46.74	9.15	0	39.5		-10	55
6295		46.93	9.15	0	39.5		-10	55
6315		47.02	9.15	0	39.5		-10	55
6320		47.02	9.15	0	39.5		-10	55
6335		47.23	9.15	0	39.5		-10	55
6355		47.24	9.15	0	39.5		-10	55
6375		47.39	9.15	0	39.5		-10	55
6385		47.39	9.11	0	39.5		-10	55
6395		47.42	9.11	0	39.5		-10	55
6415		47.58	9.11	0	39.5		-10	55
6435		47.48	9.11	0	39.5		-10	55
6445		47.48	9.11	0	39.5		-10	55
6455		47.49	9.11	0	39.5		-10	55
6475		47.53	9.11	0	39.5		-10	55
6495		47.76	9.11	0	39.5		-10	55
6510		47.76	9.11	0	39.5		-10	55
6515		47.9	9.11	0	39.5		-10	55
6535		47.63	9.11	0	39.5		-10	55
6555		47.84	9.11	0	39.5		-10	55
6570		47.84	9.11	0	39.5		-10	55
6575		47.68	9.11	0	39.5		-10	55
6595		47.82	9.11	0	39.5		-10	55
6615		47.71	9.11	0	39.5		-10	55
6635		47.52	9.11	0	39.5		-10	55
6655		47.54	9.11	0	39.5		-10	55
6675		47.41	9.11	0	39.5		-10	55
6695		47.41	9.11	0	39.5		-10	55
6715		47.21	9.11	0	39.5		-10	55
6735		47.07	9.11	0	39.5		-10	55
6755		46.72	9.11	0	39.5		-10	55
6760		46.72	9.11	0	39.5		-10	55
6775		46.69	9.11	0	39.5		-10	55
6795		46.53	9.11	0	39.5		-10	55
6815		46.2	9.11	0	39.5		-10	55
6820		46.2	9.11	0	39.5		-10	55
6835		46.09	9.11	0	39.5		-10	55
6855		45.76	9.11	0	39.5		-10	55
6875		45.52	9.11	0	39.5		-10	55
6885		45.52	9.13	0	39.5		-10	55
6895		45.34	9.13	0	39.5		-10	55
6915		45.12	9.13	0	39.5		-10	55
6935		44.87	9.13	0	39.5		-10	55
6945		44.87	9.13	0	39.5		-10	55
6955		44.67	9.13	0	39.5		-10	55
6975		44.29	9.13	0	39.5		-10	55
6995		44.12	9.13	0	39.5		-10	55
7010		44.12	9.13	0	39.5		-10	55
7015		43.85	9.13	0	39.5		-10	55
7035		43.66	9.13	0	39.5		-10	55
7055		43.27	9.13	0	39.5		-10	55
7070		43.27	9.13	0	39.5		-10	55
7075		43.46	9.13	0	39.5		-10	55
7095		42.82	9.13	0	39.5		-10	55
7115		42.8	9.13	0	39.5		-10	55
7130		42.8	9.13	0	39.5		-10	55
7135		42.58	9.13	0	39.5		-10	55
7155		42.41	9.13	0	39.5		-10	55
7175		42.19	9.13	0	39.5		-10	55
7195		41.91	9.13	0	39.5		-10	55
7215		41.78	9.13	0	39.5		-10	55
7235		41.75	9.13	0	39.5		-10	55
7255		41.41	9.13	0	39.5		-10	55
7275		41.18	9.13	0	39.5		-10	55
7295		41.09	9.13	0	39.5		-10	55
7315		40.98	9.13	0	39.5		-10	55
7320		40.98	9.13	0	39.5		-10	55
7335		40.83	9.13	0	39.5		-10	55
7355		40.55	9.13	0	39.5		-10	55
7375		40.56	9.13	0	39.5		-10	55
7380		40.56	9.13	0	39.5		-10	55
7395		40.39	9.13	0	39.5		-10	55
7415		40.4	9.13	0	39.5		-10	55
7435		40.2	9.13	0	39.5		-10	55
7445		40.2	9.13	1	39.5		-10	55
7455		39.96	9.13	1	39.5		-10	55
7475		40.09	9.13	1	39.5		-10	55
7495		39.78	9.13	1	39.5		-10	55
7505		39.78	9.13	1	39.5		-10	55
7515		39.8	9.13	1	39.5		-10	55
7535		39.71	9.13	1	39.5		-10	55
7555		39.7	9.13	1	39.5		-10	55
7570		39.7	9.13	1	39.5		-10	55
7575		39.59	9.13	1	39.5		-10	55
7595		39.55	9.13	1	39.5		-10	55
7615		39.63	9.13	1	39.5		-10	55
7630		39.63	9.13	1	39.5		-10	55
7635		39.64	9.13	1	39.5		-10	55
7655		39.6	9.13	1	39.5		-10	55
7675		39.61	9.13	1	39.5		-10	55
7695		39.62	9.13	1	39.5		-10	55
7715		39.6	9.13	1	39.5		-10	55
7735		39.65	9.13	1	39.5		-10	55
7755		39.72	9.13	1	39.5		-10	55
7775		39.74	9.13	1	39.5		-10	55
7795		39.78	9.13	1	39.5		-10	55
7815		39.88	9.13	1	39.5		-10	55
7820		39.88	9.13	1	39.5		-10	55
7835		39.92	9.13	1	39.5		-10	55
7855		40.04	9.13	1	39.5		-10	55
7875		40.29	9.13	1	39.5		-10	55
7880		40.29	9.13	1	39.5		-10	55
7895		40.31	9.13	1	39.5		-10	55
7915		40.56	9.13	1	39.5		-10	55
7935		40.67	9.13	1	39.5		-10	55
7945		40.67	9.21	1	39.5		-10	55
7955		40.81	9.21	1	39.5		-10	55
7975		40.98	9.21	1	39.5		-10	55
7995		41.09	9.21	1	39.5		-10	55
8005		41.09	9.21	1	39.5		-10	55
8015		41.28	9.21	1	39.5		-10	55
8035		41.48	9.21	1	39.5		-10	55
8055		41.75	9.21	1	39.5		-10	55
8070		41.75	9.21	1	39.5		-10	55
8075		41.68	9.21	1	39.5		-10	55
8095		42.1	9.21	1	39.5		-10	55
8115		42.21	9.21	1	39.5		-10	55
8130		42.21	9.21	1	39.5		-10	55
8135		42.47	9.21	1	39.5		-10	55
8155		42.51	9.21	1	39.5		-10	55
8175		42.8	9.21	1	39.5		-10	55
8195		42.97	9.21	1	39.5		-10	55
8215		43.31	9.21	1	39.5		-10	55
8235		43.33	9.21	1	39.5		-10	55
8255		43.65	9.21	1	39.5		-10	55
8275		43.81	9.21	1	39.5		-10	55
8295		44.01	9.21	1	39.5		-10	55
8315		44.18	9.21	1	39.5		-10	55
8320		44.18	9.21	0	39.5		-10	55
8335		44.18	9.21	0	39.5		-10	55
8355		44.38	9.21	0	39.5		-10	55
8375		44.8	9.21	0	39.5		-10	55
8380		44.8	9.21	0	39.5		-10	55
8395		44.84	9.21	0	39.5		-10	55
8415		45.02	9.21	0	39.5		-10	55
8435		45.38	9.21	0	39.5		-10	55
8440		45.38	9.21	0	39.5		-10	55
8455		45.46	9.21	0	39.5		-10	55
8475		45.56	9.21	0	39.5		-10	55
8495		45.78	9.21	0	39.5		-10	55
8505		45.78	9.01	0	39.5		-10	55
8515		45.93	9.01	0	39.5		-10	55
8535		46.01	9.01	0	39.5		-10	55
8555		46.19	9.01	0	39.5		-10	55
8565		46.19	9.01	0	39.5		-10	55
8575		46.37	9.01	0	39.5		-10	55
8595		46.52	9.01	0	39.5		-10	55
8615		46.75	9.01	0	39.5		-10	55
8630		46.75	9.01	0	39.5		-10	55
8635		46.85	9.01	0	39.5		-10	55
8655		47.01	9.01	0	39.5		-10	55
8675		47.16	9.01	0	39.5		-10	55
8695		47.37	9.01	0	39.5		-10	55
8715		47.42	9.01	0	39.5		-10	55
8735		47.53	9.01	0	39.5		-10	55
8755		47.58	9.01	0	39.5		-10	55
8775		47.79	9.01	0	39.5		-10	55
8795		47.81	9.01	0	39.5		-10	55
8815		47.96	9.01	0	39.5		-10	55
8835		48.05	9.01	0	39.5		-10	55
8855		47.9	9.01	0	39.5		-10	55
8875		47.92	9.01	0	39.5		-10	55
8880		47.92	9.01	0	39.5		-10	55
8895		48.06	9.01	0	39.5		-10	55
8915		48.02	9.01	0	39.5		-10	55
8935		48.07	9.01	0	39.5		-10	55
8940		48.07	9.01	0	39.5		-10	55
8955		48.09	9.01	0	39.5		-10	55
8975		48.09	9.01	0	39.5		-10	55
8995		47.75	9.01	0	39.5		-10	55
9005		47.75	9.31	0	39.5		-10	55
9015		47.74	9.31	0	39.5		-10	55
9035		47.59	9.31	0	39.5		-10	55
9055		47.53	9.31	0	39.5		-10	55
9065		47.53	9.31	0	39.5		-10	55
9075		47.33	9.31	0	39.5		-10	55
9095		47.02	9.31	0	39.5		-10	55
9115		46.85	9.31	0	39.5		-10	55
9130		46.85	9.31	0	39.5		-10	55
9135		46.64	9.31	0	39.5		-10	55
9155		46.46	9.31	0	39.5		-10	55
9175		46.25	9.31	0	39.5		-10	55
9190		46.25	9.31	0	39.5		-10	55
9195		46.03	9.31	0	39.5		-10	55
9215		45.84	9.31	0	39.5		-10	55
9235		45.44	9.31	0	39.5		-10	55
9255		45.25	9.31	0	39.5		-10	55
9275		45.12	9.31	0	39.5		-10	55
9295		44.92	9.31	0	39.5		-10	55
9315		44.61	9.31	0	39.5		-10	55
9335		44.44	9.31	0	39.5		-10	55
9355		44.12	9.31	0	39.5		-10	55
9375		43.95	9.31	0	39.5		-10	55
9380		43.95	9.31	0	39.5		-10	55
9395		43.75	9.31	0	39.5		-10	55
9415		43.49	9.31	0	39.5		-10	55
9435		43.33	9.31	0	39.5		-10	55
9440		43.33	9.31	0	39.5		-10	55
9455		43.06	9.31	0	39.5		-10	55
9475		42.75	9.31	0	39.5		-10	55
9495		42.62	9.31	0	39.5		-10	55
9505		42.62	9.26	0	39.5		-10	55
9515		42.49	9.26	0	39.5		-10	55
9535		42.21	9.26	0	39.5		-10	55
9555		41.93	9.26	0	39.5		-10	55
9565		41.93	9.26	0	39.5		-10	55
9575		41.9	9.26	0	39.5		-10	55
9595		41.8	9.26	0	39.5		-10	55
9615		41.53	9.26	0	39.5		-10	55
9630		41.53	9.26	0	39.5		-10	55
9635		41.36	9.26	0	39.5		-10	55
9655		41.17	9.26	0	39.5		-10	55
9675		41.13	9.26	0	39.5		-10	55
9690		41.13	9.26	0	39.5		-10	55
9695		40.86	9.26	0	39.5		-10	55
9715		40.77	9.26	0	39.5		-10	55
9735		40.56	9.26	0	39.5		-10	55
9750		40.56	9.26	0	39.5		-10	55
9755		40.52	9.26	0	39.5		-10	55
9775		40.46	9.26	0	39.5		-10	55
9795		40.59	9.26	0	39.5		-10	55
9815		40.14	9.26	0	39.5		-10	55
9835		40.29	9.26	0	39.5		-10	55
9855		40.11	9.26	0	39.5		-10	55
9875		39.97	9.26	0	39.5		-10	55
9895		39.83	9.26	0	39.5		-10	55
9915		39.91	9.26	0	39.5		-10	55
9935		39.86	9.26	0	39.5		-10	55
9940		39.86	9.26	0	39.5		-10	55
9955		39.71	9.26	0	39.5		-10	55
9975		39.8	9.26	0	39.5		-10	55
9995		39.78	9.26	0	39.5		-10	55
10000		39.78	9.26	0	39.5		-10	55
10015		39.74	9.26	0	39.5		-10	55
10035		39.81	9.26	0	39.5		-10	55
10055		39.78	9.26	0	39.5		-10	55
10065		39.78	9.16	0	39.5		-10	55
10075		39.83	9.16	0	39.5		-10	55
10095		39.73	9.16	0	39.5		-10	55
10115		39.75	9.16	0	39.5		-10	55
10125		39.75	9.16	0	39.5		-10	55
10135		39.84	9.16	0	39.5		-10	55
10155		39.99	9.16	0	39.5		-10	55
10175		39.8	9.16	0	39.5		-10	55
10190		39.8	9.16	0	39.5		-10	55
10195		39.85	9.16	0	39.5		-10	55
10215		39.88	9.16	0	39.5		-10	55
10235		39.86	9.16	0	39.5		-10	55
10250		39.86	9.16	0	39.5		-10	55
10255		39.87	9.16	0	39.5		-10	55
10275		39.92	9.16	0	39.5		-10	55
10295		39.9	9.16	0	39.5		-10	55
10315		39.96	9.16	0	39.5		-10	55
10335		39.85	9.16	0	39.5		-10	55
10355		39.85	9.16	0	39.5		-10	55
10375		39.98	9.16	0	39.5		-10	55
10395		40.03	9.16	0	39.5		-10	55
10415		39.92	9.16	0	39.5		-10	55
10435		39.89	9.16	0	39.5		-10	55
10440		39.89	9.16	0	39.5		-10	55
10455		39.98	9.16	0	39.5		-10	55
10475		39.87	9.16	0	39.5		-10	55
10495		39.95	9.16	0	39.5		-10	55
10500		39.95	9.16	0	39.5		-10	55
10515		39.97	9.16	0	39.5		-10	55
10535		39.84	9.16	0	39.5		-10	55
10555		40.05	9.16	0	39.5		-10	55
10565		40.05	9.31	0	39.5		-10	55
10575		39.95	9.31	0	39.5		-10	55
10595		39.93	9.31	0	39.5		-10	55
10615		39.82	9.31	0	39.5		-10	55
10625		39.82	9.31	0	39.5		-10	55
10635		39.76	9.31	0	39.5		-10	55
10655		39.81	9.31	0	39.5		-10	55
10675		39.78	9.31	0	39.5		-10	55
10690		39.78	9.31	0	39.5		-10	55
10695		39.82	9.31	0	39.5		-10	55
10715		39.92	9.31	0	39.5		-10	55
10735		39.67	9.31	0	39.5		-10	55
10750		39.67	9.31	0	39.5		-10	55
10755		39.58	9.31	0	39.5		-10	55
10775		39.6	9.31	0	39.5		-10	55
10795		39.76	9.31	0	39.5		-10	55
10815		39.52	9.31	0	39.5		-10	55
10835		39.59	9.31	0	39.5		-10	55
10855		39.62	9.31	0	39.5		-10	55
10875		39.6	9.31	0	39.5		-10	55
10895		39.47	9.31	0	39.5		-10	55
10915		39.65	9.31	0	39.5		-10	55
10935		39.54	9.31	0	39.5		-10	55
10940		39.54	9.31	0	39.5		-10	55
10955		39.53	9.31	0	39.5		-10	55
10975		39.59	9.31	0	39.5		-10	55
10995		39.59	9.31	0	39.5		-10	55
11000		39.59	9.31	0	39.5		-10	55
11015		39.57	9.31	0	39.5		-10	55
11035		39.67	9.31	0	39.5		-10	55
11055		39.61	9.31	0	39.5		-10	55
11060		39.61	9.31	0	39.5		-10	55
11075		39.83	9.31	0	39.5		-10	55
11095		40.03	9.31	0	39.5		-10	55
11115		39.99	9.31	0	39.5		-10	55
11125		39.99	9.28	0	39.5		-10	55
11135		40.09	9.28	0	39.5		-10	55
11155		40.27	9.28	0	39.5		-10	55
11175		40.41	9.28	0	39.5		-10	55
11190		40.41	9.28	0	39.5		-10	55
11195		40.57	9.28	0	39.5		-10	55
11215		40.67	9.28	0	39.5		-10	55
11235		40.74	9.28	0	39.5		-10	55
11250		40.74	9.28	0	39.5		-10	55
11255		40.99	9.28	0	39.5		-10	55
11275		41.17	9.28	0	39.5		-10	55
11295		41.34	9.28	0	39.5		-10	55
11315		41.53	9.28	0	39.5		-10	55
11335		41.75	9.28	0	39.5		-10	55
11355		41.82	9.28	0	39.5		-10	55
11375		42.09	9.28	0	39.5		-10	55
11395		42.23	9.28	0	39.5		-10	55
11415		42.43	9.28	0	39.5		-10	55
11435		42.55	9.28	0	39.5		-10	55
11455		42.67	9.28	0	39.5		-10	55
11475		42.98	9.28	0	39.5		-10	55
11495		43.1	9.28	0	39.5		-10	55
11500		43.1	9.28	0	39.5		-10	55
11515		43.45	9.28	0	39.5		-10	55
11535		43.69	9.28	0	39.5		-10	55
11555		43.71	9.28	0	39.5		-10	55
11560		43.71	9.28	0	39.5		-10	55
11575		44.01	9.28	0	39.5		-10	55
11595		44.16	9.28	0	39.5		-10	55
11615		44.21	9.28	0	39.5		-10	55
11625		44.21	9.23	0	39.5		-10	55
11635		44.25	9.23	0	39.5		-10	55
11655		44.56	9.23	0	39.5		-10	55
11675		44.86	9.23	0	39.5		-10	55
11685		44.86	9.23	0	39.5		-10	55
11695		44.95	9.23	0	39.5		-10	55
11715		45.27	9.23	0	39.5		-10	55
11735		45.41	9.23	0	39.5		-10	55
11750		45.41	9.23	0	39.5		-10	55
11755		45.57	9.23	0	39.5		-10	55
11775		45.61	9.23	0	39.5		-10	55
11795		45.88	9.23	0	39.5		-10	55
11810		45.88	9.23	0	39.5		-10	55
11815		46.01	9.23	0	39.5		-10	55
11835		46.24	9.23	0	39.5		-10	55
11855		46.24	9.23	0	39.5		-10	55
11875		46.46	9.23	0	39.5		-10	55
11895		46.56	9.23	0	39.5		-10	55
11915		46.76	9.23	0	39.5		-10	55
11935		46.84	9.23	0	39.5		-10	55
11955		46.91	9.23	0	39.5		-10	55
11975		46.97	9.23	0	39.5		-10	55
11995		46.95	9.23	0	39.5		-10	55
12000		46.95	9.23	0	39.5		-10	55
12015		47.28	9.23	0	39.5		-10	55
12035		47.26	9.23	0	39.5		-10	55
12055		47.53	9.23	0	39.5		-10	55
12060		47.53	9.23	0	39.5		-10	55
12075		47.41	9.23	0	39.5		-10	55
12095		47.47	9.23	0	39.5		-10	55
12115		47.47	9.23	0	39.5		-10	55
12125		47.47	9.3	0	39.5		-10	55
12135		47.47	9.3	0	39.5		-10	55
12155		47.58	9.3	0	39.5		-10	55
12175		47.56	9.3	0	39.5		-10	55
12185		47.56	9.3	0	39.5		-10	55
12195		47.78	9.3	0	39.5		-10	55
12215		47.65	9.3	0	39.5		-10	55
12235		47.53	9.3	0	39.5		-10	55
12250		47.53	9.3	0	39.5		-10	55
12255		47.55	9.3	0	39.5		-10	55
12275		47.58	9.3	0	39.5		-10	55
12295		47.38	9.3	0	39.5		-10	55
12310		47.38	9.3	0	39.5		-10	55
12315		47.38	9.3	0	39.5		-10	55
12335		47.19	9.3	0	39.5		-10	55
12355		47.1	9.3	0	39.5		-10	55
12370		47.1	9.3	0	39.5		-10	55
12375		47.02	9.3	0	39.5		-10	55
12395		46.75	9.3	0	39.5		-10	55
12415		46.8	9.3	0	39.5		-10	55
12435		46.44	9.3	0	39.5		-10	55
12455		46.35	9.3	0	39.5		-10	55
12475		46.15	9.3	0	39.5		-10	55
12495		45.83	9.3	0	39.5		-10	55
12500		45.83	9.3	0	39.5		-10	55
12515		45.65	9.3	0	39.5		-10	55
12535		45.53	9.3	0	39.5		-10	55
12555		45.27	9.3	0	39.5		-10	55
12560		45.27	9.3	0	39.5		-10	55
12575		45.16	9.3	0	39.5		-10	55
12595		44.76	9.3	0	39.5		-10	55
12615		44.59	9.3	0	39.5		-10	55
12625		44.59	9.38	0	39.5		-10	55
12635		44.36	9.38	0	39.5		-10	55
12655		44.07	9.38	0	39.5		-10	55
12675		43.95	9.38	0	39.5		-10	55
12685		43.95	9.38	0	39.5		-10	55
12695		43.68	9.38	0	39.5		-10	55
12715		43.57	9.38	0	39.5		-10	55
12735		43.28	9.38	0	39.5		-10	55
12745		43.28	9.38	0	39.5		-10	55
12755		43.12	9.38	0	39.5		-10	55
12775		42.97	9.38	0	39.5		-10	55
12795		42.52	9.38	0	39.5		-10	55
12810		42.52	9.38	0	39.5		-10	55
12815		42.45	9.38	0	39.5		-10	55
12835		42.3	9.38	0	39.5		-10	55
12855		42.13	9.38	0	39.5		-10	55
12870		42.13	9.38	0	39.5		-10	55
12875		41.82	9.38	0	39.5		-10	55
12895		41.8	9.38	0	39.5		-10	55
12915		41.51	9.38	0	39.5		-10	55
12935		41.29	9.38	0	39.5		-10	55
12955		41.16	9.38	0	39.5		-10	55
12975		41.08	9.38	0	39.5		-10	55
12995		40.95	9.38	0	39.5		-10	55
13015		40.79	9.38	0	39.5		-10	55
13035		40.6	9.38	0	39.5		-10	55
13055		40.52	9.38	0	39.5		-10	55
13060		40.52	9.38	0	39.5		-10	55
13075		40.3	9.38	0	39.5		-10	55
13095		40.05	9.38	0	39.5		-10	55
13115		40.08	9.38	0	39.5		-10	55
13120		40.08	9.38	0	39.5		-10	55
13135		39.88	9.38	0	39.5		-10	55
13155		39.86	9.38	0	39.5		-10	55
13175		39.83	9.38	0	39.5		-10	55
13185		39.83	9.48	0	39.5		-10	55
13195		39.74	9.48	0	39.5		-10	55
13215		39.67	9.48	0	39.5		-10	55
13235		39.57	9.48	0	39.5		-10	55
13245		39.57	9.48	0	39.5		-10	55
13255		39.61	9.48	0	39.5		-10	55
13275		39.41	9.48	0	39.5		-10	55
13295		39.51	9.48	0	39.5		-10	55
13310		39.51	9.48	0	39.5		-10	55
13315		39.37	9.48	0	39.5		-10	55
13335		39.41	9.48	0	39.5		-10	55
13355		39.38	9.48	0	39.5		-10	55
13370		39.38	9.48	0	39.5		-10	55
13375		39.35	9.48	0	39.5		-10	55
13395		39.44	9.48	0	39.5		-10	55
13415		39.53	9.48	0	39.5		-10	55
13435		39.51	9.48	0	39.5		-10	55
13455		39.57	9.48	0	39.5		-10	55
13475		39.7	9.48	0	39.5		-10	55
13495		39.71	9.48	0	39.5		-10	55
13515		39.67	9.48	0	39.5		-10	55
13535		39.78	9.48	0	39.5		-10	55
13555		40.03	9.48	0	39.5		-10	55
13560		40.03	9.48	0	39.5		-10	55
13575		40.16	9.48	0	39.5		-10	55
13595		40.32	9.48	0	39.5		-10	55
13615		40.49	9.48	0	39.5		-10	55
13620		40.49	9.48	0	39.5		-10	55
13635		40.49	9.48	0	39.5		-10	55
13655		40.86	9.48	0	39.5		-10	55
13675		40.86	9.48	0	39.5		-10	55
13685		40.86	9.37	0	39.5		-10	55
13695		41.19	9.37	0	39.5		-10	55
13715		41.32	9.37	0	39.5		-10	55
13735		41.49	9.37	0	39.5		-10	55
13745		41.49	9.37	0	39.5		-10	55
13755		41.7	9.37	0	39.5		-10	55
13775		41.94	9.37	0	39.5		-10	55
13795		42.1	9.37	0	39.5		-10	55
13810		42.1	9.37	0	39.5		-10	55
13815		42.19	9.37	0	39.5		-10	55
13835		42.41	9.37	0	39.5		-10	55
13855		42.63	9.37	0	39.5		-10	55
13870		42.63	9.37	0	39.5		-10	55
13875		43.06	9.37	0	39.5		-10	55
13895		42.98	9.37	0	39.5		-10	55
13915		43.3	9.37	0	39.5		-10	55
13935		43.39	9.37	0	39.5		-10	55
13955		43.69	9.37	0	39.5		-10	55
13975		43.83	9.37	0	39.5		-10	55
13995		44.15	9.37	0	39.5		-10	55
14015		44.15	9.37	0	39.5		-10	55
14035		44.38	9.37	0	39.5		-10	55
14055		44.67	9.37	0	39.5		-10	55
14075		44.88	9.37	0	39.5		-10	55
14095		44.96	9.37	0	39.5		-10	55
14115		45.36	9.37	0	39.5		-10	55
14120		45.36	9.37	0	39.5		-10	55
14135		45.63	9.37	0	39.5		-10	55
14155		45.81	9.37	0	39.5		-10	55
14175		45.96	9.37	0	39.5		-10	55
14180		45.96	9.37	0	39.5		-10	55
14195		46.01	9.37	0	39.5		-10	55
14215		45.99	9.37	0	39.5		-10	55
14235		46.48	9.37	0	39.5		-10	55
14245		46.48	9.57	0	39.5		-10	55
14255		46.62	9.57	0	39.5		-10	55
14275		46.63	9.57	0	39.5		-10	55
14295		46.75	9.57	0	39.5		-10	55
14305		46.75	9.57	0	39.5		-10	55
14315		46.84	9.57	0	39.5		-10	55
14335		47.12	9.57	0	39.5		-10	55
14355		47.17	9.57	0	39.5		-10	55
14370		47.17	9.57	0	39.5		-10	55
14375		47.32	9.57	0	39.5		-10	55
14395		47.38	9.57	0	39.5		-10	55
14415		47.46	9.57	0	39.5		-10	55
14430		47.46	9.57	0	39.5		-10	55
14435		47.57	9.57	0	39.5		-10	55
14455		47.76	9.57	0	39.5		-10	55
14475		47.76	9.57	0	39.5		-10	55
14495		47.86	9.57	0	39.5		-10	55
14515		47.7	9.57	0	39.5		-10	55
14535		47.82	9.57	0	39.5		-10	55
14555		47.87	9.57	0	39.5		-10	55
14575		47.82	9.57	0	39.5		-10	55
14595		47.75	9.57	0	39.5		-10	55
14615		47.68	9.57	0	39.5		-10	55
14620		47.68	9.57	0	39.5		-10	55
14635		47.75	9.57	0	39.5		-10	55
14655		47.8	9.57	0	39.5		-10	55
14675		47.49	9.57	0	39.5		-10	55
14680		47.49	9.57	0	39.5		-10	55
14695		47.37	9.57	0	39.5		-10	55
14715		47.27	9.57	0	39.5		-10	55
14735		47.19	9.57	0	39.5		-10	55
14745		47.19	9.45	0	39.5		-10	55
14755		47	9.45	0	39.5		-10	55
14775		46.83	9.45	0	39.5		-10	55
14795		46.63	9.45	0	39.5		-10	55
14805		46.63	9.45	1	39.5		-10	55
14815		46.53	9.45	1	39.5		-10	55
14835		46.22	9.45	1	39.5		-10	55
14855		46	9.45	1	39.5		-10	55
14870		46	9.45	1	39.5		-10	55
14875		45.67	9.45	1	39.5		-10	55
14895		45.61	9.45	1	39.5		-10	55
14915		45.34	9.45	1	39.5		-10	55
14930		45.34	9.45	2	39.5		-10	55
14935		45.07	9.45	2	39.5		-10	55
14955		44.89	9.45	2	39.5		-10	55
14975		44.58	9.45	2	39.5		-10	55
14995		44.34	9.45	2	39.5		-10	55
15015		44.17	9.45	2	39.5		-10	55
15035		44.07	9.45	2	39.5		-10	55
15055		43.76	9.45	2	39.5		-10	55
15075		43.42	9.45	2	39.5		-10	55
15095		43.29	9.45	2	39.5		-10	55
15115		43.1	9.45	2	39.5		-10	55
15120		43.1	9.45	2	39.5		-10	55
15135		42.89	9.45	2	39.5		-10	55
15155		42.67	9.45	2	39.5		-10	55
15175		42.55	9.45	2	39.5		-10	55
15180		42.55	9.45	3	39.5		-10	55
15195		42.3	9.45	3	39.5		-10	55
15215		42.21	9.45	3	39.5		-10	55
15235		42.14	9.45	3	39.5		-10	55
15245		42.14	9.7	3	39.5		-10	55
15255		41.84	9.7	3	39.5		-10	55
15275		41.69	9.7	3	39.5		-10	55
15295		41.38	9.7	3	39.5		-10	55
15305		41.38	9.7	2	39.5		-10	55
15315		41.33	9.7	2	39.5		-10	55
15335		41.15	9.7	2	39.5		-10	55
15355		40.9	9.7	2	39.5		-10	55
15365		40.9	9.7	2	39.5		-10	55
15375		40.84	9.7	2	39.5		-10	55
15395		40.64	9.7	2	39.5		-10	55
15415		40.45	9.7	2	39.5		-10	55
15430		40.45	9.7	2	39.5		-10	55
15435		40.45	9.7	2	39.5		-10	55
15455		40.35	9.7	2	39.5		-10	55
15475		40.09	9.7	2	39.5		-10	55
15490		40.09	9.7	2	39.5		-10	55
15495		40.1	9.7	2	39.5		-10	55
15515		39.99	9.7	2	39.5		-10	55
15535		40	9.7	2	39.5		-10	55
15555		39.7	9.7	2	39.5		-10	55
15575		39.73	9.7	2	39.5		-10	55
15595		39.64	9.7	2	39.5		-10	55
15615		39.62	9.7	2	39.5		-10	55
15620		39.62	9.7	2	39.5		-10	55
15635		39.62	9.7	2	39.5		-10	55
15655		39.59	9.7	2	39.5		-10	55
15675		39.53	9.7	2	39.5		-10	55
15680		39.53	9.7	2	39.5		-10	55
15695		39.46	9.7	2	39.5		-10	55
15715		39.37	9.7	2	39.5		-10	55
15735		39.53	9.7	2	39.5		-10	55
15740		39.53	9.7	2	39.5		-10	55
15755		39.66	9.7	2	39.5		-10	55
15775		39.46	9.7	2	39.5		-10	55
15795		39.47	9.7	2	39.5		-10	55
15805		39.47	9.65	3	39.5		-10	55
15815		39.59	9.65	3	39.5		-10	55
15835		39.62	9.65	3	39.5		-10	55
15855		39.59	9.65	3	39.5		-10	55
15865		39.59	9.65	3	39.5		-10	55
15875		39.82	9.65	3	39.5		-10	55
15895		39.79	9.65	3	39.5		-10	55
15915		40.02	9.65	3	39.5		-10	55
15930		40.02	9.65	0	39.5		-10	55
15935		39.98	9.65	0	39.5		-10	55
15955		40.11	9.65	0	39.5		-10	55
15975		40.24	9.65	0	39.5		-10	55
15990		40.24	9.65	0	39.5		-10	55
15995		40.53	9.65	0	39.5		-10	55
16015		40.66	9.65	0	39.5		-10	55
16035		40.65	9.65	0	39.5		-10	55
16055		40.78	9.65	0	39.5		-10	55
16075		41.19	9.65	0	39.5		-10	55
16095		41.17	9.65	0	39.5		-10	55
16115		41.28	9.65	0	39.5		-10	55
16135		41.59	9.65	0	39.5		-10	55
16155		41.71	9.65	0	39.5		-10	55
16175		42	9.65	0	39.5		-10	55
16180		42	9.65	0	39.5		-10	55
16195		42.16	9.65	0	39.5		-10	55
16215		42.44	9.65	0	39.5		-10	55
16235		42.57	9.65	0	39.5		-10	55
16240		42.57	9.65	0	39.5		-10	55
16255		42.8	9.65	0	39.5		-10	55
16275		42.88	9.65	0	39.5		-10	55
16295		43.27	9.65	0	39.5		-10	55
16305		43.27	9.74	0	39.5		-10	55
16315		43.48	9.74	0	39.5		-10	55
16335		43.64	9.74	0	39.5		-10	55
16355		43.85	9.74	0	39.5		-10	55
16365		43.85	9.74	0	39.5		-10	55
16375		44.08	9.74	0	39.5		-10	55
16395		44.16	9.74	0	39.5		-10	55
16415		44.39	9.74	0	39.5		-10	55
16430		44.39	9.74	0	39.5		-10	55
16435		44.57	9.74	0	39.5		-10	55
16455		44.75	9.74	0	39.5		-10	55
16475		45.01	9.74	0	39.5		-10	55
16490		45.01	9.74	0	39.5		-10	55
16495		45.15	9.74	0	39.5		-10	55
16515		45.51	9.74	0	39.5		-10	55
16535		45.48	9.74	0	39.5		-10	55
16555		45.88	9.74	0	39.5		-10	55
16575		46.04	9.74	0	39.5		-10	55
16595		46.19	9.74	0	39.5		-10	55
16615		46.28	9.74	0	39.5		-10	55
16635		46.43	9.74	0	39.5		-10	55
16655		46.62	9.74	0	39.5		-10	55
16675		46.58	9.74	0	39.5		-10	55
16695		46.96	9.74	0	39.5		-10	55
16715		46.94	9.74	0	39.5		-10	55
16735		47.1	9.74	0	39.5		-10	55
16740		47.1	9.74	0	39.5		-10	55
16755		47.22	9.74	0	39.5		-10	55
16775		47.42	9.74	0	39.5		-10	55
16795		47.47	9.74	0	39.5		-10	55
16805		47.47	9.79	0	39.5		-10	55
16815		47.68	9.79	0	39.5		-10	55
16835		47.64	9.79	0	39.5		-10	55
16855		47.69	9.79	0	39.5		-10	55
16865		47.69	9.79	0	39.5		-10	55
16875		47.8	9.79	0	39.5		-10	55
16895		47.67	9.79	0	39.5		-10	55
16915		47.72	9.79	0	39.5		-10	55
16930		47.72	9.79	0	39.5		-10	55
16935		47.85	9.79	0	39.5		-10	55
16955		47.73	9.79	0	39.5		-10	55
16975		47.65	9.79	0	39.5		-10	55
16990		47.65	9.79	0	39.5		-10	55
16995		47.67	9.79	0	39.5		-10	55
17015		47.69	9.79	0	39.5		-10	55
17035		47.47	9.79	0	39.5		-10	55
17050		47.47	9.79	0	39.5		-10	55
17055		47.39	9.79	0	39.5		-10	55
17075		47.33	9.79	0	39.5		-10	55
17095		47.28	9.79	0	39.5		-10	55
17115		46.96	9.79	0	39.5		-10	55
17135		46.86	9.79	0	39.5		-10	55
17155		46.55	9.79	0	39.5		-10	55
17175		46.48	9.79	0	39.5		-10	55
17195		46.12	9.79	0	39.5		-10	55
17215		46.07	9.79	0	39.5		-10	55
17235		45.88	9.79	0	39.5		-10	55
17240		45.88	9.79	0	39.5		-10	55
17255		45.77	9.79	0	39.5		-10	55
17275		45.3	9.79	0	39.5		-10	55
17295		45.03	9.79	0	39.5		-10	55
17300		45.03	9.79	0	39.5		-10	55
17315		45.02	9.79	0	39.5		-10	55
17335		44.59	9.79	0	39.5		-10	55
17355		44.43	9.79	0	39.5		-10	55
17365		44.43	9.89	0	39.5		-10	55
17375		44.22	9.89	0	39.5		-10	55
17395		43.98	9.89	0	39.5		-10	55
17415		43.9	9.89	0	39.5		-10	55
17425		43.9	9.89	0	39.5		-10	55
17435		43.68	9.89	0	39.5		-10	55
17455		43.45	9.89	0	39.5		-10	55
17475		43.17	9.89	0	39.5		-10	55
17490		43.17	9.89	0	39.5		-10	55
17495		42.9	9.89	0	39.5		-10	55
17515		42.74	9.89	0	39.5		-10	55
17535		42.68	9.89	0	39.5		-10	55
17550		42.68	9.89	0	39.5		-10	55
17555		42.24	9.89	0	39.5		-10	55
17575		42.13	9.89	0	39.5		-10	55
17595		42.04	9.89	0	39.5		-10	55
17615		41.81	9.89	0	39.5		-10	55
17635		41.58	9.89	0	39.5		-10	55
17655		41.41	9.89	0	39.5		-10	55
17675		41.23	9.89	0	39.5		-10	55
17695		41.16	9.89	0	39.5		-10	55
17715		41.12	9.89	0	39.5		-10	55
17735		40.88	9.89	0	39.5		-10	55
17740		40.88	9.89	0	39.5		-10	55
17755		40.72	9.89	0	39.5		-10	55
17775		40.49	9.89	0	39.5		-10	55
17795		40.57	9.89	0	39.5		-10	55
17800		40.57	9.89	0	39.5		-10	55
17815		40.38	9.89	0	39.5		-10	55
17835		40.13	9.89	0	39.5		-10	55
17855		39.93	9.89	0	39.5		-10	55
17865		39.93	9.9	0	39.5		-10	55
17875		39.93	9.9	0	39.5		-10	55
17895		39.91	9.9	0	39.5		-10	55
17915		39.82	9.9	0	39.5		-10	55
17925		39.82	9.9	0	39.5		-10	55
17935		39.68	9.9	0	39.5		-10	55
17955		39.82	9.9	0	39.5		-10	55
17975		39.43	9.9	0	39.5		-10	55
17990		39.43	9.9	0	39.5		-10	55
17995		39.67	9.9	0	39.5		-10	55
18015		39.56	9.9	0	39.5		-10	55
18035		39.43	9.9	0	39.5		-10	55
18050		39.43	9.9	0	39.5		-10	55
18055		39.42	9.9	0	39.5		-10	55
18075		39.47	9.9	0	39.5		-10	55
18095		39.46	9.9	0	39.5		-10	55
18115		39.46	9.9	0	39.5		-10	55
18135		39.62	9.9	0	39.5		-10	55
18155		39.43	9.9	0	39.5		-10	55
18175		39.51	9.9	0	39.5		-10	55
18195		39.58	9.9	0	39.5		-10	55
18215		39.61	9.9	0	39.5		-10	55
18235		39.73	9.9	0	39.5		-10	55
18240		39.73	9.9	0	39.5		-10	55
18255		39.8	9.9	0	39.5		-10	55
18275		39.87	9.9	0	39.5		-10	55
18295		39.98	9.9	0	39.5		-10	55
18300		39.98	9.9	0	39.5		-10	55
18315		40.07	9.9	0	39.5		-10	55
18335		40.08	9.9	0	39.5		-10	55
18355		40.37	9.9	0	39.5		-10	55
18360		40.37	9.9	0	39.5		-10	55
18375		40.31	9.9	0	39.5		-10	55
18395		40.53	9.9	0	39.5		-10	55
18415		40.73	9.9	0	39.5		-10	55
18425		40.73	9.94	0	39.5		-10	55
18435		41.09	9.94	0	39.5		-10	55
18455		41.1	9.94	0	39.5		-10	55
18475		41.13	9.94	0	39.5		-10	55
18485		41.13	9.94	0	39.5		-10	55
18495		41.47	9.94	0	39.5		-10	55
18515		41.61	9.94	0	39.5		-10	55
18535		41.86	9.94	0	39.5		-10	55
18550		41.86	9.94	0	39.5		-10	55
18555		41.85	9.94	0	39.5		-10	55
18575		42.28	9.94	0	39.5		-10	55
18595		42.56	9.94	0	39.5		-10	55
18610		42.56	9.94	0	39.5		-10	55
18615		42.62	9.94	0	39.5		-10	55
18635		42.78	9.94	0	39.5		-10	55
18655		42.96	9.94	0	39.5		-10	55
18675		43.32	9.94	0	39.5		-10	55
18695		43.29	9.94	0	39.5		-10	55
18715		43.85	9.94	0	39.5		-10	55
18735		43.87	9.94	0	39.5		-10	55
18755		44.16	9.94	0	39.5		-10	55
18775		44.3	9.94	0	39.5		-10	55
18795		44.44	9.94	0	39.5		-10	55
18800		44.44	9.94	0	39.5		-10	55
18815		44.68	9.94	0	39.5		-10	55
18835		44.91	9.94	0	39.5		-10	55
18855		45.14	9.94	0	39.5		-10	55
18860		45.14	9.94	0	39.5		-10	55
18875		45.27	9.94	0	39.5		-10	55
18895		45.47	9.94	0	39.5		-10	55
18915		45.61	9.94	0	39.5		-10	55
18925		45.61	9.77	0	39.5		-10	55
18935		45.74	9.77	0	39.5		-10	55
18955		46.04	9.77	0	39.5		-10	55
18975		46.21	9.77	0	39.5		-10	55
18985		46.21	9.77	0	39.5		-10	55
18995		46.43	9.77	0	39.5		-10	55
19015		46.49	9.77	0	39.5		-10	55
19035		46.54	9.77	0	39.5		-10	55
19050		46.54	9.77	0	39.5		-10	55
19055		46.74	9.77	0	39.5		-10	55
19075		46.84	9.77	0	39.5		-10	55
19095		47.12	9.77	0	39.5		-10	55
19110		47.12	9.77	0	39.5		-10	55
19115		47.27	9.77	0	39.5		-10	55
19135		47.18	9.77	0	39.5		-10	55
19155		47.28	9.77	0	39.5		-10	55
19175		47.49	9.77	0	39.5		-10	55
19195		47.64	9.77	0	39.5		-10	55
19215		47.54	9.77	0	39.5		-10	55
19235		47.84	9.77	0	39.5		-10	55
19255		47.83	9.77	0	39.5		-10	55
19275		47.71	9.77	0	39.5		-10	55
19295		47.63	9.77	0	39.5		-10	55
19300		47.63	9.77	0	39.5		-10	55
19315		47.56	9.77	0	39.5		-10	55
19335		47.58	9.77	0	39.5		-10	55
19355		47.65	9.77	0	39.5		-10	55
19360		47.65	9.77	0	39.5		-10	55
19375		47.7	9.77	0	39.5		-10	55
19395		47.65	9.77	0	39.5		-10	55
19415		47.46	9.77	0	39.5		-10	55
19425		47.46	10.11	0	39.5		-10	55
19435		47.36	10.11	0	39.5		-10	55
19455		47.22	10.11	0	39.5		-10	55
19475		47.04	10.11	0	39.5		-10	55
19485		47.04	10.11	0	39.5		-10	55
19495		46.83	10.11	0	39.5		-10	55
19515		46.58	10.11	0	39.5		-10	55
19535		46.54	10.11	0	39.5		-10	55
19550		46.54	10.11	0	39.5		-10	55
19555		46.38	10.11	0	39.5		-10	55
19575		46.08	10.11	0	39.5		-10	55
19595		46.01	10.11	0	39.5		-10	55
19610		46.01	10.11	0	39.5		-10	55
19615		45.71	10.11	0	39.5		-10	55
19635		45.64	10.11	0	39.5		-10	55
19655		45.25	10.11	0	39.5		-10	55
19670		45.25	10.11	0	39.5		-10	55
19675		45.07	10.11	0	39.5		-10	55
19695		44.86	10.11	0	39.5		-10	55
19715		44.53	10.11	0	39.5		-10	55
19735		44.41	10.11	0	39.5		-10	55
19755		44.3	10.11	0	39.5		-10	55
19775		44.18	10.11	0	39.5		-10	55
19795		43.85	10.11	0	39.5		-10	55
19815		43.53	10.11	0	39.5		-10	55
19835		43.4	10.11	0	39.5		-10	55
19855		43.19	10.11	0	39.5		-10	55
19860		43.19	10.11	0	39.5		-10	55
19875		42.91	10.11	0	39.5		-10	55
19895		42.76	10.11	0	39.5		-10	55
19915		42.52	10.11	0	39.5		-10	55
19920		42.52	10.11	0	39.5		-10	55
19935		42.42	10.11	0	39.5		-10	55
19955		42.04	10.11	0	39.5		-10	55
19975		41.88	10.11	0	39.5		-10	55
19985		41.88	10.09	0	39.5		-10	55
19995		41.8	10.09	0	39.5		-10	55
20015		41.65	10.09	0	39.5		-10	55
20035		41.6	10.09	0	39.5		-10	55
20045		41.6	10.09	0	39.5		-10	55
20055		41.29	10.09	0	39.5		-10	55
20075		41.07	10.09	0	39.5		-10	55
20095		41.14	10.09	0	39.5		-10	55
20110		41.14	10.09	0	39.5		-10	55
20115		40.83	10.09	0	39.5		-10	55
20135		40.66	10.09	0	39.5		-10	55
20155		40.55	10.09	0	39.5		-10	55
20170		40.55	10.09	0	39.5		-10	55
20175		40.35	10.09	0	39.5		-10	55
20195		40.4	10.09	0	39.5		-10	55
20215		40.2	10.09	0	39.5		-10	55
20235		40.1	10.09	0	39.5		-10	55
20255		39.93	10.09	0	39.5		-10	55
20275		39.95	10.09	0	39.5		-10	55
20295		39.86	10.09	0	39.5		-10	55
20315		39.67	10.09	0	39.5		-10	55
20335		39.7	10.09	0	39.5		-10	55
20355		39.61	10.09	0	39.5		-10	55
20360		39.61	10.09	0	39.5		-10	55
20375		39.68	10.09	0	39.5		-10	55
20395		39.68	10.09	0	39.5		-10	55
20415		39.47	10.09	0	39.5		-10	55
20420		39.47	10.09	0	39.5		-10	55
20435		39.44	10.09	0	39.5		-10	55
20455		39.53	10.09	0	39.5		-10	55
20475		39.51	10.09	0	39.5		-10	55
20485		39.51	10.17	0	39.5		-10	55
20495		39.42	10.17	0	39.5		-10	55
20515		39.32	10.17	0	39.5		-10	55
20535		39.37	10.17	0	39.5		-10	55
20545		39.37	10.17	0	39.5		-10	55
20555		39.4	10.17	0	39.5		-10	55
20575		39.4	10.17	0	39.5		-10	55
20595		39.64	10.17	0	39.5		-10	55
20610		39.64	10.17	0	39.5		-10	55
20615		39.55	10.17	0	39.5		-10	55
20635		39.69	10.17	0	39.5		-10	55
20655		39.6	10.17	0	39.5		-10	55
20670		39.6	10.17	0	39.5		-10	55
20675		39.76	10.17	0	39.5		-10	55
20695		39.86	10.17	0	39.5		-10	55
20715		39.96	10.17	0	39.5		-10	55
20735		40.2	10.17	0	39.5		-10	55
20755		40.39	10.17	0	39.5		-10	55
20775		40.54	10.17	0	39.5		-10	55
20795		40.58	10.17	0	39.5		-10	55
20815		40.74	10.17	0	39.5		-10	55
20835		40.83	10.17	0	39.5		-10	55
20855		41.16	10.17	0	39.5		-10	55
20860		41.16	10.17	0	39.5		-10	55
20875		41.25	10.17	0	39.5		-10	55
20895		41.59	10.17	0	39.5		-10	55
20915		41.69	10.17	0	39.5		-10	55
20920		41.69	10.17	0	39.5		-10	55
20935		41.92	10.17	0	39.5		-10	55
20955		42.04	10.17	0	39.5		-10	55
20975		42.28	10.17	0	39.5		-10	55
20980		42.28	10.17	0	39.5		-10	55
20995		42.48	10.17	0	39.5		-10	55
21015		42.87	10.17	0	39.5		-10	55
21035		43.03	10.17	0	39.5		-10	55
21045		43.03	10.19	0	39.5		-10	55
21055		43.12	10.19	0	39.5		-10	55
21075		43.57	10.19	0	39.5		-10	55
21095		43.56	10.19	0	39.5		-10	55
21110		43.56	10.19	0	39.5		-10	55
21115		43.82	10.19	0	39.5		-10	55
21135		43.93	10.19	0	39.5		-10	55
21155		44.16	10.19	0	39.5		-10	55
21170		44.16	10.19	0	39.5		-10	55
21175		44.46	10.19	0	39.5		-10	55
21195		44.51	10.19	0	39.5		-10	55
21215		44.9	10.19	0	39.5		-10	55
21230		44.9	10.19	0	39.5		-10	55
21235		44.99	10.19	0	39.5		-10	55
21255		45.2	10.19	0	39.5		-10	55
21275		45.49	10.19	0	39.5		-10	55
21295		45.65	10.19	0	39.5		-10	55
21315		45.78	10.19	0	39.5		-10	55
21335		46.11	10.19	0	39.5		-10	55
21355		46.06	10.19	0	39.5		-10	55
21375		46.42	10.19	0	39.5		-10	55
21395		46.45	10.19	0	39.5		-10	55
21415		46.58	10.19	0	39.5		-10	55
21420		46.58	10.19	0	39.5		-10	55
21435		46.7	10.19	0	39.5		-10	55
21455		46.99	10.19	0	39.5		-10	55
21475		47.16	10.19	0	39.5		-10	55
21480		47.16	10.19	0	39.5		-10	55
21495		47.16	10.19	0	39.5		-10	55
21515		47.07	10.19	0	39.5		-10	55
21535		47.4	10.19	0	39.5		-10	55
21545		47.4	10.33	0	39.5		-10	55
21555		47.38	10.33	0	39.5		-10	55
21575		47.6	10.33	0	39.5		-10	55
21595		47.47	10.33	0	39.5		-10	55
21605		47.47	10.33	0	39.5		-10	55
21615		47.59	10.33	0	39.5		-10	55
21635		47.49	10.33	0	39.5		-10	55
21655		47.76	10.33	0	39.5		-10	55
21670		47.76	10.33	0	39.5		-10	55
21675		47.81	10.33	0	39.5		-10	55
21695		47.64	10.33	0	39.5		-10	55
21715		47.71	10.33	0	39.5		-10	55
21730		47.71	10.33	0	39.5		-10	55
21735		47.58	10.33	0	39.5		-10	55
21755		47.52	10.33	0	39.5		-10	55
21775		47.34	10.33	0	39.5		-10	55
21795		47.28	10.33	0	39.5		-10	55
21815		47.11	10.33	0	39.5		-10	55
21835		47.1	10.33	0	39.5		-10	55
21855		46.92	10.33	0	39.5		-10	55
21875		46.75	10.33	0	39.5		-10	55
21895		46.52	10.33	0	39.5		-10	55
21915		46.38	10.33	0	39.5		-10	55
21920		46.38	10.33	0	39.5		-10	55
21935		46.26	10.33	0	39.5		-10	55
21955		46.07	10.33	0	39.5		-10	55
21975		45.87	10.33	0	39.5		-10	55
21980		45.87	10.33	0	39.5		-10	55
21995		45.71	10.33	0	39.5		-10	55
22015		45.47	10.33	0	39.5		-10	55
22035		45.2	10.33	0	39.5		-10	55
22045		45.2	10.41	0	39.5		-10	55
22055		44.99	10.41	0	39.5		-10	55
22075		44.61	10.41	0	39.5		-10	55
22095		44.58	10.41	0	39.5		-10	55
22105		44.58	10.41	0	39.5		-10	55
22115		44.28	10.41	0	39.5		-10	55
22135		44.17	10.41	0	39.5		-10	55
22155		43.96	10.41	0	39.5		-10	55
22170		43.96	10.41	0	39.5		-10	55
22175		43.86	10.41	0	39.5		-10	55
22195		43.55	10.41	0	39.5		-10	55
22215		43.31	10.41	0	39.5		-10	55
22230		43.31	10.41	0	39.5		-10	55
22235		43.09	10.41	0	39.5		-10	55
22255		42.85	10.41	0	39.5		-10	55
22275		42.73	10.41	0	39.5		-10	55
22290		42.73	10.41	0	39.5		-10	55
22295		42.46	10.41	0	39.5		-10	55
22315		42.31	10.41	0	39.5		-10	55
22335		42.01	10.41	0	39.5		-10	55
22355		41.97	10.41	0	39.5		-10	55
22375		41.93	10.41	0	39.5		-10	55
22395		41.58	10.41	0	39.5		-10	55
22415		41.4	10.41	0	39.5		-10	55
22420		41.4	10.41	0	39.5		-10	55
22435		41.26	10.41	0	39.5		-10	55
22455		41.11	10.41	0	39.5		-10	55
22475		40.82	10.41	0	39.5		-10	55
22480		40.82	10.41	0	39.5		-10	55
22495		40.88	10.41	0	39.5		-10	55
22515		40.56	10.41	0	39.5		-10	55
22535		40.48	10.41	0	39.5		-10	55
22540		40.48	10.41	0	39.5		-10	55
22555		40.45	10.41	0	39.5		-10	55
22575		40.31	10.41	0	39.5		-10	55
22595		40.12	10.41	0	39.5		-10	55
22605		40.12	10.33	0	39.5		-10	55
22615		40.08	10.33	0	39.5		-10	55
22635		39.89	10.33	0	39.5		-10	55
22655		39.86	10.33	0	39.5		-10	55
22665		39.86	10.33	0	39.5		-10	55
22675		39.88	10.33	0	39.5		-10	55
22695		39.78	10.33	0	39.5		-10	55
22715		39.66	10.33	0	39.5		-10	55
22730		39.66	10.33	0	39.5		-10	55
22735		39.71	10.33	0	39.5		-10	55
22755		39.55	10.33	0	39.5		-10	55
22775		39.61	10.33	0	39.5		-10	55
22790		39.61	10.33	0	39.5		-10	55
22795		39.53	10.33	0	39.5		-10	55
22815		39.33	10.33	0	39.5		-10	55
22835		39.43	10.33	0	39.5		-10	55
22855		39.36	10.33	0	39.5		-10	55
22875		39.39	10.33	0	39.5		-10	55
22895		39.36	10.33	0	39.5		-10	55
22915		39.4	10.33	0	39.5		-10	55
22935		39.34	10.33	0	39.5		-10	55
22955		39.59	10.33	0	39.5		-10	55
22975		39.44	10.33	0	39.5		-10	55
22980		39.44	10.33	0	39.5		-10	55
22995		39.75	10.33	0	39.5		-10	55
23015		39.53	10.33	0	39.5		-10	55
23035		39.67	10.33	0	39.5		-10	55
23040		39.67	10.33	0	39.5		-10	55
23055		39.77	10.33	0	39.5		-10	55
23075		40.01	10.33	0	39.5		-10	55
23095		40.12	10.33	0	39.5		-10	55
23105		40.12	10.48	0	39.5		-10	55
23115		40.11	10.48	0	39.5		-10	55
23135		40.33	10.48	0	39.5		-10	55
23155		40.56	10.48	0	39.5		-10	55
23165		40.56	10.48	0	39.5		-10	55
23175		40.56	10.48	0	39.5		-10	55
23195		40.87	10.48	0	39.5		-10	55
23215		41.06	10.48	0	39.5		-10	55
23230		41.06	10.48	0	39.5		-10	55
23235		41.17	10.48	0	39.5		-10	55
23255		41.51	10.48	0	39.5		-10	55
23275		41.56	10.48	0	39.5		-10	55
23290		41.56	10.48	1	39.5		-10	55
23295		41.73	10.48	1	39.5		-10	55
23315		42.14	10.48	1	39.5		-10	55
23335		42.16	10.48	1	39.5		-10	55
23355		42.51	10.48	1	39.5		-10	55
23375		42.59	10.48	1	39.5		-10	55
23395		42.89	10.48	1	39.5		-10	55
23415		42.94	10.48	2	39.5		-10	55
23435		43.3	10.48	2	39.5		-10	55
23455		43.51	10.48	2	39.5		-10	55
23475		43.8	10.48	2	39.5		-10	55
23480		43.8	10.48	2	39.5		-10	55
23495		43.93	10.48	2	39.5		-10	55
23515		44.05	10.48	2	39.5		-10	55
23535		44.36	10.48	2	39.5		-10	55
23540		44.36	10.48	3	39.5		-10	55
23555		44.56	10.48	3	39.5		-10	55
23575		44.79	10.48	3	39.5		-10	55
23595		44.99	10.48	3	39.5		-10	55
23605		44.99	10.49	3	39.5		-10	55
23615		45.12	10.49	3	39.5		-10	55
23635		45.34	10.49	3	39.5		-10	55
23655		45.64	10.49	3	39.5		-10	55
23665		45.64	10.49	3	39.5		-10	55
23675		45.58	10.49	3	39.5		-10	55
23695		45.86	10.49	3	39.5		-10	55
23715		46.03	10.49	3	39.5		-10	55
23730		46.03	10.49	3	39.5		-10	55
23735		46.25	10.49	3	39.5		-10	55
23755		46.48	10.49	3	39.5		-10	55
23775		46.56	10.49	3	39.5		-10	55
23790		46.56	10.49	3	39.5		-10	55
23795		46.7	10.49	3	39.5		-10	55
23815		46.84	10.49	3	39.5		-10	55
23835		46.95	10.49	3	39.5		-10	55
23850		46.95	10.49	3	39.5		-10	55
23855		47.04	10.49	3	39.5		-10	55
23875		47.19	10.49	3	39.5		-10	55
23895		47.25	10.49	3	39.5		-10	55
23915		47.35	10.49	1	39.5		-10	55
23935		47.54	10.49	1	39.5		-10	55
23955		47.44	10.49	1	39.5		-10	55
23975		47.53	10.49	1	39.5		-10	55
23995		47.54	10.49	1	39.5		-10	55
24015		47.54	10.49	1	39.5		-10	55
24035		47.65	10.49	1	39.5		-10	55
24040		47.65	10.49	0	39.5		-10	55
24055		47.67	10.49	0	39.5		-10	55
24075		47.71	10.49	0	39.5		-10	55
24095		47.73	10.49	0	39.5		-10	55
24100		47.73	10.49	0	39.5		-10	55
24115		47.7	10.49	0	39.5		-10	55
24135		47.47	10.49	0	39.5		-10	55
24155		47.35	10.49	0	39.5		-10	55
24165		47.35	10.39	0	39.5		-10	55
24175		47.21	10.39	0	39.5		-10	55
24195		47.06	10.39	0	39.5		-10	55
24215		46.92	10.39	0	39.5		-10	55
24225		46.92	10.39	0	39.5		-10	55
24235		46.79	10.39	0	39.5		-10	55
24255		46.64	10.39	0	39.5		-10	55
24275		46.37	10.39	0	39.5		-10	55
24290		46.37	10.39	0	39.5		-10	55
24295		46.49	10.39	0	39.5		-10	55
24315		46.09	10.39	0	39.5		-10	55
24335		46	10.39	0	39.5		-10	55
24350		46	10.39	0	39.5		-10	55
24355		45.69	10.39	0	39.5		-10	55
24375		45.7	10.39	0	39.5		-10	55
24395		45.35	10.39	0	39.5		-10	55
24415		45.09	10.39	0	39.5		-10	55
24435		44.89	10.39	0	39.5		-10	55
24455		44.7	10.39	0	39.5		-10	55
24475		44.63	10.39	0	39.5		-10	55
24495		44.37	10.39	0	39.5		-10	55
24515		43.99	10.39	0	39.5		-10	55
24535		44.01	10.39	0	39.5		-10	55
24540		44.01	10.39	0	39.5		-10	55
24555		43.5	10.39	0	39.5		-10	55
24575		43.51	10.39	0	39.5		-10	55
24595		43.2	10.39	0	39.5		-10	55
24600		43.2	10.39	0	39.5		-10	55
24615		42.93	10.39	0	39.5		-10	55
24635		42.87	10.39	0	39.5		-10	55
24655		42.66	10.39	0	39.5		-10	55
24665		42.66	10.68	0	39.5		-10	55
24675		42.43	10.68	0	39.5		-10	55
24695		42.16	10.68	0	39.5		-10	55
24715		42.02	10.68	0	39.5		-10	55
24725		42.02	10.68	0	39.5		-10	55
24735		41.79	10.68	0	39.5		-10	55
24755		41.69	10.68	0	39.5		-10	55
24775		41.47	10.68	0	39.5		-10	55
24790		41.47	10.68	0	39.5		-10	55
24795		41.33	10.68	0	39.5		-10	55
24815		41.25	10.68	0	39.5		-10	55
24835		41.01	10.68	0	39.5		-10	55
24850		41.01	10.68	0	39.5		-10	55
24855		41	10.68	0	39.5		-10	55
24875		40.77	10.68	0	39.5		-10	55
24895		40.49	10.68	0	39.5		-10	55
24915		40.41	10.68	0	39.5		-10	55
24935		40.46	10.68	0	39.5		-10	55
24955		40.28	10.68	0	39.5		-10	55
24975		40.13	10.68	0	39.5		-10	55
24995		39.89	10.68	0	39.5		-10	55
25015		39.76	10.68	0	39.5		-10	55
25035		39.75	10.68	0	39.5		-10	55
25040		39.75	10.68	0	39.5		-10	55
25055		39.77	10.68	0	39.5		-10	55
25075		39.68	10.68	0	39.5		-10	55
25095		39.6	10.68	0	39.5		-10	55
25100		39.6	10.68	0	39.5		-10	55
25115		39.47	10.68	0	39.5		-10	55
25135		39.63	10.68	0	39.5		-10	55
25155		39.43	10.68	0	39.5		-10	55
25165		39.43	10.71	0	39.5		-10	55
25175		39.43	10.71	0	39.5		-10	55
25195		39.34	10.71	0	39.5		-10	55
25215		39.29	10.71	0	39.5		-10	55
25225		39.29	10.71	0	39.5		-10	55
25235		39.3	10.71	0	39.5		-10	55
25255		39.29	10.71	0	39.5		-10	55
25275		39.27	10.71	0	39.5		-10	55
25285		39.27	10.71	0	39.5		-10	55
25295		39.49	10.71	0	39.5		-10	55
25315		39.4	10.71	0	39.5		-10	55
25335		39.44	10.71	0	39.5		-10	55
25350		39.44	10.71	0	39.5		-10	55
25355		39.67	10.71	0	39.5		-10	55
25375		39.62	10.71	0	39.5		-10	55
25395		39.67	10.71	0	39.5		-10	55
25410		39.67	10.71	0	39.5		-10	55
25415		39.74	10.71	0	39.5		-10	55
25435		39.99	10.71	0	39.5		-10	55
25455		40.12	10.71	0	39.5		-10	55
25475		40.2	10.71	0	39.5		-10	55
25495		40.32	10.71	0	39.5		-10	55
25515		40.59	10.71	0	39.5		-10	55
25535		40.82	10.71	0	39.5		-10	55
25555		40.87	10.71	0	39.5		-10	55
25575		41.04	10.71	0	39.5		-10	55
25595		41.2	10.71	0	39.5		-10	55
25600		41.2	10.71	0	39.5		-10	55
25615		41.43	10.71	0	39.5		-10	55
25635		41.61	10.71	0	39.5		-10	55
25655		41.9	10.71	0	39.5		-10	55
25660		41.9	10.71	0	39.5		-10	55
25675		42.04	10.71	0	39.5		-10	55
25695		42.38	10.71	0	39.5		-10	55
25715		42.54	10.71	0	39.5		-10	55
25725		42.54	10.79	0	39.5		-10	55
25735		42.68	10.79	0	39.5		-10	55
25755		42.94	10.79	0	39.5		-10	55
25775		43.14	10.79	0	39.5		-10	55
25785		43.14	10.79	0	39.5		-10	55
25795		43.34	10.79	0	39.5		-10	55
25815		43.51	10.79	0	39.5		-10	55
25835		43.91	10.79	0	39.5		-10	55
25850		43.91	10.79	0	39.5		-10	55
25855		44.12	10.79	0	39.5		-10	55
25875		44.12	10.79	0	39.5		-10	55
25895		44.38	10.79	0	39.5		-10	55
25910		44.38	10.79	0	39.5		-10	55
25915		44.54	10.79	0	39.5		-10	55
25935		44.85	10.79	0	39.5		-10	55
25955		45.05	10.79	0	39.5		-10	55
25975		45.36	10.79	0	39.5		-10	55
25995		45.51	10.79	0	39.5		-10	55
26015		45.44	10.79	0	39.5		-10	55
26035		45.69	10.79	0	39.5		-10	55
26055		45.84	10.79	0	39.5		-10	55
26075		46.16	10.79	0	39.5		-10	55
26095		46.46	10.79	0	39.5		-10	55
26100		46.46	10.79	0	39.5		-10	55
26115		46.38	10.79	0	39.5		-10	55
26135		46.59	10.79	0	39.5		-10	55
26155		46.94	10.79	0	39.5		-10	55
26160		46.94	10.79	0	39.5		-10	55
26175		46.95	10.79	0	39.5		-10	55
26195		46.97	10.79	0	39.5		-10	55
26215		47.07	10.79	0	39.5		-10	55
26225		47.07	10.61	0	39.5		-10	55
26235		47.16	10.61	0	39.5		-10	55
26255		47.14	10.61	0	39.5		-10	55
26275		47.24	10.61	0	39.5		-10	55
26285		47.24	10.61	0	39.5		-10	55
26295		47.33	10.61	0	39.5		-10	55
26315		47.6	10.61	0	39.5		-10	55
26335		47.62	10.61	0	39.5		-10	55
26350		47.62	10.61	0	39.5		-10	55
26355		47.58	10.61	0	39.5		-10	55
26375		47.54	10.61	0	39.5		-10	55
26395		47.64	10.61	0	39.5		-10	55
26410		47.64	10.61	0	39.5		-10	55
26415		47.44	10.61	0	39.5		-10	55
26435		47.63	10.61	0	39.5		-10	55
26455		47.59	10.61	0	39.5		-10	55
26475		47.57	10.61	0	39.5		-10	55
26495		47.51	10.61	0	39.5		-10	55
26515		47.6	10.61	0	39.5		-10	55
26535		47.32	10.61	0	39.5		-10	55
26555		47.05	10.61	0	39.5		-10	55
26575		47.07	10.61	0	39.5		-10	55
26595		46.88	10.61	0	39.5		-10	55
26615		46.74	10.61	0	39.5		-10	55
26635		46.83	10.61	0	39.5		-10	55
26655		46.52	10.61	0	39.5		-10	55
26660		46.52	10.61	0	39.5		-10	55
26675		46.38	10.61	0	39.5		-10	55
26695		46.25	10.61	0	39.5		-10	55
26715		45.99	10.61	0	39.5		-10	55
26725		45.99	10.88	0	39.5		-10	55
26735		45.89	10.88	0	39.5		-10	55
26755		45.63	10.88	0	39.5		-10	55
26775		45.48	10.88	0	39.5		-10	55
26785		45.48	10.88	0	39.5		-10	55
26795		45.07	10.88	0	39.5		-10	55
26815		44.87	10.88	0	39.5		-10	55
26835		44.81	10.88	0	39.5		-10	55
26845		44.81	10.88	0	39.5		-10	55
26855		44.61	10.88	0	39.5		-10	55
26875		44.34	10.88	0	39.5		-10	55
26895		44.02	10.88	0	39.5		-10	55
26910		44.02	10.88	0	39.5		-10	55
26915		43.82	10.88	0	39.5		-10	55
26935		43.68	10.88	0	39.5		-10	55
26955		43.41	10.88	0	39.5		-10	55
26970		43.41	10.88	0	39.5		-10	55
26975		43.19	10.88	0	39.5		-10	55
26995		43	10.88	0	39.5		-10	55
27015		42.84	10.88	0	39.5		-10	55
27035		42.74	10.88	0	39.5		-10	55
27055		42.57	10.88	0	39.5		-10	55
27075		42.23	10.88	0	39.5		-10	55
27095		42.06	10.88	0	39.5		-10	55
27115		41.88	10.88	0	39.5		-10	55
27135		41.8	10.88	0	39.5		-10	55
27155		41.65	10.88	0	39.5		-10	55
27160		41.65	10.88	0	39.5		-10	55
27175		41.41	10.88	0	39.5		-10	55
27195		41.08	10.88	0	39.5		-10	55
27215		41.14	10.88	0	39.5		-10	55
27220		41.14	10.88	0	39.5		-10	55
27235		40.88	10.88	0	39.5		-10	55
27255		40.76	10.88	0	39.5		-10	55
27275		40.62	10.88	0	39.5		-10	55
27285		40.62	11.04	0	39.5		-10	55
27295		40.6	11.04	0	39.5		-10	55
27315		40.3	11.04	0	39.5		-10	55
27335		40.35	11.04	0	39.5		-10	55
27345		40.35	11.04	0	39.5		-10	55
27355		40.05	11.04	0	39.5		-10	55
27375		39.94	11.04	0	39.5		-10	55
27395		39.97	11.04	0	39.5		-10	55
27410		39.97	11.04	0	39.5		-10	55
27415		39.84	11.04	0	39.5		-10	55
27435		39.61	11.04	0	39.5		-10	55
27455		39.74	11.04	0	39.5		-10	55
27470		39.74	11.04	0	39.5		-10	55
27475		39.62	11.04	0	39.5		-10	55
27495		39.54	11.04	0	39.5		-10	55
27515		39.45	11.04	0	39.5		-10	55
27535		39.48	11.04	0	39.5		-10	55
27555		39.43	11.04	0	39.5		-10	55
27575		39.21	11.04	0	39.5		-10	55
27595		39.26	11.04	0	39.5		-10	55
27615		39.33	11.04	0	39.5		-10	55
27635		39.29	11.04	0	39.5		-10	55
27655		39.6	11.04	0	39.5		-10	55
27660		39.6	11.04	0	39.5		-10	55
27675		39.32	11.04	0	39.5		-10	55
27695		39.39	11.04	0	39.5		-10	55
27715		39.4	11.04	0	39.5		-10	55
27720		39.4	11.04	0	39.5		-10	55
27735		39.48	11.04	0	39.5		-10	55
27755		39.68	11.04	0	39.5		-10	55
27775		39.7	11.04	0	39.5		-10	55
27785		39.7	10.88	0	39.5		-10	55
27795		39.76	10.88	0	39.5		-10	55
27815		40.02	10.88	0	39.5		-10	55
27835		39.94	10.88	0	39.5		-10	55
27845		39.94	10.88	0	39.5		-10	55
27855		40.23	10.88	0	39.5		-10	55
27875		40.21	10.88	0	39.5		-10	55
27895		40.53	10.88	0	39.5		-10	55
27905		40.53	10.88	0	39.5		-10	55
27915		40.66	10.88	0	39.5		-10	55
27935		40.87	10.88	0	39.5		-10	55
27955		40.97	10.88	0	39.5		-10	55
27970		40.97	10.88	0	39.5		-10	55
27975		41.25	10.88	0	39.5		-10	55
27995		41.48	10.88	0	39.5		-10	55
28015		41.46	10.88	0	39.5		-10	55
28035		41.76	10.88	0	39.5		-10	55
28055		41.98	10.88	0	39.5		-10	55
28075		42.12	10.88	0	39.5		-10	55
28095		42.39	10.88	0	39.5		-10	55
28115		42.63	10.88	0	39.5		-10	55
28135		42.64	10.88	0	39.5		-10	55
28155		42.93	10.88	0	39.5		-10	55
28175		43.33	10.88	0	39.5		-10	55
28195		43.52	10.88	0	39.5		-10	55
28215		43.52	10.88	0	39.5		-10	55
28220		43.52	10.88	0	39.5		-10	55
28235		43.94	10.88	0	39.5		-10	55
28255		44	10.88	0	39.5		-10	55
28275		44.17	10.88	0	39.5		-10	55
28280		44.17	10.88	0	39.5		-10	55
28295		44.52	10.88	0	39.5		-10	55
28315		44.76	10.88	0	39.5		-10	55
28335		44.96	10.88	0	39.5		-10	55
28345		44.96	10.89	0	39.5		-10	55
28355		45.19	10.89	0	39.5		-10	55
28375		45.28	10.89	0	39.5		-10	55
28395		45.55	10.89	0	39.5		-10	55
28405		45.55	10.89	0	39.5		-10	55
28415		45.69	10.89	0	39.5		-10	55
28435		45.77	10.89	0	39.5		-10	55
28455		46.09	10.89	0	39.5		-10	55
28470		46.09	10.89	0	39.5		-10	55
28475		46.09	10.89	0	39.5		-10	55
28495		46.31	10.89	0	39.5		-10	55
28515		46.59	10.89	0	39.5		-10	55
28530		46.59	10.89	0	39.5		-10	55
28535		46.79	10.89	0	39.5		-10	55
28555		46.85	10.89	0	39.5		-10	55
28575		46.89	10.89	0	39.5		-10	55
28595		46.99	10.89	0	39.5		-10	55
28615		47.13	10.89	0	39.5		-10	55
28635		47.16	10.89	0	39.5		-10	55
28655		47.43	10.89	0	39.5		-10	55
28675		47.61	10.89	0	39.5		-10	55
28695		47.53	10.89	0	39.5		-10	55
28715		47.5	10.89	0	39.5		-10	55
28720		47.5	10.89	0	39.5		-10	55
28735		47.6	10.89	0	39.5		-10	55
28755		47.54	10.89	0	39.5		-10	55
28775		47.55	10.89	0	39.5		-10	55
28780		47.55	10.89	0	39.5		-10	55
28795		47.66	10.89	0	39.5		-10	55
28815		47.62	10.89	0	39.5		-10	55
28835		47.54	10.89	0	39.5		-10	55
28845		47.54	10.86	0	39.5		-10	55
28855		47.54	10.86	0	39.5		-10	55
28875		47.37	10.86	0	39.5		-10	55
28895		47.17	10.86	0	39.5		-10	55
28905		47.17	10.86	0	39.5		-10	55
28915		47.13	10.86	0	39.5		-10	55
28935		47.07	10.86	0	39.5		-10	55
28955		46.95	10.86	0	39.5		-10	55
28970		46.95	10.86	0	39.5		-10	55
28975		46.85	10.86	0	39.5		-10	55
28995		46.73	10.86	0	39.5		-10	55
29015		46.45	10.86	0	39.5		-10	55
29030		46.45	10.86	0	39.5		-10	55
29035		46.31	10.86	0	39.5		-10	55
29055		46.15	10.86	0	39.5		-10	55
29075		45.83	10.86	0	39.5		-10	55
29095		45.76	10.86	0	39.5		-10	55
29115		45.53	10.86	0	39.5		-10	55
29135		45.27	10.86	0	39.5		-10	55
29155		44.92	10.86	0	39.5		-10	55
29175		44.86	10.86	0	39.5		-10	55
29195		44.58	10.86	0	39.5		-10	55
29215		44.32	10.86	0	39.5		-10	55
29220		44.32	10.86	0	39.5		-10	55
29235		44.05	10.86	0	39.5		-10	55
29255		44.01	10.86	0	39.5		-10	55
29275		43.73	10.86	0	39.5		-10	55
29280		43.73	10.86	0	39.5		-10	55
29295		43.53	10.86	0	39.5		-10	55
29315		43.42	10.86	0	39.5		-10	55
29335		43.17	10.86	0	39.5		-10	55
29345		43.17	11.06	0	39.5		-10	55
29355		42.93	11.06	0	39.5		-10	55
29375		42.76	11.06	0	39.5		-10	55
29395		42.55	11.06	0	39.5		-10	55
29405		42.55	11.06	0	39.5		-10	55
29415		42.41	11.06	0	39.5		-10	55
29435		42.2	11.06	0	39.5		-10	55
29455		42.12	11.06	0	39.5		-10	55
29465		42.12	11.06	0	39.5		-10	55
29475		41.85	11.06	0	39.5		-10	55
29495		41.64	11.06	0	39.5		-10	55
29515		41.57	11.06	0	39.5		-10	55
29530		41.57	11.06	0	39.5		-10	55
29535		41.36	11.06	0	39.5		-10	55
29555		41.13	11.06	0	39.5		-10	55
29575		41.08	11.06	0	39.5		-10	55
29590		41.08	11.06	0	39.5		-10	55
29595		40.98	11.06	0	39.5		-10	55
29615		40.75	11.06	0	39.5		-10	55
29635		40.56	11.06	0	39.5		-10	55
29655		40.43	11.06	0	39.5		-10	55
29675		40.25	11.06	0	39.5		-10	55
29695		40.23	11.06	0	39.5		-10	55
29715		40.09	11.06	0	39.5		-10	55
29735		40.05	11.06	0	39.5		-10	55
29755		39.78	11.06	0	39.5		-10	55
29775		39.63	11.06	0	39.5		-10	55
29780		39.63	11.06	0	39.5		-10	55
29795		39.62	11.06	0	39.5		-10	55
29815		39.8	11.06	0	39.5		-10	55
29835		39.57	11.06	0	39.5		-10	55
29840		39.57	11.06	0	39.5		-10	55
29855		39.47	11.06	0	39.5		-10	55
29875		39.38	11.06	0	39.5		-10	55
29895		39.51	11.06	0	39.5		-10	55
29905		39.51	11.04	0	39.5		-10	55
29915		39.42	11.04	0	39.5		-10	55
29935		39.28	11.04	0	39.5		-10	55
29955		39.32	11.04	0	39.5		-10	55
29970		39.32	11.04	0	39.5		-10	55
29975		39.36	11.04	0	39.5		-10	55
29995		39.25	11.04	0	39.5		-10	55
30015		39.34	11.04	0	39.5		-10	55
30030		39.34	11.04	0	39.5		-10	55
30035		39.31	11.04	0	39.5		-10	55
30055		39.42	11.04	0	39.5		-10	55
30075		39.4	11.04	0	39.5		-10	55
30090		39.4	11.04	0	39.5		-10	55
30095		39.34	11.04	0	39.5		-10	55
30115		39.3	11.04	0	39.5		-10	55
30135		39.33	11.04	0	39.5		-10	55
30155		39.35	11.04	0	39.5		-10	55
30175		39.28	11.04	0	39.5		-10	55
30195		39.43	11.04	0	39.5		-10	55
30215		39.4	11.04	0	39.5		-10	55
30235		39.5	11.04	0	39.5		-10	55
30255		39.41	11.04	0	39.5		-10	55
30275		39.48	11.04	0	39.5		-10	55
30280		39.48	11.04	0	39.5		-10	55
30295		39.59	11.04	0	39.5		-10	55
30315		39.43	11.04	0	39.5		-10	55
30335		39.57	11.04	0	39.5		-10	55
30340		39.57	11.04	0	39.5		-10	55
30355		39.62	11.04	0	39.5		-10	55
30375		39.49	11.04	0	39.5		-10	55
30395		39.46	11.04	0	39.5		-10	55
30405		39.46	10.98	0	39.5		-10	55
30415		39.49	10.98	0	39.5		-10	55
30435		39.62	10.98	0	39.5		-10	55
30455		39.53	10.98	0	39.5		-10	55
30465		39.53	10.98	0	39.5		-10	55
30475		39.46	10.98	0	39.5		-10	55
30495		39.48	10.98	0	39.5		-10	55
30515		39.64	10.98	0	39.5		-10	55
30530		39.64	10.98	0	39.5		-10	55
30535		39.52	10.98	0	39.5		-10	55
30555		39.51	10.98	0	39.5		-10	55
30575		39.48	10.98	0	39.5		-10	55
30590		39.48	10.98	0	39.5		-10	55
30595		39.59	10.98	0	39.5		-10	55
30615		39.56	10.98	0	39.5		-10	55
30635		39.62	10.98	0	39.5		-10	55
30655		39.48	10.98	0	39.5		-10	55
30675		39.37	10.98	0	39.5		-10	55
30695		39.52	10.98	0	39.5		-10	55
30715		39.47	10.98	0	39.5		-10	55
30735		39.53	10.98	0	39.5		-10	55
30755		39.56	10.98	0	39.5		-10	55
30775		39.41	10.98	0	39.5		-10	55
30795		39.45	10.98	0	39.5		-10	55
30815		39.44	10.98	0	39.5		-10	55
30835		39.45	10.98	0	39.5		-10	55
30840		39.45	10.98	0	39.5		-10	55
30855		39.33	10.98	0	39.5		-10	55
30875		39.46	10.98	0	39.5		-10	55
30895		39.53	10.98	0	39.5		-10	55
30900		39.53	10.98	0	39.5		-10	55
30915		39.36	10.98	0	39.5		-10	55
30935		39.4	10.98	0	39.5		-10	55
30955		39.34	10.98	0	39.5		-10	55
30965		39.34	11.06	0	39.5		-10	55
30975		39.35	11.06	0	39.5		-10	55
30995		39.28	11.06	0	39.5		-10	55
31015		39.4	11.06	0	39.5		-10	55
31030		39.4	11.06	0	39.5		-10	55
31035		39.47	11.06	0	39.5		-10	55
31055		39.28	11.06	0	39.5		-10	55
31075		39.16	11.06	0	39.5		-10	55
31090		39.16	11.06	0	39.5		-10	55
31095		39.28	11.06	0	39.5		-10	55
31115		39.33	11.06	0	39.5		-10	55
31135		39.36	11.06	0	39.5		-10	55
31150		39.36	11.06	0	39.5		-10	55
31155		39.2	11.06	0	39.5		-10	55
31175		39.32	11.06	0	39.5		-10	55
31195		39.35	11.06	0	39.5		-10	55
31215		39.33	11.06	0	39.5		-10	55
31235		39.27	11.06	0	39.5		-10	55
31255		39.23	11.06	0	39.5		-10	55
31275		39.3	11.06	0	39.5		-10	55
31295		39.35	11.06	0	39.5		-10	55
31315		39.46	11.06	0	39.5		-10	55
31335		39.38	11.06	0	39.5		-10	55
31340		39.38	11.06	0	39.5		-10	55
31355		39.38	11.06	0	39.5		-10	55
31375		39.42	11.06	0	39.5		-10	55
31395		39.44	11.06	0	39.5		-10	55
31400		39.44	11.06	0	39.5		-10	55
31415		39.33	11.06	0	39.5		-10	55
31435		39.33	11.06	0	39.5		-10	55
31455		39.27	11.06	0	39.5		-10	55
31465		39.27	11.07	0	39.5		-10	55
31475		39.39	11.07	0	39.5		-10	55
31495		39.43	11.07	0	39.5		-10	55
31515		39.51	11.07	0	39.5		-10	55
31525		39.51	11.07	0	39.5		-10	55
31535		39.4	11.07	0	39.5		-10	55
31555		39.35	11.07	0	39.5		-10	55
31575		39.36	11.07	0	39.5		-10	55
31590		39.36	11.07	0	39.5		-10	55
31595		39.4	11.07	0	39.5		-10	55
31615		39.39	11.07	0	39.5		-10	55
31635		39.43	11.07	0	39.5		-10	55
31650		39.43	11.07	0	39.5		-10	55
31655		39.3	11.07	0	39.5		-10	55
31675		39.36	11.07	0	39.5		-10	55
31695		39.38	11.07	0	39.5		-10	55
31715		39.29	11.07	0	39.5		-10	55
31735		39.27	11.07	0	39.5		-10	55
31755		39.3	11.07	0	39.5		-10	55
31775		39.27	11.07	0	39.5		-10	55
31795		39.41	11.07	0	39.5		-10	55
31815		39.49	11.07	0	39.5		-10	55
31835		39.47	11.07	0	39.5		-10	55
31840		39.47	11.07	0	39.5		-10	55
31855		39.29	11.07	0	39.5		-10	55
31875		39.42	11.07	0	39.5		-10	55
31895		39.59	11.07	0	39.5		-10	55
31900		39.59	11.07	0	39.5		-10	55
31915		39.53	11.07	0	39.5		-10	55
31935		39.39	11.07	0	39.5		-10	55
31955		39.35	11.07	0	39.5		-10	55
31965		39.35	11.11	0	39.5		-10	55
31975		39.48	11.11	0	39.5		-10	55
31995		39.51	11.11	0	39.5		-10	55
32015		39.33	11.11	0	39.5		-10	55
32025		39.33	11.11	0	39.5		-10	55
32035		39.42	11.11	0	39.5		-10	55
32055		39.38	11.11	0	39.5		-10	55
32075		39.33	11.11	0	39.5		-10	55
32085		39.33	11.11	0	39.5		-10	55
32095		39.38	11.11	0	39.5		-10	55
32115		39.41	11.11	0	39.5		-10	55
32135		39.32	11.11	0	39.5		-10	55
32150		39.32	11.11	0	39.5		-10	55
32155		39.41	11.11	0	39.5		-10	55
32175		39.38	11.11	0	39.5		-10	55
32195		39.33	11.11	0	39.5		-10	55
32210		39.33	11.11	0	39.5		-10	55
32215		39.44	11.11	0	39.5		-10	55
[truncated: 90 more rows]
