# Supplementary material for: Clinical identification of the stimulus intensity to measure temporal summation of second pain
Source: Sci Rep. 2022 Jul 28;12:12915. doi: 10.1038/s41598-022-17171-6 (PMC9334644; doi:10.1038/s41598-022-17171-6)
Supplement: Supplementary file 2 — Supplementary Information 2. [file 41598_2022_17171_MOESM2_ESM.zip › 39 PT1.xlsx]

## Sheet: Sheet1
Timestamp [msec]	Heater [C]	Tec [C]	Water [C]	COVAS	Baseline [C]	Events	LimiterMin [C]	LimiterMax [C]
25		40.68
45		40.85
60		40.85	9.65	0	40.5		-10	55
65		40.75	9.65	0	40.5		-10	55
85		40.83	9.65	0	40.5		-10	55
105		40.77	9.65	0	40.5		-10	55
125		40.73	9.65	0	40.5		-10	55
145		40.63	9.65	0	40.5		-10	55
165		40.8	9.65	0	40.5		-10	55
185		40.58	9.65	0	40.5		-10	55
205		40.68	9.65	0	40.5		-10	55
225		40.59	9.65	0	40.5		-10	55
245		40.7	9.65	0	40.5		-10	55
250		40.7	9.65	0	40.5		-10	55
265		40.7	9.65	0	40.5		-10	55
285		40.68	9.65	0	40.5		-10	55
305		40.59	9.65	0	40.5		-10	55
310		40.59	9.65	0	40.5		-10	55
325		40.61	9.65	0	40.5		-10	55
345		40.61	9.65	0	40.5		-10	55
365		40.32	9.65	0	40.5		-10	55
375		40.32	9.65	0	40.5		-10	55
385		40.52	9.65	0	40.5		-10	55
405		40.56	9.65	0	40.5		-10	55
425		40.47	9.65	0	40.5		-10	55
435		40.47	9.65	0	40.5		-10	55
445		40.38	9.65	0	40.5		-10	55
465		40.57	9.65	0	40.5		-10	55
485		40.45	9.65	0	40.5		-10	55
500		40.45	9.65	0	40.5		-10	55
505		40.38	9.65	0	40.5		-10	55
525		40.29	9.65	0	40.5		-10	55
545		40.46	9.65	0	40.5		-10	55
560		40.46	9.72	0	40.5		-10	55
565		40.49	9.72	0	40.5		-10	55
585		40.54	9.72	0	40.5		-10	55
605		40.32	9.72	0	40.5		-10	55
625		40.5	9.72	0	40.5		-10	55
645		40.33	9.72	0	40.5		-10	55
665		40.41	9.72	0	40.5		-10	55
685		40.48	9.72	0	40.5		-10	55
705		40.38	9.72	0	40.5		-10	55
725		40.6	9.72	0	40.5		-10	55
745		40.49	9.72	0	40.5		-10	55
750		40.49	9.72	0	40.5		-10	55
765		40.58	9.72	0	40.5		-10	55
785		40.39	9.72	0	40.5		-10	55
805		40.49	9.72	0	40.5		-10	55
810		40.49	9.72	0	40.5		-10	55
825		40.49	9.72	0	40.5		-10	55
845		40.51	9.72	0	40.5		-10	55
865		40.42	9.72	0	40.5		-10	55
875		40.42	9.72	0	40.5		-10	55
885		40.48	9.72	0	40.5		-10	55
905		40.42	9.72	0	40.5		-10	55
925		40.51	9.72	0	40.5		-10	55
935		40.51	9.72	0	40.5		-10	55
945		40.42	9.72	0	40.5		-10	55
965		40.56	9.72	0	40.5		-10	55
985		40.52	9.72	0	40.5		-10	55
995		40.52	9.72	0	40.5		-10	55
1005		40.63	9.72	0	40.5		-10	55
1025		40.54	9.72	0	40.5		-10	55
1045		40.67	9.72	0	40.5		-10	55
1060		40.67	9.7	0	40.5		-10	55
1065		40.57	9.7	0	40.5		-10	55
1085		40.54	9.7	0	40.5		-10	55
1105		40.55	9.7	0	40.5		-10	55
1125		40.48	9.7	0	40.5		-10	55
1145		40.61	9.7	0	40.5		-10	55
1165		40.62	9.7	0	40.5		-10	55
1185		40.71	9.7	0	40.5		-10	55
1205		40.54	9.7	0	40.5		-10	55
1225		40.63	9.7	0	40.5		-10	55
1245		40.53	9.7	0	40.5		-10	55
1250		40.53	9.7	0	40.5		-10	55
1265		40.65	9.7	0	40.5		-10	55
1285		40.63	9.7	0	40.5		-10	55
1305		40.54	9.7	0	40.5		-10	55
1310		40.54	9.7	0	40.5		-10	55
1325		40.63	9.7	0	40.5		-10	55
1345		40.66	9.7	0	40.5		-10	55
1365		40.55	9.7	0	40.5		-10	55
1370		40.55	9.7	0	40.5		-10	55
1385		40.52	9.7	0	40.5		-10	55
1405		40.57	9.7	0	40.5		-10	55
1425		40.53	9.7	0	40.5		-10	55
1435		40.53	9.7	0	40.5		-10	55
1445		40.57	9.7	0	40.5		-10	55
1465		40.75	9.7	0	40.5		-10	55
1485		40.57	9.7	0	40.5		-10	55
1495		40.57	9.7	0	40.5		-10	55
1505		40.6	9.7	0	40.5		-10	55
1525		40.6	9.7	0	40.5		-10	55
1545		40.66	9.7	0	40.5		-10	55
1560		40.66	9.53	0	40.5		-10	55
1565		40.61	9.53	0	40.5		-10	55
1585		40.64	9.53	0	40.5		-10	55
1605		40.56	9.53	0	40.5		-10	55
1620		40.56	9.53	0	40.5		-10	55
1625		40.51	9.53	0	40.5		-10	55
1645		40.65	9.53	0	40.5		-10	55
1665		40.6	9.53	0	40.5		-10	55
1685		40.42	9.53	0	40.5		-10	55
1705		40.62	9.53	0	40.5		-10	55
1725		40.52	9.53	0	40.5		-10	55
1745		40.54	9.53	0	40.5		-10	55
1765		40.51	9.53	0	40.5		-10	55
1785		40.63	9.53	0	40.5		-10	55
1805		40.57	9.53	0	40.5		-10	55
1810		40.57	9.53	0	40.5		-10	55
1825		40.39	9.53	0	40.5		-10	55
1845		40.47	9.53	0	40.5		-10	55
1865		40.45	9.53	0	40.5		-10	55
1870		40.45	9.53	0	40.5		-10	55
1885		40.43	9.53	0	40.5		-10	55
1905		40.69	9.53	0	40.5		-10	55
1925		40.63	9.53	0	40.5		-10	55
1935		40.63	9.53	0	40.5		-10	55
1945		40.46	9.53	0	40.5		-10	55
1965		40.55	9.53	0	40.5		-10	55
1985		40.55	9.53	0	40.5		-10	55
1995		40.55	9.53	0	40.5		-10	55
2005		40.41	9.53	0	40.5		-10	55
2025		40.56	9.53	0	40.5		-10	55
2045		40.51	9.53	0	40.5		-10	55
2060		40.51	9.6	0	40.5		-10	55
2065		40.53	9.6	0	40.5		-10	55
2085		40.55	9.6	0	40.5		-10	55
2105		40.42	9.6	0	40.5		-10	55
2120		40.42	9.6	0	40.5		-10	55
2125		40.65	9.6	0	40.5		-10	55
2145		40.42	9.6	0	40.5		-10	55
2165		40.42	9.6	0	40.5		-10	55
2185		40.46	9.6	0	40.5		-10	55
2205		40.47	9.6	0	40.5		-10	55
2225		40.38	9.6	0	40.5		-10	55
2245		40.43	9.6	0	40.5		-10	55
2265		40.57	9.6	0	40.5		-10	55
2285		40.56	9.6	0	40.5		-10	55
2305		40.53	9.6	0	40.5		-10	55
2325		40.57	9.6	0	40.5		-10	55
2345		40.54	9.6	0	40.5		-10	55
2365		40.46	9.6	0	40.5		-10	55
2370		40.46	9.6	0	40.5		-10	55
2385		40.52	9.6	0	40.5		-10	55
2405		40.53	9.6	0	40.5		-10	55
2425		40.54	9.6	0	40.5		-10	55
2435		40.54	9.6	0	40.5		-10	55
2445		40.47	9.6	0	40.5		-10	55
2465		40.52	9.6	0	40.5		-10	55
2485		40.43	9.6	0	40.5		-10	55
2495		40.43	9.6	0	40.5		-10	55
2505		40.54	9.6	0	40.5		-10	55
2525		40.57	9.6	0	40.5		-10	55
2545		40.57	9.6	0	40.5		-10	55
2560		40.57	9.74	0	40.5		-10	55
2565		40.49	9.74	0	40.5		-10	55
2585		40.56	9.74	0	40.5		-10	55
2605		40.64	9.74	0	40.5		-10	55
2620		40.64	9.74	0	40.5		-10	55
2625		40.67	9.74	0	40.5		-10	55
2645		40.54	9.74	0	40.5		-10	55
2665		40.51	9.74	0	40.5		-10	55
2680		40.51	9.74	0	40.5		-10	55
2685		40.56	9.74	0	40.5		-10	55
2705		40.52	9.74	0	40.5		-10	55
2725		40.55	9.74	0	40.5		-10	55
2745		40.55	9.74	0	40.5		-10	55
2765		40.63	9.74	0	40.5		-10	55
2785		40.51	9.74	0	40.5		-10	55
2805		40.56	9.74	0	40.5		-10	55
2825		40.62	9.74	0	40.5		-10	55
2845		40.53	9.74	0	40.5		-10	55
2865		40.65	9.74	0	40.5		-10	55
2870		40.65	9.74	0	40.5		-10	55
2885		40.53	9.74	0	40.5		-10	55
2905		40.49	9.74	0	40.5		-10	55
2925		40.56	9.74	0	40.5		-10	55
2930		40.56	9.74	0	40.5		-10	55
2945		40.55	9.74	0	40.5		-10	55
2965		40.51	9.74	0	40.5		-10	55
2985		40.56	9.74	0	40.5		-10	55
2995		40.56	9.74	0	40.5		-10	55
3005		40.46	9.74	0	40.5		-10	55
3025		40.63	9.74	0	40.5		-10	55
3045		40.57	9.74	0	40.5		-10	55
3055		40.57	9.74	0	40.5		-10	55
3065		40.56	9.74	0	40.5		-10	55
3085		40.52	9.74	0	40.5		-10	55
3105		40.47	9.74	0	40.5		-10	55
3120		40.47	9.62	0	40.5		-10	55
3125		40.58	9.62	0	40.5		-10	55
3145		40.55	9.62	0	40.5		-10	55
3165		40.51	9.62	0	40.5		-10	55
3180		40.51	9.62	0	40.5		-10	55
3185		40.47	9.62	0	40.5		-10	55
3205		40.65	9.62	0	40.5		-10	55
3225		40.51	9.62	0	40.5		-10	55
3245		40.53	9.62	0	40.5		-10	55
3265		40.5	9.62	0	40.5		-10	55
3285		40.47	9.62	0	40.5		-10	55
3305		40.52	9.62	0	40.5		-10	55
3325		40.52	9.62	0	40.5		-10	55
3345		40.53	9.62	0	40.5		-10	55
3365		40.41	9.62	0	40.5		-10	55
3370		40.41	9.62	0	40.5		-10	55
3385		40.44	9.62	0	40.5		-10	55
3405		40.53	9.62	0	40.5		-10	55
3425		40.48	9.62	0	40.5		-10	55
3430		40.48	9.62	0	40.5		-10	55
3445		40.46	9.62	0	40.5		-10	55
3465		40.57	9.62	0	40.5		-10	55
3485		40.55	9.62	0	40.5		-10	55
3495		40.55	9.62	0	40.5		-10	55
3505		40.54	9.62	0	40.5		-10	55
3525		40.44	9.62	0	40.5		-10	55
3545		40.45	9.62	0	40.5		-10	55
3555		40.45	9.62	0	40.5		-10	55
3565		40.51	9.62	0	40.5		-10	55
3585		40.5	9.62	0	40.5		-10	55
3605		40.62	9.62	0	40.5		-10	55
3620		40.62	9.7	0	40.5		-10	55
3625		40.55	9.7	0	40.5		-10	55
3645		40.57	9.7	0	40.5		-10	55
3665		40.43	9.7	0	40.5		-10	55
3680		40.43	9.7	0	40.5		-10	55
3685		40.49	9.7	0	40.5		-10	55
3705		40.5	9.7	0	40.5		-10	55
3725		40.49	9.7	0	40.5		-10	55
3745		40.61	9.7	0	40.5		-10	55
3765		40.59	9.7	0	40.5		-10	55
3785		40.49	9.7	0	40.5		-10	55
3805		40.49	9.7	0	40.5		-10	55
3825		40.49	9.7	0	40.5		-10	55
3845		40.4	9.7	0	40.5		-10	55
3865		40.51	9.7	0	40.5		-10	55
3870		40.51	9.7	0	40.5		-10	55
3885		40.47	9.7	0	40.5		-10	55
3905		40.55	9.7	0	40.5		-10	55
3925		40.47	9.7	0	40.5		-10	55
3930		40.47	9.7	0	40.5		-10	55
3945		40.54	9.7	0	40.5		-10	55
3965		40.6	9.7	0	40.5		-10	55
3985		40.42	9.7	0	40.5		-10	55
3990		40.42	9.7	0	40.5		-10	55
4005		40.54	9.7	0	40.5		-10	55
4025		40.5	9.7	0	40.5		-10	55
4045		40.4	9.7	0	40.5		-10	55
4055		40.4	9.7	0	40.5		-10	55
4065		40.61	9.7	0	40.5		-10	55
4085		40.58	9.7	0	40.5		-10	55
4105		40.4	9.7	0	40.5		-10	55
4115		40.4	9.7	0	40.5		-10	55
4125		40.57	9.7	0	40.5		-10	55
4145		40.55	9.7	0	40.5		-10	55
4165		40.52	9.7	0	40.5		-10	55
4180		40.52	9.5	0	40.5		-10	55
4185		40.5	9.5	0	40.5		-10	55
4205		40.65	9.5	0	40.5		-10	55
4225		40.61	9.5	0	40.5		-10	55
4240		40.61	9.5	0	40.5		-10	55
4245		40.65	9.5	0	40.5		-10	55
4265		40.6	9.5	0	40.5		-10	55
4285		40.54	9.5	0	40.5		-10	55
4305		40.48	9.5	0	40.5		-10	55
4325		40.56	9.5	0	40.5		-10	55
4345		40.48	9.5	0	40.5		-10	55
4365		40.39	9.5	0	40.5		-10	55
4385		40.47	9.5	0	40.5		-10	55
4405		40.62	9.5	0	40.5		-10	55
4425		40.61	9.5	0	40.5		-10	55
4430		40.61	9.5	0	40.5		-10	55
4445		40.66	9.5	0	40.5		-10	55
4465		40.49	9.5	0	40.5		-10	55
4485		40.53	9.5	0	40.5		-10	55
4490		40.53	9.5	0	40.5		-10	55
4505		40.6	9.5	0	40.5		-10	55
4525		40.55	9.5	0	40.5		-10	55
4545		40.5	9.5	0	40.5		-10	55
4555		40.5	9.5	0	40.5		-10	55
4565		40.63	9.5	0	40.5		-10	55
4585		40.57	9.5	0	40.5		-10	55
4605		40.59	9.5	0	40.5		-10	55
4615		40.59	9.5	0	40.5		-10	55
4625		40.54	9.5	0	40.5		-10	55
4645		40.47	9.5	0	40.5		-10	55
4665		40.48	9.5	0	40.5		-10	55
4680		40.48	9.58	0	40.5		-10	55
4685		40.42	9.58	0	40.5		-10	55
4705		40.48	9.58	0	40.5		-10	55
4725		40.58	9.58	0	40.5		-10	55
4740		40.58	9.58	0	40.5		-10	55
4745		40.45	9.58	0	40.5		-10	55
4765		40.5	9.58	0	40.5		-10	55
4785		40.53	9.58	0	40.5		-10	55
4805		40.61	9.58	0	40.5		-10	55
4825		40.52	9.58	0	40.5		-10	55
4845		40.51	9.58	0	40.5		-10	55
4865		40.49	9.58	0	40.5		-10	55
4885		40.64	9.58	0	40.5		-10	55
4905		40.54	9.58	0	40.5		-10	55
4925		40.42	9.58	0	40.5		-10	55
4930		40.42	9.58	0	40.5		-10	55
4945		40.55	9.58	0	40.5		-10	55
4965		40.48	9.58	0	40.5		-10	55
4985		40.56	9.58	0	40.5		-10	55
4990		40.56	9.58	0	40.5		-10	55
5005		40.44	9.58	0	40.5		-10	55
5025		40.66	9.58	0	40.5		-10	55
5045		40.64	9.58	0	40.5		-10	55
5055		40.64	9.58	0	40.5		-10	55
5065		40.63	9.58	0	40.5		-10	55
5085		40.54	9.58	0	40.5		-10	55
5105		40.56	9.58	0	40.5		-10	55
5115		40.56	9.58	0	40.5		-10	55
5125		40.52	9.58	0	40.5		-10	55
5145		40.48	9.58	0	40.5		-10	55
5165		40.43	9.58	0	40.5		-10	55
5180		40.43	9.43	0	40.5		-10	55
5185		40.46	9.43	0	40.5		-10	55
5205		40.68	9.43	0	40.5		-10	55
5225		40.51	9.43	0	40.5		-10	55
5240		40.51	9.43	0	40.5		-10	55
5245		40.71	9.43	0	40.5		-10	55
5265		40.76	9.43	0	40.5		-10	55
5285		40.73	9.43	0	40.5		-10	55
5300		40.73	9.43	0	40.5		-10	55
5305		40.94	9.43	0	40.5		-10	55
5325		40.88	9.43	0	40.5		-10	55
5345		41.16	9.43	0	40.5		-10	55
5365		41.26	9.43	0	40.5		-10	55
5385		41.09	9.43	0	40.5		-10	55
5405		41.17	9.43	0	40.5		-10	55
5425		41.57	9.43	0	40.5		-10	55
5430		41.57	9.43	0	40.5		-10	55
5445		41.62	9.43	0	40.5		-10	55
5465		41.77	9.43	0	40.5		-10	55
5485		42.01	9.43	0	40.5		-10	55
5490		42.01	9.43	0	40.5		-10	55
5505		42.09	9.43	0	40.5		-10	55
5525		42.3	9.43	0	40.5		-10	55
5545		42.35	9.43	0	40.5		-10	55
5550		42.35	9.43	0	40.5		-10	55
5565		42.5	9.43	0	40.5		-10	55
5585		42.52	9.43	0	40.5		-10	55
5605		42.81	9.43	0	40.5		-10	55
5615		42.81	9.43	0	40.5		-10	55
5625		42.95	9.43	0	40.5		-10	55
5645		43.06	9.43	0	40.5		-10	55
5665		43.3	9.43	0	40.5		-10	55
5675		43.3	9.43	0	40.5		-10	55
5685		43.33	9.43	0	40.5		-10	55
5705		43.64	9.43	0	40.5		-10	55
5725		43.68	9.43	0	40.5		-10	55
5740		43.68	9.45	0	40.5		-10	55
5745		44	9.45	0	40.5		-10	55
5765		43.97	9.45	0	40.5		-10	55
5785		44.12	9.45	0	40.5		-10	55
5800		44.12	9.45	0	40.5		-10	55
5805		44.46	9.45	0	40.5		-10	55
5825		44.49	9.45	0	40.5		-10	55
5845		44.51	9.45	0	40.5		-10	55
5865		44.9	9.45	0	40.5		-10	55
5885		45	9.45	0	40.5		-10	55
5905		45.24	9.45	0	40.5		-10	55
5925		45.38	9.45	0	40.5		-10	55
5945		45.49	9.45	0	40.5		-10	55
5965		45.59	9.45	0	40.5		-10	55
5985		45.68	9.45	0	40.5		-10	55
5990		45.68	9.45	0	40.5		-10	55
6005		46.05	9.45	0	40.5		-10	55
6025		46.04	9.45	0	40.5		-10	55
6045		46.1	9.45	0	40.5		-10	55
6050		46.1	9.45	0	40.5		-10	55
6065		46.33	9.45	0	40.5		-10	55
6085		46.5	9.45	0	40.5		-10	55
6105		46.48	9.45	0	40.5		-10	55
6115		46.48	9.45	0	40.5		-10	55
6125		46.57	9.45	0	40.5		-10	55
6145		46.9	9.45	0	40.5		-10	55
6165		46.9	9.45	0	40.5		-10	55
6175		46.9	9.45	0	40.5		-10	55
6185		47.07	9.45	0	40.5		-10	55
6205		47.26	9.45	0	40.5		-10	55
6225		47.6	9.45	0	40.5		-10	55
6240		47.6	9.48	0	40.5		-10	55
6245		47.52	9.48	0	40.5		-10	55
6265		47.67	9.48	0	40.5		-10	55
6285		47.81	9.48	0	40.5		-10	55
6300		47.81	9.48	0	40.5		-10	55
6305		47.82	9.48	0	40.5		-10	55
6325		48.1	9.48	0	40.5		-10	55
6345		48.09	9.48	0	40.5		-10	55
6365		48.35	9.48	0	40.5		-10	55
6385		48.19	9.48	0	40.5		-10	55
6405		48.45	9.48	0	40.5		-10	55
6425		48.51	9.48	0	40.5		-10	55
6445		48.55	9.48	0	40.5		-10	55
6465		48.54	9.48	0	40.5		-10	55
6485		48.64	9.48	0	40.5		-10	55
6490		48.64	9.48	0	40.5		-10	55
6505		48.58	9.48	0	40.5		-10	55
6525		48.67	9.48	0	40.5		-10	55
6545		48.74	9.48	0	40.5		-10	55
6550		48.74	9.48	0	40.5		-10	55
6565		48.7	9.48	0	40.5		-10	55
6585		48.74	9.48	0	40.5		-10	55
6605		48.79	9.48	0	40.5		-10	55
6610		48.79	9.48	0	40.5		-10	55
6625		48.79	9.48	0	40.5		-10	55
6645		48.83	9.48	0	40.5		-10	55
6665		48.65	9.48	0	40.5		-10	55
6675		48.65	9.48	0	40.5		-10	55
6685		48.62	9.48	0	40.5		-10	55
6705		48.42	9.48	0	40.5		-10	55
6725		48.21	9.48	0	40.5		-10	55
6740		48.21	9.33	0	40.5		-10	55
6745		48.16	9.33	0	40.5		-10	55
6765		47.97	9.33	0	40.5		-10	55
6785		47.79	9.33	0	40.5		-10	55
6800		47.79	9.33	0	40.5		-10	55
6805		47.58	9.33	0	40.5		-10	55
6825		47.48	9.33	0	40.5		-10	55
6845		47.38	9.33	0	40.5		-10	55
6860		47.38	9.33	0	40.5		-10	55
6865		46.97	9.33	0	40.5		-10	55
6885		46.9	9.33	0	40.5		-10	55
6905		46.64	9.33	0	40.5		-10	55
6925		46.46	9.33	0	40.5		-10	55
6945		46	9.33	0	40.5		-10	55
6965		45.97	9.33	0	40.5		-10	55
6985		45.65	9.33	0	40.5		-10	55
7005		45.48	9.33	0	40.5		-10	55
7025		45.4	9.33	0	40.5		-10	55
7045		44.93	9.33	0	40.5		-10	55
7050		44.93	9.33	0	40.5		-10	55
7065		44.69	9.33	0	40.5		-10	55
7085		44.64	9.33	0	40.5		-10	55
7105		44.27	9.33	0	40.5		-10	55
7110		44.27	9.33	0	40.5		-10	55
7125		44.19	9.33	0	40.5		-10	55
7145		43.86	9.33	0	40.5		-10	55
7165		43.74	9.33	0	40.5		-10	55
7175		43.74	9.33	0	40.5		-10	55
7185		43.47	9.33	0	40.5		-10	55
7205		43.25	9.33	0	40.5		-10	55
7225		42.92	9.33	0	40.5		-10	55
7235		42.92	9.33	0	40.5		-10	55
7245		42.92	9.33	0	40.5		-10	55
7265		42.56	9.33	0	40.5		-10	55
7285		42.5	9.33	0	40.5		-10	55
7300		42.5	9.53	0	40.5		-10	55
7305		42.28	9.53	0	40.5		-10	55
7325		42.1	9.53	0	40.5		-10	55
7345		41.94	9.53	0	40.5		-10	55
7360		41.94	9.53	0	40.5		-10	55
7365		41.81	9.53	0	40.5		-10	55
7385		41.53	9.53	0	40.5		-10	55
7405		41.56	9.53	0	40.5		-10	55
7425		41.35	9.53	0	40.5		-10	55
7445		41.25	9.53	0	40.5		-10	55
7465		41.28	9.53	0	40.5		-10	55
7485		41.18	9.53	0	40.5		-10	55
7505		40.97	9.53	0	40.5		-10	55
7525		40.85	9.53	0	40.5		-10	55
7545		40.98	9.53	0	40.5		-10	55
7550		40.98	9.53	0	40.5		-10	55
7565		40.95	9.53	0	40.5		-10	55
7585		40.75	9.53	0	40.5		-10	55
7605		40.72	9.53	0	40.5		-10	55
7610		40.72	9.53	0	40.5		-10	55
7625		40.62	9.53	0	40.5		-10	55
7645		40.43	9.53	0	40.5		-10	55
7665		40.55	9.53	0	40.5		-10	55
7675		40.55	9.53	0	40.5		-10	55
7685		40.71	9.53	0	40.5		-10	55
7705		40.6	9.53	0	40.5		-10	55
7725		40.59	9.53	0	40.5		-10	55
7735		40.59	9.53	0	40.5		-10	55
7745		40.57	9.53	0	40.5		-10	55
7765		40.66	9.53	0	40.5		-10	55
7785		40.64	9.53	0	40.5		-10	55
7800		40.64	9.48	0	40.5		-10	55
7805		40.63	9.48	0	40.5		-10	55
7825		40.74	9.48	0	40.5		-10	55
7845		40.77	9.48	0	40.5		-10	55
7860		40.77	9.48	0	40.5		-10	55
7865		40.94	9.48	0	40.5		-10	55
7885		40.99	9.48	0	40.5		-10	55
7905		40.92	9.48	0	40.5		-10	55
7925		41.2	9.48	0	40.5		-10	55
7945		41.18	9.48	0	40.5		-10	55
7965		41.33	9.48	0	40.5		-10	55
7985		41.52	9.48	0	40.5		-10	55
8005		41.69	9.48	0	40.5		-10	55
8025		41.83	9.48	0	40.5		-10	55
8045		41.97	9.48	0	40.5		-10	55
8050		41.97	9.48	0	40.5		-10	55
8065		42.11	9.48	0	40.5		-10	55
8085		42.45	9.48	0	40.5		-10	55
8105		42.46	9.48	0	40.5		-10	55
8110		42.46	9.48	0	40.5		-10	55
8125		42.61	9.48	0	40.5		-10	55
8145		42.85	9.48	0	40.5		-10	55
8165		42.96	9.48	0	40.5		-10	55
8170		42.96	9.48	0	40.5		-10	55
8185		43.27	9.48	0	40.5		-10	55
8205		43.5	9.48	0	40.5		-10	55
8225		43.59	9.48	0	40.5		-10	55
8235		43.59	9.48	0	40.5		-10	55
8245		43.65	9.48	0	40.5		-10	55
8265		44.06	9.48	0	40.5		-10	55
8285		44.24	9.48	0	40.5		-10	55
8295		44.24	9.48	0	40.5		-10	55
8305		44.34	9.48	0	40.5		-10	55
8325		44.49	9.48	0	40.5		-10	55
8345		44.74	9.48	0	40.5		-10	55
8360		44.74	9.38	0	40.5		-10	55
8365		44.89	9.38	0	40.5		-10	55
8385		45.11	9.38	0	40.5		-10	55
8405		45.27	9.38	0	40.5		-10	55
8420		45.27	9.38	0	40.5		-10	55
8425		45.45	9.38	0	40.5		-10	55
8445		45.51	9.38	0	40.5		-10	55
8465		45.83	9.38	0	40.5		-10	55
8485		46.04	9.38	0	40.5		-10	55
8505		46.11	9.38	0	40.5		-10	55
8525		46.22	9.38	0	40.5		-10	55
8545		46.47	9.38	0	40.5		-10	55
8565		46.62	9.38	0	40.5		-10	55
8585		46.85	9.38	0	40.5		-10	55
8605		47.16	9.38	0	40.5		-10	55
8610		47.16	9.38	0	40.5		-10	55
8625		47.11	9.38	0	40.5		-10	55
8645		47.33	9.38	0	40.5		-10	55
8665		47.52	9.38	0	40.5		-10	55
8670		47.52	9.38	0	40.5		-10	55
8685		47.7	9.38	0	40.5		-10	55
8705		47.77	9.38	0	40.5		-10	55
8725		47.83	9.38	0	40.5		-10	55
8735		47.83	9.38	0	40.5		-10	55
8745		47.91	9.38	0	40.5		-10	55
8765		48.14	9.38	0	40.5		-10	55
8785		48.44	9.38	0	40.5		-10	55
8795		48.44	9.38	0	40.5		-10	55
8805		48.42	9.38	0	40.5		-10	55
8825		48.54	9.38	0	40.5		-10	55
8845		48.6	9.38	0	40.5		-10	55
8860		48.6	9.63	0	40.5		-10	55
8865		48.86	9.63	0	40.5		-10	55
8885		48.78	9.63	0	40.5		-10	55
8905		48.86	9.63	0	40.5		-10	55
8920		48.86	9.63	0	40.5		-10	55
8925		48.91	9.63	0	40.5		-10	55
8945		48.91	9.63	0	40.5		-10	55
8965		49.07	9.63	0	40.5		-10	55
8985		49.03	9.63	0	40.5		-10	55
9005		49.11	9.63	0	40.5		-10	55
9025		48.92	9.63	0	40.5		-10	55
9045		48.85	9.63	0	40.5		-10	55
9065		48.8	9.63	0	40.5		-10	55
9085		48.78	9.63	0	40.5		-10	55
9105		48.55	9.63	0	40.5		-10	55
9110		48.55	9.63	0	40.5		-10	55
9125		48.52	9.63	0	40.5		-10	55
9145		48.3	9.63	0	40.5		-10	55
9165		48.1	9.63	0	40.5		-10	55
9170		48.1	9.63	0	40.5		-10	55
9185		47.96	9.63	0	40.5		-10	55
9205		47.91	9.63	0	40.5		-10	55
9225		47.6	9.63	0	40.5		-10	55
9235		47.6	9.63	0	40.5		-10	55
9245		47.37	9.63	0	40.5		-10	55
9265		47.06	9.63	0	40.5		-10	55
9285		46.83	9.63	0	40.5		-10	55
9295		46.83	9.63	0	40.5		-10	55
9305		46.65	9.63	0	40.5		-10	55
9325		46.53	9.63	0	40.5		-10	55
9345		46.34	9.63	0	40.5		-10	55
9360		46.34	9.52	0	40.5		-10	55
9365		45.9	9.52	0	40.5		-10	55
9385		45.68	9.52	0	40.5		-10	55
9405		45.41	9.52	0	40.5		-10	55
9420		45.41	9.52	0	40.5		-10	55
9425		45.16	9.52	0	40.5		-10	55
9445		45.16	9.52	0	40.5		-10	55
9465		44.85	9.52	0	40.5		-10	55
9480		44.85	9.52	0	40.5		-10	55
9485		44.64	9.52	0	40.5		-10	55
9505		44.18	9.52	0	40.5		-10	55
9525		44.08	9.52	0	40.5		-10	55
9545		43.85	9.52	0	40.5		-10	55
9565		43.85	9.52	0	40.5		-10	55
9585		43.69	9.52	0	40.5		-10	55
9605		43.43	9.52	0	40.5		-10	55
9625		43.04	9.52	0	40.5		-10	55
9645		42.95	9.52	0	40.5		-10	55
9665		42.75	9.52	0	40.5		-10	55
9670		42.75	9.52	0	40.5		-10	55
9685		42.55	9.52	0	40.5		-10	55
9705		42.37	9.52	0	40.5		-10	55
9725		42.24	9.52	0	40.5		-10	55
9730		42.24	9.52	0	40.5		-10	55
9745		42.03	9.52	0	40.5		-10	55
9765		41.85	9.52	0	40.5		-10	55
9785		41.7	9.52	0	40.5		-10	55
9795		41.7	9.52	0	40.5		-10	55
9805		41.57	9.52	0	40.5		-10	55
9825		41.49	9.52	0	40.5		-10	55
9845		41.47	9.52	0	40.5		-10	55
9855		41.47	9.52	0	40.5		-10	55
9865		41.33	9.52	0	40.5		-10	55
9885		41.29	9.52	0	40.5		-10	55
9905		41.22	9.52	0	40.5		-10	55
9920		41.22	9.5	0	40.5		-10	55
9925		41.05	9.5	0	40.5		-10	55
9945		40.98	9.5	0	40.5		-10	55
9965		40.93	9.5	0	40.5		-10	55
9980		40.93	9.5	0	40.5		-10	55
9985		40.94	9.5	0	40.5		-10	55
10005		40.83	9.5	0	40.5		-10	55
10025		40.7	9.5	0	40.5		-10	55
10045		40.73	9.5	0	40.5		-10	55
10065		40.82	9.5	0	40.5		-10	55
10085		40.73	9.5	0	40.5		-10	55
10105		40.89	9.5	0	40.5		-10	55
10125		40.73	9.5	0	40.5		-10	55
10145		40.88	9.5	0	40.5		-10	55
10165		40.76	9.5	0	40.5		-10	55
10170		40.76	9.5	0	40.5		-10	55
10185		40.71	9.5	0	40.5		-10	55
10205		40.74	9.5	0	40.5		-10	55
10225		40.72	9.5	0	40.5		-10	55
10230		40.72	9.5	0	40.5		-10	55
10245		40.77	9.5	0	40.5		-10	55
10265		40.76	9.5	0	40.5		-10	55
10285		40.85	9.5	0	40.5		-10	55
10295		40.85	9.5	0	40.5		-10	55
10305		40.83	9.5	0	40.5		-10	55
10325		40.88	9.5	0	40.5		-10	55
10345		40.77	9.5	0	40.5		-10	55
10355		40.77	9.5	0	40.5		-10	55
10365		40.86	9.5	0	40.5		-10	55
10385		40.89	9.5	0	40.5		-10	55
10405		40.91	9.5	0	40.5		-10	55
10420		40.91	9.7	0	40.5		-10	55
10425		40.96	9.7	0	40.5		-10	55
10445		40.86	9.7	0	40.5		-10	55
10465		40.95	9.7	0	40.5		-10	55
10480		40.95	9.7	0	40.5		-10	55
10485		40.88	9.7	0	40.5		-10	55
10505		40.76	9.7	0	40.5		-10	55
10525		41.02	9.7	0	40.5		-10	55
10545		40.95	9.7	0	40.5		-10	55
10565		40.86	9.7	0	40.5		-10	55
10585		40.92	9.7	0	40.5		-10	55
10605		40.87	9.7	0	40.5		-10	55
10625		40.9	9.7	0	40.5		-10	55
10645		40.92	9.7	0	40.5		-10	55
10665		40.97	9.7	0	40.5		-10	55
10670		40.97	9.7	0	40.5		-10	55
10685		40.84	9.7	0	40.5		-10	55
10705		40.66	9.7	0	40.5		-10	55
10725		40.7	9.7	0	40.5		-10	55
10730		40.7	9.7	0	40.5		-10	55
10745		40.81	9.7	0	40.5		-10	55
10765		40.71	9.7	0	40.5		-10	55
10785		40.72	9.7	0	40.5		-10	55
10790		40.72	9.7	0	40.5		-10	55
10805		40.54	9.7	0	40.5		-10	55
10825		40.61	9.7	0	40.5		-10	55
10845		40.65	9.7	0	40.5		-10	55
10855		40.65	9.7	0	40.5		-10	55
10865		40.61	9.7	0	40.5		-10	55
10885		40.6	9.7	0	40.5		-10	55
10905		40.54	9.7	0	40.5		-10	55
10915		40.54	9.7	0	40.5		-10	55
10925		40.54	9.7	0	40.5		-10	55
10945		40.44	9.7	0	40.5		-10	55
10965		40.71	9.7	0	40.5		-10	55
10980		40.71	9.52	0	40.5		-10	55
10985		40.63	9.52	0	40.5		-10	55
11005		40.59	9.52	0	40.5		-10	55
11025		40.62	9.52	0	40.5		-10	55
11045		40.65	9.52	0	40.5		-10	55
11065		40.77	9.52	0	40.5		-10	55
11085		40.63	9.52	0	40.5		-10	55
11105		40.89	9.52	0	40.5		-10	55
11125		40.99	9.52	0	40.5		-10	55
11145		41.11	9.52	0	40.5		-10	55
11165		41.09	9.52	0	40.5		-10	55
11170		41.09	9.52	0	40.5		-10	55
11185		41.26	9.52	0	40.5		-10	55
11205		41.44	9.52	0	40.5		-10	55
11225		41.52	9.52	0	40.5		-10	55
11230		41.52	9.52	0	40.5		-10	55
11245		41.7	9.52	0	40.5		-10	55
11265		41.81	9.52	0	40.5		-10	55
11285		42.04	9.52	0	40.5		-10	55
11290		42.04	9.52	1	40.5		-10	55
11305		42.19	9.52	1	40.5		-10	55
11325		42.28	9.52	1	40.5		-10	55
11345		42.51	9.52	1	40.5		-10	55
11355		42.51	9.52	1	40.5		-10	55
11365		42.7	9.52	1	40.5		-10	55
11385		42.8	9.52	1	40.5		-10	55
11405		43.04	9.52	1	40.5		-10	55
11415		43.04	9.52	2	40.5		-10	55
11425		43.27	9.52	2	40.5		-10	55
11445		43.55	9.52	2	40.5		-10	55
11465		43.59	9.52	2	40.5		-10	55
11480		43.59	9.65	2	40.5		-10	55
11485		43.8	9.65	2	40.5		-10	55
11505		44.01	9.65	2	40.5		-10	55
11525		44.12	9.65	2	40.5		-10	55
11540		44.12	9.65	1	40.5		-10	55
11545		44.4	9.65	1	40.5		-10	55
11565		44.69	9.65	1	40.5		-10	55
11585		44.8	9.65	1	40.5		-10	55
11605		45.11	9.65	1	40.5		-10	55
11625		45.12	9.65	1	40.5		-10	55
11645		45.24	9.65	1	40.5		-10	55
11665		45.52	9.65	0	40.5		-10	55
11685		45.72	9.65	0	40.5		-10	55
11705		45.78	9.65	0	40.5		-10	55
11725		45.85	9.65	0	40.5		-10	55
11730		45.85	9.65	0	40.5		-10	55
11745		46.14	9.65	0	40.5		-10	55
11765		46.32	9.65	0	40.5		-10	55
11785		46.38	9.65	0	40.5		-10	55
11790		46.38	9.65	0	40.5		-10	55
11805		46.65	9.65	0	40.5		-10	55
11825		46.67	9.65	0	40.5		-10	55
11845		46.99	9.65	0	40.5		-10	55
11855		46.99	9.65	0	40.5		-10	55
11865		47.08	9.65	0	40.5		-10	55
11885		47.22	9.65	0	40.5		-10	55
11905		47.47	9.65	0	40.5		-10	55
11915		47.47	9.65	0	40.5		-10	55
11925		47.69	9.65	0	40.5		-10	55
11945		47.71	9.65	0	40.5		-10	55
11965		47.91	9.65	0	40.5		-10	55
11980		47.91	9.74	0	40.5		-10	55
11985		47.97	9.74	0	40.5		-10	55
12005		47.93	9.74	0	40.5		-10	55
12025		48.1	9.74	0	40.5		-10	55
12040		48.1	9.74	0	40.5		-10	55
12045		48.17	9.74	0	40.5		-10	55
12065		48.22	9.74	0	40.5		-10	55
12085		48.41	9.74	0	40.5		-10	55
12105		48.43	9.74	0	40.5		-10	55
12125		48.41	9.74	0	40.5		-10	55
12145		48.58	9.74	0	40.5		-10	55
12165		48.58	9.74	0	40.5		-10	55
12185		48.52	9.74	0	40.5		-10	55
12205		48.69	9.74	0	40.5		-10	55
12225		48.49	9.74	0	40.5		-10	55
12245		48.67	9.74	0	40.5		-10	55
12265		48.54	9.74	0	40.5		-10	55
12285		48.31	9.74	0	40.5		-10	55
12290		48.31	9.74	0	40.5		-10	55
12305		48.41	9.74	0	40.5		-10	55
12325		48.31	9.74	0	40.5		-10	55
12345		48.21	9.74	0	40.5		-10	55
12355		48.21	9.74	0	40.5		-10	55
12365		48.07	9.74	0	40.5		-10	55
12385		48.06	9.74	0	40.5		-10	55
12405		47.75	9.74	0	40.5		-10	55
12415		47.75	9.74	0	40.5		-10	55
12425		47.74	9.74	0	40.5		-10	55
12445		47.61	9.74	0	40.5		-10	55
12465		47.39	9.74	0	40.5		-10	55
12475		47.39	9.74	0	40.5		-10	55
12485		47.12	9.74	0	40.5		-10	55
12505		46.9	9.74	0	40.5		-10	55
12525		46.6	9.74	0	40.5		-10	55
12540		46.6	9.97	0	40.5		-10	55
12545		46.37	9.97	0	40.5		-10	55
12565		46.32	9.97	0	40.5		-10	55
12585		45.94	9.97	0	40.5		-10	55
12600		45.94	9.97	0	40.5		-10	55
12605		45.62	9.97	0	40.5		-10	55
12625		45.56	9.97	0	40.5		-10	55
12645		45.37	9.97	0	40.5		-10	55
12665		45.06	9.97	0	40.5		-10	55
12685		44.91	9.97	0	40.5		-10	55
12705		44.49	9.97	0	40.5		-10	55
12725		44.44	9.97	0	40.5		-10	55
12745		44.24	9.97	0	40.5		-10	55
12765		43.87	9.97	0	40.5		-10	55
12785		43.75	9.97	0	40.5		-10	55
12790		43.75	9.97	0	40.5		-10	55
12805		43.4	9.97	0	40.5		-10	55
12825		43.32	9.97	0	40.5		-10	55
12845		43.16	9.97	0	40.5		-10	55
12850		43.16	9.97	0	40.5		-10	55
12865		43	9.97	0	40.5		-10	55
12885		42.87	9.97	0	40.5		-10	55
12905		42.69	9.97	0	40.5		-10	55
12915		42.69	9.97	0	40.5		-10	55
12925		42.51	9.97	0	40.5		-10	55
12945		42.38	9.97	0	40.5		-10	55
12965		42.2	9.97	0	40.5		-10	55
12975		42.2	9.97	0	40.5		-10	55
12985		41.95	9.97	0	40.5		-10	55
13005		41.81	9.97	0	40.5		-10	55
13025		41.6	9.97	0	40.5		-10	55
13040		41.6	9.8	0	40.5		-10	55
13045		41.43	9.8	0	40.5		-10	55
13065		41.37	9.8	0	40.5		-10	55
13085		41.18	9.8	0	40.5		-10	55
13100		41.18	9.8	0	40.5		-10	55
13105		41.19	9.8	0	40.5		-10	55
13125		41.03	9.8	0	40.5		-10	55
13145		40.79	9.8	0	40.5		-10	55
13165		40.84	9.8	0	40.5		-10	55
13185		40.73	9.8	0	40.5		-10	55
13205		40.59	9.8	0	40.5		-10	55
13225		40.57	9.8	0	40.5		-10	55
13245		40.65	9.8	0	40.5		-10	55
13265		40.45	9.8	0	40.5		-10	55
13285		40.3	9.8	0	40.5		-10	55
13290		40.3	9.8	0	40.5		-10	55
13305		40.28	9.8	0	40.5		-10	55
13325		40.59	9.8	0	40.5		-10	55
13345		40.43	9.8	0	40.5		-10	55
13350		40.43	9.8	0	40.5		-10	55
13365		40.52	9.8	0	40.5		-10	55
13385		40.3	9.8	0	40.5		-10	55
13405		40.35	9.8	0	40.5		-10	55
13415		40.35	9.8	0	40.5		-10	55
13425		40.5	9.8	0	40.5		-10	55
13445		40.45	9.8	0	40.5		-10	55
13465		40.56	9.8	0	40.5		-10	55
13475		40.56	9.8	0	40.5		-10	55
13485		40.58	9.8	0	40.5		-10	55
13505		40.67	9.8	0	40.5		-10	55
13525		40.96	9.8	0	40.5		-10	55
13540		40.96	9.9	0	40.5		-10	55
13545		40.96	9.9	0	40.5		-10	55
13565		41.07	9.9	0	40.5		-10	55
13585		41.14	9.9	0	40.5		-10	55
13600		41.14	9.9	0	40.5		-10	55
13605		41.16	9.9	0	40.5		-10	55
13625		41.46	9.9	0	40.5		-10	55
13645		41.73	9.9	0	40.5		-10	55
13665		41.76	9.9	0	40.5		-10	55
13685		42.09	9.9	0	40.5		-10	55
13705		42.23	9.9	0	40.5		-10	55
13725		42.32	9.9	0	40.5		-10	55
13745		42.51	9.9	0	40.5		-10	55
13765		42.62	9.9	0	40.5		-10	55
13785		42.89	9.9	0	40.5		-10	55
13805		43.19	9.9	0	40.5		-10	55
13825		43.43	9.9	0	40.5		-10	55
13845		43.69	9.9	0	40.5		-10	55
13850		43.69	9.9	0	40.5		-10	55
13865		43.96	9.9	0	40.5		-10	55
13885		43.99	9.9	0	40.5		-10	55
13905		44.17	9.9	0	40.5		-10	55
13910		44.17	9.9	0	40.5		-10	55
13925		44.53	9.9	0	40.5		-10	55
13945		44.55	9.9	0	40.5		-10	55
13965		44.65	9.9	0	40.5		-10	55
13975		44.65	9.9	0	40.5		-10	55
13985		44.95	9.9	0	40.5		-10	55
14005		45.31	9.9	0	40.5		-10	55
14025		45.51	9.9	0	40.5		-10	55
14035		45.51	9.9	0	40.5		-10	55
14045		45.6	9.9	0	40.5		-10	55
14065		45.8	9.9	0	40.5		-10	55
14085		45.94	9.9	0	40.5		-10	55
14100		45.94	10.12	0	40.5		-10	55
14105		46.19	10.12	0	40.5		-10	55
14125		46.35	10.12	0	40.5		-10	55
14145		46.41	10.12	0	40.5		-10	55
14160		46.41	10.12	0	40.5		-10	55
14165		46.62	10.12	0	40.5		-10	55
14185		46.72	10.12	0	40.5		-10	55
14205		46.99	10.12	0	40.5		-10	55
14225		47.27	10.12	0	40.5		-10	55
14245		47.46	10.12	0	40.5		-10	55
14265		47.53	10.12	0	40.5		-10	55
14285		47.59	10.12	0	40.5		-10	55
14305		47.9	10.12	0	40.5		-10	55
14325		48.05	10.12	0	40.5		-10	55
14345		48.09	10.12	0	40.5		-10	55
14350		48.09	10.12	0	40.5		-10	55
14365		48.18	10.12	0	40.5		-10	55
14385		48.21	10.12	0	40.5		-10	55
14405		48.51	10.12	0	40.5		-10	55
14410		48.51	10.12	0	40.5		-10	55
14425		48.41	10.12	0	40.5		-10	55
14445		48.64	10.12	0	40.5		-10	55
14465		48.77	10.12	0	40.5		-10	55
14475		48.77	10.12	0	40.5		-10	55
14485		48.71	10.12	0	40.5		-10	55
14505		48.73	10.12	0	40.5		-10	55
14525		48.75	10.12	0	40.5		-10	55
14535		48.75	10.12	0	40.5		-10	55
14545		48.91	10.12	0	40.5		-10	55
14565		48.7	10.12	0	40.5		-10	55
14585		48.61	10.12	0	40.5		-10	55
14600		48.61	10.14	0	40.5		-10	55
14605		48.85	10.14	0	40.5		-10	55
14625		48.84	10.14	0	40.5		-10	55
14645		48.57	10.14	0	40.5		-10	55
14660		48.57	10.14	0	40.5		-10	55
14665		48.46	10.14	0	40.5		-10	55
14685		48.29	10.14	0	40.5		-10	55
14705		48.17	10.14	0	40.5		-10	55
14725		48.01	10.14	0	40.5		-10	55
14745		48	10.14	0	40.5		-10	55
14765		47.78	10.14	0	40.5		-10	55
14785		47.65	10.14	0	40.5		-10	55
14805		47.37	10.14	0	40.5		-10	55
14825		47.33	10.14	0	40.5		-10	55
14845		47.05	10.14	0	40.5		-10	55
14850		47.05	10.14	0	40.5		-10	55
14865		46.78	10.14	0	40.5		-10	55
14885		46.5	10.14	0	40.5		-10	55
14905		46.27	10.14	0	40.5		-10	55
14910		46.27	10.14	0	40.5		-10	55
14925		46.15	10.14	0	40.5		-10	55
14945		45.94	10.14	0	40.5		-10	55
14965		45.59	10.14	0	40.5		-10	55
14975		45.59	10.14	0	40.5		-10	55
14985		45.49	10.14	0	40.5		-10	55
15005		45.17	10.14	0	40.5		-10	55
15025		44.97	10.14	0	40.5		-10	55
15035		44.97	10.14	0	40.5		-10	55
15045		44.84	10.14	0	40.5		-10	55
15065		44.54	10.14	0	40.5		-10	55
15085		44.25	10.14	0	40.5		-10	55
15095		44.25	10.14	0	40.5		-10	55
15105		44.11	10.14	0	40.5		-10	55
15125		44.08	10.14	0	40.5		-10	55
15145		43.77	10.14	0	40.5		-10	55
15160		43.77	10.19	0	40.5		-10	55
15165		43.34	10.19	0	40.5		-10	55
15185		43.43	10.19	0	40.5		-10	55
15205		43.21	10.19	0	40.5		-10	55
15220		43.21	10.19	0	40.5		-10	55
15225		42.78	10.19	0	40.5		-10	55
15245		42.89	10.19	0	40.5		-10	55
15265		42.73	10.19	0	40.5		-10	55
15285		42.47	10.19	0	40.5		-10	55
15305		42.2	10.19	0	40.5		-10	55
15325		42.17	10.19	0	40.5		-10	55
15345		41.97	10.19	0	40.5		-10	55
15365		41.84	10.19	0	40.5		-10	55
15385		41.47	10.19	0	40.5		-10	55
15405		41.47	10.19	0	40.5		-10	55
15410		41.47	10.19	0	40.5		-10	55
15425		41.37	10.19	0	40.5		-10	55
15445		41.24	10.19	0	40.5		-10	55
15465		41.1	10.19	0	40.5		-10	55
15470		41.1	10.19	0	40.5		-10	55
15485		40.89	10.19	0	40.5		-10	55
15505		40.79	10.19	0	40.5		-10	55
15525		40.87	10.19	0	40.5		-10	55
15535		40.87	10.19	0	40.5		-10	55
15545		40.9	10.19	0	40.5		-10	55
15565		40.64	10.19	0	40.5		-10	55
15585		40.71	10.19	0	40.5		-10	55
15595		40.71	10.19	0	40.5		-10	55
15605		40.66	10.19	0	40.5		-10	55
15625		40.54	10.19	0	40.5		-10	55
15645		40.52	10.19	0	40.5		-10	55
15660		40.52	10.07	0	40.5		-10	55
15665		40.44	10.07	0	40.5		-10	55
15685		40.41	10.07	0	40.5		-10	55
15705		40.44	10.07	0	40.5		-10	55
15720		40.44	10.07	0	40.5		-10	55
15725		40.57	10.07	0	40.5		-10	55
15745		40.46	10.07	0	40.5		-10	55
15765		40.39	10.07	0	40.5		-10	55
15785		40.4	10.07	0	40.5		-10	55
15805		40.53	10.07	0	40.5		-10	55
15825		40.53	10.07	0	40.5		-10	55
15845		40.63	10.07	0	40.5		-10	55
15865		40.65	10.07	0	40.5		-10	55
15885		40.81	10.07	0	40.5		-10	55
15905		40.94	10.07	0	40.5		-10	55
15910		40.94	10.07	0	40.5		-10	55
15925		41.06	10.07	0	40.5		-10	55
15945		40.97	10.07	0	40.5		-10	55
15965		41.13	10.07	0	40.5		-10	55
15970		41.13	10.07	0	40.5		-10	55
15985		41.29	10.07	0	40.5		-10	55
16005		41.52	10.07	0	40.5		-10	55
16025		41.71	10.07	0	40.5		-10	55
16035		41.71	10.07	1	40.5		-10	55
16045		41.72	10.07	1	40.5		-10	55
16065		41.88	10.07	1	40.5		-10	55
16085		42.09	10.07	1	40.5		-10	55
16095		42.09	10.07	1	40.5		-10	55
16105		42.23	10.07	1	40.5		-10	55
16125		42.44	10.07	1	40.5		-10	55
16145		42.64	10.07	1	40.5		-10	55
16160		42.64	10.22	2	40.5		-10	55
16165		42.83	10.22	2	40.5		-10	55
16185		43.11	10.22	2	40.5		-10	55
16205		43.34	10.22	2	40.5		-10	55
16220		43.34	10.22	2	40.5		-10	55
16225		43.46	10.22	2	40.5		-10	55
16245		43.64	10.22	2	40.5		-10	55
16265		43.8	10.22	2	40.5		-10	55
16285		44.07	10.22	3	40.5		-10	55
16305		44.39	10.22	3	40.5		-10	55
16325		44.45	10.22	3	40.5		-10	55
16345		44.64	10.22	3	40.5		-10	55
16365		44.88	10.22	3	40.5		-10	55
16385		45.08	10.22	3	40.5		-10	55
16405		45.33	10.22	4	40.5		-10	55
16425		45.55	10.22	4	40.5		-10	55
16445		45.71	10.22	4	40.5		-10	55
16465		45.93	10.22	4	40.5		-10	55
16470		45.93	10.22	4	40.5		-10	55
16485		46.06	10.22	4	40.5		-10	55
16505		46.22	10.22	4	40.5		-10	55
16525		46.58	10.22	4	40.5		-10	55
16530		46.58	10.22	4	40.5		-10	55
16545		46.63	10.22	4	40.5		-10	55
16565		46.85	10.22	4	40.5		-10	55
16585		46.87	10.22	4	40.5		-10	55
16595		46.87	10.22	4	40.5		-10	55
16605		47.17	10.22	4	40.5		-10	55
16625		47.42	10.22	4	40.5		-10	55
16645		47.47	10.22	4	40.5		-10	55
16660		47.47	10.17	4	40.5		-10	55
16665		47.54	10.17	4	40.5		-10	55
16685		47.75	10.17	4	40.5		-10	55
16705		47.95	10.17	4	40.5		-10	55
16720		47.95	10.17	4	40.5		-10	55
16725		48.27	10.17	4	40.5		-10	55
16745		48.21	10.17	4	40.5		-10	55
16765		48.3	10.17	4	40.5		-10	55
16780		48.3	10.17	4	40.5		-10	55
16785		48.32	10.17	4	40.5		-10	55
16805		48.43	10.17	4	40.5		-10	55
16825		48.44	10.17	4	40.5		-10	55
16845		48.51	10.17	4	40.5		-10	55
16865		48.65	10.17	4	40.5		-10	55
16885		48.82	10.17	4	40.5		-10	55
16905		48.79	10.17	3	40.5		-10	55
16925		48.66	10.17	3	40.5		-10	55
16945		48.79	10.17	3	40.5		-10	55
16965		48.71	10.17	3	40.5		-10	55
16970		48.71	10.17	3	40.5		-10	55
16985		48.76	10.17	3	40.5		-10	55
17005		48.68	10.17	3	40.5		-10	55
17025		48.71	10.17	3	40.5		-10	55
17030		48.71	10.17	4	40.5		-10	55
17045		48.6	10.17	4	40.5		-10	55
17065		48.43	10.17	4	40.5		-10	55
17085		48.2	10.17	4	40.5		-10	55
17095		48.2	10.17	4	40.5		-10	55
17105		48.22	10.17	4	40.5		-10	55
17125		47.97	10.17	4	40.5		-10	55
17145		47.94	10.17	4	40.5		-10	55
17155		47.94	10.17	3	40.5		-10	55
17165		47.63	10.17	3	40.5		-10	55
17185		47.37	10.17	3	40.5		-10	55
17205		47.44	10.17	3	40.5		-10	55
17220		47.44	10.43	3	40.5		-10	55
17225		47.11	10.43	3	40.5		-10	55
17245		46.79	10.43	3	40.5		-10	55
17265		46.68	10.43	3	40.5		-10	55
17280		46.68	10.43	3	40.5		-10	55
17285		46.52	10.43	3	40.5		-10	55
17305		46.26	10.43	3	40.5		-10	55
17325		45.91	10.43	3	40.5		-10	55
17345		45.74	10.43	3	40.5		-10	55
17365		45.56	10.43	3	40.5		-10	55
17385		45.37	10.43	3	40.5		-10	55
17405		45.23	10.43	3	40.5		-10	55
17425		44.84	10.43	3	40.5		-10	55
17445		44.63	10.43	3	40.5		-10	55
17465		44.43	10.43	3	40.5		-10	55
17470		44.43	10.43	3	40.5		-10	55
17485		44.38	10.43	3	40.5		-10	55
17505		44.07	10.43	3	40.5		-10	55
17525		43.99	10.43	3	40.5		-10	55
17530		43.99	10.43	0	40.5		-10	55
17545		43.68	10.43	0	40.5		-10	55
17565		43.57	10.43	0	40.5		-10	55
17585		43.36	10.43	0	40.5		-10	55
17595		43.36	10.43	0	40.5		-10	55
17605		43.12	10.43	0	40.5		-10	55
17625		42.92	10.43	0	40.5		-10	55
17645		42.59	10.43	0	40.5		-10	55
17655		42.59	10.43	0	40.5		-10	55
17665		42.53	10.43	0	40.5		-10	55
17685		42.35	10.43	0	40.5		-10	55
17705		42.3	10.43	0	40.5		-10	55
17715		42.3	10.43	0	40.5		-10	55
17725		41.96	10.43	0	40.5		-10	55
17745		41.85	10.43	0	40.5		-10	55
17765		41.63	10.43	0	40.5		-10	55
17780		41.63	10.54	0	40.5		-10	55
17785		41.63	10.54	0	40.5		-10	55
17805		41.5	10.54	0	40.5		-10	55
17825		41.27	10.54	0	40.5		-10	55
17845		41.2	10.54	0	40.5		-10	55
17865		41.09	10.54	0	40.5		-10	55
17885		40.99	10.54	0	40.5		-10	55
17905		40.98	10.54	0	40.5		-10	55
17925		40.82	10.54	0	40.5		-10	55
17945		40.74	10.54	0	40.5		-10	55
17965		40.74	10.54	0	40.5		-10	55
17970		40.74	10.54	0	40.5		-10	55
17985		40.74	10.54	0	40.5		-10	55
18005		40.67	10.54	0	40.5		-10	55
18025		40.54	10.54	0	40.5		-10	55
18030		40.54	10.54	0	40.5		-10	55
18045		40.62	10.54	0	40.5		-10	55
18065		40.41	10.54	0	40.5		-10	55
18085		40.47	10.54	0	40.5		-10	55
18090		40.47	10.54	0	40.5		-10	55
18105		40.39	10.54	0	40.5		-10	55
18125		40.45	10.54	0	40.5		-10	55
18145		40.57	10.54	0	40.5		-10	55
18155		40.57	10.54	0	40.5		-10	55
18165		40.46	10.54	0	40.5		-10	55
18185		40.48	10.54	0	40.5		-10	55
18205		40.64	10.54	0	40.5		-10	55
18215		40.64	10.54	0	40.5		-10	55
18225		40.62	10.54	0	40.5		-10	55
18245		40.7	10.54	0	40.5		-10	55
18265		40.75	10.54	0	40.5		-10	55
18280		40.75	10.39	0	40.5		-10	55
18285		40.75	10.39	0	40.5		-10	55
18305		40.71	10.39	0	40.5		-10	55
18325		40.96	10.39	0	40.5		-10	55
18340		40.96	10.39	0	40.5		-10	55
18345		41.01	10.39	0	40.5		-10	55
18365		41.17	10.39	0	40.5		-10	55
18385		41.41	10.39	0	40.5		-10	55
18405		41.61	10.39	0	40.5		-10	55
18425		41.68	10.39	0	40.5		-10	55
18445		41.61	10.39	0	40.5		-10	55
18465		42.04	10.39	0	40.5		-10	55
18485		42.17	10.39	0	40.5		-10	55
18505		42.35	10.39	0	40.5		-10	55
18525		42.54	10.39	0	40.5		-10	55
18530		42.54	10.39	0	40.5		-10	55
18545		42.59	10.39	0	40.5		-10	55
18565		42.8	10.39	0	40.5		-10	55
18585		43.16	10.39	0	40.5		-10	55
18590		43.16	10.39	0	40.5		-10	55
18605		43.29	10.39	0	40.5		-10	55
18625		43.48	10.39	0	40.5		-10	55
18645		43.66	10.39	0	40.5		-10	55
18655		43.66	10.39	0	40.5		-10	55
18665		43.95	10.39	0	40.5		-10	55
18685		44.13	10.39	0	40.5		-10	55
18705		44.33	10.39	0	40.5		-10	55
18715		44.33	10.39	0	40.5		-10	55
18725		44.58	10.39	0	40.5		-10	55
18745		44.61	10.39	0	40.5		-10	55
18765		44.91	10.39	0	40.5		-10	55
18780		44.91	10.49	0	40.5		-10	55
18785		45.16	10.49	0	40.5		-10	55
18805		45.48	10.49	0	40.5		-10	55
18825		45.49	10.49	0	40.5		-10	55
18840		45.49	10.49	0	40.5		-10	55
18845		45.66	10.49	0	40.5		-10	55
18865		45.95	10.49	0	40.5		-10	55
18885		46.27	10.49	0	40.5		-10	55
18905		46.3	10.49	0	40.5		-10	55
18925		46.48	10.49	0	40.5		-10	55
18945		46.78	10.49	0	40.5		-10	55
18965		46.76	10.49	0	40.5		-10	55
18985		47.07	10.49	0	40.5		-10	55
19005		47.28	10.49	0	40.5		-10	55
19025		47.45	10.49	0	40.5		-10	55
19030		47.45	10.49	0	40.5		-10	55
19045		47.52	10.49	0	40.5		-10	55
19065		47.65	10.49	0	40.5		-10	55
19085		47.73	10.49	0	40.5		-10	55
19090		47.73	10.49	0	40.5		-10	55
19105		47.94	10.49	0	40.5		-10	55
19125		48.02	10.49	0	40.5		-10	55
19145		48.11	10.49	0	40.5		-10	55
19155		48.11	10.49	0	40.5		-10	55
19165		48.26	10.49	0	40.5		-10	55
19185		48.39	10.49	0	40.5		-10	55
19205		48.31	10.49	0	40.5		-10	55
19215		48.31	10.49	0	40.5		-10	55
19225		48.53	10.49	0	40.5		-10	55
19245		48.55	10.49	0	40.5		-10	55
19265		48.57	10.49	0	40.5		-10	55
19280		48.57	10.63	0	40.5		-10	55
19285		48.58	10.63	0	40.5		-10	55
19305		48.73	10.63	0	40.5		-10	55
19325		48.79	10.63	0	40.5		-10	55
19340		48.79	10.63	0	40.5		-10	55
19345		48.75	10.63	0	40.5		-10	55
19365		48.64	10.63	0	40.5		-10	55
19385		48.57	10.63	0	40.5		-10	55
19400		48.57	10.63	0	40.5		-10	55
19405		48.73	10.63	0	40.5		-10	55
19425		48.49	10.63	0	40.5		-10	55
19445		48.27	10.63	0	40.5		-10	55
19465		48.36	10.63	0	40.5		-10	55
19485		48.12	10.63	0	40.5		-10	55
19505		48.06	10.63	0	40.5		-10	55
19525		47.93	10.63	0	40.5		-10	55
19545		47.78	10.63	0	40.5		-10	55
19565		47.55	10.63	0	40.5		-10	55
19585		47.49	10.63	0	40.5		-10	55
19590		47.49	10.63	0	40.5		-10	55
19605		47.09	10.63	0	40.5		-10	55
19625		46.73	10.63	0	40.5		-10	55
19645		46.53	10.63	0	40.5		-10	55
19650		46.53	10.63	0	40.5		-10	55
19665		46.34	10.63	0	40.5		-10	55
19685		46.22	10.63	0	40.5		-10	55
19705		46	10.63	0	40.5		-10	55
19715		46	10.63	0	40.5		-10	55
19725		45.77	10.63	0	40.5		-10	55
19745		45.57	10.63	0	40.5		-10	55
19765		45.38	10.63	0	40.5		-10	55
19775		45.38	10.63	0	40.5		-10	55
19785		45.14	10.63	0	40.5		-10	55
19805		44.87	10.63	0	40.5		-10	55
19825		44.73	10.63	0	40.5		-10	55
19840		44.73	10.61	0	40.5		-10	55
19845		44.47	10.61	0	40.5		-10	55
19865		44.3	10.61	0	40.5		-10	55
19885		44.18	10.61	0	40.5		-10	55
19900		44.18	10.61	0	40.5		-10	55
19905		43.94	10.61	0	40.5		-10	55
19925		43.59	10.61	0	40.5		-10	55
19945		43.42	10.61	0	40.5		-10	55
19965		43.24	10.61	0	40.5		-10	55
19985		43.19	10.61	0	40.5		-10	55
20005		42.87	10.61	0	40.5		-10	55
20025		42.67	10.61	0	40.5		-10	55
20045		42.59	10.61	0	40.5		-10	55
20065		42.42	10.61	0	40.5		-10	55
20085		42.24	10.61	0	40.5		-10	55
20090		42.24	10.61	0	40.5		-10	55
20105		42.04	10.61	0	40.5		-10	55
20125		41.89	10.61	0	40.5		-10	55
20145		41.92	10.61	0	40.5		-10	55
20150		41.92	10.61	0	40.5		-10	55
20165		41.58	10.61	0	40.5		-10	55
20185		41.67	10.61	0	40.5		-10	55
20205		41.19	10.61	0	40.5		-10	55
20215		41.19	10.61	0	40.5		-10	55
20225		41.29	10.61	0	40.5		-10	55
20245		41.15	10.61	0	40.5		-10	55
20265		40.99	10.61	0	40.5		-10	55
20275		40.99	10.61	0	40.5		-10	55
20285		40.98	10.61	0	40.5		-10	55
20305		41	10.61	0	40.5		-10	55
20325		40.77	10.61	0	40.5		-10	55
20340		40.77	10.78	0	40.5		-10	55
20345		40.66	10.78	0	40.5		-10	55
20365		40.59	10.78	0	40.5		-10	55
20385		40.55	10.78	0	40.5		-10	55
20400		40.55	10.78	0	40.5		-10	55
20405		40.55	10.78	0	40.5		-10	55
20425		40.41	10.78	0	40.5		-10	55
20445		40.47	10.78	0	40.5		-10	55
20465		40.47	10.78	0	40.5		-10	55
20485		40.55	10.78	0	40.5		-10	55
20505		40.39	10.78	0	40.5		-10	55
20525		40.32	10.78	0	40.5		-10	55
20545		40.38	10.78	0	40.5		-10	55
20565		40.56	10.78	0	40.5		-10	55
20585		40.44	10.78	0	40.5		-10	55
20590		40.44	10.78	0	40.5		-10	55
20605		40.62	10.78	0	40.5		-10	55
20625		40.67	10.78	0	40.5		-10	55
20645		40.68	10.78	0	40.5		-10	55
20650		40.68	10.78	0	40.5		-10	55
20665		40.79	10.78	0	40.5		-10	55
20685		40.96	10.78	0	40.5		-10	55
20705		40.9	10.78	0	40.5		-10	55
20710		40.9	10.78	0	40.5		-10	55
20725		41.05	10.78	0	40.5		-10	55
20745		41.19	10.78	0	40.5		-10	55
20765		41.37	10.78	0	40.5		-10	55
20775		41.37	10.78	0	40.5		-10	55
20785		41.51	10.78	0	40.5		-10	55
20805		41.68	10.78	0	40.5		-10	55
20825		41.79	10.78	0	40.5		-10	55
20835		41.79	10.78	0	40.5		-10	55
20845		42.12	10.78	0	40.5		-10	55
20865		42.16	10.78	0	40.5		-10	55
20885		42.35	10.78	0	40.5		-10	55
20900		42.35	10.81	0	40.5		-10	55
20905		42.53	10.81	0	40.5		-10	55
20925		42.66	10.81	0	40.5		-10	55
20945		43.06	10.81	0	40.5		-10	55
20960		43.06	10.81	0	40.5		-10	55
20965		43.14	10.81	0	40.5		-10	55
20985		43.42	10.81	0	40.5		-10	55
21005		43.54	10.81	0	40.5		-10	55
21025		43.72	10.81	0	40.5		-10	55
21045		43.89	10.81	0	40.5		-10	55
21065		44.13	10.81	0	40.5		-10	55
21085		44.34	10.81	0	40.5		-10	55
21105		44.72	10.81	0	40.5		-10	55
21125		44.74	10.81	0	40.5		-10	55
21145		44.86	10.81	0	40.5		-10	55
21150		44.86	10.81	2	40.5		-10	55
21165		45.17	10.81	2	40.5		-10	55
21185		45.46	10.81	2	40.5		-10	55
21205		45.56	10.81	2	40.5		-10	55
21210		45.56	10.81	2	40.5		-10	55
21225		45.7	10.81	2	40.5		-10	55
21245		46.02	10.81	2	40.5		-10	55
21265		46.54	10.81	2	40.5		-10	55
21275		46.54	10.81	3	40.5		-10	55
21285		46.36	10.81	3	40.5		-10	55
21305		46.54	10.81	3	40.5		-10	55
21325		46.65	10.81	3	40.5		-10	55
21335		46.65	10.81	3	40.5		-10	55
21345		46.96	10.81	3	40.5		-10	55
21365		47.12	10.81	3	40.5		-10	55
21385		47.42	10.81	3	40.5		-10	55
21400		47.42	10.98	3	40.5		-10	55
21405		47.35	10.98	3	40.5		-10	55
21425		47.69	10.98	3	40.5		-10	55
21445		47.6	10.98	3	40.5		-10	55
21460		47.6	10.98	3	40.5		-10	55
21465		47.96	10.98	3	40.5		-10	55
21485		48.06	10.98	3	40.5		-10	55
21505		48.13	10.98	3	40.5		-10	55
21525		48.08	10.98	3	40.5		-10	55
21545		48.25	10.98	3	40.5		-10	55
21565		48.37	10.98	3	40.5		-10	55
21585		48.57	10.98	3	40.5		-10	55
21605		48.49	10.98	3	40.5		-10	55
21625		48.44	10.98	3	40.5		-10	55
21645		48.77	10.98	3	40.5		-10	55
21650		48.77	10.98	3	40.5		-10	55
21665		48.65	10.98	3	40.5		-10	55
21685		48.61	10.98	3	40.5		-10	55
21705		48.69	10.98	3	40.5		-10	55
21710		48.69	10.98	3	40.5		-10	55
21725		48.7	10.98	3	40.5		-10	55
21745		48.72	10.98	3	40.5		-10	55
21765		48.62	10.98	3	40.5		-10	55
21775		48.62	10.98	3	40.5		-10	55
21785		48.52	10.98	3	40.5		-10	55
21805		48.36	10.98	3	40.5		-10	55
21825		48.27	10.98	3	40.5		-10	55
21835		48.27	10.98	3	40.5		-10	55
21845		48.16	10.98	3	40.5		-10	55
21865		48.1	10.98	3	40.5		-10	55
21885		48.05	10.98	3	40.5		-10	55
21900		48.05	10.78	3	40.5		-10	55
21905		47.91	10.78	3	40.5		-10	55
21925		47.64	10.78	3	40.5		-10	55
21945		47.52	10.78	3	40.5		-10	55
21960		47.52	10.78	3	40.5		-10	55
21965		47.26	10.78	3	40.5		-10	55
21985		47.07	10.78	3	40.5		-10	55
22005		46.94	10.78	3	40.5		-10	55
22020		46.94	10.78	3	40.5		-10	55
22025		46.64	10.78	3	40.5		-10	55
22045		46.62	10.78	3	40.5		-10	55
22065		46.43	10.78	3	40.5		-10	55
22085		46.15	10.78	3	40.5		-10	55
22105		45.92	10.78	3	40.5		-10	55
22125		45.63	10.78	3	40.5		-10	55
22145		45.52	10.78	3	40.5		-10	55
22165		45.24	10.78	3	40.5		-10	55
22185		45.04	10.78	3	40.5		-10	55
22205		44.7	10.78	3	40.5		-10	55
22210		44.7	10.78	3	40.5		-10	55
22225		44.58	10.78	3	40.5		-10	55
22245		44.33	10.78	3	40.5		-10	55
22265		44.19	10.78	3	40.5		-10	55
22270		44.19	10.78	3	40.5		-10	55
22285		44.02	10.78	3	40.5		-10	55
22305		43.69	10.78	3	40.5		-10	55
22325		43.57	10.78	3	40.5		-10	55
22335		43.57	10.78	3	40.5		-10	55
22345		43.44	10.78	3	40.5		-10	55
22365		43.15	10.78	3	40.5		-10	55
22385		42.99	10.78	3	40.5		-10	55
22395		42.99	10.78	3	40.5		-10	55
22405		42.77	10.78	3	40.5		-10	55
22425		42.68	10.78	3	40.5		-10	55
22445		42.49	10.78	3	40.5		-10	55
22460		42.49	11.17	3	40.5		-10	55
22465		42.32	11.17	3	40.5		-10	55
22485		42.07	11.17	3	40.5		-10	55
22505		41.97	11.17	3	40.5		-10	55
22520		41.97	11.17	3	40.5		-10	55
22525		41.72	11.17	3	40.5		-10	55
22545		41.74	11.17	3	40.5		-10	55
22565		41.55	11.17	3	40.5		-10	55
22585		41.21	11.17	3	40.5		-10	55
22605		41.26	11.17	3	40.5		-10	55
22625		41.17	11.17	3	40.5		-10	55
22645		40.92	11.17	3	40.5		-10	55
22665		40.98	11.17	3	40.5		-10	55
22685		40.91	11.17	3	40.5		-10	55
22705		40.79	11.17	3	40.5		-10	55
22710		40.79	11.17	3	40.5		-10	55
22725		40.72	11.17	3	40.5		-10	55
22745		40.65	11.17	3	40.5		-10	55
22765		40.57	11.17	3	40.5		-10	55
22770		40.57	11.17	3	40.5		-10	55
22785		40.56	11.17	3	40.5		-10	55
22805		40.48	11.17	3	40.5		-10	55
22820		40.48	11.17	3	40.5		-10	55
22825		40.54	11.17	3	40.5		-10	55
22835		40.54	11.17	3	40.5		-10	55
22845		40.47	11.17	3	40.5		-10	55
22865		40.59	11.17	3	40.5		-10	55
22885		40.41	11.17	3	40.5		-10	55
22895		40.41	11.17	1	40.5		-10	55
22905		40.3	11.17	1	40.5		-10	55
22925		40.41	11.17	1	40.5		-10	55
22945		40.38	11.17	1	40.5		-10	55
22960		40.38	11.07	1	40.5		-10	55
22965		40.51	11.07	1	40.5		-10	55
22985		40.51	11.07	1	40.5		-10	55
23005		40.44	11.07	1	40.5		-10	55
23020		40.44	11.07	0	40.5		-10	55
23025		40.73	11.07	0	40.5		-10	55
23045		40.76	11.07	0	40.5		-10	55
23065		40.87	11.07	0	40.5		-10	55
23085		40.88	11.07	0	40.5		-10	55
23105		41.02	11.07	0	40.5		-10	55
23125		41.15	11.07	0	40.5		-10	55
23145		41.36	11.07	0	40.5		-10	55
23165		41.43	11.07	0	40.5		-10	55
23185		41.47	11.07	0	40.5		-10	55
23205		41.63	11.07	0	40.5		-10	55
23210		41.63	11.07	0	40.5		-10	55
23225		41.94	11.07	0	40.5		-10	55
23245		42.14	11.07	0	40.5		-10	55
23265		42.37	11.07	0	40.5		-10	55
23270		42.37	11.07	0	40.5		-10	55
23285		42.48	11.07	0	40.5		-10	55
23305		42.59	11.07	0	40.5		-10	55
23325		42.85	11.07	0	40.5		-10	55
23335		42.85	11.07	0	40.5		-10	55
23345		43.11	11.07	0	40.5		-10	55
23365		43.41	11.07	0	40.5		-10	55
23385		43.45	11.07	0	40.5		-10	55
23395		43.45	11.07	0	40.5		-10	55
23405		43.6	11.07	0	40.5		-10	55
23425		43.96	11.07	0	40.5		-10	55
23445		44	11.07	0	40.5		-10	55
23460		44	11.27	0	40.5		-10	55
23465		44.33	11.27	0	40.5		-10	55
23485		44.66	11.27	0	40.5		-10	55
23505		44.54	11.27	0	40.5		-10	55
23520		44.54	11.27	0	40.5		-10	55
23525		45.04	11.27	0	40.5		-10	55
23545		45.21	11.27	0	40.5		-10	55
23565		45.46	11.27	0	40.5		-10	55
23585		45.47	11.27	0	40.5		-10	55
23605		45.84	11.27	0	40.5		-10	55
23625		45.96	11.27	0	40.5		-10	55
23645		46.31	11.27	0	40.5		-10	55
23665		46.28	11.27	0	40.5		-10	55
23685		46.57	11.27	0	40.5		-10	55
23705		46.67	11.27	0	40.5		-10	55
23725		46.89	11.27	0	40.5		-10	55
23745		47.12	11.27	0	40.5		-10	55
23765		47.37	11.27	0	40.5		-10	55
23770		47.37	11.27	0	40.5		-10	55
23785		47.59	11.27	0	40.5		-10	55
23805		47.42	11.27	0	40.5		-10	55
23825		47.74	11.27	0	40.5		-10	55
23830		47.74	11.27	0	40.5		-10	55
23845		47.92	11.27	0	40.5		-10	55
23865		47.95	11.27	0	40.5		-10	55
23885		48.08	11.27	0	40.5		-10	55
23895		48.08	11.27	0	40.5		-10	55
23905		48.04	11.27	0	40.5		-10	55
23925		48.26	11.27	0	40.5		-10	55
23945		48.35	11.27	0	40.5		-10	55
23955		48.35	11.27	0	40.5		-10	55
23965		48.39	11.27	0	40.5		-10	55
23985		48.53	11.27	0	40.5		-10	55
24005		48.58	11.27	0	40.5		-10	55
24020		48.58	11.24	0	40.5		-10	55
24025		48.54	11.24	0	40.5		-10	55
24045		48.56	11.24	0	40.5		-10	55
24065		48.56	11.24	0	40.5		-10	55
24080		48.56	11.24	0	40.5		-10	55
24085		48.58	11.24	0	40.5		-10	55
24105		48.53	11.24	0	40.5		-10	55
24125		48.53	11.24	0	40.5		-10	55
24145		48.48	11.24	0	40.5		-10	55
24165		48.42	11.24	0	40.5		-10	55
24185		48.3	11.24	0	40.5		-10	55
24205		48.29	11.24	0	40.5		-10	55
24225		48.08	11.24	0	40.5		-10	55
24245		47.93	11.24	0	40.5		-10	55
24265		47.91	11.24	0	40.5		-10	55
24270		47.91	11.24	0	40.5		-10	55
24285		47.77	11.24	0	40.5		-10	55
24305		47.44	11.24	0	40.5		-10	55
24325		47.38	11.24	0	40.5		-10	55
24330		47.38	11.24	0	40.5		-10	55
24345		47.12	11.24	0	40.5		-10	55
24365		46.95	11.24	0	40.5		-10	55
24385		46.63	11.24	0	40.5		-10	55
24395		46.63	11.24	0	40.5		-10	55
24405		46.46	11.24	0	40.5		-10	55
24425		46.2	11.24	0	40.5		-10	55
24445		46.05	11.24	0	40.5		-10	55
24455		46.05	11.24	0	40.5		-10	55
24465		46.01	11.24	0	40.5		-10	55
24485		45.57	11.24	0	40.5		-10	55
24505		45.47	11.24	0	40.5		-10	55
24520		45.47	11.27	0	40.5		-10	55
24525		45.42	11.27	0	40.5		-10	55
24545		45.06	11.27	0	40.5		-10	55
24565		44.75	11.27	0	40.5		-10	55
24580		44.75	11.27	0	40.5		-10	55
24585		44.6	11.27	0	40.5		-10	55
24605		44.3	11.27	0	40.5		-10	55
24625		44.23	11.27	0	40.5		-10	55
24645		44.07	11.27	0	40.5		-10	55
24665		43.71	11.27	0	40.5		-10	55
24685		43.62	11.27	0	40.5		-10	55
24705		43.4	11.27	0	40.5		-10	55
24725		43.45	11.27	0	40.5		-10	55
24745		43.04	11.27	0	40.5		-10	55
24765		42.83	11.27	0	40.5		-10	55
24770		42.83	11.27	0	40.5		-10	55
24785		42.51	11.27	0	40.5		-10	55
24805		42.45	11.27	0	40.5		-10	55
24825		42.38	11.27	0	40.5		-10	55
24830		42.38	11.27	0	40.5		-10	55
24845		42.2	11.27	0	40.5		-10	55
24865		41.97	11.27	0	40.5		-10	55
24885		41.77	11.27	0	40.5		-10	55
24895		41.77	11.27	0	40.5		-10	55
24905		41.6	11.27	0	40.5		-10	55
24925		41.59	11.27	0	40.5		-10	55
24945		41.45	11.27	0	40.5		-10	55
24955		41.45	11.27	0	40.5		-10	55
24965		41.26	11.27	0	40.5		-10	55
24985		41.07	11.27	0	40.5		-10	55
25005		40.98	11.27	0	40.5		-10	55
25015		40.98	11.27	0	40.5		-10	55
25025		40.92	11.27	0	40.5		-10	55
25045		40.75	11.27	0	40.5		-10	55
25065		40.71	11.27	0	40.5		-10	55
25080		40.71	11.41	0	40.5		-10	55
25085		40.62	11.41	0	40.5		-10	55
25105		40.62	11.41	0	40.5		-10	55
25125		40.47	11.41	0	40.5		-10	55
25140		40.47	11.41	0	40.5		-10	55
25145		40.56	11.41	0	40.5		-10	55
25165		40.38	11.41	0	40.5		-10	55
25185		40.33	11.41	0	40.5		-10	55
25205		40.37	11.41	0	40.5		-10	55
25225		40.4	11.41	0	40.5		-10	55
25245		40.45	11.41	0	40.5		-10	55
25265		40.36	11.41	0	40.5		-10	55
25285		40.39	11.41	0	40.5		-10	55
25305		40.29	11.41	0	40.5		-10	55
25325		40.25	11.41	0	40.5		-10	55
25330		40.25	11.41	0	40.5		-10	55
25345		40.47	11.41	0	40.5		-10	55
25365		40.45	11.41	0	40.5		-10	55
25385		40.41	11.41	0	40.5		-10	55
25390		40.41	11.41	0	40.5		-10	55
25405		40.51	11.41	0	40.5		-10	55
25425		40.65	11.41	0	40.5		-10	55
25445		40.67	11.41	0	40.5		-10	55
25455		40.67	11.41	0	40.5		-10	55
25465		40.74	11.41	0	40.5		-10	55
25485		41.08	11.41	0	40.5		-10	55
25505		41.1	11.41	0	40.5		-10	55
25515		41.1	11.41	0	40.5		-10	55
25525		41.11	11.41	0	40.5		-10	55
25545		41.34	11.41	0	40.5		-10	55
25565		41.52	11.41	0	40.5		-10	55
25580		41.52	11.39	0	40.5		-10	55
25585		41.71	11.39	0	40.5		-10	55
25605		41.8	11.39	0	40.5		-10	55
25625		42.01	11.39	0	40.5		-10	55
25640		42.01	11.39	1	40.5		-10	55
25645		42.23	11.39	1	40.5		-10	55
25665		42.36	11.39	1	40.5		-10	55
25685		42.54	11.39	1	40.5		-10	55
25705		42.72	11.39	1	40.5		-10	55
25725		42.97	11.39	1	40.5		-10	55
25745		43.27	11.39	1	40.5		-10	55
25765		43.39	11.39	4	40.5		-10	55
25785		43.68	11.39	4	40.5		-10	55
25805		43.89	11.39	4	40.5		-10	55
25825		44	11.39	4	40.5		-10	55
25830		44	11.39	4	40.5		-10	55
25845		44.34	11.39	4	40.5		-10	55
25865		44.51	11.39	4	40.5		-10	55
25885		44.77	11.39	4	40.5		-10	55
25890		44.77	11.39	4	40.5		-10	55
25905		44.98	11.39	4	40.5		-10	55
25925		45.13	11.39	4	40.5		-10	55
25945		45.33	11.39	4	40.5		-10	55
25955		45.33	11.39	4	40.5		-10	55
25965		45.47	11.39	4	40.5		-10	55
25985		45.65	11.39	4	40.5		-10	55
26005		45.89	11.39	4	40.5		-10	55
26015		45.89	11.39	5	40.5		-10	55
26025		46.05	11.39	5	40.5		-10	55
26045		46.43	11.39	5	40.5		-10	55
26065		46.52	11.39	5	40.5		-10	55
26080		46.52	11.55	5	40.5		-10	55
26085		46.74	11.55	5	40.5		-10	55
26105		46.85	11.55	5	40.5		-10	55
26125		47.05	11.55	5	40.5		-10	55
26140		47.05	11.55	6	40.5		-10	55
26145		47.32	11.55	6	40.5		-10	55
26165		47.35	11.55	6	40.5		-10	55
26185		47.41	11.55	6	40.5		-10	55
26205		47.78	11.55	6	40.5		-10	55
26225		47.8	11.55	6	40.5		-10	55
26245		47.93	11.55	6	40.5		-10	55
26265		47.97	11.55	7	40.5		-10	55
26285		48.11	11.55	7	40.5		-10	55
26305		48.13	11.55	7	40.5		-10	55
26325		48.32	11.55	7	40.5		-10	55
26345		48.3	11.55	7	40.5		-10	55
26365		48.41	11.55	7	40.5		-10	55
26385		48.45	11.55	7	40.5		-10	55
26390		48.45	11.55	6	40.5		-10	55
26405		48.36	11.55	6	40.5		-10	55
26425		48.48	11.55	6	40.5		-10	55
26445		48.45	11.55	6	40.5		-10	55
26450		48.45	11.55	6	40.5		-10	55
26465		48.44	11.55	6	40.5		-10	55
26485		48.44	11.55	6	40.5		-10	55
26505		48.52	11.55	6	40.5		-10	55
26515		48.52	11.55	6	40.5		-10	55
26525		48.35	11.55	6	40.5		-10	55
26545		48.43	11.55	6	40.5		-10	55
26565		48.34	11.55	6	40.5		-10	55
26580		48.34	11.47	6	40.5		-10	55
26585		48.24	11.47	6	40.5		-10	55
26605		48.15	11.47	6	40.5		-10	55
26625		48.15	11.47	6	40.5		-10	55
26640		48.15	11.47	7	40.5		-10	55
26645		47.88	11.47	7	40.5		-10	55
26665		47.99	11.47	7	40.5		-10	55
26685		47.7	11.47	7	40.5		-10	55
26700		47.7	11.47	7	40.5		-10	55
26705		47.65	11.47	7	40.5		-10	55
26725		47.37	11.47	7	40.5		-10	55
26745		47.22	11.47	7	40.5		-10	55
26765		46.96	11.47	7	40.5		-10	55
26785		46.67	11.47	7	40.5		-10	55
26805		46.56	11.47	7	40.5		-10	55
26825		46.47	11.47	7	40.5		-10	55
26845		46.12	11.47	7	40.5		-10	55
26865		45.95	11.47	7	40.5		-10	55
26885		45.73	11.47	7	40.5		-10	55
26890		45.73	11.47	6	40.5		-10	55
26905		45.58	11.47	6	40.5		-10	55
26925		45.24	11.47	6	40.5		-10	55
26945		45.14	11.47	6	40.5		-10	55
26950		45.14	11.47	6	40.5		-10	55
26965		44.77	11.47	6	40.5		-10	55
26985		44.65	11.47	6	40.5		-10	55
27005		44.55	11.47	6	40.5		-10	55
27015		44.55	11.47	7	40.5		-10	55
27025		44.23	11.47	7	40.5		-10	55
27045		44.11	11.47	7	40.5		-10	55
27065		43.92	11.47	7	40.5		-10	55
27075		43.92	11.47	7	40.5		-10	55
27085		43.72	11.47	7	40.5		-10	55
27105		43.57	11.47	7	40.5		-10	55
27125		43.43	11.47	7	40.5		-10	55
27140		43.43	11.52	6	40.5		-10	55
27145		43.13	11.52	6	40.5		-10	55
27165		42.83	11.52	6	40.5		-10	55
27185		42.7	11.52	6	40.5		-10	55
27200		42.7	11.52	6	40.5		-10	55
27205		42.64	11.52	6	40.5		-10	55
27225		42.43	11.52	6	40.5		-10	55
27245		42.17	11.52	6	40.5		-10	55
27265		42.03	11.52	0	40.5		-10	55
27285		41.94	11.52	0	40.5		-10	55
27305		41.82	11.52	0	40.5		-10	55
27325		41.47	11.52	0	40.5		-10	55
27345		41.45	11.52	0	40.5		-10	55
27365		41.4	11.52	0	40.5		-10	55
27385		41.25	11.52	0	40.5		-10	55
27390		41.25	11.52	0	40.5		-10	55
27405		41.17	11.52	0	40.5		-10	55
27425		41.01	11.52	0	40.5		-10	55
27445		40.82	11.52	0	40.5		-10	55
27450		40.82	11.52	0	40.5		-10	55
27465		40.82	11.52	0	40.5		-10	55
27485		40.66	11.52	0	40.5		-10	55
27505		40.71	11.52	0	40.5		-10	55
27515		40.71	11.52	0	40.5		-10	55
27525		40.41	11.52	0	40.5		-10	55
27545		40.47	11.52	0	40.5		-10	55
27565		40.63	11.52	0	40.5		-10	55
27575		40.63	11.52	0	40.5		-10	55
27585		40.41	11.52	0	40.5		-10	55
27605		40.44	11.52	0	40.5		-10	55
27625		40.41	11.52	0	40.5		-10	55
27635		40.41	11.52	0	40.5		-10	55
27645		40.33	11.52	0	40.5		-10	55
27665		40.29	11.52	0	40.5		-10	55
27685		40.2	11.52	0	40.5		-10	55
27700		40.2	11.54	0	40.5		-10	55
27705		40.47	11.54	0	40.5		-10	55
27725		40.54	11.54	0	40.5		-10	55
27745		40.42	11.54	0	40.5		-10	55
27765		40.4	11.54	0	40.5		-10	55
27785		40.61	11.54	0	40.5		-10	55
27805		40.62	11.54	0	40.5		-10	55
27825		40.86	11.54	0	40.5		-10	55
27845		40.83	11.54	0	40.5		-10	55
27865		40.89	11.54	0	40.5		-10	55
27885		41.15	11.54	0	40.5		-10	55
27905		41.36	11.54	0	40.5		-10	55
27925		41.57	11.54	0	40.5		-10	55
27945		41.5	11.54	0	40.5		-10	55
27950		41.5	11.54	0	40.5		-10	55
27965		41.78	11.54	0	40.5		-10	55
27985		41.97	11.54	0	40.5		-10	55
28005		42.13	11.54	0	40.5		-10	55
28010		42.13	11.54	0	40.5		-10	55
28025		42.33	11.54	0	40.5		-10	55
28045		42.58	11.54	0	40.5		-10	55
28065		42.71	11.54	0	40.5		-10	55
28075		42.71	11.54	0	40.5		-10	55
28085		42.87	11.54	0	40.5		-10	55
28105		43.15	11.54	0	40.5		-10	55
28125		43.49	11.54	0	40.5		-10	55
28135		43.49	11.54	0	40.5		-10	55
28145		43.53	11.54	0	40.5		-10	55
28165		43.86	11.54	0	40.5		-10	55
28185		44.04	11.54	0	40.5		-10	55
28200		44.04	11.37	0	40.5		-10	55
28205		44.18	11.37	0	40.5		-10	55
28225		44.47	11.37	0	40.5		-10	55
28245		44.61	11.37	0	40.5		-10	55
28260		44.61	11.37	0	40.5		-10	55
28265		44.93	11.37	0	40.5		-10	55
28285		45.34	11.37	0	40.5		-10	55
28305		45.37	11.37	0	40.5		-10	55
28325		45.41	11.37	0	40.5		-10	55
28345		45.67	11.37	0	40.5		-10	55
28365		45.86	11.37	0	40.5		-10	55
28385		46.09	11.37	0	40.5		-10	55
28405		46.32	11.37	0	40.5		-10	55
28425		46.59	11.37	0	40.5		-10	55
28445		46.58	11.37	0	40.5		-10	55
28450		46.58	11.37	0	40.5		-10	55
28465		46.8	11.37	0	40.5		-10	55
28485		47.06	11.37	0	40.5		-10	55
28505		47.27	11.37	0	40.5		-10	55
28510		47.27	11.37	0	40.5		-10	55
28525		47.42	11.37	0	40.5		-10	55
28545		47.52	11.37	0	40.5		-10	55
28565		47.73	11.37	0	40.5		-10	55
28575		47.73	11.37	0	40.5		-10	55
28585		47.81	11.37	0	40.5		-10	55
28605		48.05	11.37	0	40.5		-10	55
28625		48.13	11.37	0	40.5		-10	55
28635		48.13	11.37	0	40.5		-10	55
28645		48.08	11.37	0	40.5		-10	55
28665		48.11	11.37	0	40.5		-10	55
28685		48.3	11.37	0	40.5		-10	55
28700		48.3	11.87	0	40.5		-10	55
28705		48.37	11.87	0	40.5		-10	55
28725		48.45	11.87	0	40.5		-10	55
28745		48.4	11.87	0	40.5		-10	55
28760		48.4	11.87	0	40.5		-10	55
28765		48.41	11.87	0	40.5		-10	55
28785		48.45	11.87	0	40.5		-10	55
28805		48.36	11.87	0	40.5		-10	55
28825		48.5	11.87	0	40.5		-10	55
28845		48.55	11.87	0	40.5		-10	55
28865		48.6	11.87	0	40.5		-10	55
28885		48.44	11.87	0	40.5		-10	55
28905		48.43	11.87	0	40.5		-10	55
28925		48.3	11.87	0	40.5		-10	55
28945		48.18	11.87	0	40.5		-10	55
28965		48.04	11.87	0	40.5		-10	55
28985		48.07	11.87	0	40.5		-10	55
29005		48.15	11.87	0	40.5		-10	55
29010		48.15	11.87	0	40.5		-10	55
29025		47.9	11.87	0	40.5		-10	55
29045		47.9	11.87	0	40.5		-10	55
29065		47.66	11.87	0	40.5		-10	55
29075		47.66	11.87	0	40.5		-10	55
29085		47.36	11.87	0	40.5		-10	55
29105		47.26	11.87	0	40.5		-10	55
29125		46.89	11.87	0	40.5		-10	55
29135		46.89	11.87	0	40.5		-10	55
29145		46.8	11.87	0	40.5		-10	55
29165		46.58	11.87	0	40.5		-10	55
29185		46.29	11.87	0	40.5		-10	55
29195		46.29	11.87	0	40.5		-10	55
29205		45.97	11.87	0	40.5		-10	55
29225		45.87	11.87	0	40.5		-10	55
29245		45.58	11.87	0	40.5		-10	55
29260		45.58	11.67	0	40.5		-10	55
29265		45.51	11.67	0	40.5		-10	55
29285		45.3	11.67	0	40.5		-10	55
29305		45.15	11.67	0	40.5		-10	55
29320		45.15	11.67	0	40.5		-10	55
29325		44.91	11.67	0	40.5		-10	55
29345		44.74	11.67	0	40.5		-10	55
29365		44.42	11.67	0	40.5		-10	55
29385		44.38	11.67	0	40.5		-10	55
29405		44.11	11.67	0	40.5		-10	55
29425		43.86	11.67	0	40.5		-10	55
29445		43.68	11.67	0	40.5		-10	55
29465		43.42	11.67	0	40.5		-10	55
29485		43.2	11.67	0	40.5		-10	55
29505		43.06	11.67	0	40.5		-10	55
29510		43.06	11.67	0	40.5		-10	55
29525		42.94	11.67	0	40.5		-10	55
29545		42.78	11.67	0	40.5		-10	55
29565		42.55	11.67	0	40.5		-10	55
29570		42.55	11.67	0	40.5		-10	55
29585		42.52	11.67	0	40.5		-10	55
29605		42.21	11.67	0	40.5		-10	55
29625		42.05	11.67	0	40.5		-10	55
29635		42.05	11.67	0	40.5		-10	55
29645		41.68	11.67	0	40.5		-10	55
29665		41.69	11.67	0	40.5		-10	55
29685		41.57	11.67	0	40.5		-10	55
29695		41.57	11.67	0	40.5		-10	55
29705		41.68	11.67	0	40.5		-10	55
29725		41.45	11.67	0	40.5		-10	55
29745		41.22	11.67	0	40.5		-10	55
29760		41.22	11.84	0	40.5		-10	55
29765		41.07	11.84	0	40.5		-10	55
29785		40.91	11.84	0	40.5		-10	55
29805		40.96	11.84	0	40.5		-10	55
29820		40.96	11.84	0	40.5		-10	55
29825		40.85	11.84	0	40.5		-10	55
29845		40.8	11.84	0	40.5		-10	55
29865		40.69	11.84	0	40.5		-10	55
29885		40.57	11.84	0	40.5		-10	55
29905		40.59	11.84	0	40.5		-10	55
29925		40.43	11.84	0	40.5		-10	55
29945		40.49	11.84	0	40.5		-10	55
29965		40.39	11.84	0	40.5		-10	55
29985		40.29	11.84	0	40.5		-10	55
30005		40.25	11.84	0	40.5		-10	55
30010		40.25	11.84	0	40.5		-10	55
30025		40.4	11.84	0	40.5		-10	55
30045		40.28	11.84	0	40.5		-10	55
30065		40.24	11.84	0	40.5		-10	55
30070		40.24	11.84	0	40.5		-10	55
30085		40.38	11.84	0	40.5		-10	55
30105		40.22	11.84	0	40.5		-10	55
30125		40.25	11.84	0	40.5		-10	55
30135		40.25	11.84	0	40.5		-10	55
30145		40.25	11.84	0	40.5		-10	55
30165		40.3	11.84	0	40.5		-10	55
30185		40.33	11.84	0	40.5		-10	55
30195		40.33	11.84	0	40.5		-10	55
30205		40.32	11.84	0	40.5		-10	55
30225		40.32	11.84	0	40.5		-10	55
30245		40.34	11.84	0	40.5		-10	55
30260		40.34	11.88	0	40.5		-10	55
30265		40.4	11.88	0	40.5		-10	55
30285		40.47	11.88	0	40.5		-10	55
30305		40.56	11.88	0	40.5		-10	55
30320		40.56	11.88	0	40.5		-10	55
30325		40.46	11.88	0	40.5		-10	55
30345		40.48	11.88	0	40.5		-10	55
30365		40.55	11.88	0	40.5		-10	55
30385		40.62	11.88	3	40.5		-10	55
30405		40.5	11.88	3	40.5		-10	55
30425		40.54	11.88	3	40.5		-10	55
30445		40.6	11.88	3	40.5		-10	55
30465		40.58	11.88	3	40.5		-10	55
30485		40.49	11.88	3	40.5		-10	55
30505		40.63	11.88	3	40.5		-10	55
30525		40.62	11.88	3	40.5		-10	55
30545		40.61	11.88	3	40.5		-10	55
30565		40.56	11.88	3	40.5		-10	55
30570		40.56	11.88	3	40.5		-10	55
30585		40.66	11.88	3	40.5		-10	55
30605		40.51	11.88	3	40.5		-10	55
30625		40.65	11.88	3	40.5		-10	55
30630		40.65	11.88	3	40.5		-10	55
30645		40.55	11.88	3	40.5		-10	55
30665		40.71	11.88	3	40.5		-10	55
30685		40.61	11.88	3	40.5		-10	55
30695		40.61	11.88	3	40.5		-10	55
30705		40.56	11.88	3	40.5		-10	55
30725		40.49	11.88	3	40.5		-10	55
30745		40.45	11.88	3	40.5		-10	55
30755		40.45	11.88	3	40.5		-10	55
30765		40.59	11.88	3	40.5		-10	55
30785		40.36	11.88	3	40.5		-10	55
30805		40.48	11.88	3	40.5		-10	55
30820		40.48	11.9	3	40.5		-10	55
30825		40.5	11.9	3	40.5		-10	55
30845		40.51	11.9	3	40.5		-10	55
30865		40.5	11.9	3	40.5		-10	55
30880		40.5	11.9	3	40.5		-10	55
30885		40.46	11.9	3	40.5		-10	55
30905		40.56	11.9	3	40.5		-10	55
30925		40.39	11.9	3	40.5		-10	55
30945		40.39	11.9	3	40.5		-10	55
30965		40.46	11.9	3	40.5		-10	55
30985		40.39	11.9	3	40.5		-10	55
31005		40.48	11.9	3	40.5		-10	55
31025		40.3	11.9	3	40.5		-10	55
31045		40.31	11.9	3	40.5		-10	55
31065		40.38	11.9	3	40.5		-10	55
31070		40.38	11.9	3	40.5		-10	55
31085		40.38	11.9	3	40.5		-10	55
31105		40.3	11.9	3	40.5		-10	55
31125		40.36	11.9	3	40.5		-10	55
31130		40.36	11.9	3	40.5		-10	55
31145		40.3	11.9	3	40.5		-10	55
31165		40.37	11.9	3	40.5		-10	55
31185		40.24	11.9	3	40.5		-10	55
31195		40.24	11.9	3	40.5		-10	55
31205		40.41	11.9	3	40.5		-10	55
31225		40.21	11.9	3	40.5		-10	55
31245		40.29	11.9	3	40.5		-10	55
31255		40.29	11.9	3	40.5		-10	55
31265		40.28	11.9	3	40.5		-10	55
31285		40.37	11.9	3	40.5		-10	55
31305		40.18	11.9	3	40.5		-10	55
31320		40.18	11.92	3	40.5		-10	55
31325		40.28	11.92	3	40.5		-10	55
31345		40.34	11.92	3	40.5		-10	55
31365		40.35	11.92	3	40.5		-10	55
31380		40.35	11.92	3	40.5		-10	55
31385		40.4	11.92	3	40.5		-10	55
31405		40.32	11.92	3	40.5		-10	55
31425		40.26	11.92	3	40.5		-10	55
31445		40.31	11.92	3	40.5		-10	55
31465		40.38	11.92	3	40.5		-10	55
31485		40.4	11.92	3	40.5		-10	55
31505		40.39	11.92	3	40.5		-10	55
31525		40.35	11.92	3	40.5		-10	55
31545		40.37	11.92	3	40.5		-10	55
31565		40.39	11.92	3	40.5		-10	55
31570		40.39	11.92	3	40.5		-10	55
31585		40.36	11.92	3	40.5		-10	55
31605		40.5	11.92	3	40.5		-10	55
31625		40.38	11.92	3	40.5		-10	55
31630		40.38	11.92	4	40.5		-10	55
31645		40.31	11.92	4	40.5		-10	55
31665		40.36	11.92	4	40.5		-10	55
31685		40.51	11.92	4	40.5		-10	55
31695		40.51	11.92	4	40.5		-10	55
31705		40.41	11.92	4	40.5		-10	55
31725		40.39	11.92	4	40.5		-10	55
31745		40.42	11.92	4	40.5		-10	55
31755		40.42	11.92	3	40.5		-10	55
31765		40.41	11.92	3	40.5		-10	55
31785		40.38	11.92	3	40.5		-10	55
31805		40.47	11.92	3	40.5		-10	55
31820		40.47	11.98	3	40.5		-10	55
31825		40.38	11.98	3	40.5		-10	55
31845		40.38	11.98	3	40.5		-10	55
31865		40.37	11.98	3	40.5		-10	55
31880		40.37	11.98	3	40.5		-10	55
31885		40.43	11.98	3	40.5		-10	55
31905		40.28	11.98	3	40.5		-10	55
31925		40.44	11.98	3	40.5		-10	55
31940		40.44	11.98	3	40.5		-10	55
31945		40.44	11.98	3	40.5		-10	55
31965		40.41	11.98	3	40.5		-10	55
31985		40.45	11.98	3	40.5		-10	55
32005		40.48	11.98	3	40.5		-10	55
32025		40.54	11.98	3	40.5		-10	55
32045		40.54	11.98	3	40.5		-10	55
32065		40.44	11.98	3	40.5		-10	55
32070		40.44	11.98	3	40.5		-10	55
32085		40.43	11.98	3	40.5		-10	55
32105		40.43	11.98	3	40.5		-10	55
32125		40.39	11.98	3	40.5		-10	55
32130		40.39	11.98	3	40.5		-10	55
32145		40.41	11.98	3	40.5		-10	55
32165		40.53	11.98	3	40.5		-10	55
32185		40.4	11.98	3	40.5		-10	55
32190		40.4	11.98	3	40.5		-10	55
32205		40.45	11.98	3	40.5		-10	55
32225		40.33	11.98	3	40.5		-10	55
32245		40.47	11.98	3	40.5		-10	55
32255		40.47	11.98	0	40.5		-10	55
[truncated: 126 more rows]
