# Supplementary material for: Clinical identification of the stimulus intensity to measure temporal summation of second pain
Source: Sci Rep. 2022 Jul 28;12:12915. doi: 10.1038/s41598-022-17171-6 (PMC9334644; doi:10.1038/s41598-022-17171-6)
Supplement: Supplementary file 2 — Supplementary Information 2. [file 41598_2022_17171_MOESM2_ESM.zip › 39 PT2.xlsx]

## Sheet: Sheet1
Timestamp [msec]	Heater [C]	Tec [C]	Water [C]	COVAS	Baseline [C]	Events	LimiterMin [C]	LimiterMax [C]
25		39.67
30		39.67	11.17	0	39.5		-10	55
45		39.7	11.17	0	39.5		-10	55
65		39.63	11.17	0	39.5		-10	55
85		39.71	11.17	0	39.5		-10	55
95		39.71	11.17	0	39.5		-10	55
105		39.67	11.17	0	39.5		-10	55
125		39.61	11.17	0	39.5		-10	55
145		39.75	11.17	0	39.5		-10	55
150		39.75	11.17	0	39.5		-10	55
165		39.8	11.17	0	39.5		-10	55
185		39.79	11.17	0	39.5		-10	55
205		39.79	11.17	0	39.5		-10	55
210		39.79	11.17	0	39.5		-10	55
225		39.81	11.17	0	39.5		-10	55
245		39.78	11.17	0	39.5		-10	55
265		39.65	11.17	0	39.5		-10	55
275		39.65	11.17	0	39.5		-10	55
285		39.62	11.17	0	39.5		-10	55
305		39.71	11.17	0	39.5		-10	55
325		39.67	11.17	0	39.5		-10	55
335		39.67	11.17	0	39.5		-10	55
345		39.86	11.17	0	39.5		-10	55
365		39.6	11.17	0	39.5		-10	55
385		39.73	11.17	0	39.5		-10	55
400		39.73	11.17	0	39.5		-10	55
405		39.65	11.17	0	39.5		-10	55
425		39.63	11.17	0	39.5		-10	55
445		39.6	11.17	0	39.5		-10	55
460		39.6	11.17	0	39.5		-10	55
465		39.59	11.17	0	39.5		-10	55
485		39.59	11.17	0	39.5		-10	55
505		39.53	11.17	0	39.5		-10	55
525		39.62	11.17	0	39.5		-10	55
545		39.62	11.17	0	39.5		-10	55
565		39.43	11.17	0	39.5		-10	55
585		39.36	11.04	0	39.5		-10	55
605		39.56	11.04	0	39.5		-10	55
625		39.47	11.04	0	39.5		-10	55
645		39.48	11.04	0	39.5		-10	55
650		39.48	11.04	0	39.5		-10	55
665		39.52	11.04	0	39.5		-10	55
685		39.51	11.04	0	39.5		-10	55
705		39.44	11.04	0	39.5		-10	55
710		39.44	11.04	0	39.5		-10	55
725		39.52	11.04	0	39.5		-10	55
745		39.51	11.04	0	39.5		-10	55
765		39.39	11.04	0	39.5		-10	55
775		39.39	11.04	0	39.5		-10	55
785		39.46	11.04	0	39.5		-10	55
805		39.41	11.04	0	39.5		-10	55
825		39.61	11.04	0	39.5		-10	55
835		39.61	11.04	0	39.5		-10	55
845		39.48	11.04	0	39.5		-10	55
865		39.39	11.04	0	39.5		-10	55
885		39.47	11.04	0	39.5		-10	55
900		39.47	11.04	0	39.5		-10	55
905		39.42	11.04	0	39.5		-10	55
925		39.42	11.04	0	39.5		-10	55
945		39.4	11.04	0	39.5		-10	55
960		39.4	11.04	0	39.5		-10	55
965		39.55	11.04	0	39.5		-10	55
985		39.33	11.04	0	39.5		-10	55
1005		39.32	11.04	0	39.5		-10	55
1020		39.32	11.04	0	39.5		-10	55
1025		39.42	11.04	0	39.5		-10	55
1045		39.46	11.04	0	39.5		-10	55
1065		39.43	11.04	0	39.5		-10	55
1085		39.4	11.54	0	39.5		-10	55
1105		39.39	11.54	0	39.5		-10	55
1125		39.43	11.54	0	39.5		-10	55
1145		39.42	11.54	0	39.5		-10	55
1165		39.48	11.54	0	39.5		-10	55
1185		39.48	11.54	0	39.5		-10	55
1205		39.39	11.54	0	39.5		-10	55
1210		39.39	11.54	0	39.5		-10	55
1225		39.43	11.54	0	39.5		-10	55
1245		39.57	11.54	0	39.5		-10	55
1265		39.49	11.54	0	39.5		-10	55
1270		39.49	11.54	0	39.5		-10	55
1285		39.51	11.54	0	39.5		-10	55
1305		39.39	11.54	0	39.5		-10	55
1325		39.5	11.54	0	39.5		-10	55
1335		39.5	11.54	0	39.5		-10	55
1345		39.42	11.54	0	39.5		-10	55
1365		39.46	11.54	0	39.5		-10	55
1385		39.46	11.54	0	39.5		-10	55
1395		39.46	11.54	0	39.5		-10	55
1405		39.56	11.54	0	39.5		-10	55
1425		39.55	11.54	0	39.5		-10	55
1445		39.44	11.54	0	39.5		-10	55
1460		39.44	11.54	0	39.5		-10	55
1465		39.62	11.54	0	39.5		-10	55
1485		39.56	11.54	0	39.5		-10	55
1505		39.58	11.54	0	39.5		-10	55
1520		39.58	11.54	0	39.5		-10	55
1525		39.75	11.54	0	39.5		-10	55
1545		39.46	11.54	0	39.5		-10	55
1565		39.64	11.54	0	39.5		-10	55
1585		39.5	11.14	0	39.5		-10	55
1605		39.49	11.14	0	39.5		-10	55
1625		39.64	11.14	0	39.5		-10	55
1645		39.49	11.14	0	39.5		-10	55
1665		39.45	11.14	0	39.5		-10	55
1685		39.55	11.14	0	39.5		-10	55
1705		39.6	11.14	0	39.5		-10	55
1710		39.6	11.14	0	39.5		-10	55
1725		39.64	11.14	0	39.5		-10	55
1745		39.65	11.14	0	39.5		-10	55
1765		39.52	11.14	0	39.5		-10	55
1770		39.52	11.14	0	39.5		-10	55
1785		39.52	11.14	0	39.5		-10	55
1805		39.47	11.14	0	39.5		-10	55
1825		39.54	11.14	0	39.5		-10	55
1835		39.54	11.14	0	39.5		-10	55
1845		39.48	11.14	0	39.5		-10	55
1865		39.43	11.14	0	39.5		-10	55
1885		39.68	11.14	0	39.5		-10	55
1895		39.68	11.14	0	39.5		-10	55
1905		39.59	11.14	0	39.5		-10	55
1925		39.48	11.14	0	39.5		-10	55
1945		39.48	11.14	0	39.5		-10	55
1960		39.48	11.14	0	39.5		-10	55
1965		39.52	11.14	0	39.5		-10	55
1985		39.59	11.14	0	39.5		-10	55
2005		39.52	11.14	0	39.5		-10	55
2020		39.52	11.14	0	39.5		-10	55
2025		39.62	11.14	0	39.5		-10	55
2045		39.54	11.14	0	39.5		-10	55
2065		39.52	11.14	0	39.5		-10	55
2085		39.53	11.06	0	39.5		-10	55
2105		39.61	11.06	0	39.5		-10	55
2125		39.42	11.06	0	39.5		-10	55
2145		39.51	11.06	0	39.5		-10	55
2165		39.42	11.06	0	39.5		-10	55
2185		39.56	11.06	0	39.5		-10	55
2205		39.57	11.06	0	39.5		-10	55
2210		39.57	11.06	0	39.5		-10	55
2225		39.52	11.06	0	39.5		-10	55
2245		39.4	11.06	0	39.5		-10	55
2265		39.41	11.06	0	39.5		-10	55
2270		39.41	11.06	0	39.5		-10	55
2285		39.47	11.06	0	39.5		-10	55
2305		39.48	11.06	0	39.5		-10	55
2325		39.63	11.06	0	39.5		-10	55
2330		39.63	11.06	0	39.5		-10	55
2345		39.47	11.06	0	39.5		-10	55
2365		39.49	11.06	0	39.5		-10	55
2385		39.56	11.06	0	39.5		-10	55
2395		39.56	11.06	0	39.5		-10	55
2405		39.54	11.06	0	39.5		-10	55
2425		39.51	11.06	0	39.5		-10	55
2445		39.43	11.06	0	39.5		-10	55
2455		39.43	11.06	0	39.5		-10	55
2465		39.59	11.06	0	39.5		-10	55
2485		39.46	11.06	0	39.5		-10	55
2505		39.68	11.06	0	39.5		-10	55
2520		39.68	11.06	0	39.5		-10	55
2525		39.49	11.06	0	39.5		-10	55
2545		39.42	11.06	0	39.5		-10	55
2565		39.57	11.06	0	39.5		-10	55
2580		39.57	11.06	0	39.5		-10	55
2585		39.43	11.06	0	39.5		-10	55
2605		39.58	11.06	0	39.5		-10	55
2625		39.57	11.06	0	39.5		-10	55
2645		39.53	11.07	0	39.5		-10	55
2665		39.41	11.07	0	39.5		-10	55
2685		39.52	11.07	0	39.5		-10	55
2705		39.44	11.07	0	39.5		-10	55
2725		39.68	11.07	0	39.5		-10	55
2745		39.53	11.07	0	39.5		-10	55
2765		39.46	11.07	0	39.5		-10	55
2770		39.46	11.07	0	39.5		-10	55
2785		39.58	11.07	0	39.5		-10	55
2805		39.52	11.07	0	39.5		-10	55
2825		39.51	11.07	0	39.5		-10	55
2830		39.51	11.07	0	39.5		-10	55
2845		39.49	11.07	0	39.5		-10	55
2865		39.51	11.07	0	39.5		-10	55
2885		39.53	11.07	0	39.5		-10	55
2895		39.53	11.07	0	39.5		-10	55
2905		39.64	11.07	0	39.5		-10	55
2925		39.44	11.07	0	39.5		-10	55
2945		39.53	11.07	0	39.5		-10	55
2955		39.53	11.07	0	39.5		-10	55
2965		39.55	11.07	0	39.5		-10	55
2985		39.54	11.07	0	39.5		-10	55
3005		39.56	11.07	0	39.5		-10	55
3020		39.56	11.07	0	39.5		-10	55
3025		39.61	11.07	0	39.5		-10	55
3045		39.43	11.07	0	39.5		-10	55
3065		39.56	11.07	0	39.5		-10	55
3080		39.56	11.07	0	39.5		-10	55
3085		39.41	11.07	0	39.5		-10	55
3105		39.58	11.07	0	39.5		-10	55
3125		39.42	11.07	0	39.5		-10	55
3145		39.56	11.21	0	39.5		-10	55
3165		39.46	11.21	0	39.5		-10	55
3185		39.48	11.21	0	39.5		-10	55
3205		39.46	11.21	0	39.5		-10	55
3225		39.59	11.21	0	39.5		-10	55
3245		39.61	11.21	0	39.5		-10	55
3265		39.64	11.21	0	39.5		-10	55
3270		39.64	11.21	0	39.5		-10	55
3285		39.48	11.21	0	39.5		-10	55
3305		39.55	11.21	0	39.5		-10	55
3325		39.46	11.21	0	39.5		-10	55
3330		39.46	11.21	0	39.5		-10	55
3345		39.52	11.21	0	39.5		-10	55
3365		39.53	11.21	0	39.5		-10	55
3385		39.53	11.21	0	39.5		-10	55
3395		39.53	11.21	0	39.5		-10	55
3405		39.5	11.21	0	39.5		-10	55
3425		39.54	11.21	0	39.5		-10	55
3445		39.5	11.21	0	39.5		-10	55
3455		39.5	11.21	0	39.5		-10	55
3465		39.39	11.21	0	39.5		-10	55
3485		39.41	11.21	0	39.5		-10	55
3505		39.57	11.21	0	39.5		-10	55
3520		39.57	11.21	0	39.5		-10	55
3525		39.58	11.21	0	39.5		-10	55
3545		39.49	11.21	0	39.5		-10	55
3565		39.51	11.21	0	39.5		-10	55
3580		39.51	11.21	0	39.5		-10	55
3585		39.58	11.21	0	39.5		-10	55
3605		39.63	11.21	0	39.5		-10	55
3625		39.45	11.21	0	39.5		-10	55
3645		39.67	11.17	0	39.5		-10	55
3665		39.54	11.17	0	39.5		-10	55
3685		39.48	11.17	0	39.5		-10	55
3705		39.51	11.17	0	39.5		-10	55
3725		39.54	11.17	0	39.5		-10	55
3745		39.48	11.17	0	39.5		-10	55
3765		39.53	11.17	0	39.5		-10	55
3785		39.47	11.17	0	39.5		-10	55
3805		39.58	11.17	0	39.5		-10	55
3825		39.4	11.17	0	39.5		-10	55
3830		39.4	11.17	0	39.5		-10	55
3845		39.51	11.17	0	39.5		-10	55
3865		39.52	11.17	0	39.5		-10	55
3885		39.56	11.17	0	39.5		-10	55
3895		39.56	11.17	0	39.5		-10	55
3905		39.63	11.17	0	39.5		-10	55
3925		39.53	11.17	0	39.5		-10	55
3945		39.63	11.17	0	39.5		-10	55
3955		39.63	11.17	0	39.5		-10	55
3965		39.52	11.17	0	39.5		-10	55
3985		39.6	11.17	0	39.5		-10	55
4005		39.46	11.17	0	39.5		-10	55
4015		39.46	11.17	0	39.5		-10	55
4025		39.59	11.17	0	39.5		-10	55
4045		39.51	11.17	0	39.5		-10	55
4065		39.58	11.17	0	39.5		-10	55
4080		39.58	11.17	0	39.5		-10	55
4085		39.59	11.17	0	39.5		-10	55
4105		39.69	11.17	0	39.5		-10	55
4125		39.48	11.17	0	39.5		-10	55
4140		39.48	11.17	0	39.5		-10	55
4145		39.6	11.17	0	39.5		-10	55
4165		39.64	11.17	0	39.5		-10	55
4185		39.41	11.17	0	39.5		-10	55
4205		39.53	11.19	0	39.5		-10	55
4225		39.52	11.19	0	39.5		-10	55
4245		39.52	11.19	0	39.5		-10	55
4265		39.54	11.19	0	39.5		-10	55
4285		39.5	11.19	0	39.5		-10	55
4305		39.54	11.19	0	39.5		-10	55
4325		39.63	11.19	0	39.5		-10	55
4330		39.63	11.19	0	39.5		-10	55
4345		39.45	11.19	0	39.5		-10	55
4365		39.42	11.19	0	39.5		-10	55
4385		39.53	11.19	0	39.5		-10	55
4390		39.53	11.19	0	39.5		-10	55
4405		39.42	11.19	0	39.5		-10	55
4425		39.58	11.19	0	39.5		-10	55
4445		39.41	11.19	0	39.5		-10	55
4455		39.41	11.19	0	39.5		-10	55
4465		39.41	11.19	0	39.5		-10	55
4485		39.48	11.19	0	39.5		-10	55
4505		39.45	11.19	0	39.5		-10	55
4515		39.45	11.19	0	39.5		-10	55
4525		39.42	11.19	0	39.5		-10	55
4545		39.52	11.19	0	39.5		-10	55
4565		39.46	11.19	0	39.5		-10	55
4580		39.46	11.19	0	39.5		-10	55
4585		39.55	11.19	0	39.5		-10	55
4605		39.6	11.19	0	39.5		-10	55
4625		39.52	11.19	0	39.5		-10	55
4640		39.52	11.19	0	39.5		-10	55
4645		39.52	11.19	0	39.5		-10	55
4665		39.34	11.19	0	39.5		-10	55
4685		39.54	11.19	0	39.5		-10	55
4705		39.48	11.26	0	39.5		-10	55
4725		39.54	11.26	0	39.5		-10	55
4745		39.5	11.26	0	39.5		-10	55
4765		39.51	11.26	0	39.5		-10	55
4785		39.52	11.26	0	39.5		-10	55
4805		39.49	11.26	0	39.5		-10	55
4825		39.57	11.26	0	39.5		-10	55
4830		39.57	11.26	0	39.5		-10	55
4845		39.56	11.26	0	39.5		-10	55
4865		39.48	11.26	0	39.5		-10	55
4885		39.39	11.26	0	39.5		-10	55
4890		39.39	11.26	0	39.5		-10	55
4905		39.52	11.26	0	39.5		-10	55
4925		39.52	11.26	0	39.5		-10	55
4945		39.48	11.26	0	39.5		-10	55
4950		39.48	11.26	0	39.5		-10	55
4965		39.56	11.26	0	39.5		-10	55
4985		39.43	11.26	0	39.5		-10	55
5005		39.56	11.26	0	39.5		-10	55
5015		39.56	11.26	0	39.5		-10	55
5025		39.41	11.26	0	39.5		-10	55
5045		39.53	11.26	0	39.5		-10	55
5065		39.59	11.26	0	39.5		-10	55
5075		39.59	11.26	0	39.5		-10	55
5085		39.59	11.26	0	39.5		-10	55
5105		39.54	11.26	0	39.5		-10	55
5125		39.63	11.26	0	39.5		-10	55
5140		39.63	11.26	0	39.5		-10	55
5145		39.42	11.26	0	39.5		-10	55
5165		39.43	11.26	0	39.5		-10	55
5185		39.65	11.26	0	39.5		-10	55
5205		39.5	11.24	0	39.5		-10	55
5225		39.55	11.24	0	39.5		-10	55
5245		39.62	11.24	0	39.5		-10	55
5265		39.75	11.24	0	39.5		-10	55
5285		39.73	11.24	0	39.5		-10	55
5305		39.89	11.24	0	39.5		-10	55
5325		39.9	11.24	0	39.5		-10	55
5345		40.03	11.24	0	39.5		-10	55
5365		40.13	11.24	0	39.5		-10	55
5385		40.3	11.24	0	39.5		-10	55
5390		40.3	11.24	0	39.5		-10	55
5405		40.39	11.24	0	39.5		-10	55
5425		40.5	11.24	0	39.5		-10	55
5445		40.62	11.24	0	39.5		-10	55
5450		40.62	11.24	0	39.5		-10	55
5465		40.79	11.24	0	39.5		-10	55
5485		41.01	11.24	0	39.5		-10	55
5505		41.03	11.24	0	39.5		-10	55
5515		41.03	11.24	0	39.5		-10	55
5525		41.32	11.24	0	39.5		-10	55
5545		41.28	11.24	0	39.5		-10	55
5565		41.58	11.24	0	39.5		-10	55
5575		41.58	11.24	0	39.5		-10	55
5585		41.55	11.24	0	39.5		-10	55
5605		41.93	11.24	0	39.5		-10	55
5625		42.03	11.24	0	39.5		-10	55
5640		42.03	11.24	0	39.5		-10	55
5645		42.23	11.24	0	39.5		-10	55
5665		42.34	11.24	0	39.5		-10	55
5685		42.51	11.24	0	39.5		-10	55
5700		42.51	11.24	0	39.5		-10	55
5705		42.81	11.24	0	39.5		-10	55
5725		42.81	11.24	0	39.5		-10	55
5745		42.99	11.24	0	39.5		-10	55
5765		43.32	11.01	0	39.5		-10	55
5785		43.33	11.01	0	39.5		-10	55
5805		43.53	11.01	0	39.5		-10	55
5825		43.76	11.01	0	39.5		-10	55
5845		43.85	11.01	0	39.5		-10	55
5865		43.96	11.01	0	39.5		-10	55
5885		44.01	11.01	0	39.5		-10	55
5890		44.01	11.01	0	39.5		-10	55
5905		44.23	11.01	0	39.5		-10	55
5925		44.49	11.01	0	39.5		-10	55
5945		44.63	11.01	0	39.5		-10	55
5950		44.63	11.01	0	39.5		-10	55
5965		44.74	11.01	0	39.5		-10	55
5985		44.88	11.01	0	39.5		-10	55
6005		45.01	11.01	0	39.5		-10	55
6015		45.01	11.01	0	39.5		-10	55
6025		45.19	11.01	0	39.5		-10	55
6045		45.28	11.01	0	39.5		-10	55
6065		45.46	11.01	0	39.5		-10	55
6075		45.46	11.01	0	39.5		-10	55
6085		45.68	11.01	0	39.5		-10	55
6105		45.91	11.01	0	39.5		-10	55
6125		45.8	11.01	0	39.5		-10	55
6140		45.8	11.01	0	39.5		-10	55
6145		46.05	11.01	0	39.5		-10	55
6165		46.23	11.01	0	39.5		-10	55
6185		46.49	11.01	0	39.5		-10	55
6200		46.49	11.01	0	39.5		-10	55
6205		46.63	11.01	0	39.5		-10	55
6225		46.66	11.01	0	39.5		-10	55
6245		46.8	11.01	0	39.5		-10	55
6265		46.96	11.09	0	39.5		-10	55
6285		47.03	11.09	0	39.5		-10	55
6305		47.15	11.09	0	39.5		-10	55
6325		47.32	11.09	0	39.5		-10	55
6345		47.33	11.09	0	39.5		-10	55
6365		47.6	11.09	0	39.5		-10	55
6385		47.74	11.09	0	39.5		-10	55
6390		47.74	11.09	0	39.5		-10	55
6405		47.86	11.09	0	39.5		-10	55
6425		47.94	11.09	0	39.5		-10	55
6445		48.04	11.09	0	39.5		-10	55
6450		48.04	11.09	0	39.5		-10	55
6465		48.18	11.09	0	39.5		-10	55
6485		48.44	11.09	0	39.5		-10	55
6505		48.35	11.09	0	39.5		-10	55
6515		48.35	11.09	0	39.5		-10	55
6525		48.43	11.09	0	39.5		-10	55
6545		48.62	11.09	0	39.5		-10	55
6565		48.74	11.09	0	39.5		-10	55
6575		48.74	11.09	0	39.5		-10	55
6585		48.77	11.09	0	39.5		-10	55
6605		49.05	11.09	0	39.5		-10	55
6625		49.02	11.09	0	39.5		-10	55
6635		49.02	11.09	0	39.5		-10	55
6645		49.16	11.09	0	39.5		-10	55
6665		49.18	11.09	0	39.5		-10	55
6685		49.33	11.09	0	39.5		-10	55
6700		49.33	11.09	0	39.5		-10	55
6705		49.37	11.09	0	39.5		-10	55
6725		49.39	11.09	0	39.5		-10	55
6745		49.43	11.09	0	39.5		-10	55
6760		49.43	11.09	0	39.5		-10	55
6765		49.68	11.09	0	39.5		-10	55
6785		49.67	11.09	0	39.5		-10	55
6805		49.54	11.09	0	39.5		-10	55
6825		49.7	11.26	0	39.5		-10	55
6845		49.58	11.26	0	39.5		-10	55
6865		49.7	11.26	0	39.5		-10	55
6885		49.7	11.26	0	39.5		-10	55
6905		49.79	11.26	0	39.5		-10	55
6925		49.66	11.26	0	39.5		-10	55
6945		49.51	11.26	0	39.5		-10	55
6950		49.51	11.26	0	39.5		-10	55
6965		49.51	11.26	0	39.5		-10	55
6985		49.42	11.26	0	39.5		-10	55
7005		49.33	11.26	0	39.5		-10	55
7010		49.33	11.26	0	39.5		-10	55
7025		49.11	11.26	0	39.5		-10	55
7045		49.18	11.26	0	39.5		-10	55
7065		48.87	11.26	0	39.5		-10	55
7075		48.87	11.26	0	39.5		-10	55
7085		48.78	11.26	0	39.5		-10	55
7105		48.44	11.26	0	39.5		-10	55
7125		48.57	11.26	0	39.5		-10	55
7135		48.57	11.26	0	39.5		-10	55
7145		48.13	11.26	0	39.5		-10	55
7165		48.06	11.26	0	39.5		-10	55
7185		47.95	11.26	0	39.5		-10	55
7200		47.95	11.26	0	39.5		-10	55
7205		47.69	11.26	0	39.5		-10	55
7225		47.32	11.26	0	39.5		-10	55
7245		47.09	11.26	0	39.5		-10	55
7260		47.09	11.26	0	39.5		-10	55
7265		46.8	11.26	0	39.5		-10	55
7285		46.58	11.26	0	39.5		-10	55
7305		46.54	11.26	0	39.5		-10	55
7325		46.12	11.24	0	39.5		-10	55
7345		45.95	11.24	0	39.5		-10	55
7365		45.61	11.24	0	39.5		-10	55
7385		45.42	11.24	0	39.5		-10	55
7405		45.28	11.24	0	39.5		-10	55
7425		45.07	11.24	0	39.5		-10	55
7445		44.76	11.24	0	39.5		-10	55
7450		44.76	11.24	0	39.5		-10	55
7465		44.69	11.24	0	39.5		-10	55
7485		44.49	11.24	0	39.5		-10	55
7505		44.38	11.24	0	39.5		-10	55
7510		44.38	11.24	0	39.5		-10	55
7525		44.07	11.24	0	39.5		-10	55
7545		43.74	11.24	0	39.5		-10	55
7565		43.45	11.24	0	39.5		-10	55
7575		43.45	11.24	0	39.5		-10	55
7585		43.48	11.24	0	39.5		-10	55
7605		43.42	11.24	0	39.5		-10	55
7625		43.1	11.24	0	39.5		-10	55
7635		43.1	11.24	0	39.5		-10	55
7645		43.02	11.24	0	39.5		-10	55
7665		42.74	11.24	0	39.5		-10	55
7685		42.55	11.24	0	39.5		-10	55
7700		42.55	11.24	0	39.5		-10	55
7705		42.35	11.24	0	39.5		-10	55
7725		42.2	11.24	0	39.5		-10	55
7745		42.03	11.24	0	39.5		-10	55
7760		42.03	11.24	0	39.5		-10	55
7765		41.85	11.24	0	39.5		-10	55
7785		41.77	11.24	0	39.5		-10	55
7805		41.5	11.24	0	39.5		-10	55
7825		41.35	11.07	0	39.5		-10	55
7845		41.3	11.07	0	39.5		-10	55
7865		41.18	11.07	0	39.5		-10	55
7885		40.94	11.07	0	39.5		-10	55
7905		40.85	11.07	0	39.5		-10	55
7925		40.78	11.07	0	39.5		-10	55
7945		40.63	11.07	0	39.5		-10	55
7965		40.52	11.07	0	39.5		-10	55
7985		40.32	11.07	0	39.5		-10	55
8005		40.31	11.07	0	39.5		-10	55
8010		40.31	11.07	0	39.5		-10	55
8025		40.11	11.07	0	39.5		-10	55
8045		40.11	11.07	0	39.5		-10	55
8065		39.98	11.07	0	39.5		-10	55
8070		39.98	11.07	0	39.5		-10	55
8085		39.84	11.07	0	39.5		-10	55
8105		40.04	11.07	0	39.5		-10	55
8125		39.92	11.07	0	39.5		-10	55
8135		39.92	11.07	0	39.5		-10	55
8145		39.91	11.07	0	39.5		-10	55
8165		39.74	11.07	0	39.5		-10	55
8185		39.72	11.07	0	39.5		-10	55
8200		39.72	11.07	0	39.5		-10	55
8205		39.83	11.07	0	39.5		-10	55
8225		39.8	11.07	0	39.5		-10	55
8245		39.77	11.07	0	39.5		-10	55
8260		39.77	11.07	0	39.5		-10	55
8265		39.78	11.07	0	39.5		-10	55
8285		39.86	11.07	0	39.5		-10	55
8305		39.76	11.07	0	39.5		-10	55
8320		39.76	11.07	0	39.5		-10	55
8325		39.59	11.07	0	39.5		-10	55
8345		39.77	11.07	0	39.5		-10	55
8365		39.74	11.07	0	39.5		-10	55
8385		39.72	11.11	0	39.5		-10	55
8405		39.79	11.11	0	39.5		-10	55
8425		39.82	11.11	0	39.5		-10	55
8445		39.74	11.11	0	39.5		-10	55
8465		39.85	11.11	0	39.5		-10	55
8485		39.9	11.11	0	39.5		-10	55
8505		39.93	11.11	0	39.5		-10	55
8510		39.93	11.11	0	39.5		-10	55
8525		39.94	11.11	0	39.5		-10	55
8545		39.95	11.11	0	39.5		-10	55
8565		40.07	11.11	0	39.5		-10	55
8570		40.07	11.11	0	39.5		-10	55
8585		40.07	11.11	0	39.5		-10	55
8605		40.07	11.11	0	39.5		-10	55
8625		40.23	11.11	0	39.5		-10	55
8635		40.23	11.11	0	39.5		-10	55
8645		40.34	11.11	0	39.5		-10	55
8665		40.37	11.11	0	39.5		-10	55
8685		40.71	11.11	0	39.5		-10	55
8695		40.71	11.11	0	39.5		-10	55
8705		40.57	11.11	0	39.5		-10	55
8725		40.78	11.11	0	39.5		-10	55
8745		40.95	11.11	0	39.5		-10	55
8760		40.95	11.11	0	39.5		-10	55
8765		41.13	11.11	0	39.5		-10	55
8785		41.34	11.11	0	39.5		-10	55
8805		41.37	11.11	0	39.5		-10	55
8820		41.37	11.11	0	39.5		-10	55
8825		41.62	11.11	0	39.5		-10	55
8845		41.81	11.11	0	39.5		-10	55
8865		41.88	11.11	0	39.5		-10	55
8885		42.04	11.01	0	39.5		-10	55
8905		42.34	11.01	0	39.5		-10	55
8925		42.53	11.01	0	39.5		-10	55
8945		42.6	11.01	0	39.5		-10	55
8965		42.82	11.01	0	39.5		-10	55
8985		43.01	11.01	0	39.5		-10	55
9005		43.33	11.01	0	39.5		-10	55
9010		43.33	11.01	0	39.5		-10	55
9025		43.45	11.01	0	39.5		-10	55
9045		43.49	11.01	0	39.5		-10	55
9065		43.86	11.01	0	39.5		-10	55
9070		43.86	11.01	0	39.5		-10	55
9085		44.1	11.01	0	39.5		-10	55
9105		44.16	11.01	0	39.5		-10	55
9125		44.5	11.01	0	39.5		-10	55
9135		44.5	11.01	0	39.5		-10	55
9145		44.44	11.01	0	39.5		-10	55
9165		44.82	11.01	0	39.5		-10	55
9185		45.01	11.01	0	39.5		-10	55
9195		45.01	11.01	0	39.5		-10	55
9205		45.08	11.01	0	39.5		-10	55
9225		45.55	11.01	0	39.5		-10	55
9245		45.42	11.01	0	39.5		-10	55
9255		45.42	11.01	0	39.5		-10	55
9265		45.73	11.01	0	39.5		-10	55
9285		45.84	11.01	0	39.5		-10	55
9305		46.08	11.01	0	39.5		-10	55
9320		46.08	11.01	0	39.5		-10	55
9325		46.15	11.01	0	39.5		-10	55
9345		46.29	11.01	0	39.5		-10	55
9365		46.37	11.01	0	39.5		-10	55
9380		46.37	11.01	0	39.5		-10	55
9385		46.69	11.01	0	39.5		-10	55
9405		46.85	11.01	0	39.5		-10	55
9425		46.96	11.01	0	39.5		-10	55
9445		47.15	10.94	0	39.5		-10	55
9465		47.32	10.94	0	39.5		-10	55
9485		47.49	10.94	0	39.5		-10	55
9505		47.68	10.94	0	39.5		-10	55
9510		47.68	10.94	0	39.5		-10	55
9525		47.8	10.94	0	39.5		-10	55
9545		48.16	10.94	0	39.5		-10	55
9565		47.91	10.94	0	39.5		-10	55
9570		47.91	10.94	0	39.5		-10	55
9585		48.22	10.94	0	39.5		-10	55
9605		48.37	10.94	0	39.5		-10	55
9625		48.57	10.94	0	39.5		-10	55
9630		48.57	10.94	0	39.5		-10	55
9645		48.61	10.94	0	39.5		-10	55
9665		48.69	10.94	0	39.5		-10	55
9685		48.93	10.94	0	39.5		-10	55
9695		48.93	10.94	0	39.5		-10	55
9705		49.15	10.94	0	39.5		-10	55
9725		49.13	10.94	0	39.5		-10	55
9745		49.11	10.94	0	39.5		-10	55
9755		49.11	10.94	0	39.5		-10	55
9765		49.34	10.94	0	39.5		-10	55
9785		49.46	10.94	0	39.5		-10	55
9805		49.57	10.94	0	39.5		-10	55
9820		49.57	10.94	0	39.5		-10	55
9825		49.53	10.94	0	39.5		-10	55
9845		49.64	10.94	0	39.5		-10	55
9865		49.7	10.94	0	39.5		-10	55
9880		49.7	10.94	0	39.5		-10	55
9885		49.79	10.94	0	39.5		-10	55
9905		49.76	10.94	0	39.5		-10	55
9925		49.76	10.94	0	39.5		-10	55
9945		49.8	11.24	0	39.5		-10	55
9965		49.7	11.24	0	39.5		-10	55
9985		49.66	11.24	0	39.5		-10	55
10005		49.56	11.24	0	39.5		-10	55
10025		49.53	11.24	0	39.5		-10	55
10045		49.45	11.24	0	39.5		-10	55
10065		49.4	11.24	0	39.5		-10	55
10070		49.4	11.24	0	39.5		-10	55
10085		49.19	11.24	0	39.5		-10	55
10105		48.96	11.24	0	39.5		-10	55
10125		49	11.24	0	39.5		-10	55
10130		49	11.24	0	39.5		-10	55
10145		48.69	11.24	0	39.5		-10	55
10165		48.48	11.24	0	39.5		-10	55
10185		48.39	11.24	0	39.5		-10	55
10195		48.39	11.24	0	39.5		-10	55
10205		48.18	11.24	0	39.5		-10	55
10225		47.9	11.24	0	39.5		-10	55
10245		47.81	11.24	0	39.5		-10	55
10255		47.81	11.24	0	39.5		-10	55
10265		47.44	11.24	0	39.5		-10	55
10285		47.1	11.24	0	39.5		-10	55
10305		47.07	11.24	0	39.5		-10	55
10320		47.07	11.24	0	39.5		-10	55
10325		46.58	11.24	0	39.5		-10	55
10345		46.45	11.24	0	39.5		-10	55
10365		46.29	11.24	0	39.5		-10	55
10380		46.29	11.24	0	39.5		-10	55
10385		46.01	11.24	0	39.5		-10	55
10405		45.72	11.24	0	39.5		-10	55
10425		45.43	11.24	0	39.5		-10	55
10445		45.2	11.12	0	39.5		-10	55
10465		45.25	11.12	0	39.5		-10	55
10485		44.92	11.12	0	39.5		-10	55
10505		44.75	11.12	0	39.5		-10	55
10525		44.46	11.12	0	39.5		-10	55
10545		44.22	11.12	0	39.5		-10	55
10565		43.95	11.12	0	39.5		-10	55
10585		43.87	11.12	0	39.5		-10	55
10605		43.54	11.12	0	39.5		-10	55
10625		43.49	11.12	0	39.5		-10	55
10630		43.49	11.12	0	39.5		-10	55
10645		43.29	11.12	0	39.5		-10	55
10665		43.24	11.12	0	39.5		-10	55
10685		43	11.12	0	39.5		-10	55
10695		43	11.12	0	39.5		-10	55
10705		42.91	11.12	0	39.5		-10	55
10725		42.55	11.12	0	39.5		-10	55
10745		42.55	11.12	0	39.5		-10	55
10755		42.55	11.12	0	39.5		-10	55
10765		42.23	11.12	0	39.5		-10	55
10785		42.19	11.12	0	39.5		-10	55
10805		42.11	11.12	0	39.5		-10	55
10820		42.11	11.12	0	39.5		-10	55
10825		41.93	11.12	0	39.5		-10	55
10845		41.6	11.12	0	39.5		-10	55
10865		41.48	11.12	0	39.5		-10	55
10880		41.48	11.12	0	39.5		-10	55
10885		41.43	11.12	0	39.5		-10	55
10905		41.22	11.12	0	39.5		-10	55
10925		41.18	11.12	0	39.5		-10	55
10940		41.18	11.12	0	39.5		-10	55
10945		40.87	11.12	0	39.5		-10	55
10965		41.01	11.12	0	39.5		-10	55
10985		40.77	11.12	0	39.5		-10	55
11005		40.63	11.22	0	39.5		-10	55
11025		40.41	11.22	0	39.5		-10	55
11045		40.32	11.22	0	39.5		-10	55
11065		40.31	11.22	0	39.5		-10	55
11085		40.28	11.22	0	39.5		-10	55
11105		40.2	11.22	0	39.5		-10	55
11125		39.96	11.22	0	39.5		-10	55
11130		39.96	11.22	0	39.5		-10	55
11145		40.02	11.22	0	39.5		-10	55
11165		40	11.22	0	39.5		-10	55
11185		39.94	11.22	0	39.5		-10	55
11190		39.94	11.22	0	39.5		-10	55
11205		39.95	11.22	0	39.5		-10	55
11225		39.79	11.22	0	39.5		-10	55
11245		39.89	11.22	0	39.5		-10	55
11255		39.89	11.22	0	39.5		-10	55
11265		39.86	11.22	0	39.5		-10	55
11285		39.79	11.22	0	39.5		-10	55
11305		39.74	11.22	0	39.5		-10	55
11315		39.74	11.22	0	39.5		-10	55
11325		39.74	11.22	0	39.5		-10	55
11345		39.8	11.22	0	39.5		-10	55
11365		39.71	11.22	0	39.5		-10	55
11380		39.71	11.22	0	39.5		-10	55
11385		39.72	11.22	0	39.5		-10	55
11405		39.86	11.22	0	39.5		-10	55
11425		39.69	11.22	0	39.5		-10	55
11440		39.69	11.22	0	39.5		-10	55
11445		39.7	11.22	0	39.5		-10	55
11465		39.73	11.22	0	39.5		-10	55
11485		39.78	11.22	0	39.5		-10	55
11505		39.91	11.09	0	39.5		-10	55
11525		39.9	11.09	0	39.5		-10	55
11545		40.1	11.09	0	39.5		-10	55
11565		40.35	11.09	0	39.5		-10	55
11585		40.28	11.09	0	39.5		-10	55
11605		40.4	11.09	0	39.5		-10	55
11625		40.48	11.09	0	39.5		-10	55
11630		40.48	11.09	0	39.5		-10	55
11645		40.32	11.09	0	39.5		-10	55
11665		40.74	11.09	0	39.5		-10	55
11685		40.73	11.09	0	39.5		-10	55
11690		40.73	11.09	0	39.5		-10	55
11705		40.9	11.09	0	39.5		-10	55
11725		40.96	11.09	0	39.5		-10	55
11745		41.17	11.09	0	39.5		-10	55
11755		41.17	11.09	0	39.5		-10	55
11765		41.41	11.09	0	39.5		-10	55
11785		41.51	11.09	0	39.5		-10	55
11805		41.78	11.09	0	39.5		-10	55
11815		41.78	11.09	0	39.5		-10	55
11825		41.94	11.09	0	39.5		-10	55
11845		42.18	11.09	0	39.5		-10	55
11865		42.27	11.09	0	39.5		-10	55
11880		42.27	11.09	0	39.5		-10	55
11885		42.51	11.09	0	39.5		-10	55
11905		42.82	11.09	0	39.5		-10	55
11925		42.94	11.09	0	39.5		-10	55
11940		42.94	11.09	0	39.5		-10	55
11945		43.05	11.09	0	39.5		-10	55
11965		43.4	11.09	0	39.5		-10	55
11985		43.67	11.09	0	39.5		-10	55
12005		43.78	11.06	0	39.5		-10	55
12025		43.96	11.06	0	39.5		-10	55
12045		44.12	11.06	0	39.5		-10	55
12065		44.33	11.06	0	39.5		-10	55
12085		44.38	11.06	0	39.5		-10	55
12105		44.72	11.06	0	39.5		-10	55
12125		44.91	11.06	0	39.5		-10	55
12130		44.91	11.06	0	39.5		-10	55
12145		45.14	11.06	0	39.5		-10	55
12165		45.47	11.06	0	39.5		-10	55
12185		45.52	11.06	0	39.5		-10	55
12190		45.52	11.06	0	39.5		-10	55
12205		45.72	11.06	0	39.5		-10	55
12225		45.85	11.06	0	39.5		-10	55
12245		45.95	11.06	0	39.5		-10	55
12250		45.95	11.06	0	39.5		-10	55
12265		46.33	11.06	0	39.5		-10	55
12285		46.4	11.06	0	39.5		-10	55
12305		46.53	11.06	0	39.5		-10	55
12315		46.53	11.06	0	39.5		-10	55
12325		46.76	11.06	0	39.5		-10	55
12345		46.92	11.06	0	39.5		-10	55
12365		47.26	11.06	0	39.5		-10	55
12375		47.26	11.06	0	39.5		-10	55
12385		47.35	11.06	0	39.5		-10	55
12405		47.54	11.06	0	39.5		-10	55
12425		47.67	11.06	0	39.5		-10	55
12440		47.67	11.06	0	39.5		-10	55
12445		47.71	11.06	0	39.5		-10	55
12465		48.01	11.06	0	39.5		-10	55
12485		48.03	11.06	0	39.5		-10	55
12500		48.03	11.06	0	39.5		-10	55
12505		48.03	11.06	0	39.5		-10	55
12525		48.35	11.06	0	39.5		-10	55
12545		48.68	11.06	0	39.5		-10	55
12565		48.65	11.32	0	39.5		-10	55
12585		48.87	11.32	0	39.5		-10	55
12605		48.91	11.32	0	39.5		-10	55
12625		49.04	11.32	0	39.5		-10	55
12645		49.1	11.32	0	39.5		-10	55
12665		49.28	11.32	0	39.5		-10	55
12685		49.49	11.32	0	39.5		-10	55
12690		49.49	11.32	0	39.5		-10	55
12705		49.32	11.32	0	39.5		-10	55
12725		49.41	11.32	0	39.5		-10	55
12745		49.5	11.32	0	39.5		-10	55
12750		49.5	11.32	0	39.5		-10	55
12765		49.73	11.32	0	39.5		-10	55
12785		49.81	11.32	0	39.5		-10	55
12805		49.59	11.32	0	39.5		-10	55
12815		49.59	11.32	0	39.5		-10	55
12825		49.78	11.32	0	39.5		-10	55
12845		49.65	11.32	0	39.5		-10	55
12865		49.75	11.32	0	39.5		-10	55
12875		49.75	11.32	0	39.5		-10	55
12885		49.75	11.32	0	39.5		-10	55
12905		49.65	11.32	0	39.5		-10	55
12925		49.65	11.32	0	39.5		-10	55
12940		49.65	11.32	0	39.5		-10	55
12945		49.36	11.32	0	39.5		-10	55
12965		49.42	11.32	0	39.5		-10	55
12985		49.39	11.32	0	39.5		-10	55
13000		49.39	11.32	0	39.5		-10	55
13005		49.24	11.32	0	39.5		-10	55
13025		49.04	11.32	0	39.5		-10	55
13045		48.89	11.32	0	39.5		-10	55
13065		48.45	11.37	0	39.5		-10	55
13085		48.59	11.37	0	39.5		-10	55
13105		48.29	11.37	0	39.5		-10	55
13125		48.02	11.37	0	39.5		-10	55
13145		47.85	11.37	0	39.5		-10	55
13165		47.8	11.37	0	39.5		-10	55
13185		47.28	11.37	0	39.5		-10	55
13190		47.28	11.37	0	39.5		-10	55
13205		47.16	11.37	0	39.5		-10	55
13225		46.98	11.37	0	39.5		-10	55
13245		46.63	11.37	0	39.5		-10	55
13250		46.63	11.37	0	39.5		-10	55
13265		46.51	11.37	0	39.5		-10	55
13285		46.29	11.37	0	39.5		-10	55
13305		46.05	11.37	0	39.5		-10	55
13315		46.05	11.37	0	39.5		-10	55
13325		45.89	11.37	0	39.5		-10	55
13345		45.69	11.37	0	39.5		-10	55
13365		45.53	11.37	0	39.5		-10	55
13375		45.53	11.37	0	39.5		-10	55
13385		45.27	11.37	0	39.5		-10	55
13405		44.98	11.37	0	39.5		-10	55
13425		44.87	11.37	0	39.5		-10	55
13440		44.87	11.37	0	39.5		-10	55
13445		44.54	11.37	0	39.5		-10	55
13465		44.4	11.37	0	39.5		-10	55
13485		44.15	11.37	0	39.5		-10	55
13500		44.15	11.37	0	39.5		-10	55
13505		43.89	11.37	0	39.5		-10	55
13525		43.83	11.37	0	39.5		-10	55
13545		43.57	11.37	0	39.5		-10	55
13560		43.57	11.37	0	39.5		-10	55
13565		43.62	11.37	0	39.5		-10	55
13585		43.23	11.37	0	39.5		-10	55
13605		42.98	11.37	0	39.5		-10	55
13625		42.88	11.32	2	39.5		-10	55
13645		42.79	11.32	2	39.5		-10	55
13665		42.55	11.32	2	39.5		-10	55
13685		42.56	11.32	2	39.5		-10	55
13705		42.19	11.32	2	39.5		-10	55
13725		42.04	11.32	2	39.5		-10	55
13745		41.98	11.32	2	39.5		-10	55
13750		41.98	11.32	4	39.5		-10	55
13765		41.82	11.32	4	39.5		-10	55
13785		41.64	11.32	4	39.5		-10	55
13805		41.52	11.32	4	39.5		-10	55
13810		41.52	11.32	4	39.5		-10	55
13825		41.24	11.32	4	39.5		-10	55
13845		40.92	11.32	4	39.5		-10	55
13865		40.97	11.32	4	39.5		-10	55
13875		40.97	11.32	5	39.5		-10	55
13885		40.91	11.32	5	39.5		-10	55
13905		40.8	11.32	5	39.5		-10	55
13925		40.66	11.32	5	39.5		-10	55
13935		40.66	11.32	5	39.5		-10	55
13945		40.57	11.32	5	39.5		-10	55
13965		40.5	11.32	5	39.5		-10	55
13985		40.37	11.32	5	39.5		-10	55
14000		40.37	11.32	5	39.5		-10	55
14005		40.21	11.32	5	39.5		-10	55
14025		40.15	11.32	5	39.5		-10	55
14045		40.05	11.32	5	39.5		-10	55
14060		40.05	11.32	5	39.5		-10	55
14065		40.14	11.32	5	39.5		-10	55
14085		39.88	11.32	5	39.5		-10	55
14105		39.83	11.32	5	39.5		-10	55
14125		39.93	11.57	5	39.5		-10	55
14145		39.9	11.57	5	39.5		-10	55
14165		39.84	11.57	5	39.5		-10	55
14185		39.77	11.57	5	39.5		-10	55
14205		39.76	11.57	5	39.5		-10	55
14225		39.91	11.57	5	39.5		-10	55
14245		39.81	11.57	5	39.5		-10	55
14250		39.81	11.57	5	39.5		-10	55
14265		39.83	11.57	5	39.5		-10	55
14285		39.71	11.57	5	39.5		-10	55
14305		39.59	11.57	5	39.5		-10	55
14310		39.59	11.57	5	39.5		-10	55
14325		39.76	11.57	5	39.5		-10	55
14345		39.67	11.57	5	39.5		-10	55
14365		39.71	11.57	5	39.5		-10	55
14375		39.71	11.57	5	39.5		-10	55
14385		39.72	11.57	5	39.5		-10	55
14405		39.69	11.57	5	39.5		-10	55
14425		39.83	11.57	5	39.5		-10	55
14435		39.83	11.57	5	39.5		-10	55
14445		39.77	11.57	5	39.5		-10	55
14465		39.91	11.57	5	39.5		-10	55
14485		39.81	11.57	5	39.5		-10	55
14500		39.81	11.57	5	39.5		-10	55
14505		39.81	11.57	5	39.5		-10	55
14525		39.83	11.57	5	39.5		-10	55
14545		39.94	11.57	5	39.5		-10	55
14560		39.94	11.57	5	39.5		-10	55
14565		40.01	11.57	5	39.5		-10	55
14585		40.09	11.57	5	39.5		-10	55
14605		40.26	11.57	5	39.5		-10	55
14625		40.15	11.45	0	39.5		-10	55
14645		40.39	11.45	0	39.5		-10	55
14665		40.41	11.45	0	39.5		-10	55
14685		40.57	11.45	0	39.5		-10	55
14705		40.67	11.45	0	39.5		-10	55
14725		40.82	11.45	0	39.5		-10	55
14745		40.83	11.45	0	39.5		-10	55
14750		40.83	11.45	0	39.5		-10	55
14765		41.18	11.45	0	39.5		-10	55
14785		41.24	11.45	0	39.5		-10	55
14805		41.26	11.45	0	39.5		-10	55
14810		41.26	11.45	0	39.5		-10	55
14825		41.49	11.45	0	39.5		-10	55
14845		41.8	11.45	0	39.5		-10	55
14865		41.88	11.45	0	39.5		-10	55
14870		41.88	11.45	0	39.5		-10	55
14885		42.13	11.45	0	39.5		-10	55
14905		42.25	11.45	0	39.5		-10	55
14925		42.55	11.45	0	39.5		-10	55
14935		42.55	11.45	0	39.5		-10	55
14945		42.58	11.45	0	39.5		-10	55
14965		42.89	11.45	0	39.5		-10	55
14985		43.13	11.45	0	39.5		-10	55
14995		43.13	11.45	0	39.5		-10	55
15005		43.27	11.45	0	39.5		-10	55
15025		43.61	11.45	0	39.5		-10	55
15045		43.79	11.45	0	39.5		-10	55
15060		43.79	11.45	0	39.5		-10	55
15065		44	11.45	0	39.5		-10	55
15085		44.18	11.45	0	39.5		-10	55
15105		44.3	11.45	0	39.5		-10	55
15125		44.56	11.57	0	39.5		-10	55
15145		44.69	11.57	0	39.5		-10	55
15165		44.9	11.57	0	39.5		-10	55
15185		44.99	11.57	0	39.5		-10	55
15200		44.99	11.57	0	39.5		-10	55
15205		45.37	11.57	0	39.5		-10	55
15225		45.44	11.57	0	39.5		-10	55
15245		45.79	11.57	0	39.5		-10	55
15265		45.89	11.57	0	39.5		-10	55
15285		46.05	11.57	0	39.5		-10	55
15305		46.21	11.57	0	39.5		-10	55
15310		46.21	11.57	0	39.5		-10	55
15325		46.38	11.57	0	39.5		-10	55
15345		46.62	11.57	0	39.5		-10	55
15365		46.74	11.57	0	39.5		-10	55
15370		46.74	11.57	0	39.5		-10	55
15385		46.97	11.57	0	39.5		-10	55
15405		47.17	11.57	0	39.5		-10	55
15425		47.26	11.57	0	39.5		-10	55
15435		47.26	11.57	0	39.5		-10	55
15445		47.57	11.57	0	39.5		-10	55
15465		47.74	11.57	0	39.5		-10	55
15485		47.92	11.57	0	39.5		-10	55
15495		47.92	11.57	0	39.5		-10	55
15505		48.04	11.57	0	39.5		-10	55
15525		48.06	11.57	0	39.5		-10	55
15545		48.15	11.57	0	39.5		-10	55
15560		48.15	11.57	0	39.5		-10	55
15565		48.48	11.57	0	39.5		-10	55
15585		48.51	11.57	0	39.5		-10	55
15605		48.77	11.57	0	39.5		-10	55
15620		48.77	11.57	0	39.5		-10	55
15625		48.84	11.57	0	39.5		-10	55
15645		48.96	11.57	0	39.5		-10	55
15665		49.06	11.57	0	39.5		-10	55
15685		49.28	11.64	0	39.5		-10	55
15705		49.2	11.64	0	39.5		-10	55
15725		49.37	11.64	0	39.5		-10	55
15745		49.64	11.64	0	39.5		-10	55
15765		49.58	11.64	0	39.5		-10	55
15785		49.57	11.64	0	39.5		-10	55
15805		49.54	11.64	0	39.5		-10	55
15810		49.54	11.64	0	39.5		-10	55
15825		49.63	11.64	0	39.5		-10	55
15845		49.71	11.64	0	39.5		-10	55
15865		49.69	11.64	0	39.5		-10	55
15870		49.69	11.64	0	39.5		-10	55
15885		49.57	11.64	0	39.5		-10	55
15905		49.65	11.64	0	39.5		-10	55
15925		49.46	11.64	0	39.5		-10	55
15935		49.46	11.64	0	39.5		-10	55
15945		49.58	11.64	0	39.5		-10	55
15965		49.57	11.64	0	39.5		-10	55
15985		49.33	11.64	0	39.5		-10	55
15995		49.33	11.64	0	39.5		-10	55
16005		49.39	11.64	0	39.5		-10	55
16025		49.23	11.64	0	39.5		-10	55
16045		49.08	11.64	0	39.5		-10	55
16060		49.08	11.64	0	39.5		-10	55
16065		48.79	11.64	0	39.5		-10	55
16085		48.67	11.64	0	39.5		-10	55
16105		48.69	11.64	0	39.5		-10	55
16120		48.69	11.64	0	39.5		-10	55
16125		48.43	11.64	0	39.5		-10	55
16145		48.22	11.64	0	39.5		-10	55
16165		47.97	11.64	0	39.5		-10	55
16185		47.75	11.75	0	39.5		-10	55
16205		47.53	11.75	0	39.5		-10	55
16225		47.44	11.75	0	39.5		-10	55
16245		47.12	11.75	0	39.5		-10	55
16265		46.95	11.75	0	39.5		-10	55
16285		46.71	11.75	0	39.5		-10	55
16305		46.42	11.75	0	39.5		-10	55
16310		46.42	11.75	0	39.5		-10	55
16325		46.23	11.75	0	39.5		-10	55
16345		46.12	11.75	0	39.5		-10	55
16365		45.72	11.75	0	39.5		-10	55
16370		45.72	11.75	0	39.5		-10	55
16385		45.43	11.75	0	39.5		-10	55
16405		45.35	11.75	0	39.5		-10	55
16425		45.1	11.75	0	39.5		-10	55
16435		45.1	11.75	0	39.5		-10	55
16445		44.85	11.75	0	39.5		-10	55
16465		44.7	11.75	0	39.5		-10	55
16485		44.6	11.75	0	39.5		-10	55
16495		44.6	11.75	0	39.5		-10	55
16505		44.32	11.75	0	39.5		-10	55
16525		44.23	11.75	0	39.5		-10	55
16545		44.03	11.75	0	39.5		-10	55
16555		44.03	11.75	0	39.5		-10	55
16565		43.83	11.75	0	39.5		-10	55
16585		43.72	11.75	0	39.5		-10	55
16605		43.49	11.75	0	39.5		-10	55
16620		43.49	11.75	0	39.5		-10	55
16625		43.44	11.75	0	39.5		-10	55
16645		43.01	11.75	0	39.5		-10	55
16665		43.04	11.75	0	39.5		-10	55
16680		43.04	11.75	0	39.5		-10	55
16685		42.77	11.75	0	39.5		-10	55
16705		42.4	11.75	0	39.5		-10	55
16725		42.39	11.75	0	39.5		-10	55
16745		42.27	11.69	0	39.5		-10	55
16765		42.11	11.69	0	39.5		-10	55
16785		41.9	11.69	0	39.5		-10	55
16805		41.79	11.69	0	39.5		-10	55
16825		41.65	11.69	0	39.5		-10	55
16845		41.46	11.69	0	39.5		-10	55
16865		41.28	11.69	0	39.5		-10	55
16870		41.28	11.69	0	39.5		-10	55
16885		41.19	11.69	0	39.5		-10	55
16905		40.99	11.69	0	39.5		-10	55
16925		40.9	11.69	0	39.5		-10	55
16930		40.9	11.69	0	39.5		-10	55
16945		40.75	11.69	0	39.5		-10	55
16965		40.55	11.69	0	39.5		-10	55
16985		40.51	11.69	0	39.5		-10	55
16995		40.51	11.69	0	39.5		-10	55
17005		40.28	11.69	0	39.5		-10	55
17025		40.28	11.69	0	39.5		-10	55
17045		40.29	11.69	0	39.5		-10	55
17055		40.29	11.69	0	39.5		-10	55
17065		40.18	11.69	0	39.5		-10	55
17085		40.05	11.69	0	39.5		-10	55
17105		39.89	11.69	0	39.5		-10	55
17120		39.89	11.69	0	39.5		-10	55
17125		39.86	11.69	0	39.5		-10	55
17145		39.87	11.69	0	39.5		-10	55
17165		39.76	11.69	0	39.5		-10	55
17180		39.76	11.69	0	39.5		-10	55
17185		39.84	11.69	0	39.5		-10	55
17205		39.79	11.69	0	39.5		-10	55
17225		39.69	11.69	0	39.5		-10	55
17245		39.73	11.8	0	39.5		-10	55
17265		39.71	11.8	0	39.5		-10	55
17285		39.59	11.8	0	39.5		-10	55
17305		39.6	11.8	0	39.5		-10	55
17325		39.63	11.8	0	39.5		-10	55
17345		39.58	11.8	0	39.5		-10	55
17365		39.64	11.8	0	39.5		-10	55
17370		39.64	11.8	0	39.5		-10	55
17385		39.73	11.8	0	39.5		-10	55
17405		39.6	11.8	0	39.5		-10	55
17425		39.77	11.8	0	39.5		-10	55
17430		39.77	11.8	0	39.5		-10	55
17445		39.63	11.8	0	39.5		-10	55
17465		39.7	11.8	0	39.5		-10	55
17485		39.7	11.8	0	39.5		-10	55
17495		39.7	11.8	4	39.5		-10	55
17505		39.76	11.8	4	39.5		-10	55
17525		39.78	11.8	4	39.5		-10	55
17545		40	11.8	4	39.5		-10	55
17555		40	11.8	4	39.5		-10	55
17565		40.01	11.8	4	39.5		-10	55
17585		40.18	11.8	4	39.5		-10	55
17605		40.12	11.8	4	39.5		-10	55
17620		40.12	11.8	6	39.5		-10	55
17625		40.2	11.8	6	39.5		-10	55
17645		40.36	11.8	6	39.5		-10	55
17665		40.46	11.8	6	39.5		-10	55
17680		40.46	11.8	6	39.5		-10	55
17685		40.65	11.8	6	39.5		-10	55
17705		40.87	11.8	6	39.5		-10	55
17725		40.96	11.8	6	39.5		-10	55
17745		41.22	11.8	8	39.5		-10	55
17765		41.44	11.8	8	39.5		-10	55
17785		41.48	11.8	8	39.5		-10	55
17805		41.69	11.8	8	39.5		-10	55
17825		41.69	11.8	8	39.5		-10	55
17845		42.05	11.8	8	39.5		-10	55
17865		42.31	11.8	9	39.5		-10	55
17885		42.46	11.8	9	39.5		-10	55
17905		42.73	11.8	9	39.5		-10	55
17925		42.94	11.8	9	39.5		-10	55
17930		42.94	11.8	9	39.5		-10	55
17945		43.1	11.8	9	39.5		-10	55
17965		43.22	11.8	9	39.5		-10	55
17985		43.53	11.8	9	39.5		-10	55
17990		43.53	11.8	9	39.5		-10	55
18005		43.64	11.8	9	39.5		-10	55
18025		43.85	11.8	9	39.5		-10	55
18045		44.2	11.8	9	39.5		-10	55
18055		44.2	11.8	9	39.5		-10	55
18065		44.38	11.8	9	39.5		-10	55
18085		44.41	11.8	9	39.5		-10	55
18105		44.64	11.8	9	39.5		-10	55
18115		44.64	11.8	9	39.5		-10	55
18125		44.85	11.8	9	39.5		-10	55
18145		45.24	11.8	9	39.5		-10	55
18165		45.15	11.8	9	39.5		-10	55
18180		45.15	11.8	9	39.5		-10	55
18185		45.58	11.8	9	39.5		-10	55
18205		45.6	11.8	9	39.5		-10	55
18225		45.82	11.8	9	39.5		-10	55
18240		45.82	11.8	9	39.5		-10	55
18245		46.08	11.8	9	39.5		-10	55
18265		46.39	11.8	9	39.5		-10	55
18285		46.48	11.8	9	39.5		-10	55
18305		46.73	11.75	9	39.5		-10	55
18325		46.8	11.75	9	39.5		-10	55
18345		46.94	11.75	9	39.5		-10	55
18365		47.27	11.75	9	39.5		-10	55
18385		47.35	11.75	9	39.5		-10	55
18405		47.58	11.75	9	39.5		-10	55
18425		47.59	11.75	9	39.5		-10	55
18430		47.59	11.75	9	39.5		-10	55
18445		47.85	11.75	9	39.5		-10	55
18465		47.96	11.75	9	39.5		-10	55
18485		48.24	11.75	9	39.5		-10	55
18490		48.24	11.75	9	39.5		-10	55
18505		48.38	11.75	9	39.5		-10	55
18525		48.45	11.75	9	39.5		-10	55
18545		48.61	11.75	9	39.5		-10	55
18555		48.61	11.75	9	39.5		-10	55
18565		48.81	11.75	9	39.5		-10	55
18585		48.9	11.75	9	39.5		-10	55
18605		48.98	11.75	9	39.5		-10	55
18615		48.98	11.75	6	39.5		-10	55
18625		49.19	11.75	6	39.5		-10	55
18645		49.23	11.75	6	39.5		-10	55
18665		49.21	11.75	6	39.5		-10	55
18680		49.21	11.75	6	39.5		-10	55
18685		49.32	11.75	6	39.5		-10	55
18705		49.44	11.75	6	39.5		-10	55
18725		49.29	11.75	6	39.5		-10	55
18740		49.29	11.75	0	39.5		-10	55
18745		49.57	11.75	0	39.5		-10	55
18765		49.48	11.75	0	39.5		-10	55
18785		49.39	11.75	0	39.5		-10	55
18805		49.58	12.13	0	39.5		-10	55
18825		49.58	12.13	0	39.5		-10	55
18845		49.59	12.13	0	39.5		-10	55
18865		49.4	12.13	0	39.5		-10	55
18885		49.67	12.13	0	39.5		-10	55
18905		49.48	12.13	0	39.5		-10	55
18925		49.34	12.13	0	39.5		-10	55
18930		49.34	12.13	0	39.5		-10	55
18945		49.34	12.13	0	39.5		-10	55
18965		49.32	12.13	0	39.5		-10	55
18985		48.82	12.13	0	39.5		-10	55
18990		48.82	12.13	0	39.5		-10	55
19005		48.84	12.13	0	39.5		-10	55
19025		48.87	12.13	0	39.5		-10	55
19045		48.71	12.13	0	39.5		-10	55
19055		48.71	12.13	0	39.5		-10	55
19065		48.27	12.13	0	39.5		-10	55
19085		48.11	12.13	0	39.5		-10	55
19105		47.95	12.13	0	39.5		-10	55
19115		47.95	12.13	0	39.5		-10	55
19125		47.82	12.13	0	39.5		-10	55
19145		47.48	12.13	0	39.5		-10	55
19165		47.18	12.13	0	39.5		-10	55
19175		47.18	12.13	0	39.5		-10	55
19185		47.11	12.13	0	39.5		-10	55
19205		46.78	12.13	0	39.5		-10	55
19225		46.53	12.13	0	39.5		-10	55
19240		46.53	12.13	0	39.5		-10	55
19245		46.62	12.13	0	39.5		-10	55
19265		46.2	12.13	0	39.5		-10	55
19285		46.03	12.13	0	39.5		-10	55
19300		46.03	12.13	0	39.5		-10	55
19305		45.69	12.13	0	39.5		-10	55
19325		45.61	12.13	0	39.5		-10	55
19345		45.41	12.13	0	39.5		-10	55
19365		45.09	11.98	0	39.5		-10	55
19385		44.82	11.98	0	39.5		-10	55
19405		44.76	11.98	0	39.5		-10	55
19425		44.48	11.98	0	39.5		-10	55
19430		44.48	11.98	0	39.5		-10	55
19445		44.32	11.98	0	39.5		-10	55
19465		44.18	11.98	0	39.5		-10	55
19485		43.9	11.98	0	39.5		-10	55
19490		43.9	11.98	0	39.5		-10	55
19505		43.75	11.98	0	39.5		-10	55
19525		43.57	11.98	0	39.5		-10	55
19545		43.44	11.98	0	39.5		-10	55
19550		43.44	11.98	0	39.5		-10	55
19565		43.28	11.98	0	39.5		-10	55
19585		43.07	11.98	0	39.5		-10	55
19605		43.04	11.98	0	39.5		-10	55
19615		43.04	11.98	0	39.5		-10	55
19625		42.66	11.98	0	39.5		-10	55
19645		42.42	11.98	0	39.5		-10	55
19665		42.39	11.98	0	39.5		-10	55
19675		42.39	11.98	0	39.5		-10	55
19685		42.24	11.98	0	39.5		-10	55
19705		42.12	11.98	0	39.5		-10	55
19725		41.92	11.98	0	39.5		-10	55
19740		41.92	11.98	0	39.5		-10	55
19745		41.79	11.98	0	39.5		-10	55
19765		41.62	11.98	0	39.5		-10	55
19785		41.34	11.98	0	39.5		-10	55
19800		41.34	11.98	0	39.5		-10	55
19805		41.17	11.98	0	39.5		-10	55
19825		41.09	11.98	0	39.5		-10	55
19845		40.95	11.98	0	39.5		-10	55
19865		40.75	11.95	0	39.5		-10	55
19885		40.65	11.95	0	39.5		-10	55
19905		40.61	11.95	0	39.5		-10	55
19925		40.59	11.95	0	39.5		-10	55
19945		40.41	11.95	0	39.5		-10	55
19965		40.32	11.95	0	39.5		-10	55
19985		40.25	11.95	0	39.5		-10	55
19990		40.25	11.95	0	39.5		-10	55
20005		40.19	11.95	0	39.5		-10	55
20025		40.12	11.95	0	39.5		-10	55
20045		39.94	11.95	0	39.5		-10	55
20050		39.94	11.95	0	39.5		-10	55
20065		39.84	11.95	0	39.5		-10	55
20085		39.78	11.95	0	39.5		-10	55
20105		39.79	11.95	0	39.5		-10	55
20115		39.79	11.95	0	39.5		-10	55
20125		39.78	11.95	0	39.5		-10	55
20145		39.77	11.95	0	39.5		-10	55
20165		39.7	11.95	0	39.5		-10	55
20175		39.7	11.95	0	39.5		-10	55
20185		39.62	11.95	0	39.5		-10	55
20205		39.62	11.95	0	39.5		-10	55
20225		39.6	11.95	0	39.5		-10	55
20240		39.6	11.95	0	39.5		-10	55
20245		39.7	11.95	0	39.5		-10	55
20265		39.7	11.95	0	39.5		-10	55
20285		39.55	11.95	0	39.5		-10	55
20300		39.55	11.95	0	39.5		-10	55
20305		39.65	11.95	0	39.5		-10	55
20325		39.68	11.95	0	39.5		-10	55
20345		39.67	11.95	0	39.5		-10	55
20365		39.55	12.18	0	39.5		-10	55
20385		39.73	12.18	0	39.5		-10	55
20405		39.7	12.18	0	39.5		-10	55
20425		39.69	12.18	0	39.5		-10	55
20445		39.75	12.18	0	39.5		-10	55
20465		39.79	12.18	0	39.5		-10	55
20485		39.92	12.18	0	39.5		-10	55
20505		39.93	12.18	0	39.5		-10	55
20525		40.2	12.18	0	39.5		-10	55
20545		40.25	12.18	0	39.5		-10	55
20550		40.25	12.18	0	39.5		-10	55
20565		40.39	12.18	0	39.5		-10	55
20585		40.49	12.18	0	39.5		-10	55
20605		40.42	12.18	0	39.5		-10	55
20615		40.42	12.18	0	39.5		-10	55
20625		40.7	12.18	0	39.5		-10	55
20645		40.98	12.18	0	39.5		-10	55
20665		41.16	12.18	0	39.5		-10	55
20675		41.16	12.18	0	39.5		-10	55
20685		41.27	12.18	0	39.5		-10	55
20705		41.5	12.18	0	39.5		-10	55
20725		41.73	12.18	0	39.5		-10	55
20735		41.73	12.18	0	39.5		-10	55
20745		41.95	12.18	0	39.5		-10	55
20765		41.99	12.18	0	39.5		-10	55
20785		42.13	12.18	0	39.5		-10	55
20800		42.13	12.18	0	39.5		-10	55
20805		42.37	12.18	0	39.5		-10	55
20825		42.52	12.18	0	39.5		-10	55
20845		42.85	12.18	0	39.5		-10	55
20860		42.85	12.18	4	39.5		-10	55
20865		42.91	12.18	4	39.5		-10	55
20885		43.4	12.18	4	39.5		-10	55
20905		43.5	12.18	4	39.5		-10	55
20925		43.63	12.2	4	39.5		-10	55
20945		43.87	12.2	4	39.5		-10	55
20965		44.07	12.2	4	39.5		-10	55
20985		44.15	12.2	7	39.5		-10	55
21005		44.42	12.2	7	39.5		-10	55
21025		44.6	12.2	7	39.5		-10	55
21045		44.93	12.2	7	39.5		-10	55
21050		44.93	12.2	7	39.5		-10	55
21065		44.98	12.2	7	39.5		-10	55
21085		45.23	12.2	7	39.5		-10	55
21105		45.42	12.2	7	39.5		-10	55
21110		45.42	12.2	7	39.5		-10	55
21125		45.64	12.2	7	39.5		-10	55
21145		45.75	12.2	7	39.5		-10	55
21165		46.1	12.2	7	39.5		-10	55
21175		46.1	12.2	7	39.5		-10	55
21185		46.3	12.2	7	39.5		-10	55
21205		46.57	12.2	7	39.5		-10	55
21225		46.56	12.2	7	39.5		-10	55
21235		46.56	12.2	7	39.5		-10	55
21245		46.79	12.2	7	39.5		-10	55
21265		46.95	12.2	7	39.5		-10	55
21285		47.16	12.2	7	39.5		-10	55
21300		47.16	12.2	7	39.5		-10	55
21305		47.42	12.2	7	39.5		-10	55
21325		47.56	12.2	7	39.5		-10	55
21345		47.72	12.2	7	39.5		-10	55
21360		47.72	12.2	7	39.5		-10	55
21365		47.9	12.2	7	39.5		-10	55
21385		48.07	12.2	7	39.5		-10	55
21405		48.26	12.2	7	39.5		-10	55
21425		48.39	12.22	7	39.5		-10	55
21445		48.42	12.22	7	39.5		-10	55
21465		48.68	12.22	7	39.5		-10	55
21485		48.65	12.22	7	39.5		-10	55
21505		48.86	12.22	7	39.5		-10	55
21525		48.96	12.22	7	39.5		-10	55
21545		48.95	12.22	7	39.5		-10	55
21550		48.95	12.22	7	39.5		-10	55
21565		48.94	12.22	7	39.5		-10	55
21585		49.17	12.22	7	39.5		-10	55
21605		49.16	12.22	7	39.5		-10	55
21610		49.16	12.22	7	39.5		-10	55
21625		49.41	12.22	7	39.5		-10	55
21645		49.33	12.22	7	39.5		-10	55
21665		49.45	12.22	7	39.5		-10	55
21675		49.45	12.22	7	39.5		-10	55
21685		49.48	12.22	7	39.5		-10	55
21705		49.53	12.22	7	39.5		-10	55
21725		49.5	12.22	7	39.5		-10	55
21735		49.5	12.22	6	39.5		-10	55
21745		49.53	12.22	6	39.5		-10	55
21765		49.54	12.22	6	39.5		-10	55
21785		49.54	12.22	6	39.5		-10	55
21795		49.54	12.22	6	39.5		-10	55
21805		49.36	12.22	6	39.5		-10	55
21825		49.23	12.22	6	39.5		-10	55
21845		49.25	12.22	6	39.5		-10	55
21860		49.25	12.22	5	39.5		-10	55
21865		49.04	12.22	5	39.5		-10	55
21885		49.19	12.22	5	39.5		-10	55
21905		48.99	12.22	5	39.5		-10	55
21925		48.83	12.26	5	39.5		-10	55
21945		48.7	12.26	5	39.5		-10	55
21965		48.48	12.26	5	39.5		-10	55
21985		48.49	12.26	0	39.5		-10	55
22005		48.23	12.26	0	39.5		-10	55
22025		47.99	12.26	0	39.5		-10	55
22045		47.95	12.26	0	39.5		-10	55
22065		47.65	12.26	0	39.5		-10	55
22085		47.6	12.26	0	39.5		-10	55
22105		47.48	12.26	0	39.5		-10	55
22110		47.48	12.26	0	39.5		-10	55
22125		47.23	12.26	0	39.5		-10	55
22145		46.89	12.26	0	39.5		-10	55
22165		46.69	12.26	0	39.5		-10	55
22170		46.69	12.26	0	39.5		-10	55
22185		46.37	12.26	0	39.5		-10	55
22205		46.17	12.26	0	39.5		-10	55
22225		45.98	12.26	0	39.5		-10	55
22235		45.98	12.26	0	39.5		-10	55
22245		45.81	12.26	0	39.5		-10	55
22265		45.67	12.26	0	39.5		-10	55
22285		45.34	12.26	0	39.5		-10	55
22295		45.34	12.26	0	39.5		-10	55
22305		45.11	12.26	0	39.5		-10	55
22325		45.16	12.26	0	39.5		-10	55
22345		44.63	12.26	0	39.5		-10	55
22360		44.63	12.26	0	39.5		-10	55
22365		44.5	12.26	0	39.5		-10	55
22385		44.31	12.26	0	39.5		-10	55
22405		44.27	12.26	0	39.5		-10	55
22420		44.27	12.26	0	39.5		-10	55
22425		43.96	12.26	0	39.5		-10	55
22445		43.75	12.26	0	39.5		-10	55
22465		43.6	12.26	0	39.5		-10	55
22485		43.46	12.28	0	39.5		-10	55
22505		43.34	12.28	0	39.5		-10	55
22525		43.23	12.28	0	39.5		-10	55
22545		42.81	12.28	0	39.5		-10	55
22565		42.56	12.28	0	39.5		-10	55
22585		42.52	12.28	0	39.5		-10	55
22605		42.49	12.28	0	39.5		-10	55
22610		42.49	12.28	0	39.5		-10	55
22625		42.26	12.28	0	39.5		-10	55
22645		41.98	12.28	0	39.5		-10	55
22665		41.96	12.28	0	39.5		-10	55
22670		41.96	12.28	0	39.5		-10	55
22685		41.81	12.28	0	39.5		-10	55
22705		41.58	12.28	0	39.5		-10	55
22725		41.49	12.28	0	39.5		-10	55
22735		41.49	12.28	0	39.5		-10	55
22745		41.3	12.28	0	39.5		-10	55
22765		41.22	12.28	0	39.5		-10	55
22785		41.07	12.28	0	39.5		-10	55
22795		41.07	12.28	0	39.5		-10	55
22805		40.95	12.28	0	39.5		-10	55
22825		40.71	12.28	0	39.5		-10	55
22845		40.57	12.28	0	39.5		-10	55
22860		40.57	12.28	0	39.5		-10	55
22865		40.42	12.28	0	39.5		-10	55
22885		40.38	12.28	0	39.5		-10	55
22905		40.37	12.28	0	39.5		-10	55
22920		40.37	12.28	0	39.5		-10	55
22925		40.32	12.28	0	39.5		-10	55
22945		40.02	12.28	0	39.5		-10	55
22965		39.97	12.28	0	39.5		-10	55
22985		39.99	12.46	0	39.5		-10	55
23005		39.85	12.46	0	39.5		-10	55
23025		39.88	12.46	0	39.5		-10	55
23045		39.78	12.46	0	39.5		-10	55
23065		39.73	12.46	0	39.5		-10	55
23085		39.67	12.46	0	39.5		-10	55
23105		39.65	12.46	0	39.5		-10	55
23110		39.65	12.46	0	39.5		-10	55
23125		39.63	12.46	0	39.5		-10	55
23145		39.63	12.46	0	39.5		-10	55
23165		39.58	12.46	0	39.5		-10	55
23170		39.58	12.46	0	39.5		-10	55
23185		39.53	12.46	0	39.5		-10	55
23205		39.48	12.46	0	39.5		-10	55
23225		39.59	12.46	0	39.5		-10	55
23235		39.59	12.46	0	39.5		-10	55
23245		39.41	12.46	0	39.5		-10	55
23265		39.57	12.46	0	39.5		-10	55
23285		39.55	12.46	0	39.5		-10	55
23295		39.55	12.46	0	39.5		-10	55
23305		39.72	12.46	0	39.5		-10	55
23325		39.69	12.46	0	39.5		-10	55
23345		39.75	12.46	0	39.5		-10	55
23355		39.75	12.46	0	39.5		-10	55
23365		39.79	12.46	0	39.5		-10	55
23385		40	12.46	0	39.5		-10	55
23405		39.89	12.46	0	39.5		-10	55
23420		39.89	12.46	0	39.5		-10	55
23425		40.1	12.46	0	39.5		-10	55
23445		40.34	12.46	0	39.5		-10	55
23465		40.35	12.46	0	39.5		-10	55
23480		40.35	12.46	0	39.5		-10	55
23485		40.48	12.46	0	39.5		-10	55
23505		40.7	12.46	0	39.5		-10	55
23525		40.82	12.46	0	39.5		-10	55
23545		40.95	12.38	0	39.5		-10	55
23565		41.08	12.38	0	39.5		-10	55
23585		41.28	12.38	0	39.5		-10	55
23605		41.56	12.38	0	39.5		-10	55
23625		41.62	12.38	0	39.5		-10	55
23645		41.97	12.38	0	39.5		-10	55
23665		42.11	12.38	0	39.5		-10	55
23670		42.11	12.38	0	39.5		-10	55
23685		42.32	12.38	0	39.5		-10	55
23705		42.67	12.38	0	39.5		-10	55
23725		42.75	12.38	0	39.5		-10	55
23730		42.75	12.38	0	39.5		-10	55
23745		43	12.38	0	39.5		-10	55
23765		42.99	12.38	0	39.5		-10	55
23785		43.5	12.38	0	39.5		-10	55
23795		43.5	12.38	0	39.5		-10	55
23805		43.75	12.38	0	39.5		-10	55
23825		43.78	12.38	0	39.5		-10	55
23845		44.01	12.38	0	39.5		-10	55
23855		44.01	12.38	0	39.5		-10	55
23865		44.26	12.38	0	39.5		-10	55
23885		44.32	12.38	0	39.5		-10	55
23905		44.8	12.38	0	39.5		-10	55
23920		44.8	12.38	0	39.5		-10	55
23925		44.82	12.38	0	39.5		-10	55
23945		45.13	12.38	0	39.5		-10	55
23965		45.21	12.38	0	39.5		-10	55
23980		45.21	12.38	0	39.5		-10	55
23985		45.45	12.38	0	39.5		-10	55
24005		45.66	12.38	0	39.5		-10	55
24025		45.9	12.38	0	39.5		-10	55
24045		46.19	12.63	0	39.5		-10	55
24065		46.37	12.63	0	39.5		-10	55
24085		46.38	12.63	0	39.5		-10	55
24105		46.59	12.63	0	39.5		-10	55
24125		46.98	12.63	0	39.5		-10	55
24145		47.13	12.63	0	39.5		-10	55
24165		47.02	12.63	0	39.5		-10	55
24170		47.02	12.63	0	39.5		-10	55
24185		47.45	12.63	0	39.5		-10	55
24205		47.64	12.63	0	39.5		-10	55
24225		47.82	12.63	0	39.5		-10	55
24230		47.82	12.63	0	39.5		-10	55
24245		47.9	12.63	0	39.5		-10	55
24265		48.2	12.63	0	39.5		-10	55
24285		48.13	12.63	0	39.5		-10	55
24295		48.13	12.63	0	39.5		-10	55
24305		48.4	12.63	0	39.5		-10	55
24325		48.56	12.63	0	39.5		-10	55
24345		48.55	12.63	0	39.5		-10	55
24355		48.55	12.63	0	39.5		-10	55
24365		48.78	12.63	0	39.5		-10	55
24385		48.82	12.63	0	39.5		-10	55
24405		48.86	12.63	0	39.5		-10	55
24420		48.86	12.63	0	39.5		-10	55
24425		49.11	12.63	0	39.5		-10	55
24445		49.07	12.63	0	39.5		-10	55
24465		49.35	12.63	0	39.5		-10	55
24480		49.35	12.63	0	39.5		-10	55
24485		49.31	12.63	0	39.5		-10	55
24505		49.32	12.63	0	39.5		-10	55
24525		49.42	12.63	0	39.5		-10	55
24545		49.42	12.68	0	39.5		-10	55
24565		49.61	12.68	0	39.5		-10	55
24585		49.5	12.68	0	39.5		-10	55
24605		49.46	12.68	0	39.5		-10	55
24625		49.57	12.68	0	39.5		-10	55
24645		49.39	12.68	0	39.5		-10	55
24665		49.48	12.68	0	39.5		-10	55
24685		49.28	12.68	0	39.5		-10	55
24705		49.41	12.68	0	39.5		-10	55
24725		49.26	12.68	0	39.5		-10	55
24730		49.26	12.68	0	39.5		-10	55
24745		49.06	12.68	0	39.5		-10	55
24765		49.08	12.68	0	39.5		-10	55
24785		49.04	12.68	0	39.5		-10	55
24790		49.04	12.68	0	39.5		-10	55
24805		48.73	12.68	0	39.5		-10	55
24825		48.86	12.68	0	39.5		-10	55
24845		48.53	12.68	0	39.5		-10	55
24855		48.53	12.68	0	39.5		-10	55
24865		48.28	12.68	0	39.5		-10	55
24885		48.18	12.68	0	39.5		-10	55
24905		48.2	12.68	0	39.5		-10	55
24915		48.2	12.68	0	39.5		-10	55
24925		47.72	12.68	0	39.5		-10	55
24945		47.62	12.68	0	39.5		-10	55
24965		47.38	12.68	0	39.5		-10	55
24980		47.38	12.68	0	39.5		-10	55
24985		47.39	12.68	0	39.5		-10	55
25005		46.86	12.68	0	39.5		-10	55
25025		46.75	12.68	0	39.5		-10	55
25045		46.48	12.63	0	39.5		-10	55
25065		46.39	12.63	0	39.5		-10	55
25085		46.1	12.63	0	39.5		-10	55
25105		45.96	12.63	0	39.5		-10	55
25125		45.54	12.63	0	39.5		-10	55
25145		45.48	12.63	0	39.5		-10	55
25165		45.19	12.63	0	39.5		-10	55
25185		45.08	12.63	0	39.5		-10	55
25205		44.98	12.63	0	39.5		-10	55
25225		44.72	12.63	0	39.5		-10	55
25230		44.72	12.63	0	39.5		-10	55
25245		44.45	12.63	0	39.5		-10	55
25265		44.41	12.63	0	39.5		-10	55
25285		44.05	12.63	0	39.5		-10	55
25290		44.05	12.63	0	39.5		-10	55
25305		44.09	12.63	0	39.5		-10	55
25325		43.78	12.63	0	39.5		-10	55
25345		43.44	12.63	0	39.5		-10	55
25355		43.44	12.63	0	39.5		-10	55
25365		43.32	12.63	0	39.5		-10	55
25385		43.31	12.63	0	39.5		-10	55
25405		43.05	12.63	0	39.5		-10	55
25415		43.05	12.63	0	39.5		-10	55
25425		42.77	12.63	0	39.5		-10	55
25445		42.67	12.63	0	39.5		-10	55
25465		42.51	12.63	0	39.5		-10	55
25480		42.51	12.63	0	39.5		-10	55
25485		42.39	12.63	0	39.5		-10	55
25505		42.32	12.63	0	39.5		-10	55
25525		41.98	12.63	0	39.5		-10	55
25540		41.98	12.63	0	39.5		-10	55
25545		41.89	12.63	0	39.5		-10	55
25565		41.56	12.63	0	39.5		-10	55
25585		41.53	12.63	0	39.5		-10	55
25605		41.42	12.53	0	39.5		-10	55
25625		41.38	12.53	0	39.5		-10	55
25645		41.02	12.53	0	39.5		-10	55
25665		40.98	12.53	0	39.5		-10	55
25685		40.72	12.53	0	39.5		-10	55
25705		40.69	12.53	0	39.5		-10	55
25725		40.63	12.53	0	39.5		-10	55
25730		40.63	12.53	0	39.5		-10	55
25745		40.37	12.53	0	39.5		-10	55
25765		40.35	12.53	0	39.5		-10	55
25785		40.29	12.53	0	39.5		-10	55
25790		40.29	12.53	0	39.5		-10	55
25805		40.04	12.53	0	39.5		-10	55
25825		40.12	12.53	0	39.5		-10	55
25845		40	12.53	0	39.5		-10	55
25855		40	12.53	0	39.5		-10	55
25865		39.76	12.53	0	39.5		-10	55
25885		39.78	12.53	0	39.5		-10	55
25905		39.63	12.53	0	39.5		-10	55
25915		39.63	12.53	0	39.5		-10	55
25925		39.7	12.53	0	39.5		-10	55
25945		39.52	12.53	0	39.5		-10	55
25965		39.62	12.53	0	39.5		-10	55
25980		39.62	12.53	2	39.5		-10	55
25985		39.6	12.53	2	39.5		-10	55
26005		39.51	12.53	2	39.5		-10	55
26025		39.45	12.53	2	39.5		-10	55
26040		39.45	12.53	2	39.5		-10	55
26045		39.54	12.53	2	39.5		-10	55
26065		39.49	12.53	2	39.5		-10	55
26085		39.52	12.53	2	39.5		-10	55
26105		39.43	12.55	8	39.5		-10	55
26125		39.61	12.55	8	39.5		-10	55
26145		39.52	12.55	8	39.5		-10	55
26165		39.49	12.55	8	39.5		-10	55
26185		39.6	12.55	8	39.5		-10	55
26205		39.75	12.55	8	39.5		-10	55
26225		39.67	12.55	8	39.5		-10	55
26230		39.67	12.55	9	39.5		-10	55
26245		39.77	12.55	9	39.5		-10	55
26265		39.8	12.55	9	39.5		-10	55
26285		40.08	12.55	9	39.5		-10	55
26290		40.08	12.55	9	39.5		-10	55
26305		40.1	12.55	9	39.5		-10	55
26325		40.18	12.55	9	39.5		-10	55
26345		40.21	12.55	9	39.5		-10	55
26350		40.21	12.55	9	39.5		-10	55
26365		40.6	12.55	9	39.5		-10	55
26385		40.61	12.55	9	39.5		-10	55
26405		40.77	12.55	9	39.5		-10	55
26415		40.77	12.55	9	39.5		-10	55
26425		40.97	12.55	9	39.5		-10	55
26445		41.13	12.55	9	39.5		-10	55
26465		41.3	12.55	9	39.5		-10	55
26475		41.3	12.55	9	39.5		-10	55
26485		41.61	12.55	9	39.5		-10	55
26505		41.79	12.55	9	39.5		-10	55
26525		41.93	12.55	9	39.5		-10	55
26540		41.93	12.55	9	39.5		-10	55
26545		42.11	12.55	9	39.5		-10	55
26565		42.36	12.55	9	39.5		-10	55
26585		42.5	12.55	9	39.5		-10	55
26600		42.5	12.55	9	39.5		-10	55
26605		42.73	12.55	9	39.5		-10	55
26625		42.84	12.55	9	39.5		-10	55
26645		43.18	12.55	9	39.5		-10	55
26665		43.38	12.63	9	39.5		-10	55
26685		43.71	12.63	9	39.5		-10	55
26705		43.89	12.63	9	39.5		-10	55
26725		44.06	12.63	9	39.5		-10	55
26745		44.2	12.63	9	39.5		-10	55
26765		44.53	12.63	9	39.5		-10	55
26785		44.56	12.63	9	39.5		-10	55
26790		44.56	12.63	9	39.5		-10	55
26805		44.85	12.63	9	39.5		-10	55
26825		45.12	12.63	9	39.5		-10	55
26845		45.33	12.63	9	39.5		-10	55
26850		45.33	12.63	9	39.5		-10	55
26865		45.55	12.63	9	39.5		-10	55
26885		45.73	12.63	9	39.5		-10	55
26905		45.85	12.63	9	39.5		-10	55
26915		45.85	12.63	9	39.5		-10	55
26925		46.1	12.63	9	39.5		-10	55
26945		46.27	12.63	9	39.5		-10	55
26965		46.63	12.63	9	39.5		-10	55
26975		46.63	12.63	9	39.5		-10	55
26985		46.69	12.63	9	39.5		-10	55
27005		47.04	12.63	9	39.5		-10	55
27025		47.04	12.63	9	39.5		-10	55
27040		47.04	12.63	9	39.5		-10	55
27045		47.15	12.63	9	39.5		-10	55
27065		47.39	12.63	9	39.5		-10	55
27085		47.69	12.63	9	39.5		-10	55
27100		47.69	12.63	9	39.5		-10	55
27105		47.78	12.63	9	39.5		-10	55
27125		47.84	12.63	9	39.5		-10	55
27145		48.16	12.63	9	39.5		-10	55
27165		48.27	12.83	9	39.5		-10	55
27185		48.4	12.83	9	39.5		-10	55
27205		48.58	12.83	9	39.5		-10	55
27225		48.45	12.83	6	39.5		-10	55
27245		48.73	12.83	6	39.5		-10	55
27265		48.87	12.83	6	39.5		-10	55
27285		48.94	12.83	6	39.5		-10	55
27290		48.94	12.83	6	39.5		-10	55
27305		48.9	12.83	6	39.5		-10	55
27325		49.06	12.83	6	39.5		-10	55
27345		49.15	12.83	6	39.5		-10	55
27350		49.15	12.83	0	39.5		-10	55
27365		49.19	12.83	0	39.5		-10	55
27385		49.15	12.83	0	39.5		-10	55
27405		49.22	12.83	0	39.5		-10	55
27410		49.22	12.83	0	39.5		-10	55
27425		49.28	12.83	0	39.5		-10	55
27445		49.22	12.83	0	39.5		-10	55
27465		49.32	12.83	0	39.5		-10	55
27475		49.32	12.83	0	39.5		-10	55
27485		49.49	12.83	0	39.5		-10	55
27505		49.37	12.83	0	39.5		-10	55
27525		49.15	12.83	0	39.5		-10	55
27540		49.15	12.83	0	39.5		-10	55
27545		49.16	12.83	0	39.5		-10	55
27565		49.36	12.83	0	39.5		-10	55
27585		49.34	12.83	0	39.5		-10	55
27600		49.34	12.83	0	39.5		-10	55
27605		49.34	12.83	0	39.5		-10	55
27625		49.13	12.83	0	39.5		-10	55
27645		49.02	12.83	0	39.5		-10	55
27660		49.02	12.83	0	39.5		-10	55
27665		48.91	12.83	0	39.5		-10	55
27685		48.94	12.83	0	39.5		-10	55
27705		48.77	12.83	0	39.5		-10	55
27725		48.49	12.79	0	39.5		-10	55
27745		48.4	12.79	0	39.5		-10	55
27765		48.3	12.79	0	39.5		-10	55
27785		48.11	12.79	0	39.5		-10	55
27805		48.02	12.79	0	39.5		-10	55
27825		47.82	12.79	0	39.5		-10	55
27845		47.39	12.79	0	39.5		-10	55
27850		47.39	12.79	0	39.5		-10	55
27865		47.39	12.79	0	39.5		-10	55
27885		47.11	12.79	0	39.5		-10	55
27905		47.01	12.79	0	39.5		-10	55
27910		47.01	12.79	0	39.5		-10	55
27925		46.73	12.79	0	39.5		-10	55
27945		46.49	12.79	0	39.5		-10	55
27965		46.26	12.79	0	39.5		-10	55
27975		46.26	12.79	0	39.5		-10	55
27985		45.97	12.79	0	39.5		-10	55
28005		45.83	12.79	0	39.5		-10	55
28025		45.7	12.79	0	39.5		-10	55
28035		45.7	12.79	0	39.5		-10	55
28045		45.37	12.79	0	39.5		-10	55
28065		45.34	12.79	0	39.5		-10	55
28085		44.95	12.79	0	39.5		-10	55
28100		44.95	12.79	0	39.5		-10	55
28105		44.81	12.79	0	39.5		-10	55
28125		44.69	12.79	0	39.5		-10	55
28145		44.34	12.79	0	39.5		-10	55
28160		44.34	12.79	0	39.5		-10	55
28165		44.12	12.79	0	39.5		-10	55
28185		44.05	12.79	0	39.5		-10	55
28205		43.83	12.79	0	39.5		-10	55
28225		43.68	12.68	0	39.5		-10	55
28245		43.56	12.68	0	39.5		-10	55
28265		43.39	12.68	0	39.5		-10	55
28285		43.01	12.68	0	39.5		-10	55
28305		42.91	12.68	0	39.5		-10	55
28325		42.81	12.68	0	39.5		-10	55
28345		42.63	12.68	0	39.5		-10	55
28350		42.63	12.68	0	39.5		-10	55
28365		42.42	12.68	0	39.5		-10	55
28385		42.21	12.68	0	39.5		-10	55
28405		42.17	12.68	0	39.5		-10	55
28410		42.17	12.68	0	39.5		-10	55
28425		42.03	12.68	0	39.5		-10	55
28445		41.82	12.68	0	39.5		-10	55
28465		41.66	12.68	0	39.5		-10	55
28475		41.66	12.68	0	39.5		-10	55
28485		41.5	12.68	0	39.5		-10	55
28505		41.27	12.68	0	39.5		-10	55
28525		41.06	12.68	0	39.5		-10	55
28535		41.06	12.68	0	39.5		-10	55
28545		41.02	12.68	0	39.5		-10	55
28565		40.9	12.68	0	39.5		-10	55
28585		40.82	12.68	0	39.5		-10	55
28600		40.82	12.68	0	39.5		-10	55
28605		40.71	12.68	0	39.5		-10	55
28625		40.54	12.68	0	39.5		-10	55
28645		40.49	12.68	0	39.5		-10	55
28660		40.49	12.68	0	39.5		-10	55
28665		40.36	12.68	0	39.5		-10	55
28685		40.21	12.68	0	39.5		-10	55
28705		40.12	12.68	0	39.5		-10	55
28725		40.04	12.91	0	39.5		-10	55
28745		39.87	12.91	0	39.5		-10	55
28765		39.84	12.91	0	39.5		-10	55
28785		39.66	12.91	0	39.5		-10	55
28805		39.73	12.91	0	39.5		-10	55
28825		39.59	12.91	0	39.5		-10	55
28845		39.53	12.91	0	39.5		-10	55
28850		39.53	12.91	0	39.5		-10	55
28865		39.52	12.91	0	39.5		-10	55
28885		39.55	12.91	0	39.5		-10	55
28905		39.57	12.91	0	39.5		-10	55
28910		39.57	12.91	0	39.5		-10	55
28925		39.5	12.91	0	39.5		-10	55
28945		39.47	12.91	0	39.5		-10	55
28965		39.4	12.91	0	39.5		-10	55
28970		39.4	12.91	0	39.5		-10	55
28985		39.45	12.91	0	39.5		-10	55
29005		39.46	12.91	0	39.5		-10	55
29025		39.46	12.91	0	39.5		-10	55
29035		39.46	12.91	0	39.5		-10	55
29045		39.43	12.91	0	39.5		-10	55
29065		39.65	12.91	0	39.5		-10	55
29085		39.62	12.91	0	39.5		-10	55
29100		39.62	12.91	0	39.5		-10	55
29105		39.66	12.91	0	39.5		-10	55
29125		39.7	12.91	0	39.5		-10	55
29145		39.76	12.91	0	39.5		-10	55
29160		39.76	12.91	0	39.5		-10	55
29165		39.84	12.91	0	39.5		-10	55
29185		40.13	12.91	0	39.5		-10	55
29205		40.14	12.91	0	39.5		-10	55
29220		40.14	12.91	1	39.5		-10	55
29225		40.35	12.91	1	39.5		-10	55
29245		40.35	12.91	1	39.5		-10	55
29265		40.68	12.91	1	39.5		-10	55
29285		40.75	12.98	1	39.5		-10	55
29305		40.89	12.98	1	39.5		-10	55
29325		41.03	12.98	1	39.5		-10	55
29345		41.29	12.98	6	39.5		-10	55
29365		41.4	12.98	6	39.5		-10	55
29385		41.64	12.98	6	39.5		-10	55
29405		41.73	12.98	6	39.5		-10	55
29410		41.73	12.98	6	39.5		-10	55
29425		41.97	12.98	6	39.5		-10	55
29445		42.27	12.98	6	39.5		-10	55
29465		42.45	12.98	6	39.5		-10	55
29470		42.45	12.98	6	39.5		-10	55
29485		42.7	12.98	6	39.5		-10	55
29505		42.96	12.98	6	39.5		-10	55
29525		43.1	12.98	6	39.5		-10	55
29535		43.1	12.98	6	39.5		-10	55
29545		43.3	12.98	6	39.5		-10	55
29565		43.46	12.98	6	39.5		-10	55
29585		43.79	12.98	6	39.5		-10	55
29595		43.79	12.98	6	39.5		-10	55
29605		44	12.98	6	39.5		-10	55
29625		44.15	12.98	6	39.5		-10	55
29645		44.44	12.98	6	39.5		-10	55
29660		44.44	12.98	6	39.5		-10	55
29665		44.78	12.98	6	39.5		-10	55
29685		45.02	12.98	6	39.5		-10	55
29705		45.01	12.98	6	39.5		-10	55
29720		45.01	12.98	6	39.5		-10	55
29725		45.27	12.98	6	39.5		-10	55
29745		45.37	12.98	6	39.5		-10	55
29765		45.64	12.98	6	39.5		-10	55
29785		45.85	13.08	6	39.5		-10	55
29805		46	13.08	6	39.5		-10	55
29825		46.38	13.08	6	39.5		-10	55
29845		46.5	13.08	6	39.5		-10	55
29865		46.67	13.08	6	39.5		-10	55
29885		46.8	13.08	6	39.5		-10	55
29905		46.99	13.08	6	39.5		-10	55
29910		46.99	13.08	6	39.5		-10	55
29925		47.12	13.08	6	39.5		-10	55
29945		47.49	13.08	6	39.5		-10	55
29965		47.61	13.08	6	39.5		-10	55
29970		47.61	13.08	6	39.5		-10	55
29985		47.9	13.08	6	39.5		-10	55
30005		47.82	13.08	6	39.5		-10	55
30025		48	13.08	6	39.5		-10	55
30035		48	13.08	6	39.5		-10	55
30045		48.16	13.08	6	39.5		-10	55
30065		48.41	13.08	6	39.5		-10	55
30085		48.51	13.08	6	39.5		-10	55
30095		48.51	13.08	6	39.5		-10	55
30105		48.67	13.08	6	39.5		-10	55
30125		48.65	13.08	6	39.5		-10	55
30145		48.92	13.08	6	39.5		-10	55
30160		48.92	13.08	6	39.5		-10	55
30165		48.9	13.08	6	39.5		-10	55
30185		48.95	13.08	6	39.5		-10	55
30205		48.94	13.08	6	39.5		-10	55
30220		48.94	13.08	6	39.5		-10	55
30225		49.11	13.08	6	39.5		-10	55
30245		49.23	13.08	6	39.5		-10	55
30265		49.25	13.08	6	39.5		-10	55
30280		49.25	13.08	6	39.5		-10	55
30285		49.22	13.08	6	39.5		-10	55
30305		49.29	13.08	6	39.5		-10	55
30325		49.45	13.08	6	39.5		-10	55
30345		49.4	12.84	6	39.5		-10	55
30365		49.26	12.84	6	39.5		-10	55
30385		49.39	12.84	6	39.5		-10	55
30405		49.32	12.84	6	39.5		-10	55
30425		49.44	12.84	6	39.5		-10	55
30445		49.2	12.84	6	39.5		-10	55
30465		49.17	12.84	6	39.5		-10	55
30470		49.17	12.84	6	39.5		-10	55
30485		49.19	12.84	6	39.5		-10	55
30505		49.11	12.84	6	39.5		-10	55
30525		49.22	12.84	6	39.5		-10	55
30530		49.22	12.84	6	39.5		-10	55
30545		48.98	12.84	6	39.5		-10	55
30565		48.9	12.84	6	39.5		-10	55
30585		48.69	12.84	6	39.5		-10	55
30595		48.69	12.84	6	39.5		-10	55
30605		48.6	12.84	6	39.5		-10	55
30625		48.4	12.84	6	39.5		-10	55
30645		48.31	12.84	6	39.5		-10	55
30655		48.31	12.84	6	39.5		-10	55
30665		48.2	12.84	6	39.5		-10	55
30685		47.97	12.84	6	39.5		-10	55
30705		47.76	12.84	6	39.5		-10	55
30720		47.76	12.84	6	39.5		-10	55
30725		47.71	12.84	6	39.5		-10	55
30745		47.43	12.84	6	39.5		-10	55
30765		47.34	12.84	6	39.5		-10	55
30780		47.34	12.84	6	39.5		-10	55
30785		47.02	12.84	6	39.5		-10	55
30805		46.75	12.84	6	39.5		-10	55
30825		46.64	12.84	6	39.5		-10	55
30845		46.33	12.89	5	39.5		-10	55
30865		46.26	12.89	5	39.5		-10	55
30885		46.02	12.89	5	39.5		-10	55
30905		45.58	12.89	5	39.5		-10	55
30925		45.5	12.89	5	39.5		-10	55
30945		45.29	12.89	5	39.5		-10	55
30965		45.12	12.89	5	39.5		-10	55
30970		45.12	12.89	6	39.5		-10	55
30985		45.06	12.89	6	39.5		-10	55
31005		44.72	12.89	6	39.5		-10	55
31025		44.51	12.89	6	39.5		-10	55
31030		44.51	12.89	6	39.5		-10	55
31045		44.4	12.89	6	39.5		-10	55
31065		44.24	12.89	6	39.5		-10	55
31085		44.04	12.89	6	39.5		-10	55
31095		44.04	12.89	6	39.5		-10	55
31105		43.8	12.89	6	39.5		-10	55
31125		43.49	12.89	6	39.5		-10	55
31145		43.48	12.89	6	39.5		-10	55
31155		43.48	12.89	6	39.5		-10	55
31165		43.16	12.89	6	39.5		-10	55
31185		43.09	12.89	6	39.5		-10	55
31205		42.97	12.89	6	39.5		-10	55
31220		42.97	12.89	6	39.5		-10	55
31225		42.67	12.89	6	39.5		-10	55
31245		42.51	12.89	6	39.5		-10	55
31265		42.29	12.89	6	39.5		-10	55
31280		42.29	12.89	6	39.5		-10	55
31285		42.23	12.89	6	39.5		-10	55
31305		42.01	12.89	6	39.5		-10	55
31325		41.85	12.89	6	39.5		-10	55
31345		41.68	12.99	5	39.5		-10	55
31365		41.71	12.99	5	39.5		-10	55
31385		41.5	12.99	5	39.5		-10	55
31405		41.21	12.99	5	39.5		-10	55
31425		41.19	12.99	5	39.5		-10	55
31445		41.04	12.99	5	39.5		-10	55
31465		40.78	12.99	5	39.5		-10	55
31470		40.78	12.99	6	39.5		-10	55
31485		40.56	12.99	6	39.5		-10	55
31505		40.57	12.99	6	39.5		-10	55
31525		40.55	12.99	6	39.5		-10	55
31530		40.55	12.99	6	39.5		-10	55
31545		40.34	12.99	6	39.5		-10	55
31565		40.32	12.99	6	39.5		-10	55
31585		40.04	12.99	6	39.5		-10	55
31595		40.04	12.99	6	39.5		-10	55
31605		39.99	12.99	6	39.5		-10	55
31625		39.96	12.99	6	39.5		-10	55
31645		39.94	12.99	6	39.5		-10	55
31655		39.94	12.99	6	39.5		-10	55
31665		39.73	12.99	6	39.5		-10	55
31685		39.79	12.99	6	39.5		-10	55
31705		39.67	12.99	6	39.5		-10	55
31715		39.67	12.99	6	39.5		-10	55
31725		39.53	12.99	6	39.5		-10	55
31745		39.62	12.99	6	39.5		-10	55
31765		39.46	12.99	6	39.5		-10	55
31780		39.46	12.99	6	39.5		-10	55
31785		39.53	12.99	6	39.5		-10	55
31805		39.51	12.99	6	39.5		-10	55
31825		39.43	12.99	6	39.5		-10	55
31845		39.53	13.08	5	39.5		-10	55
31865		39.53	13.08	5	39.5		-10	55
31885		39.55	13.08	5	39.5		-10	55
31905		39.5	13.08	5	39.5		-10	55
31925		39.52	13.08	5	39.5		-10	55
31945		39.7	13.08	5	39.5		-10	55
31965		39.64	13.08	6	39.5		-10	55
31985		39.76	13.08	6	39.5		-10	55
32005		39.87	13.08	6	39.5		-10	55
32025		39.96	13.08	6	39.5		-10	55
32030		39.96	13.08	6	39.5		-10	55
32045		40.05	13.08	6	39.5		-10	55
32065		40.05	13.08	6	39.5		-10	55
32085		40.24	13.08	6	39.5		-10	55
32090		40.24	13.08	5	39.5		-10	55
32105		40.47	13.08	5	39.5		-10	55
32125		40.55	13.08	5	39.5		-10	55
32145		40.73	13.08	5	39.5		-10	55
32155		40.73	13.08	5	39.5		-10	55
32165		40.92	13.08	5	39.5		-10	55
32185		41.07	13.08	5	39.5		-10	55
32205		41.18	13.08	5	39.5		-10	55
32215		41.18	13.08	5	39.5		-10	55
32225		41.31	13.08	5	39.5		-10	55
32245		41.58	13.08	5	39.5		-10	55
[truncated: 433 more rows]
