# Supplementary material for: Clinical identification of the stimulus intensity to measure temporal summation of second pain
Source: Sci Rep. 2022 Jul 28;12:12915. doi: 10.1038/s41598-022-17171-6 (PMC9334644; doi:10.1038/s41598-022-17171-6)
Supplement: Supplementary file 2 — Supplementary Information 2. [file 41598_2022_17171_MOESM2_ESM.zip › 41 PT.xlsx]

## Sheet: Sheet1
Timestamp [msec]	Heater [C]	Tec [C]	Water [C]	COVAS	Baseline [C]	Events	LimiterMin [C]	LimiterMax [C]
35		38.99
55		39.16
65		39.16	10.34	0	39		-10	55
75		38.98	10.34	0	39		-10	55
95		39.04	10.34	0	39		-10	55
115		38.96	10.34	0	39		-10	55
130		38.96	10.34	0	39		-10	55
135		39.06	10.34	0	39		-10	55
155		39.02	10.34	0	39		-10	55
175		38.89	10.34	0	39		-10	55
190		38.89	10.34	0	39		-10	55
195		38.98	10.34	0	39		-10	55
215		38.82	10.34	0	39		-10	55
235		38.97	10.34	0	39		-10	55
255		38.97	10.34	0	39		-10	55
275		38.89	10.34	0	39		-10	55
295		38.96	10.34	0	39		-10	55
315		38.97	10.34	0	39		-10	55
335		38.95	10.34	0	39		-10	55
355		38.96	10.34	0	39		-10	55
375		38.89	10.34	0	39		-10	55
380		38.89	10.34	0	39		-10	55
395		38.87	10.34	0	39		-10	55
415		39.06	10.34	0	39		-10	55
435		38.92	10.34	0	39		-10	55
440		38.92	10.34	0	39		-10	55
455		38.81	10.34	0	39		-10	55
475		38.91	10.34	0	39		-10	55
495		38.89	10.34	0	39		-10	55
505		38.89	10.34	0	39		-10	55
515		38.83	10.34	0	39		-10	55
535		39.04	10.34	0	39		-10	55
555		38.96	10.34	0	39		-10	55
565		38.96	10.27	0	39		-10	55
575		38.92	10.27	0	39		-10	55
595		38.86	10.27	0	39		-10	55
615		38.93	10.27	0	39		-10	55
630		38.93	10.27	0	39		-10	55
635		39	10.27	0	39		-10	55
655		38.89	10.27	0	39		-10	55
675		38.97	10.27	0	39		-10	55
690		38.97	10.27	0	39		-10	55
695		38.87	10.27	0	39		-10	55
715		38.98	10.27	0	39		-10	55
735		39.03	10.27	0	39		-10	55
755		38.96	10.27	0	39		-10	55
775		39.13	10.27	0	39		-10	55
795		38.96	10.27	0	39		-10	55
815		39.11	10.27	0	39		-10	55
835		39.1	10.27	0	39		-10	55
855		38.94	10.27	0	39		-10	55
875		38.97	10.27	0	39		-10	55
880		38.97	10.27	0	39		-10	55
895		38.99	10.27	0	39		-10	55
915		39.04	10.27	0	39		-10	55
935		39.12	10.27	0	39		-10	55
940		39.12	10.27	0	39		-10	55
955		39.08	10.27	0	39		-10	55
975		39.03	10.27	0	39		-10	55
995		39.12	10.27	0	39		-10	55
1005		39.12	10.27	0	39		-10	55
1015		38.98	10.27	0	39		-10	55
1035		39.14	10.27	0	39		-10	55
1055		39.08	10.27	0	39		-10	55
1065		39.08	10.36	0	39		-10	55
1075		39.03	10.36	0	39		-10	55
1095		39.05	10.36	0	39		-10	55
1115		39	10.36	0	39		-10	55
1125		39	10.36	0	39		-10	55
1135		39.02	10.36	0	39		-10	55
1155		39.32	10.36	0	39		-10	55
1175		39.15	10.36	0	39		-10	55
1190		39.15	10.36	0	39		-10	55
1195		39.03	10.36	0	39		-10	55
1215		39.15	10.36	0	39		-10	55
1235		39.11	10.36	0	39		-10	55
1250		39.11	10.36	0	39		-10	55
1255		39.14	10.36	0	39		-10	55
1275		39.18	10.36	0	39		-10	55
1295		38.96	10.36	0	39		-10	55
1315		39.12	10.36	0	39		-10	55
1335		38.96	10.36	0	39		-10	55
1355		39.07	10.36	0	39		-10	55
1375		38.92	10.36	0	39		-10	55
1380		38.92	10.36	0	39		-10	55
1395		38.97	10.36	0	39		-10	55
1415		39.08	10.36	0	39		-10	55
1435		39.07	10.36	0	39		-10	55
1440		39.07	10.36	0	39		-10	55
1455		39	10.36	0	39		-10	55
1475		39.07	10.36	0	39		-10	55
1495		39.03	10.36	0	39		-10	55
1500		39.03	10.36	0	39		-10	55
1515		38.94	10.36	0	39		-10	55
1535		39.01	10.36	0	39		-10	55
1555		39.07	10.36	0	39		-10	55
1565		39.07	10.01	0	39		-10	55
1575		39.1	10.01	0	39		-10	55
1595		38.97	10.01	0	39		-10	55
1615		39	10.01	0	39		-10	55
1625		39	10.01	0	39		-10	55
1635		38.98	10.01	0	39		-10	55
1655		39.04	10.01	0	39		-10	55
1675		38.96	10.01	0	39		-10	55
1690		38.96	10.01	0	39		-10	55
1695		38.95	10.01	0	39		-10	55
1715		39.11	10.01	0	39		-10	55
1735		39.13	10.01	0	39		-10	55
1750		39.13	10.01	0	39		-10	55
1755		38.93	10.01	0	39		-10	55
1775		39.04	10.01	0	39		-10	55
1795		38.96	10.01	0	39		-10	55
1815		38.78	10.01	0	39		-10	55
1835		38.87	10.01	0	39		-10	55
1855		39.02	10.01	0	39		-10	55
1875		38.92	10.01	0	39		-10	55
1895		39.06	10.01	0	39		-10	55
1915		38.97	10.01	0	39		-10	55
1935		39.14	10.01	0	39		-10	55
1940		39.14	10.01	0	39		-10	55
1955		39.04	10.01	0	39		-10	55
1975		39.05	10.01	0	39		-10	55
1995		39.09	10.01	0	39		-10	55
2000		39.09	10.01	0	39		-10	55
2015		39.04	10.01	0	39		-10	55
2035		39	10.01	0	39		-10	55
2055		39.06	10.01	0	39		-10	55
2065		39.06	10.14	0	39		-10	55
2075		39.03	10.14	0	39		-10	55
2095		39.04	10.14	0	39		-10	55
2115		39.04	10.14	0	39		-10	55
2125		39.04	10.14	0	39		-10	55
2135		38.92	10.14	0	39		-10	55
2155		38.95	10.14	0	39		-10	55
2175		39.06	10.14	0	39		-10	55
2190		39.06	10.14	0	39		-10	55
2195		39.1	10.14	0	39		-10	55
2215		39.02	10.14	0	39		-10	55
2235		39.06	10.14	0	39		-10	55
2250		39.06	10.14	0	39		-10	55
2255		38.91	10.14	0	39		-10	55
2275		39.03	10.14	0	39		-10	55
2295		39.09	10.14	0	39		-10	55
2315		39.03	10.14	0	39		-10	55
2335		39.11	10.14	0	39		-10	55
2355		39.02	10.14	0	39		-10	55
2375		38.93	10.14	0	39		-10	55
2395		39.09	10.14	0	39		-10	55
2415		39.04	10.14	0	39		-10	55
2435		39.02	10.14	0	39		-10	55
2440		39.02	10.14	0	39		-10	55
2455		39.1	10.14	0	39		-10	55
2475		39.07	10.14	0	39		-10	55
2495		39	10.14	0	39		-10	55
2500		39	10.14	0	39		-10	55
2515		38.94	10.14	0	39		-10	55
2535		39.07	10.14	0	39		-10	55
2555		39	10.14	0	39		-10	55
2560		39	10.14	0	39		-10	55
2575		39.07	10.14	0	39		-10	55
2595		39	10.14	0	39		-10	55
2615		38.96	10.14	0	39		-10	55
2625		38.96	10.09	0	39		-10	55
2635		39.1	10.09	0	39		-10	55
2655		39.06	10.09	0	39		-10	55
2675		39.09	10.09	0	39		-10	55
2690		39.09	10.09	0	39		-10	55
2695		39.08	10.09	0	39		-10	55
2715		38.93	10.09	0	39		-10	55
2735		39.03	10.09	0	39		-10	55
2750		39.03	10.09	0	39		-10	55
2755		38.98	10.09	0	39		-10	55
2775		39.03	10.09	0	39		-10	55
2795		38.95	10.09	0	39		-10	55
2815		38.94	10.09	0	39		-10	55
2835		38.93	10.09	0	39		-10	55
2855		38.97	10.09	0	39		-10	55
2875		39.16	10.09	0	39		-10	55
2895		39.06	10.09	0	39		-10	55
2915		39.04	10.09	0	39		-10	55
2935		38.96	10.09	0	39		-10	55
2955		39	10.09	0	39		-10	55
2975		39.03	10.09	0	39		-10	55
2995		38.93	10.09	0	39		-10	55
3000		38.93	10.09	0	39		-10	55
3015		39.02	10.09	0	39		-10	55
3035		38.93	10.09	0	39		-10	55
3055		39.1	10.09	0	39		-10	55
3060		39.1	10.09	0	39		-10	55
3075		38.99	10.09	0	39		-10	55
3095		39.07	10.09	0	39		-10	55
3115		39.1	10.09	0	39		-10	55
3125		39.1	10.04	0	39		-10	55
3135		39.01	10.04	0	39		-10	55
3155		39.05	10.04	0	39		-10	55
3175		38.93	10.04	0	39		-10	55
3185		38.93	10.04	0	39		-10	55
3195		38.96	10.04	0	39		-10	55
3215		38.88	10.04	0	39		-10	55
3235		38.96	10.04	0	39		-10	55
3250		38.96	10.04	0	39		-10	55
3255		39.04	10.04	0	39		-10	55
3275		39.13	10.04	0	39		-10	55
3295		39.04	10.04	0	39		-10	55
3310		39.04	10.04	0	39		-10	55
3315		38.99	10.04	0	39		-10	55
3335		39.02	10.04	0	39		-10	55
3355		39.01	10.04	0	39		-10	55
3375		39	10.04	0	39		-10	55
3395		39.01	10.04	0	39		-10	55
3415		38.96	10.04	0	39		-10	55
3435		39.06	10.04	0	39		-10	55
3455		39.09	10.04	0	39		-10	55
3475		38.95	10.04	0	39		-10	55
3495		38.92	10.04	0	39		-10	55
3500		38.92	10.04	0	39		-10	55
3515		38.94	10.04	0	39		-10	55
3535		39.07	10.04	0	39		-10	55
3555		39.03	10.04	0	39		-10	55
3560		39.03	10.04	0	39		-10	55
3575		39.27	10.04	0	39		-10	55
3595		38.99	10.04	0	39		-10	55
3615		38.9	10.04	0	39		-10	55
3625		38.9	9.84	0	39		-10	55
3635		38.94	9.84	0	39		-10	55
3655		38.99	9.84	0	39		-10	55
3675		38.96	9.84	0	39		-10	55
3685		38.96	9.84	0	39		-10	55
3695		39.02	9.84	0	39		-10	55
3715		38.95	9.84	0	39		-10	55
3735		38.89	9.84	0	39		-10	55
3750		38.89	9.84	0	39		-10	55
3755		38.91	9.84	0	39		-10	55
3775		38.95	9.84	0	39		-10	55
3795		39.02	9.84	0	39		-10	55
3810		39.02	9.84	0	39		-10	55
3815		38.99	9.84	0	39		-10	55
3835		39.02	9.84	0	39		-10	55
3855		39.07	9.84	0	39		-10	55
3875		38.97	9.84	0	39		-10	55
3895		39.03	9.84	0	39		-10	55
3915		39.09	9.84	0	39		-10	55
3935		38.99	9.84	0	39		-10	55
3955		38.89	9.84	0	39		-10	55
3975		39.02	9.84	0	39		-10	55
3995		38.97	9.84	0	39		-10	55
4000		38.97	9.84	0	39		-10	55
4015		38.92	9.84	0	39		-10	55
4035		38.98	9.84	0	39		-10	55
4055		38.98	9.84	0	39		-10	55
4060		38.98	9.84	0	39		-10	55
4075		39.04	9.84	0	39		-10	55
4095		39.09	9.84	0	39		-10	55
4115		38.98	9.84	0	39		-10	55
4120		38.98	9.84	0	39		-10	55
4135		39.04	9.84	0	39		-10	55
4155		39.12	9.84	0	39		-10	55
4175		38.95	9.84	0	39		-10	55
4185		38.95	9.97	0	39		-10	55
4195		39.21	9.97	0	39		-10	55
4215		39.05	9.97	0	39		-10	55
4235		39.07	9.97	0	39		-10	55
4245		39.07	9.97	0	39		-10	55
4255		39.06	9.97	0	39		-10	55
4275		39.1	9.97	0	39		-10	55
4295		38.93	9.97	0	39		-10	55
4310		38.93	9.97	0	39		-10	55
4315		38.91	9.97	0	39		-10	55
4335		39.07	9.97	0	39		-10	55
4355		39.15	9.97	0	39		-10	55
4370		39.15	9.97	0	39		-10	55
4375		39.06	9.97	0	39		-10	55
4395		39.04	9.97	0	39		-10	55
4415		38.96	9.97	0	39		-10	55
4435		39	9.97	0	39		-10	55
4455		39.03	9.97	0	39		-10	55
4475		39.19	9.97	0	39		-10	55
4495		38.99	9.97	0	39		-10	55
4515		39.01	9.97	0	39		-10	55
4535		39.09	9.97	0	39		-10	55
4555		38.99	9.97	0	39		-10	55
4560		38.99	9.97	0	39		-10	55
4575		39.03	9.97	0	39		-10	55
4595		38.98	9.97	0	39		-10	55
4615		38.97	9.97	0	39		-10	55
4620		38.97	9.97	0	39		-10	55
4635		39.06	9.97	0	39		-10	55
4655		38.95	9.97	0	39		-10	55
4675		38.93	9.97	0	39		-10	55
4685		38.93	9.92	0	39		-10	55
4695		39.01	9.92	0	39		-10	55
4715		39.03	9.92	0	39		-10	55
4735		39.1	9.92	0	39		-10	55
4745		39.1	9.92	0	39		-10	55
4755		38.94	9.92	0	39		-10	55
4775		38.96	9.92	0	39		-10	55
4795		39.01	9.92	0	39		-10	55
4810		39.01	9.92	0	39		-10	55
4815		38.99	9.92	0	39		-10	55
4835		39.03	9.92	0	39		-10	55
4855		39	9.92	0	39		-10	55
4870		39	9.92	0	39		-10	55
4875		39.06	9.92	0	39		-10	55
4895		39.08	9.92	0	39		-10	55
4915		38.95	9.92	0	39		-10	55
4935		38.96	9.92	0	39		-10	55
4955		39.03	9.92	0	39		-10	55
4975		38.93	9.92	0	39		-10	55
4995		39.03	9.92	0	39		-10	55
5015		39.05	9.92	0	39		-10	55
5035		38.96	9.92	0	39		-10	55
5055		39.06	9.92	0	39		-10	55
5060		39.06	9.92	0	39		-10	55
5075		39.01	9.92	0	39		-10	55
5095		39.12	9.92	0	39		-10	55
5115		39.01	9.92	0	39		-10	55
5120		39.01	9.92	0	39		-10	55
5135		39.13	9.92	0	39		-10	55
5155		39.06	9.92	0	39		-10	55
5175		39	9.92	0	39		-10	55
5185		39	9.89	0	39		-10	55
5195		39.08	9.89	0	39		-10	55
5215		39.12	9.89	0	39		-10	55
5235		39.07	9.89	0	39		-10	55
5245		39.07	9.89	0	39		-10	55
5255		39.03	9.89	0	39		-10	55
5275		39.21	9.89	0	39		-10	55
5295		39.16	9.89	0	39		-10	55
5310		39.16	9.89	0	39		-10	55
5315		39.32	9.89	0	39		-10	55
5335		39.46	9.89	0	39		-10	55
5355		39.48	9.89	0	39		-10	55
5370		39.48	9.89	0	39		-10	55
5375		39.77	9.89	0	39		-10	55
5395		39.67	9.89	0	39		-10	55
5415		39.86	9.89	0	39		-10	55
5430		39.86	9.89	0	39		-10	55
5435		39.96	9.89	0	39		-10	55
5455		40.18	9.89	0	39		-10	55
5475		40.46	9.89	0	39		-10	55
5495		40.57	9.89	0	39		-10	55
5515		40.6	9.89	0	39		-10	55
5535		40.88	9.89	0	39		-10	55
5555		40.97	9.89	0	39		-10	55
5575		41.05	9.89	0	39		-10	55
5595		41.23	9.89	0	39		-10	55
5615		41.43	9.89	0	39		-10	55
5635		41.39	9.89	0	39		-10	55
5655		41.62	9.89	0	39		-10	55
5675		41.79	9.89	0	39		-10	55
5680		41.79	9.89	0	39		-10	55
5695		42.02	9.89	0	39		-10	55
5715		42.33	9.89	0	39		-10	55
5735		42.43	9.89	0	39		-10	55
5745		42.43	9.79	0	39		-10	55
5755		42.58	9.79	0	39		-10	55
5775		42.83	9.79	0	39		-10	55
5795		42.83	9.79	0	39		-10	55
5805		42.83	9.79	0	39		-10	55
5815		43.01	9.79	0	39		-10	55
5835		43.25	9.79	0	39		-10	55
5855		43.37	9.79	0	39		-10	55
5870		43.37	9.79	0	39		-10	55
5875		43.55	9.79	0	39		-10	55
5895		43.69	9.79	0	39		-10	55
5915		43.85	9.79	0	39		-10	55
5930		43.85	9.79	0	39		-10	55
5935		44.03	9.79	0	39		-10	55
5955		44.24	9.79	0	39		-10	55
5975		44.31	9.79	0	39		-10	55
5995		44.55	9.79	0	39		-10	55
6015		44.67	9.79	0	39		-10	55
6035		44.81	9.79	0	39		-10	55
6055		45.05	9.79	0	39		-10	55
6075		44.89	9.79	0	39		-10	55
6095		45.29	9.79	0	39		-10	55
6115		45.32	9.79	0	39		-10	55
6120		45.32	9.79	0	39		-10	55
6135		45.5	9.79	0	39		-10	55
6155		45.69	9.79	0	39		-10	55
6175		45.74	9.79	0	39		-10	55
6180		45.74	9.79	0	39		-10	55
6195		45.95	9.79	0	39		-10	55
6215		46	9.79	0	39		-10	55
6235		46.25	9.79	0	39		-10	55
6245		46.25	9.6	0	39		-10	55
6255		46.33	9.6	0	39		-10	55
6275		46.38	9.6	0	39		-10	55
6295		46.57	9.6	0	39		-10	55
6305		46.57	9.6	0	39		-10	55
6315		46.74	9.6	0	39		-10	55
6335		46.85	9.6	0	39		-10	55
6355		47.11	9.6	0	39		-10	55
6370		47.11	9.6	0	39		-10	55
6375		47.07	9.6	0	39		-10	55
6395		47.29	9.6	0	39		-10	55
6415		47.43	9.6	0	39		-10	55
6430		47.43	9.6	0	39		-10	55
6435		47.76	9.6	0	39		-10	55
6455		47.79	9.6	0	39		-10	55
6475		47.76	9.6	0	39		-10	55
6495		47.79	9.6	0	39		-10	55
6515		48.07	9.6	0	39		-10	55
6535		48.07	9.6	0	39		-10	55
6555		48.21	9.6	0	39		-10	55
6575		48.25	9.6	0	39		-10	55
6595		48.4	9.6	0	39		-10	55
6615		48.57	9.6	0	39		-10	55
6620		48.57	9.6	0	39		-10	55
6635		48.75	9.6	0	39		-10	55
6655		48.68	9.6	0	39		-10	55
6675		48.73	9.6	0	39		-10	55
6680		48.73	9.6	0	39		-10	55
6695		48.81	9.6	0	39		-10	55
6715		48.98	9.6	0	39		-10	55
6735		49.15	9.6	0	39		-10	55
6740		49.15	9.6	0	39		-10	55
6755		49.03	9.6	0	39		-10	55
6775		48.98	9.6	0	39		-10	55
6795		49.16	9.6	0	39		-10	55
6805		49.16	9.69	0	39		-10	55
6815		49.09	9.69	0	39		-10	55
6835		49.15	9.69	0	39		-10	55
6855		49.08	9.69	0	39		-10	55
6865		49.08	9.69	0	39		-10	55
6875		49.19	9.69	0	39		-10	55
6895		49.23	9.69	0	39		-10	55
6915		49.07	9.69	0	39		-10	55
6930		49.07	9.69	0	39		-10	55
6935		48.95	9.69	0	39		-10	55
6955		48.81	9.69	0	39		-10	55
6975		48.83	9.69	0	39		-10	55
6995		48.83	9.69	0	39		-10	55
7015		48.96	9.69	0	39		-10	55
7035		48.57	9.69	0	39		-10	55
7055		48.39	9.69	0	39		-10	55
7075		48.11	9.69	0	39		-10	55
7095		48.07	9.69	0	39		-10	55
7115		47.81	9.69	0	39		-10	55
7135		47.76	9.69	0	39		-10	55
7155		47.39	9.69	0	39		-10	55
7175		47.22	9.69	0	39		-10	55
7180		47.22	9.69	0	39		-10	55
7195		46.92	9.69	0	39		-10	55
7215		46.72	9.69	0	39		-10	55
7235		46.56	9.69	0	39		-10	55
7240		46.56	9.69	0	39		-10	55
7255		46.29	9.69	0	39		-10	55
7275		45.99	9.69	0	39		-10	55
7295		45.68	9.69	0	39		-10	55
7305		45.68	9.67	0	39		-10	55
7315		45.56	9.67	0	39		-10	55
7335		45.47	9.67	0	39		-10	55
7355		45.11	9.67	0	39		-10	55
7365		45.11	9.67	0	39		-10	55
7375		44.91	9.67	0	39		-10	55
7395		44.58	9.67	0	39		-10	55
7415		44.57	9.67	0	39		-10	55
7430		44.57	9.67	0	39		-10	55
7435		44.19	9.67	0	39		-10	55
7455		44	9.67	0	39		-10	55
7475		43.68	9.67	0	39		-10	55
7490		43.68	9.67	0	39		-10	55
7495		43.64	9.67	0	39		-10	55
7515		43.28	9.67	0	39		-10	55
7535		43.17	9.67	0	39		-10	55
7555		43	9.67	0	39		-10	55
7575		42.62	9.67	0	39		-10	55
7595		42.53	9.67	0	39		-10	55
7615		42.41	9.67	0	39		-10	55
7635		42.19	9.67	0	39		-10	55
7655		42.03	9.67	0	39		-10	55
7675		41.84	9.67	0	39		-10	55
7680		41.84	9.67	0	39		-10	55
7695		41.61	9.67	0	39		-10	55
7715		41.56	9.67	0	39		-10	55
7735		41.35	9.67	0	39		-10	55
7740		41.35	9.67	0	39		-10	55
7755		41.17	9.67	0	39		-10	55
7775		41.1	9.67	0	39		-10	55
7795		40.84	9.67	0	39		-10	55
7805		40.84	9.62	0	39		-10	55
7815		40.71	9.62	0	39		-10	55
7835		40.7	9.62	0	39		-10	55
7855		40.41	9.62	0	39		-10	55
7865		40.41	9.62	0	39		-10	55
7875		40.29	9.62	0	39		-10	55
7895		40.18	9.62	0	39		-10	55
7915		40.02	9.62	0	39		-10	55
7930		40.02	9.62	0	39		-10	55
7935		39.85	9.62	0	39		-10	55
7955		39.85	9.62	0	39		-10	55
7975		39.68	9.62	0	39		-10	55
7990		39.68	9.62	0	39		-10	55
7995		39.56	9.62	0	39		-10	55
8015		39.57	9.62	0	39		-10	55
8035		39.53	9.62	0	39		-10	55
8050		39.53	9.62	0	39		-10	55
8055		39.51	9.62	0	39		-10	55
8075		39.29	9.62	0	39		-10	55
8095		39.35	9.62	0	39		-10	55
8115		39.21	9.62	0	39		-10	55
8135		39.22	9.62	0	39		-10	55
8155		39.2	9.62	0	39		-10	55
8175		39.09	9.62	0	39		-10	55
8180		39.09	9.62	0	39		-10	55
8195		39.13	9.62	0	39		-10	55
8215		39.19	9.62	0	39		-10	55
8235		39.02	9.62	0	39		-10	55
8240		39.02	9.62	0	39		-10	55
8255		39.11	9.62	0	39		-10	55
8275		39.12	9.62	0	39		-10	55
8295		39.1	9.62	0	39		-10	55
8305		39.1	9.48	0	39		-10	55
8315		39.29	9.48	0	39		-10	55
8335		39.25	9.48	0	39		-10	55
8355		39.2	9.48	0	39		-10	55
8365		39.2	9.48	0	39		-10	55
8375		39.37	9.48	0	39		-10	55
8395		39.45	9.48	0	39		-10	55
8415		39.4	9.48	0	39		-10	55
8425		39.4	9.48	0	39		-10	55
8435		39.53	9.48	0	39		-10	55
8455		39.56	9.48	0	39		-10	55
8475		39.72	9.48	0	39		-10	55
8490		39.72	9.48	0	39		-10	55
8495		39.78	9.48	0	39		-10	55
8515		40.02	9.48	0	39		-10	55
8535		40.01	9.48	0	39		-10	55
8550		40.01	9.48	0	39		-10	55
8555		40.25	9.48	0	39		-10	55
8575		40.55	9.48	0	39		-10	55
8595		40.56	9.48	0	39		-10	55
8615		40.73	9.48	0	39		-10	55
8635		40.97	9.48	0	39		-10	55
8655		41.22	9.48	0	39		-10	55
8675		41.33	9.48	0	39		-10	55
8695		41.61	9.48	0	39		-10	55
8715		41.88	9.48	0	39		-10	55
8735		41.88	9.48	0	39		-10	55
8740		41.88	9.48	0	39		-10	55
8755		42.15	9.48	0	39		-10	55
8775		42.39	9.48	0	39		-10	55
8795		42.46	9.48	0	39		-10	55
8800		42.46	9.48	0	39		-10	55
8815		42.54	9.48	0	39		-10	55
8835		42.88	9.48	0	39		-10	55
8855		42.88	9.48	0	39		-10	55
8865		42.88	9.48	0	39		-10	55
8875		43.2	9.48	0	39		-10	55
8895		43.43	9.48	0	39		-10	55
8915		43.57	9.48	0	39		-10	55
8925		43.57	9.48	0	39		-10	55
8935		43.78	9.48	0	39		-10	55
8955		44.03	9.48	0	39		-10	55
8975		44.18	9.48	0	39		-10	55
8990		44.18	9.48	0	39		-10	55
8995		44.36	9.48	0	39		-10	55
9015		44.58	9.48	0	39		-10	55
9035		44.73	9.48	0	39		-10	55
9050		44.73	9.48	0	39		-10	55
9055		45.11	9.48	0	39		-10	55
9075		45.19	9.48	0	39		-10	55
9095		45.25	9.48	0	39		-10	55
9115		45.52	9.48	0	39		-10	55
9135		45.67	9.48	0	39		-10	55
9155		45.81	9.48	0	39		-10	55
9175		45.88	9.48	0	39		-10	55
9195		46.17	9.48	0	39		-10	55
9215		46.33	9.48	0	39		-10	55
9235		46.53	9.48	0	39		-10	55
9240		46.53	9.48	0	39		-10	55
9255		46.56	9.48	0	39		-10	55
9275		46.75	9.48	0	39		-10	55
9295		46.95	9.48	0	39		-10	55
9300		46.95	9.48	0	39		-10	55
9315		47.21	9.48	0	39		-10	55
9335		47.23	9.48	0	39		-10	55
9355		47.36	9.48	0	39		-10	55
9365		47.36	9.63	0	39		-10	55
9375		47.7	9.63	0	39		-10	55
9395		47.85	9.63	0	39		-10	55
9415		47.82	9.63	0	39		-10	55
9425		47.82	9.63	0	39		-10	55
9435		48.13	9.63	0	39		-10	55
9455		48.09	9.63	0	39		-10	55
9475		48.27	9.63	0	39		-10	55
9490		48.27	9.63	0	39		-10	55
9495		48.5	9.63	0	39		-10	55
9515		48.49	9.63	0	39		-10	55
9535		48.59	9.63	0	39		-10	55
9550		48.59	9.63	0	39		-10	55
9555		48.68	9.63	0	39		-10	55
9575		48.85	9.63	0	39		-10	55
9595		49	9.63	0	39		-10	55
9615		49.04	9.63	0	39		-10	55
9635		49.18	9.63	0	39		-10	55
9655		49.35	9.63	0	39		-10	55
9675		49.42	9.63	0	39		-10	55
9695		49.35	9.63	0	39		-10	55
9715		49.52	9.63	0	39		-10	55
9735		49.49	9.63	0	39		-10	55
9755		49.47	9.63	0	39		-10	55
9775		49.43	9.63	0	39		-10	55
9795		49.52	9.63	0	39		-10	55
9800		49.52	9.63	0	39		-10	55
9815		49.27	9.63	0	39		-10	55
9835		49.34	9.63	0	39		-10	55
9855		49.31	9.63	0	39		-10	55
9860		49.31	9.63	0	39		-10	55
9875		48.94	9.63	0	39		-10	55
9895		49	9.63	0	39		-10	55
9915		48.94	9.63	0	39		-10	55
9925		48.94	9.33	0	39		-10	55
9935		48.72	9.33	0	39		-10	55
9955		48.55	9.33	0	39		-10	55
9975		48.41	9.33	0	39		-10	55
9985		48.41	9.33	0	39		-10	55
9995		48.01	9.33	0	39		-10	55
10015		47.87	9.33	0	39		-10	55
10035		47.77	9.33	0	39		-10	55
10050		47.77	9.33	0	39		-10	55
10055		47.44	9.33	0	39		-10	55
10075		47.22	9.33	0	39		-10	55
10095		46.75	9.33	0	39		-10	55
10110		46.75	9.33	0	39		-10	55
10115		46.73	9.33	0	39		-10	55
10135		46.54	9.33	0	39		-10	55
10155		46.2	9.33	0	39		-10	55
10175		46.01	9.33	0	39		-10	55
10195		45.9	9.33	0	39		-10	55
10215		45.46	9.33	0	39		-10	55
10235		45.33	9.33	0	39		-10	55
10255		45.01	9.33	0	39		-10	55
10275		44.76	9.33	0	39		-10	55
10295		44.61	9.33	0	39		-10	55
10300		44.61	9.33	0	39		-10	55
10315		44.44	9.33	0	39		-10	55
10335		44.3	9.33	0	39		-10	55
10355		44.14	9.33	0	39		-10	55
10360		44.14	9.33	0	39		-10	55
10375		43.74	9.33	0	39		-10	55
10395		43.65	9.33	0	39		-10	55
10415		43.38	9.33	0	39		-10	55
10425		43.38	9.5	0	39		-10	55
10435		43.16	9.5	0	39		-10	55
10455		42.95	9.5	0	39		-10	55
10475		42.82	9.5	0	39		-10	55
10485		42.82	9.5	0	39		-10	55
10495		42.51	9.5	0	39		-10	55
10515		42.43	9.5	0	39		-10	55
10535		42.24	9.5	0	39		-10	55
10550		42.24	9.5	0	39		-10	55
10555		42.13	9.5	0	39		-10	55
10575		41.91	9.5	0	39		-10	55
10595		41.87	9.5	0	39		-10	55
10610		41.87	9.5	0	39		-10	55
10615		41.57	9.5	0	39		-10	55
10635		41.42	9.5	0	39		-10	55
10655		41.25	9.5	0	39		-10	55
10675		41.11	9.5	0	39		-10	55
10695		41.05	9.5	0	39		-10	55
10715		40.97	9.5	0	39		-10	55
10735		40.66	9.5	0	39		-10	55
10755		40.44	9.5	0	39		-10	55
10775		40.47	9.5	0	39		-10	55
10795		40.25	9.5	0	39		-10	55
10800		40.25	9.5	0	39		-10	55
10815		40.12	9.5	0	39		-10	55
10835		39.97	9.5	0	39		-10	55
10855		39.89	9.5	0	39		-10	55
10860		39.89	9.5	0	39		-10	55
10875		39.8	9.5	0	39		-10	55
10895		39.64	9.5	0	39		-10	55
10915		39.69	9.5	0	39		-10	55
10925		39.69	9.53	0	39		-10	55
10935		39.56	9.53	0	39		-10	55
10955		39.57	9.53	0	39		-10	55
10975		39.43	9.53	0	39		-10	55
10985		39.43	9.53	0	39		-10	55
10995		39.53	9.53	0	39		-10	55
11015		39.34	9.53	0	39		-10	55
11035		39.47	9.53	0	39		-10	55
11045		39.47	9.53	0	39		-10	55
11055		39.35	9.53	0	39		-10	55
11075		39.3	9.53	0	39		-10	55
11095		39.38	9.53	0	39		-10	55
11110		39.38	9.53	0	39		-10	55
11115		39.39	9.53	0	39		-10	55
11135		39.32	9.53	0	39		-10	55
11155		39.17	9.53	0	39		-10	55
11170		39.17	9.53	0	39		-10	55
11175		39.2	9.53	0	39		-10	55
11195		39.25	9.53	0	39		-10	55
11215		39.25	9.53	0	39		-10	55
11235		39.28	9.53	0	39		-10	55
11255		39.27	9.53	0	39		-10	55
11275		39.27	9.53	0	39		-10	55
11295		39.31	9.53	0	39		-10	55
11315		39.34	9.53	0	39		-10	55
11335		39.34	9.53	0	39		-10	55
11355		39.41	9.53	0	39		-10	55
11360		39.41	9.53	0	39		-10	55
11375		39.36	9.53	0	39		-10	55
11395		39.42	9.53	0	39		-10	55
11415		39.4	9.53	0	39		-10	55
11420		39.4	9.53	0	39		-10	55
11435		39.52	9.53	0	39		-10	55
11455		39.61	9.53	0	39		-10	55
11475		39.59	9.53	0	39		-10	55
11485		39.59	9.63	0	39		-10	55
11495		39.62	9.63	0	39		-10	55
11515		39.68	9.63	0	39		-10	55
11535		39.75	9.63	0	39		-10	55
11545		39.75	9.63	0	39		-10	55
11555		39.85	9.63	0	39		-10	55
11575		39.87	9.63	0	39		-10	55
11595		40.07	9.63	0	39		-10	55
11610		40.07	9.63	0	39		-10	55
11615		40.26	9.63	0	39		-10	55
11635		40.4	9.63	0	39		-10	55
11655		40.42	9.63	0	39		-10	55
11670		40.42	9.63	0	39		-10	55
11675		40.47	9.63	0	39		-10	55
11695		40.83	9.63	0	39		-10	55
11715		41.08	9.63	0	39		-10	55
11735		41.14	9.63	0	39		-10	55
11755		41.3	9.63	0	39		-10	55
11775		41.49	9.63	0	39		-10	55
11795		41.57	9.63	0	39		-10	55
11815		41.91	9.63	0	39		-10	55
11835		41.96	9.63	0	39		-10	55
11855		42.27	9.63	0	39		-10	55
11860		42.27	9.63	0	39		-10	55
11875		42.37	9.63	0	39		-10	55
11895		42.49	9.63	0	39		-10	55
11915		42.9	9.63	0	39		-10	55
11920		42.9	9.63	0	39		-10	55
11935		43.07	9.63	0	39		-10	55
11955		43.24	9.63	0	39		-10	55
11975		43.47	9.63	0	39		-10	55
11985		43.47	9.6	0	39		-10	55
11995		43.64	9.6	0	39		-10	55
12015		43.81	9.6	0	39		-10	55
12035		44.01	9.6	0	39		-10	55
12045		44.01	9.6	0	39		-10	55
12055		44.36	9.6	0	39		-10	55
12075		44.25	9.6	0	39		-10	55
12095		44.57	9.6	0	39		-10	55
12110		44.57	9.6	0	39		-10	55
12115		44.7	9.6	0	39		-10	55
12135		44.93	9.6	0	39		-10	55
12155		45.12	9.6	0	39		-10	55
12170		45.12	9.6	0	39		-10	55
12175		45.26	9.6	0	39		-10	55
12195		45.49	9.6	0	39		-10	55
12215		45.74	9.6	0	39		-10	55
12235		45.91	9.6	0	39		-10	55
12255		46.11	9.6	0	39		-10	55
12275		46.15	9.6	0	39		-10	55
12295		46.36	9.6	0	39		-10	55
12315		46.67	9.6	0	39		-10	55
12335		46.73	9.6	0	39		-10	55
12355		46.88	9.6	0	39		-10	55
12360		46.88	9.6	0	39		-10	55
12375		47.01	9.6	0	39		-10	55
12395		47.34	9.6	0	39		-10	55
12415		47.38	9.6	0	39		-10	55
12420		47.38	9.6	0	39		-10	55
12435		47.48	9.6	0	39		-10	55
12455		47.63	9.6	0	39		-10	55
12475		47.73	9.6	0	39		-10	55
12480		47.73	9.6	0	39		-10	55
12495		47.92	9.6	0	39		-10	55
12515		48	9.6	0	39		-10	55
12535		48.19	9.6	0	39		-10	55
12545		48.19	9.6	0	39		-10	55
12555		48.41	9.6	0	39		-10	55
12575		48.4	9.6	0	39		-10	55
12595		48.77	9.6	0	39		-10	55
12610		48.77	9.6	0	39		-10	55
12615		48.81	9.6	0	39		-10	55
12635		48.91	9.6	0	39		-10	55
12655		48.96	9.6	0	39		-10	55
12670		48.96	9.6	0	39		-10	55
12675		48.83	9.6	0	39		-10	55
12695		49.02	9.6	0	39		-10	55
12715		49.11	9.6	0	39		-10	55
12730		49.11	9.6	0	39		-10	55
12735		49.5	9.6	0	39		-10	55
12755		49.29	9.6	0	39		-10	55
12775		49.15	9.6	0	39		-10	55
12795		49.32	9.6	0	39		-10	55
12815		49.3	9.6	0	39		-10	55
12835		49.32	9.6	0	39		-10	55
12855		49.16	9.6	0	39		-10	55
12875		49.27	9.6	0	39		-10	55
12895		49.21	9.6	0	39		-10	55
12915		49.07	9.6	0	39		-10	55
12920		49.07	9.6	0	39		-10	55
12935		48.92	9.6	0	39		-10	55
12955		48.79	9.6	0	39		-10	55
12975		48.68	9.6	0	39		-10	55
12980		48.68	9.6	0	39		-10	55
12995		48.49	9.6	0	39		-10	55
13015		48.32	9.6	0	39		-10	55
13035		48.11	9.6	0	39		-10	55
13045		48.11	9.9	0	39		-10	55
13055		48.04	9.9	0	39		-10	55
13075		47.82	9.9	0	39		-10	55
13095		47.58	9.9	0	39		-10	55
13105		47.58	9.9	0	39		-10	55
13115		47.28	9.9	0	39		-10	55
13135		47.09	9.9	0	39		-10	55
13155		46.77	9.9	0	39		-10	55
13170		46.77	9.9	0	39		-10	55
13175		46.58	9.9	0	39		-10	55
13195		46.43	9.9	0	39		-10	55
13215		46.33	9.9	0	39		-10	55
13230		46.33	9.9	0	39		-10	55
13235		45.85	9.9	0	39		-10	55
13255		45.64	9.9	0	39		-10	55
13275		45.3	9.9	0	39		-10	55
13295		45.2	9.9	0	39		-10	55
13315		44.79	9.9	0	39		-10	55
13335		44.75	9.9	0	39		-10	55
13355		44.49	9.9	0	39		-10	55
13375		44.22	9.9	0	39		-10	55
13395		44.04	9.9	0	39		-10	55
13415		44	9.9	0	39		-10	55
13420		44	9.9	0	39		-10	55
13435		43.59	9.9	0	39		-10	55
13455		43.41	9.9	0	39		-10	55
13475		43.13	9.9	0	39		-10	55
13480		43.13	9.9	0	39		-10	55
13495		43.15	9.9	0	39		-10	55
13515		42.96	9.9	0	39		-10	55
13535		42.74	9.9	0	39		-10	55
13545		42.74	9.57	0	39		-10	55
13555		42.52	9.57	0	39		-10	55
13575		42.26	9.57	0	39		-10	55
13595		42.18	9.57	0	39		-10	55
13605		42.18	9.57	0	39		-10	55
13615		42.04	9.57	0	39		-10	55
13635		41.77	9.57	0	39		-10	55
13655		41.74	9.57	0	39		-10	55
13665		41.74	9.57	0	39		-10	55
13675		41.55	9.57	0	39		-10	55
13695		41.52	9.57	0	39		-10	55
13715		41.27	9.57	0	39		-10	55
13730		41.27	9.57	0	39		-10	55
13735		41.02	9.57	0	39		-10	55
13755		40.88	9.57	0	39		-10	55
13775		40.76	9.57	0	39		-10	55
13795		40.73	9.57	0	39		-10	55
13815		40.53	9.57	0	39		-10	55
13835		40.36	9.57	0	39		-10	55
13855		40.23	9.57	0	39		-10	55
13875		40.08	9.57	0	39		-10	55
13895		40	9.57	0	39		-10	55
13915		39.87	9.57	0	39		-10	55
13920		39.87	9.57	0	39		-10	55
13935		39.79	9.57	0	39		-10	55
13955		39.61	9.57	0	39		-10	55
13975		39.58	9.57	0	39		-10	55
13980		39.58	9.57	0	39		-10	55
13995		39.47	9.57	0	39		-10	55
14015		39.43	9.57	0	39		-10	55
14035		39.56	9.57	0	39		-10	55
14040		39.56	9.57	0	39		-10	55
14055		39.39	9.57	0	39		-10	55
14075		39.32	9.57	0	39		-10	55
14095		39.29	9.57	0	39		-10	55
14105		39.29	9.69	0	39		-10	55
14115		39.3	9.69	0	39		-10	55
14135		39.2	9.69	0	39		-10	55
14155		39.3	9.69	0	39		-10	55
14165		39.3	9.69	0	39		-10	55
14175		39.08	9.69	0	39		-10	55
14195		39.18	9.69	0	39		-10	55
14215		39.25	9.69	0	39		-10	55
14230		39.25	9.69	0	39		-10	55
14235		39.16	9.69	0	39		-10	55
14255		39.12	9.69	0	39		-10	55
14275		39.18	9.69	0	39		-10	55
14290		39.18	9.69	0	39		-10	55
14295		39.21	9.69	0	39		-10	55
14315		39.2	9.69	0	39		-10	55
14335		39.28	9.69	0	39		-10	55
14355		39.14	9.69	0	39		-10	55
14375		39.33	9.69	0	39		-10	55
14395		39.28	9.69	0	39		-10	55
14415		39.33	9.69	0	39		-10	55
14435		39.36	9.69	0	39		-10	55
14455		39.53	9.69	0	39		-10	55
14475		39.64	9.69	0	39		-10	55
14480		39.64	9.69	0	39		-10	55
14495		39.74	9.69	0	39		-10	55
14515		39.86	9.69	0	39		-10	55
14535		39.83	9.69	0	39		-10	55
14540		39.83	9.69	0	39		-10	55
14555		39.99	9.69	0	39		-10	55
14575		40.09	9.69	0	39		-10	55
14595		40.4	9.69	0	39		-10	55
14605		40.4	9.8	0	39		-10	55
14615		40.61	9.8	0	39		-10	55
14635		40.71	9.8	0	39		-10	55
14655		40.75	9.8	0	39		-10	55
14665		40.75	9.8	0	39		-10	55
14675		40.9	9.8	0	39		-10	55
14695		41.17	9.8	0	39		-10	55
14715		41.33	9.8	0	39		-10	55
14730		41.33	9.8	0	39		-10	55
14735		41.57	9.8	0	39		-10	55
14755		41.77	9.8	0	39		-10	55
14775		41.89	9.8	0	39		-10	55
14790		41.89	9.8	0	39		-10	55
14795		42.08	9.8	0	39		-10	55
14815		42.35	9.8	0	39		-10	55
14835		42.61	9.8	0	39		-10	55
14855		42.85	9.8	0	39		-10	55
14875		42.82	9.8	0	39		-10	55
14895		43.13	9.8	0	39		-10	55
14915		43.52	9.8	0	39		-10	55
14935		43.52	9.8	0	39		-10	55
14955		43.68	9.8	0	39		-10	55
14975		43.99	9.8	0	39		-10	55
14995		44.29	9.8	0	39		-10	55
15015		44.33	9.8	0	39		-10	55
15035		44.46	9.8	0	39		-10	55
15040		44.46	9.8	0	39		-10	55
15055		44.7	9.8	0	39		-10	55
15075		44.85	9.8	0	39		-10	55
15095		45.24	9.8	0	39		-10	55
15105		45.24	9.72	0	39		-10	55
15115		45.3	9.72	0	39		-10	55
15135		45.57	9.72	0	39		-10	55
15155		45.65	9.72	0	39		-10	55
15165		45.65	9.72	0	39		-10	55
15175		45.97	9.72	0	39		-10	55
15195		46.02	9.72	0	39		-10	55
15215		46.18	9.72	0	39		-10	55
15230		46.18	9.72	0	39		-10	55
15235		46.38	9.72	0	39		-10	55
15255		46.47	9.72	0	39		-10	55
15275		46.66	9.72	0	39		-10	55
15290		46.66	9.72	0	39		-10	55
15295		46.91	9.72	0	39		-10	55
15315		47.19	9.72	0	39		-10	55
15335		47.3	9.72	0	39		-10	55
15350		47.3	9.72	0	39		-10	55
15355		47.41	9.72	0	39		-10	55
15375		47.54	9.72	0	39		-10	55
15395		47.69	9.72	0	39		-10	55
15415		48.02	9.72	0	39		-10	55
15435		48.17	9.72	0	39		-10	55
15455		48.2	9.72	0	39		-10	55
15475		48.31	9.72	0	39		-10	55
15495		48.46	9.72	0	39		-10	55
15515		48.48	9.72	0	39		-10	55
15535		48.6	9.72	0	39		-10	55
15540		48.6	9.72	0	39		-10	55
15555		48.74	9.72	0	39		-10	55
15575		48.88	9.72	0	39		-10	55
15595		48.9	9.72	0	39		-10	55
15600		48.9	9.72	0	39		-10	55
15615		49.05	9.72	0	39		-10	55
15635		48.99	9.72	0	39		-10	55
15655		49.18	9.72	0	39		-10	55
15665		49.18	9.92	0	39		-10	55
15675		49.16	9.92	0	39		-10	55
15695		49.23	9.92	0	39		-10	55
15715		49.19	9.92	0	39		-10	55
15725		49.19	9.92	0	39		-10	55
15735		49.33	9.92	0	39		-10	55
15755		49.08	9.92	0	39		-10	55
15775		49.16	9.92	0	39		-10	55
15790		49.16	9.92	0	39		-10	55
15795		49.2	9.92	0	39		-10	55
15815		49.03	9.92	0	39		-10	55
15835		48.98	9.92	0	39		-10	55
15850		48.98	9.92	0	39		-10	55
15855		48.9	9.92	0	39		-10	55
15875		48.83	9.92	0	39		-10	55
15895		48.83	9.92	0	39		-10	55
15915		48.74	9.92	0	39		-10	55
15935		48.49	9.92	0	39		-10	55
15955		48.28	9.92	0	39		-10	55
15975		48.01	9.92	0	39		-10	55
15995		47.82	9.92	0	39		-10	55
16015		47.71	9.92	0	39		-10	55
16035		47.38	9.92	0	39		-10	55
16040		47.38	9.92	0	39		-10	55
16055		47.11	9.92	0	39		-10	55
16075		47.07	9.92	0	39		-10	55
16095		46.88	9.92	0	39		-10	55
16100		46.88	9.92	0	39		-10	55
16115		46.6	9.92	0	39		-10	55
16135		46.19	9.92	0	39		-10	55
16155		46.14	9.92	0	39		-10	55
16165		46.14	9.9	0	39		-10	55
16175		45.78	9.9	0	39		-10	55
16195		45.54	9.9	0	39		-10	55
16215		45.47	9.9	0	39		-10	55
16225		45.47	9.9	0	39		-10	55
16235		45.21	9.9	0	39		-10	55
16255		44.92	9.9	0	39		-10	55
16275		44.76	9.9	0	39		-10	55
16290		44.76	9.9	0	39		-10	55
16295		44.62	9.9	0	39		-10	55
16315		44.36	9.9	0	39		-10	55
16335		44.05	9.9	0	39		-10	55
16350		44.05	9.9	0	39		-10	55
16355		43.93	9.9	0	39		-10	55
16375		43.75	9.9	0	39		-10	55
16395		43.63	9.9	0	39		-10	55
16415		43.37	9.9	0	39		-10	55
16435		43.17	9.9	0	39		-10	55
16455		42.9	9.9	0	39		-10	55
16475		42.76	9.9	0	39		-10	55
16495		42.56	9.9	0	39		-10	55
16515		42.35	9.9	0	39		-10	55
16535		42.29	9.9	0	39		-10	55
16540		42.29	9.9	0	39		-10	55
16555		41.97	9.9	0	39		-10	55
16575		41.82	9.9	0	39		-10	55
16595		41.8	9.9	0	39		-10	55
16600		41.8	9.9	0	39		-10	55
16615		41.61	9.9	0	39		-10	55
16635		41.46	9.9	0	39		-10	55
16655		41.27	9.9	0	39		-10	55
16660		41.27	9.9	1	39		-10	55
16675		41.05	9.9	1	39		-10	55
16695		40.85	9.9	1	39		-10	55
16715		40.72	9.9	1	39		-10	55
16725		40.72	9.97	1	39		-10	55
16735		40.57	9.97	1	39		-10	55
16755		40.47	9.97	1	39		-10	55
16775		40.3	9.97	1	39		-10	55
16785		40.3	9.97	1	39		-10	55
16795		40.16	9.97	1	39		-10	55
16815		40.15	9.97	1	39		-10	55
16835		39.89	9.97	1	39		-10	55
16850		39.89	9.97	1	39		-10	55
16855		39.77	9.97	1	39		-10	55
16875		39.78	9.97	1	39		-10	55
16895		39.6	9.97	1	39		-10	55
16910		39.6	9.97	1	39		-10	55
16915		39.5	9.97	1	39		-10	55
16935		39.45	9.97	1	39		-10	55
16955		39.4	9.97	1	39		-10	55
16975		39.5	9.97	1	39		-10	55
16995		39.33	9.97	1	39		-10	55
17015		39.38	9.97	1	39		-10	55
17035		39.22	9.97	1	39		-10	55
17055		39.21	9.97	1	39		-10	55
17075		39.32	9.97	1	39		-10	55
17095		39.14	9.97	1	39		-10	55
17100		39.14	9.97	1	39		-10	55
17115		39.12	9.97	1	39		-10	55
17135		39.18	9.97	1	39		-10	55
17155		39.06	9.97	1	39		-10	55
17160		39.06	9.97	1	39		-10	55
17175		39.11	9.97	1	39		-10	55
17195		39.16	9.97	1	39		-10	55
17215		38.98	9.97	1	39		-10	55
17225		38.98	10.17	1	39		-10	55
17235		39.07	10.17	1	39		-10	55
17255		39.23	10.17	1	39		-10	55
17275		39.13	10.17	1	39		-10	55
17285		39.13	10.17	1	39		-10	55
17295		39.06	10.17	1	39		-10	55
17315		39.14	10.17	1	39		-10	55
17335		39.26	10.17	1	39		-10	55
17350		39.26	10.17	1	39		-10	55
17355		39.3	10.17	1	39		-10	55
17375		39.35	10.17	1	39		-10	55
17395		39.4	10.17	1	39		-10	55
17415		39.46	10.17	1	39		-10	55
17435		39.53	10.17	1	39		-10	55
17455		39.61	10.17	1	39		-10	55
17475		39.75	10.17	1	39		-10	55
17495		39.87	10.17	1	39		-10	55
17515		39.97	10.17	1	39		-10	55
17535		40.05	10.17	1	39		-10	55
17555		40.28	10.17	1	39		-10	55
17575		40.42	10.17	1	39		-10	55
17595		40.77	10.17	1	39		-10	55
17600		40.77	10.17	1	39		-10	55
17615		40.79	10.17	1	39		-10	55
17635		40.92	10.17	1	39		-10	55
17655		41.1	10.17	1	39		-10	55
17660		41.1	10.17	1	39		-10	55
17675		41.28	10.17	1	39		-10	55
17695		41.48	10.17	1	39		-10	55
17715		41.64	10.17	1	39		-10	55
17725		41.64	9.87	1	39		-10	55
17735		41.82	9.87	1	39		-10	55
17755		41.93	9.87	1	39		-10	55
17775		42.28	9.87	1	39		-10	55
17785		42.28	9.87	1	39		-10	55
17795		42.47	9.87	1	39		-10	55
17815		42.69	9.87	1	39		-10	55
17835		42.97	9.87	1	39		-10	55
17850		42.97	9.87	1	39		-10	55
17855		43.13	9.87	1	39		-10	55
17875		43.32	9.87	1	39		-10	55
17895		43.39	9.87	1	39		-10	55
17910		43.39	9.87	1	39		-10	55
17915		43.77	9.87	1	39		-10	55
17935		44	9.87	1	39		-10	55
17955		44.08	9.87	1	39		-10	55
17970		44.08	9.87	1	39		-10	55
17975		44.39	9.87	1	39		-10	55
17995		44.64	9.87	1	39		-10	55
18015		44.64	9.87	1	39		-10	55
18035		44.98	9.87	1	39		-10	55
18055		45.05	9.87	1	39		-10	55
18075		45.37	9.87	1	39		-10	55
18095		45.5	9.87	1	39		-10	55
18115		45.62	9.87	1	39		-10	55
18135		45.75	9.87	1	39		-10	55
18155		46.12	9.87	1	39		-10	55
18160		46.12	9.87	1	39		-10	55
18175		46.16	9.87	1	39		-10	55
18195		46.56	9.87	1	39		-10	55
18215		46.66	9.87	1	39		-10	55
18220		46.66	9.87	1	39		-10	55
18235		46.86	9.87	1	39		-10	55
18255		46.91	9.87	1	39		-10	55
18275		47.22	9.87	1	39		-10	55
18285		47.22	10.01	1	39		-10	55
18295		47.37	10.01	1	39		-10	55
18315		47.47	10.01	1	39		-10	55
18335		47.55	10.01	1	39		-10	55
18345		47.55	10.01	1	39		-10	55
18355		47.86	10.01	1	39		-10	55
18375		47.89	10.01	1	39		-10	55
18395		48.03	10.01	1	39		-10	55
18410		48.03	10.01	1	39		-10	55
18415		48.23	10.01	1	39		-10	55
18435		48.23	10.01	1	39		-10	55
18455		48.41	10.01	1	39		-10	55
18470		48.41	10.01	1	39		-10	55
18475		48.48	10.01	1	39		-10	55
18495		48.58	10.01	1	39		-10	55
18515		48.76	10.01	1	39		-10	55
18535		48.82	10.01	1	39		-10	55
18555		48.87	10.01	1	39		-10	55
18575		48.92	10.01	1	39		-10	55
18595		48.95	10.01	1	39		-10	55
18615		49.07	10.01	1	39		-10	55
18635		49	10.01	1	39		-10	55
18655		49.12	10.01	1	39		-10	55
18660		49.12	10.01	1	39		-10	55
18675		49.11	10.01	1	39		-10	55
18695		49.23	10.01	1	39		-10	55
18715		49.03	10.01	1	39		-10	55
18720		49.03	10.01	1	39		-10	55
18735		49.12	10.01	1	39		-10	55
18755		49.04	10.01	1	39		-10	55
18775		48.98	10.01	1	39		-10	55
18785		48.98	10.11	1	39		-10	55
18795		48.99	10.11	1	39		-10	55
18815		48.87	10.11	1	39		-10	55
18835		49.09	10.11	1	39		-10	55
18845		49.09	10.11	1	39		-10	55
18855		48.63	10.11	1	39		-10	55
18875		48.48	10.11	1	39		-10	55
18895		48.39	10.11	1	39		-10	55
18910		48.39	10.11	1	39		-10	55
18915		48.21	10.11	1	39		-10	55
18935		48.04	10.11	1	39		-10	55
18955		47.74	10.11	1	39		-10	55
18970		47.74	10.11	1	39		-10	55
18975		47.76	10.11	1	39		-10	55
18995		47.47	10.11	1	39		-10	55
19015		47.2	10.11	1	39		-10	55
19035		46.86	10.11	0	39		-10	55
19055		46.86	10.11	0	39		-10	55
19075		46.64	10.11	0	39		-10	55
19095		46.3	10.11	0	39		-10	55
19115		45.99	10.11	0	39		-10	55
19135		45.81	10.11	0	39		-10	55
19155		45.47	10.11	0	39		-10	55
19160		45.47	10.11	1	39		-10	55
19175		45.25	10.11	1	39		-10	55
19195		44.98	10.11	1	39		-10	55
19215		44.88	10.11	1	39		-10	55
19220		44.88	10.11	1	39		-10	55
19235		44.69	10.11	1	39		-10	55
19255		44.3	10.11	1	39		-10	55
19275		44.17	10.11	1	39		-10	55
19280		44.17	10.11	1	39		-10	55
19295		44.02	10.11	1	39		-10	55
19315		43.77	10.11	1	39		-10	55
19335		43.72	10.11	1	39		-10	55
19345		43.72	10.21	1	39		-10	55
19355		43.44	10.21	1	39		-10	55
19375		43.3	10.21	1	39		-10	55
19395		43.1	10.21	1	39		-10	55
19410		43.1	10.21	1	39		-10	55
19415		42.77	10.21	1	39		-10	55
19435		42.78	10.21	1	39		-10	55
19455		42.52	10.21	1	39		-10	55
19470		42.52	10.21	1	39		-10	55
19475		42.32	10.21	1	39		-10	55
19495		42.18	10.21	1	39		-10	55
19515		41.97	10.21	1	39		-10	55
19530		41.97	10.21	1	39		-10	55
19535		41.87	10.21	1	39		-10	55
19555		41.56	10.21	1	39		-10	55
19575		41.63	10.21	1	39		-10	55
19595		41.24	10.21	1	39		-10	55
19615		41.24	10.21	1	39		-10	55
19635		40.9	10.21	1	39		-10	55
19655		40.83	10.21	1	39		-10	55
19675		40.75	10.21	1	39		-10	55
19695		40.54	10.21	1	39		-10	55
19715		40.34	10.21	1	39		-10	55
19720		40.34	10.21	1	39		-10	55
19735		40.31	10.21	1	39		-10	55
19755		40.19	10.21	1	39		-10	55
19775		39.9	10.21	1	39		-10	55
19780		39.9	10.21	1	39		-10	55
19795		39.88	10.21	1	39		-10	55
19815		39.72	10.21	1	39		-10	55
19835		39.69	10.21	1	39		-10	55
19845		39.69	10.02	1	39		-10	55
19855		39.63	10.02	1	39		-10	55
19875		39.51	10.02	1	39		-10	55
19895		39.34	10.02	1	39		-10	55
19905		39.34	10.02	1	39		-10	55
19915		39.31	10.02	1	39		-10	55
19935		39.29	10.02	1	39		-10	55
19955		39.14	10.02	1	39		-10	55
19970		39.14	10.02	1	39		-10	55
19975		39.09	10.02	1	39		-10	55
19995		39.21	10.02	1	39		-10	55
20015		39.12	10.02	1	39		-10	55
20030		39.12	10.02	1	39		-10	55
20035		39.17	10.02	1	39		-10	55
20055		39.06	10.02	1	39		-10	55
20075		38.93	10.02	1	39		-10	55
20095		38.9	10.02	1	39		-10	55
20115		38.94	10.02	1	39		-10	55
20135		39.05	10.02	1	39		-10	55
20155		39.08	10.02	1	39		-10	55
20175		39.07	10.02	1	39		-10	55
20195		39.17	10.02	1	39		-10	55
20215		39.11	10.02	1	39		-10	55
20220		39.11	10.02	1	39		-10	55
20235		39.15	10.02	1	39		-10	55
20255		39.3	10.02	1	39		-10	55
20275		39.43	10.02	1	39		-10	55
20280		39.43	10.02	1	39		-10	55
20295		39.44	10.02	1	39		-10	55
20315		39.61	10.02	1	39		-10	55
20335		39.56	10.02	1	39		-10	55
20345		39.56	10.11	1	39		-10	55
20355		39.79	10.11	1	39		-10	55
20375		39.99	10.11	1	39		-10	55
20395		40.07	10.11	1	39		-10	55
20405		40.07	10.11	1	39		-10	55
20415		40.15	10.11	1	39		-10	55
20435		40.42	10.11	1	39		-10	55
20455		40.53	10.11	1	39		-10	55
20470		40.53	10.11	1	39		-10	55
20475		41	10.11	1	39		-10	55
20495		40.98	10.11	1	39		-10	55
20515		41.18	10.11	1	39		-10	55
20530		41.18	10.11	1	39		-10	55
20535		41.43	10.11	1	39		-10	55
20555		41.45	10.11	1	39		-10	55
20575		41.7	10.11	1	39		-10	55
20595		42.04	10.11	1	39		-10	55
20615		42.26	10.11	1	39		-10	55
20635		42.43	10.11	1	39		-10	55
20655		42.62	10.11	1	39		-10	55
20675		42.8	10.11	1	39		-10	55
20695		43.11	10.11	1	39		-10	55
20715		43.25	10.11	1	39		-10	55
20720		43.25	10.11	1	39		-10	55
20735		43.49	10.11	1	39		-10	55
20755		43.75	10.11	1	39		-10	55
20775		43.86	10.11	1	39		-10	55
20780		43.86	10.11	1	39		-10	55
20795		44.16	10.11	1	39		-10	55
20815		44.31	10.11	1	39		-10	55
20835		44.54	10.11	1	39		-10	55
20840		44.54	10.11	1	39		-10	55
20855		44.55	10.11	1	39		-10	55
20875		44.91	10.11	1	39		-10	55
20895		45.04	10.11	1	39		-10	55
20905		45.04	10.07	1	39		-10	55
20915		45.47	10.07	1	39		-10	55
20935		45.51	10.07	1	39		-10	55
20955		45.58	10.07	1	39		-10	55
20965		45.58	10.07	1	39		-10	55
20975		45.85	10.07	1	39		-10	55
20995		46.06	10.07	1	39		-10	55
21015		46.27	10.07	1	39		-10	55
21030		46.27	10.07	1	39		-10	55
21035		46.32	10.07	1	39		-10	55
21055		46.59	10.07	1	39		-10	55
21075		46.75	10.07	1	39		-10	55
21090		46.75	10.07	1	39		-10	55
21095		46.91	10.07	1	39		-10	55
21115		47.15	10.07	1	39		-10	55
21135		47.32	10.07	1	39		-10	55
21155		47.44	10.07	0	39		-10	55
21175		47.66	10.07	0	39		-10	55
21195		47.84	10.07	0	39		-10	55
21215		48.01	10.07	0	39		-10	55
21235		48.13	10.07	0	39		-10	55
21255		48.3	10.07	0	39		-10	55
21275		48.33	10.07	0	39		-10	55
21280		48.33	10.07	1	39		-10	55
21295		48.36	10.07	1	39		-10	55
21315		48.65	10.07	1	39		-10	55
21335		48.72	10.07	1	39		-10	55
21340		48.72	10.07	1	39		-10	55
21355		48.65	10.07	1	39		-10	55
21375		48.85	10.07	1	39		-10	55
21395		48.92	10.07	1	39		-10	55
21405		48.92	10.36	1	39		-10	55
21415		48.86	10.36	1	39		-10	55
21435		48.95	10.36	1	39		-10	55
21455		49	10.36	1	39		-10	55
21465		49	10.36	1	39		-10	55
21475		49.04	10.36	1	39		-10	55
21495		49.28	10.36	1	39		-10	55
21515		49.05	10.36	1	39		-10	55
21530		49.05	10.36	1	39		-10	55
21535		49.15	10.36	1	39		-10	55
21555		49.04	10.36	1	39		-10	55
21575		49.13	10.36	1	39		-10	55
21590		49.13	10.36	1	39		-10	55
21595		49.03	10.36	1	39		-10	55
21615		48.99	10.36	1	39		-10	55
21635		48.83	10.36	1	39		-10	55
21655		48.85	10.36	1	39		-10	55
21675		48.88	10.36	1	39		-10	55
21695		48.47	10.36	1	39		-10	55
21715		48.49	10.36	1	39		-10	55
21735		48.15	10.36	1	39		-10	55
21755		48.11	10.36	1	39		-10	55
21775		48.03	10.36	1	39		-10	55
21780		48.03	10.36	1	39		-10	55
21795		47.65	10.36	1	39		-10	55
21815		47.58	10.36	1	39		-10	55
21835		47.22	10.36	1	39		-10	55
21840		47.22	10.36	1	39		-10	55
21855		46.99	10.36	1	39		-10	55
21875		46.88	10.36	1	39		-10	55
21895		46.68	10.36	1	39		-10	55
21905		46.68	10.41	1	39		-10	55
21915		46.5	10.41	1	39		-10	55
21935		46.15	10.41	1	39		-10	55
21955		45.9	10.41	1	39		-10	55
21965		45.9	10.41	1	39		-10	55
21975		45.61	10.41	1	39		-10	55
21995		45.37	10.41	1	39		-10	55
22015		45.35	10.41	1	39		-10	55
22030		45.35	10.41	1	39		-10	55
22035		44.98	10.41	1	39		-10	55
22055		44.67	10.41	1	39		-10	55
22075		44.7	10.41	1	39		-10	55
22090		44.7	10.41	1	39		-10	55
22095		44.39	10.41	1	39		-10	55
22115		44.39	10.41	1	39		-10	55
22135		43.93	10.41	1	39		-10	55
22150		43.93	10.41	0	39		-10	55
22155		43.82	10.41	0	39		-10	55
22175		43.52	10.41	0	39		-10	55
22195		43.4	10.41	0	39		-10	55
22215		43.15	10.41	0	39		-10	55
22235		43.04	10.41	0	39		-10	55
22255		42.8	10.41	0	39		-10	55
22275		42.67	10.41	1	39		-10	55
22295		42.51	10.41	1	39		-10	55
22315		42.35	10.41	1	39		-10	55
22335		42.03	10.41	1	39		-10	55
22340		42.03	10.41	1	39		-10	55
22355		42.06	10.41	1	39		-10	55
22375		41.79	10.41	1	39		-10	55
22395		41.67	10.41	1	39		-10	55
22400		41.67	10.41	0	39		-10	55
22415		41.52	10.41	0	39		-10	55
22435		41.28	10.41	0	39		-10	55
22455		41.24	10.41	0	39		-10	55
22465		41.24	10.44	0	39		-10	55
22475		41.04	10.44	0	39		-10	55
22495		40.87	10.44	0	39		-10	55
22515		40.61	10.44	0	39		-10	55
22525		40.61	10.44	0	39		-10	55
22535		40.41	10.44	0	39		-10	55
22555		40.32	10.44	0	39		-10	55
22575		40.28	10.44	0	39		-10	55
22590		40.28	10.44	0	39		-10	55
22595		40.14	10.44	0	39		-10	55
22615		40.03	10.44	0	39		-10	55
22635		39.87	10.44	0	39		-10	55
22650		39.87	10.44	0	39		-10	55
22655		39.65	10.44	0	39		-10	55
22675		39.57	10.44	0	39		-10	55
22695		39.54	10.44	0	39		-10	55
22715		39.47	10.44	0	39		-10	55
22735		39.27	10.44	0	39		-10	55
22755		39.42	10.44	0	39		-10	55
22775		39.24	10.44	0	39		-10	55
22795		39.22	10.44	0	39		-10	55
22815		39.11	10.44	0	39		-10	55
22835		39.09	10.44	0	39		-10	55
22840		39.09	10.44	0	39		-10	55
22855		39.11	10.44	0	39		-10	55
22875		39.03	10.44	0	39		-10	55
22895		39.02	10.44	0	39		-10	55
22900		39.02	10.44	0	39		-10	55
22915		38.97	10.44	0	39		-10	55
22935		38.97	10.44	0	39		-10	55
22955		38.98	10.44	0	39		-10	55
22965		38.98	10.51	0	39		-10	55
22975		39.03	10.51	0	39		-10	55
22995		39.03	10.51	0	39		-10	55
23015		39.04	10.51	0	39		-10	55
23025		39.04	10.51	0	39		-10	55
23035		39.11	10.51	0	39		-10	55
23055		39.11	10.51	0	39		-10	55
23075		39.36	10.51	0	39		-10	55
23090		39.36	10.51	0	39		-10	55
23095		39.23	10.51	0	39		-10	55
23115		39.25	10.51	0	39		-10	55
23135		39.32	10.51	0	39		-10	55
23150		39.32	10.51	0	39		-10	55
23155		39.52	10.51	0	39		-10	55
23175		39.64	10.51	0	39		-10	55
23195		39.62	10.51	0	39		-10	55
23215		39.88	10.51	0	39		-10	55
23235		39.98	10.51	0	39		-10	55
23255		40.17	10.51	0	39		-10	55
23275		40.28	10.51	0	39		-10	55
23295		40.46	10.51	0	39		-10	55
23315		40.65	10.51	0	39		-10	55
23335		40.92	10.51	0	39		-10	55
23340		40.92	10.51	0	39		-10	55
23355		41.08	10.51	0	39		-10	55
23375		41.2	10.51	0	39		-10	55
23395		41.32	10.51	0	39		-10	55
23400		41.32	10.51	0	39		-10	55
23415		41.68	10.51	0	39		-10	55
23435		41.74	10.51	0	39		-10	55
23455		42.03	10.51	0	39		-10	55
23460		42.03	10.51	0	39		-10	55
23475		42.18	10.51	0	39		-10	55
23495		42.4	10.51	0	39		-10	55
23515		42.51	10.51	0	39		-10	55
23525		42.51	10.39	0	39		-10	55
23535		42.78	10.39	0	39		-10	55
23555		43.06	10.39	0	39		-10	55
23575		43.36	10.39	0	39		-10	55
23585		43.36	10.39	0	39		-10	55
23595		43.64	10.39	0	39		-10	55
23615		43.65	10.39	0	39		-10	55
23635		43.85	10.39	0	39		-10	55
23650		43.85	10.39	0	39		-10	55
23655		44.16	10.39	0	39		-10	55
23675		44.39	10.39	0	39		-10	55
23695		44.46	10.39	0	39		-10	55
23715		44.84	10.39	0	39		-10	55
23735		44.81	10.39	0	39		-10	55
23755		45.32	10.39	0	39		-10	55
23775		45.31	10.39	0	39		-10	55
23795		45.43	10.39	0	39		-10	55
23815		45.74	10.39	0	39		-10	55
23835		45.82	10.39	0	39		-10	55
23855		46.09	10.39	0	39		-10	55
23875		46.26	10.39	0	39		-10	55
23895		46.47	10.39	0	39		-10	55
23900		46.47	10.39	0	39		-10	55
23915		46.53	10.39	0	39		-10	55
23935		46.64	10.39	0	39		-10	55
23955		47.03	10.39	0	39		-10	55
23960		47.03	10.39	0	39		-10	55
23975		47.15	10.39	0	39		-10	55
23995		47.42	10.39	0	39		-10	55
24015		47.55	10.39	0	39		-10	55
24025		47.55	10.48	0	39		-10	55
24035		47.76	10.48	0	39		-10	55
24055		47.9	10.48	0	39		-10	55
24075		48.03	10.48	0	39		-10	55
24085		48.03	10.48	0	39		-10	55
24095		48.17	10.48	0	39		-10	55
24115		48.34	10.48	0	39		-10	55
24135		48.35	10.48	0	39		-10	55
24150		48.35	10.48	0	39		-10	55
24155		48.53	10.48	0	39		-10	55
24175		48.64	10.48	0	39		-10	55
24195		48.7	10.48	0	39		-10	55
24210		48.7	10.48	0	39		-10	55
24215		48.7	10.48	0	39		-10	55
24235		48.83	10.48	0	39		-10	55
24255		48.9	10.48	0	39		-10	55
24275		48.83	10.48	0	39		-10	55
24295		48.95	10.48	0	39		-10	55
24315		49.01	10.48	0	39		-10	55
24335		49.04	10.48	0	39		-10	55
24355		49.04	10.48	0	39		-10	55
24375		49.45	10.48	0	39		-10	55
24395		49.07	10.48	0	39		-10	55
24400		49.07	10.48	0	39		-10	55
24415		48.91	10.48	0	39		-10	55
24435		48.96	10.48	0	39		-10	55
24455		48.97	10.48	0	39		-10	55
24460		48.97	10.48	0	39		-10	55
24475		48.98	10.48	0	39		-10	55
24495		49.03	10.48	0	39		-10	55
24515		48.86	10.48	0	39		-10	55
24525		48.86	10.56	0	39		-10	55
24535		48.49	10.56	0	39		-10	55
24555		48.56	10.56	0	39		-10	55
24575		48.45	10.56	0	39		-10	55
24585		48.45	10.56	0	39		-10	55
24595		48.14	10.56	0	39		-10	55
24615		48.02	10.56	0	39		-10	55
24635		47.87	10.56	0	39		-10	55
24650		47.87	10.56	0	39		-10	55
24655		47.77	10.56	0	39		-10	55
24675		47.65	10.56	0	39		-10	55
24695		47.15	10.56	0	39		-10	55
24710		47.15	10.56	0	39		-10	55
24715		46.95	10.56	0	39		-10	55
24735		46.77	10.56	0	39		-10	55
24755		46.56	10.56	0	39		-10	55
24775		46.48	10.56	0	39		-10	55
24795		46.29	10.56	0	39		-10	55
24815		45.88	10.56	0	39		-10	55
24835		45.66	10.56	0	39		-10	55
24855		45.48	10.56	0	39		-10	55
24875		45.17	10.56	0	39		-10	55
24895		45.02	10.56	0	39		-10	55
24915		44.81	10.56	0	39		-10	55
24935		44.51	10.56	0	39		-10	55
24955		44.36	10.56	0	39		-10	55
24960		44.36	10.56	0	39		-10	55
24975		44.04	10.56	0	39		-10	55
24995		43.95	10.56	0	39		-10	55
25015		43.8	10.56	0	39		-10	55
25025		43.8	10.88	0	39		-10	55
25035		43.55	10.88	0	39		-10	55
25055		43.63	10.88	0	39		-10	55
25075		43.17	10.88	0	39		-10	55
25085		43.17	10.88	0	39		-10	55
25095		42.94	10.88	0	39		-10	55
25115		42.8	10.88	0	39		-10	55
25135		42.69	10.88	0	39		-10	55
25145		42.69	10.88	0	39		-10	55
25155		42.41	10.88	0	39		-10	55
25175		42.31	10.88	0	39		-10	55
25195		42.06	10.88	0	39		-10	55
25210		42.06	10.88	0	39		-10	55
25215		42	10.88	0	39		-10	55
25235		41.68	10.88	0	39		-10	55
25255		41.75	10.88	0	39		-10	55
25270		41.75	10.88	0	39		-10	55
25275		41.52	10.88	0	39		-10	55
25295		41.33	10.88	0	39		-10	55
25315		41.11	10.88	0	39		-10	55
25335		40.97	10.88	0	39		-10	55
25355		40.83	10.88	0	39		-10	55
25375		40.78	10.88	0	39		-10	55
25395		40.64	10.88	0	39		-10	55
25415		40.28	10.88	0	39		-10	55
25435		40.18	10.88	0	39		-10	55
25455		40.02	10.88	0	39		-10	55
25460		40.02	10.88	0	39		-10	55
25475		39.92	10.88	0	39		-10	55
25495		39.8	10.88	0	39		-10	55
25515		39.79	10.88	0	39		-10	55
25520		39.79	10.88	0	39		-10	55
25535		39.67	10.88	0	39		-10	55
25555		39.52	10.88	0	39		-10	55
25575		39.51	10.88	0	39		-10	55
25585		39.51	10.73	0	39		-10	55
25595		39.32	10.73	0	39		-10	55
25615		39.32	10.73	0	39		-10	55
25635		39.17	10.73	0	39		-10	55
25645		39.17	10.73	0	39		-10	55
25655		39.17	10.73	0	39		-10	55
25675		39.1	10.73	0	39		-10	55
25695		39.14	10.73	0	39		-10	55
25710		39.14	10.73	0	39		-10	55
25715		39.16	10.73	0	39		-10	55
25735		39.15	10.73	0	39		-10	55
25755		38.96	10.73	0	39		-10	55
25770		38.96	10.73	0	39		-10	55
25775		39.01	10.73	0	39		-10	55
25795		38.94	10.73	0	39		-10	55
25815		38.87	10.73	0	39		-10	55
25835		38.9	10.73	0	39		-10	55
25855		39	10.73	0	39		-10	55
25875		39.02	10.73	0	39		-10	55
25895		39.14	10.73	0	39		-10	55
25915		39	10.73	0	39		-10	55
25935		39.08	10.73	0	39		-10	55
25955		39.31	10.73	0	39		-10	55
25960		39.31	10.73	0	39		-10	55
25975		39.29	10.73	0	39		-10	55
25995		39.36	10.73	0	39		-10	55
26015		39.56	10.73	0	39		-10	55
26020		39.56	10.73	0	39		-10	55
26035		39.57	10.73	0	39		-10	55
26055		39.75	10.73	0	39		-10	55
26075		39.93	10.73	0	39		-10	55
26085		39.93	10.61	0	39		-10	55
26095		39.96	10.61	0	39		-10	55
26115		40.09	10.61	0	39		-10	55
26135		40.26	10.61	0	39		-10	55
26145		40.26	10.61	0	39		-10	55
26155		40.59	10.61	0	39		-10	55
26175		40.73	10.61	0	39		-10	55
26195		40.88	10.61	0	39		-10	55
26210		40.88	10.61	0	39		-10	55
26215		41.14	10.61	0	39		-10	55
26235		41.36	10.61	0	39		-10	55
26255		41.47	10.61	0	39		-10	55
26270		41.47	10.61	0	39		-10	55
26275		41.72	10.61	0	39		-10	55
26295		41.97	10.61	0	39		-10	55
26315		42.11	10.61	0	39		-10	55
26335		42.37	10.61	0	39		-10	55
26355		42.63	10.61	0	39		-10	55
26375		42.77	10.61	0	39		-10	55
26395		42.97	10.61	0	39		-10	55
26415		43.13	10.61	0	39		-10	55
26435		43.35	10.61	0	39		-10	55
26455		43.59	10.61	0	39		-10	55
26475		43.87	10.61	0	39		-10	55
26495		44.08	10.61	0	39		-10	55
26515		44.24	10.61	0	39		-10	55
26520		44.24	10.61	0	39		-10	55
26535		44.34	10.61	0	39		-10	55
26555		44.67	10.61	0	39		-10	55
26575		44.88	10.61	0	39		-10	55
26580		44.88	10.61	0	39		-10	55
26595		45.01	10.61	0	39		-10	55
26615		45.34	10.61	0	39		-10	55
26635		45.32	10.61	0	39		-10	55
26645		45.32	10.71	0	39		-10	55
26655		45.66	10.71	0	39		-10	55
26675		45.8	10.71	0	39		-10	55
26695		46.18	10.71	0	39		-10	55
26705		46.18	10.71	0	39		-10	55
26715		46.17	10.71	0	39		-10	55
26735		46.39	10.71	0	39		-10	55
26755		46.85	10.71	0	39		-10	55
26770		46.85	10.71	0	39		-10	55
26775		46.78	10.71	0	39		-10	55
26795		47.1	10.71	0	39		-10	55
26815		47.04	10.71	0	39		-10	55
26830		47.04	10.71	0	39		-10	55
26835		47.18	10.71	0	39		-10	55
26855		47.41	10.71	0	39		-10	55
26875		47.7	10.71	0	39		-10	55
26895		47.77	10.71	0	39		-10	55
26915		47.96	10.71	0	39		-10	55
26935		47.96	10.71	0	39		-10	55
26955		48.14	10.71	0	39		-10	55
26975		48.28	10.71	0	39		-10	55
26995		48.45	10.71	0	39		-10	55
27015		48.56	10.71	0	39		-10	55
27020		48.56	10.71	0	39		-10	55
27035		48.53	10.71	0	39		-10	55
27055		48.83	10.71	0	39		-10	55
27075		48.79	10.71	0	39		-10	55
27080		48.79	10.71	0	39		-10	55
27095		48.9	10.71	0	39		-10	55
27115		48.96	10.71	0	39		-10	55
27135		49.06	10.71	0	39		-10	55
27145		49.06	10.84	0	39		-10	55
27155		48.99	10.84	0	39		-10	55
27175		49.07	10.84	0	39		-10	55
27195		49.25	10.84	0	39		-10	55
27205		49.25	10.84	0	39		-10	55
27215		48.94	10.84	0	39		-10	55
27235		49.15	10.84	0	39		-10	55
27255		49.17	10.84	0	39		-10	55
27270		49.17	10.84	0	39		-10	55
27275		48.95	10.84	0	39		-10	55
27295		48.98	10.84	0	39		-10	55
27315		48.89	10.84	0	39		-10	55
27330		48.89	10.84	0	39		-10	55
27335		48.7	10.84	0	39		-10	55
27355		48.76	10.84	0	39		-10	55
27375		48.53	10.84	0	39		-10	55
27395		48.47	10.84	0	39		-10	55
27415		48.36	10.84	0	39		-10	55
27435		48.08	10.84	0	39		-10	55
27455		47.95	10.84	0	39		-10	55
27475		47.86	10.84	0	39		-10	55
27495		47.68	10.84	0	39		-10	55
27515		47.34	10.84	0	39		-10	55
27520		47.34	10.84	0	39		-10	55
27535		47.16	10.84	0	39		-10	55
27555		47	10.84	0	39		-10	55
27575		46.66	10.84	0	39		-10	55
27580		46.66	10.84	0	39		-10	55
27595		46.46	10.84	0	39		-10	55
27615		46.41	10.84	0	39		-10	55
27635		46.08	10.84	0	39		-10	55
27645		46.08	10.74	0	39		-10	55
27655		45.79	10.74	0	39		-10	55
27675		45.69	10.74	0	39		-10	55
27695		45.31	10.74	0	39		-10	55
27705		45.31	10.74	0	39		-10	55
27715		45.22	10.74	0	39		-10	55
27735		44.86	10.74	0	39		-10	55
27755		44.64	10.74	0	39		-10	55
27765		44.64	10.74	0	39		-10	55
27775		44.63	10.74	0	39		-10	55
27795		44.17	10.74	0	39		-10	55
27815		44.05	10.74	0	39		-10	55
27830		44.05	10.74	0	39		-10	55
27835		43.91	10.74	0	39		-10	55
27855		43.74	10.74	0	39		-10	55
27875		43.51	10.74	0	39		-10	55
27890		43.51	10.74	0	39		-10	55
27895		43.4	10.74	0	39		-10	55
27915		43.19	10.74	0	39		-10	55
27935		42.87	10.74	0	39		-10	55
27955		42.84	10.74	0	39		-10	55
27975		42.52	10.74	0	39		-10	55
27995		42.33	10.74	0	39		-10	55
28015		42.2	10.74	0	39		-10	55
28035		42.09	10.74	0	39		-10	55
28055		41.86	10.74	0	39		-10	55
28075		41.72	10.74	0	39		-10	55
28080		41.72	10.74	0	39		-10	55
28095		41.61	10.74	0	39		-10	55
28115		41.48	10.74	0	39		-10	55
28135		41.2	10.74	0	39		-10	55
28140		41.2	10.74	0	39		-10	55
28155		41.04	10.74	0	39		-10	55
28175		40.96	10.74	0	39		-10	55
28195		40.64	10.74	0	39		-10	55
28205		40.64	10.74	0	39		-10	55
28215		40.56	10.74	0	39		-10	55
28235		40.37	10.74	0	39		-10	55
28255		40.39	10.74	0	39		-10	55
28265		40.39	10.74	0	39		-10	55
28275		40.13	10.74	0	39		-10	55
28295		40	10.74	0	39		-10	55
28315		39.78	10.74	0	39		-10	55
28330		39.78	10.74	0	39		-10	55
28335		39.7	10.74	0	39		-10	55
28355		39.75	10.74	0	39		-10	55
28375		39.49	10.74	0	39		-10	55
28390		39.49	10.74	0	39		-10	55
28395		39.48	10.74	0	39		-10	55
28415		39.37	10.74	0	39		-10	55
28435		39.28	10.74	0	39		-10	55
28455		39.3	10.74	0	39		-10	55
28475		39.27	10.74	0	39		-10	55
28495		39.15	10.74	0	39		-10	55
28515		39.21	10.74	0	39		-10	55
28535		38.96	10.74	0	39		-10	55
28555		38.95	10.74	0	39		-10	55
28575		38.93	10.74	0	39		-10	55
28580		38.93	10.74	0	39		-10	55
28595		38.86	10.74	0	39		-10	55
28615		38.9	10.74	0	39		-10	55
28635		38.86	10.74	0	39		-10	55
28640		38.86	10.74	0	39		-10	55
28655		38.98	10.74	0	39		-10	55
28675		38.87	10.74	0	39		-10	55
28695		38.93	10.74	0	39		-10	55
28705		38.93	10.83	0	39		-10	55
28715		38.94	10.83	0	39		-10	55
28735		38.96	10.83	0	39		-10	55
28755		38.99	10.83	0	39		-10	55
28765		38.99	10.83	0	39		-10	55
28775		39.05	10.83	0	39		-10	55
28795		39.13	10.83	0	39		-10	55
28815		39.27	10.83	0	39		-10	55
28830		39.27	10.83	0	39		-10	55
28835		39.47	10.83	0	39		-10	55
28855		39.5	10.83	0	39		-10	55
28875		39.56	10.83	0	39		-10	55
28890		39.56	10.83	0	39		-10	55
28895		39.75	10.83	0	39		-10	55
28915		39.88	10.83	0	39		-10	55
28935		39.96	10.83	0	39		-10	55
28955		40.18	10.83	0	39		-10	55
28975		40.42	10.83	0	39		-10	55
28995		40.59	10.83	0	39		-10	55
29015		40.78	10.83	0	39		-10	55
29035		40.99	10.83	0	39		-10	55
29055		40.99	10.83	0	39		-10	55
29075		41.28	10.83	0	39		-10	55
29095		41.52	10.83	0	39		-10	55
29115		41.76	10.83	0	39		-10	55
29135		41.93	10.83	0	39		-10	55
29140		41.93	10.83	0	39		-10	55
29155		42.28	10.83	0	39		-10	55
29175		42.41	10.83	0	39		-10	55
29195		42.58	10.83	0	39		-10	55
29200		42.58	10.83	0	39		-10	55
29215		42.78	10.83	0	39		-10	55
29235		43.19	10.83	0	39		-10	55
29255		43.32	10.83	0	39		-10	55
29265		43.32	10.73	0	39		-10	55
29275		43.37	10.73	0	39		-10	55
29295		43.67	10.73	0	39		-10	55
29315		43.83	10.73	0	39		-10	55
29330		43.83	10.73	0	39		-10	55
29335		44.08	10.73	0	39		-10	55
29355		44.3	10.73	0	39		-10	55
29375		44.57	10.73	0	39		-10	55
29390		44.57	10.73	0	39		-10	55
29395		44.57	10.73	0	39		-10	55
29415		44.87	10.73	0	39		-10	55
29435		45.07	10.73	0	39		-10	55
29450		45.07	10.73	0	39		-10	55
29455		45.41	10.73	0	39		-10	55
29475		45.42	10.73	0	39		-10	55
29495		45.49	10.73	0	39		-10	55
29515		45.92	10.73	0	39		-10	55
29535		45.97	10.73	0	39		-10	55
29555		46.34	10.73	0	39		-10	55
29575		46.62	10.73	0	39		-10	55
29595		46.61	10.73	0	39		-10	55
29615		46.83	10.73	0	39		-10	55
29635		46.99	10.73	0	39		-10	55
29640		46.99	10.73	0	39		-10	55
29655		47.28	10.73	0	39		-10	55
29675		47.38	10.73	0	39		-10	55
29695		47.47	10.73	0	39		-10	55
29700		47.47	10.73	0	39		-10	55
29715		47.71	10.73	0	39		-10	55
29735		47.9	10.73	0	39		-10	55
29755		48	10.73	0	39		-10	55
29765		48	10.83	0	39		-10	55
29775		48.02	10.83	0	39		-10	55
29795		48.25	10.83	0	39		-10	55
29815		48.27	10.83	0	39		-10	55
29825		48.27	10.83	0	39		-10	55
29835		48.48	10.83	0	39		-10	55
29855		48.62	10.83	0	39		-10	55
29875		48.79	10.83	0	39		-10	55
29890		48.79	10.83	0	39		-10	55
29895		48.66	10.83	0	39		-10	55
29915		48.66	10.83	0	39		-10	55
29935		48.72	10.83	0	39		-10	55
29950		48.72	10.83	0	39		-10	55
29955		48.87	10.83	0	39		-10	55
29975		48.96	10.83	0	39		-10	55
29995		48.98	10.83	0	39		-10	55
30015		48.91	10.83	0	39		-10	55
30035		49	10.83	0	39		-10	55
30055		48.99	10.83	0	39		-10	55
30075		49	10.83	0	39		-10	55
30095		48.97	10.83	0	39		-10	55
30115		48.75	10.83	0	39		-10	55
30135		48.98	10.83	0	39		-10	55
30140		48.98	10.83	0	39		-10	55
30155		48.88	10.83	0	39		-10	55
30175		48.76	10.83	0	39		-10	55
30195		48.66	10.83	0	39		-10	55
30200		48.66	10.83	0	39		-10	55
30215		48.69	10.83	0	39		-10	55
30235		48.58	10.83	0	39		-10	55
30255		48.49	10.83	0	39		-10	55
30265		48.49	10.74	0	39		-10	55
30275		48.29	10.74	0	39		-10	55
30295		48.23	10.74	0	39		-10	55
30315		48.12	10.74	0	39		-10	55
30325		48.12	10.74	0	39		-10	55
30335		47.99	10.74	0	39		-10	55
30355		47.73	10.74	0	39		-10	55
30375		47.6	10.74	0	39		-10	55
30385		47.6	10.74	0	39		-10	55
30395		47.37	10.74	0	39		-10	55
30415		47.17	10.74	0	39		-10	55
30435		46.9	10.74	0	39		-10	55
30450		46.9	10.74	0	39		-10	55
30455		46.74	10.74	0	39		-10	55
30475		46.43	10.74	0	39		-10	55
30495		46.17	10.74	0	39		-10	55
30510		46.17	10.74	0	39		-10	55
30515		46.18	10.74	0	39		-10	55
30535		45.83	10.74	0	39		-10	55
30555		45.82	10.74	0	39		-10	55
30575		45.45	10.74	0	39		-10	55
30595		45.15	10.74	0	39		-10	55
30615		44.96	10.74	0	39		-10	55
30635		44.68	10.74	0	39		-10	55
30640		44.68	10.74	0	39		-10	55
30655		44.53	10.74	0	39		-10	55
30675		44.39	10.74	0	39		-10	55
30695		44.2	10.74	0	39		-10	55
30700		44.2	10.74	0	39		-10	55
30715		43.89	10.74	0	39		-10	55
30735		43.7	10.74	0	39		-10	55
30755		43.61	10.74	0	39		-10	55
30760		43.61	10.74	0	39		-10	55
30775		43.32	10.74	0	39		-10	55
30795		43.12	10.74	0	39		-10	55
30815		42.91	10.74	0	39		-10	55
30825		42.91	10.93	0	39		-10	55
30835		42.81	10.93	0	39		-10	55
30855		42.63	10.93	0	39		-10	55
30875		42.52	10.93	0	39		-10	55
30885		42.52	10.93	0	39		-10	55
30895		42.37	10.93	0	39		-10	55
30915		42.02	10.93	0	39		-10	55
30935		41.86	10.93	0	39		-10	55
30950		41.86	10.93	0	39		-10	55
30955		41.84	10.93	0	39		-10	55
30975		41.68	10.93	0	39		-10	55
30995		41.32	10.93	0	39		-10	55
31010		41.32	10.93	0	39		-10	55
31015		41.28	10.93	0	39		-10	55
31035		41.12	10.93	0	39		-10	55
31055		40.89	10.93	0	39		-10	55
31075		40.77	10.93	0	39		-10	55
31095		40.55	10.93	0	39		-10	55
31115		40.37	10.93	0	39		-10	55
31135		40.22	10.93	0	39		-10	55
31155		40.21	10.93	0	39		-10	55
31175		40.03	10.93	0	39		-10	55
31195		39.96	10.93	0	39		-10	55
31200		39.96	10.93	0	39		-10	55
31215		39.78	10.93	0	39		-10	55
31235		39.58	10.93	0	39		-10	55
31255		39.54	10.93	0	39		-10	55
31260		39.54	10.93	0	39		-10	55
31275		39.5	10.93	0	39		-10	55
31295		39.49	10.93	0	39		-10	55
31315		39.33	10.93	0	39		-10	55
31325		39.33	11.09	0	39		-10	55
31335		39.2	11.09	0	39		-10	55
31355		39.23	11.09	0	39		-10	55
31375		39.17	11.09	0	39		-10	55
31385		39.17	11.09	0	39		-10	55
31395		38.97	11.09	0	39		-10	55
31415		38.89	11.09	0	39		-10	55
31435		38.94	11.09	0	39		-10	55
31450		38.94	11.09	0	39		-10	55
31455		38.99	11.09	0	39		-10	55
31475		38.94	11.09	0	39		-10	55
31495		38.88	11.09	0	39		-10	55
31510		38.88	11.09	0	39		-10	55
31515		38.92	11.09	0	39		-10	55
31535		38.91	11.09	0	39		-10	55
31555		38.89	11.09	0	39		-10	55
31575		38.9	11.09	0	39		-10	55
31595		38.96	11.09	0	39		-10	55
31615		39.07	11.09	0	39		-10	55
31635		39.17	11.09	0	39		-10	55
31655		39.17	11.09	0	39		-10	55
31675		39.19	11.09	0	39		-10	55
31695		39.3	11.09	0	39		-10	55
31715		39.57	11.09	0	39		-10	55
31735		39.65	11.09	0	39		-10	55
31755		39.61	11.09	0	39		-10	55
31760		39.61	11.09	0	39		-10	55
31775		39.79	11.09	0	39		-10	55
31795		39.86	11.09	0	39		-10	55
31815		40.12	11.09	0	39		-10	55
31825		40.12	10.94	0	39		-10	55
31835		40.46	10.94	0	39		-10	55
31855		40.56	10.94	0	39		-10	55
31875		40.83	10.94	0	39		-10	55
31885		40.83	10.94	0	39		-10	55
31895		40.84	10.94	0	39		-10	55
31915		41.09	10.94	0	39		-10	55
31935		41.29	10.94	0	39		-10	55
31950		41.29	10.94	0	39		-10	55
31955		41.4	10.94	0	39		-10	55
31975		41.81	10.94	0	39		-10	55
31995		41.85	10.94	0	39		-10	55
32010		41.85	10.94	0	39		-10	55
32015		42.05	10.94	0	39		-10	55
32035		42.44	10.94	0	39		-10	55
32055		42.53	10.94	0	39		-10	55
32070		42.53	10.94	0	39		-10	55
32075		42.72	10.94	0	39		-10	55
32095		42.94	10.94	0	39		-10	55
32115		43.12	10.94	0	39		-10	55
32135		43.55	10.94	0	39		-10	55
32155		43.62	10.94	0	39		-10	55
32175		43.92	10.94	0	39		-10	55
32195		44.07	10.94	0	39		-10	55
32215		44.26	10.94	0	39		-10	55
32235		44.54	10.94	0	39		-10	55
32255		44.71	10.94	0	39		-10	55
32260		44.71	10.94	0	39		-10	55
32275		44.83	10.94	0	39		-10	55
32295		45.11	10.94	0	39		-10	55
[truncated: 283 more rows]
