# Supplementary material for: Clinical identification of the stimulus intensity to measure temporal summation of second pain
Source: Sci Rep. 2022 Jul 28;12:12915. doi: 10.1038/s41598-022-17171-6 (PMC9334644; doi:10.1038/s41598-022-17171-6)
Supplement: Supplementary file 2 — Supplementary Information 2. [file 41598_2022_17171_MOESM2_ESM.zip › 41 PT1.xlsx]

## Sheet: Sheet1
Timestamp [msec]	Heater [C]	Tec [C]	Water [C]	COVAS	Baseline [C]	Events	LimiterMin [C]	LimiterMax [C]
35		40.4
55		40.32
75		40.53	8.89	0	40		-10	55
95		40.36	8.89	0	40		-10	55
115		40.36	8.89	0	40		-10	55
135		40.39	8.89	0	40		-10	55
155		40.32	8.89	0	40		-10	55
175		40.35	8.89	0	40		-10	55
195		40.32	8.89	0	40		-10	55
200		40.32	8.89	0	40		-10	55
215		40.26	8.89	0	40		-10	55
235		40.29	8.89	0	40		-10	55
255		40.31	8.89	0	40		-10	55
260		40.31	8.89	0	40		-10	55
275		40.21	8.89	0	40		-10	55
295		40.18	8.89	0	40		-10	55
315		40.21	8.89	0	40		-10	55
320		40.21	8.89	0	40		-10	55
335		40.2	8.89	0	40		-10	55
355		40.15	8.89	0	40		-10	55
375		40.09	8.89	0	40		-10	55
385		40.09	8.89	0	40		-10	55
395		40.11	8.89	0	40		-10	55
415		39.96	8.89	0	40		-10	55
435		40.04	8.89	0	40		-10	55
445		40.04	8.89	0	40		-10	55
455		40.08	8.89	0	40		-10	55
475		39.99	8.89	0	40		-10	55
495		39.95	8.89	0	40		-10	55
510		39.95	8.89	0	40		-10	55
515		40.04	8.89	0	40		-10	55
535		39.86	8.89	0	40		-10	55
555		39.91	8.89	0	40		-10	55
570		39.91	8.89	0	40		-10	55
575		39.94	8.89	0	40		-10	55
595		39.84	8.89	0	40		-10	55
615		39.94	8.89	0	40		-10	55
635		39.88	8.86	0	40		-10	55
655		39.74	8.86	0	40		-10	55
675		39.85	8.86	0	40		-10	55
695		39.8	8.86	0	40		-10	55
715		39.95	8.86	0	40		-10	55
735		39.86	8.86	0	40		-10	55
755		39.73	8.86	0	40		-10	55
760		39.73	8.86	0	40		-10	55
775		39.75	8.86	0	40		-10	55
795		39.79	8.86	0	40		-10	55
815		39.86	8.86	0	40		-10	55
835		39.87	8.86	0	40		-10	55
855		39.83	8.86	0	40		-10	55
875		39.79	8.86	0	40		-10	55
885		39.79	8.86	0	40		-10	55
895		39.97	8.86	0	40		-10	55
915		40.11	8.86	0	40		-10	55
935		39.89	8.86	0	40		-10	55
945		39.89	8.86	0	40		-10	55
955		39.9	8.86	0	40		-10	55
975		39.96	8.86	0	40		-10	55
995		39.89	8.86	0	40		-10	55
1010		39.89	8.86	0	40		-10	55
1015		39.86	8.86	0	40		-10	55
1035		39.99	8.86	0	40		-10	55
1055		40.1	8.86	0	40		-10	55
1070		40.1	8.86	0	40		-10	55
1075		40.12	8.86	0	40		-10	55
1095		39.99	8.86	0	40		-10	55
1115		40.08	8.86	0	40		-10	55
1135		39.99	8.81	0	40		-10	55
1155		40.08	8.81	0	40		-10	55
1175		40.11	8.81	0	40		-10	55
1195		40.25	8.81	0	40		-10	55
1215		40.1	8.81	0	40		-10	55
1235		39.97	8.81	0	40		-10	55
1255		40.08	8.81	0	40		-10	55
1260		40.08	8.81	0	40		-10	55
1275		40.15	8.81	0	40		-10	55
1295		40.03	8.81	0	40		-10	55
1315		40.1	8.81	0	40		-10	55
1320		40.1	8.81	0	40		-10	55
1335		40.13	8.81	0	40		-10	55
1355		40.12	8.81	0	40		-10	55
1375		40.05	8.81	0	40		-10	55
1385		40.05	8.81	0	40		-10	55
1395		40.1	8.81	0	40		-10	55
1415		40.18	8.81	0	40		-10	55
1435		40.12	8.81	0	40		-10	55
1445		40.12	8.81	0	40		-10	55
1455		40.16	8.81	0	40		-10	55
1475		40.21	8.81	0	40		-10	55
1495		40.2	8.81	0	40		-10	55
1510		40.2	8.81	0	40		-10	55
1515		40.21	8.81	0	40		-10	55
1535		40.14	8.81	0	40		-10	55
1555		40.13	8.81	0	40		-10	55
1570		40.13	8.81	0	40		-10	55
1575		40.22	8.81	0	40		-10	55
1595		40.21	8.81	0	40		-10	55
1615		40.2	8.81	0	40		-10	55
1630		40.2	8.81	0	40		-10	55
1635		40.18	8.81	0	40		-10	55
1655		40.05	8.81	0	40		-10	55
1675		40.03	8.81	0	40		-10	55
1695		40.01	8.78	0	40		-10	55
1715		39.98	8.78	0	40		-10	55
1735		40.15	8.78	0	40		-10	55
1755		40.05	8.78	0	40		-10	55
1760		40.05	8.78	0	40		-10	55
1775		40.12	8.78	0	40		-10	55
1795		40.1	8.78	0	40		-10	55
1815		40.08	8.78	0	40		-10	55
1820		40.08	8.78	0	40		-10	55
1835		40.08	8.78	0	40		-10	55
1855		39.91	8.78	0	40		-10	55
1875		40.02	8.78	0	40		-10	55
1885		40.02	8.78	0	40		-10	55
1895		39.99	8.78	0	40		-10	55
1915		39.93	8.78	0	40		-10	55
1935		40.11	8.78	0	40		-10	55
1945		40.11	8.78	0	40		-10	55
1955		39.85	8.78	0	40		-10	55
1975		40.03	8.78	0	40		-10	55
1995		39.9	8.78	0	40		-10	55
2005		39.9	8.78	0	40		-10	55
2015		39.92	8.78	0	40		-10	55
2035		40.11	8.78	0	40		-10	55
2055		39.97	8.78	0	40		-10	55
2070		39.97	8.78	0	40		-10	55
2075		39.84	8.78	0	40		-10	55
2095		40.09	8.78	0	40		-10	55
2115		40.03	8.78	0	40		-10	55
2130		40.03	8.78	0	40		-10	55
2135		40.04	8.78	0	40		-10	55
2155		39.95	8.78	0	40		-10	55
2175		40.03	8.78	0	40		-10	55
2195		40	8.81	0	40		-10	55
2215		39.9	8.81	0	40		-10	55
2235		39.9	8.81	0	40		-10	55
2255		39.9	8.81	0	40		-10	55
2275		39.89	8.81	0	40		-10	55
2295		39.93	8.81	0	40		-10	55
2315		40.1	8.81	0	40		-10	55
2320		40.1	8.81	0	40		-10	55
2335		39.95	8.81	0	40		-10	55
2355		39.9	8.81	0	40		-10	55
2375		39.91	8.81	0	40		-10	55
2380		39.91	8.81	0	40		-10	55
2395		40.01	8.81	0	40		-10	55
2415		39.89	8.81	0	40		-10	55
2435		40.04	8.81	0	40		-10	55
2445		40.04	8.81	0	40		-10	55
2455		39.97	8.81	0	40		-10	55
2475		39.85	8.81	0	40		-10	55
2495		40.11	8.81	0	40		-10	55
2505		40.11	8.81	0	40		-10	55
2515		40.1	8.81	0	40		-10	55
2535		40	8.81	0	40		-10	55
2555		40.02	8.81	0	40		-10	55
2570		40.02	8.81	0	40		-10	55
2575		40	8.81	0	40		-10	55
2595		40	8.81	0	40		-10	55
2615		40.12	8.81	0	40		-10	55
2630		40.12	8.81	0	40		-10	55
2635		40.1	8.81	0	40		-10	55
2655		40	8.81	0	40		-10	55
2675		39.98	8.81	0	40		-10	55
2695		40.09	8.81	0	40		-10	55
2715		40.03	8.81	0	40		-10	55
2735		40	8.81	0	40		-10	55
2755		40.04	8.81	0	40		-10	55
2775		40.22	8.81	0	40		-10	55
2795		40.03	8.81	0	40		-10	55
2815		40.05	8.81	0	40		-10	55
2820		40.05	8.81	0	40		-10	55
2835		39.99	8.81	0	40		-10	55
2855		40.08	8.81	0	40		-10	55
2875		40	8.81	0	40		-10	55
2880		40	8.81	0	40		-10	55
2895		40.07	8.81	0	40		-10	55
2915		40.03	8.81	0	40		-10	55
2935		40.05	8.81	0	40		-10	55
2945		40.05	8.81	0	40		-10	55
2955		40.13	8.81	0	40		-10	55
2975		40.02	8.81	0	40		-10	55
2995		39.97	8.81	0	40		-10	55
3005		39.97	8.81	0	40		-10	55
3015		40.04	8.81	0	40		-10	55
3035		40.06	8.81	0	40		-10	55
3055		40.07	8.81	0	40		-10	55
3070		40.07	8.81	0	40		-10	55
3075		39.91	8.81	0	40		-10	55
3095		40.06	8.81	0	40		-10	55
3115		40	8.81	0	40		-10	55
3130		40	8.81	0	40		-10	55
3135		39.97	8.81	0	40		-10	55
3155		39.99	8.81	0	40		-10	55
3175		40.07	8.81	0	40		-10	55
3195		40.02	8.78	0	40		-10	55
3215		40.03	8.78	0	40		-10	55
3235		39.98	8.78	0	40		-10	55
3255		39.98	8.78	0	40		-10	55
3275		40.04	8.78	0	40		-10	55
3295		40.11	8.78	0	40		-10	55
3315		39.98	8.78	0	40		-10	55
3335		39.93	8.78	0	40		-10	55
3355		40.02	8.78	0	40		-10	55
3375		40.07	8.78	0	40		-10	55
3380		40.07	8.78	0	40		-10	55
3395		40.04	8.78	0	40		-10	55
3415		40.01	8.78	0	40		-10	55
3435		40.03	8.78	0	40		-10	55
3440		40.03	8.78	0	40		-10	55
3455		40.05	8.78	0	40		-10	55
3475		40.07	8.78	0	40		-10	55
3495		40.14	8.78	0	40		-10	55
3505		40.14	8.78	0	40		-10	55
3515		40.04	8.78	0	40		-10	55
3535		40.13	8.78	0	40		-10	55
3555		39.95	8.78	0	40		-10	55
3565		39.95	8.78	0	40		-10	55
3575		39.92	8.78	0	40		-10	55
3595		39.96	8.78	0	40		-10	55
3615		40.04	8.78	0	40		-10	55
3630		40.04	8.78	0	40		-10	55
3635		40.05	8.78	0	40		-10	55
3655		39.94	8.78	0	40		-10	55
3675		40.03	8.78	0	40		-10	55
3690		40.03	8.78	0	40		-10	55
3695		39.95	8.78	0	40		-10	55
3715		40.13	8.78	0	40		-10	55
3735		39.96	8.78	0	40		-10	55
3755		39.85	8.62	0	40		-10	55
3775		40.08	8.62	0	40		-10	55
3795		40.01	8.62	0	40		-10	55
3815		40.02	8.62	0	40		-10	55
3835		40.04	8.62	0	40		-10	55
3855		39.94	8.62	0	40		-10	55
3875		39.92	8.62	0	40		-10	55
3880		39.92	8.62	0	40		-10	55
3895		40.03	8.62	0	40		-10	55
3915		39.9	8.62	0	40		-10	55
3935		39.96	8.62	0	40		-10	55
3940		39.96	8.62	0	40		-10	55
3955		40.03	8.62	0	40		-10	55
3975		40.08	8.62	0	40		-10	55
3995		39.93	8.62	0	40		-10	55
4005		39.93	8.62	0	40		-10	55
4015		39.98	8.62	0	40		-10	55
4035		39.99	8.62	0	40		-10	55
4055		40.08	8.62	0	40		-10	55
4065		40.08	8.62	0	40		-10	55
4075		39.89	8.62	0	40		-10	55
4095		40	8.62	0	40		-10	55
4115		39.97	8.62	0	40		-10	55
4130		39.97	8.62	0	40		-10	55
4135		40.02	8.62	0	40		-10	55
4155		39.96	8.62	0	40		-10	55
4175		39.99	8.62	0	40		-10	55
4190		39.99	8.62	0	40		-10	55
4195		40.09	8.62	0	40		-10	55
4215		40.08	8.62	0	40		-10	55
4235		40.1	8.62	0	40		-10	55
4255		39.99	8.62	0	40		-10	55
4275		40.09	8.62	0	40		-10	55
4295		40.02	8.62	0	40		-10	55
4310		40.02	8.69	0	40		-10	55
4315		40.03	8.69	0	40		-10	55
4335		39.91	8.69	0	40		-10	55
4355		39.84	8.69	0	40		-10	55
4375		40.11	8.69	0	40		-10	55
4380		40.11	8.69	0	40		-10	55
4395		39.95	8.69	0	40		-10	55
4415		40.04	8.69	0	40		-10	55
4435		39.95	8.69	0	40		-10	55
4440		39.95	8.69	0	40		-10	55
4455		39.94	8.69	0	40		-10	55
4475		40.02	8.69	0	40		-10	55
4495		40.04	8.69	0	40		-10	55
4505		40.04	8.69	0	40		-10	55
4515		39.96	8.69	0	40		-10	55
4535		39.95	8.69	0	40		-10	55
4555		39.95	8.69	0	40		-10	55
4565		39.95	8.69	0	40		-10	55
4575		40.07	8.69	0	40		-10	55
4595		40.04	8.69	0	40		-10	55
4615		40.14	8.69	0	40		-10	55
4625		40.14	8.69	0	40		-10	55
4635		40.01	8.69	0	40		-10	55
4655		40	8.69	0	40		-10	55
4675		40.1	8.69	0	40		-10	55
4690		40.1	8.69	0	40		-10	55
4695		40.02	8.69	0	40		-10	55
4715		39.91	8.69	0	40		-10	55
4735		39.87	8.69	0	40		-10	55
4750		39.87	8.69	0	40		-10	55
4755		39.99	8.69	0	40		-10	55
4775		40.07	8.69	0	40		-10	55
4795		39.97	8.69	0	40		-10	55
4815		40.01	8.62	0	40		-10	55
4835		39.97	8.62	0	40		-10	55
4855		40.03	8.62	0	40		-10	55
4875		39.87	8.62	0	40		-10	55
4895		40.25	8.62	0	40		-10	55
4915		39.97	8.62	0	40		-10	55
4935		39.93	8.62	0	40		-10	55
4940		39.93	8.62	0	40		-10	55
4955		40.19	8.62	0	40		-10	55
4975		40.02	8.62	0	40		-10	55
4995		40.04	8.62	0	40		-10	55
5000		40.04	8.62	0	40		-10	55
5015		39.97	8.62	0	40		-10	55
5035		40.1	8.62	0	40		-10	55
5055		40.04	8.62	0	40		-10	55
5065		40.04	8.62	0	40		-10	55
5075		40.01	8.62	0	40		-10	55
5095		40.09	8.62	0	40		-10	55
5115		40.15	8.62	0	40		-10	55
5125		40.15	8.62	0	40		-10	55
5135		40.03	8.62	0	40		-10	55
5155		40.02	8.62	0	40		-10	55
5175		40.16	8.62	0	40		-10	55
5190		40.16	8.62	0	40		-10	55
5195		40.22	8.62	0	40		-10	55
5215		40.21	8.62	0	40		-10	55
5235		40.12	8.62	0	40		-10	55
5250		40.12	8.62	0	40		-10	55
5255		40.22	8.62	0	40		-10	55
5275		40.2	8.62	0	40		-10	55
5295		40.28	8.62	0	40		-10	55
5315		40.48	8.74	0	40		-10	55
5335		40.39	8.74	0	40		-10	55
5355		40.53	8.74	0	40		-10	55
5375		40.64	8.74	0	40		-10	55
5395		40.9	8.74	0	40		-10	55
5415		40.97	8.74	0	40		-10	55
5435		41.08	8.74	0	40		-10	55
5440		41.08	8.74	0	40		-10	55
5455		41.31	8.74	0	40		-10	55
5475		41.33	8.74	0	40		-10	55
5495		41.45	8.74	0	40		-10	55
5500		41.45	8.74	0	40		-10	55
5515		41.69	8.74	0	40		-10	55
5535		41.66	8.74	0	40		-10	55
5555		41.95	8.74	0	40		-10	55
5565		41.95	8.74	0	40		-10	55
5575		42.1	8.74	0	40		-10	55
5595		42.28	8.74	0	40		-10	55
5615		42.44	8.74	0	40		-10	55
5625		42.44	8.74	0	40		-10	55
5635		42.51	8.74	0	40		-10	55
5655		42.7	8.74	0	40		-10	55
5675		43.01	8.74	0	40		-10	55
5690		43.01	8.74	0	40		-10	55
5695		43.12	8.74	0	40		-10	55
5715		43.3	8.74	0	40		-10	55
5735		43.59	8.74	0	40		-10	55
5750		43.59	8.74	0	40		-10	55
5755		43.65	8.74	0	40		-10	55
5775		43.75	8.74	0	40		-10	55
5795		44.06	8.74	0	40		-10	55
5815		44.07	8.72	0	40		-10	55
5835		44.25	8.72	0	40		-10	55
5855		44.3	8.72	0	40		-10	55
5875		44.43	8.72	0	40		-10	55
5895		44.74	8.72	0	40		-10	55
5915		44.8	8.72	0	40		-10	55
5935		45.01	8.72	0	40		-10	55
5955		45.17	8.72	0	40		-10	55
5975		45.28	8.72	0	40		-10	55
5995		45.48	8.72	0	40		-10	55
6000		45.48	8.72	0	40		-10	55
6015		45.56	8.72	0	40		-10	55
6035		45.74	8.72	0	40		-10	55
6055		45.93	8.72	0	40		-10	55
6060		45.93	8.72	0	40		-10	55
6075		46.11	8.72	0	40		-10	55
6095		46.32	8.72	0	40		-10	55
6115		46.22	8.72	0	40		-10	55
6125		46.22	8.72	0	40		-10	55
6135		46.43	8.72	0	40		-10	55
6155		46.57	8.72	0	40		-10	55
6175		46.71	8.72	0	40		-10	55
6185		46.71	8.72	0	40		-10	55
6195		46.75	8.72	0	40		-10	55
6215		46.91	8.72	0	40		-10	55
6235		47.2	8.72	0	40		-10	55
6250		47.2	8.72	0	40		-10	55
6255		47.33	8.72	0	40		-10	55
6275		47.35	8.72	0	40		-10	55
6295		47.53	8.72	0	40		-10	55
6310		47.53	8.72	0	40		-10	55
6315		47.75	8.72	0	40		-10	55
6335		47.85	8.72	0	40		-10	55
6355		47.9	8.72	0	40		-10	55
6375		48.07	8.66	0	40		-10	55
6395		48.29	8.66	0	40		-10	55
6415		48.32	8.66	0	40		-10	55
6435		48.4	8.66	0	40		-10	55
6455		48.57	8.66	0	40		-10	55
6475		48.61	8.66	0	40		-10	55
6495		48.85	8.66	0	40		-10	55
6500		48.85	8.66	0	40		-10	55
6515		48.9	8.66	0	40		-10	55
6535		48.94	8.66	0	40		-10	55
6555		49.27	8.66	0	40		-10	55
6560		49.27	8.66	0	40		-10	55
6575		49.34	8.66	0	40		-10	55
6595		49.46	8.66	0	40		-10	55
6615		49.5	8.66	0	40		-10	55
6625		49.5	8.66	0	40		-10	55
6635		49.67	8.66	0	40		-10	55
6655		49.67	8.66	0	40		-10	55
6675		49.82	8.66	0	40		-10	55
6685		49.82	8.66	0	40		-10	55
6695		49.92	8.66	0	40		-10	55
6715		50.12	8.66	0	40		-10	55
6735		49.9	8.66	0	40		-10	55
6750		49.9	8.66	0	40		-10	55
6755		50.06	8.66	0	40		-10	55
6775		50.04	8.66	0	40		-10	55
6795		50.08	8.66	0	40		-10	55
6810		50.08	8.66	0	40		-10	55
6815		50.22	8.66	0	40		-10	55
6835		50.2	8.66	0	40		-10	55
6855		50.17	8.66	0	40		-10	55
6875		50.09	8.71	0	40		-10	55
6895		50.2	8.71	0	40		-10	55
6915		50.12	8.71	0	40		-10	55
6935		50.04	8.71	0	40		-10	55
6955		50.01	8.71	0	40		-10	55
6975		50.03	8.71	0	40		-10	55
6995		49.64	8.71	0	40		-10	55
7000		49.64	8.71	0	40		-10	55
7015		49.62	8.71	0	40		-10	55
7035		49.37	8.71	0	40		-10	55
7055		49.19	8.71	0	40		-10	55
7060		49.19	8.71	0	40		-10	55
7075		49.06	8.71	0	40		-10	55
7095		48.93	8.71	0	40		-10	55
7115		48.61	8.71	0	40		-10	55
7125		48.61	8.71	0	40		-10	55
7135		48.44	8.71	0	40		-10	55
7155		48.28	8.71	0	40		-10	55
7175		47.89	8.71	0	40		-10	55
7185		47.89	8.71	0	40		-10	55
7195		47.7	8.71	0	40		-10	55
7215		47.43	8.71	0	40		-10	55
7235		47.18	8.71	0	40		-10	55
7245		47.18	8.71	0	40		-10	55
7255		46.97	8.71	0	40		-10	55
7275		46.68	8.71	0	40		-10	55
7295		46.39	8.71	0	40		-10	55
7310		46.39	8.71	0	40		-10	55
7315		46.32	8.71	0	40		-10	55
7335		45.95	8.71	0	40		-10	55
7355		45.79	8.71	0	40		-10	55
7375		45.47	8.62	0	40		-10	55
7395		45.31	8.62	0	40		-10	55
7415		45.05	8.62	0	40		-10	55
7435		44.81	8.62	0	40		-10	55
7455		44.65	8.62	0	40		-10	55
7475		44.37	8.62	0	40		-10	55
7495		44.28	8.62	0	40		-10	55
7500		44.28	8.62	0	40		-10	55
7515		44.07	8.62	0	40		-10	55
7535		43.86	8.62	0	40		-10	55
7555		43.72	8.62	0	40		-10	55
7560		43.72	8.62	4	40		-10	55
7575		43.4	8.62	4	40		-10	55
7595		43.28	8.62	4	40		-10	55
7615		43.13	8.62	4	40		-10	55
7620		43.13	8.62	4	40		-10	55
7635		42.88	8.62	4	40		-10	55
7655		42.75	8.62	4	40		-10	55
7675		42.49	8.62	4	40		-10	55
7685		42.49	8.62	8	40		-10	55
7695		42.41	8.62	8	40		-10	55
7715		42.23	8.62	8	40		-10	55
7735		42.18	8.62	8	40		-10	55
7745		42.18	8.62	8	40		-10	55
7755		41.94	8.62	8	40		-10	55
7775		41.76	8.62	8	40		-10	55
7795		41.5	8.62	8	40		-10	55
7810		41.5	8.62	9	40		-10	55
7815		41.57	8.62	9	40		-10	55
7835		41.29	8.62	9	40		-10	55
7855		41.16	8.62	9	40		-10	55
7870		41.16	8.62	9	40		-10	55
7875		41.01	8.62	9	40		-10	55
7895		40.87	8.62	9	40		-10	55
7915		40.76	8.62	9	40		-10	55
7935		40.77	8.67	10	40		-10	55
7955		40.65	8.67	10	40		-10	55
7975		40.52	8.67	10	40		-10	55
7995		40.52	8.67	10	40		-10	55
8015		40.42	8.67	10	40		-10	55
8035		40.31	8.67	10	40		-10	55
8055		40.32	8.67	10	40		-10	55
8060		40.32	8.67	10	40		-10	55
8075		40.3	8.67	10	40		-10	55
8095		40.14	8.67	10	40		-10	55
8115		40.05	8.67	10	40		-10	55
8120		40.05	8.67	10	40		-10	55
8135		40.22	8.67	10	40		-10	55
8155		40.03	8.67	10	40		-10	55
8175		40.18	8.67	10	40		-10	55
8185		40.18	8.67	10	40		-10	55
8195		40.01	8.67	10	40		-10	55
8215		40.2	8.67	10	40		-10	55
8235		40.07	8.67	10	40		-10	55
8245		40.07	8.67	10	40		-10	55
8255		40.05	8.67	10	40		-10	55
8275		40.26	8.67	10	40		-10	55
8295		40.28	8.67	10	40		-10	55
8315		40.26	8.67	10	40		-10	55
8335		40.23	8.67	10	40		-10	55
8355		40.45	8.67	10	40		-10	55
8375		40.42	8.67	10	40		-10	55
8395		40.5	8.67	10	40		-10	55
8400		40.5	8.67	10	40		-10	55
8415		40.61	8.67	10	40		-10	55
8425		40.61	8.67	10	40		-10	55
8435		40.68	8.67	10	40		-10	55
8445		40.68	8.52	10	40		-10	55
8455		40.89	8.52	10	40		-10	55
8475		40.88	8.52	10	40		-10	55
8495		41.15	8.52	10	40		-10	55
8515		41.22	8.52	10	40		-10	55
8535		41.44	8.52	10	40		-10	55
8555		41.56	8.52	10	40		-10	55
8560		41.56	8.52	10	40		-10	55
8575		41.75	8.52	10	40		-10	55
8595		41.79	8.52	10	40		-10	55
8615		42.14	8.52	10	40		-10	55
8620		42.14	8.52	10	40		-10	55
8635		42.17	8.52	10	40		-10	55
8655		42.38	8.52	10	40		-10	55
8675		42.69	8.52	10	40		-10	55
8685		42.69	8.52	10	40		-10	55
8695		42.81	8.52	10	40		-10	55
8715		43.01	8.52	10	40		-10	55
8735		43.24	8.52	10	40		-10	55
8745		43.24	8.52	10	40		-10	55
8755		43.27	8.52	10	40		-10	55
8775		43.62	8.52	10	40		-10	55
8795		43.9	8.52	10	40		-10	55
8810		43.9	8.52	10	40		-10	55
8815		44.1	8.52	10	40		-10	55
8835		44.22	8.52	10	40		-10	55
8855		44.39	8.52	10	40		-10	55
8870		44.39	8.52	10	40		-10	55
8875		44.53	8.52	10	40		-10	55
8895		44.79	8.52	10	40		-10	55
8915		44.78	8.52	10	40		-10	55
8930		44.78	8.52	10	40		-10	55
8935		45.14	8.52	10	40		-10	55
8955		45.3	8.52	10	40		-10	55
8975		45.47	8.52	10	40		-10	55
8995		45.61	8.59	10	40		-10	55
9015		45.85	8.59	10	40		-10	55
9035		46.08	8.59	10	40		-10	55
9055		46.23	8.59	10	40		-10	55
9075		46.38	8.59	10	40		-10	55
9095		46.59	8.59	10	40		-10	55
9115		46.84	8.59	10	40		-10	55
9120		46.84	8.59	10	40		-10	55
9135		46.95	8.59	10	40		-10	55
9155		47	8.59	10	40		-10	55
9175		47.35	8.59	10	40		-10	55
9180		47.35	8.59	10	40		-10	55
9195		47.6	8.59	10	40		-10	55
9215		47.64	8.59	10	40		-10	55
9235		47.79	8.59	10	40		-10	55
9245		47.79	8.59	10	40		-10	55
9255		47.89	8.59	10	40		-10	55
9275		48.07	8.59	10	40		-10	55
9295		48.27	8.59	10	40		-10	55
9305		48.27	8.59	10	40		-10	55
9315		48.32	8.59	10	40		-10	55
9335		48.45	8.59	10	40		-10	55
9355		48.76	8.59	10	40		-10	55
9370		48.76	8.59	10	40		-10	55
9375		48.8	8.59	10	40		-10	55
9395		49.09	8.59	10	40		-10	55
9415		49.19	8.59	10	40		-10	55
9430		49.19	8.59	10	40		-10	55
9435		49.24	8.59	10	40		-10	55
9455		49.42	8.59	10	40		-10	55
9475		49.53	8.59	10	40		-10	55
9495		49.61	8.78	10	40		-10	55
9515		49.73	8.78	10	40		-10	55
9535		49.94	8.78	10	40		-10	55
9555		49.99	8.78	10	40		-10	55
9575		50.03	8.78	10	40		-10	55
9595		50.16	8.78	10	40		-10	55
9615		50.33	8.78	10	40		-10	55
9620		50.33	8.78	10	40		-10	55
9635		50.18	8.78	10	40		-10	55
9655		50.45	8.78	10	40		-10	55
9675		50.42	8.78	10	40		-10	55
9680		50.42	8.78	10	40		-10	55
9695		50.54	8.78	10	40		-10	55
9715		50.39	8.78	10	40		-10	55
9735		50.41	8.78	10	40		-10	55
9745		50.41	8.78	10	40		-10	55
9755		50.38	8.78	10	40		-10	55
9775		50.42	8.78	10	40		-10	55
9795		50.2	8.78	10	40		-10	55
9805		50.2	8.78	10	40		-10	55
9815		50.22	8.78	10	40		-10	55
9835		50.09	8.78	10	40		-10	55
9855		49.81	8.78	10	40		-10	55
9870		49.81	8.78	10	40		-10	55
9875		49.66	8.78	10	40		-10	55
9895		49.54	8.78	10	40		-10	55
9915		49.44	8.78	10	40		-10	55
9930		49.44	8.78	10	40		-10	55
9935		49.27	8.78	10	40		-10	55
9955		48.92	8.78	10	40		-10	55
9975		48.64	8.78	10	40		-10	55
9995		48.33	8.83	10	40		-10	55
10015		48.46	8.83	10	40		-10	55
10035		47.91	8.83	10	40		-10	55
10055		47.85	8.83	10	40		-10	55
10075		47.38	8.83	10	40		-10	55
10095		47.21	8.83	10	40		-10	55
10115		46.99	8.83	10	40		-10	55
10120		46.99	8.83	10	40		-10	55
10135		46.85	8.83	10	40		-10	55
10155		46.57	8.83	10	40		-10	55
10175		46.27	8.83	10	40		-10	55
10180		46.27	8.83	10	40		-10	55
10195		46.04	8.83	10	40		-10	55
10215		45.79	8.83	10	40		-10	55
10235		45.62	8.83	10	40		-10	55
10240		45.62	8.83	10	40		-10	55
10255		45.41	8.83	10	40		-10	55
10275		45.12	8.83	10	40		-10	55
10295		44.87	8.83	10	40		-10	55
10305		44.87	8.83	10	40		-10	55
10315		44.69	8.83	10	40		-10	55
10335		44.54	8.83	10	40		-10	55
10355		44.39	8.83	10	40		-10	55
10365		44.39	8.83	10	40		-10	55
10375		44.14	8.83	10	40		-10	55
10395		43.95	8.83	10	40		-10	55
10415		43.72	8.83	10	40		-10	55
10430		43.72	8.83	10	40		-10	55
10435		43.71	8.83	10	40		-10	55
10455		43.4	8.83	10	40		-10	55
10475		43.26	8.83	10	40		-10	55
10490		43.26	8.83	10	40		-10	55
10495		43.08	8.83	10	40		-10	55
10515		42.89	8.83	10	40		-10	55
10535		42.74	8.83	10	40		-10	55
10555		42.55	8.76	10	40		-10	55
10575		42.29	8.76	10	40		-10	55
10595		42.11	8.76	10	40		-10	55
10615		42.11	8.76	10	40		-10	55
10635		42.04	8.76	10	40		-10	55
10655		41.61	8.76	10	40		-10	55
10675		41.61	8.76	10	40		-10	55
10680		41.61	8.76	10	40		-10	55
10695		41.4	8.76	10	40		-10	55
10715		41.33	8.76	10	40		-10	55
10735		41.25	8.76	10	40		-10	55
10740		41.25	8.76	10	40		-10	55
10755		41.08	8.76	10	40		-10	55
10775		40.82	8.76	10	40		-10	55
10795		40.85	8.76	10	40		-10	55
10805		40.85	8.76	10	40		-10	55
10815		40.7	8.76	10	40		-10	55
10835		40.6	8.76	10	40		-10	55
10855		40.56	8.76	10	40		-10	55
10865		40.56	8.76	10	40		-10	55
10875		40.48	8.76	10	40		-10	55
10895		40.31	8.76	10	40		-10	55
10915		40.55	8.76	10	40		-10	55
10930		40.55	8.76	10	40		-10	55
10935		40.32	8.76	10	40		-10	55
10955		40.22	8.76	10	40		-10	55
10975		40.27	8.76	10	40		-10	55
10990		40.27	8.76	10	40		-10	55
10995		40.2	8.76	10	40		-10	55
11015		40.28	8.76	10	40		-10	55
11035		40.18	8.76	10	40		-10	55
11055		40.25	8.76	10	40		-10	55
11075		40.31	8.76	10	40		-10	55
11095		40.16	8.76	10	40		-10	55
11115		40.27	8.76	10	40		-10	55
11135		40.16	8.76	10	40		-10	55
11155		40.2	8.76	10	40		-10	55
11175		40.22	8.76	10	40		-10	55
11180		40.22	8.76	10	40		-10	55
11195		40.22	8.76	10	40		-10	55
11215		40.25	8.76	10	40		-10	55
11235		40.23	8.76	10	40		-10	55
11240		40.23	8.76	10	40		-10	55
11255		40.37	8.76	10	40		-10	55
11275		40.24	8.76	10	40		-10	55
11295		40.27	8.76	10	40		-10	55
11305		40.27	8.76	10	40		-10	55
11315		40.29	8.76	10	40		-10	55
11335		40.35	8.76	10	40		-10	55
11355		40.32	8.76	10	40		-10	55
11365		40.32	8.76	10	40		-10	55
11375		40.34	8.76	10	40		-10	55
11395		40.43	8.76	10	40		-10	55
11415		40.34	8.76	10	40		-10	55
11430		40.34	8.76	10	40		-10	55
11435		40.45	8.76	10	40		-10	55
11455		40.37	8.76	10	40		-10	55
11475		40.52	8.76	10	40		-10	55
11490		40.52	8.76	10	40		-10	55
11495		40.42	8.76	10	40		-10	55
11515		40.44	8.76	10	40		-10	55
11535		40.4	8.76	10	40		-10	55
11550		40.4	8.76	10	40		-10	55
11555		40.41	8.76	10	40		-10	55
11575		40.31	8.76	10	40		-10	55
11595		40.44	8.76	10	40		-10	55
11615		40.4	8.91	10	40		-10	55
11635		40.37	8.91	10	40		-10	55
11655		40.24	8.91	10	40		-10	55
11675		40.32	8.91	10	40		-10	55
11680		40.32	8.91	10	40		-10	55
11695		40.28	8.91	10	40		-10	55
11715		40.26	8.91	10	40		-10	55
11735		40.34	8.91	10	40		-10	55
11740		40.34	8.91	10	40		-10	55
11755		40.28	8.91	10	40		-10	55
11775		40.29	8.91	10	40		-10	55
11795		40.14	8.91	10	40		-10	55
11800		40.14	8.91	10	40		-10	55
11815		40.15	8.91	10	40		-10	55
11835		40.05	8.91	10	40		-10	55
11855		40.17	8.91	10	40		-10	55
11865		40.17	8.91	10	40		-10	55
11875		40.08	8.91	10	40		-10	55
11895		40.06	8.91	10	40		-10	55
11915		40.06	8.91	10	40		-10	55
11925		40.06	8.91	10	40		-10	55
11935		39.95	8.91	10	40		-10	55
11955		39.95	8.91	10	40		-10	55
11975		39.94	8.91	10	40		-10	55
11990		39.94	8.91	10	40		-10	55
11995		40.03	8.91	10	40		-10	55
12015		40.06	8.91	10	40		-10	55
12035		39.94	8.91	10	40		-10	55
12050		39.94	8.91	11	40		-10	55
12055		40.05	8.91	11	40		-10	55
12075		40.13	8.91	11	40		-10	55
12095		40.07	8.91	11	40		-10	55
12115		40.19	8.83	11	40		-10	55
12135		40.28	8.83	11	40		-10	55
12155		40.37	8.83	11	40		-10	55
12175		40.51	8.83	12	40		-10	55
12195		40.6	8.83	12	40		-10	55
12215		40.73	8.83	12	40		-10	55
12235		40.73	8.83	12	40		-10	55
12240		40.73	8.83	12	40		-10	55
12255		40.83	8.83	12	40		-10	55
12275		41.06	8.83	12	40		-10	55
12295		41.23	8.83	12	40		-10	55
12300		41.23	8.83	12	40		-10	55
12315		41.42	8.83	12	40		-10	55
12335		41.6	8.83	12	40		-10	55
12355		41.76	8.83	12	40		-10	55
12365		41.76	8.83	12	40		-10	55
12375		41.85	8.83	12	40		-10	55
12395		42.06	8.83	12	40		-10	55
12415		42.37	8.83	12	40		-10	55
12425		42.37	8.83	13	40		-10	55
12435		42.45	8.83	13	40		-10	55
12455		42.74	8.83	13	40		-10	55
12475		42.79	8.83	13	40		-10	55
12490		42.79	8.83	13	40		-10	55
12495		43.07	8.83	13	40		-10	55
12515		43.26	8.83	13	40		-10	55
12535		43.45	8.83	13	40		-10	55
12550		43.45	8.83	13	40		-10	55
12555		43.61	8.83	13	40		-10	55
12575		43.83	8.83	13	40		-10	55
12595		43.89	8.83	13	40		-10	55
12615		44.05	8.93	13	40		-10	55
12635		44.38	8.93	13	40		-10	55
12655		44.59	8.93	13	40		-10	55
12675		44.73	8.93	13	40		-10	55
12695		44.81	8.93	13	40		-10	55
12715		45.17	8.93	13	40		-10	55
12735		45.25	8.93	13	40		-10	55
12740		45.25	8.93	13	40		-10	55
12755		45.55	8.93	13	40		-10	55
12775		45.58	8.93	13	40		-10	55
12795		45.77	8.93	13	40		-10	55
12800		45.77	8.93	13	40		-10	55
12815		45.89	8.93	13	40		-10	55
12835		46.26	8.93	13	40		-10	55
12855		46.36	8.93	13	40		-10	55
12860		46.36	8.93	13	40		-10	55
12875		46.43	8.93	13	40		-10	55
12895		46.63	8.93	13	40		-10	55
12915		46.7	8.93	13	40		-10	55
12925		46.7	8.93	13	40		-10	55
12935		47.03	8.93	13	40		-10	55
12955		47.23	8.93	13	40		-10	55
12975		47.33	8.93	13	40		-10	55
12990		47.33	8.93	13	40		-10	55
12995		47.55	8.93	13	40		-10	55
13015		47.65	8.93	13	40		-10	55
13035		47.85	8.93	13	40		-10	55
13050		47.85	8.93	13	40		-10	55
13055		47.98	8.93	13	40		-10	55
13075		48.05	8.93	13	40		-10	55
13095		48.31	8.93	13	40		-10	55
13110		48.31	8.93	13	40		-10	55
13115		48.48	8.93	13	40		-10	55
13135		48.61	8.93	13	40		-10	55
13155		48.67	8.93	13	40		-10	55
13175		48.73	8.99	13	40		-10	55
13195		48.93	8.99	13	40		-10	55
13215		48.94	8.99	13	40		-10	55
13235		49.14	8.99	13	40		-10	55
13255		49.19	8.99	13	40		-10	55
13275		49.44	8.99	13	40		-10	55
13295		49.41	8.99	13	40		-10	55
13300		49.41	8.99	13	40		-10	55
13315		49.55	8.99	13	40		-10	55
13335		49.69	8.99	13	40		-10	55
13355		49.73	8.99	13	40		-10	55
13360		49.73	8.99	13	40		-10	55
13375		49.75	8.99	13	40		-10	55
13395		49.71	8.99	13	40		-10	55
13415		49.88	8.99	13	40		-10	55
13425		49.88	8.99	13	40		-10	55
13435		49.84	8.99	13	40		-10	55
13455		49.92	8.99	13	40		-10	55
13475		49.84	8.99	13	40		-10	55
13485		49.84	8.99	13	40		-10	55
13495		49.78	8.99	13	40		-10	55
13515		49.78	8.99	13	40		-10	55
13535		49.84	8.99	13	40		-10	55
13550		49.84	8.99	13	40		-10	55
13555		50	8.99	13	40		-10	55
13575		50	8.99	13	40		-10	55
13595		49.95	8.99	13	40		-10	55
13610		49.95	8.99	13	40		-10	55
13615		49.88	8.99	13	40		-10	55
13635		49.86	8.99	13	40		-10	55
13655		49.79	8.99	13	40		-10	55
13675		49.7	9.06	13	40		-10	55
13695		49.62	9.06	13	40		-10	55
13715		49.46	9.06	13	40		-10	55
13735		49.44	9.06	13	40		-10	55
13755		49.13	9.06	13	40		-10	55
13775		49.14	9.06	13	40		-10	55
13795		48.89	9.06	13	40		-10	55
13800		48.89	9.06	13	40		-10	55
13815		48.61	9.06	13	40		-10	55
13835		48.54	9.06	13	40		-10	55
13855		48.22	9.06	13	40		-10	55
13860		48.22	9.06	13	40		-10	55
13875		48.12	9.06	13	40		-10	55
13895		48.06	9.06	13	40		-10	55
13915		47.77	9.06	13	40		-10	55
13925		47.77	9.06	13	40		-10	55
13935		47.47	9.06	13	40		-10	55
13955		47.21	9.06	13	40		-10	55
13975		47.02	9.06	13	40		-10	55
13985		47.02	9.06	13	40		-10	55
13995		46.95	9.06	13	40		-10	55
14015		46.56	9.06	13	40		-10	55
14035		46.33	9.06	13	40		-10	55
14050		46.33	9.06	13	40		-10	55
14055		46.17	9.06	13	40		-10	55
14075		45.94	9.06	13	40		-10	55
14095		45.74	9.06	13	40		-10	55
14110		45.74	9.06	13	40		-10	55
14115		45.45	9.06	13	40		-10	55
14135		45.29	9.06	13	40		-10	55
14155		45.09	9.06	13	40		-10	55
14175		44.88	9.31	13	40		-10	55
14195		44.68	9.31	13	40		-10	55
14215		44.43	9.31	13	40		-10	55
14235		44.29	9.31	13	40		-10	55
14255		44.03	9.31	13	40		-10	55
14275		43.98	9.31	13	40		-10	55
14295		43.72	9.31	13	40		-10	55
14300		43.72	9.31	15	40		-10	55
14315		43.45	9.31	15	40		-10	55
14335		43.24	9.31	15	40		-10	55
14355		43.21	9.31	15	40		-10	55
14360		43.21	9.31	15	40		-10	55
14375		43	9.31	15	40		-10	55
14395		42.83	9.31	15	40		-10	55
14415		42.56	9.31	15	40		-10	55
14420		42.56	9.31	16	40		-10	55
14435		42.43	9.31	16	40		-10	55
14455		42.24	9.31	16	40		-10	55
14475		41.94	9.31	16	40		-10	55
14485		41.94	9.31	16	40		-10	55
14495		41.92	9.31	16	40		-10	55
14515		41.85	9.31	16	40		-10	55
14535		41.52	9.31	16	40		-10	55
14545		41.52	9.31	16	40		-10	55
14555		41.43	9.31	16	40		-10	55
14575		41.32	9.31	16	40		-10	55
14595		41.17	9.31	16	40		-10	55
14610		41.17	9.31	16	40		-10	55
14615		41	9.31	16	40		-10	55
14635		40.83	9.31	16	40		-10	55
14655		40.74	9.31	16	40		-10	55
14670		40.74	9.31	15	40		-10	55
14675		40.81	9.31	15	40		-10	55
14695		40.57	9.31	15	40		-10	55
14715		40.39	9.31	15	40		-10	55
14735		40.3	9.18	15	40		-10	55
14755		40.21	9.18	15	40		-10	55
14775		40.09	9.18	15	40		-10	55
14795		40.24	9.18	16	40		-10	55
14815		40.1	9.18	16	40		-10	55
14835		39.97	9.18	16	40		-10	55
14855		39.96	9.18	16	40		-10	55
14860		39.96	9.18	16	40		-10	55
14875		39.99	9.18	16	40		-10	55
14895		39.81	9.18	16	40		-10	55
14915		39.95	9.18	16	40		-10	55
14920		39.95	9.18	15	40		-10	55
14935		39.98	9.18	15	40		-10	55
14955		39.89	9.18	15	40		-10	55
14975		39.77	9.18	15	40		-10	55
14985		39.77	9.18	15	40		-10	55
14995		39.94	9.18	15	40		-10	55
15015		40	9.18	15	40		-10	55
15035		39.94	9.18	15	40		-10	55
15045		39.94	9.18	14	40		-10	55
15055		39.96	9.18	14	40		-10	55
15075		40.2	9.18	14	40		-10	55
15095		40.27	9.18	14	40		-10	55
15110		40.27	9.18	14	40		-10	55
15115		40.41	9.18	14	40		-10	55
15135		40.54	9.18	14	40		-10	55
15155		40.76	9.18	14	40		-10	55
15170		40.76	9.18	14	40		-10	55
15175		40.76	9.18	14	40		-10	55
15195		41.05	9.18	14	40		-10	55
15215		41.22	9.18	14	40		-10	55
15235		41.34	9.26	14	40		-10	55
15255		41.51	9.26	14	40		-10	55
15275		41.73	9.26	14	40		-10	55
15295		41.97	9.26	12	40		-10	55
15315		42.12	9.26	12	40		-10	55
15335		42.39	9.26	12	40		-10	55
15355		42.57	9.26	12	40		-10	55
15360		42.57	9.26	12	40		-10	55
15375		42.62	9.26	12	40		-10	55
15395		43.03	9.26	12	40		-10	55
15415		43.2	9.26	12	40		-10	55
15420		43.2	9.26	11	40		-10	55
15435		43.31	9.26	11	40		-10	55
15455		43.52	9.26	11	40		-10	55
15475		43.68	9.26	11	40		-10	55
15485		43.68	9.26	11	40		-10	55
15495		43.9	9.26	11	40		-10	55
15515		44.23	9.26	11	40		-10	55
15535		44.45	9.26	11	40		-10	55
15545		44.45	9.26	11	40		-10	55
15555		44.72	9.26	11	40		-10	55
15575		44.82	9.26	11	40		-10	55
15595		45.08	9.26	11	40		-10	55
15610		45.08	9.26	11	40		-10	55
15615		45.16	9.26	11	40		-10	55
15635		45.43	9.26	11	40		-10	55
15655		45.53	9.26	11	40		-10	55
15670		45.53	9.26	11	40		-10	55
15675		45.79	9.26	11	40		-10	55
15695		46.08	9.26	11	40		-10	55
15715		46.3	9.26	11	40		-10	55
15730		46.3	9.26	11	40		-10	55
15735		46.28	9.26	11	40		-10	55
15755		46.62	9.26	11	40		-10	55
15775		46.67	9.26	11	40		-10	55
15795		46.94	9.18	11	40		-10	55
15815		47.04	9.18	11	40		-10	55
15835		47.18	9.18	11	40		-10	55
15855		47.49	9.18	11	40		-10	55
15875		47.62	9.18	11	40		-10	55
15895		47.97	9.18	11	40		-10	55
15915		47.9	9.18	11	40		-10	55
15920		47.9	9.18	11	40		-10	55
15935		48.08	9.18	11	40		-10	55
15955		48.22	9.18	11	40		-10	55
15975		48.53	9.18	11	40		-10	55
15980		48.53	9.18	11	40		-10	55
15995		48.66	9.18	11	40		-10	55
16015		48.78	9.18	11	40		-10	55
16035		48.82	9.18	11	40		-10	55
16045		48.82	9.18	10	40		-10	55
16055		49.04	9.18	10	40		-10	55
16075		49.13	9.18	10	40		-10	55
16095		49.2	9.18	10	40		-10	55
16105		49.2	9.18	10	40		-10	55
16115		49.42	9.18	10	40		-10	55
16135		49.63	9.18	10	40		-10	55
16155		49.69	9.18	10	40		-10	55
16170		49.69	9.18	11	40		-10	55
16175		49.74	9.18	11	40		-10	55
16195		49.92	9.18	11	40		-10	55
16215		49.95	9.18	11	40		-10	55
16230		49.95	9.18	11	40		-10	55
16235		49.91	9.18	11	40		-10	55
16255		50.09	9.18	11	40		-10	55
16275		49.88	9.18	11	40		-10	55
16295		50.03	9.25	10	40		-10	55
16315		50.15	9.25	10	40		-10	55
16335		50.19	9.25	10	40		-10	55
16355		50.25	9.25	10	40		-10	55
16375		50.05	9.25	10	40		-10	55
16395		50.12	9.25	10	40		-10	55
16415		50.16	9.25	10	40		-10	55
16420		50.16	9.25	11	40		-10	55
16435		49.87	9.25	11	40		-10	55
16455		49.8	9.25	11	40		-10	55
16475		49.87	9.25	11	40		-10	55
16480		49.87	9.25	11	40		-10	55
16495		49.63	9.25	11	40		-10	55
16515		49.48	9.25	11	40		-10	55
16535		49.45	9.25	11	40		-10	55
16545		49.45	9.25	11	40		-10	55
16555		49.2	9.25	11	40		-10	55
16575		49.02	9.25	11	40		-10	55
16595		48.86	9.25	11	40		-10	55
16605		48.86	9.25	11	40		-10	55
16615		48.64	9.25	11	40		-10	55
16635		48.45	9.25	11	40		-10	55
16655		48.23	9.25	11	40		-10	55
16670		48.23	9.25	11	40		-10	55
16675		47.92	9.25	11	40		-10	55
16695		47.74	9.25	11	40		-10	55
16715		47.5	9.25	11	40		-10	55
16730		47.5	9.25	11	40		-10	55
16735		47.32	9.25	11	40		-10	55
16755		47.09	9.25	11	40		-10	55
16775		46.79	9.25	11	40		-10	55
16795		46.51	9.35	10	40		-10	55
16815		46.28	9.35	10	40		-10	55
16835		46.1	9.35	10	40		-10	55
16855		45.78	9.35	10	40		-10	55
16875		45.62	9.35	10	40		-10	55
16895		45.54	9.35	10	40		-10	55
16915		45.24	9.35	10	40		-10	55
16920		45.24	9.35	11	40		-10	55
16935		45.12	9.35	11	40		-10	55
16955		44.67	9.35	11	40		-10	55
16975		44.7	9.35	11	40		-10	55
16980		44.7	9.35	11	40		-10	55
16995		44.41	9.35	11	40		-10	55
17015		44.24	9.35	11	40		-10	55
17035		44.06	9.35	11	40		-10	55
17040		44.06	9.35	11	40		-10	55
17055		43.77	9.35	11	40		-10	55
17075		43.65	9.35	11	40		-10	55
17095		43.49	9.35	11	40		-10	55
17105		43.49	9.35	11	40		-10	55
17115		43.36	9.35	11	40		-10	55
17135		43.06	9.35	11	40		-10	55
17155		42.96	9.35	11	40		-10	55
17165		42.96	9.35	11	40		-10	55
17175		42.73	9.35	11	40		-10	55
17195		42.62	9.35	11	40		-10	55
17215		42.51	9.35	11	40		-10	55
17230		42.51	9.35	11	40		-10	55
17235		42.3	9.35	11	40		-10	55
17255		42.18	9.35	11	40		-10	55
17275		41.9	9.35	11	40		-10	55
17295		41.74	9.37	11	40		-10	55
17315		41.67	9.37	11	40		-10	55
17335		41.49	9.37	11	40		-10	55
17355		41.3	9.37	11	40		-10	55
17375		41.29	9.37	11	40		-10	55
17395		41.19	9.37	11	40		-10	55
17415		40.85	9.37	10	40		-10	55
17435		40.74	9.37	10	40		-10	55
17455		40.68	9.37	10	40		-10	55
17475		40.63	9.37	10	40		-10	55
17480		40.63	9.37	10	40		-10	55
17495		40.48	9.37	10	40		-10	55
17515		40.49	9.37	10	40		-10	55
17535		40.3	9.37	10	40		-10	55
17540		40.3	9.37	11	40		-10	55
17555		40.32	9.37	11	40		-10	55
17575		40.18	9.37	11	40		-10	55
17595		40.08	9.37	11	40		-10	55
17605		40.08	9.37	11	40		-10	55
17615		40.1	9.37	11	40		-10	55
17635		40.06	9.37	11	40		-10	55
17655		39.9	9.37	11	40		-10	55
17665		39.9	9.37	10	40		-10	55
17675		40.05	9.37	10	40		-10	55
17695		40.03	9.37	10	40		-10	55
17715		39.86	9.37	10	40		-10	55
17730		39.86	9.37	10	40		-10	55
17735		39.96	9.37	10	40		-10	55
17755		39.99	9.37	10	40		-10	55
17775		40	9.37	10	40		-10	55
17790		40	9.37	11	40		-10	55
17795		40	9.37	11	40		-10	55
17815		40.14	9.37	11	40		-10	55
17835		40.14	9.37	11	40		-10	55
17855		40.19	9.5	11	40		-10	55
17875		40.28	9.5	11	40		-10	55
17895		40.37	9.5	11	40		-10	55
17915		40.61	9.5	11	40		-10	55
17935		40.53	9.5	11	40		-10	55
17955		40.78	9.5	11	40		-10	55
17975		40.9	9.5	11	40		-10	55
17980		40.9	9.5	11	40		-10	55
17995		41.1	9.5	11	40		-10	55
18015		41.24	9.5	11	40		-10	55
18035		41.15	9.5	11	40		-10	55
18040		41.15	9.5	11	40		-10	55
18055		41.54	9.5	11	40		-10	55
18075		41.81	9.5	11	40		-10	55
18095		41.89	9.5	11	40		-10	55
18105		41.89	9.5	11	40		-10	55
18115		42.19	9.5	11	40		-10	55
18135		42.31	9.5	11	40		-10	55
18155		42.32	9.5	11	40		-10	55
18165		42.32	9.5	10	40		-10	55
18175		42.67	9.5	10	40		-10	55
18195		42.9	9.5	10	40		-10	55
18215		43.25	9.5	10	40		-10	55
18230		43.25	9.5	10	40		-10	55
18235		43.32	9.5	10	40		-10	55
18255		43.51	9.5	10	40		-10	55
18275		43.81	9.5	10	40		-10	55
18290		43.81	9.5	11	40		-10	55
18295		44.04	9.5	11	40		-10	55
18315		44.17	9.5	11	40		-10	55
18335		44.39	9.5	11	40		-10	55
18355		44.49	9.3	11	40		-10	55
18375		44.83	9.3	11	40		-10	55
18395		45.12	9.3	11	40		-10	55
18415		45.15	9.3	10	40		-10	55
18435		45.45	9.3	10	40		-10	55
18455		45.68	9.3	10	40		-10	55
18475		45.73	9.3	10	40		-10	55
18495		46.08	9.3	10	40		-10	55
18515		46.21	9.3	10	40		-10	55
18535		46.47	9.3	10	40		-10	55
18540		46.47	9.3	11	40		-10	55
18555		46.51	9.3	11	40		-10	55
18575		46.71	9.3	11	40		-10	55
18595		46.97	9.3	11	40		-10	55
18605		46.97	9.3	11	40		-10	55
18615		47.17	9.3	11	40		-10	55
18635		47.47	9.3	11	40		-10	55
18655		47.59	9.3	11	40		-10	55
18665		47.59	9.3	11	40		-10	55
18675		47.92	9.3	11	40		-10	55
18695		47.96	9.3	11	40		-10	55
18715		48.14	9.3	11	40		-10	55
18725		48.14	9.3	11	40		-10	55
18735		48.27	9.3	11	40		-10	55
18755		48.44	9.3	11	40		-10	55
18775		48.52	9.3	11	40		-10	55
18790		48.52	9.3	10	40		-10	55
18795		48.76	9.3	10	40		-10	55
18815		48.94	9.3	10	40		-10	55
18835		48.9	9.3	10	40		-10	55
18850		48.9	9.3	10	40		-10	55
18855		49.28	9.3	10	40		-10	55
18875		49.26	9.3	10	40		-10	55
18895		49.37	9.3	10	40		-10	55
18915		49.45	9.52	11	40		-10	55
18935		49.72	9.52	11	40		-10	55
18955		49.77	9.52	11	40		-10	55
18975		49.91	9.52	11	40		-10	55
18995		49.84	9.52	11	40		-10	55
19015		50.05	9.52	11	40		-10	55
19035		50	9.52	11	40		-10	55
19040		50	9.52	11	40		-10	55
19055		50.11	9.52	11	40		-10	55
19075		50.05	9.52	11	40		-10	55
19095		50.16	9.52	11	40		-10	55
19100		50.16	9.52	11	40		-10	55
19115		50.04	9.52	11	40		-10	55
19135		50.12	9.52	11	40		-10	55
19155		50.09	9.52	11	40		-10	55
19165		50.09	9.52	11	40		-10	55
19175		50.07	9.52	11	40		-10	55
19195		49.96	9.52	11	40		-10	55
19215		49.91	9.52	11	40		-10	55
19225		49.91	9.52	11	40		-10	55
19235		49.88	9.52	11	40		-10	55
19255		49.69	9.52	11	40		-10	55
19275		49.76	9.52	11	40		-10	55
19290		49.76	9.52	11	40		-10	55
19295		49.57	9.52	11	40		-10	55
19315		49.49	9.52	11	40		-10	55
19335		49.2	9.52	11	40		-10	55
19350		49.2	9.52	11	40		-10	55
19355		48.94	9.52	11	40		-10	55
19375		48.84	9.52	11	40		-10	55
19395		48.55	9.52	11	40		-10	55
19415		48.36	9.67	11	40		-10	55
19435		48.06	9.67	11	40		-10	55
19455		48.05	9.67	11	40		-10	55
19475		47.7	9.67	11	40		-10	55
19495		47.29	9.67	11	40		-10	55
19515		47.27	9.67	11	40		-10	55
19535		46.94	9.67	11	40		-10	55
19540		46.94	9.67	11	40		-10	55
19555		46.79	9.67	11	40		-10	55
19575		46.66	9.67	11	40		-10	55
19595		46.37	9.67	11	40		-10	55
19600		46.37	9.67	11	40		-10	55
19615		46.08	9.67	11	40		-10	55
19635		46.09	9.67	11	40		-10	55
19655		45.64	9.67	11	40		-10	55
19665		45.64	9.67	11	40		-10	55
19675		45.6	9.67	11	40		-10	55
19695		45.31	9.67	11	40		-10	55
19715		44.97	9.67	11	40		-10	55
19725		44.97	9.67	11	40		-10	55
19735		44.86	9.67	11	40		-10	55
19755		44.61	9.67	11	40		-10	55
19775		44.59	9.67	11	40		-10	55
19790		44.59	9.67	10	40		-10	55
19795		44.18	9.67	10	40		-10	55
19815		43.95	9.67	10	40		-10	55
19835		43.87	9.67	10	40		-10	55
19850		43.87	9.67	10	40		-10	55
19855		43.67	9.67	10	40		-10	55
19875		43.5	9.67	10	40		-10	55
19895		43.35	9.67	10	40		-10	55
19915		43.12	9.53	11	40		-10	55
19935		42.9	9.53	11	40		-10	55
19955		42.71	9.53	11	40		-10	55
19975		42.67	9.53	11	40		-10	55
19995		42.51	9.53	11	40		-10	55
20015		42.25	9.53	11	40		-10	55
20035		42.12	9.53	11	40		-10	55
20055		41.95	9.53	11	40		-10	55
20075		41.88	9.53	11	40		-10	55
20095		41.67	9.53	11	40		-10	55
20100		41.67	9.53	11	40		-10	55
20115		41.57	9.53	11	40		-10	55
20135		41.4	9.53	11	40		-10	55
20155		41.36	9.53	11	40		-10	55
20160		41.36	9.53	11	40		-10	55
20175		41.12	9.53	11	40		-10	55
20195		40.86	9.53	11	40		-10	55
20215		40.82	9.53	11	40		-10	55
20225		40.82	9.53	11	40		-10	55
20235		40.72	9.53	11	40		-10	55
20255		40.67	9.53	11	40		-10	55
20275		40.44	9.53	11	40		-10	55
20285		40.44	9.53	11	40		-10	55
20295		40.41	9.53	11	40		-10	55
20315		40.51	9.53	11	40		-10	55
20335		40.19	9.53	11	40		-10	55
20350		40.19	9.53	11	40		-10	55
20355		40.18	9.53	11	40		-10	55
20375		40.14	9.53	11	40		-10	55
20395		40.07	9.53	11	40		-10	55
20410		40.07	9.53	11	40		-10	55
20415		40.02	9.53	11	40		-10	55
20435		39.98	9.53	11	40		-10	55
20455		39.85	9.53	11	40		-10	55
20475		39.94	9.72	11	40		-10	55
20495		39.89	9.72	11	40		-10	55
20515		39.9	9.72	11	40		-10	55
20535		39.89	9.72	11	40		-10	55
20555		39.95	9.72	11	40		-10	55
20575		40.07	9.72	11	40		-10	55
20595		40.06	9.72	11	40		-10	55
20600		40.06	9.72	11	40		-10	55
20615		39.92	9.72	11	40		-10	55
20635		40.03	9.72	11	40		-10	55
20655		40.13	9.72	11	40		-10	55
20660		40.13	9.72	11	40		-10	55
20675		40.19	9.72	11	40		-10	55
20695		40.37	9.72	11	40		-10	55
20715		40.37	9.72	11	40		-10	55
20725		40.37	9.72	11	40		-10	55
20735		40.55	9.72	11	40		-10	55
20755		40.62	9.72	11	40		-10	55
20775		40.66	9.72	11	40		-10	55
20785		40.66	9.72	10	40		-10	55
20795		40.91	9.72	10	40		-10	55
20815		40.99	9.72	10	40		-10	55
20835		41.25	9.72	10	40		-10	55
20850		41.25	9.72	10	40		-10	55
20855		41.41	9.72	10	40		-10	55
20875		41.79	9.72	10	40		-10	55
20895		41.72	9.72	10	40		-10	55
20910		41.72	9.72	11	40		-10	55
20915		41.81	9.72	11	40		-10	55
20935		42.14	9.72	11	40		-10	55
20955		42.35	9.72	11	40		-10	55
20975		42.51	9.85	11	40		-10	55
20995		42.79	9.85	11	40		-10	55
21015		42.92	9.85	11	40		-10	55
21035		43.2	9.85	11	40		-10	55
21055		43.43	9.85	11	40		-10	55
21075		43.58	9.85	11	40		-10	55
21095		43.94	9.85	11	40		-10	55
21100		43.94	9.85	11	40		-10	55
21115		44.06	9.85	11	40		-10	55
21135		44.24	9.85	11	40		-10	55
21155		44.64	9.85	11	40		-10	55
21160		44.64	9.85	11	40		-10	55
21175		44.71	9.85	11	40		-10	55
21195		44.82	9.85	11	40		-10	55
21215		44.96	9.85	11	40		-10	55
21225		44.96	9.85	11	40		-10	55
21235		45.33	9.85	11	40		-10	55
21255		45.54	9.85	11	40		-10	55
21275		45.75	9.85	11	40		-10	55
21285		45.75	9.85	11	40		-10	55
21295		45.89	9.85	11	40		-10	55
21315		46.02	9.85	11	40		-10	55
21335		46.2	9.85	11	40		-10	55
21345		46.2	9.85	11	40		-10	55
21355		46.51	9.85	11	40		-10	55
21375		46.62	9.85	11	40		-10	55
21395		46.73	9.85	11	40		-10	55
21410		46.73	9.85	11	40		-10	55
21415		46.93	9.85	11	40		-10	55
21435		47.24	9.85	11	40		-10	55
21455		47.55	9.85	11	40		-10	55
21470		47.55	9.85	11	40		-10	55
21475		47.66	9.85	11	40		-10	55
21495		47.84	9.85	11	40		-10	55
21515		48.02	9.85	11	40		-10	55
21535		48.11	9.9	11	40		-10	55
21555		48.34	9.9	11	40		-10	55
21575		48.45	9.9	11	40		-10	55
21595		48.59	9.9	11	40		-10	55
21615		48.69	9.9	11	40		-10	55
21635		48.92	9.9	11	40		-10	55
21655		48.99	9.9	11	40		-10	55
21660		48.99	9.9	11	40		-10	55
21675		49.37	9.9	11	40		-10	55
21695		49.28	9.9	11	40		-10	55
21715		49.38	9.9	11	40		-10	55
21720		49.38	9.9	11	40		-10	55
21735		49.63	9.9	11	40		-10	55
21755		49.69	9.9	11	40		-10	55
21775		49.88	9.9	11	40		-10	55
21785		49.88	9.9	10	40		-10	55
21795		49.75	9.9	10	40		-10	55
21815		49.82	9.9	10	40		-10	55
21835		49.92	9.9	10	40		-10	55
21845		49.92	9.9	10	40		-10	55
21855		50.08	9.9	10	40		-10	55
21875		49.88	9.9	10	40		-10	55
21895		50.02	9.9	10	40		-10	55
21910		50.02	9.9	11	40		-10	55
21915		49.99	9.9	11	40		-10	55
21935		50.01	9.9	11	40		-10	55
21955		50.12	9.9	11	40		-10	55
21970		50.12	9.9	11	40		-10	55
21975		49.95	9.9	11	40		-10	55
21995		49.91	9.9	11	40		-10	55
22015		50.04	9.9	11	40		-10	55
22035		50.01	9.97	10	40		-10	55
22055		49.96	9.97	10	40		-10	55
22075		49.89	9.97	10	40		-10	55
22095		49.74	9.97	10	40		-10	55
22115		49.5	9.97	10	40		-10	55
22135		49.42	9.97	10	40		-10	55
22155		49.24	9.97	10	40		-10	55
22160		49.24	9.97	11	40		-10	55
22175		48.94	9.97	11	40		-10	55
22195		48.74	9.97	11	40		-10	55
22215		48.43	9.97	11	40		-10	55
22220		48.43	9.97	11	40		-10	55
22235		48.35	9.97	11	40		-10	55
22255		48.18	9.97	11	40		-10	55
22275		47.97	9.97	11	40		-10	55
22285		47.97	9.97	11	40		-10	55
22295		47.66	9.97	11	40		-10	55
22315		47.44	9.97	11	40		-10	55
22335		47.37	9.97	11	40		-10	55
22345		47.37	9.97	11	40		-10	55
22355		46.9	9.97	11	40		-10	55
22375		46.68	9.97	11	40		-10	55
22395		46.65	9.97	11	40		-10	55
22410		46.65	9.97	10	40		-10	55
22415		46.37	9.97	10	40		-10	55
22435		46.1	9.97	10	40		-10	55
22455		45.82	9.97	10	40		-10	55
22470		45.82	9.97	10	40		-10	55
22475		45.74	9.97	10	40		-10	55
22495		45.36	9.97	10	40		-10	55
22515		45.25	9.97	10	40		-10	55
22535		45.04	9.95	10	40		-10	55
22555		44.73	9.95	10	40		-10	55
22575		44.67	9.95	10	40		-10	55
22595		44.5	9.95	10	40		-10	55
22615		44.21	9.95	10	40		-10	55
22635		44.02	9.95	10	40		-10	55
22655		43.84	9.95	10	40		-10	55
22675		43.8	9.95	10	40		-10	55
22695		43.42	9.95	10	40		-10	55
22715		43.34	9.95	10	40		-10	55
22720		43.34	9.95	10	40		-10	55
22735		43.17	9.95	10	40		-10	55
22755		42.92	9.95	10	40		-10	55
22775		42.81	9.95	10	40		-10	55
22780		42.81	9.95	10	40		-10	55
22795		42.52	9.95	10	40		-10	55
22815		42.5	9.95	10	40		-10	55
22835		42.32	9.95	10	40		-10	55
22845		42.32	9.95	10	40		-10	55
22855		42.12	9.95	10	40		-10	55
22875		41.95	9.95	10	40		-10	55
22895		41.8	9.95	10	40		-10	55
22910		41.8	9.95	10	40		-10	55
22915		41.7	9.95	10	40		-10	55
22935		41.48	9.95	10	40		-10	55
22955		41.38	9.95	10	40		-10	55
22970		41.38	9.95	10	40		-10	55
22975		41.16	9.95	10	40		-10	55
22995		41.19	9.95	10	40		-10	55
23015		40.92	9.95	10	40		-10	55
23030		40.92	9.95	10	40		-10	55
23035		40.77	9.95	10	40		-10	55
23055		40.87	9.95	10	40		-10	55
23075		40.54	9.95	10	40		-10	55
23095		40.55	10.14	10	40		-10	55
23115		40.45	10.14	10	40		-10	55
23135		40.28	10.14	10	40		-10	55
23155		40.32	10.14	9	40		-10	55
23175		40.15	10.14	9	40		-10	55
23195		40.05	10.14	9	40		-10	55
23215		40.11	10.14	9	40		-10	55
23220		40.11	10.14	9	40		-10	55
23235		40.04	10.14	9	40		-10	55
23255		39.96	10.14	9	40		-10	55
23275		40.01	10.14	9	40		-10	55
23280		40.01	10.14	9	40		-10	55
23295		40	10.14	9	40		-10	55
23315		39.9	10.14	9	40		-10	55
23335		39.86	10.14	9	40		-10	55
23345		39.86	10.14	9	40		-10	55
23355		39.99	10.14	9	40		-10	55
23375		39.94	10.14	9	40		-10	55
23395		39.93	10.14	9	40		-10	55
23405		39.93	10.14	9	40		-10	55
23415		39.95	10.14	9	40		-10	55
23435		40.03	10.14	9	40		-10	55
23455		40.07	10.14	9	40		-10	55
23470		40.07	10.14	9	40		-10	55
23475		40.12	10.14	9	40		-10	55
23495		40.32	10.14	9	40		-10	55
23515		40.34	10.14	9	40		-10	55
23530		40.34	10.14	9	40		-10	55
23535		40.4	10.14	9	40		-10	55
23555		40.63	10.14	9	40		-10	55
23575		40.91	10.14	9	40		-10	55
23595		40.88	10.01	9	40		-10	55
23615		41.12	10.01	9	40		-10	55
23635		41.27	10.01	9	40		-10	55
23655		41.45	10.01	9	40		-10	55
23675		41.66	10.01	9	40		-10	55
23695		41.81	10.01	9	40		-10	55
23715		42	10.01	9	40		-10	55
23720		42	10.01	9	40		-10	55
23735		42.23	10.01	9	40		-10	55
23755		42.43	10.01	9	40		-10	55
23775		42.64	10.01	9	40		-10	55
23780		42.64	10.01	9	40		-10	55
23795		42.78	10.01	9	40		-10	55
23815		43.06	10.01	9	40		-10	55
23835		43.25	10.01	9	40		-10	55
23845		43.25	10.01	9	40		-10	55
23855		43.33	10.01	9	40		-10	55
23875		43.66	10.01	9	40		-10	55
23895		43.9	10.01	9	40		-10	55
23905		43.9	10.01	9	40		-10	55
23915		44.15	10.01	9	40		-10	55
23935		44.39	10.01	9	40		-10	55
23955		44.61	10.01	9	40		-10	55
23965		44.61	10.01	9	40		-10	55
23975		44.68	10.01	9	40		-10	55
23995		44.92	10.01	9	40		-10	55
24015		45.21	10.01	9	40		-10	55
24030		45.21	10.01	9	40		-10	55
24035		45.25	10.01	9	40		-10	55
24055		45.61	10.01	9	40		-10	55
24075		45.85	10.01	9	40		-10	55
24095		45.99	10.01	9	40		-10	55
24115		46.14	10.01	9	40		-10	55
24135		46.47	10.01	9	40		-10	55
24155		46.61	10.01	9	40		-10	55
24175		46.72	10.01	9	40		-10	55
24195		47.03	10.01	9	40		-10	55
24215		47.06	10.01	9	40		-10	55
24235		47.23	10.01	9	40		-10	55
24255		47.58	10.01	9	40		-10	55
24275		47.61	10.01	9	40		-10	55
24280		47.61	10.01	9	40		-10	55
24295		47.75	10.01	9	40		-10	55
24315		48.12	10.01	9	40		-10	55
24335		48.4	10.01	9	40		-10	55
24340		48.4	10.01	9	40		-10	55
24355		48.48	10.01	9	40		-10	55
24375		48.56	10.01	9	40		-10	55
24395		48.71	10.01	9	40		-10	55
24405		48.71	10.01	9	40		-10	55
24415		48.82	10.01	9	40		-10	55
24435		49.11	10.01	9	40		-10	55
24455		49.12	10.01	9	40		-10	55
24465		49.12	10.01	9	40		-10	55
24475		49.26	10.01	9	40		-10	55
24495		49.39	10.01	9	40		-10	55
24515		49.55	10.01	9	40		-10	55
24530		49.55	10.01	9	40		-10	55
24535		49.73	10.01	9	40		-10	55
24555		49.82	10.01	9	40		-10	55
24575		49.84	10.01	9	40		-10	55
24590		49.84	10.01	9	40		-10	55
24595		49.78	10.01	9	40		-10	55
24615		49.96	10.01	9	40		-10	55
24635		50.1	10.01	9	40		-10	55
24655		50.01	10.22	9	40		-10	55
24675		49.9	10.22	9	40		-10	55
24695		50.13	10.22	9	40		-10	55
24715		50.07	10.22	9	40		-10	55
24735		50.1	10.22	9	40		-10	55
24755		49.84	10.22	9	40		-10	55
24775		50	10.22	9	40		-10	55
24780		50	10.22	9	40		-10	55
24795		50.01	10.22	9	40		-10	55
24815		50.04	10.22	9	40		-10	55
24835		49.88	10.22	9	40		-10	55
24840		49.88	10.22	9	40		-10	55
24855		49.75	10.22	9	40		-10	55
24875		49.62	10.22	9	40		-10	55
24895		49.41	10.22	9	40		-10	55
24905		49.41	10.22	9	40		-10	55
24915		49.21	10.22	9	40		-10	55
24935		48.99	10.22	9	40		-10	55
24955		48.95	10.22	9	40		-10	55
24965		48.95	10.22	9	40		-10	55
24975		48.57	10.22	9	40		-10	55
24995		48.62	10.22	9	40		-10	55
25015		48.35	10.22	9	40		-10	55
25030		48.35	10.22	9	40		-10	55
25035		48.14	10.22	9	40		-10	55
25055		48.01	10.22	9	40		-10	55
25075		47.77	10.22	9	40		-10	55
25090		47.77	10.22	9	40		-10	55
25095		47.63	10.22	9	40		-10	55
25115		47.24	10.22	9	40		-10	55
25135		47.14	10.22	9	40		-10	55
25155		46.79	10.34	9	40		-10	55
25175		46.57	10.34	9	40		-10	55
25195		46.33	10.34	9	40		-10	55
25215		46.06	10.34	9	40		-10	55
25235		45.99	10.34	9	40		-10	55
25255		45.68	10.34	9	40		-10	55
25275		45.53	10.34	9	40		-10	55
25295		45.12	10.34	9	40		-10	55
25315		45.11	10.34	9	40		-10	55
25335		44.83	10.34	9	40		-10	55
25340		44.83	10.34	9	40		-10	55
25355		44.59	10.34	9	40		-10	55
25375		44.35	10.34	9	40		-10	55
25395		44.27	10.34	9	40		-10	55
25405		44.27	10.34	9	40		-10	55
25415		44.11	10.34	9	40		-10	55
25435		43.96	10.34	9	40		-10	55
25455		43.8	10.34	9	40		-10	55
25465		43.8	10.34	9	40		-10	55
25475		43.5	10.34	9	40		-10	55
25495		43.35	10.34	9	40		-10	55
25515		43.22	10.34	9	40		-10	55
25530		43.22	10.34	9	40		-10	55
25535		43.13	10.34	9	40		-10	55
25555		42.9	10.34	9	40		-10	55
25575		42.6	10.34	9	40		-10	55
25590		42.6	10.34	9	40		-10	55
25595		42.54	10.34	9	40		-10	55
25615		42.35	10.34	9	40		-10	55
25635		42.15	10.34	9	40		-10	55
25650		42.15	10.34	9	40		-10	55
25655		42.12	10.34	9	40		-10	55
25675		41.83	10.34	9	40		-10	55
25695		41.69	10.34	9	40		-10	55
25715		41.7	10.26	9	40		-10	55
25735		41.27	10.26	9	40		-10	55
25755		41.21	10.26	9	40		-10	55
25775		41.1	10.26	9	40		-10	55
25795		40.96	10.26	9	40		-10	55
25815		40.78	10.26	9	40		-10	55
25835		40.74	10.26	9	40		-10	55
25840		40.74	10.26	9	40		-10	55
25855		40.68	10.26	9	40		-10	55
25875		40.45	10.26	9	40		-10	55
25895		40.28	10.26	9	40		-10	55
25900		40.28	10.26	9	40		-10	55
25915		40.31	10.26	9	40		-10	55
25935		40.3	10.26	9	40		-10	55
25955		40.02	10.26	9	40		-10	55
25965		40.02	10.26	9	40		-10	55
25975		40.04	10.26	9	40		-10	55
25995		40.19	10.26	9	40		-10	55
26015		40.02	10.26	9	40		-10	55
26025		40.02	10.26	9	40		-10	55
26035		39.9	10.26	9	40		-10	55
26055		39.83	10.26	9	40		-10	55
26075		39.88	10.26	9	40		-10	55
26090		39.88	10.26	9	40		-10	55
26095		39.82	10.26	9	40		-10	55
26115		39.93	10.26	9	40		-10	55
26135		39.95	10.26	9	40		-10	55
26150		39.95	10.26	9	40		-10	55
26155		39.93	10.26	9	40		-10	55
26175		39.86	10.26	9	40		-10	55
26195		39.93	10.26	9	40		-10	55
26215		40.01	10.31	9	40		-10	55
26235		40.03	10.31	9	40		-10	55
26255		40.14	10.31	9	40		-10	55
26275		40.45	10.31	9	40		-10	55
26295		40.25	10.31	9	40		-10	55
26315		40.55	10.31	9	40		-10	55
26335		40.57	10.31	9	40		-10	55
26340		40.57	10.31	9	40		-10	55
26355		40.81	10.31	9	40		-10	55
26375		40.84	10.31	9	40		-10	55
26395		41.04	10.31	9	40		-10	55
26400		41.04	10.31	9	40		-10	55
26415		41.17	10.31	9	40		-10	55
26435		41.48	10.31	9	40		-10	55
26455		41.59	10.31	9	40		-10	55
26465		41.59	10.31	9	40		-10	55
26475		41.87	10.31	9	40		-10	55
26495		42.06	10.31	9	40		-10	55
26515		42.17	10.31	9	40		-10	55
26525		42.17	10.31	9	40		-10	55
26535		42.4	10.31	9	40		-10	55
26555		42.57	10.31	9	40		-10	55
26575		42.75	10.31	9	40		-10	55
26590		42.75	10.31	9	40		-10	55
26595		43.01	10.31	9	40		-10	55
26615		43.36	10.31	9	40		-10	55
26635		43.5	10.31	9	40		-10	55
26650		43.5	10.31	9	40		-10	55
26655		43.77	10.31	9	40		-10	55
26675		43.97	10.31	9	40		-10	55
26695		44.18	10.31	9	40		-10	55
26715		44.24	10.39	9	40		-10	55
26735		44.51	10.39	9	40		-10	55
26755		44.78	10.39	9	40		-10	55
26775		44.94	10.39	9	40		-10	55
26795		45.23	10.39	9	40		-10	55
26815		45.38	10.39	9	40		-10	55
26835		45.66	10.39	9	40		-10	55
26840		45.66	10.39	9	40		-10	55
26855		45.82	10.39	9	40		-10	55
26875		46.09	10.39	9	40		-10	55
26895		46.48	10.39	9	40		-10	55
26900		46.48	10.39	9	40		-10	55
26915		46.52	10.39	9	40		-10	55
26935		46.53	10.39	9	40		-10	55
26955		46.85	10.39	9	40		-10	55
26960		46.85	10.39	9	40		-10	55
26975		46.89	10.39	9	40		-10	55
26995		47.26	10.39	9	40		-10	55
27015		47.38	10.39	9	40		-10	55
27025		47.38	10.39	9	40		-10	55
27035		47.53	10.39	9	40		-10	55
27055		47.84	10.39	9	40		-10	55
27075		47.98	10.39	9	40		-10	55
27085		47.98	10.39	9	40		-10	55
27095		48	10.39	9	40		-10	55
27115		48.27	10.39	9	40		-10	55
27135		48.38	10.39	9	40		-10	55
27150		48.38	10.39	9	40		-10	55
27155		48.56	10.39	9	40		-10	55
27175		48.65	10.39	9	40		-10	55
27195		48.9	10.39	9	40		-10	55
27210		48.9	10.39	9	40		-10	55
27215		49.02	10.39	9	40		-10	55
27235		49.22	10.39	9	40		-10	55
27255		49.23	10.39	9	40		-10	55
27275		49.39	10.44	9	40		-10	55
27295		49.48	10.44	9	40		-10	55
27315		49.64	10.44	9	40		-10	55
27335		49.49	10.44	9	40		-10	55
27355		49.7	10.44	9	40		-10	55
27375		49.87	10.44	9	40		-10	55
27395		49.99	10.44	9	40		-10	55
27400		49.99	10.44	9	40		-10	55
27415		49.91	10.44	9	40		-10	55
27435		49.96	10.44	9	40		-10	55
27455		49.97	10.44	9	40		-10	55
27460		49.97	10.44	9	40		-10	55
27475		49.99	10.44	9	40		-10	55
27495		49.93	10.44	9	40		-10	55
27515		50.13	10.44	9	40		-10	55
27525		50.13	10.44	9	40		-10	55
27535		49.97	10.44	9	40		-10	55
27555		49.88	10.44	9	40		-10	55
27575		49.95	10.44	9	40		-10	55
27585		49.95	10.44	9	40		-10	55
27595		49.87	10.44	9	40		-10	55
27615		49.78	10.44	9	40		-10	55
27635		49.77	10.44	9	40		-10	55
27650		49.77	10.44	9	40		-10	55
27655		49.53	10.44	9	40		-10	55
27675		49.46	10.44	9	40		-10	55
27695		49.32	10.44	9	40		-10	55
27715		49.21	10.44	9	40		-10	55
27735		48.98	10.44	9	40		-10	55
27755		48.85	10.44	9	40		-10	55
27775		48.79	10.48	8	40		-10	55
27795		48.48	10.48	8	40		-10	55
27815		48.2	10.48	8	40		-10	55
27835		48.1	10.48	8	40		-10	55
27855		47.87	10.48	8	40		-10	55
27875		47.68	10.48	8	40		-10	55
27895		47.42	10.48	8	40		-10	55
27900		47.42	10.48	9	40		-10	55
27915		47.08	10.48	9	40		-10	55
27935		46.9	10.48	9	40		-10	55
27955		46.69	10.48	9	40		-10	55
27960		46.69	10.48	9	40		-10	55
27975		46.59	10.48	9	40		-10	55
27995		46.33	10.48	9	40		-10	55
28015		46.09	10.48	9	40		-10	55
28025		46.09	10.48	9	40		-10	55
28035		45.84	10.48	9	40		-10	55
28055		45.5	10.48	9	40		-10	55
28075		45.36	10.48	9	40		-10	55
28085		45.36	10.48	9	40		-10	55
28095		45.13	10.48	9	40		-10	55
28115		45.06	10.48	9	40		-10	55
28135		44.86	10.48	9	40		-10	55
28150		44.86	10.48	9	40		-10	55
28155		44.58	10.48	9	40		-10	55
28175		44.36	10.48	9	40		-10	55
28195		44.22	10.48	9	40		-10	55
28210		44.22	10.48	9	40		-10	55
28215		44.05	10.48	9	40		-10	55
28235		43.88	10.48	9	40		-10	55
28255		43.52	10.48	9	40		-10	55
28270		43.52	10.48	9	40		-10	55
28275		43.37	10.48	9	40		-10	55
28295		43.27	10.48	9	40		-10	55
28315		43.09	10.48	9	40		-10	55
28335		42.98	10.38	9	40		-10	55
28355		42.77	10.38	9	40		-10	55
28375		42.62	10.38	9	40		-10	55
28395		42.44	10.38	9	40		-10	55
28400		42.44	10.38	9	40		-10	55
28415		42.28	10.38	9	40		-10	55
28435		42.13	10.38	9	40		-10	55
28455		41.95	10.38	9	40		-10	55
28460		41.95	10.38	9	40		-10	55
28475		41.82	10.38	9	40		-10	55
28495		41.62	10.38	9	40		-10	55
28515		41.44	10.38	9	40		-10	55
28525		41.44	10.38	9	40		-10	55
28535		41.37	10.38	9	40		-10	55
28555		41.15	10.38	9	40		-10	55
28575		41.1	10.38	9	40		-10	55
28585		41.1	10.38	9	40		-10	55
28595		40.86	10.38	9	40		-10	55
28615		40.72	10.38	9	40		-10	55
28635		40.64	10.38	9	40		-10	55
28645		40.64	10.38	8	40		-10	55
28655		40.49	10.38	8	40		-10	55
28675		40.5	10.38	8	40		-10	55
28695		40.39	10.38	8	40		-10	55
28710		40.39	10.38	8	40		-10	55
28715		40.12	10.38	8	40		-10	55
28735		40.13	10.38	8	40		-10	55
28755		40.12	10.38	8	40		-10	55
28770		40.12	10.38	9	40		-10	55
28775		40.06	10.38	9	40		-10	55
28795		40.05	10.38	9	40		-10	55
28815		39.96	10.38	9	40		-10	55
28835		39.91	10.71	9	40		-10	55
28855		39.86	10.71	9	40		-10	55
28875		39.84	10.71	9	40		-10	55
28895		39.78	10.71	9	40		-10	55
28915		39.86	10.71	9	40		-10	55
28935		39.88	10.71	9	40		-10	55
28955		39.85	10.71	9	40		-10	55
28960		39.85	10.71	9	40		-10	55
28975		39.87	10.71	9	40		-10	55
28995		40.08	10.71	9	40		-10	55
29015		40.09	10.71	9	40		-10	55
29020		40.09	10.71	8	40		-10	55
29035		40.2	10.71	8	40		-10	55
29055		40.24	10.71	8	40		-10	55
29075		40.34	10.71	8	40		-10	55
29085		40.34	10.71	8	40		-10	55
29095		40.62	10.71	8	40		-10	55
29115		40.61	10.71	8	40		-10	55
29135		40.71	10.71	8	40		-10	55
29145		40.71	10.71	9	40		-10	55
29155		40.92	10.71	9	40		-10	55
29175		41.06	10.71	9	40		-10	55
29195		41.26	10.71	9	40		-10	55
29210		41.26	10.71	9	40		-10	55
29215		41.53	10.71	9	40		-10	55
29235		41.63	10.71	9	40		-10	55
29255		41.78	10.71	9	40		-10	55
29270		41.78	10.71	9	40		-10	55
29275		41.94	10.71	9	40		-10	55
29295		42.29	10.71	9	40		-10	55
29315		42.49	10.71	9	40		-10	55
29335		42.6	10.51	9	40		-10	55
29355		42.8	10.51	9	40		-10	55
29375		43.1	10.51	9	40		-10	55
29395		43.37	10.51	9	40		-10	55
29415		43.5	10.51	9	40		-10	55
29435		43.77	10.51	9	40		-10	55
29455		44	10.51	9	40		-10	55
29460		44	10.51	9	40		-10	55
29475		44.21	10.51	9	40		-10	55
29495		44.41	10.51	9	40		-10	55
29515		44.55	10.51	9	40		-10	55
29520		44.55	10.51	9	40		-10	55
29535		44.76	10.51	9	40		-10	55
29555		45.04	10.51	9	40		-10	55
29575		45.36	10.51	9	40		-10	55
29580		45.36	10.51	9	40		-10	55
29595		45.48	10.51	9	40		-10	55
29615		45.68	10.51	9	40		-10	55
29635		45.89	10.51	9	40		-10	55
29645		45.89	10.51	9	40		-10	55
29655		46.04	10.51	9	40		-10	55
29675		46.39	10.51	9	40		-10	55
29695		46.52	10.51	9	40		-10	55
29710		46.52	10.51	9	40		-10	55
29715		46.7	10.51	9	40		-10	55
29735		46.91	10.51	9	40		-10	55
29755		46.94	10.51	9	40		-10	55
29770		46.94	10.51	9	40		-10	55
29775		47.34	10.51	9	40		-10	55
29795		47.58	10.51	9	40		-10	55
29815		47.63	10.51	9	40		-10	55
29830		47.63	10.51	9	40		-10	55
29835		47.9	10.51	9	40		-10	55
29855		47.91	10.51	9	40		-10	55
29875		48.17	10.51	9	40		-10	55
29895		48.45	10.48	8	40		-10	55
29915		48.47	10.48	8	40		-10	55
29935		48.66	10.48	8	40		-10	55
29955		48.79	10.48	8	40		-10	55
29975		48.91	10.48	8	40		-10	55
29995		49	10.48	8	40		-10	55
30015		49.27	10.48	8	40		-10	55
30020		49.27	10.48	9	40		-10	55
30035		49.37	10.48	9	40		-10	55
30055		49.54	10.48	9	40		-10	55
30075		49.7	10.48	9	40		-10	55
30080		49.7	10.48	9	40		-10	55
30095		49.73	10.48	9	40		-10	55
30115		49.72	10.48	9	40		-10	55
30135		49.72	10.48	9	40		-10	55
30145		49.72	10.48	8	40		-10	55
30155		49.73	10.48	8	40		-10	55
30175		49.85	10.48	8	40		-10	55
30195		49.91	10.48	8	40		-10	55
30205		49.91	10.48	8	40		-10	55
30215		49.95	10.48	8	40		-10	55
30235		49.93	10.48	8	40		-10	55
30255		50.16	10.48	8	40		-10	55
30270		50.16	10.48	9	40		-10	55
30275		50	10.48	9	40		-10	55
30295		49.88	10.48	9	40		-10	55
30315		49.99	10.48	9	40		-10	55
30330		49.99	10.48	9	40		-10	55
30335		49.86	10.48	9	40		-10	55
30355		49.9	10.48	9	40		-10	55
30375		49.79	10.48	9	40		-10	55
30395		49.74	10.78	9	40		-10	55
30415		49.53	10.78	9	40		-10	55
30435		49.56	10.78	9	40		-10	55
30455		49.29	10.78	9	40		-10	55
30475		49.16	10.78	9	40		-10	55
30495		48.99	10.78	9	40		-10	55
30515		48.81	10.78	9	40		-10	55
30520		48.81	10.78	9	40		-10	55
30535		48.58	10.78	9	40		-10	55
30555		48.56	10.78	9	40		-10	55
30575		48.44	10.78	9	40		-10	55
30580		48.44	10.78	9	40		-10	55
30595		48.17	10.78	9	40		-10	55
30615		47.95	10.78	9	40		-10	55
30635		47.73	10.78	9	40		-10	55
30645		47.73	10.78	9	40		-10	55
30655		47.59	10.78	9	40		-10	55
30675		47.22	10.78	9	40		-10	55
30695		47.02	10.78	9	40		-10	55
30705		47.02	10.78	9	40		-10	55
30715		46.73	10.78	9	40		-10	55
30735		46.43	10.78	9	40		-10	55
30755		46.32	10.78	9	40		-10	55
30770		46.32	10.78	8	40		-10	55
30775		46.16	10.78	8	40		-10	55
30795		45.95	10.78	8	40		-10	55
30815		45.67	10.78	8	40		-10	55
30830		45.67	10.78	8	40		-10	55
30835		45.4	10.78	8	40		-10	55
30855		45.26	10.78	8	40		-10	55
30875		45.01	10.78	8	40		-10	55
30895		45.05	10.84	9	40		-10	55
30915		44.72	10.84	9	40		-10	55
30935		44.43	10.84	9	40		-10	55
30955		44.27	10.84	9	40		-10	55
30975		44.19	10.84	9	40		-10	55
30995		43.94	10.84	9	40		-10	55
31015		43.59	10.84	9	40		-10	55
31020		43.59	10.84	9	40		-10	55
31035		43.56	10.84	9	40		-10	55
31055		43.49	10.84	9	40		-10	55
31075		43.17	10.84	9	40		-10	55
31080		43.17	10.84	9	40		-10	55
31095		43.02	10.84	9	40		-10	55
31115		42.82	10.84	9	40		-10	55
31135		42.64	10.84	9	40		-10	55
31145		42.64	10.84	9	40		-10	55
31155		42.52	10.84	9	40		-10	55
31175		42.23	10.84	9	40		-10	55
31195		42.15	10.84	9	40		-10	55
31205		42.15	10.84	9	40		-10	55
31215		41.94	10.84	9	40		-10	55
31235		41.74	10.84	9	40		-10	55
31255		41.58	10.84	9	40		-10	55
31265		41.58	10.84	9	40		-10	55
31275		41.46	10.84	9	40		-10	55
31295		41.45	10.84	9	40		-10	55
31315		41.17	10.84	9	40		-10	55
31330		41.17	10.84	9	40		-10	55
31335		41.07	10.84	9	40		-10	55
31355		40.92	10.84	9	40		-10	55
31375		40.82	10.84	9	40		-10	55
31390		40.82	10.84	9	40		-10	55
31395		40.71	10.84	9	40		-10	55
31415		40.55	10.84	9	40		-10	55
31435		40.42	10.84	9	40		-10	55
31455		40.46	10.76	9	40		-10	55
31475		40.25	10.76	9	40		-10	55
31495		40.17	10.76	9	40		-10	55
31515		40.17	10.76	9	40		-10	55
31535		40.11	10.76	9	40		-10	55
31555		39.97	10.76	9	40		-10	55
31575		40.03	10.76	9	40		-10	55
31580		40.03	10.76	9	40		-10	55
31595		40	10.76	9	40		-10	55
31615		39.89	10.76	9	40		-10	55
31635		39.81	10.76	9	40		-10	55
31640		39.81	10.76	9	40		-10	55
31655		39.84	10.76	9	40		-10	55
31675		39.74	10.76	9	40		-10	55
31695		39.91	10.76	9	40		-10	55
31705		39.91	10.76	9	40		-10	55
31715		39.79	10.76	9	40		-10	55
31735		39.81	10.76	9	40		-10	55
31755		39.98	10.76	9	40		-10	55
31765		39.98	10.76	9	40		-10	55
31775		40.11	10.76	9	40		-10	55
31795		39.99	10.76	9	40		-10	55
31815		40.14	10.76	9	40		-10	55
31830		40.14	10.76	9	40		-10	55
31835		40.3	10.76	9	40		-10	55
31855		40.49	10.76	9	40		-10	55
31875		40.48	10.76	9	40		-10	55
31890		40.48	10.76	9	40		-10	55
31895		40.82	10.76	9	40		-10	55
31915		40.69	10.76	9	40		-10	55
31935		40.89	10.76	9	40		-10	55
31955		41.15	10.83	9	40		-10	55
31975		41.35	10.83	9	40		-10	55
31995		41.52	10.83	9	40		-10	55
32015		41.65	10.83	9	40		-10	55
32035		41.73	10.83	9	40		-10	55
32055		42.08	10.83	9	40		-10	55
32075		42.19	10.83	9	40		-10	55
32080		42.19	10.83	9	40		-10	55
32095		42.48	10.83	9	40		-10	55
32115		42.75	10.83	9	40		-10	55
32135		42.87	10.83	9	40		-10	55
32140		42.87	10.83	9	40		-10	55
32155		43.11	10.83	9	40		-10	55
32175		43.37	10.83	9	40		-10	55
32195		43.7	10.83	9	40		-10	55
32205		43.7	10.83	9	40		-10	55
32215		43.74	10.83	9	40		-10	55
32235		43.92	10.83	9	40		-10	55
32255		44.13	10.83	9	40		-10	55
[truncated: 1,092 more rows]
