# Supplementary material for: Clinical identification of the stimulus intensity to measure temporal summation of second pain
Source: Sci Rep. 2022 Jul 28;12:12915. doi: 10.1038/s41598-022-17171-6 (PMC9334644; doi:10.1038/s41598-022-17171-6)
Supplement: Supplementary file 2 — Supplementary Information 2. [file 41598_2022_17171_MOESM2_ESM.zip › 41 PT2.xlsx]

## Sheet: Sheet1
Timestamp [msec]	Heater [C]	Tec [C]	Water [C]	COVAS	Baseline [C]	Events	LimiterMin [C]	LimiterMax [C]
30		41.34	10.51	0	41		-10	55
50		41.44	10.51	0	41		-10	55
65		41.44	10.51	0	41		-10	55
70		41.3	10.51	0	41		-10	55
90		41.26	10.51	0	41		-10	55
95		41.26	10.51	0	41		-10	55
110		41.35	10.51	0	41		-10	55
130		41.36	10.51	0	41		-10	55
150		41.3	10.51	0	41		-10	55
170		41.25	10.51	0	41		-10	55
190		41.25	10.51	0	41		-10	55
210		41.33	10.51	0	41		-10	55
230		41.34	10.51	0	41		-10	55
250		41.24	10.51	0	41		-10	55
270		41.15	10.51	0	41		-10	55
275		41.15	10.51	0	41		-10	55
290		41.31	10.51	0	41		-10	55
310		41.34	10.51	0	41		-10	55
330		41.17	10.51	0	41		-10	55
335		41.17	10.51	0	41		-10	55
350		41.12	10.51	0	41		-10	55
370		41.18	10.51	0	41		-10	55
390		41.17	10.51	0	41		-10	55
400		41.17	10.51	0	41		-10	55
410		41.22	10.51	0	41		-10	55
430		41.07	10.51	0	41		-10	55
450		41.07	10.51	0	41		-10	55
460		41.07	10.51	0	41		-10	55
470		41.07	10.51	0	41		-10	55
490		41.04	10.51	0	41		-10	55
510		41.11	10.51	0	41		-10	55
525		41.11	10.51	0	41		-10	55
530		41.02	10.51	0	41		-10	55
550		40.9	10.51	0	41		-10	55
570		40.95	10.51	0	41		-10	55
585		40.95	10.48	0	41		-10	55
590		41.02	10.48	0	41		-10	55
610		41.05	10.48	0	41		-10	55
630		41.06	10.48	0	41		-10	55
650		40.93	10.48	0	41		-10	55
670		40.93	10.48	0	41		-10	55
690		40.93	10.48	0	41		-10	55
710		40.99	10.48	0	41		-10	55
730		40.98	10.48	0	41		-10	55
750		40.89	10.48	0	41		-10	55
770		40.88	10.48	0	41		-10	55
775		40.88	10.48	0	41		-10	55
790		40.87	10.48	0	41		-10	55
810		41.02	10.48	0	41		-10	55
830		40.9	10.48	0	41		-10	55
835		40.9	10.48	0	41		-10	55
850		41.05	10.48	0	41		-10	55
870		40.91	10.48	0	41		-10	55
890		40.91	10.48	0	41		-10	55
900		40.91	10.48	0	41		-10	55
910		40.96	10.48	0	41		-10	55
930		40.93	10.48	0	41		-10	55
950		41	10.48	0	41		-10	55
960		41	10.48	0	41		-10	55
970		40.92	10.48	0	41		-10	55
990		40.98	10.48	0	41		-10	55
1010		41.11	10.48	0	41		-10	55
1025		41.11	10.48	0	41		-10	55
1030		40.9	10.48	0	41		-10	55
1050		41	10.48	0	41		-10	55
1070		40.87	10.48	0	41		-10	55
1085		40.87	10.6	0	41		-10	55
1090		41.09	10.6	0	41		-10	55
1110		40.96	10.6	0	41		-10	55
1130		41.06	10.6	0	41		-10	55
1150		40.97	10.6	0	41		-10	55
1170		41.02	10.6	0	41		-10	55
1190		40.98	10.6	0	41		-10	55
1210		41.04	10.6	0	41		-10	55
1230		41.09	10.6	0	41		-10	55
1250		41.09	10.6	0	41		-10	55
1270		41.1	10.6	0	41		-10	55
1275		41.1	10.6	0	41		-10	55
1290		41.04	10.6	0	41		-10	55
1310		41.04	10.6	0	41		-10	55
1330		41.09	10.6	0	41		-10	55
1335		41.09	10.6	0	41		-10	55
1350		41.06	10.6	0	41		-10	55
1370		40.98	10.6	0	41		-10	55
1390		41.07	10.6	0	41		-10	55
1395		41.07	10.6	0	41		-10	55
1410		41.05	10.6	0	41		-10	55
1430		41.18	10.6	0	41		-10	55
1450		41.09	10.6	0	41		-10	55
1460		41.09	10.6	0	41		-10	55
1470		41.07	10.6	0	41		-10	55
1490		41	10.6	0	41		-10	55
1510		41.23	10.6	0	41		-10	55
1520		41.23	10.6	0	41		-10	55
1530		41.04	10.6	0	41		-10	55
1550		41.19	10.6	0	41		-10	55
1570		41.01	10.6	0	41		-10	55
1585		41.01	10.54	0	41		-10	55
1590		41.12	10.54	0	41		-10	55
1610		41.03	10.54	0	41		-10	55
1630		41.06	10.54	0	41		-10	55
1650		41.08	10.54	0	41		-10	55
1670		41.06	10.54	0	41		-10	55
1690		41.14	10.54	0	41		-10	55
1710		41.01	10.54	0	41		-10	55
1730		41.1	10.54	0	41		-10	55
1750		41.05	10.54	0	41		-10	55
1770		41.08	10.54	0	41		-10	55
1790		41.2	10.54	0	41		-10	55
1810		41.03	10.54	0	41		-10	55
1830		40.96	10.54	0	41		-10	55
1835		40.96	10.54	0	41		-10	55
1850		40.97	10.54	0	41		-10	55
1870		41.03	10.54	0	41		-10	55
1890		41.05	10.54	0	41		-10	55
1895		41.05	10.54	0	41		-10	55
1910		41.12	10.54	0	41		-10	55
1930		41	10.54	0	41		-10	55
1950		41.08	10.54	0	41		-10	55
1960		41.08	10.54	0	41		-10	55
1970		40.99	10.54	0	41		-10	55
1990		41.02	10.54	0	41		-10	55
2010		41.07	10.54	0	41		-10	55
2020		41.07	10.54	0	41		-10	55
2030		41.04	10.54	0	41		-10	55
2050		40.98	10.54	0	41		-10	55
2070		40.95	10.54	0	41		-10	55
2085		40.95	10.46	0	41		-10	55
2090		41.03	10.46	0	41		-10	55
2110		40.96	10.46	0	41		-10	55
2130		41.04	10.46	0	41		-10	55
2145		41.04	10.46	0	41		-10	55
2150		41.02	10.46	0	41		-10	55
2170		41.12	10.46	0	41		-10	55
2190		40.99	10.46	0	41		-10	55
2210		41.04	10.46	0	41		-10	55
2230		41.04	10.46	0	41		-10	55
2250		41	10.46	0	41		-10	55
2270		41.04	10.46	0	41		-10	55
2290		41.22	10.46	0	41		-10	55
2310		40.85	10.46	0	41		-10	55
2330		40.95	10.46	0	41		-10	55
2335		40.95	10.46	0	41		-10	55
2350		41.16	10.46	0	41		-10	55
2370		41.03	10.46	0	41		-10	55
2390		41	10.46	0	41		-10	55
2395		41	10.46	0	41		-10	55
2410		41.03	10.46	0	41		-10	55
2430		40.93	10.46	0	41		-10	55
2450		41.01	10.46	0	41		-10	55
2460		41.01	10.46	0	41		-10	55
2470		41.06	10.46	0	41		-10	55
2490		40.98	10.46	0	41		-10	55
2510		40.91	10.46	0	41		-10	55
2520		40.91	10.46	0	41		-10	55
2530		41.03	10.46	0	41		-10	55
2550		41.09	10.46	0	41		-10	55
2570		41.03	10.46	0	41		-10	55
2585		41.03	10.49	0	41		-10	55
2590		41.01	10.49	0	41		-10	55
2610		41.16	10.49	0	41		-10	55
2630		40.99	10.49	0	41		-10	55
2645		40.99	10.49	0	41		-10	55
2650		41	10.49	0	41		-10	55
2670		41.02	10.49	0	41		-10	55
2690		40.88	10.49	0	41		-10	55
2705		40.88	10.49	0	41		-10	55
2710		41.04	10.49	0	41		-10	55
2730		41.09	10.49	0	41		-10	55
2750		41.06	10.49	0	41		-10	55
2770		41.08	10.49	0	41		-10	55
2790		40.98	10.49	0	41		-10	55
2810		41.07	10.49	0	41		-10	55
2830		41.07	10.49	0	41		-10	55
2835		41.07	10.49	0	41		-10	55
2850		41	10.49	0	41		-10	55
2870		41.06	10.49	0	41		-10	55
2890		40.87	10.49	0	41		-10	55
2895		40.87	10.49	0	41		-10	55
2910		41.09	10.49	0	41		-10	55
2930		41.11	10.49	0	41		-10	55
2950		41.01	10.49	0	41		-10	55
2960		41.01	10.49	0	41		-10	55
2970		41.1	10.49	0	41		-10	55
2990		41.1	10.49	0	41		-10	55
3010		41.01	10.49	0	41		-10	55
3020		41.01	10.49	0	41		-10	55
3030		41.05	10.49	0	41		-10	55
3050		41.03	10.49	0	41		-10	55
3070		41	10.49	0	41		-10	55
3080		41	10.49	0	41		-10	55
3090		41.02	10.49	0	41		-10	55
3110		41.11	10.49	0	41		-10	55
3130		40.92	10.49	0	41		-10	55
3145		40.92	10.39	0	41		-10	55
3150		41.13	10.39	0	41		-10	55
3170		41.14	10.39	0	41		-10	55
3190		40.98	10.39	0	41		-10	55
3205		40.98	10.39	0	41		-10	55
3210		41.08	10.39	0	41		-10	55
3230		41.09	10.39	0	41		-10	55
3250		40.98	10.39	0	41		-10	55
3270		41.05	10.39	0	41		-10	55
3290		41.11	10.39	0	41		-10	55
3310		40.96	10.39	0	41		-10	55
3330		41	10.39	0	41		-10	55
3350		41.07	10.39	0	41		-10	55
3370		41.06	10.39	0	41		-10	55
3390		40.97	10.39	0	41		-10	55
3395		40.97	10.39	0	41		-10	55
3410		40.92	10.39	0	41		-10	55
3430		41	10.39	0	41		-10	55
3450		41.01	10.39	0	41		-10	55
3455		41.01	10.39	0	41		-10	55
3470		40.93	10.39	0	41		-10	55
3490		40.86	10.39	0	41		-10	55
3510		40.86	10.39	0	41		-10	55
3520		40.86	10.39	0	41		-10	55
3530		41.03	10.39	0	41		-10	55
3550		41.04	10.39	0	41		-10	55
3570		41.07	10.39	0	41		-10	55
3580		41.07	10.39	0	41		-10	55
3590		41.04	10.39	0	41		-10	55
3610		40.98	10.39	0	41		-10	55
3630		41.09	10.39	0	41		-10	55
3645		41.09	10.36	0	41		-10	55
3650		40.99	10.36	0	41		-10	55
3670		40.93	10.36	0	41		-10	55
3690		41.04	10.36	0	41		-10	55
3705		41.04	10.36	0	41		-10	55
3710		41.04	10.36	0	41		-10	55
3730		41.12	10.36	0	41		-10	55
3750		40.93	10.36	0	41		-10	55
3770		40.92	10.36	0	41		-10	55
3790		40.92	10.36	0	41		-10	55
3810		40.98	10.36	0	41		-10	55
3830		41.01	10.36	0	41		-10	55
3850		41.05	10.36	0	41		-10	55
3870		41	10.36	0	41		-10	55
3890		41	10.36	0	41		-10	55
3895		41	10.36	0	41		-10	55
3910		41	10.36	0	41		-10	55
3930		41.01	10.36	0	41		-10	55
3950		40.92	10.36	0	41		-10	55
3955		40.92	10.36	0	41		-10	55
3970		40.97	10.36	0	41		-10	55
3990		40.99	10.36	0	41		-10	55
4010		41	10.36	0	41		-10	55
4020		41	10.36	0	41		-10	55
4030		40.98	10.36	0	41		-10	55
4050		40.96	10.36	0	41		-10	55
4070		41.07	10.36	0	41		-10	55
4080		41.07	10.36	0	41		-10	55
4090		40.98	10.36	0	41		-10	55
4110		41.05	10.36	0	41		-10	55
4130		41.06	10.36	0	41		-10	55
4145		41.06	10.48	0	41		-10	55
4150		40.95	10.48	0	41		-10	55
4170		41.02	10.48	0	41		-10	55
4190		40.9	10.48	0	41		-10	55
4205		40.9	10.48	0	41		-10	55
4210		41.01	10.48	0	41		-10	55
4230		40.97	10.48	0	41		-10	55
4250		41.06	10.48	0	41		-10	55
4270		41.12	10.48	0	41		-10	55
4290		41.02	10.48	0	41		-10	55
4310		41.07	10.48	0	41		-10	55
4330		40.95	10.48	0	41		-10	55
4350		41.06	10.48	0	41		-10	55
4370		41.12	10.48	0	41		-10	55
4390		41	10.48	0	41		-10	55
4410		41.05	10.48	0	41		-10	55
4430		40.93	10.48	0	41		-10	55
4450		41	10.48	0	41		-10	55
4455		41	10.48	0	41		-10	55
4470		40.95	10.48	0	41		-10	55
4490		40.99	10.48	0	41		-10	55
4510		41.06	10.48	0	41		-10	55
4515		41.06	10.48	0	41		-10	55
4530		40.97	10.48	0	41		-10	55
4550		40.88	10.48	0	41		-10	55
4570		41	10.48	0	41		-10	55
4580		41	10.48	0	41		-10	55
4590		40.99	10.48	0	41		-10	55
4610		41.1	10.48	0	41		-10	55
4630		41.01	10.48	0	41		-10	55
4640		41.01	10.48	0	41		-10	55
4650		40.91	10.48	0	41		-10	55
4670		41.05	10.48	0	41		-10	55
4690		40.89	10.48	0	41		-10	55
4705		40.89	10.46	0	41		-10	55
4710		41.12	10.46	0	41		-10	55
4730		41.09	10.46	0	41		-10	55
4750		40.9	10.46	0	41		-10	55
4765		40.9	10.46	0	41		-10	55
4770		40.98	10.46	0	41		-10	55
4790		41.02	10.46	0	41		-10	55
4810		41	10.46	0	41		-10	55
4830		41.08	10.46	0	41		-10	55
4850		40.96	10.46	0	41		-10	55
4870		40.96	10.46	0	41		-10	55
4890		40.86	10.46	0	41		-10	55
4910		41.08	10.46	0	41		-10	55
4930		40.93	10.46	0	41		-10	55
4950		40.9	10.46	0	41		-10	55
4955		40.9	10.46	0	41		-10	55
4970		41.01	10.46	0	41		-10	55
4990		41	10.46	0	41		-10	55
5010		41.06	10.46	0	41		-10	55
5015		41.06	10.46	0	41		-10	55
5030		41.07	10.46	0	41		-10	55
5050		41.04	10.46	0	41		-10	55
5070		40.96	10.46	0	41		-10	55
5080		40.96	10.46	0	41		-10	55
5090		40.86	10.46	0	41		-10	55
5110		40.98	10.46	0	41		-10	55
5130		41.1	10.46	0	41		-10	55
5140		41.1	10.46	0	41		-10	55
5150		40.97	10.46	0	41		-10	55
5170		41.06	10.46	0	41		-10	55
5190		41.14	10.46	0	41		-10	55
5205		41.14	10.33	0	41		-10	55
5210		40.97	10.33	0	41		-10	55
5230		41.07	10.33	0	41		-10	55
5250		41.14	10.33	0	41		-10	55
5265		41.14	10.33	0	41		-10	55
5270		41.12	10.33	0	41		-10	55
5290		41.29	10.33	0	41		-10	55
5310		41.33	10.33	0	41		-10	55
5330		41.44	10.33	0	41		-10	55
5350		41.47	10.33	0	41		-10	55
5370		41.54	10.33	0	41		-10	55
5390		41.77	10.33	0	41		-10	55
5410		42.01	10.33	0	41		-10	55
5430		42.07	10.33	0	41		-10	55
5450		42.19	10.33	0	41		-10	55
5455		42.19	10.33	0	41		-10	55
5470		42.38	10.33	0	41		-10	55
5490		42.36	10.33	0	41		-10	55
5510		42.56	10.33	0	41		-10	55
5515		42.56	10.33	0	41		-10	55
5530		42.62	10.33	0	41		-10	55
5550		42.96	10.33	0	41		-10	55
5570		42.96	10.33	0	41		-10	55
5580		42.96	10.33	0	41		-10	55
5590		43.08	10.33	0	41		-10	55
5610		43.41	10.33	0	41		-10	55
5630		43.51	10.33	0	41		-10	55
5640		43.51	10.33	0	41		-10	55
5650		43.68	10.33	0	41		-10	55
5670		43.8	10.33	0	41		-10	55
5690		44	10.33	0	41		-10	55
5700		44	10.33	0	41		-10	55
5710		44.1	10.33	0	41		-10	55
5730		44.19	10.33	0	41		-10	55
5750		44.51	10.33	0	41		-10	55
5765		44.51	10.38	0	41		-10	55
5770		44.59	10.38	0	41		-10	55
5790		44.75	10.38	0	41		-10	55
5810		44.92	10.38	0	41		-10	55
5825		44.92	10.38	0	41		-10	55
5830		45.12	10.38	0	41		-10	55
5850		45.24	10.38	0	41		-10	55
5870		45.56	10.38	0	41		-10	55
5890		45.53	10.38	0	41		-10	55
5910		45.76	10.38	0	41		-10	55
5930		45.98	10.38	0	41		-10	55
5950		45.96	10.38	0	41		-10	55
5970		46.18	10.38	0	41		-10	55
5990		46.32	10.38	0	41		-10	55
6010		46.45	10.38	0	41		-10	55
6015		46.45	10.38	0	41		-10	55
6030		46.68	10.38	0	41		-10	55
6050		46.62	10.38	0	41		-10	55
6070		46.73	10.38	0	41		-10	55
6075		46.73	10.38	0	41		-10	55
6090		46.95	10.38	0	41		-10	55
6110		47.18	10.38	0	41		-10	55
6130		47.33	10.38	0	41		-10	55
6140		47.33	10.38	0	41		-10	55
6150		47.47	10.38	0	41		-10	55
6170		47.64	10.38	0	41		-10	55
6190		47.73	10.38	0	41		-10	55
6200		47.73	10.38	0	41		-10	55
6210		47.79	10.38	0	41		-10	55
6230		48.18	10.38	0	41		-10	55
6250		48.22	10.38	0	41		-10	55
6265		48.22	10.66	0	41		-10	55
6270		48.2	10.66	0	41		-10	55
6290		48.19	10.66	0	41		-10	55
6310		48.55	10.66	0	41		-10	55
6325		48.55	10.66	0	41		-10	55
6330		48.74	10.66	0	41		-10	55
6350		48.73	10.66	0	41		-10	55
6370		48.9	10.66	0	41		-10	55
6390		48.95	10.66	0	41		-10	55
6410		49.11	10.66	0	41		-10	55
6430		49.3	10.66	0	41		-10	55
6450		49.29	10.66	0	41		-10	55
6470		49.42	10.66	0	41		-10	55
6490		49.74	10.66	0	41		-10	55
6510		49.85	10.66	0	41		-10	55
6515		49.85	10.66	0	41		-10	55
6530		50.04	10.66	0	41		-10	55
6550		50.11	10.66	0	41		-10	55
6570		50.13	10.66	0	41		-10	55
6575		50.13	10.66	0	41		-10	55
6590		50.32	10.66	0	41		-10	55
6610		50.25	10.66	0	41		-10	55
6630		50.54	10.66	0	41		-10	55
6640		50.54	10.66	0	41		-10	55
6650		50.45	10.66	0	41		-10	55
6670		50.55	10.66	0	41		-10	55
6690		50.6	10.66	0	41		-10	55
6700		50.6	10.66	0	41		-10	55
6710		50.58	10.66	0	41		-10	55
6730		50.85	10.66	0	41		-10	55
6750		50.94	10.66	0	41		-10	55
6765		50.94	10.39	0	41		-10	55
6770		50.82	10.39	0	41		-10	55
6790		50.99	10.39	0	41		-10	55
6810		51.08	10.39	0	41		-10	55
6825		51.08	10.39	0	41		-10	55
6830		50.97	10.39	0	41		-10	55
6850		51.22	10.39	0	41		-10	55
6870		51.04	10.39	0	41		-10	55
6890		51.12	10.39	0	41		-10	55
6910		51.32	10.39	0	41		-10	55
6930		51.11	10.39	0	41		-10	55
6950		51.05	10.39	0	41		-10	55
6970		51.13	10.39	0	41		-10	55
6990		51.08	10.39	0	41		-10	55
7010		50.87	10.39	0	41		-10	55
7030		50.74	10.39	0	41		-10	55
7050		50.72	10.39	0	41		-10	55
7070		50.5	10.39	0	41		-10	55
7075		50.5	10.39	0	41		-10	55
7090		50.66	10.39	0	41		-10	55
7110		50.35	10.39	0	41		-10	55
7130		50.14	10.39	0	41		-10	55
7135		50.14	10.39	0	41		-10	55
7150		50.05	10.39	0	41		-10	55
7170		49.92	10.39	0	41		-10	55
7190		49.69	10.39	0	41		-10	55
7200		49.69	10.39	0	41		-10	55
7210		49.42	10.39	0	41		-10	55
7230		49.13	10.39	0	41		-10	55
7250		48.86	10.39	0	41		-10	55
7260		48.86	10.39	0	41		-10	55
7270		48.77	10.39	0	41		-10	55
7290		48.46	10.39	0	41		-10	55
7310		48.2	10.39	0	41		-10	55
7325		48.2	10.27	0	41		-10	55
7330		47.98	10.27	0	41		-10	55
7350		47.71	10.27	0	41		-10	55
7370		47.48	10.27	0	41		-10	55
7385		47.48	10.27	0	41		-10	55
7390		47.21	10.27	0	41		-10	55
7410		47.05	10.27	0	41		-10	55
7430		46.77	10.27	0	41		-10	55
7450		46.59	10.27	0	41		-10	55
7470		46.25	10.27	0	41		-10	55
7490		46.42	10.27	0	41		-10	55
7510		45.74	10.27	0	41		-10	55
7530		45.63	10.27	0	41		-10	55
7550		45.48	10.27	0	41		-10	55
7570		45.22	10.27	0	41		-10	55
7575		45.22	10.27	0	41		-10	55
7590		45.09	10.27	0	41		-10	55
7610		44.82	10.27	0	41		-10	55
7630		44.79	10.27	0	41		-10	55
7635		44.79	10.27	0	41		-10	55
7650		44.59	10.27	0	41		-10	55
7670		44.33	10.27	0	41		-10	55
7690		44.14	10.27	0	41		-10	55
7700		44.14	10.27	0	41		-10	55
7710		43.97	10.27	0	41		-10	55
7730		43.88	10.27	0	41		-10	55
7750		43.59	10.27	0	41		-10	55
7760		43.59	10.27	0	41		-10	55
7770		43.38	10.27	0	41		-10	55
7790		43.23	10.27	0	41		-10	55
7810		43.07	10.27	0	41		-10	55
7825		43.07	10.31	0	41		-10	55
7830		42.91	10.31	0	41		-10	55
7850		42.82	10.31	0	41		-10	55
7870		42.67	10.31	0	41		-10	55
7885		42.67	10.31	0	41		-10	55
7890		42.53	10.31	0	41		-10	55
7910		42.35	10.31	0	41		-10	55
7930		42.28	10.31	0	41		-10	55
7950		42.02	10.31	0	41		-10	55
7970		41.84	10.31	0	41		-10	55
7990		41.81	10.31	0	41		-10	55
8010		41.68	10.31	1	41		-10	55
8030		41.61	10.31	1	41		-10	55
8050		41.43	10.31	1	41		-10	55
8070		41.43	10.31	1	41		-10	55
8075		41.43	10.31	1	41		-10	55
8090		41.3	10.31	1	41		-10	55
8110		41.28	10.31	1	41		-10	55
8130		41.23	10.31	1	41		-10	55
8135		41.23	10.31	1	41		-10	55
8150		41.25	10.31	1	41		-10	55
8170		41.14	10.31	1	41		-10	55
8190		41.09	10.31	1	41		-10	55
8200		41.09	10.31	1	41		-10	55
8210		41.26	10.31	1	41		-10	55
8230		41.22	10.31	1	41		-10	55
8250		41.1	10.31	1	41		-10	55
8260		41.1	10.31	1	41		-10	55
8270		41.25	10.31	1	41		-10	55
8290		41.08	10.31	1	41		-10	55
8310		41.18	10.31	1	41		-10	55
8320		41.18	10.31	1	41		-10	55
8330		41.14	10.31	1	41		-10	55
8350		41.16	10.31	1	41		-10	55
8370		41.17	10.31	1	41		-10	55
8385		41.17	10.31	1	41		-10	55
8390		41.24	10.31	1	41		-10	55
8410		41.36	10.31	1	41		-10	55
8430		41.34	10.31	1	41		-10	55
8450		41.52	10.31	1	41		-10	55
8470		41.5	10.31	1	41		-10	55
8490		41.88	10.31	1	41		-10	55
8510		41.7	10.31	1	41		-10	55
8530		41.87	10.31	1	41		-10	55
8550		42.13	10.31	1	41		-10	55
8570		42.26	10.31	1	41		-10	55
8590		42.43	10.31	1	41		-10	55
8610		42.52	10.31	1	41		-10	55
8630		42.6	10.31	1	41		-10	55
8635		42.6	10.31	1	41		-10	55
8650		42.8	10.31	1	41		-10	55
8670		43.15	10.31	1	41		-10	55
8690		43.34	10.31	1	41		-10	55
8695		43.34	10.31	1	41		-10	55
8710		43.42	10.31	1	41		-10	55
8730		43.65	10.31	1	41		-10	55
8750		43.89	10.31	1	41		-10	55
8760		43.89	10.31	1	41		-10	55
8770		44.19	10.31	1	41		-10	55
8790		44.19	10.31	1	41		-10	55
8810		44.46	10.31	1	41		-10	55
8820		44.46	10.31	1	41		-10	55
8830		44.72	10.31	1	41		-10	55
8850		44.82	10.31	1	41		-10	55
8870		45.03	10.31	1	41		-10	55
8885		45.03	10.6	1	41		-10	55
8890		45.2	10.6	1	41		-10	55
8910		45.38	10.6	1	41		-10	55
8930		45.52	10.6	1	41		-10	55
8945		45.52	10.6	1	41		-10	55
8950		45.73	10.6	1	41		-10	55
8970		45.89	10.6	1	41		-10	55
8990		46.23	10.6	1	41		-10	55
9010		46.41	10.6	0	41		-10	55
9030		46.57	10.6	0	41		-10	55
9050		46.79	10.6	0	41		-10	55
9070		46.78	10.6	0	41		-10	55
9090		47	10.6	0	41		-10	55
9110		47.31	10.6	0	41		-10	55
9130		47.37	10.6	0	41		-10	55
9135		47.37	10.6	1	41		-10	55
9150		47.61	10.6	1	41		-10	55
9170		47.74	10.6	1	41		-10	55
9190		47.92	10.6	1	41		-10	55
9195		47.92	10.6	1	41		-10	55
9210		48.07	10.6	1	41		-10	55
9230		48.25	10.6	1	41		-10	55
9250		48.51	10.6	1	41		-10	55
9260		48.51	10.6	1	41		-10	55
9270		48.44	10.6	1	41		-10	55
9290		48.74	10.6	1	41		-10	55
9310		48.83	10.6	1	41		-10	55
9320		48.83	10.6	1	41		-10	55
9330		48.95	10.6	1	41		-10	55
9350		49.11	10.6	1	41		-10	55
9370		49.28	10.6	1	41		-10	55
9385		49.28	10.38	1	41		-10	55
9390		49.52	10.38	1	41		-10	55
9410		49.53	10.38	1	41		-10	55
9430		49.79	10.38	1	41		-10	55
9445		49.79	10.38	1	41		-10	55
9450		49.85	10.38	1	41		-10	55
9470		50.01	10.38	1	41		-10	55
9490		50.3	10.38	1	41		-10	55
9510		50.42	10.38	0	41		-10	55
9530		50.48	10.38	0	41		-10	55
9550		50.58	10.38	0	41		-10	55
9570		50.6	10.38	0	41		-10	55
9590		50.81	10.38	0	41		-10	55
9610		50.81	10.38	0	41		-10	55
9630		50.8	10.38	1	41		-10	55
9650		51.04	10.38	1	41		-10	55
9670		51.14	10.38	1	41		-10	55
9690		51.25	10.38	1	41		-10	55
9695		51.25	10.38	1	41		-10	55
9710		51.18	10.38	1	41		-10	55
9730		51.27	10.38	1	41		-10	55
9750		51.43	10.38	1	41		-10	55
9760		51.43	10.38	1	41		-10	55
9770		51.49	10.38	1	41		-10	55
9790		51.53	10.38	1	41		-10	55
9810		51.36	10.38	1	41		-10	55
9820		51.36	10.38	1	41		-10	55
9830		51.42	10.38	1	41		-10	55
9850		51.21	10.38	1	41		-10	55
9870		51.28	10.38	1	41		-10	55
9880		51.28	10.38	1	41		-10	55
9890		51.08	10.38	1	41		-10	55
9910		51.02	10.38	1	41		-10	55
9930		50.89	10.38	1	41		-10	55
9945		50.89	10.39	1	41		-10	55
9950		50.64	10.39	1	41		-10	55
9970		50.72	10.39	1	41		-10	55
9990		50.53	10.39	1	41		-10	55
10005		50.53	10.39	1	41		-10	55
10010		50.31	10.39	1	41		-10	55
10030		50.01	10.39	1	41		-10	55
10050		49.87	10.39	1	41		-10	55
10070		49.54	10.39	1	41		-10	55
10090		49.36	10.39	1	41		-10	55
10110		49.09	10.39	1	41		-10	55
10130		48.85	10.39	1	41		-10	55
10150		48.6	10.39	1	41		-10	55
10170		48.35	10.39	1	41		-10	55
10190		48.04	10.39	1	41		-10	55
10195		48.04	10.39	1	41		-10	55
10210		47.92	10.39	1	41		-10	55
10230		47.64	10.39	1	41		-10	55
10250		47.43	10.39	1	41		-10	55
10255		47.43	10.39	1	41		-10	55
10270		47.14	10.39	1	41		-10	55
10290		46.94	10.39	1	41		-10	55
10310		46.57	10.39	1	41		-10	55
10320		46.57	10.39	1	41		-10	55
10330		46.49	10.39	1	41		-10	55
10350		46.27	10.39	1	41		-10	55
10370		46.14	10.39	1	41		-10	55
10380		46.14	10.39	0	41		-10	55
10390		45.82	10.39	0	41		-10	55
10410		45.52	10.39	0	41		-10	55
10430		45.47	10.39	0	41		-10	55
10445		45.47	10.51	0	41		-10	55
10450		45.16	10.51	0	41		-10	55
10470		45.1	10.51	0	41		-10	55
10490		44.88	10.51	0	41		-10	55
10505		44.88	10.51	1	41		-10	55
10510		44.72	10.51	1	41		-10	55
10530		44.5	10.51	1	41		-10	55
10550		44.29	10.51	1	41		-10	55
10570		44.1	10.51	1	41		-10	55
10590		43.99	10.51	1	41		-10	55
10610		43.66	10.51	1	41		-10	55
10630		43.58	10.51	1	41		-10	55
10650		43.53	10.51	1	41		-10	55
10670		43.3	10.51	1	41		-10	55
10690		43.2	10.51	1	41		-10	55
10695		43.2	10.51	1	41		-10	55
10710		42.88	10.51	1	41		-10	55
10730		42.86	10.51	1	41		-10	55
10750		42.54	10.51	1	41		-10	55
10755		42.54	10.51	1	41		-10	55
10770		42.43	10.51	1	41		-10	55
10790		42.53	10.51	1	41		-10	55
10810		42.26	10.51	1	41		-10	55
10820		42.26	10.51	1	41		-10	55
10830		42.2	10.51	1	41		-10	55
10850		41.97	10.51	1	41		-10	55
10870		41.81	10.51	1	41		-10	55
10880		41.81	10.51	1	41		-10	55
10890		41.68	10.51	1	41		-10	55
10910		41.77	10.51	1	41		-10	55
10930		41.7	10.51	1	41		-10	55
10945		41.7	10.54	1	41		-10	55
10950		41.52	10.54	1	41		-10	55
10970		41.49	10.54	1	41		-10	55
10990		41.41	10.54	1	41		-10	55
11005		41.41	10.54	0	41		-10	55
11010		41.32	10.54	0	41		-10	55
11030		41.42	10.54	0	41		-10	55
11050		41.33	10.54	0	41		-10	55
11070		41.44	10.54	0	41		-10	55
11090		41.22	10.54	0	41		-10	55
11110		41.22	10.54	0	41		-10	55
11130		41.28	10.54	1	41		-10	55
11150		41.23	10.54	1	41		-10	55
11170		41.11	10.54	1	41		-10	55
11190		41.22	10.54	1	41		-10	55
11195		41.22	10.54	1	41		-10	55
11210		41.35	10.54	1	41		-10	55
11230		41.24	10.54	1	41		-10	55
11250		41.13	10.54	1	41		-10	55
11255		41.13	10.54	1	41		-10	55
11270		41.21	10.54	1	41		-10	55
11290		41.25	10.54	1	41		-10	55
11310		41.35	10.54	1	41		-10	55
11315		41.35	10.54	1	41		-10	55
11330		41.21	10.54	1	41		-10	55
11350		41.4	10.54	1	41		-10	55
11370		41.33	10.54	1	41		-10	55
11380		41.33	10.54	1	41		-10	55
11390		41.26	10.54	1	41		-10	55
11410		41.43	10.54	1	41		-10	55
11430		41.3	10.54	1	41		-10	55
11440		41.3	10.54	1	41		-10	55
11450		41.37	10.54	1	41		-10	55
11470		41.36	10.54	1	41		-10	55
11490		41.44	10.54	1	41		-10	55
11505		41.44	10.61	1	41		-10	55
11510		41.4	10.61	1	41		-10	55
11530		41.45	10.61	1	41		-10	55
11550		41.27	10.61	1	41		-10	55
11565		41.27	10.61	1	41		-10	55
11570		41.45	10.61	1	41		-10	55
11590		41.47	10.61	1	41		-10	55
11610		41.38	10.61	1	41		-10	55
11630		41.37	10.61	1	41		-10	55
11650		41.19	10.61	1	41		-10	55
11670		41.37	10.61	1	41		-10	55
11690		41.38	10.61	1	41		-10	55
11710		41.39	10.61	1	41		-10	55
11730		41.26	10.61	1	41		-10	55
11750		41.28	10.61	1	41		-10	55
11755		41.28	10.61	0	41		-10	55
11770		41.3	10.61	0	41		-10	55
11790		41.17	10.61	0	41		-10	55
11810		41.24	10.61	0	41		-10	55
11815		41.24	10.61	0	41		-10	55
11830		41.23	10.61	0	41		-10	55
11850		41.31	10.61	0	41		-10	55
11870		41.12	10.61	0	41		-10	55
11880		41.12	10.61	1	41		-10	55
11890		41.2	10.61	1	41		-10	55
11910		41.13	10.61	1	41		-10	55
11930		41.13	10.61	1	41		-10	55
11940		41.13	10.61	1	41		-10	55
11950		41.19	10.61	1	41		-10	55
11970		41.16	10.61	1	41		-10	55
11990		41.09	10.61	1	41		-10	55
12005		41.09	10.54	1	41		-10	55
12010		41.05	10.54	1	41		-10	55
12030		40.99	10.54	1	41		-10	55
12050		41.04	10.54	1	41		-10	55
12065		41.04	10.54	1	41		-10	55
12070		40.95	10.54	1	41		-10	55
12090		41.01	10.54	1	41		-10	55
12110		41.03	10.54	1	41		-10	55
12130		41.1	10.54	1	41		-10	55
12150		41.05	10.54	1	41		-10	55
12170		41.26	10.54	1	41		-10	55
12190		41.32	10.54	1	41		-10	55
12210		41.25	10.54	1	41		-10	55
12230		41.49	10.54	1	41		-10	55
12250		41.42	10.54	1	41		-10	55
12255		41.42	10.54	1	41		-10	55
12270		41.6	10.54	1	41		-10	55
12290		41.65	10.54	1	41		-10	55
12310		41.91	10.54	1	41		-10	55
12315		41.91	10.54	1	41		-10	55
12330		42.02	10.54	1	41		-10	55
12350		42.07	10.54	1	41		-10	55
12370		42.31	10.54	1	41		-10	55
12380		42.31	10.54	1	41		-10	55
12390		42.35	10.54	1	41		-10	55
12410		42.58	10.54	1	41		-10	55
12430		42.81	10.54	1	41		-10	55
12440		42.81	10.54	1	41		-10	55
12450		42.95	10.54	1	41		-10	55
12470		43.07	10.54	1	41		-10	55
12490		43.26	10.54	1	41		-10	55
12505		43.26	10.69	1	41		-10	55
12510		43.43	10.69	1	41		-10	55
12530		43.68	10.69	1	41		-10	55
12550		43.88	10.69	1	41		-10	55
12565		43.88	10.69	1	41		-10	55
12570		44.07	10.69	1	41		-10	55
12590		44.21	10.69	1	41		-10	55
12610		44.48	10.69	1	41		-10	55
12630		44.68	10.69	1	41		-10	55
12645		44.68	10.69	1	41		-10	55
12650		44.86	10.69	1	41		-10	55
12670		45.13	10.69	1	41		-10	55
12690		45.22	10.69	1	41		-10	55
12710		45.34	10.69	1	41		-10	55
12730		45.61	10.69	1	41		-10	55
12750		45.71	10.69	1	41		-10	55
12770		45.88	10.69	1	41		-10	55
12790		46.01	10.69	1	41		-10	55
12810		46.22	10.69	1	41		-10	55
12815		46.22	10.69	1	41		-10	55
12830		46.53	10.69	1	41		-10	55
12850		46.71	10.69	1	41		-10	55
12870		46.74	10.69	1	41		-10	55
12875		46.74	10.69	1	41		-10	55
12890		46.98	10.69	1	41		-10	55
12910		47.1	10.69	1	41		-10	55
12930		47.35	10.69	1	41		-10	55
12940		47.35	10.69	1	41		-10	55
12950		47.46	10.69	1	41		-10	55
12970		47.73	10.69	1	41		-10	55
12990		47.97	10.69	1	41		-10	55
13000		47.97	10.69	1	41		-10	55
13010		47.95	10.69	1	41		-10	55
13030		48.05	10.69	1	41		-10	55
13050		48.31	10.69	1	41		-10	55
13065		48.31	10.79	1	41		-10	55
13070		48.32	10.79	1	41		-10	55
13090		48.61	10.79	1	41		-10	55
13110		48.64	10.79	1	41		-10	55
13125		48.64	10.79	1	41		-10	55
13130		48.96	10.79	1	41		-10	55
13150		49.09	10.79	1	41		-10	55
13170		49.25	10.79	1	41		-10	55
13190		49.49	10.79	1	41		-10	55
13210		49.5	10.79	1	41		-10	55
13230		49.62	10.79	1	41		-10	55
13250		49.65	10.79	1	41		-10	55
13270		49.96	10.79	1	41		-10	55
13290		49.97	10.79	1	41		-10	55
13310		50.09	10.79	1	41		-10	55
13315		50.09	10.79	1	41		-10	55
13330		50.31	10.79	1	41		-10	55
13350		50.11	10.79	1	41		-10	55
13370		50.29	10.79	1	41		-10	55
13375		50.29	10.79	1	41		-10	55
13390		50.43	10.79	1	41		-10	55
13410		50.51	10.79	1	41		-10	55
13430		50.58	10.79	1	41		-10	55
13440		50.58	10.79	1	41		-10	55
13450		50.61	10.79	1	41		-10	55
13470		50.77	10.79	1	41		-10	55
13490		50.68	10.79	1	41		-10	55
13500		50.68	10.79	1	41		-10	55
13510		50.76	10.79	1	41		-10	55
13530		50.93	10.79	1	41		-10	55
13550		50.76	10.79	1	41		-10	55
13565		50.76	10.93	1	41		-10	55
13570		50.85	10.93	1	41		-10	55
13590		50.89	10.93	1	41		-10	55
13610		50.96	10.93	1	41		-10	55
13625		50.96	10.93	0	41		-10	55
13630		50.91	10.93	0	41		-10	55
13650		50.87	10.93	0	41		-10	55
13670		50.81	10.93	0	41		-10	55
13690		50.8	10.93	0	41		-10	55
13710		50.76	10.93	0	41		-10	55
13730		50.71	10.93	0	41		-10	55
13750		50.64	10.93	1	41		-10	55
13770		50.49	10.93	1	41		-10	55
13790		50.38	10.93	1	41		-10	55
13810		50.28	10.93	1	41		-10	55
13815		50.28	10.93	1	41		-10	55
13830		50.01	10.93	1	41		-10	55
13850		49.76	10.93	1	41		-10	55
13870		49.73	10.93	1	41		-10	55
13875		49.73	10.93	1	41		-10	55
13890		49.49	10.93	1	41		-10	55
13910		49.25	10.93	1	41		-10	55
13930		49.01	10.93	1	41		-10	55
13935		49.01	10.93	1	41		-10	55
13950		48.79	10.93	1	41		-10	55
13970		48.49	10.93	1	41		-10	55
13990		48.23	10.93	1	41		-10	55
14000		48.23	10.93	1	41		-10	55
14010		48.03	10.93	1	41		-10	55
14030		47.82	10.93	1	41		-10	55
14050		47.55	10.93	1	41		-10	55
14065		47.55	10.91	1	41		-10	55
14070		47.38	10.91	1	41		-10	55
14090		47.24	10.91	1	41		-10	55
14110		47.04	10.91	1	41		-10	55
14125		47.04	10.91	1	41		-10	55
14130		46.59	10.91	1	41		-10	55
14150		46.36	10.91	1	41		-10	55
14170		46.24	10.91	1	41		-10	55
14185		46.24	10.91	1	41		-10	55
14190		45.97	10.91	1	41		-10	55
14210		45.84	10.91	1	41		-10	55
14230		45.64	10.91	1	41		-10	55
14250		45.42	10.91	1	41		-10	55
14270		45.2	10.91	1	41		-10	55
14290		45.15	10.91	1	41		-10	55
14310		44.9	10.91	1	41		-10	55
14330		44.67	10.91	1	41		-10	55
14350		44.49	10.91	1	41		-10	55
14370		44.29	10.91	1	41		-10	55
14375		44.29	10.91	1	41		-10	55
14390		44.07	10.91	1	41		-10	55
14410		43.93	10.91	1	41		-10	55
14430		43.75	10.91	1	41		-10	55
14435		43.75	10.91	1	41		-10	55
14450		43.6	10.91	1	41		-10	55
14470		43.35	10.91	1	41		-10	55
14490		43.27	10.91	1	41		-10	55
14500		43.27	10.91	1	41		-10	55
14510		43.07	10.91	1	41		-10	55
14530		42.92	10.91	1	41		-10	55
14550		42.74	10.91	1	41		-10	55
14560		42.74	10.91	1	41		-10	55
14570		42.58	10.91	1	41		-10	55
14590		42.57	10.91	1	41		-10	55
14610		42.32	10.91	1	41		-10	55
14625		42.32	10.91	1	41		-10	55
14630		42.23	10.91	1	41		-10	55
14650		41.96	10.91	1	41		-10	55
14670		41.88	10.91	1	41		-10	55
14685		41.88	10.91	1	41		-10	55
14690		41.63	10.91	1	41		-10	55
14710		41.65	10.91	1	41		-10	55
14730		41.48	10.91	1	41		-10	55
14750		41.48	10.91	1	41		-10	55
14770		41.28	10.91	1	41		-10	55
14790		41.19	10.91	1	41		-10	55
14810		41.15	10.91	1	41		-10	55
14830		41.07	10.91	1	41		-10	55
14850		41	10.91	1	41		-10	55
14870		41.06	10.91	1	41		-10	55
14875		41.06	10.91	0	41		-10	55
14890		40.96	10.91	0	41		-10	55
14910		40.88	10.91	0	41		-10	55
14930		40.89	10.91	0	41		-10	55
14935		40.89	10.91	0	41		-10	55
14950		40.91	10.91	0	41		-10	55
14970		40.92	10.91	0	41		-10	55
14990		40.95	10.91	0	41		-10	55
15000		40.95	10.91	0	41		-10	55
15010		40.97	10.91	0	41		-10	55
15030		41.08	10.91	0	41		-10	55
15050		40.98	10.91	0	41		-10	55
15060		40.98	10.91	0	41		-10	55
15070		41.06	10.91	0	41		-10	55
15090		41	10.91	0	41		-10	55
15110		41.23	10.91	0	41		-10	55
15125		41.23	11.16	1	41		-10	55
15130		41.17	11.16	1	41		-10	55
15150		41.29	11.16	1	41		-10	55
15170		41.33	11.16	1	41		-10	55
15185		41.33	11.16	1	41		-10	55
15190		41.58	11.16	1	41		-10	55
15210		41.75	11.16	1	41		-10	55
15230		41.7	11.16	1	41		-10	55
15250		42.01	11.16	1	41		-10	55
15270		42.21	11.16	1	41		-10	55
15290		42.32	11.16	1	41		-10	55
15310		42.54	11.16	1	41		-10	55
15330		42.73	11.16	1	41		-10	55
15350		42.94	11.16	1	41		-10	55
15370		43.12	11.16	1	41		-10	55
15375		43.12	11.16	1	41		-10	55
15390		43.32	11.16	1	41		-10	55
15410		43.56	11.16	1	41		-10	55
15430		43.72	11.16	1	41		-10	55
15435		43.72	11.16	1	41		-10	55
15450		43.99	11.16	1	41		-10	55
15470		44.06	11.16	1	41		-10	55
15490		44.28	11.16	1	41		-10	55
15495		44.28	11.16	1	41		-10	55
15510		44.62	11.16	1	41		-10	55
15530		44.71	11.16	1	41		-10	55
15550		44.8	11.16	1	41		-10	55
15560		44.8	11.16	1	41		-10	55
15570		45.21	11.16	1	41		-10	55
15590		45.29	11.16	1	41		-10	55
15610		45.51	11.16	1	41		-10	55
15620		45.51	11.16	1	41		-10	55
15630		45.75	11.16	1	41		-10	55
15650		45.98	11.16	1	41		-10	55
15670		46.17	11.16	1	41		-10	55
15685		46.17	11.01	1	41		-10	55
15690		46.37	11.01	1	41		-10	55
15710		46.59	11.01	1	41		-10	55
15730		46.72	11.01	1	41		-10	55
15745		46.72	11.01	1	41		-10	55
15750		46.96	11.01	1	41		-10	55
15770		47.03	11.01	1	41		-10	55
15790		47.21	11.01	1	41		-10	55
15810		47.32	11.01	1	41		-10	55
15830		47.66	11.01	1	41		-10	55
15850		47.8	11.01	1	41		-10	55
15870		48	11.01	1	41		-10	55
15890		48.25	11.01	1	41		-10	55
15910		48.44	11.01	1	41		-10	55
15930		48.64	11.01	1	41		-10	55
15935		48.64	11.01	1	41		-10	55
15950		48.64	11.01	1	41		-10	55
15970		48.82	11.01	1	41		-10	55
15990		49.04	11.01	1	41		-10	55
15995		49.04	11.01	1	41		-10	55
16010		49.12	11.01	1	41		-10	55
16030		49.27	11.01	1	41		-10	55
16050		49.49	11.01	1	41		-10	55
16060		49.49	11.01	1	41		-10	55
16070		49.67	11.01	1	41		-10	55
16090		49.79	11.01	1	41		-10	55
16110		49.95	11.01	1	41		-10	55
16120		49.95	11.01	0	41		-10	55
16130		50.11	11.01	0	41		-10	55
16150		50.09	11.01	0	41		-10	55
16170		50.2	11.01	0	41		-10	55
16185		50.2	11.14	0	41		-10	55
16190		50.41	11.14	0	41		-10	55
16210		50.55	11.14	0	41		-10	55
16230		50.63	11.14	0	41		-10	55
16245		50.63	11.14	1	41		-10	55
16250		50.68	11.14	1	41		-10	55
16270		50.92	11.14	1	41		-10	55
16290		50.92	11.14	1	41		-10	55
16310		51.03	11.14	1	41		-10	55
16330		50.97	11.14	1	41		-10	55
16350		51.05	11.14	1	41		-10	55
16370		51	11.14	1	41		-10	55
16390		51.06	11.14	1	41		-10	55
16410		51.18	11.14	1	41		-10	55
16430		51.21	11.14	1	41		-10	55
16435		51.21	11.14	1	41		-10	55
16450		51.14	11.14	1	41		-10	55
16470		51.19	11.14	1	41		-10	55
16490		51.07	11.14	1	41		-10	55
16495		51.07	11.14	1	41		-10	55
16510		51.04	11.14	1	41		-10	55
16530		50.8	11.14	1	41		-10	55
16550		50.76	11.14	1	41		-10	55
16560		50.76	11.14	1	41		-10	55
16570		50.71	11.14	1	41		-10	55
16590		50.5	11.14	1	41		-10	55
16610		50.4	11.14	1	41		-10	55
16620		50.4	11.14	1	41		-10	55
16630		50.25	11.14	1	41		-10	55
16650		50.15	11.14	1	41		-10	55
16670		49.83	11.14	1	41		-10	55
16685		49.83	11.02	1	41		-10	55
16690		49.71	11.02	1	41		-10	55
16710		49.53	11.02	1	41		-10	55
16730		49.25	11.02	1	41		-10	55
16745		49.25	11.02	1	41		-10	55
16750		49.07	11.02	1	41		-10	55
16770		48.88	11.02	1	41		-10	55
16790		48.72	11.02	1	41		-10	55
16805		48.72	11.02	1	41		-10	55
16810		48.31	11.02	1	41		-10	55
16830		48.16	11.02	1	41		-10	55
16850		47.95	11.02	1	41		-10	55
16870		47.59	11.02	1	41		-10	55
16890		47.5	11.02	1	41		-10	55
16910		47.2	11.02	1	41		-10	55
16930		46.84	11.02	1	41		-10	55
16950		46.76	11.02	1	41		-10	55
16970		46.58	11.02	1	41		-10	55
16990		46.25	11.02	1	41		-10	55
16995		46.25	11.02	1	41		-10	55
17010		46.05	11.02	1	41		-10	55
17030		45.84	11.02	1	41		-10	55
17050		45.71	11.02	1	41		-10	55
17055		45.71	11.02	1	41		-10	55
17070		45.43	11.02	1	41		-10	55
17090		45.2	11.02	1	41		-10	55
17110		45.05	11.02	1	41		-10	55
17120		45.05	11.02	1	41		-10	55
17130		44.89	11.02	1	41		-10	55
17150		44.85	11.02	1	41		-10	55
17170		44.52	11.02	1	41		-10	55
17180		44.52	11.02	1	41		-10	55
17190		44.31	11.02	1	41		-10	55
17210		44.1	11.02	1	41		-10	55
17230		43.95	11.02	1	41		-10	55
17245		43.95	11.22	1	41		-10	55
17250		43.81	11.22	1	41		-10	55
17270		43.73	11.22	1	41		-10	55
17290		43.6	11.22	1	41		-10	55
17305		43.6	11.22	1	41		-10	55
17310		43.34	11.22	1	41		-10	55
17330		43.26	11.22	1	41		-10	55
17350		42.95	11.22	1	41		-10	55
17370		42.86	11.22	1	41		-10	55
17390		42.75	11.22	1	41		-10	55
17410		42.49	11.22	1	41		-10	55
17430		42.37	11.22	1	41		-10	55
17450		42.23	11.22	1	41		-10	55
17470		42.14	11.22	1	41		-10	55
17490		42	11.22	1	41		-10	55
17495		42	11.22	1	41		-10	55
17510		41.92	11.22	1	41		-10	55
17530		41.69	11.22	1	41		-10	55
17550		41.61	11.22	1	41		-10	55
17555		41.61	11.22	1	41		-10	55
17570		41.56	11.22	1	41		-10	55
17590		41.37	11.22	1	41		-10	55
17610		41.32	11.22	1	41		-10	55
17620		41.32	11.22	1	41		-10	55
17630		41.26	11.22	1	41		-10	55
17650		41.27	11.22	1	41		-10	55
17670		41.15	11.22	1	41		-10	55
17680		41.15	11.22	1	41		-10	55
17690		41.2	11.22	1	41		-10	55
17710		41.11	11.22	1	41		-10	55
17730		41.15	11.22	1	41		-10	55
17745		41.15	11.24	1	41		-10	55
17750		41.11	11.24	1	41		-10	55
17770		41.01	11.24	1	41		-10	55
17790		41	11.24	1	41		-10	55
17805		41	11.24	1	41		-10	55
17810		41.07	11.24	1	41		-10	55
17830		40.97	11.24	1	41		-10	55
17850		41	11.24	1	41		-10	55
17870		40.94	11.24	1	41		-10	55
17890		40.97	11.24	1	41		-10	55
17910		41.07	11.24	1	41		-10	55
17930		41.1	11.24	1	41		-10	55
17950		41.06	11.24	1	41		-10	55
17970		41.31	11.24	1	41		-10	55
17990		41.22	11.24	1	41		-10	55
17995		41.22	11.24	1	41		-10	55
18010		41.24	11.24	1	41		-10	55
18030		41.44	11.24	1	41		-10	55
18050		41.52	11.24	1	41		-10	55
18055		41.52	11.24	1	41		-10	55
18070		41.59	11.24	1	41		-10	55
18090		41.84	11.24	1	41		-10	55
18110		41.81	11.24	1	41		-10	55
18115		41.81	11.24	1	41		-10	55
18130		42.02	11.24	1	41		-10	55
18150		42.11	11.24	1	41		-10	55
18170		42.34	11.24	1	41		-10	55
18180		42.34	11.24	1	41		-10	55
18190		42.54	11.24	1	41		-10	55
18210		42.62	11.24	1	41		-10	55
18230		42.9	11.24	1	41		-10	55
18240		42.9	11.24	1	41		-10	55
18250		43.06	11.24	1	41		-10	55
18270		43.3	11.24	1	41		-10	55
18290		43.52	11.24	1	41		-10	55
18305		43.52	11.42	1	41		-10	55
18310		43.75	11.42	1	41		-10	55
18330		43.95	11.42	1	41		-10	55
18350		44	11.42	1	41		-10	55
18370		44.44	11.42	1	41		-10	55
18390		44.76	11.42	1	41		-10	55
18410		44.73	11.42	1	41		-10	55
18430		44.98	11.42	1	41		-10	55
18450		45.09	11.42	1	41		-10	55
18470		45.43	11.42	1	41		-10	55
18490		45.57	11.42	1	41		-10	55
18510		45.8	11.42	1	41		-10	55
18530		45.9	11.42	1	41		-10	55
18550		46.11	11.42	1	41		-10	55
18555		46.11	11.42	1	41		-10	55
18570		46.44	11.42	1	41		-10	55
18590		46.63	11.42	1	41		-10	55
18610		46.67	11.42	1	41		-10	55
18615		46.67	11.42	1	41		-10	55
18630		46.99	11.42	1	41		-10	55
18650		47.1	11.42	1	41		-10	55
18670		47.34	11.42	1	41		-10	55
18680		47.34	11.42	1	41		-10	55
18690		47.56	11.42	1	41		-10	55
18710		47.63	11.42	1	41		-10	55
18730		47.83	11.42	1	41		-10	55
18740		47.83	11.42	1	41		-10	55
18750		47.96	11.42	1	41		-10	55
18770		48.16	11.42	1	41		-10	55
18790		48.45	11.42	1	41		-10	55
18805		48.45	11.17	1	41		-10	55
18810		48.53	11.17	1	41		-10	55
18830		48.78	11.17	1	41		-10	55
18850		48.89	11.17	1	41		-10	55
18865		48.89	11.17	1	41		-10	55
18870		49.1	11.17	1	41		-10	55
18890		49.23	11.17	1	41		-10	55
18910		49.36	11.17	1	41		-10	55
18930		49.61	11.17	1	41		-10	55
18950		49.9	11.17	1	41		-10	55
18970		50	11.17	1	41		-10	55
18990		49.98	11.17	1	41		-10	55
19010		50.18	11.17	1	41		-10	55
19030		50.33	11.17	1	41		-10	55
19050		50.33	11.17	1	41		-10	55
19055		50.33	11.17	1	41		-10	55
19070		50.55	11.17	1	41		-10	55
19090		50.72	11.17	1	41		-10	55
19110		50.72	11.17	1	41		-10	55
19115		50.72	11.17	1	41		-10	55
19130		50.75	11.17	1	41		-10	55
19150		50.83	11.17	1	41		-10	55
19170		51.01	11.17	1	41		-10	55
19180		51.01	11.17	1	41		-10	55
19190		51.04	11.17	1	41		-10	55
19210		50.94	11.17	1	41		-10	55
19230		51.21	11.17	1	41		-10	55
19240		51.21	11.17	1	41		-10	55
19250		51.06	11.17	1	41		-10	55
19270		51.08	11.17	1	41		-10	55
19290		51.17	11.17	1	41		-10	55
19305		51.17	11.59	1	41		-10	55
19310		51.14	11.59	1	41		-10	55
19330		51.01	11.59	1	41		-10	55
19350		51.14	11.59	1	41		-10	55
19365		51.14	11.59	1	41		-10	55
19370		50.96	11.59	1	41		-10	55
19390		50.9	11.59	1	41		-10	55
19410		50.92	11.59	1	41		-10	55
19425		50.92	11.59	1	41		-10	55
19430		50.87	11.59	1	41		-10	55
19450		50.67	11.59	1	41		-10	55
19470		50.62	11.59	1	41		-10	55
19490		50.55	11.59	2	41		-10	55
19510		50.28	11.59	2	41		-10	55
19530		50.22	11.59	2	41		-10	55
19550		50.04	11.59	2	41		-10	55
19570		49.86	11.59	2	41		-10	55
19590		49.69	11.59	2	41		-10	55
19610		49.42	11.59	2	41		-10	55
19615		49.42	11.59	2	41		-10	55
19630		49.2	11.59	2	41		-10	55
19650		48.88	11.59	2	41		-10	55
19670		48.7	11.59	2	41		-10	55
19680		48.7	11.59	2	41		-10	55
19690		48.46	11.59	2	41		-10	55
19710		48.23	11.59	2	41		-10	55
19730		48.08	11.59	2	41		-10	55
19740		48.08	11.59	2	41		-10	55
19750		47.9	11.59	2	41		-10	55
19770		47.59	11.59	2	41		-10	55
19790		47.48	11.59	2	41		-10	55
19800		47.48	11.59	2	41		-10	55
19810		47.13	11.59	2	41		-10	55
19830		46.96	11.59	2	41		-10	55
19850		46.64	11.59	2	41		-10	55
19865		46.64	11.54	3	41		-10	55
19870		46.37	11.54	3	41		-10	55
19890		46.23	11.54	3	41		-10	55
19910		46.01	11.54	3	41		-10	55
19925		46.01	11.54	3	41		-10	55
19930		45.86	11.54	3	41		-10	55
19950		45.64	11.54	3	41		-10	55
19970		45.46	11.54	3	41		-10	55
19990		45.36	11.54	2	41		-10	55
20010		45.24	11.54	2	41		-10	55
20030		44.93	11.54	2	41		-10	55
20050		44.76	11.54	2	41		-10	55
20070		44.54	11.54	2	41		-10	55
20090		44.33	11.54	2	41		-10	55
20110		44.11	11.54	2	41		-10	55
20115		44.11	11.54	2	41		-10	55
20130		43.98	11.54	2	41		-10	55
20150		43.94	11.54	2	41		-10	55
20170		43.59	11.54	2	41		-10	55
20175		43.59	11.54	2	41		-10	55
20190		43.55	11.54	2	41		-10	55
20210		43.4	11.54	2	41		-10	55
20230		43.23	11.54	2	41		-10	55
20240		43.23	11.54	3	41		-10	55
20250		42.97	11.54	3	41		-10	55
20270		42.81	11.54	3	41		-10	55
20290		42.68	11.54	3	41		-10	55
20300		42.68	11.54	3	41		-10	55
20310		42.46	11.54	3	41		-10	55
20330		42.3	11.54	3	41		-10	55
20350		42.29	11.54	3	41		-10	55
20365		42.29	11.65	2	41		-10	55
20370		42.04	11.65	2	41		-10	55
20390		41.97	11.65	2	41		-10	55
20410		41.91	11.65	2	41		-10	55
20425		41.91	11.65	2	41		-10	55
20430		41.66	11.65	2	41		-10	55
20450		41.59	11.65	2	41		-10	55
20470		41.58	11.65	2	41		-10	55
20490		41.47	11.65	2	41		-10	55
20510		41.41	11.65	2	41		-10	55
20530		41.4	11.65	2	41		-10	55
20550		41.26	11.65	2	41		-10	55
20570		41.12	11.65	2	41		-10	55
20590		41.07	11.65	2	41		-10	55
20610		41.18	11.65	2	41		-10	55
20615		41.18	11.65	2	41		-10	55
20630		41.16	11.65	2	41		-10	55
20650		41.03	11.65	2	41		-10	55
20670		41.08	11.65	2	41		-10	55
20675		41.08	11.65	2	41		-10	55
20690		40.92	11.65	2	41		-10	55
20710		40.95	11.65	2	41		-10	55
20730		40.93	11.65	2	41		-10	55
20740		40.93	11.65	2	41		-10	55
20750		41.06	11.65	2	41		-10	55
20770		40.99	11.65	2	41		-10	55
20790		41.09	11.65	2	41		-10	55
20800		41.09	11.65	2	41		-10	55
20810		41.18	11.65	2	41		-10	55
20830		41.22	11.65	2	41		-10	55
20850		41.1	11.65	2	41		-10	55
20865		41.1	11.6	2	41		-10	55
20870		41.3	11.6	2	41		-10	55
20890		41.38	11.6	2	41		-10	55
20910		41.44	11.6	2	41		-10	55
20925		41.44	11.6	2	41		-10	55
20930		41.43	11.6	2	41		-10	55
20950		41.63	11.6	2	41		-10	55
20970		41.94	11.6	2	41		-10	55
20990		42.07	11.6	3	41		-10	55
21010		42.16	11.6	3	41		-10	55
21030		42.27	11.6	3	41		-10	55
21050		42.45	11.6	3	41		-10	55
21070		42.54	11.6	3	41		-10	55
21090		42.84	11.6	3	41		-10	55
21110		42.99	11.6	2	41		-10	55
21130		43.31	11.6	2	41		-10	55
21150		43.38	11.6	2	41		-10	55
21170		43.76	11.6	2	41		-10	55
21175		43.76	11.6	2	41		-10	55
21190		43.98	11.6	2	41		-10	55
21210		44.15	11.6	2	41		-10	55
21230		44.27	11.6	2	41		-10	55
21235		44.27	11.6	2	41		-10	55
21250		44.51	11.6	2	41		-10	55
21270		44.67	11.6	2	41		-10	55
21290		44.85	11.6	2	41		-10	55
21300		44.85	11.6	2	41		-10	55
21310		45.13	11.6	2	41		-10	55
21330		45.35	11.6	2	41		-10	55
21350		45.54	11.6	2	41		-10	55
21360		45.54	11.6	2	41		-10	55
21370		45.74	11.6	2	41		-10	55
21390		45.93	11.6	2	41		-10	55
21410		46.1	11.6	2	41		-10	55
21425		46.1	11.7	2	41		-10	55
21430		46.48	11.7	2	41		-10	55
21450		46.46	11.7	2	41		-10	55
21470		46.73	11.7	2	41		-10	55
21490		47.09	11.7	2	41		-10	55
21510		47.16	11.7	2	41		-10	55
21530		47.48	11.7	2	41		-10	55
21550		47.55	11.7	2	41		-10	55
21570		47.65	11.7	2	41		-10	55
21590		47.87	11.7	2	41		-10	55
21610		48.06	11.7	2	41		-10	55
21630		48.16	11.7	2	41		-10	55
21650		48.49	11.7	2	41		-10	55
21670		48.48	11.7	2	41		-10	55
21675		48.48	11.7	2	41		-10	55
21690		48.82	11.7	2	41		-10	55
21710		49.08	11.7	2	41		-10	55
21730		49.03	11.7	2	41		-10	55
21735		49.03	11.7	4	41		-10	55
21750		49.31	11.7	4	41		-10	55
21770		49.5	11.7	4	41		-10	55
21790		49.66	11.7	4	41		-10	55
21800		49.66	11.7	4	41		-10	55
21810		49.86	11.7	4	41		-10	55
21830		49.89	11.7	4	41		-10	55
21850		49.99	11.7	4	41		-10	55
21860		49.99	11.7	4	41		-10	55
21870		50.34	11.7	4	41		-10	55
21890		50.32	11.7	4	41		-10	55
21910		50.45	11.7	4	41		-10	55
21925		50.45	11.74	4	41		-10	55
21930		50.45	11.74	4	41		-10	55
21950		50.59	11.74	4	41		-10	55
21970		50.7	11.74	4	41		-10	55
21985		50.7	11.74	4	41		-10	55
21990		50.88	11.74	4	41		-10	55
22010		50.85	11.74	4	41		-10	55
22030		50.99	11.74	4	41		-10	55
22045		50.99	11.74	4	41		-10	55
22050		51.06	11.74	4	41		-10	55
22070		51.07	11.74	4	41		-10	55
22090		51.12	11.74	4	41		-10	55
22110		51.16	11.74	4	41		-10	55
22130		50.92	11.74	4	41		-10	55
22150		51.08	11.74	4	41		-10	55
22170		51.14	11.74	4	41		-10	55
22175		51.14	11.74	4	41		-10	55
22190		51.15	11.74	4	41		-10	55
22210		50.96	11.74	4	41		-10	55
22230		51.04	11.74	4	41		-10	55
22235		51.04	11.74	6	41		-10	55
22250		50.87	11.74	6	41		-10	55
22270		50.89	11.74	6	41		-10	55
22290		50.72	11.74	6	41		-10	55
22300		50.72	11.74	6	41		-10	55
22310		50.7	11.74	6	41		-10	55
22330		50.41	11.74	6	41		-10	55
22350		50.26	11.74	6	41		-10	55
22360		50.26	11.74	6	41		-10	55
22370		50.29	11.74	6	41		-10	55
22390		49.93	11.74	6	41		-10	55
22410		49.83	11.74	6	41		-10	55
22420		49.83	11.74	6	41		-10	55
22430		49.71	11.74	6	41		-10	55
22450		49.39	11.74	6	41		-10	55
22470		49.12	11.74	6	41		-10	55
22485		49.12	11.85	6	41		-10	55
22490		48.91	11.85	6	41		-10	55
22510		48.64	11.85	6	41		-10	55
22530		48.58	11.85	6	41		-10	55
22545		48.58	11.85	6	41		-10	55
22550		48.19	11.85	6	41		-10	55
22570		48.02	11.85	6	41		-10	55
22590		47.81	11.85	6	41		-10	55
22610		47.59	11.85	6	41		-10	55
22630		47.23	11.85	6	41		-10	55
22650		46.98	11.85	6	41		-10	55
22670		46.89	11.85	6	41		-10	55
22690		46.6	11.85	6	41		-10	55
22710		46.53	11.85	6	41		-10	55
22730		46.17	11.85	6	41		-10	55
22735		46.17	11.85	5	41		-10	55
22750		45.97	11.85	5	41		-10	55
22770		45.72	11.85	5	41		-10	55
22790		45.66	11.85	5	41		-10	55
22795		45.66	11.85	5	41		-10	55
22810		45.42	11.85	5	41		-10	55
22830		45.09	11.85	5	41		-10	55
22850		45.05	11.85	5	41		-10	55
22860		45.05	11.85	6	41		-10	55
22870		44.92	11.85	6	41		-10	55
22890		44.82	11.85	6	41		-10	55
22910		44.55	11.85	6	41		-10	55
22920		44.55	11.85	6	41		-10	55
22930		44.33	11.85	6	41		-10	55
22950		44.05	11.85	6	41		-10	55
22970		43.86	11.85	6	41		-10	55
22985		43.86	11.77	6	41		-10	55
22990		43.83	11.77	6	41		-10	55
23010		43.57	11.77	6	41		-10	55
23030		43.51	11.77	6	41		-10	55
23045		43.51	11.77	6	41		-10	55
23050		43.38	11.77	6	41		-10	55
23070		43.08	11.77	6	41		-10	55
23090		43	11.77	6	41		-10	55
23110		42.8	11.77	6	41		-10	55
23130		42.61	11.77	6	41		-10	55
23150		42.48	11.77	6	41		-10	55
23170		42.29	11.77	6	41		-10	55
23190		42.25	11.77	6	41		-10	55
23210		42.12	11.77	6	41		-10	55
23230		41.93	11.77	6	41		-10	55
23235		41.93	11.77	6	41		-10	55
23250		41.82	11.77	6	41		-10	55
23270		41.73	11.77	6	41		-10	55
23290		41.69	11.77	6	41		-10	55
23295		41.69	11.77	6	41		-10	55
23310		41.5	11.77	6	41		-10	55
23330		41.51	11.77	6	41		-10	55
23350		41.33	11.77	6	41		-10	55
23360		41.33	11.77	6	41		-10	55
23370		41.23	11.77	6	41		-10	55
23390		41.24	11.77	6	41		-10	55
23410		41.16	11.77	6	41		-10	55
23420		41.16	11.77	6	41		-10	55
23430		41.13	11.77	6	41		-10	55
23450		41.09	11.77	6	41		-10	55
23470		41	11.77	6	41		-10	55
23485		41	11.84	6	41		-10	55
23490		41.11	11.84	6	41		-10	55
23510		40.88	11.84	6	41		-10	55
23530		40.96	11.84	6	41		-10	55
23545		40.96	11.84	6	41		-10	55
23550		40.96	11.84	6	41		-10	55
23570		40.92	11.84	6	41		-10	55
23590		40.97	11.84	6	41		-10	55
23610		41.01	11.84	6	41		-10	55
23630		41.06	11.84	6	41		-10	55
23650		41.1	11.84	6	41		-10	55
23670		41.1	11.84	6	41		-10	55
23690		41.26	11.84	6	41		-10	55
23710		41.27	11.84	6	41		-10	55
23730		41.3	11.84	6	41		-10	55
23750		41.49	11.84	6	41		-10	55
23770		41.62	11.84	6	41		-10	55
23790		41.66	11.84	6	41		-10	55
23795		41.66	11.84	6	41		-10	55
23810		41.96	11.84	6	41		-10	55
23830		41.99	11.84	6	41		-10	55
23850		42.18	11.84	6	41		-10	55
23855		42.18	11.84	6	41		-10	55
23870		42.23	11.84	6	41		-10	55
23890		42.47	11.84	6	41		-10	55
23910		42.64	11.84	6	41		-10	55
23920		42.64	11.84	6	41		-10	55
23930		42.8	11.84	6	41		-10	55
23950		43.15	11.84	6	41		-10	55
23970		43.28	11.84	6	41		-10	55
23985		43.28	11.79	6	41		-10	55
23990		43.44	11.79	6	41		-10	55
24010		43.76	11.79	6	41		-10	55
24030		44.01	11.79	6	41		-10	55
24045		44.01	11.79	6	41		-10	55
24050		44.15	11.79	6	41		-10	55
24070		44.25	11.79	6	41		-10	55
24090		44.48	11.79	6	41		-10	55
24105		44.48	11.79	6	41		-10	55
24110		44.72	11.79	6	41		-10	55
24130		44.98	11.79	6	41		-10	55
24150		45.08	11.79	6	41		-10	55
24170		45.29	11.79	6	41		-10	55
24190		45.55	11.79	6	41		-10	55
24210		45.79	11.79	6	41		-10	55
24230		45.9	11.79	6	41		-10	55
24250		46.18	11.79	6	41		-10	55
24270		46.33	11.79	6	41		-10	55
24290		46.67	11.79	6	41		-10	55
24295		46.67	11.79	6	41		-10	55
24310		46.77	11.79	6	41		-10	55
24330		47.05	11.79	6	41		-10	55
24350		47.06	11.79	6	41		-10	55
24355		47.06	11.79	6	41		-10	55
24370		47.44	11.79	6	41		-10	55
24390		47.57	11.79	6	41		-10	55
24410		47.59	11.79	6	41		-10	55
24420		47.59	11.79	6	41		-10	55
24430		48.02	11.79	6	41		-10	55
24450		47.88	11.79	6	41		-10	55
24470		48.3	11.79	6	41		-10	55
24480		48.3	11.79	6	41		-10	55
24490		48.43	11.79	6	41		-10	55
24510		48.64	11.79	6	41		-10	55
24530		48.77	11.79	6	41		-10	55
24545		48.77	12	6	41		-10	55
24550		48.86	12	6	41		-10	55
24570		49.24	12	6	41		-10	55
24590		49.54	12	6	41		-10	55
24605		49.54	12	6	41		-10	55
24610		49.62	12	6	41		-10	55
24630		49.7	12	6	41		-10	55
24650		49.84	12	6	41		-10	55
24670		50	12	6	41		-10	55
24690		50.16	12	6	41		-10	55
24710		50.32	12	6	41		-10	55
24730		50.32	12	6	41		-10	55
24750		50.54	12	6	41		-10	55
24770		50.58	12	6	41		-10	55
24790		50.68	12	6	41		-10	55
24795		50.68	12	6	41		-10	55
24810		50.68	12	6	41		-10	55
24830		50.79	12	6	41		-10	55
24850		50.81	12	6	41		-10	55
24855		50.81	12	6	41		-10	55
24870		50.84	12	6	41		-10	55
24890		51.03	12	6	41		-10	55
24910		50.92	12	6	41		-10	55
24920		50.92	12	6	41		-10	55
24930		51	12	6	41		-10	55
24950		50.97	12	6	41		-10	55
24970		51.08	12	6	41		-10	55
24980		51.08	12	6	41		-10	55
24990		50.96	12	6	41		-10	55
25010		51.03	12	6	41		-10	55
25030		51.01	12	6	41		-10	55
25040		51.01	12	6	41		-10	55
25050		51.04	12	6	41		-10	55
25070		50.8	12	6	41		-10	55
25090		50.94	12	6	41		-10	55
25105		50.94	12.02	6	41		-10	55
25110		50.66	12.02	6	41		-10	55
25130		50.67	12.02	6	41		-10	55
25150		50.53	12.02	6	41		-10	55
25165		50.53	12.02	6	41		-10	55
25170		50.61	12.02	6	41		-10	55
25190		50.39	12.02	6	41		-10	55
25210		50.14	12.02	6	41		-10	55
25230		49.93	12.02	6	41		-10	55
25250		49.78	12.02	6	41		-10	55
25270		49.65	12.02	6	41		-10	55
25290		49.4	12.02	6	41		-10	55
25295		49.4	12.02	6	41		-10	55
25310		49.18	12.02	6	41		-10	55
25330		48.86	12.02	6	41		-10	55
25350		48.58	12.02	6	41		-10	55
25355		48.58	12.02	6	41		-10	55
25370		48.65	12.02	6	41		-10	55
25390		48.2	12.02	6	41		-10	55
25410		48.01	12.02	6	41		-10	55
25415		48.01	12.02	6	41		-10	55
25430		47.87	12.02	6	41		-10	55
25450		47.54	12.02	6	41		-10	55
25470		47.39	12.02	6	41		-10	55
25480		47.39	12.02	6	41		-10	55
25490		47.21	12.02	6	41		-10	55
25510		46.94	12.02	6	41		-10	55
25530		46.63	12.02	6	41		-10	55
25540		46.63	12.02	6	41		-10	55
25550		46.43	12.02	6	41		-10	55
25570		46.23	12.02	6	41		-10	55
25590		46.07	12.02	6	41		-10	55
25605		46.07	12.08	6	41		-10	55
25610		45.7	12.08	6	41		-10	55
25630		45.72	12.08	6	41		-10	55
25650		45.45	12.08	6	41		-10	55
25665		45.45	12.08	6	41		-10	55
25670		45.34	12.08	6	41		-10	55
25690		45.08	12.08	6	41		-10	55
25710		45	12.08	6	41		-10	55
25730		44.62	12.08	6	41		-10	55
25750		44.52	12.08	6	41		-10	55
25770		44.31	12.08	6	41		-10	55
25790		44.31	12.08	6	41		-10	55
25810		43.97	12.08	6	41		-10	55
25830		43.93	12.08	6	41		-10	55
25850		43.64	12.08	6	41		-10	55
25855		43.64	12.08	6	41		-10	55
25870		43.46	12.08	6	41		-10	55
25890		43.37	12.08	6	41		-10	55
25910		43.28	12.08	6	41		-10	55
25915		43.28	12.08	6	41		-10	55
25930		43.06	12.08	6	41		-10	55
25950		42.79	12.08	6	41		-10	55
25970		42.77	12.08	6	41		-10	55
25980		42.77	12.08	5	41		-10	55
25990		42.55	12.08	5	41		-10	55
26010		42.45	12.08	5	41		-10	55
26030		42.16	12.08	5	41		-10	55
26040		42.16	12.08	5	41		-10	55
26050		42.13	12.08	5	41		-10	55
26070		41.95	12.08	5	41		-10	55
26090		41.81	12.08	5	41		-10	55
26105		41.81	12.1	6	41		-10	55
26110		41.76	12.1	6	41		-10	55
26130		41.67	12.1	6	41		-10	55
26150		41.55	12.1	6	41		-10	55
26165		41.55	12.1	6	41		-10	55
26170		41.46	12.1	6	41		-10	55
26190		41.2	12.1	6	41		-10	55
26210		41.39	12.1	6	41		-10	55
26230		41.1	12.1	6	41		-10	55
26250		41.17	12.1	6	41		-10	55
26270		41.21	12.1	6	41		-10	55
26290		41.08	12.1	6	41		-10	55
26310		40.97	12.1	6	41		-10	55
26330		40.98	12.1	6	41		-10	55
26350		40.98	12.1	7	41		-10	55
26370		40.94	12.1	7	41		-10	55
26390		41.01	12.1	7	41		-10	55
26410		40.88	12.1	7	41		-10	55
26415		40.88	12.1	7	41		-10	55
26430		40.92	12.1	7	41		-10	55
26450		40.91	12.1	7	41		-10	55
26470		41.01	12.1	7	41		-10	55
26480		41.01	12.1	7	41		-10	55
26490		41.11	12.1	7	41		-10	55
26510		41.23	12.1	7	41		-10	55
26530		41.19	12.1	7	41		-10	55
26540		41.19	12.1	7	41		-10	55
26550		41.36	12.1	7	41		-10	55
26570		41.68	12.1	7	41		-10	55
26590		41.57	12.1	7	41		-10	55
26605		41.57	12	7	41		-10	55
26610		41.76	12	7	41		-10	55
26630		41.84	12	7	41		-10	55
26650		42.03	12	7	41		-10	55
26665		42.03	12	7	41		-10	55
26670		42.19	12	7	41		-10	55
26690		42.31	12	7	41		-10	55
26710		42.41	12	7	41		-10	55
26725		42.41	12	8	41		-10	55
26730		42.59	12	8	41		-10	55
26750		42.78	12	8	41		-10	55
26770		43.02	12	8	41		-10	55
26790		43.36	12	8	41		-10	55
26810		43.52	12	8	41		-10	55
26830		43.79	12	8	41		-10	55
26850		44.01	12	8	41		-10	55
26870		44.11	12	8	41		-10	55
26890		44.26	12	8	41		-10	55
26910		44.56	12	8	41		-10	55
26915		44.56	12	8	41		-10	55
26930		44.75	12	8	41		-10	55
26950		45.01	12	8	41		-10	55
26970		45.04	12	8	41		-10	55
26975		45.04	12	8	41		-10	55
26990		45.42	12	8	41		-10	55
27010		45.56	12	8	41		-10	55
27030		45.82	12	8	41		-10	55
27040		45.82	12	8	41		-10	55
27050		46.02	12	8	41		-10	55
27070		46.14	12	8	41		-10	55
27090		46.35	12	8	41		-10	55
27100		46.35	12	8	41		-10	55
27110		46.7	12	8	41		-10	55
27130		46.77	12	8	41		-10	55
27150		46.91	12	8	41		-10	55
27165		46.91	12.23	8	41		-10	55
27170		47.21	12.23	8	41		-10	55
27190		47.57	12.23	8	41		-10	55
27210		47.6	12.23	8	41		-10	55
27225		47.6	12.23	8	41		-10	55
27230		47.8	12.23	8	41		-10	55
27250		47.95	12.23	8	41		-10	55
27270		48.11	12.23	8	41		-10	55
27290		48.41	12.23	8	41		-10	55
27310		48.39	12.23	8	41		-10	55
27330		48.67	12.23	8	41		-10	55
27350		48.94	12.23	8	41		-10	55
27370		48.96	12.23	8	41		-10	55
27390		49.36	12.23	8	41		-10	55
27410		49.34	12.23	8	41		-10	55
27415		49.34	12.23	8	41		-10	55
27430		49.58	12.23	8	41		-10	55
27450		49.75	12.23	8	41		-10	55
27470		50.01	12.23	8	41		-10	55
27475		50.01	12.23	8	41		-10	55
27490		49.99	12.23	8	41		-10	55
27510		50.06	12.23	8	41		-10	55
27530		50.24	12.23	8	41		-10	55
27540		50.24	12.23	8	41		-10	55
27550		50.33	12.23	8	41		-10	55
27570		50.58	12.23	8	41		-10	55
27590		50.57	12.23	8	41		-10	55
27600		50.57	12.23	8	41		-10	55
27610		50.56	12.23	8	41		-10	55
27630		50.72	12.23	8	41		-10	55
27650		50.8	12.23	8	41		-10	55
27665		50.8	12.02	8	41		-10	55
27670		50.8	12.02	8	41		-10	55
27690		50.82	12.02	8	41		-10	55
27710		50.92	12.02	8	41		-10	55
27725		50.92	12.02	8	41		-10	55
27730		50.88	12.02	8	41		-10	55
27750		50.98	12.02	8	41		-10	55
27770		50.96	12.02	8	41		-10	55
27790		51.01	12.02	8	41		-10	55
27810		50.94	12.02	8	41		-10	55
27830		50.86	12.02	8	41		-10	55
27850		50.87	12.02	8	41		-10	55
27870		50.96	12.02	8	41		-10	55
27890		50.87	12.02	8	41		-10	55
27910		50.75	12.02	8	41		-10	55
27915		50.75	12.02	8	41		-10	55
27930		50.57	12.02	8	41		-10	55
27950		50.43	12.02	8	41		-10	55
27970		50.21	12.02	8	41		-10	55
27975		50.21	12.02	8	41		-10	55
27990		50.12	12.02	8	41		-10	55
28010		49.97	12.02	8	41		-10	55
28030		50.15	12.02	8	41		-10	55
28035		50.15	12.02	8	41		-10	55
28050		49.67	12.02	8	41		-10	55
28070		49.49	12.02	8	41		-10	55
28090		49.41	12.02	8	41		-10	55
28100		49.41	12.02	7	41		-10	55
28110		49	12.02	7	41		-10	55
28130		48.82	12.02	7	41		-10	55
28150		48.67	12.02	7	41		-10	55
28160		48.67	12.02	7	41		-10	55
28170		48.37	12.02	7	41		-10	55
28190		47.98	12.02	7	41		-10	55
28210		47.96	12.02	7	41		-10	55
28225		47.96	12.2	8	41		-10	55
28230		47.72	12.2	8	41		-10	55
28250		47.43	12.2	8	41		-10	55
28270		47.26	12.2	8	41		-10	55
28290		46.86	12.2	8	41		-10	55
28310		46.76	12.2	8	41		-10	55
28330		46.5	12.2	8	41		-10	55
28350		46.41	12.2	8	41		-10	55
28370		46.15	12.2	8	41		-10	55
28390		45.91	12.2	8	41		-10	55
28410		45.67	12.2	8	41		-10	55
28430		45.53	12.2	8	41		-10	55
28450		45.23	12.2	8	41		-10	55
28470		45.17	12.2	8	41		-10	55
28475		45.17	12.2	8	41		-10	55
28490		45.09	12.2	8	41		-10	55
28510		44.74	12.2	8	41		-10	55
28530		44.51	12.2	8	41		-10	55
28535		44.51	12.2	8	41		-10	55
28550		44.44	12.2	8	41		-10	55
28570		44.12	12.2	8	41		-10	55
28590		44.24	12.2	8	41		-10	55
28600		44.24	12.2	8	41		-10	55
28610		43.83	12.2	8	41		-10	55
28630		43.63	12.2	8	41		-10	55
28650		43.58	12.2	8	41		-10	55
28660		43.58	12.2	8	41		-10	55
28670		43.34	12.2	8	41		-10	55
28690		43.33	12.2	8	41		-10	55
28710		43.05	12.2	8	41		-10	55
28725		43.05	12.3	8	41		-10	55
28730		43	12.3	8	41		-10	55
28750		42.63	12.3	8	41		-10	55
28770		42.56	12.3	8	41		-10	55
28785		42.56	12.3	8	41		-10	55
28790		42.32	12.3	8	41		-10	55
28810		42.22	12.3	8	41		-10	55
28830		42.09	12.3	8	41		-10	55
28850		42	12.3	8	41		-10	55
28870		41.96	12.3	8	41		-10	55
28890		41.75	12.3	8	41		-10	55
28910		41.58	12.3	8	41		-10	55
28930		41.41	12.3	8	41		-10	55
28950		41.42	12.3	8	41		-10	55
28970		41.44	12.3	8	41		-10	55
28975		41.44	12.3	8	41		-10	55
28990		41.33	12.3	8	41		-10	55
29010		41.22	12.3	8	41		-10	55
29030		41.12	12.3	8	41		-10	55
29035		41.12	12.3	8	41		-10	55
29050		41.08	12.3	8	41		-10	55
29070		41.07	12.3	8	41		-10	55
29090		41.17	12.3	8	41		-10	55
29100		41.17	12.3	8	41		-10	55
29110		40.99	12.3	8	41		-10	55
29130		40.95	12.3	8	41		-10	55
29150		40.93	12.3	8	41		-10	55
29160		40.93	12.3	8	41		-10	55
29170		40.97	12.3	8	41		-10	55
29190		40.91	12.3	8	41		-10	55
29210		41	12.3	8	41		-10	55
29225		41	12.38	8	41		-10	55
29230		40.97	12.38	8	41		-10	55
29250		41.1	12.38	8	41		-10	55
29270		41.05	12.38	8	41		-10	55
29285		41.05	12.38	8	41		-10	55
29290		41.01	12.38	8	41		-10	55
29310		41.22	12.38	8	41		-10	55
29330		41.38	12.38	8	41		-10	55
29345		41.38	12.38	8	41		-10	55
29350		41.37	12.38	8	41		-10	55
29370		41.7	12.38	8	41		-10	55
29390		41.6	12.38	8	41		-10	55
29410		41.68	12.38	8	41		-10	55
29430		41.88	12.38	8	41		-10	55
29450		41.99	12.38	8	41		-10	55
29470		42.22	12.38	8	41		-10	55
29490		42.26	12.38	8	41		-10	55
29510		42.54	12.38	8	41		-10	55
29530		42.66	12.38	8	41		-10	55
29535		42.66	12.38	8	41		-10	55
29550		42.82	12.38	8	41		-10	55
29570		42.97	12.38	8	41		-10	55
29590		43.29	12.38	8	41		-10	55
29600		43.29	12.38	8	41		-10	55
29610		43.5	12.38	8	41		-10	55
29630		43.59	12.38	8	41		-10	55
29650		43.93	12.38	8	41		-10	55
29660		43.93	12.38	8	41		-10	55
29670		44.13	12.38	8	41		-10	55
29690		44.28	12.38	8	41		-10	55
29710		44.6	12.38	8	41		-10	55
29720		44.6	12.38	8	41		-10	55
29730		44.65	12.38	8	41		-10	55
29750		44.88	12.38	8	41		-10	55
29770		45.17	12.38	8	41		-10	55
29785		45.17	12.3	8	41		-10	55
29790		45.35	12.3	8	41		-10	55
29810		45.62	12.3	8	41		-10	55
29830		45.8	12.3	8	41		-10	55
29850		45.92	12.3	8	41		-10	55
29870		46.28	12.3	8	41		-10	55
29890		46.36	12.3	8	41		-10	55
29910		46.54	12.3	8	41		-10	55
29930		46.75	12.3	8	41		-10	55
29950		46.94	12.3	8	41		-10	55
29970		47.2	12.3	8	41		-10	55
29990		47.38	12.3	8	41		-10	55
30010		47.6	12.3	8	41		-10	55
30030		47.81	12.3	8	41		-10	55
30035		47.81	12.3	8	41		-10	55
30050		47.95	12.3	8	41		-10	55
30070		48.21	12.3	8	41		-10	55
30090		48.3	12.3	8	41		-10	55
30095		48.3	12.3	8	41		-10	55
30110		48.56	12.3	8	41		-10	55
30130		48.73	12.3	8	41		-10	55
30150		48.98	12.3	8	41		-10	55
30160		48.98	12.3	8	41		-10	55
30170		49.07	12.3	8	41		-10	55
30190		49.34	12.3	8	41		-10	55
30210		49.47	12.3	8	41		-10	55
30220		49.47	12.3	8	41		-10	55
30230		49.54	12.3	8	41		-10	55
30250		49.7	12.3	8	41		-10	55
30270		49.99	12.3	8	41		-10	55
30285		49.99	12.48	8	41		-10	55
30290		49.96	12.48	8	41		-10	55
30310		50.04	12.48	8	41		-10	55
30330		50.34	12.48	8	41		-10	55
30345		50.34	12.48	8	41		-10	55
30350		50.34	12.48	8	41		-10	55
30370		50.55	12.48	8	41		-10	55
30390		50.54	12.48	8	41		-10	55
30410		50.64	12.48	8	41		-10	55
30430		50.66	12.48	8	41		-10	55
30450		50.84	12.48	8	41		-10	55
30470		50.82	12.48	8	41		-10	55
30490		50.88	12.48	8	41		-10	55
30510		51.01	12.48	8	41		-10	55
30530		50.93	12.48	8	41		-10	55
30535		50.93	12.48	8	41		-10	55
30550		50.95	12.48	8	41		-10	55
30570		51.09	12.48	8	41		-10	55
30590		50.8	12.48	8	41		-10	55
30595		50.8	12.48	8	41		-10	55
30610		50.99	12.48	8	41		-10	55
30630		51	12.48	8	41		-10	55
30650		50.96	12.48	8	41		-10	55
30655		50.96	12.48	8	41		-10	55
30670		50.96	12.48	8	41		-10	55
30690		50.88	12.48	8	41		-10	55
30710		50.73	12.48	8	41		-10	55
30720		50.73	12.48	8	41		-10	55
30730		50.76	12.48	8	41		-10	55
30750		50.59	12.48	8	41		-10	55
30770		50.37	12.48	8	41		-10	55
30785		50.37	12.5	8	41		-10	55
30790		50.46	12.5	8	41		-10	55
30810		50.27	12.5	8	41		-10	55
30830		50.15	12.5	8	41		-10	55
30845		50.15	12.5	8	41		-10	55
30850		49.9	12.5	8	41		-10	55
30870		49.72	12.5	8	41		-10	55
30890		49.62	12.5	8	41		-10	55
30905		49.62	12.5	8	41		-10	55
30910		49.51	12.5	8	41		-10	55
30930		49.27	12.5	8	41		-10	55
30950		48.9	12.5	8	41		-10	55
30970		48.73	12.5	8	41		-10	55
30990		48.53	12.5	8	41		-10	55
31010		48.2	12.5	8	41		-10	55
31030		48	12.5	8	41		-10	55
31050		47.96	12.5	8	41		-10	55
31070		47.64	12.5	8	41		-10	55
31090		47.49	12.5	8	41		-10	55
31095		47.49	12.5	8	41		-10	55
31110		47.13	12.5	8	41		-10	55
31130		46.67	12.5	8	41		-10	55
31150		46.7	12.5	8	41		-10	55
31155		46.7	12.5	8	41		-10	55
31170		46.58	12.5	8	41		-10	55
31190		46.29	12.5	8	41		-10	55
31210		46.17	12.5	8	41		-10	55
31220		46.17	12.5	8	41		-10	55
31230		45.89	12.5	8	41		-10	55
31250		45.78	12.5	8	41		-10	55
31270		45.46	12.5	8	41		-10	55
31280		45.46	12.5	8	41		-10	55
31290		45.26	12.5	8	41		-10	55
31310		45.06	12.5	8	41		-10	55
31330		45.05	12.5	8	41		-10	55
31345		45.05	12.35	8	41		-10	55
31350		44.7	12.35	8	41		-10	55
31370		44.52	12.35	8	41		-10	55
31390		44.37	12.35	8	41		-10	55
31405		44.37	12.35	8	41		-10	55
31410		44.25	12.35	8	41		-10	55
31430		44.05	12.35	8	41		-10	55
31450		43.81	12.35	8	41		-10	55
31470		43.73	12.35	8	41		-10	55
31490		43.71	12.35	8	41		-10	55
31510		43.38	12.35	8	41		-10	55
31530		43.33	12.35	8	41		-10	55
31550		43.07	12.35	8	41		-10	55
31570		42.9	12.35	8	41		-10	55
31590		42.82	12.35	8	41		-10	55
31595		42.82	12.35	8	41		-10	55
31610		42.61	12.35	8	41		-10	55
31630		42.28	12.35	8	41		-10	55
31650		42.27	12.35	8	41		-10	55
31655		42.27	12.35	8	41		-10	55
31670		42.11	12.35	8	41		-10	55
31690		41.97	12.35	8	41		-10	55
31710		41.72	12.35	8	41		-10	55
31720		41.72	12.35	8	41		-10	55
31730		41.68	12.35	8	41		-10	55
31750		41.55	12.35	8	41		-10	55
31770		41.5	12.35	8	41		-10	55
31780		41.5	12.35	8	41		-10	55
31790		41.4	12.35	8	41		-10	55
31810		41.33	12.35	8	41		-10	55
31830		41.24	12.35	8	41		-10	55
31845		41.24	12.5	8	41		-10	55
31850		41.12	12.5	8	41		-10	55
31870		41.07	12.5	8	41		-10	55
31890		41.22	12.5	8	41		-10	55
31905		41.22	12.5	8	41		-10	55
31910		40.98	12.5	8	41		-10	55
31930		40.95	12.5	8	41		-10	55
31950		40.84	12.5	8	41		-10	55
31965		40.84	12.5	8	41		-10	55
31970		41.03	12.5	8	41		-10	55
31990		40.91	12.5	8	41		-10	55
32010		40.91	12.5	8	41		-10	55
32030		40.87	12.5	8	41		-10	55
32050		41.01	12.5	8	41		-10	55
32070		41.04	12.5	8	41		-10	55
32090		40.97	12.5	8	41		-10	55
32095		40.97	12.5	8	41		-10	55
32110		41.1	12.5	8	41		-10	55
32130		41.13	12.5	8	41		-10	55
32150		41.16	12.5	8	41		-10	55
32155		41.16	12.5	8	41		-10	55
32170		41.36	12.5	8	41		-10	55
32190		41.39	12.5	8	41		-10	55
32210		41.56	12.5	8	41		-10	55
32220		41.56	12.5	8	41		-10	55
32230		41.67	12.5	8	41		-10	55
32250		41.88	12.5	8	41		-10	55
32270		41.94	12.5	8	41		-10	55
32280		41.94	12.5	8	41		-10	55
[truncated: 469 more rows]
