# Supplementary material for: Clinical identification of the stimulus intensity to measure temporal summation of second pain
Source: Sci Rep. 2022 Jul 28;12:12915. doi: 10.1038/s41598-022-17171-6 (PMC9334644; doi:10.1038/s41598-022-17171-6)
Supplement: Supplementary file 2 — Supplementary Information 2. [file 41598_2022_17171_MOESM2_ESM.zip › 43 PT.xlsx]

## Sheet: Sheet1
Timestamp [msec]	Heater [C]	Tec [C]	Water [C]	COVAS	Baseline [C]	Events	LimiterMin [C]	LimiterMax [C]
10		38.32
20		38.32	9.48	0	38		-10	55
30		38.3	9.48	0	38		-10	55
50		38.16	9.48	0	38		-10	55
70		38.13	9.48	0	38		-10	55
90		38.25	9.48	0	38		-10	55
100		38.25	9.48	0	38		-10	55
110		38.13	9.48	0	38		-10	55
130		38.34	9.48	0	38		-10	55
150		38.22	9.48	0	38		-10	55
165		38.22	9.48	0	38		-10	55
170		38.21	9.48	0	38		-10	55
190		38.25	9.48	0	38		-10	55
210		38.18	9.48	0	38		-10	55
225		38.18	9.48	0	38		-10	55
230		38.23	9.48	0	38		-10	55
250		38.27	9.48	0	38		-10	55
270		38.11	9.48	0	38		-10	55
290		38.23	9.48	0	38		-10	55
310		38.18	9.48	0	38		-10	55
330		38.19	9.48	0	38		-10	55
350		38.12	9.48	0	38		-10	55
370		38.11	9.48	0	38		-10	55
390		38.06	9.48	0	38		-10	55
410		38.05	9.48	0	38		-10	55
415		38.05	9.48	0	38		-10	55
430		38.01	9.48	0	38		-10	55
450		38.02	9.48	0	38		-10	55
470		38.01	9.48	0	38		-10	55
475		38.01	9.48	0	38		-10	55
490		37.97	9.48	0	38		-10	55
510		38.06	9.48	0	38		-10	55
530		38.06	9.48	0	38		-10	55
540		38.06	9.75	0	38		-10	55
550		37.99	9.75	0	38		-10	55
570		37.89	9.75	0	38		-10	55
590		38.06	9.75	0	38		-10	55
600		38.06	9.75	0	38		-10	55
610		37.96	9.75	0	38		-10	55
630		37.89	9.75	0	38		-10	55
650		37.94	9.75	0	38		-10	55
660		37.94	9.75	0	38		-10	55
670		37.89	9.75	0	38		-10	55
690		38.18	9.75	0	38		-10	55
710		37.99	9.75	0	38		-10	55
725		37.99	9.75	0	38		-10	55
730		37.92	9.75	0	38		-10	55
750		37.98	9.75	0	38		-10	55
770		37.8	9.75	0	38		-10	55
785		37.8	9.75	0	38		-10	55
790		38.03	9.75	0	38		-10	55
810		37.99	9.75	0	38		-10	55
830		37.97	9.75	0	38		-10	55
850		37.91	9.75	0	38		-10	55
870		37.94	9.75	0	38		-10	55
890		38.04	9.75	0	38		-10	55
910		38.05	9.75	0	38		-10	55
930		37.98	9.75	0	38		-10	55
950		37.83	9.75	0	38		-10	55
970		37.97	9.75	0	38		-10	55
975		37.97	9.75	0	38		-10	55
990		37.94	9.75	0	38		-10	55
1010		37.93	9.75	0	38		-10	55
1030		37.98	9.75	0	38		-10	55
1035		37.98	9.75	0	38		-10	55
1050		37.93	9.75	0	38		-10	55
1070		37.87	9.75	0	38		-10	55
1090		38.09	9.75	0	38		-10	55
1100		38.09	9.67	0	38		-10	55
1110		37.98	9.67	0	38		-10	55
1130		37.93	9.67	0	38		-10	55
1150		38.01	9.67	0	38		-10	55
1160		38.01	9.67	0	38		-10	55
1170		38.06	9.67	0	38		-10	55
1190		38.01	9.67	0	38		-10	55
1210		38.07	9.67	0	38		-10	55
1225		38.07	9.67	0	38		-10	55
1230		38.03	9.67	0	38		-10	55
1250		38.12	9.67	0	38		-10	55
1270		37.99	9.67	0	38		-10	55
1285		37.99	9.67	0	38		-10	55
1290		38.06	9.67	0	38		-10	55
1310		37.9	9.67	0	38		-10	55
1330		38.18	9.67	0	38		-10	55
1350		38.03	9.67	0	38		-10	55
1370		37.99	9.67	0	38		-10	55
1390		38.06	9.67	0	38		-10	55
1410		38.15	9.67	0	38		-10	55
1430		38.07	9.67	0	38		-10	55
1450		38.01	9.67	0	38		-10	55
1470		38.1	9.67	0	38		-10	55
1475		38.1	9.67	0	38		-10	55
1490		37.99	9.67	0	38		-10	55
1510		38.11	9.67	0	38		-10	55
1530		38.07	9.67	0	38		-10	55
1535		38.07	9.67	0	38		-10	55
1550		38.09	9.67	0	38		-10	55
1570		38.2	9.67	0	38		-10	55
1590		38.05	9.67	0	38		-10	55
1600		38.05	9.69	0	38		-10	55
1610		38.17	9.69	0	38		-10	55
1630		38.02	9.69	0	38		-10	55
1650		38.1	9.69	0	38		-10	55
1660		38.1	9.69	0	38		-10	55
1670		38.06	9.69	0	38		-10	55
1690		38.1	9.69	0	38		-10	55
1710		38.11	9.69	0	38		-10	55
1725		38.11	9.69	0	38		-10	55
1730		37.97	9.69	0	38		-10	55
1750		38.04	9.69	0	38		-10	55
1770		38.05	9.69	0	38		-10	55
1785		38.05	9.69	0	38		-10	55
1790		38.05	9.69	0	38		-10	55
1810		38.1	9.69	0	38		-10	55
1830		38.12	9.69	0	38		-10	55
1850		38.11	9.69	0	38		-10	55
1870		38.05	9.69	0	38		-10	55
1890		38.1	9.69	0	38		-10	55
1910		38.04	9.69	0	38		-10	55
1930		38.01	9.69	0	38		-10	55
1950		38	9.69	0	38		-10	55
1970		37.98	9.69	0	38		-10	55
1990		38.08	9.69	0	38		-10	55
2010		38.02	9.69	0	38		-10	55
2030		38.05	9.69	0	38		-10	55
2035		38.05	9.69	0	38		-10	55
2050		37.98	9.69	0	38		-10	55
2070		38.01	9.69	0	38		-10	55
2090		37.91	9.69	0	38		-10	55
2100		37.91	9.57	0	38		-10	55
2110		38.13	9.57	0	38		-10	55
2130		38.09	9.57	0	38		-10	55
2150		38.02	9.57	0	38		-10	55
2160		38.02	9.57	0	38		-10	55
2170		38	9.57	0	38		-10	55
2190		38.01	9.57	0	38		-10	55
2210		38.14	9.57	0	38		-10	55
2220		38.14	9.57	0	38		-10	55
2230		38.07	9.57	0	38		-10	55
2250		38.05	9.57	0	38		-10	55
2270		38	9.57	0	38		-10	55
2285		38	9.57	0	38		-10	55
2290		38.11	9.57	0	38		-10	55
2310		38.09	9.57	0	38		-10	55
2330		38.01	9.57	0	38		-10	55
2345		38.01	9.57	0	38		-10	55
2350		38.07	9.57	0	38		-10	55
2370		37.98	9.57	0	38		-10	55
2390		38	9.57	0	38		-10	55
2410		38.08	9.57	0	38		-10	55
2430		38.02	9.57	0	38		-10	55
2450		37.89	9.57	0	38		-10	55
2470		38.03	9.57	0	38		-10	55
2490		38	9.57	0	38		-10	55
2510		37.99	9.57	0	38		-10	55
2530		38.02	9.57	0	38		-10	55
2535		38.02	9.57	0	38		-10	55
2550		38.07	9.57	0	38		-10	55
2570		38.06	9.57	0	38		-10	55
2590		37.94	9.57	0	38		-10	55
2595		37.94	9.57	0	38		-10	55
2610		38.13	9.57	0	38		-10	55
2630		37.97	9.57	0	38		-10	55
2650		37.96	9.57	0	38		-10	55
2660		37.96	9.53	0	38		-10	55
2670		37.98	9.53	0	38		-10	55
2690		37.94	9.53	0	38		-10	55
2710		37.89	9.53	0	38		-10	55
2720		37.89	9.53	0	38		-10	55
2730		37.93	9.53	0	38		-10	55
2750		37.93	9.53	0	38		-10	55
2770		38.04	9.53	0	38		-10	55
2785		38.04	9.53	0	38		-10	55
2790		38.17	9.53	0	38		-10	55
2810		37.99	9.53	0	38		-10	55
2830		37.96	9.53	0	38		-10	55
2845		37.96	9.53	0	38		-10	55
2850		37.98	9.53	0	38		-10	55
2870		38.01	9.53	0	38		-10	55
2890		37.91	9.53	0	38		-10	55
2910		37.94	9.53	0	38		-10	55
2930		37.89	9.53	0	38		-10	55
2950		38.03	9.53	0	38		-10	55
2970		37.99	9.53	0	38		-10	55
2990		38	9.53	0	38		-10	55
3010		38.11	9.53	0	38		-10	55
3030		37.9	9.53	0	38		-10	55
3035		37.9	9.53	0	38		-10	55
3050		38.07	9.53	0	38		-10	55
3070		38	9.53	0	38		-10	55
3090		38	9.53	0	38		-10	55
3095		38	9.53	0	38		-10	55
3110		38.05	9.53	0	38		-10	55
3130		37.98	9.53	0	38		-10	55
3150		37.99	9.53	0	38		-10	55
3160		37.99	9.5	0	38		-10	55
3170		38.07	9.5	0	38		-10	55
3190		38.02	9.5	0	38		-10	55
3210		38.13	9.5	0	38		-10	55
3220		38.13	9.5	0	38		-10	55
3230		38.09	9.5	0	38		-10	55
3250		38.06	9.5	0	38		-10	55
3270		38.05	9.5	0	38		-10	55
3285		38.05	9.5	0	38		-10	55
3290		38.07	9.5	0	38		-10	55
3310		38.13	9.5	0	38		-10	55
3330		37.89	9.5	0	38		-10	55
3345		37.89	9.5	0	38		-10	55
3350		38.14	9.5	0	38		-10	55
3370		38	9.5	0	38		-10	55
3390		38.11	9.5	0	38		-10	55
3410		37.94	9.5	0	38		-10	55
3430		37.97	9.5	0	38		-10	55
3450		38.03	9.5	0	38		-10	55
3470		38.01	9.5	0	38		-10	55
3490		38.03	9.5	0	38		-10	55
3510		38.22	9.5	0	38		-10	55
3530		38.15	9.5	0	38		-10	55
3550		38.03	9.5	0	38		-10	55
3570		37.99	9.5	0	38		-10	55
3590		37.97	9.5	0	38		-10	55
3595		37.97	9.5	0	38		-10	55
3610		38	9.5	0	38		-10	55
3630		37.99	9.5	0	38		-10	55
3650		37.84	9.5	0	38		-10	55
3655		37.84	9.5	0	38		-10	55
3670		37.94	9.5	0	38		-10	55
3690		37.94	9.5	0	38		-10	55
3710		38.07	9.5	0	38		-10	55
3720		38.07	9.52	0	38		-10	55
3730		38.04	9.52	0	38		-10	55
3750		38	9.52	0	38		-10	55
3770		38.02	9.52	0	38		-10	55
3780		38.02	9.52	0	38		-10	55
3790		38.13	9.52	0	38		-10	55
3810		38.02	9.52	0	38		-10	55
3830		37.89	9.52	0	38		-10	55
3845		37.89	9.52	0	38		-10	55
3850		37.99	9.52	0	38		-10	55
3870		37.97	9.52	0	38		-10	55
3890		37.99	9.52	0	38		-10	55
3910		38.02	9.52	0	38		-10	55
3930		38.01	9.52	0	38		-10	55
3950		38.03	9.52	0	38		-10	55
3970		38.1	9.52	0	38		-10	55
3990		37.94	9.52	0	38		-10	55
4010		38.01	9.52	0	38		-10	55
4030		37.97	9.52	0	38		-10	55
4050		37.92	9.52	0	38		-10	55
4070		37.92	9.52	0	38		-10	55
4090		38.02	9.52	0	38		-10	55
4095		38.02	9.52	0	38		-10	55
4110		38.08	9.52	0	38		-10	55
4130		38.08	9.52	0	38		-10	55
4150		37.97	9.52	0	38		-10	55
4155		37.97	9.52	0	38		-10	55
4170		38.11	9.52	0	38		-10	55
4190		38.04	9.52	0	38		-10	55
4210		38.07	9.52	0	38		-10	55
4220		38.07	9.47	0	38		-10	55
4230		38.12	9.47	0	38		-10	55
4250		38.05	9.47	0	38		-10	55
4270		37.94	9.47	0	38		-10	55
4280		37.94	9.47	0	38		-10	55
4290		37.99	9.47	0	38		-10	55
4310		38.02	9.47	0	38		-10	55
4330		38.06	9.47	0	38		-10	55
4345		38.06	9.47	0	38		-10	55
4350		37.97	9.47	0	38		-10	55
4370		38.08	9.47	0	38		-10	55
4390		37.99	9.47	0	38		-10	55
4405		37.99	9.47	0	38		-10	55
4410		38.02	9.47	0	38		-10	55
4430		37.94	9.47	0	38		-10	55
4450		38.16	9.47	0	38		-10	55
4470		37.98	9.47	0	38		-10	55
4490		37.99	9.47	0	38		-10	55
4510		38.02	9.47	0	38		-10	55
4530		38.01	9.47	0	38		-10	55
4550		38	9.47	0	38		-10	55
4570		38.02	9.47	0	38		-10	55
4590		38.02	9.47	0	38		-10	55
4595		38.02	9.47	0	38		-10	55
4610		38.01	9.47	0	38		-10	55
4630		37.98	9.47	0	38		-10	55
4650		38.1	9.47	0	38		-10	55
4655		38.1	9.47	0	38		-10	55
4670		38.05	9.47	0	38		-10	55
4690		37.92	9.47	0	38		-10	55
4710		38.05	9.47	0	38		-10	55
4720		38.05	9.33	0	38		-10	55
4730		38.04	9.33	0	38		-10	55
4750		38.02	9.33	0	38		-10	55
4770		38.01	9.33	0	38		-10	55
4780		38.01	9.33	0	38		-10	55
4790		38.08	9.33	0	38		-10	55
4810		38.12	9.33	0	38		-10	55
4830		37.89	9.33	0	38		-10	55
4840		37.89	9.33	0	38		-10	55
4850		38.05	9.33	0	38		-10	55
4870		37.96	9.33	0	38		-10	55
4890		38.04	9.33	0	38		-10	55
4905		38.04	9.33	0	38		-10	55
4910		37.92	9.33	0	38		-10	55
4930		38.05	9.33	0	38		-10	55
4950		38	9.33	0	38		-10	55
4965		38	9.33	0	38		-10	55
4970		37.99	9.33	0	38		-10	55
4990		38.02	9.33	0	38		-10	55
5010		37.93	9.33	0	38		-10	55
5030		37.93	9.33	0	38		-10	55
5050		38.08	9.33	0	38		-10	55
5070		38.1	9.33	0	38		-10	55
5090		38.06	9.33	0	38		-10	55
5110		38.05	9.33	0	38		-10	55
5130		37.99	9.33	0	38		-10	55
5150		37.99	9.33	0	38		-10	55
5155		37.99	9.33	0	38		-10	55
5170		38.02	9.33	0	38		-10	55
5190		38.04	9.33	0	38		-10	55
5210		38.08	9.33	0	38		-10	55
5215		38.08	9.33	0	38		-10	55
5230		38.03	9.33	0	38		-10	55
5250		38.22	9.33	0	38		-10	55
5270		38.23	9.33	0	38		-10	55
5280		38.23	9.33	0	38		-10	55
5290		38.32	9.33	0	38		-10	55
5310		38.26	9.33	0	38		-10	55
5330		38.39	9.33	0	38		-10	55
5340		38.39	9.33	0	38		-10	55
5350		38.35	9.33	0	38		-10	55
5370		38.55	9.33	0	38		-10	55
5390		38.79	9.33	0	38		-10	55
5405		38.79	9.33	0	38		-10	55
5410		38.86	9.33	0	38		-10	55
5430		39.03	9.33	0	38		-10	55
5450		39.01	9.33	0	38		-10	55
5465		39.01	9.33	0	38		-10	55
5470		39.32	9.33	0	38		-10	55
5490		39.36	9.33	0	38		-10	55
5510		39.66	9.33	0	38		-10	55
5530		39.72	9.33	0	38		-10	55
5550		39.94	9.33	0	38		-10	55
5570		39.94	9.33	0	38		-10	55
5590		40.3	9.33	0	38		-10	55
5610		40.47	9.33	0	38		-10	55
5630		40.6	9.33	0	38		-10	55
5650		40.68	9.33	0	38		-10	55
5655		40.68	9.33	0	38		-10	55
5670		40.91	9.33	0	38		-10	55
5690		41.07	9.33	0	38		-10	55
5710		41.13	9.33	0	38		-10	55
5715		41.13	9.33	0	38		-10	55
5730		41.41	9.33	0	38		-10	55
5750		41.49	9.33	0	38		-10	55
5770		41.61	9.33	0	38		-10	55
5780		41.61	9.47	0	38		-10	55
5790		41.94	9.47	0	38		-10	55
5810		41.99	9.47	0	38		-10	55
5830		42.27	9.47	0	38		-10	55
5840		42.27	9.47	0	38		-10	55
5850		42.37	9.47	0	38		-10	55
5870		42.53	9.47	0	38		-10	55
5890		42.96	9.47	0	38		-10	55
5905		42.96	9.47	0	38		-10	55
5910		42.84	9.47	0	38		-10	55
5930		43.06	9.47	0	38		-10	55
5950		43.12	9.47	0	38		-10	55
5965		43.12	9.47	0	38		-10	55
5970		43.4	9.47	0	38		-10	55
5990		43.49	9.47	0	38		-10	55
6010		43.68	9.47	0	38		-10	55
6030		43.81	9.47	0	38		-10	55
6050		43.88	9.47	0	38		-10	55
6070		44.08	9.47	0	38		-10	55
6090		44.22	9.47	0	38		-10	55
6110		44.51	9.47	0	38		-10	55
6130		44.44	9.47	0	38		-10	55
6150		44.63	9.47	0	38		-10	55
6170		44.81	9.47	0	38		-10	55
6190		45.08	9.47	0	38		-10	55
6210		44.94	9.47	0	38		-10	55
6215		44.94	9.47	0	38		-10	55
6230		45.25	9.47	0	38		-10	55
6250		45.24	9.47	0	38		-10	55
6270		45.49	9.47	0	38		-10	55
6280		45.49	9.43	0	38		-10	55
6290		45.76	9.43	0	38		-10	55
6310		45.67	9.43	0	38		-10	55
6330		45.9	9.43	0	38		-10	55
6340		45.9	9.43	0	38		-10	55
6350		46	9.43	0	38		-10	55
6370		46.32	9.43	0	38		-10	55
6390		46.42	9.43	0	38		-10	55
6405		46.42	9.43	0	38		-10	55
6410		46.36	9.43	0	38		-10	55
6430		46.4	9.43	0	38		-10	55
6450		46.75	9.43	0	38		-10	55
6465		46.75	9.43	0	38		-10	55
6470		46.75	9.43	0	38		-10	55
6490		46.92	9.43	0	38		-10	55
6510		47.14	9.43	0	38		-10	55
6525		47.14	9.43	0	38		-10	55
6530		47.1	9.43	0	38		-10	55
6550		47.27	9.43	0	38		-10	55
6570		47.34	9.43	0	38		-10	55
6590		47.38	9.43	0	38		-10	55
6610		47.79	9.43	0	38		-10	55
6630		47.55	9.43	0	38		-10	55
6650		47.85	9.43	0	38		-10	55
6670		47.71	9.43	0	38		-10	55
6690		47.89	9.43	0	38		-10	55
6710		47.92	9.43	0	38		-10	55
6715		47.92	9.43	0	38		-10	55
6730		48.08	9.43	0	38		-10	55
6750		48.02	9.43	0	38		-10	55
6770		48.09	9.43	0	38		-10	55
6775		48.09	9.43	0	38		-10	55
6790		48.15	9.43	0	38		-10	55
6810		48.3	9.43	0	38		-10	55
6830		48.11	9.43	0	38		-10	55
6840		48.11	9.3	0	38		-10	55
6850		48.32	9.3	0	38		-10	55
6870		48.21	9.3	0	38		-10	55
6890		48.03	9.3	0	38		-10	55
6900		48.03	9.3	0	38		-10	55
6910		47.97	9.3	0	38		-10	55
6930		47.9	9.3	0	38		-10	55
6950		47.8	9.3	0	38		-10	55
6965		47.8	9.3	0	38		-10	55
6970		47.86	9.3	0	38		-10	55
6990		47.66	9.3	0	38		-10	55
7010		47.6	9.3	0	38		-10	55
7025		47.6	9.3	0	38		-10	55
7030		47.46	9.3	0	38		-10	55
7050		47.13	9.3	0	38		-10	55
7070		46.88	9.3	0	38		-10	55
7090		46.84	9.3	0	38		-10	55
7110		46.68	9.3	0	38		-10	55
7130		46.43	9.3	0	38		-10	55
7150		46.29	9.3	0	38		-10	55
7170		45.92	9.3	0	38		-10	55
7190		45.6	9.3	0	38		-10	55
7210		45.43	9.3	0	38		-10	55
7215		45.43	9.3	0	38		-10	55
7230		45.11	9.3	0	38		-10	55
7250		44.85	9.3	0	38		-10	55
7270		44.6	9.3	0	38		-10	55
7275		44.6	9.3	0	38		-10	55
7290		44.51	9.3	0	38		-10	55
7310		44.29	9.3	0	38		-10	55
7330		43.93	9.3	0	38		-10	55
7340		43.93	9.47	0	38		-10	55
7350		43.7	9.47	0	38		-10	55
7370		43.53	9.47	0	38		-10	55
7390		43.29	9.47	0	38		-10	55
7400		43.29	9.47	0	38		-10	55
7410		43.08	9.47	0	38		-10	55
7430		43.01	9.47	0	38		-10	55
7450		42.62	9.47	0	38		-10	55
7465		42.62	9.47	0	38		-10	55
7470		42.47	9.47	0	38		-10	55
7490		42.36	9.47	0	38		-10	55
7510		41.98	9.47	0	38		-10	55
7525		41.98	9.47	0	38		-10	55
7530		41.79	9.47	0	38		-10	55
7550		41.72	9.47	0	38		-10	55
7570		41.5	9.47	0	38		-10	55
7585		41.5	9.47	0	38		-10	55
7590		41.36	9.47	0	38		-10	55
7610		41.2	9.47	0	38		-10	55
7630		40.91	9.47	0	38		-10	55
7650		40.83	9.47	0	38		-10	55
7670		40.59	9.47	0	38		-10	55
7690		40.48	9.47	0	38		-10	55
7710		40.49	9.47	0	38		-10	55
7715		40.49	9.47	0	38		-10	55
7730		40.15	9.47	0	38		-10	55
7750		39.96	9.47	0	38		-10	55
7770		39.78	9.47	0	38		-10	55
7775		39.78	9.47	0	38		-10	55
7790		39.61	9.47	0	38		-10	55
7810		39.6	9.47	0	38		-10	55
7830		39.6	9.47	0	38		-10	55
7835		39.6	9.47	0	38		-10	55
7850		39.18	9.47	0	38		-10	55
7870		39.15	9.47	0	38		-10	55
7890		39.14	9.47	0	38		-10	55
7900		39.14	9.33	0	38		-10	55
7910		38.96	9.33	0	38		-10	55
7930		38.88	9.33	0	38		-10	55
7950		38.62	9.33	0	38		-10	55
7960		38.62	9.33	0	38		-10	55
7970		38.58	9.33	0	38		-10	55
7990		38.65	9.33	0	38		-10	55
8010		38.4	9.33	0	38		-10	55
8025		38.4	9.33	0	38		-10	55
8030		38.34	9.33	0	38		-10	55
8050		38.37	9.33	0	38		-10	55
8070		38.26	9.33	0	38		-10	55
8085		38.26	9.33	0	38		-10	55
8090		38.37	9.33	0	38		-10	55
8110		38.35	9.33	0	38		-10	55
8130		38.14	9.33	0	38		-10	55
8150		38.31	9.33	0	38		-10	55
8170		38.18	9.33	0	38		-10	55
8190		38.12	9.33	0	38		-10	55
8210		38.12	9.33	0	38		-10	55
8230		38.15	9.33	0	38		-10	55
8250		38.21	9.33	0	38		-10	55
8270		38.32	9.33	0	38		-10	55
8275		38.32	9.33	0	38		-10	55
8290		38.12	9.33	0	38		-10	55
8310		38.23	9.33	0	38		-10	55
8330		38.1	9.33	0	38		-10	55
8335		38.1	9.33	0	38		-10	55
8350		38.25	9.33	0	38		-10	55
8370		38.19	9.33	0	38		-10	55
8390		38.26	9.33	0	38		-10	55
8400		38.26	9.35	0	38		-10	55
8410		38.3	9.35	0	38		-10	55
8430		38.37	9.35	0	38		-10	55
8450		38.24	9.35	0	38		-10	55
8460		38.24	9.35	0	38		-10	55
8470		38.31	9.35	0	38		-10	55
8490		38.27	9.35	0	38		-10	55
8510		38.36	9.35	0	38		-10	55
8525		38.36	9.35	0	38		-10	55
8530		38.44	9.35	0	38		-10	55
8550		38.45	9.35	0	38		-10	55
8570		38.45	9.35	0	38		-10	55
8585		38.45	9.35	0	38		-10	55
8590		38.65	9.35	0	38		-10	55
8610		38.71	9.35	0	38		-10	55
8630		38.62	9.35	0	38		-10	55
8650		38.78	9.35	0	38		-10	55
8670		38.83	9.35	0	38		-10	55
8690		38.93	9.35	0	38		-10	55
8710		39.02	9.35	0	38		-10	55
8730		39.16	9.35	0	38		-10	55
8750		39.31	9.35	0	38		-10	55
8770		39.57	9.35	0	38		-10	55
8790		39.7	9.35	0	38		-10	55
8810		39.93	9.35	0	38		-10	55
8830		39.95	9.35	0	38		-10	55
8835		39.95	9.35	0	38		-10	55
8850		40.07	9.35	0	38		-10	55
8870		40.39	9.35	0	38		-10	55
8890		40.5	9.35	0	38		-10	55
8900		40.5	9.48	0	38		-10	55
8910		40.79	9.48	0	38		-10	55
8930		40.79	9.48	0	38		-10	55
8950		41.08	9.48	0	38		-10	55
8960		41.08	9.48	0	38		-10	55
8970		41.3	9.48	0	38		-10	55
8990		41.44	9.48	0	38		-10	55
9010		41.56	9.48	0	38		-10	55
9025		41.56	9.48	0	38		-10	55
9030		41.82	9.48	0	38		-10	55
9050		42.16	9.48	0	38		-10	55
9070		42.22	9.48	0	38		-10	55
9085		42.22	9.48	0	38		-10	55
9090		42.42	9.48	0	38		-10	55
9110		42.72	9.48	0	38		-10	55
9130		42.75	9.48	0	38		-10	55
9145		42.75	9.48	0	38		-10	55
9150		42.93	9.48	0	38		-10	55
9170		43.21	9.48	0	38		-10	55
9190		43.34	9.48	0	38		-10	55
9210		43.6	9.48	0	38		-10	55
9230		43.74	9.48	0	38		-10	55
9250		43.96	9.48	0	38		-10	55
9270		44.08	9.48	0	38		-10	55
9290		44.18	9.48	0	38		-10	55
9310		44.31	9.48	0	38		-10	55
9330		44.46	9.48	0	38		-10	55
9335		44.46	9.48	0	38		-10	55
9350		44.65	9.48	0	38		-10	55
9370		45.05	9.48	0	38		-10	55
9390		45.25	9.48	0	38		-10	55
9395		45.25	9.48	0	38		-10	55
9410		45.38	9.48	0	38		-10	55
9430		45.51	9.48	0	38		-10	55
9450		45.62	9.48	0	38		-10	55
9460		45.62	9.37	0	38		-10	55
9470		45.77	9.37	0	38		-10	55
9490		45.86	9.37	0	38		-10	55
9510		46.05	9.37	0	38		-10	55
9520		46.05	9.37	0	38		-10	55
9530		46.23	9.37	0	38		-10	55
9550		46.5	9.37	0	38		-10	55
9570		46.64	9.37	0	38		-10	55
9585		46.64	9.37	0	38		-10	55
9590		46.64	9.37	0	38		-10	55
9610		46.91	9.37	0	38		-10	55
9630		46.84	9.37	0	38		-10	55
9645		46.84	9.37	0	38		-10	55
9650		47.13	9.37	0	38		-10	55
9670		47.31	9.37	0	38		-10	55
9690		47.33	9.37	0	38		-10	55
9710		47.51	9.37	0	38		-10	55
9730		47.77	9.37	0	38		-10	55
9750		47.67	9.37	0	38		-10	55
9770		47.79	9.37	0	38		-10	55
9790		47.82	9.37	0	38		-10	55
9810		47.95	9.37	0	38		-10	55
9830		48.05	9.37	0	38		-10	55
9835		48.05	9.37	0	38		-10	55
9850		48.24	9.37	0	38		-10	55
9870		48.19	9.37	0	38		-10	55
9890		48.22	9.37	0	38		-10	55
9895		48.22	9.37	0	38		-10	55
9910		48.25	9.37	0	38		-10	55
9930		48.32	9.37	0	38		-10	55
9950		48.3	9.37	0	38		-10	55
9960		48.3	9.52	0	38		-10	55
9970		48.21	9.52	0	38		-10	55
9990		48.01	9.52	0	38		-10	55
10010		48.07	9.52	0	38		-10	55
10020		48.07	9.52	0	38		-10	55
10030		48.1	9.52	0	38		-10	55
10050		47.89	9.52	0	38		-10	55
10070		47.9	9.52	0	38		-10	55
10085		47.9	9.52	0	38		-10	55
10090		47.77	9.52	0	38		-10	55
10110		47.65	9.52	0	38		-10	55
10130		47.65	9.52	0	38		-10	55
10145		47.65	9.52	0	38		-10	55
10150		47.17	9.52	0	38		-10	55
10170		47.07	9.52	0	38		-10	55
10190		46.79	9.52	0	38		-10	55
10210		46.6	9.52	0	38		-10	55
10230		46.43	9.52	0	38		-10	55
10250		46.15	9.52	0	38		-10	55
10270		45.85	9.52	0	38		-10	55
10290		45.74	9.52	0	38		-10	55
10310		45.48	9.52	0	38		-10	55
10330		45.21	9.52	0	38		-10	55
10335		45.21	9.52	0	38		-10	55
10350		44.94	9.52	0	38		-10	55
10370		44.79	9.52	0	38		-10	55
10390		44.66	9.52	0	38		-10	55
10395		44.66	9.52	0	38		-10	55
10410		44.33	9.52	0	38		-10	55
10430		44.18	9.52	0	38		-10	55
10450		43.82	9.52	0	38		-10	55
10460		43.82	9.48	0	38		-10	55
10470		43.54	9.48	0	38		-10	55
10490		43.41	9.48	0	38		-10	55
10510		43.06	9.48	0	38		-10	55
10520		43.06	9.48	0	38		-10	55
10530		43.07	9.48	0	38		-10	55
10550		42.93	9.48	0	38		-10	55
10570		42.5	9.48	0	38		-10	55
10580		42.5	9.48	0	38		-10	55
10590		42.36	9.48	0	38		-10	55
10610		42.31	9.48	0	38		-10	55
10630		41.91	9.48	0	38		-10	55
10645		41.91	9.48	0	38		-10	55
10650		41.8	9.48	0	38		-10	55
10670		41.55	9.48	0	38		-10	55
10690		41.43	9.48	0	38		-10	55
10705		41.43	9.48	0	38		-10	55
10710		41.24	9.48	0	38		-10	55
10730		41.15	9.48	0	38		-10	55
10750		40.82	9.48	0	38		-10	55
10770		40.73	9.48	0	38		-10	55
10790		40.54	9.48	0	38		-10	55
10810		40.49	9.48	0	38		-10	55
10830		40.4	9.48	0	38		-10	55
10850		40.05	9.48	0	38		-10	55
10870		39.98	9.48	0	38		-10	55
10890		39.88	9.48	0	38		-10	55
10895		39.88	9.48	0	38		-10	55
10910		39.72	9.48	0	38		-10	55
10930		39.45	9.48	0	38		-10	55
10950		39.44	9.48	0	38		-10	55
10955		39.44	9.48	0	38		-10	55
10970		39.18	9.48	0	38		-10	55
10990		39.11	9.48	0	38		-10	55
11010		39.03	9.48	0	38		-10	55
11020		39.03	9.33	0	38		-10	55
11030		38.94	9.33	0	38		-10	55
11050		38.81	9.33	0	38		-10	55
11070		38.65	9.33	0	38		-10	55
11080		38.65	9.33	0	38		-10	55
11090		38.7	9.33	0	38		-10	55
11110		38.59	9.33	0	38		-10	55
11130		38.4	9.33	0	38		-10	55
11145		38.4	9.33	0	38		-10	55
11150		38.42	9.33	0	38		-10	55
11170		38.5	9.33	0	38		-10	55
11190		38.47	9.33	0	38		-10	55
11205		38.47	9.33	0	38		-10	55
11210		38.28	9.33	0	38		-10	55
11230		38.28	9.33	0	38		-10	55
11250		38.26	9.33	0	38		-10	55
11270		38.36	9.33	0	38		-10	55
11290		38.24	9.33	0	38		-10	55
11310		38.26	9.33	0	38		-10	55
11330		38.13	9.33	0	38		-10	55
11350		38.12	9.33	0	38		-10	55
11370		38.17	9.33	0	38		-10	55
11390		38.21	9.33	0	38		-10	55
11395		38.21	9.33	0	38		-10	55
11410		38.26	9.33	0	38		-10	55
11430		38.23	9.33	0	38		-10	55
11450		38.25	9.33	0	38		-10	55
11455		38.25	9.33	0	38		-10	55
11470		38.17	9.33	0	38		-10	55
11490		38.38	9.33	0	38		-10	55
11510		38.23	9.33	0	38		-10	55
11520		38.23	9.63	0	38		-10	55
11530		38.36	9.63	0	38		-10	55
11550		38.32	9.63	0	38		-10	55
11570		38.28	9.63	0	38		-10	55
11580		38.28	9.63	0	38		-10	55
11590		38.38	9.63	0	38		-10	55
11610		38.35	9.63	0	38		-10	55
11630		38.5	9.63	0	38		-10	55
11645		38.5	9.63	0	38		-10	55
11650		38.54	9.63	0	38		-10	55
11670		38.61	9.63	0	38		-10	55
11690		38.73	9.63	0	38		-10	55
11705		38.73	9.63	0	38		-10	55
11710		38.83	9.63	0	38		-10	55
11730		39.03	9.63	0	38		-10	55
11750		38.94	9.63	0	38		-10	55
11765		38.94	9.63	0	38		-10	55
11770		39.1	9.63	0	38		-10	55
11790		39.41	9.63	0	38		-10	55
11810		39.35	9.63	0	38		-10	55
11830		39.54	9.63	0	38		-10	55
11850		39.75	9.63	0	38		-10	55
11870		39.79	9.63	0	38		-10	55
11890		40.1	9.63	0	38		-10	55
11910		40.22	9.63	0	38		-10	55
11930		40.47	9.63	0	38		-10	55
11950		40.66	9.63	0	38		-10	55
11955		40.66	9.63	0	38		-10	55
11970		40.8	9.63	0	38		-10	55
11990		41.05	9.63	0	38		-10	55
12010		41.29	9.63	0	38		-10	55
12015		41.29	9.63	0	38		-10	55
12030		41.26	9.63	0	38		-10	55
12050		41.62	9.63	0	38		-10	55
12070		41.69	9.63	0	38		-10	55
12080		41.69	9.47	0	38		-10	55
12090		42.03	9.47	0	38		-10	55
12110		42.25	9.47	0	38		-10	55
12130		42.42	9.47	0	38		-10	55
12140		42.42	9.47	0	38		-10	55
12150		42.54	9.47	0	38		-10	55
12170		42.8	9.47	0	38		-10	55
12190		42.95	9.47	0	38		-10	55
12205		42.95	9.47	0	38		-10	55
12210		43.35	9.47	0	38		-10	55
12230		43.38	9.47	0	38		-10	55
12250		43.63	9.47	0	38		-10	55
12265		43.63	9.47	0	38		-10	55
12270		43.67	9.47	0	38		-10	55
12290		44.06	9.47	0	38		-10	55
12310		44.16	9.47	0	38		-10	55
12330		44.31	9.47	0	38		-10	55
12350		44.36	9.47	0	38		-10	55
12370		44.5	9.47	0	38		-10	55
12390		44.99	9.47	0	38		-10	55
12410		45.02	9.47	0	38		-10	55
12430		45.27	9.47	0	38		-10	55
12450		45.41	9.47	0	38		-10	55
12455		45.41	9.47	0	38		-10	55
12470		45.58	9.47	0	38		-10	55
12490		45.72	9.47	0	38		-10	55
12510		45.8	9.47	0	38		-10	55
12515		45.8	9.47	0	38		-10	55
12530		46.12	9.47	0	38		-10	55
12550		46.26	9.47	0	38		-10	55
12570		46.42	9.47	0	38		-10	55
12580		46.42	9.53	0	38		-10	55
12590		46.64	9.53	0	38		-10	55
12610		46.76	9.53	0	38		-10	55
12630		46.82	9.53	0	38		-10	55
12640		46.82	9.53	0	38		-10	55
12650		47.09	9.53	0	38		-10	55
12670		47.21	9.53	0	38		-10	55
12690		47.28	9.53	0	38		-10	55
12705		47.28	9.53	0	38		-10	55
12710		47.56	9.53	0	38		-10	55
12730		47.45	9.53	0	38		-10	55
12750		47.72	9.53	0	38		-10	55
12765		47.72	9.53	0	38		-10	55
12770		47.73	9.53	0	38		-10	55
12790		47.79	9.53	0	38		-10	55
12810		47.96	9.53	0	38		-10	55
12830		47.96	9.53	0	38		-10	55
12850		47.91	9.53	0	38		-10	55
12870		48.11	9.53	0	38		-10	55
12890		48.19	9.53	0	38		-10	55
12910		48.17	9.53	0	38		-10	55
12930		48.35	9.53	0	38		-10	55
12950		48.27	9.53	0	38		-10	55
12955		48.27	9.53	0	38		-10	55
12970		48.24	9.53	0	38		-10	55
12990		48.14	9.53	0	38		-10	55
13010		48.18	9.53	0	38		-10	55
13015		48.18	9.53	0	38		-10	55
13030		47.97	9.53	0	38		-10	55
13050		48.02	9.53	0	38		-10	55
13070		47.77	9.53	0	38		-10	55
13075		47.77	9.53	0	38		-10	55
13090		47.88	9.53	0	38		-10	55
13110		47.79	9.53	0	38		-10	55
13130		47.68	9.53	0	38		-10	55
13140		47.68	9.84	0	38		-10	55
13150		47.46	9.84	0	38		-10	55
13170		47.3	9.84	0	38		-10	55
13190		47.07	9.84	0	38		-10	55
13205		47.07	9.84	0	38		-10	55
13210		46.92	9.84	0	38		-10	55
13230		46.81	9.84	0	38		-10	55
13250		46.41	9.84	0	38		-10	55
13265		46.41	9.84	0	38		-10	55
13270		46.29	9.84	0	38		-10	55
13290		46.02	9.84	0	38		-10	55
13310		45.62	9.84	0	38		-10	55
13325		45.62	9.84	0	38		-10	55
13330		45.47	9.84	0	38		-10	55
13350		45.35	9.84	0	38		-10	55
13370		45	9.84	0	38		-10	55
13390		44.91	9.84	0	38		-10	55
13410		44.53	9.84	0	38		-10	55
13430		44.43	9.84	0	38		-10	55
13450		44.07	9.84	0	38		-10	55
13470		43.91	9.84	0	38		-10	55
13490		43.76	9.84	0	38		-10	55
13510		43.55	9.84	0	38		-10	55
13515		43.55	9.84	0	38		-10	55
13530		43.35	9.84	0	38		-10	55
13550		43.18	9.84	0	38		-10	55
13570		42.78	9.84	0	38		-10	55
13575		42.78	9.84	0	38		-10	55
13590		42.71	9.84	0	38		-10	55
13610		42.58	9.84	0	38		-10	55
13630		42.26	9.84	0	38		-10	55
13640		42.26	9.6	0	38		-10	55
13650		42.08	9.6	0	38		-10	55
13670		42.02	9.6	0	38		-10	55
13690		41.78	9.6	0	38		-10	55
13700		41.78	9.6	0	38		-10	55
13710		41.51	9.6	0	38		-10	55
13730		41.34	9.6	0	38		-10	55
13750		41.19	9.6	0	38		-10	55
13765		41.19	9.6	0	38		-10	55
13770		41.01	9.6	0	38		-10	55
13790		40.91	9.6	0	38		-10	55
13810		40.66	9.6	0	38		-10	55
13825		40.66	9.6	0	38		-10	55
13830		40.63	9.6	0	38		-10	55
13850		40.34	9.6	0	38		-10	55
13870		40.25	9.6	0	38		-10	55
13890		40.08	9.6	0	38		-10	55
13910		39.81	9.6	0	38		-10	55
13930		39.68	9.6	0	38		-10	55
13950		39.52	9.6	0	38		-10	55
13970		39.39	9.6	0	38		-10	55
13990		39.34	9.6	0	38		-10	55
14010		39.2	9.6	0	38		-10	55
14015		39.2	9.6	0	38		-10	55
14030		39.06	9.6	0	38		-10	55
14050		38.96	9.6	0	38		-10	55
14070		38.82	9.6	0	38		-10	55
14075		38.82	9.6	0	38		-10	55
14090		38.83	9.6	0	38		-10	55
14110		38.55	9.6	0	38		-10	55
14130		38.6	9.6	0	38		-10	55
14140		38.6	9.84	0	38		-10	55
14150		38.59	9.84	0	38		-10	55
14170		38.47	9.84	0	38		-10	55
14190		38.36	9.84	0	38		-10	55
14200		38.36	9.84	0	38		-10	55
14210		38.32	9.84	0	38		-10	55
14230		38.31	9.84	0	38		-10	55
14250		38.25	9.84	0	38		-10	55
14265		38.25	9.84	0	38		-10	55
14270		38.32	9.84	0	38		-10	55
14290		38.23	9.84	0	38		-10	55
14310		38.26	9.84	0	38		-10	55
14325		38.26	9.84	0	38		-10	55
14330		38.16	9.84	0	38		-10	55
14350		38.02	9.84	0	38		-10	55
14370		38.1	9.84	0	38		-10	55
14385		38.1	9.84	0	38		-10	55
14390		38.13	9.84	0	38		-10	55
14410		38.12	9.84	0	38		-10	55
14430		38.07	9.84	0	38		-10	55
14450		38.12	9.84	0	38		-10	55
14470		38.12	9.84	0	38		-10	55
14490		38.2	9.84	0	38		-10	55
14510		38.18	9.84	0	38		-10	55
14515		38.18	9.84	0	38		-10	55
14530		38.2	9.84	0	38		-10	55
14550		38.36	9.84	0	38		-10	55
14570		38.27	9.84	0	38		-10	55
14575		38.27	9.84	0	38		-10	55
14590		38.44	9.84	0	38		-10	55
14610		38.55	9.84	0	38		-10	55
14630		38.6	9.84	0	38		-10	55
14640		38.6	9.75	0	38		-10	55
14650		38.88	9.75	0	38		-10	55
14670		38.82	9.75	0	38		-10	55
14690		38.9	9.75	0	38		-10	55
14700		38.9	9.75	0	38		-10	55
14710		39.09	9.75	0	38		-10	55
14730		39.07	9.75	0	38		-10	55
14750		39.24	9.75	0	38		-10	55
14760		39.24	9.75	0	38		-10	55
14770		39.41	9.75	0	38		-10	55
14790		39.67	9.75	0	38		-10	55
14810		39.87	9.75	0	38		-10	55
14825		39.87	9.75	0	38		-10	55
14830		39.99	9.75	0	38		-10	55
14850		40.08	9.75	0	38		-10	55
14870		40.4	9.75	0	38		-10	55
14885		40.4	9.75	0	38		-10	55
14890		40.59	9.75	0	38		-10	55
14910		40.9	9.75	0	38		-10	55
14930		40.97	9.75	0	38		-10	55
14950		41.09	9.75	0	38		-10	55
14970		41.37	9.75	0	38		-10	55
14990		41.51	9.75	0	38		-10	55
15010		41.78	9.75	0	38		-10	55
15030		41.94	9.75	0	38		-10	55
15050		42.31	9.75	0	38		-10	55
15070		42.44	9.75	0	38		-10	55
15075		42.44	9.75	0	38		-10	55
15090		42.5	9.75	0	38		-10	55
15110		42.67	9.75	0	38		-10	55
15130		43.01	9.75	0	38		-10	55
15135		43.01	9.75	0	38		-10	55
15150		43.35	9.75	0	38		-10	55
15170		43.38	9.75	0	38		-10	55
15190		43.79	9.75	0	38		-10	55
15200		43.79	9.97	0	38		-10	55
15210		43.9	9.97	0	38		-10	55
15230		44.12	9.97	0	38		-10	55
15250		44.21	9.97	0	38		-10	55
15260		44.21	9.97	0	38		-10	55
15270		44.23	9.97	0	38		-10	55
15290		44.57	9.97	0	38		-10	55
15310		44.72	9.97	0	38		-10	55
15325		44.72	9.97	0	38		-10	55
15330		44.95	9.97	0	38		-10	55
15350		45.14	9.97	0	38		-10	55
15370		45.37	9.97	0	38		-10	55
15385		45.37	9.97	0	38		-10	55
15390		45.54	9.97	0	38		-10	55
15410		45.72	9.97	0	38		-10	55
15430		45.83	9.97	0	38		-10	55
15450		45.95	9.97	0	38		-10	55
15470		46.17	9.97	0	38		-10	55
15490		46.33	9.97	0	38		-10	55
15510		46.51	9.97	0	38		-10	55
15530		46.66	9.97	0	38		-10	55
15550		46.73	9.97	0	38		-10	55
15570		46.89	9.97	0	38		-10	55
15575		46.89	9.97	0	38		-10	55
15590		47.2	9.97	0	38		-10	55
15610		47.27	9.97	0	38		-10	55
15630		47.48	9.97	0	38		-10	55
15635		47.48	9.97	0	38		-10	55
15650		47.48	9.97	0	38		-10	55
15670		47.6	9.97	0	38		-10	55
15690		47.73	9.97	0	38		-10	55
15700		47.73	9.89	0	38		-10	55
15710		47.9	9.89	0	38		-10	55
15730		47.81	9.89	0	38		-10	55
15750		47.75	9.89	0	38		-10	55
15760		47.75	9.89	0	38		-10	55
15770		48.13	9.89	0	38		-10	55
15790		47.93	9.89	0	38		-10	55
15810		48.18	9.89	0	38		-10	55
15825		48.18	9.89	0	38		-10	55
15830		48.13	9.89	0	38		-10	55
15850		48.18	9.89	0	38		-10	55
15870		48.05	9.89	0	38		-10	55
15885		48.05	9.89	0	38		-10	55
15890		48.07	9.89	0	38		-10	55
15910		48.17	9.89	0	38		-10	55
15930		48.14	9.89	0	38		-10	55
15950		47.99	9.89	0	38		-10	55
15970		47.88	9.89	0	38		-10	55
15990		47.84	9.89	0	38		-10	55
16010		47.72	9.89	0	38		-10	55
16030		47.54	9.89	0	38		-10	55
16050		47.33	9.89	0	38		-10	55
16070		47.23	9.89	0	38		-10	55
16090		47.04	9.89	0	38		-10	55
16110		46.9	9.89	0	38		-10	55
16130		46.69	9.89	0	38		-10	55
16135		46.69	9.89	0	38		-10	55
16150		46.43	9.89	0	38		-10	55
16170		46.29	9.89	0	38		-10	55
16190		46.14	9.89	0	38		-10	55
16195		46.14	9.89	0	38		-10	55
16210		45.72	9.89	0	38		-10	55
16230		45.53	9.89	0	38		-10	55
16250		45.29	9.89	0	38		-10	55
16260		45.29	10.04	0	38		-10	55
16270		45.05	10.04	0	38		-10	55
16290		44.85	10.04	0	38		-10	55
16310		44.75	10.04	0	38		-10	55
16320		44.75	10.04	0	38		-10	55
16330		44.42	10.04	0	38		-10	55
16350		44.11	10.04	0	38		-10	55
16370		44.08	10.04	0	38		-10	55
16385		44.08	10.04	0	38		-10	55
16390		43.79	10.04	0	38		-10	55
16410		43.55	10.04	0	38		-10	55
16430		43.54	10.04	0	38		-10	55
16445		43.54	10.04	0	38		-10	55
16450		43.24	10.04	0	38		-10	55
16470		42.89	10.04	0	38		-10	55
16490		42.61	10.04	0	38		-10	55
16510		42.39	10.04	0	38		-10	55
16530		42.38	10.04	0	38		-10	55
16550		42.28	10.04	0	38		-10	55
16570		42.02	10.04	0	38		-10	55
16590		41.8	10.04	0	38		-10	55
16610		41.61	10.04	0	38		-10	55
16630		41.36	10.04	0	38		-10	55
16635		41.36	10.04	0	38		-10	55
16650		41.24	10.04	0	38		-10	55
16670		41.12	10.04	0	38		-10	55
16690		40.96	10.04	0	38		-10	55
16695		40.96	10.04	0	38		-10	55
16710		40.83	10.04	0	38		-10	55
16730		40.66	10.04	0	38		-10	55
16750		40.31	10.04	0	38		-10	55
16760		40.31	9.94	0	38		-10	55
16770		40.32	9.94	0	38		-10	55
16790		40.09	9.94	0	38		-10	55
16810		39.97	9.94	0	38		-10	55
16820		39.97	9.94	0	38		-10	55
16830		39.91	9.94	0	38		-10	55
16850		39.63	9.94	0	38		-10	55
16870		39.49	9.94	0	38		-10	55
16885		39.49	9.94	0	38		-10	55
16890		39.4	9.94	0	38		-10	55
16910		39.28	9.94	0	38		-10	55
16930		39.22	9.94	0	38		-10	55
16945		39.22	9.94	0	38		-10	55
16950		38.96	9.94	0	38		-10	55
16970		38.8	9.94	0	38		-10	55
16990		38.68	9.94	0	38		-10	55
17010		38.73	9.94	0	38		-10	55
17030		38.56	9.94	0	38		-10	55
17050		38.45	9.94	0	38		-10	55
17070		38.37	9.94	0	38		-10	55
17090		38.4	9.94	0	38		-10	55
17110		38.3	9.94	0	38		-10	55
17130		38.42	9.94	0	38		-10	55
17135		38.42	9.94	0	38		-10	55
17150		38.26	9.94	0	38		-10	55
17170		38.1	9.94	0	38		-10	55
17190		38.19	9.94	0	38		-10	55
17195		38.19	9.94	0	38		-10	55
17210		38.15	9.94	0	38		-10	55
17230		37.98	9.94	0	38		-10	55
17250		38.17	9.94	0	38		-10	55
17260		38.17	10.11	0	38		-10	55
17270		38.05	10.11	0	38		-10	55
17290		38.15	10.11	0	38		-10	55
17310		38.1	10.11	0	38		-10	55
17320		38.1	10.11	0	38		-10	55
17330		38.13	10.11	0	38		-10	55
17350		38.16	10.11	0	38		-10	55
17370		38.22	10.11	0	38		-10	55
17380		38.22	10.11	0	38		-10	55
17390		38.18	10.11	0	38		-10	55
17410		38.19	10.11	0	38		-10	55
17430		38.18	10.11	0	38		-10	55
17445		38.18	10.11	0	38		-10	55
17450		38.32	10.11	0	38		-10	55
17470		38.55	10.11	0	38		-10	55
17490		38.48	10.11	0	38		-10	55
17505		38.48	10.11	0	38		-10	55
17510		38.57	10.11	0	38		-10	55
17530		38.8	10.11	0	38		-10	55
17550		38.71	10.11	0	38		-10	55
17570		39.11	10.11	0	38		-10	55
17590		39.19	10.11	0	38		-10	55
17610		39.31	10.11	0	38		-10	55
17630		39.46	10.11	0	38		-10	55
17650		39.65	10.11	0	38		-10	55
17670		39.74	10.11	0	38		-10	55
17690		39.85	10.11	0	38		-10	55
17695		39.85	10.11	0	38		-10	55
17710		40.11	10.11	0	38		-10	55
17730		40.4	10.11	0	38		-10	55
17750		40.49	10.11	0	38		-10	55
17755		40.49	10.11	0	38		-10	55
17770		40.75	10.11	0	38		-10	55
17790		40.99	10.11	0	38		-10	55
17810		41.23	10.11	0	38		-10	55
17820		41.23	10.07	0	38		-10	55
17830		41.33	10.07	0	38		-10	55
17850		41.67	10.07	0	38		-10	55
17870		41.75	10.07	0	38		-10	55
17880		41.75	10.07	0	38		-10	55
17890		42.03	10.07	0	38		-10	55
17910		42.11	10.07	0	38		-10	55
17930		42.47	10.07	0	38		-10	55
17945		42.47	10.07	0	38		-10	55
17950		42.57	10.07	0	38		-10	55
17970		42.83	10.07	0	38		-10	55
17990		43.03	10.07	0	38		-10	55
18005		43.03	10.07	0	38		-10	55
18010		43.38	10.07	0	38		-10	55
18030		43.48	10.07	0	38		-10	55
18050		43.62	10.07	0	38		-10	55
18070		43.87	10.07	0	38		-10	55
18090		44.08	10.07	0	38		-10	55
18110		44.25	10.07	0	38		-10	55
18130		44.33	10.07	0	38		-10	55
18150		44.59	10.07	0	38		-10	55
18170		44.87	10.07	0	38		-10	55
18190		45.01	10.07	0	38		-10	55
18195		45.01	10.07	0	38		-10	55
18210		45.24	10.07	0	38		-10	55
18230		45.3	10.07	0	38		-10	55
18250		45.67	10.07	0	38		-10	55
18255		45.67	10.07	0	38		-10	55
18270		45.73	10.07	0	38		-10	55
18290		45.88	10.07	0	38		-10	55
18310		46.12	10.07	0	38		-10	55
18320		46.12	10.31	0	38		-10	55
18330		46.37	10.31	0	38		-10	55
18350		46.38	10.31	0	38		-10	55
18370		46.58	10.31	0	38		-10	55
18380		46.58	10.31	0	38		-10	55
18390		46.73	10.31	0	38		-10	55
18410		46.82	10.31	0	38		-10	55
18430		47.02	10.31	0	38		-10	55
18445		47.02	10.31	0	38		-10	55
18450		47.1	10.31	0	38		-10	55
18470		47.34	10.31	0	38		-10	55
18490		47.48	10.31	0	38		-10	55
18505		47.48	10.31	0	38		-10	55
18510		47.6	10.31	0	38		-10	55
18530		47.58	10.31	0	38		-10	55
18550		47.67	10.31	0	38		-10	55
18570		47.86	10.31	0	38		-10	55
18590		47.75	10.31	0	38		-10	55
18610		47.96	10.31	0	38		-10	55
18630		48	10.31	0	38		-10	55
18650		48.01	10.31	0	38		-10	55
18670		48.12	10.31	0	38		-10	55
18690		48.05	10.31	0	38		-10	55
18710		48.17	10.31	0	38		-10	55
18730		47.96	10.31	0	38		-10	55
18750		47.97	10.31	0	38		-10	55
18755		47.97	10.31	0	38		-10	55
18770		48.16	10.31	0	38		-10	55
18790		47.81	10.31	0	38		-10	55
18810		47.91	10.31	0	38		-10	55
18820		47.91	10.21	0	38		-10	55
18830		47.76	10.21	0	38		-10	55
18850		47.73	10.21	0	38		-10	55
18870		47.66	10.21	0	38		-10	55
18880		47.66	10.21	0	38		-10	55
18890		47.66	10.21	0	38		-10	55
18910		47.37	10.21	0	38		-10	55
18930		47.31	10.21	0	38		-10	55
18940		47.31	10.21	0	38		-10	55
18950		46.78	10.21	0	38		-10	55
18970		46.81	10.21	0	38		-10	55
18990		46.59	10.21	0	38		-10	55
19005		46.59	10.21	0	38		-10	55
19010		46.61	10.21	0	38		-10	55
19030		46.23	10.21	0	38		-10	55
19050		46.04	10.21	0	38		-10	55
19065		46.04	10.21	0	38		-10	55
19070		45.8	10.21	0	38		-10	55
19090		45.68	10.21	0	38		-10	55
19110		45.4	10.21	0	38		-10	55
19130		45.14	10.21	0	38		-10	55
19150		44.78	10.21	0	38		-10	55
19170		44.81	10.21	0	38		-10	55
19190		44.44	10.21	0	38		-10	55
19210		44.43	10.21	0	38		-10	55
19230		43.93	10.21	0	38		-10	55
19250		43.85	10.21	0	38		-10	55
19255		43.85	10.21	0	38		-10	55
19270		43.65	10.21	0	38		-10	55
19290		43.43	10.21	0	38		-10	55
19310		43.2	10.21	0	38		-10	55
19315		43.2	10.21	0	38		-10	55
19330		42.94	10.21	0	38		-10	55
19350		42.83	10.21	0	38		-10	55
19370		42.57	10.21	0	38		-10	55
19380		42.57	10.26	0	38		-10	55
19390		42.6	10.26	0	38		-10	55
19410		42.23	10.26	0	38		-10	55
19430		42.12	10.26	0	38		-10	55
19440		42.12	10.26	0	38		-10	55
19450		41.88	10.26	0	38		-10	55
19470		41.69	10.26	0	38		-10	55
19490		41.65	10.26	0	38		-10	55
19505		41.65	10.26	0	38		-10	55
19510		41.45	10.26	0	38		-10	55
19530		41.21	10.26	0	38		-10	55
19550		41.1	10.26	0	38		-10	55
19565		41.1	10.26	0	38		-10	55
19570		40.91	10.26	0	38		-10	55
19590		40.72	10.26	0	38		-10	55
19610		40.55	10.26	0	38		-10	55
19630		40.43	10.26	0	38		-10	55
19650		40.2	10.26	0	38		-10	55
19670		40	10.26	0	38		-10	55
19690		39.94	10.26	0	38		-10	55
19710		39.75	10.26	0	38		-10	55
19730		39.62	10.26	0	38		-10	55
19750		39.52	10.26	0	38		-10	55
19755		39.52	10.26	0	38		-10	55
19770		39.45	10.26	0	38		-10	55
19790		39.24	10.26	0	38		-10	55
19810		39.05	10.26	0	38		-10	55
19815		39.05	10.26	0	38		-10	55
19830		38.91	10.26	0	38		-10	55
19850		38.7	10.26	0	38		-10	55
19870		38.7	10.26	0	38		-10	55
19880		38.7	10.27	0	38		-10	55
19890		38.6	10.27	0	38		-10	55
19910		38.46	10.27	0	38		-10	55
19930		38.42	10.27	0	38		-10	55
19940		38.42	10.27	0	38		-10	55
19950		38.43	10.27	0	38		-10	55
19970		38.29	10.27	0	38		-10	55
19990		38.37	10.27	0	38		-10	55
20005		38.37	10.27	0	38		-10	55
20010		38.14	10.27	0	38		-10	55
20030		38.18	10.27	0	38		-10	55
20050		38.07	10.27	0	38		-10	55
20065		38.07	10.27	0	38		-10	55
20070		38.21	10.27	0	38		-10	55
20090		38.09	10.27	0	38		-10	55
20110		38.15	10.27	0	38		-10	55
20130		38.08	10.27	0	38		-10	55
20150		38.1	10.27	0	38		-10	55
20170		38.08	10.27	0	38		-10	55
20190		37.99	10.27	0	38		-10	55
20210		38.06	10.27	0	38		-10	55
20230		38.19	10.27	0	38		-10	55
20250		38.01	10.27	0	38		-10	55
20255		38.01	10.27	0	38		-10	55
20270		38.25	10.27	0	38		-10	55
20290		38.3	10.27	0	38		-10	55
20310		38.37	10.27	0	38		-10	55
20315		38.37	10.27	0	38		-10	55
20330		38.41	10.27	0	38		-10	55
20350		38.47	10.27	0	38		-10	55
20370		38.63	10.27	0	38		-10	55
20375		38.63	10.27	0	38		-10	55
20390		38.62	10.27	0	38		-10	55
20410		38.87	10.27	0	38		-10	55
20430		39.03	10.27	0	38		-10	55
20440		39.03	10.27	0	38		-10	55
20450		39.26	10.27	0	38		-10	55
20470		39.51	10.27	0	38		-10	55
20490		39.71	10.27	0	38		-10	55
20500		39.71	10.27	0	38		-10	55
20510		39.7	10.27	0	38		-10	55
20530		39.89	10.27	0	38		-10	55
20550		40.25	10.27	0	38		-10	55
20565		40.25	10.27	0	38		-10	55
20570		40.44	10.27	0	38		-10	55
20590		40.59	10.27	0	38		-10	55
20610		40.65	10.27	0	38		-10	55
20625		40.65	10.27	0	38		-10	55
20630		40.92	10.27	0	38		-10	55
20650		41.15	10.27	0	38		-10	55
20670		41.42	10.27	0	38		-10	55
20690		41.53	10.27	0	38		-10	55
20710		41.83	10.27	0	38		-10	55
20730		42.05	10.27	0	38		-10	55
20750		42.28	10.27	0	38		-10	55
20770		42.39	10.27	0	38		-10	55
20790		42.61	10.27	0	38		-10	55
20810		42.76	10.27	0	38		-10	55
20815		42.76	10.27	0	38		-10	55
20830		43.04	10.27	0	38		-10	55
20850		43.32	10.27	0	38		-10	55
20870		43.65	10.27	0	38		-10	55
20875		43.65	10.27	0	38		-10	55
20890		43.71	10.27	0	38		-10	55
20910		44	10.27	0	38		-10	55
20930		44.01	10.27	0	38		-10	55
20940		44.01	10.36	0	38		-10	55
20950		44.39	10.36	0	38		-10	55
20970		44.66	10.36	0	38		-10	55
20990		44.72	10.36	0	38		-10	55
21000		44.72	10.36	0	38		-10	55
21010		44.9	10.36	0	38		-10	55
21030		45.11	10.36	0	38		-10	55
21050		45.2	10.36	0	38		-10	55
21065		45.2	10.36	0	38		-10	55
21070		45.62	10.36	0	38		-10	55
21090		45.69	10.36	0	38		-10	55
21110		45.77	10.36	0	38		-10	55
21125		45.77	10.36	0	38		-10	55
21130		46	10.36	0	38		-10	55
21150		46.14	10.36	0	38		-10	55
21170		46.43	10.36	0	38		-10	55
21190		46.66	10.36	0	38		-10	55
21210		46.71	10.36	0	38		-10	55
21230		46.96	10.36	0	38		-10	55
21250		47.01	10.36	0	38		-10	55
21270		47.21	10.36	0	38		-10	55
21290		47.35	10.36	0	38		-10	55
21310		47.37	10.36	0	38		-10	55
21315		47.37	10.36	0	38		-10	55
21330		47.58	10.36	0	38		-10	55
21350		47.71	10.36	0	38		-10	55
21370		47.77	10.36	0	38		-10	55
21375		47.77	10.36	0	38		-10	55
21390		47.84	10.36	0	38		-10	55
21410		47.75	10.36	0	38		-10	55
21430		47.76	10.36	0	38		-10	55
21440		47.76	10.41	0	38		-10	55
21450		47.94	10.41	0	38		-10	55
21470		47.9	10.41	0	38		-10	55
21490		48.15	10.41	0	38		-10	55
21500		48.15	10.41	0	38		-10	55
21510		47.86	10.41	0	38		-10	55
21530		48.05	10.41	0	38		-10	55
21550		47.85	10.41	0	38		-10	55
21565		47.85	10.41	0	38		-10	55
21570		48.01	10.41	0	38		-10	55
21590		47.92	10.41	0	38		-10	55
21610		48.02	10.41	0	38		-10	55
21625		48.02	10.41	0	38		-10	55
21630		47.95	10.41	0	38		-10	55
21650		47.81	10.41	0	38		-10	55
21670		47.93	10.41	0	38		-10	55
21685		47.93	10.41	0	38		-10	55
21690		47.8	10.41	0	38		-10	55
21710		47.65	10.41	0	38		-10	55
21730		47.55	10.41	0	38		-10	55
21750		47.26	10.41	0	38		-10	55
21770		47.29	10.41	0	38		-10	55
21790		47.11	10.41	0	38		-10	55
21810		46.88	10.41	0	38		-10	55
21830		46.69	10.41	0	38		-10	55
21850		46.46	10.41	0	38		-10	55
21870		46.27	10.41	0	38		-10	55
21875		46.27	10.41	0	38		-10	55
21890		46.01	10.41	0	38		-10	55
21910		45.79	10.41	0	38		-10	55
21930		45.58	10.41	0	38		-10	55
21935		45.58	10.41	0	38		-10	55
21950		45.54	10.41	0	38		-10	55
21970		45.2	10.41	0	38		-10	55
21990		45.02	10.41	0	38		-10	55
22000		45.02	10.49	0	38		-10	55
22010		44.77	10.49	0	38		-10	55
22030		44.49	10.49	0	38		-10	55
22050		44.31	10.49	0	38		-10	55
22060		44.31	10.49	0	38		-10	55
22070		44.19	10.49	0	38		-10	55
22090		43.92	10.49	0	38		-10	55
22110		43.69	10.49	0	38		-10	55
22125		43.69	10.49	0	38		-10	55
22130		43.47	10.49	0	38		-10	55
22150		43.23	10.49	0	38		-10	55
22170		43.09	10.49	0	38		-10	55
22185		43.09	10.49	0	38		-10	55
22190		42.8	10.49	0	38		-10	55
22210		42.58	10.49	0	38		-10	55
22230		42.42	10.49	0	38		-10	55
22250		42.4	10.49	0	38		-10	55
22270		42.28	10.49	0	38		-10	55
22290		41.99	10.49	0	38		-10	55
22310		41.58	10.49	0	38		-10	55
22330		41.58	10.49	0	38		-10	55
22350		41.4	10.49	0	38		-10	55
22370		41.19	10.49	0	38		-10	55
22375		41.19	10.49	0	38		-10	55
22390		41.01	10.49	0	38		-10	55
22410		40.9	10.49	0	38		-10	55
22430		40.75	10.49	0	38		-10	55
22435		40.75	10.49	0	38		-10	55
22450		40.6	10.49	0	38		-10	55
22470		40.45	10.49	0	38		-10	55
22490		40.28	10.49	0	38		-10	55
22500		40.28	10.58	0	38		-10	55
22510		40.14	10.58	0	38		-10	55
22530		39.77	10.58	0	38		-10	55
22550		39.73	10.58	0	38		-10	55
22560		39.73	10.58	0	38		-10	55
22570		39.6	10.58	0	38		-10	55
22590		39.41	10.58	0	38		-10	55
22610		39.26	10.58	0	38		-10	55
22625		39.26	10.58	0	38		-10	55
22630		39.21	10.58	0	38		-10	55
22650		39.22	10.58	0	38		-10	55
22670		38.98	10.58	0	38		-10	55
22685		38.98	10.58	0	38		-10	55
22690		38.95	10.58	0	38		-10	55
22710		38.79	10.58	0	38		-10	55
22730		38.72	10.58	0	38		-10	55
22750		38.57	10.58	0	38		-10	55
22770		38.6	10.58	0	38		-10	55
22790		38.42	10.58	0	38		-10	55
22810		38.35	10.58	0	38		-10	55
22830		38.26	10.58	0	38		-10	55
22850		38.28	10.58	0	38		-10	55
22870		38.15	10.58	0	38		-10	55
22875		38.15	10.58	0	38		-10	55
22890		38.18	10.58	0	38		-10	55
22910		38.07	10.58	0	38		-10	55
22930		38.11	10.58	0	38		-10	55
22935		38.11	10.58	0	38		-10	55
22950		38.11	10.58	0	38		-10	55
22970		38.09	10.58	0	38		-10	55
22990		37.98	10.58	0	38		-10	55
22995		37.98	10.58	0	38		-10	55
23010		37.97	10.58	0	38		-10	55
23030		37.97	10.58	0	38		-10	55
23050		37.98	10.58	0	38		-10	55
23060		37.98	10.6	0	38		-10	55
23070		38	10.6	0	38		-10	55
23090		38.05	10.6	0	38		-10	55
23110		38.14	10.6	0	38		-10	55
23125		38.14	10.6	0	38		-10	55
23130		38.2	10.6	0	38		-10	55
23150		38.25	10.6	0	38		-10	55
23170		38.37	10.6	0	38		-10	55
23185		38.37	10.6	0	38		-10	55
23190		38.38	10.6	0	38		-10	55
23210		38.36	10.6	0	38		-10	55
23230		38.47	10.6	0	38		-10	55
23245		38.47	10.6	0	38		-10	55
23250		38.51	10.6	0	38		-10	55
23270		38.87	10.6	0	38		-10	55
23290		38.88	10.6	0	38		-10	55
23310		39.11	10.6	0	38		-10	55
23330		39.19	10.6	0	38		-10	55
23350		39.47	10.6	0	38		-10	55
23370		39.65	10.6	0	38		-10	55
23390		39.66	10.6	0	38		-10	55
23410		39.89	10.6	0	38		-10	55
23430		40.11	10.6	0	38		-10	55
23435		40.11	10.6	0	38		-10	55
23450		40.35	10.6	0	38		-10	55
23470		40.48	10.6	0	38		-10	55
23490		40.8	10.6	0	38		-10	55
23495		40.8	10.6	0	38		-10	55
23510		40.97	10.6	0	38		-10	55
23530		41.15	10.6	0	38		-10	55
23550		41.66	10.6	0	38		-10	55
23560		41.66	10.79	0	38		-10	55
23570		41.59	10.79	0	38		-10	55
23590		41.88	10.79	0	38		-10	55
23610		42.03	10.79	0	38		-10	55
23620		42.03	10.79	0	38		-10	55
23630		42.19	10.79	0	38		-10	55
23650		42.39	10.79	0	38		-10	55
23670		42.58	10.79	0	38		-10	55
23685		42.58	10.79	0	38		-10	55
23690		42.82	10.79	0	38		-10	55
23710		42.97	10.79	0	38		-10	55
23730		43.3	10.79	0	38		-10	55
23750		43.48	10.79	0	38		-10	55
23770		43.81	10.79	0	38		-10	55
23790		43.99	10.79	0	38		-10	55
23810		44.17	10.79	0	38		-10	55
23830		44.38	10.79	0	38		-10	55
23850		44.51	10.79	0	38		-10	55
23870		44.7	10.79	0	38		-10	55
23890		44.92	10.79	0	38		-10	55
23910		45.01	10.79	0	38		-10	55
23930		45.31	10.79	0	38		-10	55
23935		45.31	10.79	0	38		-10	55
23950		45.52	10.79	0	38		-10	55
23970		45.68	10.79	0	38		-10	55
23990		45.74	10.79	0	38		-10	55
23995		45.74	10.79	0	38		-10	55
24010		46.1	10.79	0	38		-10	55
24030		46.05	10.79	0	38		-10	55
24050		46.43	10.79	0	38		-10	55
24060		46.43	10.73	0	38		-10	55
24070		46.49	10.73	0	38		-10	55
24090		46.56	10.73	0	38		-10	55
24110		46.89	10.73	0	38		-10	55
24120		46.89	10.73	0	38		-10	55
24130		46.85	10.73	0	38		-10	55
24150		47.07	10.73	0	38		-10	55
24170		47.34	10.73	0	38		-10	55
24180		47.34	10.73	0	38		-10	55
24190		47.26	10.73	0	38		-10	55
24210		47.49	10.73	0	38		-10	55
24230		47.34	10.73	0	38		-10	55
24245		47.34	10.73	0	38		-10	55
24250		47.74	10.73	0	38		-10	55
24270		47.77	10.73	0	38		-10	55
24290		47.86	10.73	0	38		-10	55
24305		47.86	10.73	0	38		-10	55
24310		47.85	10.73	0	38		-10	55
24330		47.91	10.73	0	38		-10	55
24350		47.93	10.73	0	38		-10	55
24370		48.02	10.73	0	38		-10	55
24390		47.86	10.73	0	38		-10	55
24410		47.86	10.73	0	38		-10	55
24430		47.89	10.73	0	38		-10	55
24435		47.89	10.73	0	38		-10	55
24450		47.97	10.73	0	38		-10	55
24470		47.91	10.73	0	38		-10	55
24490		47.94	10.73	0	38		-10	55
24495		47.94	10.73	0	38		-10	55
24510		47.94	10.73	0	38		-10	55
24530		47.88	10.73	0	38		-10	55
24550		47.64	10.73	0	38		-10	55
24560		47.64	10.68	0	38		-10	55
24570		47.59	10.68	0	38		-10	55
24590		47.44	10.68	0	38		-10	55
24610		47.42	10.68	0	38		-10	55
24620		47.42	10.68	0	38		-10	55
24630		47.11	10.68	0	38		-10	55
24650		47.1	10.68	0	38		-10	55
24670		46.74	10.68	0	38		-10	55
24680		46.74	10.68	0	38		-10	55
24690		46.63	10.68	0	38		-10	55
24710		46.44	10.68	0	38		-10	55
24730		46.25	10.68	0	38		-10	55
24745		46.25	10.68	0	38		-10	55
24750		46.01	10.68	0	38		-10	55
24770		45.69	10.68	0	38		-10	55
24790		45.53	10.68	0	38		-10	55
24805		45.53	10.68	0	38		-10	55
24810		45.21	10.68	0	38		-10	55
24830		45.15	10.68	0	38		-10	55
24850		44.92	10.68	0	38		-10	55
24870		44.7	10.68	0	38		-10	55
24890		44.41	10.68	0	38		-10	55
24910		44.25	10.68	0	38		-10	55
24930		43.81	10.68	0	38		-10	55
24950		43.84	10.68	0	38		-10	55
24970		43.53	10.68	0	38		-10	55
24990		43.41	10.68	0	38		-10	55
24995		43.41	10.68	0	38		-10	55
25010		43.11	10.68	0	38		-10	55
25030		42.89	10.68	0	38		-10	55
25050		42.8	10.68	0	38		-10	55
25055		42.8	10.68	0	38		-10	55
25070		42.63	10.68	0	38		-10	55
25090		42.3	10.68	0	38		-10	55
25110		42.14	10.68	0	38		-10	55
25120		42.14	10.89	0	38		-10	55
25130		42.03	10.89	0	38		-10	55
25150		41.91	10.89	0	38		-10	55
25170		41.75	10.89	0	38		-10	55
25180		41.75	10.89	0	38		-10	55
25190		41.43	10.89	0	38		-10	55
25210		41.31	10.89	0	38		-10	55
25230		41.06	10.89	0	38		-10	55
25245		41.06	10.89	0	38		-10	55
25250		40.87	10.89	0	38		-10	55
25270		40.74	10.89	0	38		-10	55
25290		40.57	10.89	0	38		-10	55
25305		40.57	10.89	0	38		-10	55
25310		40.45	10.89	0	38		-10	55
25330		40.3	10.89	0	38		-10	55
25350		40.25	10.89	0	38		-10	55
25370		40.11	10.89	0	38		-10	55
25390		39.89	10.89	0	38		-10	55
25410		39.69	10.89	0	38		-10	55
25430		39.6	10.89	0	38		-10	55
25450		39.42	10.89	0	38		-10	55
25470		39.33	10.89	0	38		-10	55
25490		39.02	10.89	0	38		-10	55
25495		39.02	10.89	0	38		-10	55
25510		38.91	10.89	0	38		-10	55
25530		38.94	10.89	0	38		-10	55
25550		38.76	10.89	0	38		-10	55
25555		38.76	10.89	0	38		-10	55
25570		38.79	10.89	0	38		-10	55
25590		38.62	10.89	0	38		-10	55
25610		38.52	10.89	0	38		-10	55
25620		38.52	10.98	0	38		-10	55
25630		38.39	10.98	0	38		-10	55
25650		38.44	10.98	0	38		-10	55
25670		38.35	10.98	0	38		-10	55
25680		38.35	10.98	0	38		-10	55
25690		38.3	10.98	0	38		-10	55
25710		38.21	10.98	0	38		-10	55
25730		38.17	10.98	0	38		-10	55
25745		38.17	10.98	0	38		-10	55
25750		38.14	10.98	0	38		-10	55
25770		38.01	10.98	0	38		-10	55
25790		37.94	10.98	0	38		-10	55
25805		37.94	10.98	0	38		-10	55
25810		38.08	10.98	0	38		-10	55
25830		37.86	10.98	0	38		-10	55
25850		38.09	10.98	0	38		-10	55
25870		38.01	10.98	0	38		-10	55
25890		38.1	10.98	0	38		-10	55
25910		38	10.98	0	38		-10	55
25930		38.04	10.98	0	38		-10	55
25950		37.99	10.98	0	38		-10	55
25970		38.06	10.98	0	38		-10	55
25990		38.1	10.98	0	38		-10	55
26010		38.21	10.98	0	38		-10	55
26030		38.31	10.98	0	38		-10	55
26050		38.47	10.98	0	38		-10	55
26055		38.47	10.98	0	38		-10	55
26070		38.33	10.98	0	38		-10	55
26090		38.66	10.98	0	38		-10	55
26110		38.51	10.98	0	38		-10	55
26115		38.51	10.98	0	38		-10	55
26130		38.77	10.98	0	38		-10	55
26150		39.01	10.98	0	38		-10	55
26170		39.1	10.98	0	38		-10	55
26180		39.1	10.89	0	38		-10	55
26190		39.35	10.89	0	38		-10	55
26210		39.28	10.89	0	38		-10	55
26230		39.5	10.89	0	38		-10	55
26240		39.5	10.89	0	38		-10	55
26250		39.79	10.89	0	38		-10	55
26270		40.04	10.89	0	38		-10	55
26290		40.11	10.89	0	38		-10	55
26305		40.11	10.89	0	38		-10	55
26310		40.28	10.89	0	38		-10	55
26330		40.62	10.89	0	38		-10	55
26350		40.83	10.89	0	38		-10	55
26365		40.83	10.89	0	38		-10	55
26370		41.01	10.89	0	38		-10	55
26390		41.29	10.89	0	38		-10	55
26410		41.31	10.89	0	38		-10	55
26430		41.66	10.89	0	38		-10	55
26450		41.78	10.89	0	38		-10	55
26470		41.98	10.89	0	38		-10	55
26490		42.27	10.89	0	38		-10	55
26510		42.35	10.89	0	38		-10	55
26530		42.73	10.89	0	38		-10	55
26550		42.9	10.89	0	38		-10	55
26555		42.9	10.89	0	38		-10	55
26570		43.06	10.89	0	38		-10	55
26590		43.35	10.89	0	38		-10	55
26610		43.59	10.89	0	38		-10	55
26615		43.59	10.89	0	38		-10	55
26630		43.85	10.89	0	38		-10	55
26650		44.01	10.89	0	38		-10	55
26670		44.26	10.89	0	38		-10	55
26680		44.26	10.93	0	38		-10	55
26690		44.47	10.93	0	38		-10	55
26710		44.66	10.93	0	38		-10	55
26730		44.92	10.93	0	38		-10	55
26740		44.92	10.93	0	38		-10	55
26750		44.93	10.93	0	38		-10	55
26770		45.25	10.93	0	38		-10	55
26790		45.31	10.93	0	38		-10	55
26805		45.31	10.93	0	38		-10	55
26810		45.51	10.93	0	38		-10	55
26830		45.66	10.93	0	38		-10	55
26850		45.93	10.93	0	38		-10	55
26865		45.93	10.93	0	38		-10	55
26870		46.09	10.93	0	38		-10	55
26890		46.27	10.93	0	38		-10	55
26910		46.49	10.93	0	38		-10	55
26930		46.63	10.93	0	38		-10	55
26950		46.72	10.93	0	38		-10	55
26970		46.87	10.93	0	38		-10	55
26990		46.95	10.93	0	38		-10	55
27010		47.17	10.93	0	38		-10	55
27030		47.27	10.93	0	38		-10	55
27050		47.33	10.93	0	38		-10	55
27055		47.33	10.93	0	38		-10	55
27070		47.51	10.93	0	38		-10	55
27090		47.64	10.93	0	38		-10	55
27110		47.72	10.93	0	38		-10	55
27115		47.72	10.93	0	38		-10	55
27130		47.71	10.93	0	38		-10	55
27150		47.78	10.93	0	38		-10	55
27170		47.95	10.93	0	38		-10	55
27180		47.95	11.02	0	38		-10	55
27190		47.93	11.02	0	38		-10	55
27210		47.95	11.02	0	38		-10	55
27230		47.96	11.02	0	38		-10	55
27240		47.96	11.02	0	38		-10	55
27250		47.97	11.02	0	38		-10	55
27270		48.01	11.02	0	38		-10	55
27290		48.01	11.02	0	38		-10	55
27300		48.01	11.02	0	38		-10	55
27310		47.91	11.02	0	38		-10	55
27330		47.85	11.02	0	38		-10	55
27350		47.97	11.02	0	38		-10	55
27365		47.97	11.02	0	38		-10	55
27370		47.88	11.02	0	38		-10	55
27390		47.73	11.02	0	38		-10	55
27410		47.62	11.02	0	38		-10	55
27425		47.62	11.02	0	38		-10	55
27430		47.66	11.02	0	38		-10	55
27450		47.53	11.02	0	38		-10	55
27470		47.4	11.02	0	38		-10	55
27490		47.27	11.02	0	38		-10	55
27510		47.02	11.02	0	38		-10	55
27530		46.92	11.02	0	38		-10	55
27550		46.85	11.02	0	38		-10	55
27570		46.54	11.02	0	38		-10	55
27590		46.26	11.02	0	38		-10	55
27610		46.12	11.02	0	38		-10	55
27615		46.12	11.02	0	38		-10	55
27630		46.01	11.02	0	38		-10	55
27650		45.68	11.02	0	38		-10	55
27670		45.7	11.02	0	38		-10	55
27675		45.7	11.02	0	38		-10	55
27690		45.32	11.02	0	38		-10	55
27710		45.06	11.02	0	38		-10	55
27730		44.96	11.02	0	38		-10	55
27740		44.96	11.04	0	38		-10	55
27750		44.73	11.04	0	38		-10	55
27770		44.46	11.04	0	38		-10	55
27790		44.4	11.04	0	38		-10	55
27800		44.4	11.04	0	38		-10	55
27810		43.94	11.04	0	38		-10	55
27830		43.81	11.04	0	38		-10	55
27850		43.63	11.04	0	38		-10	55
27865		43.63	11.04	0	38		-10	55
27870		43.44	11.04	0	38		-10	55
27890		43.16	11.04	0	38		-10	55
27910		42.98	11.04	0	38		-10	55
27925		42.98	11.04	0	38		-10	55
27930		42.87	11.04	0	38		-10	55
27950		42.63	11.04	0	38		-10	55
27970		42.45	11.04	0	38		-10	55
27990		42.21	11.04	0	38		-10	55
28010		41.99	11.04	0	38		-10	55
28030		41.91	11.04	0	38		-10	55
28050		41.63	11.04	0	38		-10	55
28070		41.44	11.04	0	38		-10	55
28090		41.24	11.04	0	38		-10	55
28110		41.22	11.04	0	38		-10	55
28115		41.22	11.04	0	38		-10	55
28130		41.01	11.04	0	38		-10	55
28150		40.8	11.04	0	38		-10	55
28170		40.76	11.04	0	38		-10	55
28175		40.76	11.04	0	38		-10	55
28190		40.38	11.04	0	38		-10	55
28210		40.36	11.04	0	38		-10	55
28230		40.24	11.04	0	38		-10	55
28240		40.24	11.19	0	38		-10	55
28250		39.99	11.19	0	38		-10	55
28270		39.93	11.19	0	38		-10	55
28290		39.68	11.19	0	38		-10	55
28300		39.68	11.19	0	38		-10	55
28310		39.6	11.19	0	38		-10	55
28330		39.36	11.19	0	38		-10	55
28350		39.36	11.19	0	38		-10	55
28365		39.36	11.19	0	38		-10	55
28370		39.11	11.19	0	38		-10	55
28390		38.97	11.19	0	38		-10	55
28410		38.89	11.19	0	38		-10	55
28425		38.89	11.19	0	38		-10	55
28430		38.76	11.19	0	38		-10	55
28450		38.81	11.19	0	38		-10	55
28470		38.63	11.19	0	38		-10	55
28485		38.63	11.19	0	38		-10	55
28490		38.46	11.19	0	38		-10	55
28510		38.51	11.19	0	38		-10	55
28530		38.26	11.19	0	38		-10	55
28550		38.32	11.19	0	38		-10	55
28570		38.19	11.19	0	38		-10	55
28590		38.12	11.19	0	38		-10	55
28610		38.09	11.19	0	38		-10	55
28630		37.98	11.19	0	38		-10	55
28650		38.07	11.19	0	38		-10	55
28670		38.04	11.19	0	38		-10	55
28675		38.04	11.19	0	38		-10	55
28690		38	11.19	0	38		-10	55
28710		37.97	11.19	0	38		-10	55
28730		37.99	11.19	0	38		-10	55
28740		37.99	11.19	0	38		-10	55
28750		37.91	11.19	0	38		-10	55
28770		37.91	11.19	0	38		-10	55
28790		38	11.19	0	38		-10	55
28800		38	11.19	0	38		-10	55
28810		37.87	11.19	0	38		-10	55
28830		37.97	11.19	0	38		-10	55
28850		38.07	11.19	0	38		-10	55
28860		38.07	11.19	0	38		-10	55
28870		38.17	11.19	0	38		-10	55
28890		38.24	11.19	0	38		-10	55
28910		38.19	11.19	0	38		-10	55
28925		38.19	11.19	0	38		-10	55
28930		38.24	11.19	0	38		-10	55
28950		38.57	11.19	0	38		-10	55
28970		38.5	11.19	0	38		-10	55
28985		38.5	11.19	0	38		-10	55
28990		38.6	11.19	0	38		-10	55
29010		38.78	11.19	0	38		-10	55
29030		38.71	11.19	0	38		-10	55
29050		39.07	11.19	0	38		-10	55
29070		39.16	11.19	0	38		-10	55
29090		39.41	11.19	0	38		-10	55
29110		39.65	11.19	0	38		-10	55
29130		39.65	11.19	0	38		-10	55
29150		39.99	11.19	0	38		-10	55
29170		40.16	11.19	0	38		-10	55
29175		40.16	11.19	0	38		-10	55
29190		40.39	11.19	0	38		-10	55
29210		40.51	11.19	0	38		-10	55
29230		40.82	11.19	0	38		-10	55
29235		40.82	11.19	0	38		-10	55
29250		40.97	11.19	0	38		-10	55
29270		41.19	11.19	0	38		-10	55
29290		41.25	11.19	0	38		-10	55
29300		41.25	10.91	0	38		-10	55
29310		41.52	10.91	0	38		-10	55
29330		41.81	10.91	0	38		-10	55
29350		42.07	10.91	0	38		-10	55
29360		42.07	10.91	0	38		-10	55
29370		42.11	10.91	0	38		-10	55
29390		42.44	10.91	0	38		-10	55
29410		42.7	10.91	0	38		-10	55
29425		42.7	10.91	0	38		-10	55
29430		42.79	10.91	0	38		-10	55
29450		43.24	10.91	0	38		-10	55
29470		43.38	10.91	0	38		-10	55
29485		43.38	10.91	0	38		-10	55
29490		43.46	10.91	0	38		-10	55
29510		43.87	10.91	0	38		-10	55
29530		43.81	10.91	0	38		-10	55
29550		44.1	10.91	0	38		-10	55
29570		44.36	10.91	0	38		-10	55
29590		44.52	10.91	0	38		-10	55
29610		44.83	10.91	0	38		-10	55
29630		44.94	10.91	0	38		-10	55
29650		45.21	10.91	0	38		-10	55
29670		45.27	10.91	0	38		-10	55
29675		45.27	10.91	0	38		-10	55
29690		45.56	10.91	0	38		-10	55
29710		45.57	10.91	0	38		-10	55
29730		45.81	10.91	0	38		-10	55
29735		45.81	10.91	0	38		-10	55
29750		46.24	10.91	0	38		-10	55
29770		46.36	10.91	0	38		-10	55
29790		46.46	10.91	0	38		-10	55
29795		46.46	10.91	0	38		-10	55
29810		46.47	10.91	0	38		-10	55
29830		46.64	10.91	0	38		-10	55
29850		46.83	10.91	0	38		-10	55
29860		46.83	11.16	0	38		-10	55
29870		46.97	11.16	0	38		-10	55
29890		47.12	11.16	0	38		-10	55
29910		47.26	11.16	0	38		-10	55
29925		47.26	11.16	0	38		-10	55
29930		47.39	11.16	0	38		-10	55
29950		47.44	11.16	0	38		-10	55
29970		47.6	11.16	0	38		-10	55
29985		47.6	11.16	0	38		-10	55
29990		47.54	11.16	0	38		-10	55
30010		47.8	11.16	0	38		-10	55
30030		47.78	11.16	0	38		-10	55
30050		47.83	11.16	0	38		-10	55
30070		47.91	11.16	0	38		-10	55
30090		47.78	11.16	0	38		-10	55
30110		47.85	11.16	0	38		-10	55
30130		47.78	11.16	0	38		-10	55
30150		47.75	11.16	0	38		-10	55
30170		47.82	11.16	0	38		-10	55
30190		47.78	11.16	0	38		-10	55
30210		47.75	11.16	0	38		-10	55
30230		47.84	11.16	0	38		-10	55
30235		47.84	11.16	0	38		-10	55
30250		47.75	11.16	0	38		-10	55
30270		47.78	11.16	0	38		-10	55
30290		47.67	11.16	0	38		-10	55
30295		47.67	11.16	0	38		-10	55
30310		47.59	11.16	0	38		-10	55
30330		47.49	11.16	0	38		-10	55
30350		47.47	11.16	0	38		-10	55
30360		47.47	11.32	0	38		-10	55
30370		47.3	11.32	0	38		-10	55
30390		47.07	11.32	0	38		-10	55
30410		46.83	11.32	0	38		-10	55
30420		46.83	11.32	0	38		-10	55
30430		46.79	11.32	0	38		-10	55
30450		46.69	11.32	0	38		-10	55
30470		46.47	11.32	0	38		-10	55
30485		46.47	11.32	0	38		-10	55
30490		46.17	11.32	0	38		-10	55
30510		46.16	11.32	0	38		-10	55
30530		45.83	11.32	0	38		-10	55
30545		45.83	11.32	0	38		-10	55
30550		45.63	11.32	0	38		-10	55
30570		45.31	11.32	0	38		-10	55
30590		45.21	11.32	0	38		-10	55
30610		44.89	11.32	0	38		-10	55
30630		44.81	11.32	0	38		-10	55
30650		44.6	11.32	0	38		-10	55
30670		44.41	11.32	0	38		-10	55
30690		44.26	11.32	0	38		-10	55
30710		44.04	11.32	0	38		-10	55
30730		43.68	11.32	0	38		-10	55
30735		43.68	11.32	0	38		-10	55
30750		43.67	11.32	0	38		-10	55
30770		43.28	11.32	0	38		-10	55
30790		43.25	11.32	0	38		-10	55
30795		43.25	11.32	0	38		-10	55
30810		42.82	11.32	0	38		-10	55
30830		42.62	11.32	0	38		-10	55
30850		42.49	11.32	0	38		-10	55
30860		42.49	11.27	0	38		-10	55
30870		42.36	11.27	0	38		-10	55
30890		42.11	11.27	0	38		-10	55
30910		42	11.27	0	38		-10	55
30920		42	11.27	0	38		-10	55
30930		41.93	11.27	0	38		-10	55
30950		41.59	11.27	0	38		-10	55
30970		41.53	11.27	0	38		-10	55
30985		41.53	11.27	0	38		-10	55
30990		41.27	11.27	0	38		-10	55
31010		41.12	11.27	0	38		-10	55
31030		40.85	11.27	0	38		-10	55
31045		40.85	11.27	0	38		-10	55
31050		40.74	11.27	0	38		-10	55
31070		40.74	11.27	0	38		-10	55
31090		40.39	11.27	0	38		-10	55
31105		40.39	11.27	0	38		-10	55
31110		40.32	11.27	0	38		-10	55
31130		40.17	11.27	0	38		-10	55
31150		39.91	11.27	0	38		-10	55
31170		39.83	11.27	0	38		-10	55
31190		39.67	11.27	0	38		-10	55
31210		39.33	11.27	0	38		-10	55
31230		39.41	11.27	0	38		-10	55
31235		39.41	11.27	0	38		-10	55
31250		39.2	11.27	0	38		-10	55
31270		39.08	11.27	0	38		-10	55
31290		38.95	11.27	0	38		-10	55
31295		38.95	11.27	0	38		-10	55
31310		38.72	11.27	0	38		-10	55
31330		38.8	11.27	0	38		-10	55
31350		38.56	11.27	0	38		-10	55
31360		38.56	11.09	0	38		-10	55
31370		38.33	11.09	0	38		-10	55
31390		38.37	11.09	0	38		-10	55
31410		38.3	11.09	0	38		-10	55
31420		38.3	11.09	0	38		-10	55
31430		38.34	11.09	0	38		-10	55
31450		38.17	11.09	0	38		-10	55
31470		38.15	11.09	0	38		-10	55
31480		38.15	11.09	0	38		-10	55
31490		38.05	11.09	0	38		-10	55
31510		38.14	11.09	0	38		-10	55
31530		38.01	11.09	0	38		-10	55
31545		38.01	11.09	0	38		-10	55
31550		38	11.09	0	38		-10	55
31570		38.01	11.09	0	38		-10	55
31590		37.96	11.09	0	38		-10	55
31605		37.96	11.09	0	38		-10	55
31610		37.78	11.09	0	38		-10	55
31630		38.03	11.09	0	38		-10	55
31650		37.97	11.09	0	38		-10	55
31670		37.93	11.09	0	38		-10	55
31690		37.93	11.09	0	38		-10	55
31710		37.99	11.09	0	38		-10	55
31730		38.26	11.09	0	38		-10	55
31750		38.15	11.09	0	38		-10	55
31770		38.25	11.09	0	38		-10	55
31790		38.13	11.09	0	38		-10	55
31795		38.13	11.09	0	38		-10	55
31810		38.32	11.09	0	38		-10	55
31830		38.49	11.09	0	38		-10	55
31850		38.62	11.09	0	38		-10	55
31855		38.62	11.09	0	38		-10	55
31870		38.7	11.09	0	38		-10	55
31890		38.75	11.09	0	38		-10	55
31910		38.95	11.09	0	38		-10	55
31920		38.95	11.41	0	38		-10	55
31930		39.17	11.41	0	38		-10	55
31950		39.51	11.41	0	38		-10	55
31970		39.61	11.41	0	38		-10	55
31980		39.61	11.41	0	38		-10	55
31990		39.73	11.41	0	38		-10	55
32010		40.02	11.41	0	38		-10	55
32030		40.14	11.41	0	38		-10	55
32045		40.14	11.41	0	38		-10	55
32050		40.37	11.41	0	38		-10	55
32070		40.66	11.41	0	38		-10	55
32090		40.76	11.41	0	38		-10	55
32105		40.76	11.41	0	38		-10	55
32110		41.01	11.41	0	38		-10	55
32130		41.26	11.41	0	38		-10	55
32150		41.42	11.41	0	38		-10	55
32170		41.51	11.41	0	38		-10	55
32190		41.93	11.41	0	38		-10	55
32210		41.94	11.41	0	38		-10	55
32230		42.27	11.41	0	38		-10	55
[truncated: 311 more rows]
