# Supplementary material for: Clinical identification of the stimulus intensity to measure temporal summation of second pain
Source: Sci Rep. 2022 Jul 28;12:12915. doi: 10.1038/s41598-022-17171-6 (PMC9334644; doi:10.1038/s41598-022-17171-6)
Supplement: Supplementary file 2 — Supplementary Information 2. [file 41598_2022_17171_MOESM2_ESM.zip › 43 PT1.xlsx]

## Sheet: Sheet1
Timestamp [msec]	Heater [C]	Tec [C]	Water [C]	COVAS	Baseline [C]	Events	LimiterMin [C]	LimiterMax [C]
25		39.09
45		39.05
65		38.99
70		38.99	9.18	0	39		-10	55
85		39.11	9.18	0	39		-10	55
105		39.04	9.18	0	39		-10	55
125		39.07	9.18	0	39		-10	55
135		39.07	9.18	0	39		-10	55
145		39	9.18	0	39		-10	55
165		39.01	9.18	0	39		-10	55
185		39.04	9.18	0	39		-10	55
195		39.04	9.18	0	39		-10	55
205		38.91	9.18	0	39		-10	55
225		38.98	9.18	0	39		-10	55
245		38.99	9.18	0	39		-10	55
260		38.99	9.18	0	39		-10	55
265		39	9.18	0	39		-10	55
285		38.93	9.18	0	39		-10	55
305		39.03	9.18	0	39		-10	55
320		39.03	9.18	0	39		-10	55
325		38.83	9.18	0	39		-10	55
345		38.97	9.18	0	39		-10	55
365		38.85	9.18	0	39		-10	55
385		38.93	9.18	0	39		-10	55
405		38.95	9.18	0	39		-10	55
425		39.05	9.18	0	39		-10	55
445		38.96	9.18	0	39		-10	55
465		38.96	9.18	0	39		-10	55
485		38.99	9.18	0	39		-10	55
505		38.96	9.18	0	39		-10	55
510		38.96	9.18	0	39		-10	55
525		39.02	9.18	0	39		-10	55
545		39.01	9.18	0	39		-10	55
565		38.98	9.18	0	39		-10	55
570		38.98	8.98	0	39		-10	55
585		38.96	8.98	0	39		-10	55
605		39.16	8.98	0	39		-10	55
625		39.01	8.98	0	39		-10	55
635		39.01	8.98	0	39		-10	55
645		39.11	8.98	0	39		-10	55
665		39.07	8.98	0	39		-10	55
685		39.04	8.98	0	39		-10	55
695		39.04	8.98	0	39		-10	55
705		39.06	8.98	0	39		-10	55
725		39.03	8.98	0	39		-10	55
745		38.99	8.98	0	39		-10	55
760		38.99	8.98	0	39		-10	55
765		39.22	8.98	0	39		-10	55
785		39.03	8.98	0	39		-10	55
805		39.05	8.98	0	39		-10	55
820		39.05	8.98	0	39		-10	55
825		39.11	8.98	0	39		-10	55
845		39.06	8.98	0	39		-10	55
865		38.94	8.98	0	39		-10	55
885		38.97	8.98	0	39		-10	55
905		39.08	8.98	0	39		-10	55
925		39.06	8.98	0	39		-10	55
945		39.02	8.98	0	39		-10	55
965		39.03	8.98	0	39		-10	55
985		38.94	8.98	0	39		-10	55
1005		38.96	8.98	0	39		-10	55
1010		38.96	8.98	0	39		-10	55
1025		39.03	8.98	0	39		-10	55
1045		39	8.98	0	39		-10	55
1065		38.96	8.98	0	39		-10	55
1070		38.96	9.01	0	39		-10	55
1085		38.88	9.01	0	39		-10	55
1105		39.05	9.01	0	39		-10	55
1125		39.02	9.01	0	39		-10	55
1130		39.02	9.01	0	39		-10	55
1145		38.99	9.01	0	39		-10	55
1165		38.95	9.01	0	39		-10	55
1185		39.04	9.01	0	39		-10	55
1195		39.04	9.01	0	39		-10	55
1205		39.05	9.01	0	39		-10	55
1225		39.02	9.01	0	39		-10	55
1245		39	9.01	0	39		-10	55
1255		39	9.01	0	39		-10	55
1265		39.05	9.01	0	39		-10	55
1285		39.11	9.01	0	39		-10	55
1305		39.07	9.01	0	39		-10	55
1320		39.07	9.01	0	39		-10	55
1325		39.08	9.01	0	39		-10	55
1345		39.09	9.01	0	39		-10	55
1365		39.02	9.01	0	39		-10	55
1380		39.02	9.01	0	39		-10	55
1385		38.95	9.01	0	39		-10	55
1405		38.98	9.01	0	39		-10	55
1425		39.09	9.01	0	39		-10	55
1445		39.06	9.01	0	39		-10	55
1465		38.93	9.01	0	39		-10	55
1485		38.91	9.01	0	39		-10	55
1505		38.99	9.01	0	39		-10	55
1525		38.9	9.01	0	39		-10	55
1545		39.17	9.01	0	39		-10	55
1565		39.11	9.01	0	39		-10	55
1570		39.11	9.01	0	39		-10	55
1585		38.89	9.01	0	39		-10	55
1605		38.95	9.01	0	39		-10	55
1625		38.97	9.01	0	39		-10	55
1630		38.97	9.01	0	39		-10	55
1645		38.98	9.01	0	39		-10	55
1665		38.98	9.01	0	39		-10	55
1685		38.95	9.01	0	39		-10	55
1695		38.95	9.01	0	39		-10	55
1705		39.12	9.01	0	39		-10	55
1725		39.03	9.01	0	39		-10	55
1745		38.92	9.01	0	39		-10	55
1755		38.92	9.01	0	39		-10	55
1765		39.11	9.01	0	39		-10	55
1785		39.03	9.01	0	39		-10	55
1805		38.97	9.01	0	39		-10	55
1820		38.97	9.01	0	39		-10	55
1825		39.04	9.01	0	39		-10	55
1845		39.05	9.01	0	39		-10	55
1865		38.95	9.01	0	39		-10	55
1880		38.95	9.01	0	39		-10	55
1885		38.95	9.01	0	39		-10	55
1905		38.9	9.01	0	39		-10	55
1925		38.97	9.01	0	39		-10	55
1945		39.12	9.01	0	39		-10	55
1965		38.86	9.01	0	39		-10	55
1985		38.9	9.01	0	39		-10	55
2005		39.03	9.01	0	39		-10	55
2025		38.9	9.01	0	39		-10	55
2045		39.04	9.01	0	39		-10	55
2065		39.05	9.01	0	39		-10	55
2070		39.05	8.99	0	39		-10	55
2085		39.07	8.99	0	39		-10	55
2105		39.07	8.99	0	39		-10	55
2125		39.03	8.99	0	39		-10	55
2130		39.03	8.99	0	39		-10	55
2145		38.99	8.99	0	39		-10	55
2165		39.09	8.99	0	39		-10	55
2185		39.06	8.99	0	39		-10	55
2195		39.06	8.99	0	39		-10	55
2205		39.09	8.99	0	39		-10	55
2225		39.06	8.99	0	39		-10	55
2245		38.97	8.99	0	39		-10	55
2255		38.97	8.99	0	39		-10	55
2265		39.06	8.99	0	39		-10	55
2285		39.1	8.99	0	39		-10	55
2305		38.92	8.99	0	39		-10	55
2320		38.92	8.99	0	39		-10	55
2325		39.08	8.99	0	39		-10	55
2345		39.03	8.99	0	39		-10	55
2365		39	8.99	0	39		-10	55
2380		39	8.99	0	39		-10	55
2385		39.08	8.99	0	39		-10	55
2405		39.05	8.99	0	39		-10	55
2425		39.14	8.99	0	39		-10	55
2440		39.14	8.99	0	39		-10	55
2445		38.98	8.99	0	39		-10	55
2465		38.95	8.99	0	39		-10	55
2485		38.89	8.99	0	39		-10	55
2505		39.04	8.99	0	39		-10	55
2525		39.01	8.99	0	39		-10	55
2545		39.09	8.99	0	39		-10	55
2565		39.09	8.99	0	39		-10	55
2585		38.96	8.99	0	39		-10	55
2605		39.13	8.99	0	39		-10	55
2625		38.88	8.99	0	39		-10	55
2630		38.88	9.16	0	39		-10	55
2645		39.03	9.16	0	39		-10	55
2665		39.02	9.16	0	39		-10	55
2685		39.07	9.16	0	39		-10	55
2690		39.07	9.16	0	39		-10	55
2705		39.05	9.16	0	39		-10	55
2725		39.05	9.16	0	39		-10	55
2745		39.04	9.16	0	39		-10	55
2755		39.04	9.16	0	39		-10	55
2765		38.99	9.16	0	39		-10	55
2785		39.07	9.16	0	39		-10	55
2805		39.07	9.16	0	39		-10	55
2815		39.07	9.16	0	39		-10	55
2825		39	9.16	0	39		-10	55
2845		38.96	9.16	0	39		-10	55
2865		38.99	9.16	0	39		-10	55
2880		38.99	9.16	0	39		-10	55
2885		38.88	9.16	0	39		-10	55
2905		39.04	9.16	0	39		-10	55
2925		39.04	9.16	0	39		-10	55
2940		39.04	9.16	0	39		-10	55
2945		39.02	9.16	0	39		-10	55
2965		38.98	9.16	0	39		-10	55
2985		39.01	9.16	0	39		-10	55
3005		38.97	9.16	0	39		-10	55
3025		38.97	9.16	0	39		-10	55
3045		39.1	9.16	0	39		-10	55
3065		38.98	9.16	0	39		-10	55
3085		39.07	9.16	0	39		-10	55
3105		38.97	9.16	0	39		-10	55
3125		38.99	9.16	0	39		-10	55
3130		38.99	9.01	0	39		-10	55
3145		39.07	9.01	0	39		-10	55
3165		38.97	9.01	0	39		-10	55
3185		38.96	9.01	0	39		-10	55
3190		38.96	9.01	0	39		-10	55
3205		38.98	9.01	0	39		-10	55
3225		39.06	9.01	0	39		-10	55
3245		39.06	9.01	0	39		-10	55
3255		39.06	9.01	0	39		-10	55
3265		38.97	9.01	0	39		-10	55
3285		39.04	9.01	0	39		-10	55
3305		39.09	9.01	0	39		-10	55
3315		39.09	9.01	0	39		-10	55
3325		39.11	9.01	0	39		-10	55
3345		38.95	9.01	0	39		-10	55
3365		39.18	9.01	0	39		-10	55
3380		39.18	9.01	0	39		-10	55
3385		39	9.01	0	39		-10	55
3405		39.11	9.01	0	39		-10	55
3425		39.17	9.01	0	39		-10	55
3440		39.17	9.01	0	39		-10	55
3445		39.01	9.01	0	39		-10	55
3465		39.01	9.01	0	39		-10	55
3485		38.98	9.01	0	39		-10	55
3505		38.92	9.01	0	39		-10	55
3525		38.99	9.01	0	39		-10	55
3545		38.86	9.01	0	39		-10	55
3565		39.02	9.01	0	39		-10	55
3585		39.01	9.01	0	39		-10	55
3605		39.08	9.01	0	39		-10	55
3625		39.06	9.01	0	39		-10	55
3630		39.06	8.78	0	39		-10	55
3645		39.01	8.78	0	39		-10	55
3665		38.98	8.78	0	39		-10	55
3685		38.9	8.78	0	39		-10	55
3690		38.9	8.78	0	39		-10	55
3705		39.06	8.78	0	39		-10	55
3725		39.07	8.78	0	39		-10	55
3745		38.98	8.78	0	39		-10	55
3750		38.98	8.78	0	39		-10	55
3765		38.93	8.78	0	39		-10	55
3785		38.96	8.78	0	39		-10	55
3805		39.17	8.78	0	39		-10	55
3815		39.17	8.78	0	39		-10	55
3825		38.92	8.78	0	39		-10	55
3845		38.94	8.78	0	39		-10	55
3865		38.93	8.78	0	39		-10	55
3875		38.93	8.78	0	39		-10	55
3885		38.97	8.78	0	39		-10	55
3905		38.95	8.78	0	39		-10	55
3925		39.02	8.78	0	39		-10	55
3940		39.02	8.78	0	39		-10	55
3945		38.95	8.78	0	39		-10	55
3965		38.9	8.78	0	39		-10	55
3985		39.01	8.78	0	39		-10	55
4005		39.08	8.78	0	39		-10	55
4025		39.16	8.78	0	39		-10	55
4045		39	8.78	0	39		-10	55
4065		38.9	8.78	0	39		-10	55
4085		38.96	8.78	0	39		-10	55
4105		39.03	8.78	0	39		-10	55
4125		39.07	8.78	0	39		-10	55
4145		39.12	8.78	0	39		-10	55
4165		39.05	8.78	0	39		-10	55
4185		38.97	8.78	0	39		-10	55
4190		38.97	8.93	0	39		-10	55
4205		39.06	8.93	0	39		-10	55
4225		39.06	8.93	0	39		-10	55
4245		39.11	8.93	0	39		-10	55
4250		39.11	8.93	0	39		-10	55
4265		39.14	8.93	0	39		-10	55
4285		38.99	8.93	0	39		-10	55
4305		39.06	8.93	0	39		-10	55
4315		39.06	8.93	0	39		-10	55
4325		38.95	8.93	0	39		-10	55
4345		38.92	8.93	0	39		-10	55
4365		39.04	8.93	0	39		-10	55
4375		39.04	8.93	0	39		-10	55
4385		38.91	8.93	0	39		-10	55
4405		39.05	8.93	0	39		-10	55
4425		39.08	8.93	0	39		-10	55
4440		39.08	8.93	0	39		-10	55
4445		39.12	8.93	0	39		-10	55
4465		39.02	8.93	0	39		-10	55
4485		39.06	8.93	0	39		-10	55
4500		39.06	8.93	0	39		-10	55
4505		39	8.93	0	39		-10	55
4525		38.93	8.93	0	39		-10	55
4545		39.08	8.93	0	39		-10	55
4565		39.09	8.93	0	39		-10	55
4585		39.2	8.93	0	39		-10	55
4605		38.97	8.93	0	39		-10	55
4625		38.94	8.93	0	39		-10	55
4645		39.03	8.93	0	39		-10	55
4665		38.98	8.93	0	39		-10	55
4685		38.94	8.93	0	39		-10	55
4690		38.94	8.88	0	39		-10	55
4705		39.07	8.88	0	39		-10	55
4725		38.97	8.88	0	39		-10	55
4745		39	8.88	0	39		-10	55
4750		39	8.88	0	39		-10	55
4765		38.99	8.88	0	39		-10	55
4785		39	8.88	0	39		-10	55
4805		38.95	8.88	0	39		-10	55
4815		38.95	8.88	0	39		-10	55
4825		39	8.88	0	39		-10	55
4845		38.87	8.88	0	39		-10	55
4865		39	8.88	0	39		-10	55
4875		39	8.88	0	39		-10	55
4885		39.01	8.88	0	39		-10	55
4905		39.13	8.88	0	39		-10	55
4925		39.11	8.88	0	39		-10	55
4940		39.11	8.88	0	39		-10	55
4945		39.05	8.88	0	39		-10	55
4965		39.05	8.88	0	39		-10	55
4985		39.01	8.88	0	39		-10	55
5000		39.01	8.88	0	39		-10	55
5005		38.97	8.88	0	39		-10	55
5025		39.07	8.88	0	39		-10	55
5045		38.93	8.88	0	39		-10	55
5060		38.93	8.88	0	39		-10	55
5065		38.97	8.88	0	39		-10	55
5085		39.04	8.88	0	39		-10	55
5105		38.92	8.88	0	39		-10	55
5125		38.94	8.88	0	39		-10	55
5145		38.97	8.88	0	39		-10	55
5165		38.95	8.88	0	39		-10	55
5185		39.1	8.88	0	39		-10	55
5190		39.1	8.89	0	39		-10	55
5205		39.05	8.89	0	39		-10	55
5225		39.14	8.89	0	39		-10	55
5245		39.08	8.89	0	39		-10	55
5250		39.08	8.89	0	39		-10	55
5265		39.21	8.89	0	39		-10	55
5285		39.35	8.89	0	39		-10	55
5305		39.34	8.89	0	39		-10	55
5315		39.34	8.89	0	39		-10	55
5325		39.32	8.89	0	39		-10	55
5345		39.5	8.89	0	39		-10	55
5365		39.61	8.89	0	39		-10	55
5375		39.61	8.89	0	39		-10	55
5385		39.71	8.89	0	39		-10	55
5405		39.86	8.89	0	39		-10	55
5425		40.02	8.89	0	39		-10	55
5435		40.02	8.89	0	39		-10	55
5445		40.06	8.89	0	39		-10	55
5465		40.36	8.89	0	39		-10	55
5485		40.4	8.89	0	39		-10	55
5500		40.4	8.89	0	39		-10	55
5505		40.5	8.89	0	39		-10	55
5525		40.61	8.89	0	39		-10	55
5545		40.92	8.89	0	39		-10	55
5560		40.92	8.89	0	39		-10	55
5565		40.94	8.89	0	39		-10	55
5585		41.09	8.89	0	39		-10	55
5605		41.3	8.89	0	39		-10	55
5625		41.34	8.89	0	39		-10	55
5645		41.75	8.89	0	39		-10	55
5665		41.74	8.89	0	39		-10	55
5685		42.1	8.89	0	39		-10	55
5705		42.04	8.89	0	39		-10	55
5725		42.31	8.89	0	39		-10	55
5745		42.46	8.89	0	39		-10	55
5750		42.46	8.94	0	39		-10	55
5765		42.5	8.94	0	39		-10	55
5785		42.82	8.94	0	39		-10	55
5805		42.99	8.94	0	39		-10	55
5810		42.99	8.94	0	39		-10	55
5825		43.16	8.94	0	39		-10	55
5845		43.39	8.94	0	39		-10	55
5865		43.45	8.94	0	39		-10	55
5875		43.45	8.94	0	39		-10	55
5885		43.63	8.94	0	39		-10	55
5905		43.91	8.94	0	39		-10	55
5925		43.88	8.94	0	39		-10	55
5935		43.88	8.94	0	39		-10	55
5945		44.05	8.94	0	39		-10	55
5965		44.12	8.94	0	39		-10	55
5985		44.28	8.94	0	39		-10	55
6000		44.28	8.94	0	39		-10	55
6005		44.58	8.94	0	39		-10	55
6025		44.51	8.94	0	39		-10	55
6045		44.77	8.94	0	39		-10	55
6060		44.77	8.94	0	39		-10	55
6065		44.87	8.94	0	39		-10	55
6085		45.15	8.94	0	39		-10	55
6105		45.22	8.94	0	39		-10	55
6125		45.32	8.94	0	39		-10	55
6145		45.62	8.94	0	39		-10	55
6165		45.63	8.94	0	39		-10	55
6185		45.91	8.94	0	39		-10	55
6205		45.99	8.94	0	39		-10	55
6225		46.2	8.94	0	39		-10	55
6245		46.16	8.94	0	39		-10	55
6250		46.16	8.84	0	39		-10	55
6265		46.35	8.84	0	39		-10	55
6285		46.47	8.84	0	39		-10	55
6305		46.61	8.84	0	39		-10	55
6310		46.61	8.84	0	39		-10	55
6325		46.71	8.84	0	39		-10	55
6345		46.99	8.84	0	39		-10	55
6365		47.05	8.84	0	39		-10	55
6370		47.05	8.84	0	39		-10	55
6385		47.12	8.84	0	39		-10	55
6405		47.28	8.84	0	39		-10	55
6425		47.54	8.84	0	39		-10	55
6435		47.54	8.84	0	39		-10	55
6445		47.57	8.84	0	39		-10	55
6465		47.83	8.84	0	39		-10	55
6485		47.94	8.84	0	39		-10	55
6500		47.94	8.84	0	39		-10	55
6505		47.85	8.84	0	39		-10	55
6525		48.01	8.84	0	39		-10	55
6545		48.11	8.84	0	39		-10	55
6560		48.11	8.84	0	39		-10	55
6565		48.12	8.84	0	39		-10	55
6585		48.4	8.84	0	39		-10	55
6605		48.49	8.84	0	39		-10	55
6625		48.51	8.84	0	39		-10	55
6640		48.51	8.84	0	39		-10	55
6645		48.64	8.84	0	39		-10	55
6665		48.78	8.84	0	39		-10	55
6685		48.81	8.84	0	39		-10	55
6705		48.9	8.84	0	39		-10	55
6725		48.87	8.84	0	39		-10	55
6745		48.92	8.84	0	39		-10	55
6765		49	8.84	0	39		-10	55
6785		49.01	8.84	0	39		-10	55
6805		49.02	8.84	0	39		-10	55
6810		49.02	8.72	0	39		-10	55
6825		49.18	8.72	0	39		-10	55
6845		49.1	8.72	0	39		-10	55
6865		49.16	8.72	0	39		-10	55
6870		49.16	8.72	0	39		-10	55
6885		49.11	8.72	0	39		-10	55
6905		49.19	8.72	0	39		-10	55
6925		49.12	8.72	0	39		-10	55
6935		49.12	8.72	0	39		-10	55
6945		48.95	8.72	0	39		-10	55
6965		49.07	8.72	0	39		-10	55
6985		49.06	8.72	0	39		-10	55
6995		49.06	8.72	0	39		-10	55
7005		48.89	8.72	0	39		-10	55
7025		48.73	8.72	0	39		-10	55
7045		48.65	8.72	0	39		-10	55
7060		48.65	8.72	0	39		-10	55
7065		48.44	8.72	0	39		-10	55
7085		48.27	8.72	0	39		-10	55
7105		48.2	8.72	0	39		-10	55
7120		48.2	8.72	0	39		-10	55
7125		48.02	8.72	0	39		-10	55
7145		47.71	8.72	0	39		-10	55
7165		47.43	8.72	0	39		-10	55
7185		47.33	8.72	0	39		-10	55
7205		47.07	8.72	0	39		-10	55
7225		46.74	8.72	0	39		-10	55
7245		46.41	8.72	0	39		-10	55
7265		46.21	8.72	0	39		-10	55
7285		46.1	8.72	0	39		-10	55
7305		45.95	8.72	0	39		-10	55
7310		45.95	8.86	0	39		-10	55
7325		45.47	8.86	0	39		-10	55
7345		45.35	8.86	0	39		-10	55
7365		45.08	8.86	0	39		-10	55
7370		45.08	8.86	0	39		-10	55
7385		44.91	8.86	0	39		-10	55
7405		44.79	8.86	0	39		-10	55
7425		44.37	8.86	0	39		-10	55
7435		44.37	8.86	0	39		-10	55
7445		44.13	8.86	0	39		-10	55
7465		44.05	8.86	0	39		-10	55
7485		43.89	8.86	0	39		-10	55
7495		43.89	8.86	0	39		-10	55
7505		43.72	8.86	0	39		-10	55
7525		43.5	8.86	0	39		-10	55
7545		43.14	8.86	0	39		-10	55
7560		43.14	8.86	0	39		-10	55
7565		42.99	8.86	0	39		-10	55
7585		42.84	8.86	0	39		-10	55
7605		42.64	8.86	0	39		-10	55
7620		42.64	8.86	0	39		-10	55
7625		42.47	8.86	0	39		-10	55
7645		42.35	8.86	0	39		-10	55
7665		42.1	8.86	0	39		-10	55
7685		41.95	8.86	0	39		-10	55
7705		41.79	8.86	0	39		-10	55
7725		41.45	8.86	0	39		-10	55
7745		41.38	8.86	0	39		-10	55
7765		41.3	8.86	0	39		-10	55
7785		41.11	8.86	0	39		-10	55
7805		41.01	8.86	0	39		-10	55
7810		41.01	8.99	0	39		-10	55
7825		40.64	8.99	0	39		-10	55
7845		40.64	8.99	0	39		-10	55
7865		40.46	8.99	0	39		-10	55
7870		40.46	8.99	0	39		-10	55
7885		40.41	8.99	0	39		-10	55
7905		40.31	8.99	0	39		-10	55
7925		40.05	8.99	0	39		-10	55
7930		40.05	8.99	0	39		-10	55
7945		40.01	8.99	0	39		-10	55
7965		39.8	8.99	0	39		-10	55
7985		39.81	8.99	0	39		-10	55
7995		39.81	8.99	0	39		-10	55
8005		39.69	8.99	0	39		-10	55
8025		39.59	8.99	0	39		-10	55
8045		39.54	8.99	0	39		-10	55
8055		39.54	8.99	0	39		-10	55
8065		39.45	8.99	0	39		-10	55
8085		39.43	8.99	0	39		-10	55
8105		39.29	8.99	0	39		-10	55
8120		39.29	8.99	0	39		-10	55
8125		39.3	8.99	0	39		-10	55
8145		39.3	8.99	0	39		-10	55
8165		39.33	8.99	0	39		-10	55
8180		39.33	8.99	0	39		-10	55
8185		39.27	8.99	0	39		-10	55
8205		39.3	8.99	0	39		-10	55
8225		39.22	8.99	0	39		-10	55
8245		39.33	8.99	0	39		-10	55
8265		39.15	8.99	0	39		-10	55
8285		39.11	8.99	0	39		-10	55
8305		39.23	8.99	0	39		-10	55
8325		39.35	8.99	0	39		-10	55
8345		39.2	8.99	0	39		-10	55
8365		39.26	8.99	0	39		-10	55
8370		39.26	8.84	0	39		-10	55
8385		39.34	8.84	0	39		-10	55
8405		39.4	8.84	0	39		-10	55
8425		39.21	8.84	0	39		-10	55
8430		39.21	8.84	0	39		-10	55
8445		39.42	8.84	0	39		-10	55
8465		39.51	8.84	0	39		-10	55
8485		39.41	8.84	0	39		-10	55
8495		39.41	8.84	0	39		-10	55
8505		39.56	8.84	0	39		-10	55
8525		39.73	8.84	0	39		-10	55
8545		39.66	8.84	0	39		-10	55
8555		39.66	8.84	0	39		-10	55
8565		39.72	8.84	0	39		-10	55
8585		39.9	8.84	0	39		-10	55
8605		39.99	8.84	0	39		-10	55
8620		39.99	8.84	0	39		-10	55
8625		40.15	8.84	0	39		-10	55
8645		40.32	8.84	0	39		-10	55
8665		40.47	8.84	0	39		-10	55
8680		40.47	8.84	0	39		-10	55
8685		40.68	8.84	0	39		-10	55
8705		40.81	8.84	0	39		-10	55
8725		40.91	8.84	0	39		-10	55
8745		41.06	8.84	0	39		-10	55
8765		41.4	8.84	0	39		-10	55
8785		41.45	8.84	0	39		-10	55
8805		41.66	8.84	0	39		-10	55
8825		41.8	8.84	0	39		-10	55
8845		42.1	8.84	0	39		-10	55
8865		42.21	8.84	0	39		-10	55
8870		42.21	8.79	0	39		-10	55
8885		42.59	8.79	0	39		-10	55
8905		42.73	8.79	0	39		-10	55
8925		42.8	8.79	0	39		-10	55
8930		42.8	8.79	0	39		-10	55
8945		43.1	8.79	0	39		-10	55
8965		43.14	8.79	0	39		-10	55
8985		43.32	8.79	0	39		-10	55
8995		43.32	8.79	0	39		-10	55
9005		43.62	8.79	0	39		-10	55
9025		43.72	8.79	0	39		-10	55
9045		43.97	8.79	0	39		-10	55
9055		43.97	8.79	0	39		-10	55
9065		44.22	8.79	0	39		-10	55
9085		44.45	8.79	0	39		-10	55
9105		44.5	8.79	0	39		-10	55
9120		44.5	8.79	0	39		-10	55
9125		44.75	8.79	0	39		-10	55
9145		44.92	8.79	0	39		-10	55
9165		45.05	8.79	0	39		-10	55
9180		45.05	8.79	0	39		-10	55
9185		45.39	8.79	0	39		-10	55
9205		45.37	8.79	0	39		-10	55
9225		45.55	8.79	0	39		-10	55
9245		45.66	8.79	0	39		-10	55
9265		45.98	8.79	0	39		-10	55
9285		46.22	8.79	0	39		-10	55
9305		46.33	8.79	0	39		-10	55
9325		46.27	8.79	0	39		-10	55
9345		46.63	8.79	0	39		-10	55
9365		46.69	8.79	0	39		-10	55
9385		46.95	8.79	0	39		-10	55
9405		47.13	8.79	0	39		-10	55
9425		47.13	8.79	0	39		-10	55
9430		47.13	8.69	0	39		-10	55
9445		47.38	8.69	0	39		-10	55
9465		47.62	8.69	0	39		-10	55
9485		47.76	8.69	0	39		-10	55
9490		47.76	8.69	0	39		-10	55
9505		47.91	8.69	0	39		-10	55
9525		47.89	8.69	0	39		-10	55
9545		48.08	8.69	0	39		-10	55
9555		48.08	8.69	0	39		-10	55
9565		48.35	8.69	0	39		-10	55
9585		48.38	8.69	0	39		-10	55
9605		48.59	8.69	0	39		-10	55
9615		48.59	8.69	0	39		-10	55
9625		48.85	8.69	0	39		-10	55
9645		48.61	8.69	0	39		-10	55
9665		48.89	8.69	0	39		-10	55
9680		48.89	8.69	0	39		-10	55
9685		48.99	8.69	0	39		-10	55
9705		49.17	8.69	0	39		-10	55
9725		49.03	8.69	0	39		-10	55
9740		49.03	8.69	0	39		-10	55
9745		49.09	8.69	0	39		-10	55
9765		49.4	8.69	0	39		-10	55
9785		49.37	8.69	0	39		-10	55
9805		49.29	8.69	0	39		-10	55
9825		49.37	8.69	0	39		-10	55
9845		49.47	8.69	0	39		-10	55
9865		49.5	8.69	0	39		-10	55
9885		49.24	8.69	0	39		-10	55
9905		49.36	8.69	0	39		-10	55
9925		49.32	8.69	0	39		-10	55
9930		49.32	8.71	0	39		-10	55
9945		49.24	8.71	0	39		-10	55
9965		49.14	8.71	0	39		-10	55
9985		49.13	8.71	0	39		-10	55
9990		49.13	8.71	0	39		-10	55
10005		48.66	8.71	0	39		-10	55
10025		48.68	8.71	0	39		-10	55
10045		48.53	8.71	0	39		-10	55
10055		48.53	8.71	0	39		-10	55
10065		48.28	8.71	0	39		-10	55
10085		48.09	8.71	0	39		-10	55
10105		47.98	8.71	0	39		-10	55
10115		47.98	8.71	0	39		-10	55
10125		47.77	8.71	0	39		-10	55
10145		47.54	8.71	0	39		-10	55
10165		47.28	8.71	0	39		-10	55
10180		47.28	8.71	0	39		-10	55
10185		46.92	8.71	0	39		-10	55
10205		46.75	8.71	0	39		-10	55
10225		46.52	8.71	0	39		-10	55
10240		46.52	8.71	0	39		-10	55
10245		46.26	8.71	0	39		-10	55
10265		46.1	8.71	0	39		-10	55
10285		45.86	8.71	0	39		-10	55
10305		45.51	8.71	0	39		-10	55
10325		45.35	8.71	0	39		-10	55
10345		45.05	8.71	0	39		-10	55
10365		44.96	8.71	0	39		-10	55
10385		44.76	8.71	0	39		-10	55
10405		44.35	8.71	0	39		-10	55
10425		44.17	8.71	0	39		-10	55
10430		44.17	8.96	0	39		-10	55
10445		44.01	8.96	0	39		-10	55
10465		43.78	8.96	0	39		-10	55
10485		43.61	8.96	0	39		-10	55
10490		43.61	8.96	0	39		-10	55
10505		43.47	8.96	0	39		-10	55
10525		43.13	8.96	0	39		-10	55
10545		43.12	8.96	0	39		-10	55
10555		43.12	8.96	0	39		-10	55
10565		42.84	8.96	0	39		-10	55
10585		42.71	8.96	0	39		-10	55
10605		42.45	8.96	0	39		-10	55
10615		42.45	8.96	0	39		-10	55
10625		42.52	8.96	0	39		-10	55
10645		42.21	8.96	0	39		-10	55
10665		42.08	8.96	0	39		-10	55
10675		42.08	8.96	0	39		-10	55
10685		41.76	8.96	0	39		-10	55
10705		41.73	8.96	0	39		-10	55
10725		41.54	8.96	0	39		-10	55
10740		41.54	8.96	0	39		-10	55
10745		41.36	8.96	0	39		-10	55
10765		41.19	8.96	0	39		-10	55
10785		41.08	8.96	0	39		-10	55
10805		40.78	8.96	0	39		-10	55
10825		40.58	8.96	0	39		-10	55
10845		40.55	8.96	0	39		-10	55
10865		40.59	8.96	0	39		-10	55
10885		40.34	8.96	0	39		-10	55
10905		40.24	8.96	0	39		-10	55
10925		39.95	8.96	0	39		-10	55
10945		39.94	8.96	0	39		-10	55
10965		39.81	8.96	0	39		-10	55
10985		39.75	8.96	0	39		-10	55
10990		39.75	8.78	0	39		-10	55
11005		39.7	8.78	0	39		-10	55
11025		39.71	8.78	0	39		-10	55
11045		39.48	8.78	0	39		-10	55
11050		39.48	8.78	0	39		-10	55
11065		39.62	8.78	0	39		-10	55
11085		39.41	8.78	0	39		-10	55
11105		39.35	8.78	0	39		-10	55
11115		39.35	8.78	0	39		-10	55
11125		39.35	8.78	0	39		-10	55
11145		39.33	8.78	0	39		-10	55
11165		39.37	8.78	0	39		-10	55
11175		39.37	8.78	0	39		-10	55
11185		39.25	8.78	0	39		-10	55
11205		39.35	8.78	0	39		-10	55
11225		39.32	8.78	0	39		-10	55
11240		39.32	8.78	0	39		-10	55
11245		39.27	8.78	0	39		-10	55
11265		39.32	8.78	0	39		-10	55
11285		39.27	8.78	0	39		-10	55
11300		39.27	8.78	0	39		-10	55
11305		39.22	8.78	0	39		-10	55
11325		39.2	8.78	0	39		-10	55
11345		39.31	8.78	0	39		-10	55
11365		39.44	8.78	0	39		-10	55
11385		39.33	8.78	0	39		-10	55
11405		39.34	8.78	0	39		-10	55
11425		39.2	8.78	0	39		-10	55
11445		39.37	8.78	0	39		-10	55
11465		39.41	8.78	0	39		-10	55
11485		39.45	8.78	0	39		-10	55
11490		39.45	8.94	0	39		-10	55
11505		39.47	8.94	0	39		-10	55
11525		39.32	8.94	0	39		-10	55
11545		39.35	8.94	0	39		-10	55
11550		39.35	8.94	0	39		-10	55
11565		39.41	8.94	0	39		-10	55
11585		39.33	8.94	0	39		-10	55
11605		39.4	8.94	0	39		-10	55
11615		39.4	8.94	0	39		-10	55
11625		39.45	8.94	0	39		-10	55
11645		39.41	8.94	0	39		-10	55
11665		39.33	8.94	0	39		-10	55
11675		39.33	8.94	0	39		-10	55
11685		39.36	8.94	0	39		-10	55
11705		39.27	8.94	0	39		-10	55
11725		39.33	8.94	0	39		-10	55
11740		39.33	8.94	0	39		-10	55
11745		39.38	8.94	0	39		-10	55
11765		39.33	8.94	0	39		-10	55
11785		39.16	8.94	0	39		-10	55
11800		39.16	8.94	0	39		-10	55
11805		39.2	8.94	0	39		-10	55
11825		39.26	8.94	0	39		-10	55
11845		39.2	8.94	0	39		-10	55
11865		39.3	8.94	0	39		-10	55
11885		39.15	8.94	0	39		-10	55
11905		39.12	8.94	0	39		-10	55
11925		39.18	8.94	0	39		-10	55
11945		39.29	8.94	0	39		-10	55
11965		39.17	8.94	0	39		-10	55
11985		39.02	8.94	0	39		-10	55
12005		39.04	8.94	0	39		-10	55
12025		39.2	8.94	0	39		-10	55
12045		38.99	8.94	0	39		-10	55
12050		38.99	8.94	0	39		-10	55
12065		39.08	8.94	0	39		-10	55
12085		39.18	8.94	0	39		-10	55
12105		39.05	8.94	0	39		-10	55
12115		39.05	8.94	0	39		-10	55
12125		39.08	8.94	0	39		-10	55
12145		39.1	8.94	0	39		-10	55
12165		39.04	8.94	0	39		-10	55
12175		39.04	8.94	0	39		-10	55
12185		39.14	8.94	0	39		-10	55
12205		39.04	8.94	0	39		-10	55
12225		39.06	8.94	0	39		-10	55
12240		39.06	8.94	0	39		-10	55
12245		39.32	8.94	0	39		-10	55
12265		39.31	8.94	0	39		-10	55
12285		39.35	8.94	0	39		-10	55
12300		39.35	8.94	0	39		-10	55
12305		39.32	8.94	0	39		-10	55
12325		39.47	8.94	0	39		-10	55
12345		39.6	8.94	0	39		-10	55
12360		39.6	8.94	0	39		-10	55
12365		39.79	8.94	0	39		-10	55
12385		39.94	8.94	0	39		-10	55
12405		39.98	8.94	0	39		-10	55
12425		40.05	8.94	0	39		-10	55
12445		40.43	8.94	0	39		-10	55
12465		40.54	8.94	0	39		-10	55
12485		40.56	8.94	0	39		-10	55
12505		40.82	8.94	0	39		-10	55
12525		40.96	8.94	0	39		-10	55
12545		41.28	8.94	0	39		-10	55
12550		41.28	9.1	0	39		-10	55
12565		41.49	9.1	0	39		-10	55
12585		41.55	9.1	0	39		-10	55
12605		41.87	9.1	0	39		-10	55
12610		41.87	9.1	0	39		-10	55
12625		41.86	9.1	0	39		-10	55
12645		42.1	9.1	0	39		-10	55
12665		42.56	9.1	0	39		-10	55
12675		42.56	9.1	0	39		-10	55
12685		42.46	9.1	0	39		-10	55
12705		42.67	9.1	0	39		-10	55
12725		42.87	9.1	0	39		-10	55
12735		42.87	9.1	0	39		-10	55
12745		43.04	9.1	0	39		-10	55
12765		43.29	9.1	0	39		-10	55
12785		43.49	9.1	0	39		-10	55
12800		43.49	9.1	0	39		-10	55
12805		43.66	9.1	0	39		-10	55
12825		43.82	9.1	0	39		-10	55
12845		44.05	9.1	0	39		-10	55
12860		44.05	9.1	0	39		-10	55
12865		44.19	9.1	0	39		-10	55
12885		44.4	9.1	0	39		-10	55
12905		44.51	9.1	0	39		-10	55
12925		44.79	9.1	0	39		-10	55
12945		44.89	9.1	0	39		-10	55
12965		45	9.1	0	39		-10	55
12985		45.19	9.1	0	39		-10	55
13005		45.42	9.1	0	39		-10	55
13025		45.52	9.1	0	39		-10	55
13045		45.59	9.1	0	39		-10	55
13050		45.59	9.11	0	39		-10	55
13065		45.92	9.11	0	39		-10	55
13085		46.11	9.11	0	39		-10	55
13105		46.18	9.11	0	39		-10	55
13110		46.18	9.11	0	39		-10	55
13125		46.42	9.11	0	39		-10	55
13145		46.67	9.11	0	39		-10	55
13165		46.77	9.11	0	39		-10	55
13175		46.77	9.11	0	39		-10	55
13185		46.7	9.11	0	39		-10	55
13205		47.07	9.11	0	39		-10	55
13225		47.08	9.11	0	39		-10	55
13235		47.08	9.11	0	39		-10	55
13245		47.43	9.11	0	39		-10	55
13265		47.44	9.11	0	39		-10	55
13285		47.53	9.11	0	39		-10	55
13300		47.53	9.11	0	39		-10	55
13305		47.7	9.11	0	39		-10	55
13325		47.7	9.11	0	39		-10	55
13345		48.03	9.11	0	39		-10	55
13360		48.03	9.11	0	39		-10	55
13365		48.14	9.11	0	39		-10	55
13385		48.21	9.11	0	39		-10	55
13405		48.25	9.11	0	39		-10	55
13425		48.27	9.11	0	39		-10	55
13445		48.42	9.11	0	39		-10	55
13465		48.38	9.11	0	39		-10	55
13485		48.52	9.11	0	39		-10	55
13505		48.66	9.11	0	39		-10	55
13525		48.65	9.11	0	39		-10	55
13545		48.79	9.11	0	39		-10	55
13550		48.79	9.25	0	39		-10	55
13565		48.81	9.25	0	39		-10	55
13585		48.81	9.25	0	39		-10	55
13605		48.84	9.25	0	39		-10	55
13610		48.84	9.25	0	39		-10	55
13625		48.78	9.25	0	39		-10	55
13645		48.87	9.25	0	39		-10	55
13665		48.81	9.25	0	39		-10	55
13670		48.81	9.25	0	39		-10	55
13685		48.85	9.25	0	39		-10	55
13705		48.91	9.25	0	39		-10	55
13725		48.76	9.25	0	39		-10	55
13735		48.76	9.25	0	39		-10	55
13745		48.71	9.25	0	39		-10	55
13765		48.75	9.25	0	39		-10	55
13785		48.83	9.25	0	39		-10	55
13795		48.83	9.25	0	39		-10	55
13805		48.66	9.25	0	39		-10	55
13825		48.6	9.25	0	39		-10	55
13845		48.57	9.25	0	39		-10	55
13860		48.57	9.25	0	39		-10	55
13865		48.43	9.25	0	39		-10	55
13885		48.48	9.25	0	39		-10	55
13905		48.23	9.25	0	39		-10	55
13920		48.23	9.25	0	39		-10	55
13925		48.13	9.25	0	39		-10	55
13945		47.98	9.25	0	39		-10	55
13965		48.06	9.25	0	39		-10	55
13985		47.76	9.25	0	39		-10	55
14005		47.61	9.25	0	39		-10	55
14025		47.39	9.25	0	39		-10	55
14045		47.12	9.25	0	39		-10	55
14065		46.8	9.25	0	39		-10	55
14085		46.81	9.25	0	39		-10	55
14105		46.53	9.25	0	39		-10	55
14110		46.53	9.1	0	39		-10	55
14125		46.27	9.1	0	39		-10	55
14145		46.17	9.1	0	39		-10	55
14165		45.8	9.1	0	39		-10	55
14170		45.8	9.1	0	39		-10	55
14185		45.66	9.1	0	39		-10	55
14205		45.48	9.1	0	39		-10	55
14225		45.14	9.1	0	39		-10	55
14235		45.14	9.1	0	39		-10	55
14245		44.86	9.1	0	39		-10	55
14265		44.82	9.1	0	39		-10	55
14285		44.49	9.1	0	39		-10	55
14295		44.49	9.1	0	39		-10	55
14305		44.31	9.1	0	39		-10	55
14325		44.12	9.1	0	39		-10	55
14345		43.91	9.1	0	39		-10	55
14360		43.91	9.1	0	39		-10	55
14365		43.82	9.1	0	39		-10	55
14385		43.5	9.1	0	39		-10	55
14405		43.34	9.1	0	39		-10	55
14420		43.34	9.1	0	39		-10	55
14425		43.18	9.1	0	39		-10	55
14445		43	9.1	0	39		-10	55
14465		42.74	9.1	0	39		-10	55
14485		42.57	9.1	0	39		-10	55
14505		42.16	9.1	0	39		-10	55
14525		42.19	9.1	0	39		-10	55
14545		42.03	9.1	0	39		-10	55
14565		41.79	9.1	0	39		-10	55
14585		41.6	9.1	0	39		-10	55
14605		41.63	9.1	0	39		-10	55
14610		41.63	9.43	0	39		-10	55
14625		41.34	9.43	0	39		-10	55
14645		41.15	9.43	0	39		-10	55
14665		41.01	9.43	0	39		-10	55
14670		41.01	9.43	0	39		-10	55
14685		40.9	9.43	0	39		-10	55
14705		40.67	9.43	0	39		-10	55
14725		40.42	9.43	0	39		-10	55
14735		40.42	9.43	0	39		-10	55
14745		40.46	9.43	0	39		-10	55
14765		40.39	9.43	0	39		-10	55
14785		40.14	9.43	0	39		-10	55
14795		40.14	9.43	0	39		-10	55
14805		39.87	9.43	0	39		-10	55
14825		39.96	9.43	0	39		-10	55
14845		39.79	9.43	0	39		-10	55
14855		39.79	9.43	0	39		-10	55
14865		39.58	9.43	0	39		-10	55
14885		39.43	9.43	0	39		-10	55
14905		39.43	9.43	0	39		-10	55
14920		39.43	9.43	0	39		-10	55
14925		39.34	9.43	0	39		-10	55
14945		39.23	9.43	0	39		-10	55
14965		39.28	9.43	0	39		-10	55
14980		39.28	9.43	0	39		-10	55
14985		39.2	9.43	0	39		-10	55
15005		38.99	9.43	0	39		-10	55
15025		39	9.43	0	39		-10	55
15045		39.05	9.43	0	39		-10	55
15065		38.92	9.43	0	39		-10	55
15085		38.94	9.43	0	39		-10	55
15105		38.97	9.43	0	39		-10	55
15110		38.97	9.21	0	39		-10	55
15125		38.99	9.21	0	39		-10	55
15145		39.05	9.21	0	39		-10	55
15165		39.1	9.21	0	39		-10	55
15170		39.1	9.21	0	39		-10	55
15185		39.06	9.21	0	39		-10	55
15205		38.97	9.21	0	39		-10	55
15225		39.18	9.21	0	39		-10	55
15230		39.18	9.21	0	39		-10	55
15245		39.07	9.21	0	39		-10	55
15265		39.31	9.21	0	39		-10	55
15285		39.25	9.21	0	39		-10	55
15295		39.25	9.21	0	39		-10	55
15305		39.39	9.21	0	39		-10	55
15325		39.52	9.21	0	39		-10	55
15345		39.51	9.21	0	39		-10	55
15355		39.51	9.21	0	39		-10	55
15365		39.69	9.21	0	39		-10	55
15385		39.88	9.21	0	39		-10	55
15405		39.89	9.21	0	39		-10	55
15420		39.89	9.21	0	39		-10	55
15425		40.22	9.21	0	39		-10	55
15445		40.5	9.21	0	39		-10	55
15465		40.43	9.21	0	39		-10	55
15480		40.43	9.21	0	39		-10	55
15485		40.83	9.21	0	39		-10	55
15505		40.83	9.21	0	39		-10	55
15525		41.09	9.21	0	39		-10	55
15545		41.4	9.21	0	39		-10	55
15565		41.56	9.21	0	39		-10	55
15585		41.67	9.21	0	39		-10	55
15605		41.91	9.21	0	39		-10	55
15625		42.03	9.21	0	39		-10	55
15645		42.28	9.21	0	39		-10	55
15665		42.49	9.21	0	39		-10	55
15670		42.49	9.35	0	39		-10	55
15685		42.7	9.35	0	39		-10	55
15705		42.84	9.35	0	39		-10	55
15725		43.18	9.35	0	39		-10	55
15730		43.18	9.35	0	39		-10	55
15745		43.38	9.35	0	39		-10	55
15765		43.65	9.35	0	39		-10	55
15785		43.7	9.35	0	39		-10	55
15795		43.7	9.35	0	39		-10	55
15805		43.98	9.35	0	39		-10	55
15825		44.15	9.35	0	39		-10	55
15845		44.51	9.35	0	39		-10	55
15855		44.51	9.35	0	39		-10	55
15865		44.44	9.35	0	39		-10	55
15885		44.76	9.35	0	39		-10	55
15905		44.9	9.35	0	39		-10	55
15920		44.9	9.35	0	39		-10	55
15925		45.12	9.35	0	39		-10	55
15945		45.19	9.35	0	39		-10	55
15965		45.49	9.35	0	39		-10	55
15980		45.49	9.35	0	39		-10	55
15985		45.64	9.35	0	39		-10	55
16005		45.7	9.35	0	39		-10	55
16025		46.04	9.35	0	39		-10	55
16045		46.32	9.35	0	39		-10	55
16065		46.37	9.35	0	39		-10	55
16085		46.57	9.35	0	39		-10	55
16105		46.66	9.35	0	39		-10	55
16125		46.92	9.35	0	39		-10	55
16145		47.19	9.35	0	39		-10	55
16165		47.26	9.35	0	39		-10	55
16170		47.26	9.43	0	39		-10	55
16185		47.41	9.43	0	39		-10	55
16205		47.45	9.43	0	39		-10	55
16225		47.62	9.43	0	39		-10	55
16230		47.62	9.43	0	39		-10	55
16245		47.85	9.43	0	39		-10	55
16265		48.1	9.43	0	39		-10	55
16285		48.18	9.43	0	39		-10	55
16290		48.18	9.43	0	39		-10	55
16305		48.17	9.43	0	39		-10	55
16325		48.4	9.43	0	39		-10	55
16345		48.57	9.43	0	39		-10	55
16355		48.57	9.43	0	39		-10	55
16365		48.69	9.43	0	39		-10	55
16385		48.71	9.43	0	39		-10	55
16405		48.62	9.43	0	39		-10	55
16420		48.62	9.43	0	39		-10	55
16425		48.81	9.43	0	39		-10	55
16445		48.94	9.43	0	39		-10	55
16465		49.01	9.43	0	39		-10	55
16480		49.01	9.43	0	39		-10	55
16485		49	9.43	0	39		-10	55
16505		48.86	9.43	0	39		-10	55
16525		49.07	9.43	0	39		-10	55
16540		49.07	9.43	0	39		-10	55
16545		49.2	9.43	0	39		-10	55
16565		49	9.43	0	39		-10	55
16585		49.12	9.43	0	39		-10	55
16605		48.99	9.43	0	39		-10	55
16625		49.2	9.43	0	39		-10	55
16645		48.94	9.43	0	39		-10	55
16665		49.1	9.43	0	39		-10	55
16685		48.84	9.43	0	39		-10	55
16705		48.78	9.43	0	39		-10	55
16725		48.66	9.43	0	39		-10	55
16730		48.66	9.37	0	39		-10	55
16745		48.65	9.37	0	39		-10	55
16765		48.46	9.37	0	39		-10	55
16785		48.13	9.37	0	39		-10	55
16790		48.13	9.37	0	39		-10	55
16805		48.03	9.37	0	39		-10	55
16825		47.93	9.37	0	39		-10	55
16845		47.95	9.37	0	39		-10	55
16855		47.95	9.37	0	39		-10	55
16865		47.66	9.37	0	39		-10	55
16885		47.35	9.37	0	39		-10	55
16905		47.11	9.37	0	39		-10	55
16915		47.11	9.37	0	39		-10	55
16925		46.89	9.37	0	39		-10	55
16945		46.59	9.37	0	39		-10	55
16965		46.34	9.37	0	39		-10	55
16980		46.34	9.37	0	39		-10	55
16985		46.2	9.37	0	39		-10	55
17005		46.09	9.37	0	39		-10	55
17025		45.69	9.37	0	39		-10	55
17040		45.69	9.37	0	39		-10	55
17045		45.59	9.37	0	39		-10	55
17065		45.27	9.37	0	39		-10	55
17085		45.13	9.37	0	39		-10	55
17105		44.91	9.37	0	39		-10	55
17125		44.66	9.37	0	39		-10	55
17145		44.49	9.37	0	39		-10	55
17165		44.11	9.37	0	39		-10	55
17185		44.03	9.37	0	39		-10	55
17205		43.8	9.37	0	39		-10	55
17225		43.73	9.37	0	39		-10	55
17230		43.73	9.42	0	39		-10	55
17245		43.43	9.42	0	39		-10	55
17265		43.32	9.42	0	39		-10	55
17285		43.11	9.42	0	39		-10	55
17290		43.11	9.42	0	39		-10	55
17305		42.88	9.42	0	39		-10	55
17325		42.68	9.42	0	39		-10	55
17345		42.51	9.42	0	39		-10	55
17355		42.51	9.42	0	39		-10	55
17365		42.4	9.42	0	39		-10	55
17385		42.05	9.42	0	39		-10	55
17405		41.97	9.42	0	39		-10	55
17415		41.97	9.42	0	39		-10	55
17425		41.86	9.42	0	39		-10	55
17445		41.71	9.42	0	39		-10	55
17465		41.47	9.42	0	39		-10	55
17480		41.47	9.42	0	39		-10	55
17485		41.52	9.42	0	39		-10	55
17505		41.09	9.42	0	39		-10	55
17525		41.05	9.42	0	39		-10	55
17540		41.05	9.42	0	39		-10	55
17545		40.85	9.42	0	39		-10	55
17565		40.69	9.42	0	39		-10	55
17585		40.56	9.42	0	39		-10	55
17605		40.4	9.42	0	39		-10	55
17625		40.39	9.42	0	39		-10	55
17645		40.04	9.42	0	39		-10	55
17665		39.96	9.42	0	39		-10	55
17685		39.78	9.42	0	39		-10	55
17705		39.87	9.42	0	39		-10	55
17725		39.74	9.42	0	39		-10	55
17730		39.74	9.58	0	39		-10	55
17745		39.57	9.58	0	39		-10	55
17765		39.49	9.58	0	39		-10	55
17785		39.41	9.58	0	39		-10	55
17790		39.41	9.58	0	39		-10	55
17805		39.43	9.58	0	39		-10	55
17825		39.39	9.58	0	39		-10	55
17845		39.33	9.58	0	39		-10	55
17850		39.33	9.58	0	39		-10	55
17865		39.3	9.58	0	39		-10	55
17885		39.1	9.58	0	39		-10	55
17905		39.04	9.58	0	39		-10	55
17915		39.04	9.58	0	39		-10	55
17925		39.18	9.58	0	39		-10	55
17945		39.08	9.58	0	39		-10	55
17965		39.03	9.58	0	39		-10	55
17975		39.03	9.58	0	39		-10	55
17985		39.03	9.58	0	39		-10	55
18005		39.02	9.58	0	39		-10	55
18025		39.06	9.58	0	39		-10	55
18040		39.06	9.58	0	39		-10	55
18045		39.19	9.58	0	39		-10	55
18065		39.01	9.58	0	39		-10	55
18085		39.13	9.58	0	39		-10	55
18100		39.13	9.58	0	39		-10	55
18105		39.05	9.58	0	39		-10	55
18125		39.19	9.58	0	39		-10	55
18145		39.18	9.58	0	39		-10	55
18165		39.34	9.58	0	39		-10	55
18185		39.29	9.58	0	39		-10	55
18205		39.61	9.58	0	39		-10	55
18225		39.53	9.58	0	39		-10	55
18245		39.7	9.58	0	39		-10	55
18265		39.76	9.58	0	39		-10	55
18285		40.05	9.58	0	39		-10	55
18290		40.05	9.52	0	39		-10	55
18305		40.07	9.52	0	39		-10	55
18325		40.33	9.52	0	39		-10	55
18345		40.49	9.52	0	39		-10	55
18350		40.49	9.52	0	39		-10	55
18365		40.57	9.52	0	39		-10	55
18385		40.91	9.52	0	39		-10	55
18405		40.96	9.52	0	39		-10	55
18415		40.96	9.52	0	39		-10	55
18425		41.26	9.52	0	39		-10	55
18445		41.38	9.52	0	39		-10	55
18465		41.55	9.52	0	39		-10	55
18475		41.55	9.52	0	39		-10	55
18485		41.85	9.52	0	39		-10	55
18505		41.9	9.52	0	39		-10	55
18525		42.12	9.52	0	39		-10	55
18540		42.12	9.52	0	39		-10	55
18545		42.4	9.52	0	39		-10	55
18565		42.53	9.52	0	39		-10	55
18585		42.75	9.52	0	39		-10	55
18600		42.75	9.52	0	39		-10	55
18605		43.12	9.52	0	39		-10	55
18625		43.26	9.52	0	39		-10	55
18645		43.38	9.52	0	39		-10	55
18665		43.64	9.52	0	39		-10	55
18685		43.95	9.52	0	39		-10	55
18705		44.12	9.52	0	39		-10	55
18725		44.2	9.52	0	39		-10	55
18745		44.49	9.52	0	39		-10	55
18765		44.74	9.52	0	39		-10	55
18785		44.77	9.52	0	39		-10	55
18790		44.77	9.62	0	39		-10	55
18805		45.08	9.62	0	39		-10	55
18825		45.33	9.62	0	39		-10	55
18845		45.47	9.62	0	39		-10	55
18850		45.47	9.62	0	39		-10	55
18865		45.66	9.62	0	39		-10	55
18885		45.72	9.62	0	39		-10	55
18905		45.95	9.62	0	39		-10	55
18915		45.95	9.62	0	39		-10	55
18925		46.26	9.62	0	39		-10	55
18945		46.31	9.62	0	39		-10	55
18965		46.5	9.62	0	39		-10	55
18975		46.5	9.62	0	39		-10	55
18985		46.59	9.62	0	39		-10	55
19005		46.98	9.62	0	39		-10	55
19025		47.13	9.62	0	39		-10	55
19040		47.13	9.62	0	39		-10	55
19045		47.3	9.62	0	39		-10	55
19065		47.44	9.62	0	39		-10	55
19085		47.57	9.62	0	39		-10	55
19100		47.57	9.62	0	39		-10	55
19105		47.71	9.62	0	39		-10	55
19125		47.86	9.62	0	39		-10	55
19145		48.16	9.62	0	39		-10	55
19160		48.16	9.62	0	39		-10	55
19165		48.12	9.62	0	39		-10	55
19185		48.32	9.62	0	39		-10	55
19205		48.48	9.62	0	39		-10	55
19225		48.53	9.62	0	39		-10	55
19245		48.64	9.62	0	39		-10	55
19265		48.63	9.62	0	39		-10	55
19285		48.58	9.62	0	39		-10	55
19305		48.7	9.62	0	39		-10	55
19325		48.91	9.62	0	39		-10	55
19345		48.94	9.62	0	39		-10	55
19350		48.94	9.72	0	39		-10	55
19365		48.99	9.72	0	39		-10	55
19385		49	9.72	0	39		-10	55
19405		48.94	9.72	0	39		-10	55
19410		48.94	9.72	0	39		-10	55
19425		49.21	9.72	0	39		-10	55
19445		49.15	9.72	0	39		-10	55
19465		48.93	9.72	0	39		-10	55
19475		48.93	9.72	0	39		-10	55
19485		49.08	9.72	0	39		-10	55
19505		49.03	9.72	0	39		-10	55
19525		48.9	9.72	0	39		-10	55
19535		48.9	9.72	0	39		-10	55
19545		48.9	9.72	0	39		-10	55
19565		48.98	9.72	0	39		-10	55
19585		48.74	9.72	0	39		-10	55
19600		48.74	9.72	0	39		-10	55
19605		48.7	9.72	0	39		-10	55
19625		48.64	9.72	0	39		-10	55
19645		48.58	9.72	0	39		-10	55
19660		48.58	9.72	0	39		-10	55
19665		48.21	9.72	0	39		-10	55
19685		48.08	9.72	0	39		-10	55
19705		47.96	9.72	0	39		-10	55
19725		47.82	9.72	0	39		-10	55
19745		47.52	9.72	0	39		-10	55
19765		47.47	9.72	0	39		-10	55
19785		47.18	9.72	0	39		-10	55
19805		46.82	9.72	0	39		-10	55
19825		46.58	9.72	0	39		-10	55
19845		46.47	9.72	0	39		-10	55
19850		46.47	9.82	0	39		-10	55
19865		46.31	9.82	0	39		-10	55
19885		46.12	9.82	0	39		-10	55
19905		45.81	9.82	0	39		-10	55
19910		45.81	9.82	0	39		-10	55
19925		45.73	9.82	0	39		-10	55
19945		45.39	9.82	0	39		-10	55
19965		45.07	9.82	0	39		-10	55
19975		45.07	9.82	0	39		-10	55
19985		44.86	9.82	0	39		-10	55
20005		44.71	9.82	0	39		-10	55
20025		44.55	9.82	0	39		-10	55
20035		44.55	9.82	0	39		-10	55
20045		44.25	9.82	0	39		-10	55
20065		44.13	9.82	0	39		-10	55
20085		43.89	9.82	0	39		-10	55
20100		43.89	9.82	0	39		-10	55
20105		43.76	9.82	0	39		-10	55
20125		43.49	9.82	0	39		-10	55
20145		43.5	9.82	0	39		-10	55
20160		43.5	9.82	0	39		-10	55
20165		43.27	9.82	0	39		-10	55
20185		42.8	9.82	0	39		-10	55
20205		42.8	9.82	0	39		-10	55
20225		42.58	9.82	0	39		-10	55
20245		42.38	9.82	0	39		-10	55
20265		42.18	9.82	0	39		-10	55
20285		42.08	9.82	0	39		-10	55
20305		41.95	9.82	0	39		-10	55
20325		41.67	9.82	0	39		-10	55
20345		41.45	9.82	0	39		-10	55
20350		41.45	9.74	0	39		-10	55
20365		41.4	9.74	0	39		-10	55
20385		41.17	9.74	0	39		-10	55
20405		41.27	9.74	0	39		-10	55
20410		41.27	9.74	0	39		-10	55
20425		40.98	9.74	0	39		-10	55
20445		40.84	9.74	0	39		-10	55
20465		40.51	9.74	0	39		-10	55
20470		40.51	9.74	0	39		-10	55
20485		40.48	9.74	0	39		-10	55
20505		40.39	9.74	0	39		-10	55
20525		40.22	9.74	0	39		-10	55
20535		40.22	9.74	0	39		-10	55
20545		40.06	9.74	0	39		-10	55
20565		39.85	9.74	0	39		-10	55
20585		39.84	9.74	0	39		-10	55
20595		39.84	9.74	0	39		-10	55
20605		39.72	9.74	0	39		-10	55
20625		39.6	9.74	0	39		-10	55
20645		39.64	9.74	0	39		-10	55
20660		39.64	9.74	0	39		-10	55
20665		39.42	9.74	0	39		-10	55
20685		39.39	9.74	0	39		-10	55
20705		39.29	9.74	0	39		-10	55
20725		39.3	9.74	0	39		-10	55
20745		39.25	9.74	0	39		-10	55
20765		39.08	9.74	0	39		-10	55
20785		39.09	9.74	0	39		-10	55
20805		39.1	9.74	0	39		-10	55
20825		39.13	9.74	0	39		-10	55
20845		39.03	9.74	0	39		-10	55
20865		39.05	9.74	0	39		-10	55
20885		38.93	9.74	0	39		-10	55
20905		39.05	9.74	0	39		-10	55
20910		39.05	9.8	0	39		-10	55
20925		39.1	9.8	0	39		-10	55
20945		39.05	9.8	0	39		-10	55
20965		39.09	9.8	0	39		-10	55
20970		39.09	9.8	0	39		-10	55
20985		39.1	9.8	0	39		-10	55
21005		39.05	9.8	0	39		-10	55
21025		39.34	9.8	0	39		-10	55
21035		39.34	9.8	0	39		-10	55
21045		39.22	9.8	0	39		-10	55
21065		39.32	9.8	0	39		-10	55
21085		39.36	9.8	0	39		-10	55
21095		39.36	9.8	0	39		-10	55
21105		39.6	9.8	0	39		-10	55
21125		39.58	9.8	0	39		-10	55
21145		39.74	9.8	0	39		-10	55
21160		39.74	9.8	0	39		-10	55
21165		39.94	9.8	0	39		-10	55
21185		40.06	9.8	0	39		-10	55
21205		40.29	9.8	0	39		-10	55
21220		40.29	9.8	0	39		-10	55
21225		40.42	9.8	0	39		-10	55
21245		40.54	9.8	0	39		-10	55
21265		40.68	9.8	0	39		-10	55
21285		40.9	9.8	0	39		-10	55
21305		41.2	9.8	0	39		-10	55
21325		41.37	9.8	0	39		-10	55
21345		41.6	9.8	0	39		-10	55
21365		41.75	9.8	0	39		-10	55
21385		41.92	9.8	0	39		-10	55
21405		42.25	9.8	0	39		-10	55
21410		42.25	9.92	0	39		-10	55
21425		42.32	9.92	0	39		-10	55
21445		42.52	9.92	0	39		-10	55
21465		42.77	9.92	0	39		-10	55
21470		42.77	9.92	0	39		-10	55
21485		42.91	9.92	0	39		-10	55
21505		43.19	9.92	0	39		-10	55
21525		43.39	9.92	0	39		-10	55
21535		43.39	9.92	0	39		-10	55
21545		43.64	9.92	0	39		-10	55
21565		43.97	9.92	0	39		-10	55
21585		44.11	9.92	0	39		-10	55
21595		44.11	9.92	0	39		-10	55
21605		44.22	9.92	0	39		-10	55
21625		44.47	9.92	0	39		-10	55
21645		44.65	9.92	0	39		-10	55
21660		44.65	9.92	0	39		-10	55
21665		44.98	9.92	0	39		-10	55
21685		45.08	9.92	0	39		-10	55
21705		45.25	9.92	0	39		-10	55
21720		45.25	9.92	0	39		-10	55
21725		45.57	9.92	0	39		-10	55
21745		45.62	9.92	0	39		-10	55
21765		45.8	9.92	0	39		-10	55
21785		46.05	9.92	0	39		-10	55
21805		46.21	9.92	0	39		-10	55
21825		46.22	9.92	0	39		-10	55
21845		46.56	9.92	0	39		-10	55
21865		46.54	9.92	0	39		-10	55
21885		46.74	9.92	0	39		-10	55
21905		47.11	9.92	0	39		-10	55
21925		47.34	9.92	0	39		-10	55
21945		47.46	9.92	0	39		-10	55
21965		47.71	9.92	0	39		-10	55
21970		47.71	9.89	0	39		-10	55
21985		47.69	9.89	0	39		-10	55
22005		47.79	9.89	0	39		-10	55
22025		48.08	9.89	0	39		-10	55
22035		48.08	9.89	0	39		-10	55
22045		48.22	9.89	0	39		-10	55
22065		48.48	9.89	0	39		-10	55
22085		48.38	9.89	0	39		-10	55
22095		48.38	9.89	0	39		-10	55
22105		48.58	9.89	0	39		-10	55
22125		48.52	9.89	0	39		-10	55
22145		48.64	9.89	0	39		-10	55
22155		48.64	9.89	0	39		-10	55
22165		48.76	9.89	0	39		-10	55
22185		48.85	9.89	0	39		-10	55
22205		48.91	9.89	0	39		-10	55
22220		48.91	9.89	0	39		-10	55
22225		48.99	9.89	0	39		-10	55
22245		49	9.89	0	39		-10	55
22265		49.17	9.89	0	39		-10	55
22280		49.17	9.89	0	39		-10	55
22285		48.99	9.89	0	39		-10	55
22305		49.03	9.89	0	39		-10	55
22325		48.98	9.89	0	39		-10	55
22345		49.12	9.89	0	39		-10	55
22365		49.15	9.89	0	39		-10	55
22385		49.12	9.89	0	39		-10	55
22405		48.77	9.89	0	39		-10	55
22425		48.77	9.89	0	39		-10	55
22445		48.86	9.89	0	39		-10	55
22465		48.63	9.89	0	39		-10	55
22470		48.63	10.12	0	39		-10	55
22485		48.46	10.12	0	39		-10	55
22505		48.4	10.12	0	39		-10	55
22525		48.28	10.12	0	39		-10	55
22530		48.28	10.12	0	39		-10	55
22545		47.97	10.12	0	39		-10	55
22565		48.07	10.12	0	39		-10	55
22585		47.76	10.12	0	39		-10	55
22595		47.76	10.12	0	39		-10	55
22605		47.54	10.12	0	39		-10	55
22625		47.37	10.12	0	39		-10	55
22645		47.1	10.12	0	39		-10	55
22655		47.1	10.12	0	39		-10	55
22665		46.96	10.12	0	39		-10	55
22685		46.49	10.12	0	39		-10	55
22705		46.51	10.12	0	39		-10	55
22720		46.51	10.12	0	39		-10	55
22725		46.27	10.12	0	39		-10	55
22745		46.2	10.12	0	39		-10	55
22765		45.79	10.12	0	39		-10	55
22780		45.79	10.12	0	39		-10	55
22785		45.58	10.12	0	39		-10	55
22805		45.22	10.12	0	39		-10	55
22825		44.98	10.12	0	39		-10	55
22845		44.92	10.12	0	39		-10	55
22865		44.62	10.12	0	39		-10	55
22885		44.27	10.12	0	39		-10	55
22905		44.17	10.12	0	39		-10	55
22925		44.08	10.12	0	39		-10	55
22945		43.74	10.12	0	39		-10	55
22965		43.66	10.12	0	39		-10	55
22975		43.66	9.95	0	39		-10	55
22985		43.38	9.95	0	39		-10	55
23005		43.3	9.95	0	39		-10	55
23025		43.21	9.95	0	39		-10	55
23030		43.21	9.95	0	39		-10	55
23045		42.99	9.95	0	39		-10	55
23065		42.68	9.95	0	39		-10	55
23085		42.63	9.95	0	39		-10	55
23095		42.63	9.95	0	39		-10	55
23105		42.33	9.95	0	39		-10	55
23125		42.1	9.95	0	39		-10	55
23145		42.03	9.95	0	39		-10	55
23155		42.03	9.95	0	39		-10	55
23165		41.8	9.95	0	39		-10	55
23185		41.6	9.95	0	39		-10	55
23205		41.42	9.95	0	39		-10	55
23220		41.42	9.95	0	39		-10	55
23225		41.23	9.95	0	39		-10	55
23245		41.05	9.95	0	39		-10	55
23265		40.95	9.95	0	39		-10	55
23280		40.95	9.95	0	39		-10	55
23285		40.91	9.95	0	39		-10	55
23305		40.71	9.95	0	39		-10	55
23325		40.62	9.95	0	39		-10	55
23345		40.39	9.95	0	39		-10	55
23365		40.37	9.95	0	39		-10	55
23385		40.19	9.95	0	39		-10	55
23405		39.99	9.95	0	39		-10	55
23425		40.07	9.95	0	39		-10	55
23445		39.71	9.95	0	39		-10	55
23465		39.72	9.95	0	39		-10	55
23485		39.63	9.95	0	39		-10	55
23505		39.49	9.95	0	39		-10	55
23525		39.41	9.95	0	39		-10	55
23530		39.41	10.16	0	39		-10	55
23545		39.34	10.16	0	39		-10	55
23565		39.21	10.16	0	39		-10	55
23585		39.1	10.16	0	39		-10	55
23590		39.1	10.16	0	39		-10	55
23605		39.11	10.16	0	39		-10	55
23625		39.08	10.16	0	39		-10	55
23645		39.06	10.16	0	39		-10	55
23655		39.06	10.16	0	39		-10	55
23665		39.04	10.16	0	39		-10	55
23685		38.92	10.16	0	39		-10	55
23705		39.1	10.16	0	39		-10	55
23715		39.1	10.16	0	39		-10	55
23725		39.13	10.16	0	39		-10	55
23745		39.08	10.16	0	39		-10	55
23765		39	10.16	0	39		-10	55
23780		39	10.16	0	39		-10	55
23785		38.98	10.16	0	39		-10	55
23805		39.17	10.16	0	39		-10	55
23825		39.12	10.16	0	39		-10	55
23840		39.12	10.16	0	39		-10	55
23845		39.1	10.16	0	39		-10	55
23865		39.16	10.16	0	39		-10	55
23885		39.34	10.16	0	39		-10	55
23905		39.36	10.16	0	39		-10	55
23925		39.53	10.16	0	39		-10	55
23945		39.64	10.16	0	39		-10	55
23965		39.75	10.16	0	39		-10	55
23985		39.83	10.16	0	39		-10	55
24005		39.96	10.16	0	39		-10	55
24025		40.24	10.16	0	39		-10	55
24030		40.24	10.11	0	39		-10	55
24045		40.3	10.11	0	39		-10	55
24065		40.46	10.11	0	39		-10	55
24085		40.65	10.11	0	39		-10	55
24090		40.65	10.11	0	39		-10	55
24105		40.94	10.11	0	39		-10	55
24125		41.03	10.11	0	39		-10	55
24145		41.34	10.11	0	39		-10	55
24155		41.34	10.11	0	39		-10	55
24165		41.58	10.11	0	39		-10	55
24185		41.71	10.11	0	39		-10	55
24205		41.88	10.11	0	39		-10	55
24215		41.88	10.11	0	39		-10	55
24225		42.04	10.11	0	39		-10	55
24245		42.37	10.11	0	39		-10	55
24265		42.6	10.11	0	39		-10	55
24280		42.6	10.11	0	39		-10	55
24285		42.69	10.11	0	39		-10	55
24305		42.93	10.11	0	39		-10	55
24325		43.27	10.11	0	39		-10	55
24340		43.27	10.11	0	39		-10	55
24345		43.5	10.11	0	39		-10	55
24365		43.66	10.11	0	39		-10	55
24385		43.77	10.11	0	39		-10	55
24405		44.09	10.11	0	39		-10	55
24425		44.23	10.11	0	39		-10	55
24445		44.49	10.11	0	39		-10	55
24465		44.75	10.11	0	39		-10	55
24485		44.82	10.11	0	39		-10	55
24505		45.18	10.11	0	39		-10	55
24525		45.31	10.11	0	39		-10	55
24530		45.31	10.26	0	39		-10	55
24545		45.45	10.26	0	39		-10	55
24565		45.53	10.26	0	39		-10	55
24585		45.78	10.26	0	39		-10	55
24590		45.78	10.26	0	39		-10	55
24605		45.94	10.26	0	39		-10	55
24625		46.36	10.26	0	39		-10	55
24645		46.37	10.26	0	39		-10	55
24655		46.37	10.26	0	39		-10	55
24665		46.64	10.26	0	39		-10	55
24685		46.69	10.26	0	39		-10	55
24705		46.95	10.26	0	39		-10	55
24715		46.95	10.26	0	39		-10	55
24725		47.07	10.26	0	39		-10	55
24745		47.36	10.26	0	39		-10	55
24765		47.49	10.26	0	39		-10	55
24775		47.49	10.26	0	39		-10	55
24785		47.73	10.26	0	39		-10	55
24805		47.94	10.26	0	39		-10	55
24825		48.05	10.26	0	39		-10	55
24840		48.05	10.26	0	39		-10	55
24845		47.96	10.26	0	39		-10	55
24865		48.2	10.26	0	39		-10	55
24885		48.23	10.26	0	39		-10	55
24900		48.23	10.26	0	39		-10	55
24905		48.53	10.26	0	39		-10	55
24925		48.43	10.26	0	39		-10	55
24945		48.52	10.26	0	39		-10	55
24965		48.78	10.26	0	39		-10	55
24985		48.7	10.26	0	39		-10	55
25005		48.82	10.26	0	39		-10	55
25025		48.89	10.26	0	39		-10	55
25045		48.92	10.26	0	39		-10	55
25065		48.94	10.26	0	39		-10	55
25085		48.9	10.26	0	39		-10	55
25090		48.9	10.22	0	39		-10	55
25105		49.15	10.22	0	39		-10	55
25125		49.21	10.22	0	39		-10	55
25145		49.06	10.22	0	39		-10	55
25150		49.06	10.22	0	39		-10	55
25165		48.93	10.22	0	39		-10	55
25185		49.06	10.22	0	39		-10	55
25205		48.94	10.22	0	39		-10	55
25215		48.94	10.22	0	39		-10	55
25225		48.86	10.22	0	39		-10	55
25245		48.73	10.22	0	39		-10	55
25265		48.71	10.22	0	39		-10	55
25275		48.71	10.22	0	39		-10	55
25285		48.53	10.22	0	39		-10	55
25305		48.36	10.22	0	39		-10	55
25325		48.21	10.22	0	39		-10	55
25340		48.21	10.22	0	39		-10	55
25345		48.06	10.22	0	39		-10	55
25365		47.96	10.22	0	39		-10	55
25385		47.88	10.22	0	39		-10	55
25400		47.88	10.22	0	39		-10	55
25405		47.65	10.22	0	39		-10	55
25425		47.33	10.22	0	39		-10	55
25445		47.13	10.22	0	39		-10	55
25465		46.75	10.22	0	39		-10	55
25485		46.64	10.22	0	39		-10	55
25505		46.48	10.22	0	39		-10	55
25525		46.3	10.22	0	39		-10	55
25545		46.06	10.22	0	39		-10	55
25565		45.74	10.22	0	39		-10	55
25585		45.53	10.22	0	39		-10	55
25590		45.53	10.31	0	39		-10	55
25605		45.23	10.31	0	39		-10	55
25625		45.08	10.31	0	39		-10	55
25645		44.93	10.31	0	39		-10	55
25650		44.93	10.31	0	39		-10	55
25665		44.62	10.31	0	39		-10	55
25685		44.45	10.31	0	39		-10	55
25705		44.03	10.31	0	39		-10	55
25715		44.03	10.31	0	39		-10	55
25725		43.96	10.31	0	39		-10	55
25745		43.9	10.31	0	39		-10	55
25765		43.67	10.31	0	39		-10	55
25775		43.67	10.31	0	39		-10	55
25785		43.45	10.31	0	39		-10	55
25805		43.23	10.31	0	39		-10	55
25825		42.99	10.31	0	39		-10	55
25840		42.99	10.31	0	39		-10	55
25845		42.74	10.31	0	39		-10	55
25865		42.8	10.31	0	39		-10	55
25885		42.37	10.31	0	39		-10	55
25900		42.37	10.31	0	39		-10	55
25905		42.42	10.31	0	39		-10	55
25925		42.14	10.31	0	39		-10	55
25945		41.94	10.31	0	39		-10	55
25965		41.95	10.31	0	39		-10	55
25985		41.79	10.31	0	39		-10	55
26005		41.59	10.31	0	39		-10	55
26025		41.35	10.31	0	39		-10	55
26045		41.24	10.31	0	39		-10	55
26065		41.14	10.31	0	39		-10	55
26085		40.96	10.31	0	39		-10	55
26105		40.75	10.31	0	39		-10	55
26125		40.55	10.31	0	39		-10	55
26145		40.34	10.31	0	39		-10	55
26150		40.34	10.22	0	39		-10	55
26165		40.34	10.22	0	39		-10	55
26185		40.12	10.22	0	39		-10	55
26205		40.04	10.22	0	39		-10	55
26210		40.04	10.22	0	39		-10	55
26225		39.94	10.22	0	39		-10	55
26245		39.86	10.22	0	39		-10	55
26265		39.71	10.22	0	39		-10	55
26275		39.71	10.22	0	39		-10	55
26285		39.6	10.22	0	39		-10	55
26305		39.49	10.22	0	39		-10	55
26325		39.44	10.22	0	39		-10	55
26335		39.44	10.22	0	39		-10	55
26345		39.37	10.22	0	39		-10	55
26365		39.24	10.22	0	39		-10	55
26385		39.16	10.22	0	39		-10	55
26400		39.16	10.22	0	39		-10	55
26405		39.29	10.22	0	39		-10	55
26425		39.21	10.22	0	39		-10	55
26445		39.15	10.22	0	39		-10	55
26460		39.15	10.22	0	39		-10	55
26465		38.97	10.22	0	39		-10	55
26485		39.09	10.22	0	39		-10	55
26505		38.99	10.22	0	39		-10	55
26525		39.09	10.22	0	39		-10	55
26545		38.97	10.22	0	39		-10	55
26565		39.03	10.22	0	39		-10	55
26585		38.96	10.22	0	39		-10	55
26605		39.04	10.22	0	39		-10	55
26625		39.19	10.22	0	39		-10	55
26645		39.05	10.22	0	39		-10	55
26650		39.05	10.33	0	39		-10	55
26665		39.28	10.33	0	39		-10	55
26685		39.28	10.33	0	39		-10	55
26705		39.32	10.33	0	39		-10	55
26710		39.32	10.33	0	39		-10	55
26725		39.52	10.33	0	39		-10	55
26745		39.61	10.33	0	39		-10	55
26765		39.57	10.33	0	39		-10	55
26775		39.57	10.33	0	39		-10	55
26785		39.71	10.33	0	39		-10	55
26805		39.91	10.33	0	39		-10	55
26825		40.07	10.33	0	39		-10	55
26835		40.07	10.33	0	39		-10	55
26845		40.21	10.33	0	39		-10	55
26865		40.41	10.33	0	39		-10	55
26885		40.62	10.33	0	39		-10	55
26900		40.62	10.33	0	39		-10	55
26905		40.76	10.33	0	39		-10	55
26925		40.93	10.33	0	39		-10	55
26945		41.1	10.33	0	39		-10	55
26960		41.1	10.33	0	39		-10	55
26965		41.41	10.33	0	39		-10	55
26985		41.5	10.33	0	39		-10	55
27005		41.83	10.33	0	39		-10	55
27025		41.79	10.33	0	39		-10	55
27045		42.08	10.33	0	39		-10	55
27065		42.3	10.33	0	39		-10	55
27085		42.52	10.33	0	39		-10	55
27105		42.67	10.33	0	39		-10	55
27125		43.22	10.33	0	39		-10	55
27145		43.29	10.33	0	39		-10	55
27150		43.29	10.36	0	39		-10	55
27165		43.47	10.36	0	39		-10	55
27185		43.67	10.36	0	39		-10	55
27205		43.85	10.36	0	39		-10	55
27210		43.85	10.36	0	39		-10	55
27225		44.15	10.36	0	39		-10	55
27245		44.45	10.36	0	39		-10	55
27265		44.38	10.36	0	39		-10	55
27275		44.38	10.36	0	39		-10	55
27285		44.79	10.36	0	39		-10	55
27305		44.94	10.36	0	39		-10	55
27325		45.15	10.36	0	39		-10	55
27335		45.15	10.36	0	39		-10	55
27345		45.35	10.36	0	39		-10	55
27365		45.49	10.36	0	39		-10	55
27385		45.7	10.36	0	39		-10	55
27400		45.7	10.36	0	39		-10	55
27405		45.93	10.36	0	39		-10	55
27425		46	10.36	0	39		-10	55
27445		46.36	10.36	0	39		-10	55
27460		46.36	10.36	0	39		-10	55
27465		46.38	10.36	0	39		-10	55
27485		46.64	10.36	0	39		-10	55
27505		46.78	10.36	0	39		-10	55
27525		47.06	10.36	0	39		-10	55
27545		47.2	10.36	0	39		-10	55
27565		47.44	10.36	0	39		-10	55
27585		47.61	10.36	0	39		-10	55
27605		47.7	10.36	0	39		-10	55
27625		47.86	10.36	0	39		-10	55
27645		47.98	10.36	0	39		-10	55
27650		47.98	10.43	0	39		-10	55
27665		48.07	10.43	0	39		-10	55
27685		48.07	10.43	0	39		-10	55
27705		48.36	10.43	0	39		-10	55
27710		48.36	10.43	0	39		-10	55
27725		48.45	10.43	0	39		-10	55
27745		48.52	10.43	0	39		-10	55
27765		48.7	10.43	0	39		-10	55
27770		48.7	10.43	0	39		-10	55
27785		48.61	10.43	0	39		-10	55
27805		48.79	10.43	0	39		-10	55
27825		48.96	10.43	0	39		-10	55
27835		48.96	10.43	0	39		-10	55
27845		48.94	10.43	0	39		-10	55
27865		48.89	10.43	0	39		-10	55
27885		48.97	10.43	0	39		-10	55
27895		48.97	10.43	0	39		-10	55
27905		48.99	10.43	0	39		-10	55
27925		49.01	10.43	0	39		-10	55
27945		48.86	10.43	0	39		-10	55
27960		48.86	10.43	0	39		-10	55
27965		48.99	10.43	0	39		-10	55
27985		48.8	10.43	0	39		-10	55
28005		48.82	10.43	0	39		-10	55
28020		48.82	10.43	0	39		-10	55
28025		48.82	10.43	0	39		-10	55
28045		48.67	10.43	0	39		-10	55
28065		48.64	10.43	0	39		-10	55
28085		48.56	10.43	0	39		-10	55
28105		48.4	10.43	0	39		-10	55
28125		48.4	10.43	0	39		-10	55
28145		48.06	10.43	0	39		-10	55
28165		47.89	10.43	0	39		-10	55
28185		47.7	10.43	0	39		-10	55
28205		47.42	10.43	0	39		-10	55
28210		47.42	10.68	0	39		-10	55
28225		47.36	10.68	0	39		-10	55
28245		46.97	10.68	0	39		-10	55
28265		46.83	10.68	0	39		-10	55
28270		46.83	10.68	0	39		-10	55
28285		46.55	10.68	0	39		-10	55
28305		46.31	10.68	0	39		-10	55
28325		46.33	10.68	0	39		-10	55
28335		46.33	10.68	0	39		-10	55
28345		46.21	10.68	0	39		-10	55
28365		45.66	10.68	0	39		-10	55
28385		45.54	10.68	0	39		-10	55
28395		45.54	10.68	0	39		-10	55
28405		45.3	10.68	0	39		-10	55
28425		45.14	10.68	0	39		-10	55
28445		44.92	10.68	0	39		-10	55
28460		44.92	10.68	0	39		-10	55
28465		44.63	10.68	0	39		-10	55
28485		44.31	10.68	0	39		-10	55
28505		44.21	10.68	0	39		-10	55
28520		44.21	10.68	0	39		-10	55
28525		43.95	10.68	0	39		-10	55
28545		43.92	10.68	0	39		-10	55
28565		43.75	10.68	0	39		-10	55
28585		43.37	10.68	0	39		-10	55
28605		43.3	10.68	0	39		-10	55
28625		43.08	10.68	0	39		-10	55
28645		42.82	10.68	0	39		-10	55
28665		42.78	10.68	0	39		-10	55
28685		42.39	10.68	0	39		-10	55
28705		42.5	10.68	0	39		-10	55
28725		42.22	10.68	0	39		-10	55
28745		42.06	10.68	0	39		-10	55
28765		41.94	10.68	0	39		-10	55
28770		41.94	10.56	0	39		-10	55
28785		41.66	10.56	0	39		-10	55
28805		41.47	10.56	0	39		-10	55
28825		41.38	10.56	0	39		-10	55
28835		41.38	10.56	0	39		-10	55
28845		41.37	10.56	0	39		-10	55
28865		41.05	10.56	0	39		-10	55
28885		40.89	10.56	0	39		-10	55
28895		40.89	10.56	0	39		-10	55
28905		40.72	10.56	0	39		-10	55
28925		40.5	10.56	0	39		-10	55
28945		40.4	10.56	0	39		-10	55
28960		40.4	10.56	0	39		-10	55
28965		40.3	10.56	0	39		-10	55
28985		40.26	10.56	0	39		-10	55
29005		40.09	10.56	0	39		-10	55
29020		40.09	10.56	0	39		-10	55
29025		39.9	10.56	0	39		-10	55
29045		39.79	10.56	0	39		-10	55
29065		39.64	10.56	0	39		-10	55
29080		39.64	10.56	0	39		-10	55
29085		39.61	10.56	0	39		-10	55
29105		39.61	10.56	0	39		-10	55
29125		39.53	10.56	0	39		-10	55
29145		39.4	10.56	0	39		-10	55
29165		39.29	10.56	0	39		-10	55
29185		39.09	10.56	0	39		-10	55
29205		39.16	10.56	0	39		-10	55
29225		39.14	10.56	0	39		-10	55
29245		39.04	10.56	0	39		-10	55
29265		39.16	10.56	0	39		-10	55
29270		39.16	10.56	0	39		-10	55
29285		38.94	10.56	0	39		-10	55
29305		38.82	10.56	0	39		-10	55
29325		39.02	10.56	0	39		-10	55
29330		39.02	10.56	0	39		-10	55
29345		39.04	10.56	0	39		-10	55
29365		38.85	10.56	0	39		-10	55
29385		38.94	10.56	0	39		-10	55
29395		38.94	10.56	0	39		-10	55
29405		38.87	10.56	0	39		-10	55
29425		39.08	10.56	0	39		-10	55
29445		39.04	10.56	0	39		-10	55
29455		39.04	10.56	0	39		-10	55
29465		39.13	10.56	0	39		-10	55
29485		39.15	10.56	0	39		-10	55
29505		39.31	10.56	0	39		-10	55
29520		39.31	10.56	0	39		-10	55
29525		39.38	10.56	0	39		-10	55
29545		39.48	10.56	0	39		-10	55
29565		39.81	10.56	0	39		-10	55
29580		39.81	10.56	0	39		-10	55
29585		39.7	10.56	0	39		-10	55
29605		40.02	10.56	0	39		-10	55
29625		39.95	10.56	0	39		-10	55
29645		40.22	10.56	0	39		-10	55
29665		40.51	10.56	0	39		-10	55
29685		40.58	10.56	0	39		-10	55
29705		40.73	10.56	0	39		-10	55
29725		41.01	10.56	0	39		-10	55
29745		41.28	10.56	0	39		-10	55
29765		41.36	10.56	0	39		-10	55
29770		41.36	10.91	0	39		-10	55
29785		41.61	10.91	0	39		-10	55
29805		41.64	10.91	0	39		-10	55
29825		42.01	10.91	0	39		-10	55
29830		42.01	10.91	0	39		-10	55
29845		42.2	10.91	0	39		-10	55
29865		42.36	10.91	0	39		-10	55
29885		42.46	10.91	0	39		-10	55
29895		42.46	10.91	0	39		-10	55
29905		42.88	10.91	0	39		-10	55
29925		43.06	10.91	0	39		-10	55
29945		43.28	10.91	0	39		-10	55
29955		43.28	10.91	0	39		-10	55
29965		43.46	10.91	0	39		-10	55
29985		43.72	10.91	0	39		-10	55
30005		43.88	10.91	0	39		-10	55
30020		43.88	10.91	0	39		-10	55
30025		44.21	10.91	0	39		-10	55
30045		44.3	10.91	0	39		-10	55
30065		44.47	10.91	0	39		-10	55
30080		44.47	10.91	0	39		-10	55
30085		44.78	10.91	0	39		-10	55
30105		45.05	10.91	0	39		-10	55
30125		45.26	10.91	0	39		-10	55
30145		45.36	10.91	0	39		-10	55
30165		45.51	10.91	0	39		-10	55
30185		45.57	10.91	0	39		-10	55
30205		46.04	10.91	0	39		-10	55
30225		46.27	10.91	0	39		-10	55
30245		46.52	10.91	0	39		-10	55
30265		46.57	10.91	0	39		-10	55
30270		46.57	10.88	0	39		-10	55
30285		46.81	10.88	0	39		-10	55
30305		46.86	10.88	0	39		-10	55
30325		47.08	10.88	0	39		-10	55
30330		47.08	10.88	0	39		-10	55
30345		47.26	10.88	0	39		-10	55
30365		47.52	10.88	0	39		-10	55
30385		47.61	10.88	0	39		-10	55
30390		47.61	10.88	0	39		-10	55
30405		47.85	10.88	0	39		-10	55
30425		47.9	10.88	0	39		-10	55
30445		48.02	10.88	0	39		-10	55
30455		48.02	10.88	0	39		-10	55
30465		48.15	10.88	0	39		-10	55
30485		48.07	10.88	0	39		-10	55
30505		48.43	10.88	0	39		-10	55
30515		48.43	10.88	0	39		-10	55
30525		48.48	10.88	0	39		-10	55
30545		48.58	10.88	0	39		-10	55
30565		48.68	10.88	0	39		-10	55
30580		48.68	10.88	0	39		-10	55
30585		48.7	10.88	0	39		-10	55
30605		48.69	10.88	0	39		-10	55
30625		48.85	10.88	0	39		-10	55
30640		48.85	10.88	0	39		-10	55
30645		48.9	10.88	0	39		-10	55
30665		48.94	10.88	0	39		-10	55
30685		48.95	10.88	0	39		-10	55
30705		48.83	10.88	0	39		-10	55
30725		48.93	10.88	0	39		-10	55
30745		48.98	10.88	0	39		-10	55
30765		48.91	10.88	0	39		-10	55
30785		48.93	10.88	0	39		-10	55
30805		48.91	10.88	0	39		-10	55
30825		48.78	10.88	0	39		-10	55
30830		48.78	10.96	0	39		-10	55
30845		48.78	10.96	0	39		-10	55
30865		48.69	10.96	0	39		-10	55
30885		48.48	10.96	0	39		-10	55
30890		48.48	10.96	0	39		-10	55
30905		48.41	10.96	0	39		-10	55
30925		48.32	10.96	0	39		-10	55
30945		48.18	10.96	0	39		-10	55
30955		48.18	10.96	0	39		-10	55
30965		48	10.96	0	39		-10	55
30985		47.96	10.96	0	39		-10	55
31005		47.81	10.96	0	39		-10	55
31015		47.81	10.96	0	39		-10	55
31025		47.56	10.96	0	39		-10	55
31045		47.43	10.96	0	39		-10	55
31065		47.14	10.96	0	39		-10	55
31080		47.14	10.96	0	39		-10	55
31085		46.79	10.96	0	39		-10	55
31105		46.63	10.96	0	39		-10	55
31125		46.43	10.96	0	39		-10	55
31140		46.43	10.96	0	39		-10	55
31145		46.21	10.96	0	39		-10	55
31165		45.98	10.96	0	39		-10	55
31185		45.87	10.96	0	39		-10	55
31205		45.67	10.96	0	39		-10	55
31225		45.46	10.96	0	39		-10	55
31245		45.13	10.96	0	39		-10	55
31265		45.01	10.96	0	39		-10	55
31285		44.78	10.96	0	39		-10	55
31305		44.44	10.96	0	39		-10	55
31325		44.27	10.96	0	39		-10	55
31330		44.27	10.79	0	39		-10	55
31345		44.11	10.79	0	39		-10	55
31365		43.83	10.79	0	39		-10	55
31385		43.66	10.79	0	39		-10	55
31390		43.66	10.79	0	39		-10	55
31405		43.43	10.79	0	39		-10	55
31425		43.26	10.79	0	39		-10	55
31445		43.2	10.79	0	39		-10	55
31455		43.2	10.79	0	39		-10	55
31465		42.87	10.79	0	39		-10	55
31485		42.62	10.79	0	39		-10	55
31505		42.59	10.79	0	39		-10	55
31515		42.59	10.79	0	39		-10	55
31525		42.57	10.79	0	39		-10	55
31545		42.23	10.79	0	39		-10	55
31565		42.12	10.79	0	39		-10	55
31580		42.12	10.79	0	39		-10	55
31585		41.8	10.79	0	39		-10	55
31605		41.77	10.79	0	39		-10	55
31625		41.59	10.79	0	39		-10	55
31640		41.59	10.79	0	39		-10	55
31645		41.45	10.79	0	39		-10	55
31665		41.38	10.79	0	39		-10	55
31685		40.99	10.79	0	39		-10	55
31700		40.99	10.79	0	39		-10	55
31705		40.88	10.79	0	39		-10	55
31725		40.86	10.79	0	39		-10	55
31745		40.6	10.79	0	39		-10	55
31765		40.35	10.79	0	39		-10	55
31785		40.27	10.79	0	39		-10	55
31805		40.18	10.79	0	39		-10	55
31825		40.13	10.79	0	39		-10	55
31845		39.94	10.79	0	39		-10	55
31865		39.85	10.79	0	39		-10	55
31885		39.7	10.79	0	39		-10	55
31890		39.7	10.84	0	39		-10	55
31905		39.58	10.84	0	39		-10	55
31925		39.46	10.84	0	39		-10	55
31945		39.53	10.84	0	39		-10	55
31950		39.53	10.84	0	39		-10	55
31965		39.3	10.84	0	39		-10	55
31985		39.24	10.84	0	39		-10	55
32005		39.26	10.84	0	39		-10	55
32015		39.26	10.84	0	39		-10	55
32025		39.16	10.84	0	39		-10	55
32045		39.06	10.84	0	39		-10	55
32065		39.14	10.84	0	39		-10	55
32075		39.14	10.84	0	39		-10	55
32085		38.96	10.84	0	39		-10	55
32105		38.94	10.84	0	39		-10	55
32125		38.82	10.84	0	39		-10	55
32140		38.82	10.84	0	39		-10	55
32145		39	10.84	0	39		-10	55
32165		39.16	10.84	0	39		-10	55
32185		38.87	10.84	0	39		-10	55
32200		38.87	10.84	0	39		-10	55
32205		38.93	10.84	0	39		-10	55
32225		38.98	10.84	0	39		-10	55
32245		38.96	10.84	0	39		-10	55
[truncated: 438 more rows]
