# Supplementary material for: Clinical identification of the stimulus intensity to measure temporal summation of second pain
Source: Sci Rep. 2022 Jul 28;12:12915. doi: 10.1038/s41598-022-17171-6 (PMC9334644; doi:10.1038/s41598-022-17171-6)
Supplement: Supplementary file 2 — Supplementary Information 2. [file 41598_2022_17171_MOESM2_ESM.zip › 43 PT2.xlsx]

## Sheet: Sheet1
Timestamp [msec]	Heater [C]	Tec [C]	Water [C]	COVAS	Baseline [C]	Events	LimiterMin [C]	LimiterMax [C]
0		40.13
20		40.18	9.95	0	40		-10	55
40		40.14	9.95	0	40		-10	55
50		40.14	9.95	0	40		-10	55
60		40.08	9.95	0	40		-10	55
80		40.15	9.95	0	40		-10	55
100		40.22	9.95	0	40		-10	55
105		40.22	9.95	0	40		-10	55
120		40.13	9.95	0	40		-10	55
140		40.12	9.95	0	40		-10	55
160		40.18	9.95	0	40		-10	55
165		40.18	9.95	0	40		-10	55
180		40.06	9.95	0	40		-10	55
200		40.12	9.95	0	40		-10	55
220		40.12	9.95	0	40		-10	55
230		40.12	9.95	0	40		-10	55
240		40.18	9.95	0	40		-10	55
260		39.92	9.95	0	40		-10	55
280		40.06	9.95	0	40		-10	55
290		40.06	9.95	0	40		-10	55
300		39.97	9.95	0	40		-10	55
320		40.04	9.95	0	40		-10	55
340		40.01	9.95	0	40		-10	55
355		40.01	9.95	0	40		-10	55
360		39.98	9.95	0	40		-10	55
380		40.01	9.95	0	40		-10	55
400		40.05	9.95	0	40		-10	55
415		40.05	9.95	0	40		-10	55
420		39.95	9.95	0	40		-10	55
440		39.93	9.95	0	40		-10	55
460		39.96	9.95	0	40		-10	55
480		39.88	9.95	0	40		-10	55
500		39.93	9.95	0	40		-10	55
520		39.99	9.95	0	40		-10	55
540		39.89	9.95	0	40		-10	55
560		39.94	9.95	0	40		-10	55
580		39.91	9.95	0	40		-10	55
600		39.92	9.95	0	40		-10	55
605		39.92	9.95	0	40		-10	55
620		39.89	9.95	0	40		-10	55
640		39.99	9.95	0	40		-10	55
660		39.93	9.95	0	40		-10	55
665		39.93	9.95	0	40		-10	55
680		40.01	9.95	0	40		-10	55
700		40.02	9.95	0	40		-10	55
720		39.93	9.95	0	40		-10	55
730		39.93	9.95	0	40		-10	55
740		39.98	9.95	0	40		-10	55
760		40.03	9.95	0	40		-10	55
780		40	9.95	0	40		-10	55
790		40	9.95	0	40		-10	55
800		40.04	9.95	0	40		-10	55
820		39.86	9.95	0	40		-10	55
840		40.01	9.95	0	40		-10	55
855		40.01	9.95	0	40		-10	55
860		39.99	9.95	0	40		-10	55
880		39.93	9.95	0	40		-10	55
900		39.96	9.95	0	40		-10	55
915		39.96	9.95	0	40		-10	55
920		40.21	9.95	0	40		-10	55
940		40.09	9.95	0	40		-10	55
960		40.08	9.95	0	40		-10	55
980		40.12	9.95	0	40		-10	55
1000		40.2	9.95	0	40		-10	55
1020		40.14	9.95	0	40		-10	55
1040		40.03	10.02	0	40		-10	55
1060		40.04	10.02	0	40		-10	55
1080		40.02	10.02	0	40		-10	55
1100		39.97	10.02	0	40		-10	55
1105		39.97	10.02	0	40		-10	55
1120		40.03	10.02	0	40		-10	55
1140		40.17	10.02	0	40		-10	55
1160		40.03	10.02	0	40		-10	55
1165		40.03	10.02	0	40		-10	55
1180		39.97	10.02	0	40		-10	55
1200		40.11	10.02	0	40		-10	55
1220		40.15	10.02	0	40		-10	55
1230		40.15	10.02	0	40		-10	55
1240		40.09	10.02	0	40		-10	55
1260		40.18	10.02	0	40		-10	55
1280		40.23	10.02	0	40		-10	55
1290		40.23	10.02	0	40		-10	55
1300		40.14	10.02	0	40		-10	55
1320		40.13	10.02	0	40		-10	55
1340		40.02	10.02	0	40		-10	55
1355		40.02	10.02	0	40		-10	55
1360		39.99	10.02	0	40		-10	55
1380		39.99	10.02	0	40		-10	55
1400		40.12	10.02	0	40		-10	55
1415		40.12	10.02	0	40		-10	55
1420		40.2	10.02	0	40		-10	55
1440		40.2	10.02	0	40		-10	55
1460		40.06	10.02	0	40		-10	55
1475		40.06	10.02	0	40		-10	55
1480		39.96	10.02	0	40		-10	55
1500		40.17	10.02	0	40		-10	55
1520		40.13	10.02	0	40		-10	55
1540		40.04	9.89	0	40		-10	55
1560		40.06	9.89	0	40		-10	55
1580		40.19	9.89	0	40		-10	55
1600		39.96	9.89	0	40		-10	55
1605		39.96	9.89	0	40		-10	55
1620		40	9.89	0	40		-10	55
1640		40	9.89	0	40		-10	55
1660		40	9.89	0	40		-10	55
1665		40	9.89	0	40		-10	55
1680		39.99	9.89	0	40		-10	55
1700		40.07	9.89	0	40		-10	55
1720		40.02	9.89	0	40		-10	55
1725		40.02	9.89	0	40		-10	55
1740		39.98	9.89	0	40		-10	55
1760		40.02	9.89	0	40		-10	55
1780		40	9.89	0	40		-10	55
1790		40	9.89	0	40		-10	55
1800		39.94	9.89	0	40		-10	55
1820		39.95	9.89	0	40		-10	55
1840		39.9	9.89	0	40		-10	55
1850		39.9	9.89	0	40		-10	55
1860		40.01	9.89	0	40		-10	55
1880		39.91	9.89	0	40		-10	55
1900		40.03	9.89	0	40		-10	55
1915		40.03	9.89	0	40		-10	55
1920		39.96	9.89	0	40		-10	55
1940		40.04	9.89	0	40		-10	55
1960		40.13	9.89	0	40		-10	55
1980		39.8	9.89	0	40		-10	55
2000		39.87	9.89	0	40		-10	55
2020		39.92	9.89	0	40		-10	55
2040		39.98	10.02	0	40		-10	55
2060		39.87	10.02	0	40		-10	55
2080		40.03	10.02	0	40		-10	55
2100		39.94	10.02	0	40		-10	55
2120		40.07	10.02	0	40		-10	55
2140		40	10.02	0	40		-10	55
2160		39.89	10.02	0	40		-10	55
2165		39.89	10.02	0	40		-10	55
2180		40.14	10.02	0	40		-10	55
2200		40.06	10.02	0	40		-10	55
2220		40.04	10.02	0	40		-10	55
2225		40.04	10.02	0	40		-10	55
2240		39.93	10.02	0	40		-10	55
2260		40.05	10.02	0	40		-10	55
2280		39.96	10.02	0	40		-10	55
2290		39.96	10.02	0	40		-10	55
2300		40	10.02	0	40		-10	55
2320		40.08	10.02	0	40		-10	55
2340		40.03	10.02	0	40		-10	55
2350		40.03	10.02	0	40		-10	55
2360		40.07	10.02	0	40		-10	55
2380		39.92	10.02	0	40		-10	55
2400		40.12	10.02	0	40		-10	55
2415		40.12	10.02	0	40		-10	55
2420		39.87	10.02	0	40		-10	55
2440		40	10.02	0	40		-10	55
2460		40.03	10.02	0	40		-10	55
2475		40.03	10.02	0	40		-10	55
2480		39.88	10.02	0	40		-10	55
2500		40.1	10.02	0	40		-10	55
2520		39.98	10.02	0	40		-10	55
2540		40.09	9.95	0	40		-10	55
2560		39.96	9.95	0	40		-10	55
2580		40.1	9.95	0	40		-10	55
2600		40.09	9.95	0	40		-10	55
2620		40.28	9.95	0	40		-10	55
2640		40.04	9.95	0	40		-10	55
2660		40.01	9.95	0	40		-10	55
2665		40.01	9.95	0	40		-10	55
2680		40.06	9.95	0	40		-10	55
2700		40.03	9.95	0	40		-10	55
2720		40.08	9.95	0	40		-10	55
2725		40.08	9.95	0	40		-10	55
2740		40.04	9.95	0	40		-10	55
2760		39.91	9.95	0	40		-10	55
2780		40.21	9.95	0	40		-10	55
2785		40.21	9.95	0	40		-10	55
2800		40.06	9.95	0	40		-10	55
2820		40.05	9.95	0	40		-10	55
2840		40.08	9.95	0	40		-10	55
2850		40.08	9.95	0	40		-10	55
2860		40.08	9.95	0	40		-10	55
2880		40.12	9.95	0	40		-10	55
2900		40.14	9.95	0	40		-10	55
2915		40.14	9.95	0	40		-10	55
2920		40.05	9.95	0	40		-10	55
2940		40.03	9.95	0	40		-10	55
2960		40.13	9.95	0	40		-10	55
2975		40.13	9.95	0	40		-10	55
2980		39.94	9.95	0	40		-10	55
3000		40.04	9.95	0	40		-10	55
3020		40.06	9.95	0	40		-10	55
3035		40.06	9.95	0	40		-10	55
3040		39.94	9.95	0	40		-10	55
3060		39.91	9.95	0	40		-10	55
3080		39.89	9.95	0	40		-10	55
3100		40.01	9.97	0	40		-10	55
3120		40.02	9.97	0	40		-10	55
3140		39.9	9.97	0	40		-10	55
3160		39.98	9.97	0	40		-10	55
3180		40.12	9.97	0	40		-10	55
3200		40.04	9.97	0	40		-10	55
3220		40.11	9.97	0	40		-10	55
3225		40.11	9.97	0	40		-10	55
3240		40.07	9.97	0	40		-10	55
3260		39.94	9.97	0	40		-10	55
3280		40.05	9.97	0	40		-10	55
3285		40.05	9.97	0	40		-10	55
3300		39.97	9.97	0	40		-10	55
3320		39.95	9.97	0	40		-10	55
3340		39.88	9.97	0	40		-10	55
3350		39.88	9.97	0	40		-10	55
3360		40.02	9.97	0	40		-10	55
3380		40.08	9.97	0	40		-10	55
3400		39.98	9.97	0	40		-10	55
3410		39.98	9.97	0	40		-10	55
3420		39.96	9.97	0	40		-10	55
3440		40.03	9.97	0	40		-10	55
3460		39.93	9.97	0	40		-10	55
3475		39.93	9.97	0	40		-10	55
3480		39.87	9.97	0	40		-10	55
3500		39.94	9.97	0	40		-10	55
3520		39.93	9.97	0	40		-10	55
3535		39.93	9.97	0	40		-10	55
3540		39.95	9.97	0	40		-10	55
3560		39.93	9.97	0	40		-10	55
3580		40.05	9.97	0	40		-10	55
3600		39.99	10.09	0	40		-10	55
3620		40.06	10.09	0	40		-10	55
3640		39.97	10.09	0	40		-10	55
3660		39.9	10.09	0	40		-10	55
3680		40.01	10.09	0	40		-10	55
3700		39.97	10.09	0	40		-10	55
3720		40.06	10.09	0	40		-10	55
3725		40.06	10.09	0	40		-10	55
3740		39.92	10.09	0	40		-10	55
3760		39.99	10.09	0	40		-10	55
3780		40.05	10.09	0	40		-10	55
3785		40.05	10.09	0	40		-10	55
3800		39.97	10.09	0	40		-10	55
3820		39.99	10.09	0	40		-10	55
3840		40.02	10.09	0	40		-10	55
3850		40.02	10.09	0	40		-10	55
3860		39.94	10.09	0	40		-10	55
3880		40.01	10.09	0	40		-10	55
3900		40.01	10.09	0	40		-10	55
3910		40.01	10.09	0	40		-10	55
3920		40.02	10.09	0	40		-10	55
3940		40.02	10.09	0	40		-10	55
3960		39.95	10.09	0	40		-10	55
3975		39.95	10.09	0	40		-10	55
3980		40.08	10.09	0	40		-10	55
4000		40.08	10.09	0	40		-10	55
4020		40.06	10.09	0	40		-10	55
4035		40.06	10.09	0	40		-10	55
4040		40.07	10.09	0	40		-10	55
4060		39.95	10.09	0	40		-10	55
4080		39.86	10.09	0	40		-10	55
4100		39.96	9.79	0	40		-10	55
4120		40.08	9.79	0	40		-10	55
4140		40.04	9.79	0	40		-10	55
4160		40.11	9.79	0	40		-10	55
4180		39.96	9.79	0	40		-10	55
4200		40.24	9.79	0	40		-10	55
4220		40.14	9.79	0	40		-10	55
4225		40.14	9.79	0	40		-10	55
4240		40.04	9.79	0	40		-10	55
4260		39.96	9.79	0	40		-10	55
4280		40.08	9.79	0	40		-10	55
4285		40.08	9.79	0	40		-10	55
4300		40.18	9.79	0	40		-10	55
4320		39.91	9.79	0	40		-10	55
4340		39.97	9.79	0	40		-10	55
4345		39.97	9.79	0	40		-10	55
4360		40.01	9.79	0	40		-10	55
4380		40.06	9.79	0	40		-10	55
4400		40.09	9.79	0	40		-10	55
4410		40.09	9.79	0	40		-10	55
4420		40.11	9.79	0	40		-10	55
4440		40.04	9.79	0	40		-10	55
4460		40.03	9.79	0	40		-10	55
4470		40.03	9.79	0	40		-10	55
4480		40.02	9.79	0	40		-10	55
4500		39.98	9.79	0	40		-10	55
4520		40.11	9.79	0	40		-10	55
4535		40.11	9.79	0	40		-10	55
4540		40.05	9.79	0	40		-10	55
4560		40.13	9.79	0	40		-10	55
4580		39.92	9.79	0	40		-10	55
4595		39.92	9.79	0	40		-10	55
4600		40.06	9.79	0	40		-10	55
4620		40.02	9.79	0	40		-10	55
4640		40.14	9.79	0	40		-10	55
4660		39.92	9.77	0	40		-10	55
4680		39.92	9.77	0	40		-10	55
4700		39.94	9.77	0	40		-10	55
4720		40.03	9.77	0	40		-10	55
4740		40.08	9.77	0	40		-10	55
4760		39.96	9.77	0	40		-10	55
4780		39.93	9.77	0	40		-10	55
4785		39.93	9.77	0	40		-10	55
4800		40.02	9.77	0	40		-10	55
4820		39.93	9.77	0	40		-10	55
4840		39.94	9.77	0	40		-10	55
4845		39.94	9.77	0	40		-10	55
4860		40.14	9.77	0	40		-10	55
4880		39.92	9.77	0	40		-10	55
4900		39.98	9.77	0	40		-10	55
4910		39.98	9.77	0	40		-10	55
4920		40.07	9.77	0	40		-10	55
4940		39.94	9.77	0	40		-10	55
4960		39.97	9.77	0	40		-10	55
4970		39.97	9.77	0	40		-10	55
4980		40.05	9.77	0	40		-10	55
5000		40.13	9.77	0	40		-10	55
5020		39.99	9.77	0	40		-10	55
5035		39.99	9.77	0	40		-10	55
5040		39.88	9.77	0	40		-10	55
5060		40.05	9.77	0	40		-10	55
5080		40.05	9.77	0	40		-10	55
5095		40.05	9.77	0	40		-10	55
5100		39.94	9.77	0	40		-10	55
5120		40.02	9.77	0	40		-10	55
5140		39.91	9.77	0	40		-10	55
5160		40.05	9.77	0	40		-10	55
5180		39.98	9.77	0	40		-10	55
5200		40.1	9.77	0	40		-10	55
5220		40.01	9.77	0	40		-10	55
5240		40.06	9.77	0	40		-10	55
5260		40.2	9.77	0	40		-10	55
5280		40.23	9.77	0	40		-10	55
5285		40.23	9.77	0	40		-10	55
5300		40.31	9.77	0	40		-10	55
5320		40.34	9.77	0	40		-10	55
5340		40.56	9.77	0	40		-10	55
5345		40.56	9.77	0	40		-10	55
5360		40.6	9.77	0	40		-10	55
5380		40.64	9.77	0	40		-10	55
5400		40.89	9.77	0	40		-10	55
5410		40.89	9.77	0	40		-10	55
5420		40.99	9.77	0	40		-10	55
5440		41.08	9.77	0	40		-10	55
5460		41.23	9.77	0	40		-10	55
5470		41.23	9.77	0	40		-10	55
5480		41.38	9.77	0	40		-10	55
5500		41.46	9.77	0	40		-10	55
5520		41.72	9.77	0	40		-10	55
5535		41.72	9.77	0	40		-10	55
5540		41.74	9.77	0	40		-10	55
5560		41.92	9.77	0	40		-10	55
5580		42.16	9.77	0	40		-10	55
5595		42.16	9.77	0	40		-10	55
5600		42.29	9.77	0	40		-10	55
5620		42.44	9.77	0	40		-10	55
5640		42.68	9.77	0	40		-10	55
5655		42.68	9.77	0	40		-10	55
5660		42.74	9.77	0	40		-10	55
5680		42.84	9.77	0	40		-10	55
5700		43.11	9.77	0	40		-10	55
5720		43.13	9.99	0	40		-10	55
5740		43.3	9.99	0	40		-10	55
5760		43.62	9.99	0	40		-10	55
5780		43.7	9.99	0	40		-10	55
5800		43.88	9.99	0	40		-10	55
5820		44.19	9.99	0	40		-10	55
5840		44.11	9.99	0	40		-10	55
5845		44.11	9.99	0	40		-10	55
5860		44.28	9.99	0	40		-10	55
5880		44.59	9.99	0	40		-10	55
5900		44.64	9.99	0	40		-10	55
5905		44.64	9.99	0	40		-10	55
5920		44.81	9.99	0	40		-10	55
5940		45.15	9.99	0	40		-10	55
5960		45.16	9.99	0	40		-10	55
5970		45.16	9.99	0	40		-10	55
5980		45.31	9.99	0	40		-10	55
6000		45.51	9.99	0	40		-10	55
6020		45.49	9.99	0	40		-10	55
6030		45.49	9.99	0	40		-10	55
6040		45.72	9.99	0	40		-10	55
6060		45.93	9.99	0	40		-10	55
6080		45.93	9.99	0	40		-10	55
6095		45.93	9.99	0	40		-10	55
6100		46.17	9.99	0	40		-10	55
6120		46.38	9.99	0	40		-10	55
6140		46.43	9.99	0	40		-10	55
6155		46.43	9.99	0	40		-10	55
6160		46.59	9.99	0	40		-10	55
6180		46.85	9.99	0	40		-10	55
6200		46.89	9.99	0	40		-10	55
6220		47.05	10.09	0	40		-10	55
6240		47.13	10.09	0	40		-10	55
6260		47.28	10.09	0	40		-10	55
6280		47.29	10.09	0	40		-10	55
6300		47.51	10.09	0	40		-10	55
6320		47.59	10.09	0	40		-10	55
6340		47.86	10.09	0	40		-10	55
6345		47.86	10.09	0	40		-10	55
6360		47.77	10.09	0	40		-10	55
6380		47.97	10.09	0	40		-10	55
6400		48.05	10.09	0	40		-10	55
6405		48.05	10.09	0	40		-10	55
6420		48.32	10.09	0	40		-10	55
6440		48.4	10.09	0	40		-10	55
6460		48.55	10.09	0	40		-10	55
6470		48.55	10.09	0	40		-10	55
6480		48.69	10.09	0	40		-10	55
6500		48.78	10.09	0	40		-10	55
6520		48.77	10.09	0	40		-10	55
6530		48.77	10.09	0	40		-10	55
6540		49.08	10.09	0	40		-10	55
6560		49.15	10.09	0	40		-10	55
6580		49.25	10.09	0	40		-10	55
6595		49.25	10.09	0	40		-10	55
6600		49.32	10.09	0	40		-10	55
6620		49.46	10.09	0	40		-10	55
6640		49.36	10.09	0	40		-10	55
6655		49.36	10.09	0	40		-10	55
6660		49.72	10.09	0	40		-10	55
6680		49.69	10.09	0	40		-10	55
6700		49.96	10.09	0	40		-10	55
6720		49.77	9.95	0	40		-10	55
6740		49.99	9.95	0	40		-10	55
6760		49.98	9.95	0	40		-10	55
6780		50.07	9.95	0	40		-10	55
6800		50.17	9.95	0	40		-10	55
6820		50.3	9.95	0	40		-10	55
6840		50.16	9.95	0	40		-10	55
6845		50.16	9.95	0	40		-10	55
6860		50.26	9.95	0	40		-10	55
6880		50.29	9.95	0	40		-10	55
6900		50.32	9.95	0	40		-10	55
6905		50.32	9.95	0	40		-10	55
6920		50.29	9.95	0	40		-10	55
6940		50.01	9.95	0	40		-10	55
6960		50.24	9.95	0	40		-10	55
6965		50.24	9.95	0	40		-10	55
6980		50.17	9.95	0	40		-10	55
7000		49.9	9.95	0	40		-10	55
7020		49.73	9.95	0	40		-10	55
7030		49.73	9.95	0	40		-10	55
7040		49.79	9.95	0	40		-10	55
7060		49.49	9.95	0	40		-10	55
7080		49.45	9.95	0	40		-10	55
7090		49.45	9.95	0	40		-10	55
7100		49.16	9.95	0	40		-10	55
7120		49.01	9.95	0	40		-10	55
7140		48.73	9.95	0	40		-10	55
7155		48.73	9.95	0	40		-10	55
7160		48.49	9.95	0	40		-10	55
7180		48.28	9.95	0	40		-10	55
7200		48.13	9.95	0	40		-10	55
7220		47.76	9.72	0	40		-10	55
7240		47.55	9.72	0	40		-10	55
7260		47.38	9.72	0	40		-10	55
7280		47.07	9.72	0	40		-10	55
7300		46.9	9.72	0	40		-10	55
7320		46.61	9.72	0	40		-10	55
7340		46.45	9.72	0	40		-10	55
7360		46.16	9.72	0	40		-10	55
7380		45.88	9.72	0	40		-10	55
7400		45.59	9.72	0	40		-10	55
7405		45.59	9.72	0	40		-10	55
7420		45.51	9.72	0	40		-10	55
7440		45.31	9.72	0	40		-10	55
7460		45.08	9.72	0	40		-10	55
7465		45.08	9.72	0	40		-10	55
7480		44.87	9.72	0	40		-10	55
7500		44.64	9.72	0	40		-10	55
7520		44.32	9.72	0	40		-10	55
7530		44.32	9.72	0	40		-10	55
7540		44.28	9.72	0	40		-10	55
7560		44.07	9.72	0	40		-10	55
7580		43.88	9.72	0	40		-10	55
7590		43.88	9.72	0	40		-10	55
7600		43.51	9.72	0	40		-10	55
7620		43.54	9.72	0	40		-10	55
7640		43.32	9.72	0	40		-10	55
7655		43.32	9.72	0	40		-10	55
7660		43.14	9.72	0	40		-10	55
7680		42.91	9.72	0	40		-10	55
7700		42.73	9.72	0	40		-10	55
7715		42.73	9.72	0	40		-10	55
7720		42.6	9.72	0	40		-10	55
7740		42.5	9.72	0	40		-10	55
7760		42.22	9.72	0	40		-10	55
7780		42.12	10.02	0	40		-10	55
7800		41.94	10.02	0	40		-10	55
7820		41.79	10.02	0	40		-10	55
7840		41.65	10.02	0	40		-10	55
7860		41.47	10.02	0	40		-10	55
7880		41.44	10.02	0	40		-10	55
7900		41.24	10.02	0	40		-10	55
7905		41.24	10.02	0	40		-10	55
7920		41.1	10.02	0	40		-10	55
7940		41.03	10.02	0	40		-10	55
7960		40.75	10.02	0	40		-10	55
7965		40.75	10.02	0	40		-10	55
7980		40.64	10.02	0	40		-10	55
8000		40.67	10.02	0	40		-10	55
8020		40.66	10.02	0	40		-10	55
8030		40.66	10.02	0	40		-10	55
8040		40.55	10.02	0	40		-10	55
8060		40.59	10.02	0	40		-10	55
8080		40.49	10.02	0	40		-10	55
8090		40.49	10.02	0	40		-10	55
8100		40.45	10.02	0	40		-10	55
8120		40.33	10.02	0	40		-10	55
8140		40.27	10.02	0	40		-10	55
8155		40.27	10.02	0	40		-10	55
8160		40.31	10.02	0	40		-10	55
8180		40.19	10.02	0	40		-10	55
8200		40.24	10.02	0	40		-10	55
8215		40.24	10.02	0	40		-10	55
8220		40.22	10.02	0	40		-10	55
8240		40.24	10.02	0	40		-10	55
8260		40.17	10.02	0	40		-10	55
8280		40.08	9.74	0	40		-10	55
8300		40.17	9.74	0	40		-10	55
8320		40.25	9.74	0	40		-10	55
8340		40.3	9.74	0	40		-10	55
8360		40.35	9.74	0	40		-10	55
8380		40.38	9.74	0	40		-10	55
8400		40.24	9.74	0	40		-10	55
8405		40.24	9.74	0	40		-10	55
8420		40.18	9.74	0	40		-10	55
8440		40.39	9.74	0	40		-10	55
8460		40.41	9.74	0	40		-10	55
8465		40.41	9.74	0	40		-10	55
8480		40.51	9.74	0	40		-10	55
8500		40.4	9.74	0	40		-10	55
8520		40.41	9.74	0	40		-10	55
8530		40.41	9.74	0	40		-10	55
8540		40.74	9.74	0	40		-10	55
8560		40.74	9.74	0	40		-10	55
8580		40.73	9.74	0	40		-10	55
8590		40.73	9.74	0	40		-10	55
8600		40.85	9.74	0	40		-10	55
8620		40.86	9.74	0	40		-10	55
8640		41.08	9.74	0	40		-10	55
8650		41.08	9.74	0	40		-10	55
8660		41.08	9.74	0	40		-10	55
8680		41.28	9.74	0	40		-10	55
8700		41.48	9.74	0	40		-10	55
8715		41.48	9.74	0	40		-10	55
8720		41.68	9.74	0	40		-10	55
8740		41.82	9.74	0	40		-10	55
8760		41.85	9.74	0	40		-10	55
8775		41.85	9.74	0	40		-10	55
8780		42.1	9.74	0	40		-10	55
8800		42.22	9.74	0	40		-10	55
8820		42.38	9.74	0	40		-10	55
8840		42.74	10.02	0	40		-10	55
8860		42.88	10.02	0	40		-10	55
8880		43.05	10.02	0	40		-10	55
8900		43.22	10.02	0	40		-10	55
8920		43.38	10.02	0	40		-10	55
8940		43.61	10.02	0	40		-10	55
8960		43.77	10.02	0	40		-10	55
8965		43.77	10.02	0	40		-10	55
8980		44.19	10.02	0	40		-10	55
9000		44.22	10.02	0	40		-10	55
9020		44.34	10.02	0	40		-10	55
9025		44.34	10.02	0	40		-10	55
9040		44.59	10.02	0	40		-10	55
9060		44.77	10.02	0	40		-10	55
9080		44.88	10.02	0	40		-10	55
9090		44.88	10.02	0	40		-10	55
9100		45.05	10.02	0	40		-10	55
9120		45.28	10.02	0	40		-10	55
9140		45.54	10.02	0	40		-10	55
9150		45.54	10.02	0	40		-10	55
9160		45.69	10.02	0	40		-10	55
9180		45.67	10.02	0	40		-10	55
9200		46.04	10.02	0	40		-10	55
9215		46.04	10.02	0	40		-10	55
9220		46.18	10.02	0	40		-10	55
9240		46.4	10.02	0	40		-10	55
9260		46.55	10.02	0	40		-10	55
9275		46.55	10.02	0	40		-10	55
9280		46.62	10.02	0	40		-10	55
9300		46.9	10.02	0	40		-10	55
9320		47.02	10.02	0	40		-10	55
9340		47.17	9.99	0	40		-10	55
9360		47.39	9.99	0	40		-10	55
9380		47.56	9.99	0	40		-10	55
9400		47.61	9.99	0	40		-10	55
9420		47.86	9.99	0	40		-10	55
9440		47.91	9.99	0	40		-10	55
9460		48.11	9.99	0	40		-10	55
9465		48.11	9.99	0	40		-10	55
9480		48.17	9.99	0	40		-10	55
9500		48.35	9.99	0	40		-10	55
9520		48.58	9.99	0	40		-10	55
9525		48.58	9.99	0	40		-10	55
9540		48.82	9.99	0	40		-10	55
9560		48.89	9.99	0	40		-10	55
9580		49	9.99	0	40		-10	55
9590		49	9.99	0	40		-10	55
9600		49.14	9.99	0	40		-10	55
9620		49.24	9.99	0	40		-10	55
9640		49.51	9.99	0	40		-10	55
9650		49.51	9.99	0	40		-10	55
9660		49.54	9.99	0	40		-10	55
9680		49.61	9.99	0	40		-10	55
9700		49.83	9.99	0	40		-10	55
9715		49.83	9.99	0	40		-10	55
9720		49.86	9.99	0	40		-10	55
9740		49.93	9.99	0	40		-10	55
9760		50.12	9.99	0	40		-10	55
9775		50.12	9.99	0	40		-10	55
9780		50.05	9.99	0	40		-10	55
9800		50.3	9.99	0	40		-10	55
9820		50.25	9.99	0	40		-10	55
9840		50.32	9.95	0	40		-10	55
9860		50.51	9.95	0	40		-10	55
9880		50.28	9.95	0	40		-10	55
9900		50.47	9.95	0	40		-10	55
9920		50.31	9.95	0	40		-10	55
9940		50.33	9.95	0	40		-10	55
9960		50.21	9.95	0	40		-10	55
9980		50.21	9.95	0	40		-10	55
10000		50.04	9.95	0	40		-10	55
10020		49.99	9.95	0	40		-10	55
10025		49.99	9.95	0	40		-10	55
10040		49.87	9.95	0	40		-10	55
10060		49.61	9.95	0	40		-10	55
10080		49.32	9.95	0	40		-10	55
10085		49.32	9.95	0	40		-10	55
10100		49.22	9.95	0	40		-10	55
10120		49.08	9.95	0	40		-10	55
10140		48.9	9.95	0	40		-10	55
10150		48.9	9.95	0	40		-10	55
10160		48.66	9.95	0	40		-10	55
10180		48.44	9.95	0	40		-10	55
10200		48.27	9.95	0	40		-10	55
10210		48.27	9.95	0	40		-10	55
10220		48.15	9.95	0	40		-10	55
10240		47.76	9.95	0	40		-10	55
10260		47.64	9.95	0	40		-10	55
10275		47.64	9.95	0	40		-10	55
10280		47.28	9.95	0	40		-10	55
10300		47.02	9.95	0	40		-10	55
10320		46.7	9.95	0	40		-10	55
10335		46.7	9.95	0	40		-10	55
10340		46.57	9.95	0	40		-10	55
10360		46.28	9.95	0	40		-10	55
10380		45.95	9.95	0	40		-10	55
10400		45.78	10.07	0	40		-10	55
10420		45.61	10.07	0	40		-10	55
10440		45.42	10.07	0	40		-10	55
10460		45.23	10.07	0	40		-10	55
10480		45.04	10.07	0	40		-10	55
10500		44.71	10.07	0	40		-10	55
10520		44.51	10.07	0	40		-10	55
10525		44.51	10.07	0	40		-10	55
10540		44.38	10.07	0	40		-10	55
10560		44.23	10.07	0	40		-10	55
10580		43.97	10.07	0	40		-10	55
10585		43.97	10.07	0	40		-10	55
10600		43.86	10.07	0	40		-10	55
10620		43.68	10.07	0	40		-10	55
10640		43.54	10.07	0	40		-10	55
10650		43.54	10.07	0	40		-10	55
10660		43.24	10.07	0	40		-10	55
10680		43.1	10.07	0	40		-10	55
10700		42.93	10.07	0	40		-10	55
10710		42.93	10.07	0	40		-10	55
10720		42.8	10.07	0	40		-10	55
10740		42.86	10.07	0	40		-10	55
10760		42.47	10.07	0	40		-10	55
10775		42.47	10.07	0	40		-10	55
10780		42.33	10.07	0	40		-10	55
10800		42.21	10.07	0	40		-10	55
10820		41.97	10.07	0	40		-10	55
10835		41.97	10.07	0	40		-10	55
10840		41.76	10.07	0	40		-10	55
10860		41.67	10.07	0	40		-10	55
10880		41.51	10.07	0	40		-10	55
10900		41.32	10.09	0	40		-10	55
10920		41.26	10.09	0	40		-10	55
10940		41.14	10.09	0	40		-10	55
10960		41.15	10.09	0	40		-10	55
10980		41	10.09	0	40		-10	55
11000		40.88	10.09	0	40		-10	55
11020		40.87	10.09	0	40		-10	55
11025		40.87	10.09	0	40		-10	55
11040		40.77	10.09	0	40		-10	55
11060		40.59	10.09	0	40		-10	55
11080		40.49	10.09	0	40		-10	55
11085		40.49	10.09	0	40		-10	55
11100		40.4	10.09	0	40		-10	55
11120		40.47	10.09	0	40		-10	55
11140		40.49	10.09	0	40		-10	55
11150		40.49	10.09	0	40		-10	55
11160		40.34	10.09	0	40		-10	55
11180		40.39	10.09	0	40		-10	55
11200		40.33	10.09	0	40		-10	55
11210		40.33	10.09	0	40		-10	55
11220		40.23	10.09	0	40		-10	55
11240		40.32	10.09	0	40		-10	55
11260		40.17	10.09	0	40		-10	55
11270		40.17	10.09	0	40		-10	55
11280		40.2	10.09	0	40		-10	55
11300		40.28	10.09	0	40		-10	55
11320		40.29	10.09	0	40		-10	55
11335		40.29	10.09	0	40		-10	55
11340		40.28	10.09	0	40		-10	55
11360		40.22	10.09	0	40		-10	55
11380		40.23	10.09	0	40		-10	55
11395		40.23	10.09	0	40		-10	55
11400		40.4	10.09	0	40		-10	55
11420		40.27	10.09	0	40		-10	55
11440		40.35	10.09	0	40		-10	55
11460		40.32	10.02	0	40		-10	55
11480		40.28	10.02	0	40		-10	55
11500		40.21	10.02	0	40		-10	55
11520		40.14	10.02	0	40		-10	55
11540		40.44	10.02	0	40		-10	55
11560		40.44	10.02	0	40		-10	55
11580		40.24	10.02	0	40		-10	55
11585		40.24	10.02	0	40		-10	55
11600		40.32	10.02	0	40		-10	55
11620		40.48	10.02	0	40		-10	55
11640		40.47	10.02	0	40		-10	55
11645		40.47	10.02	0	40		-10	55
11660		40.42	10.02	0	40		-10	55
11680		40.48	10.02	0	40		-10	55
11700		40.33	10.02	0	40		-10	55
11710		40.33	10.02	0	40		-10	55
11720		40.34	10.02	0	40		-10	55
11740		40.39	10.02	0	40		-10	55
11760		40.47	10.02	0	40		-10	55
11770		40.47	10.02	0	40		-10	55
11780		40.28	10.02	0	40		-10	55
11800		40.36	10.02	0	40		-10	55
11820		40.33	10.02	0	40		-10	55
11835		40.33	10.02	0	40		-10	55
11840		40.28	10.02	0	40		-10	55
11860		40.31	10.02	0	40		-10	55
11880		40.26	10.02	0	40		-10	55
11900		40.11	10.02	0	40		-10	55
11920		40.13	10.02	0	40		-10	55
11940		40.22	10.02	0	40		-10	55
11960		40.23	10.12	0	40		-10	55
11980		40.08	10.12	0	40		-10	55
12000		39.99	10.12	0	40		-10	55
12020		40.1	10.12	0	40		-10	55
12040		40.1	10.12	0	40		-10	55
12060		40.07	10.12	0	40		-10	55
12080		40.09	10.12	0	40		-10	55
12085		40.09	10.12	0	40		-10	55
12100		40.04	10.12	0	40		-10	55
12120		40.09	10.12	0	40		-10	55
12140		40.02	10.12	0	40		-10	55
12145		40.02	10.12	0	40		-10	55
12160		40.08	10.12	0	40		-10	55
12180		40.17	10.12	0	40		-10	55
12200		40.09	10.12	0	40		-10	55
12210		40.09	10.12	0	40		-10	55
12220		40.14	10.12	0	40		-10	55
12240		40.22	10.12	0	40		-10	55
12260		40.32	10.12	0	40		-10	55
12270		40.32	10.12	0	40		-10	55
12280		40.4	10.12	0	40		-10	55
12300		40.44	10.12	0	40		-10	55
12320		40.48	10.12	0	40		-10	55
12335		40.48	10.12	0	40		-10	55
12340		40.67	10.12	0	40		-10	55
12360		40.85	10.12	0	40		-10	55
12380		41.05	10.12	0	40		-10	55
12395		41.05	10.12	0	40		-10	55
12400		41.03	10.12	0	40		-10	55
12420		41.3	10.12	0	40		-10	55
12440		41.5	10.12	0	40		-10	55
12460		41.75	10.26	0	40		-10	55
12480		41.89	10.26	0	40		-10	55
12500		41.93	10.26	0	40		-10	55
12520		42.13	10.26	0	40		-10	55
12540		42.38	10.26	0	40		-10	55
12560		42.54	10.26	0	40		-10	55
12580		42.71	10.26	0	40		-10	55
12600		42.9	10.26	0	40		-10	55
12620		43.15	10.26	0	40		-10	55
12640		43.35	10.26	0	40		-10	55
12645		43.35	10.26	0	40		-10	55
12660		43.6	10.26	0	40		-10	55
12680		43.76	10.26	0	40		-10	55
12700		43.98	10.26	0	40		-10	55
12705		43.98	10.26	0	40		-10	55
12720		44.08	10.26	0	40		-10	55
12740		44.07	10.26	0	40		-10	55
12760		44.37	10.26	0	40		-10	55
12770		44.37	10.26	0	40		-10	55
12780		44.71	10.26	0	40		-10	55
12800		44.87	10.26	0	40		-10	55
12820		45.06	10.26	0	40		-10	55
12835		45.06	10.26	0	40		-10	55
12840		45.12	10.26	0	40		-10	55
12860		45.37	10.26	0	40		-10	55
12880		45.41	10.26	0	40		-10	55
12895		45.41	10.26	0	40		-10	55
12900		45.83	10.26	0	40		-10	55
12920		45.85	10.26	0	40		-10	55
12940		46.05	10.26	0	40		-10	55
12960		46.13	10.34	0	40		-10	55
12980		46.37	10.34	0	40		-10	55
13000		46.37	10.34	0	40		-10	55
13020		46.74	10.34	0	40		-10	55
13040		46.89	10.34	0	40		-10	55
13060		47.12	10.34	0	40		-10	55
13080		47.13	10.34	0	40		-10	55
13100		47.34	10.34	0	40		-10	55
13120		47.57	10.34	0	40		-10	55
13140		47.86	10.34	0	40		-10	55
13145		47.86	10.34	0	40		-10	55
13160		47.94	10.34	0	40		-10	55
13180		48.02	10.34	0	40		-10	55
13200		48.15	10.34	0	40		-10	55
13205		48.15	10.34	0	40		-10	55
13220		48.25	10.34	0	40		-10	55
13240		48.45	10.34	0	40		-10	55
13260		48.62	10.34	0	40		-10	55
13270		48.62	10.34	0	40		-10	55
13280		48.73	10.34	0	40		-10	55
13300		48.78	10.34	0	40		-10	55
13320		48.79	10.34	0	40		-10	55
13330		48.79	10.34	0	40		-10	55
13340		49.2	10.34	0	40		-10	55
13360		49.07	10.34	0	40		-10	55
13380		49.2	10.34	0	40		-10	55
13395		49.2	10.34	0	40		-10	55
13400		49.45	10.34	0	40		-10	55
13420		49.44	10.34	0	40		-10	55
13440		49.71	10.34	0	40		-10	55
13455		49.71	10.34	0	40		-10	55
13460		49.8	10.34	0	40		-10	55
13480		49.75	10.34	0	40		-10	55
13500		49.73	10.34	0	40		-10	55
13520		49.7	10.24	0	40		-10	55
13540		50	10.24	0	40		-10	55
13560		49.8	10.24	0	40		-10	55
13580		49.98	10.24	0	40		-10	55
13600		49.91	10.24	0	40		-10	55
13620		50.07	10.24	0	40		-10	55
13640		50.03	10.24	0	40		-10	55
13645		50.03	10.24	0	40		-10	55
13660		49.91	10.24	0	40		-10	55
13680		50	10.24	0	40		-10	55
13700		50.03	10.24	0	40		-10	55
13705		50.03	10.24	0	40		-10	55
13720		49.91	10.24	0	40		-10	55
13740		49.74	10.24	0	40		-10	55
13760		49.79	10.24	0	40		-10	55
13770		49.79	10.24	0	40		-10	55
13780		49.52	10.24	0	40		-10	55
13800		49.58	10.24	0	40		-10	55
13820		49.42	10.24	0	40		-10	55
13830		49.42	10.24	0	40		-10	55
13840		49.26	10.24	0	40		-10	55
13860		49.21	10.24	0	40		-10	55
13880		48.98	10.24	0	40		-10	55
13890		48.98	10.24	0	40		-10	55
13900		48.75	10.24	0	40		-10	55
13920		48.73	10.24	0	40		-10	55
13940		48.39	10.24	0	40		-10	55
13955		48.39	10.24	0	40		-10	55
13960		48.4	10.24	0	40		-10	55
13980		48	10.24	0	40		-10	55
14000		47.9	10.24	0	40		-10	55
14020		47.64	10.27	0	40		-10	55
14040		47.52	10.27	0	40		-10	55
14060		47.23	10.27	0	40		-10	55
14080		46.83	10.27	0	40		-10	55
14100		46.71	10.27	0	40		-10	55
14120		46.45	10.27	0	40		-10	55
14140		46.45	10.27	0	40		-10	55
14145		46.45	10.27	0	40		-10	55
14160		46.21	10.27	0	40		-10	55
14180		46.08	10.27	0	40		-10	55
14200		45.65	10.27	0	40		-10	55
14205		45.65	10.27	0	40		-10	55
14220		45.37	10.27	0	40		-10	55
14240		45.31	10.27	0	40		-10	55
14260		44.95	10.27	0	40		-10	55
14265		44.95	10.27	0	40		-10	55
14280		44.79	10.27	0	40		-10	55
14300		44.72	10.27	0	40		-10	55
14320		44.29	10.27	0	40		-10	55
14330		44.29	10.27	0	40		-10	55
14340		44.24	10.27	0	40		-10	55
14360		44.1	10.27	0	40		-10	55
14380		43.87	10.27	0	40		-10	55
14390		43.87	10.27	0	40		-10	55
14400		43.63	10.27	0	40		-10	55
14420		43.57	10.27	0	40		-10	55
14440		43.3	10.27	0	40		-10	55
14455		43.3	10.27	0	40		-10	55
14460		43.1	10.27	0	40		-10	55
14480		42.99	10.27	0	40		-10	55
14500		42.82	10.27	0	40		-10	55
14515		42.82	10.27	0	40		-10	55
14520		42.54	10.27	0	40		-10	55
14540		42.46	10.27	0	40		-10	55
14560		42.41	10.27	0	40		-10	55
14580		42.16	10.39	0	40		-10	55
14600		42.12	10.39	0	40		-10	55
14620		41.81	10.39	0	40		-10	55
14640		41.71	10.39	0	40		-10	55
14660		41.52	10.39	0	40		-10	55
14680		41.5	10.39	0	40		-10	55
14700		41.32	10.39	0	40		-10	55
14705		41.32	10.39	0	40		-10	55
14720		41.15	10.39	0	40		-10	55
14740		40.96	10.39	0	40		-10	55
14760		40.89	10.39	0	40		-10	55
14765		40.89	10.39	0	40		-10	55
14780		40.76	10.39	0	40		-10	55
14800		40.58	10.39	0	40		-10	55
14820		40.36	10.39	0	40		-10	55
14830		40.36	10.39	0	40		-10	55
14840		40.35	10.39	0	40		-10	55
14860		40.28	10.39	0	40		-10	55
14880		40.29	10.39	0	40		-10	55
14890		40.29	10.39	0	40		-10	55
14900		40.2	10.39	0	40		-10	55
14920		40.29	10.39	0	40		-10	55
14940		40.01	10.39	0	40		-10	55
14955		40.01	10.39	0	40		-10	55
14960		40.04	10.39	0	40		-10	55
14980		40.04	10.39	0	40		-10	55
15000		39.92	10.39	0	40		-10	55
15015		39.92	10.39	0	40		-10	55
15020		39.8	10.39	0	40		-10	55
15040		39.98	10.39	0	40		-10	55
15060		39.94	10.39	0	40		-10	55
15080		40.01	10.39	0	40		-10	55
15100		40.02	10.39	0	40		-10	55
15120		40.04	10.39	0	40		-10	55
15140		40.1	10.39	0	40		-10	55
15160		40.16	10.39	0	40		-10	55
15180		40.06	10.39	0	40		-10	55
15200		40.26	10.39	0	40		-10	55
15220		40.31	10.39	0	40		-10	55
15240		40.38	10.39	0	40		-10	55
15260		40.7	10.39	0	40		-10	55
15265		40.7	10.39	0	40		-10	55
15280		40.82	10.39	0	40		-10	55
15300		40.9	10.39	0	40		-10	55
15320		41.03	10.39	0	40		-10	55
15330		41.03	10.39	0	40		-10	55
15340		41.33	10.39	0	40		-10	55
15360		41.44	10.39	0	40		-10	55
15380		41.47	10.39	0	40		-10	55
15390		41.47	10.39	0	40		-10	55
15400		41.71	10.39	0	40		-10	55
15420		42.03	10.39	0	40		-10	55
15440		42.05	10.39	0	40		-10	55
15455		42.05	10.39	0	40		-10	55
15460		42.28	10.39	0	40		-10	55
15480		42.6	10.39	0	40		-10	55
15500		42.71	10.39	0	40		-10	55
15515		42.71	10.39	0	40		-10	55
15520		42.8	10.39	0	40		-10	55
15540		43.16	10.39	0	40		-10	55
15560		43.3	10.39	0	40		-10	55
15575		43.3	10.39	0	40		-10	55
15580		43.71	10.39	0	40		-10	55
15600		43.8	10.39	0	40		-10	55
15620		44.04	10.39	0	40		-10	55
15640		44.25	10.51	0	40		-10	55
15660		44.38	10.51	0	40		-10	55
15680		44.61	10.51	0	40		-10	55
15700		44.88	10.51	0	40		-10	55
15720		44.98	10.51	0	40		-10	55
15740		45.07	10.51	0	40		-10	55
15760		45.48	10.51	0	40		-10	55
15765		45.48	10.51	0	40		-10	55
15780		45.65	10.51	0	40		-10	55
15800		45.85	10.51	0	40		-10	55
15820		45.96	10.51	0	40		-10	55
15825		45.96	10.51	0	40		-10	55
15840		46.26	10.51	0	40		-10	55
15860		46.32	10.51	0	40		-10	55
15880		46.42	10.51	0	40		-10	55
15890		46.42	10.51	0	40		-10	55
15900		46.74	10.51	0	40		-10	55
15920		46.93	10.51	0	40		-10	55
15940		47	10.51	0	40		-10	55
15950		47	10.51	0	40		-10	55
15960		47.39	10.51	0	40		-10	55
15980		47.39	10.51	0	40		-10	55
16000		47.73	10.51	0	40		-10	55
16015		47.73	10.51	0	40		-10	55
16020		47.85	10.51	0	40		-10	55
16040		47.89	10.51	0	40		-10	55
16060		48.13	10.51	0	40		-10	55
16075		48.13	10.51	0	40		-10	55
16080		48.35	10.51	0	40		-10	55
16100		48.53	10.51	0	40		-10	55
16120		48.66	10.51	0	40		-10	55
16140		48.74	10.48	0	40		-10	55
16160		48.93	10.48	0	40		-10	55
16180		49.09	10.48	0	40		-10	55
16200		49.13	10.48	0	40		-10	55
16220		49.24	10.48	0	40		-10	55
16240		49.46	10.48	0	40		-10	55
16260		49.69	10.48	0	40		-10	55
16265		49.69	10.48	0	40		-10	55
16280		49.57	10.48	0	40		-10	55
16300		49.78	10.48	0	40		-10	55
16320		49.72	10.48	0	40		-10	55
16325		49.72	10.48	0	40		-10	55
16340		49.83	10.48	0	40		-10	55
16360		50.04	10.48	0	40		-10	55
16380		50.04	10.48	0	40		-10	55
16390		50.04	10.48	0	40		-10	55
16400		50.17	10.48	0	40		-10	55
16420		50.04	10.48	0	40		-10	55
16440		50	10.48	0	40		-10	55
16450		50	10.48	0	40		-10	55
16460		50.11	10.48	0	40		-10	55
16480		50.29	10.48	0	40		-10	55
16500		50.16	10.48	0	40		-10	55
16515		50.16	10.48	0	40		-10	55
16520		50.09	10.48	0	40		-10	55
16540		49.99	10.48	0	40		-10	55
16560		50.13	10.48	0	40		-10	55
16575		50.13	10.48	0	40		-10	55
16580		49.94	10.48	0	40		-10	55
16600		49.88	10.48	0	40		-10	55
16620		49.73	10.48	0	40		-10	55
16640		49.48	10.63	0	40		-10	55
16660		49.37	10.63	0	40		-10	55
16680		49.39	10.63	0	40		-10	55
16700		49.17	10.63	0	40		-10	55
16720		48.91	10.63	0	40		-10	55
16740		48.63	10.63	0	40		-10	55
16760		48.59	10.63	0	40		-10	55
16765		48.59	10.63	0	40		-10	55
16780		48.21	10.63	0	40		-10	55
16800		48.07	10.63	0	40		-10	55
16820		47.66	10.63	0	40		-10	55
16825		47.66	10.63	0	40		-10	55
16840		47.61	10.63	0	40		-10	55
16860		47.37	10.63	0	40		-10	55
16880		47.18	10.63	0	40		-10	55
16885		47.18	10.63	0	40		-10	55
16900		46.88	10.63	0	40		-10	55
16920		46.75	10.63	0	40		-10	55
16940		46.47	10.63	0	40		-10	55
16950		46.47	10.63	0	40		-10	55
16960		46.23	10.63	0	40		-10	55
16980		46.1	10.63	0	40		-10	55
17000		45.71	10.63	0	40		-10	55
17010		45.71	10.63	0	40		-10	55
17020		45.46	10.63	0	40		-10	55
17040		45.47	10.63	0	40		-10	55
17060		45.32	10.63	0	40		-10	55
17075		45.32	10.63	0	40		-10	55
17080		45.04	10.63	0	40		-10	55
17100		44.85	10.63	0	40		-10	55
17120		44.52	10.63	0	40		-10	55
17135		44.52	10.63	0	40		-10	55
17140		44.37	10.63	0	40		-10	55
17160		44.18	10.63	0	40		-10	55
17180		44.14	10.63	0	40		-10	55
17200		43.76	10.74	0	40		-10	55
17220		43.76	10.74	0	40		-10	55
17240		43.54	10.74	0	40		-10	55
17260		43.51	10.74	0	40		-10	55
17280		43	10.74	0	40		-10	55
17300		43.03	10.74	0	40		-10	55
17320		42.67	10.74	0	40		-10	55
17325		42.67	10.74	0	40		-10	55
17340		42.51	10.74	0	40		-10	55
17360		42.44	10.74	0	40		-10	55
17380		42.3	10.74	0	40		-10	55
17385		42.3	10.74	0	40		-10	55
17400		42.05	10.74	0	40		-10	55
17420		41.82	10.74	0	40		-10	55
17440		41.86	10.74	0	40		-10	55
17450		41.86	10.74	0	40		-10	55
17460		41.69	10.74	0	40		-10	55
17480		41.5	10.74	0	40		-10	55
17500		41.27	10.74	0	40		-10	55
17510		41.27	10.74	0	40		-10	55
17520		41.25	10.74	0	40		-10	55
17540		41.13	10.74	0	40		-10	55
17560		40.94	10.74	0	40		-10	55
17575		40.94	10.74	0	40		-10	55
17580		40.84	10.74	0	40		-10	55
17600		40.72	10.74	0	40		-10	55
17620		40.7	10.74	0	40		-10	55
17635		40.7	10.74	0	40		-10	55
17640		40.58	10.74	0	40		-10	55
17660		40.41	10.74	0	40		-10	55
17680		40.43	10.74	0	40		-10	55
17700		40.28	10.68	0	40		-10	55
17720		40.26	10.68	0	40		-10	55
17740		40.27	10.68	0	40		-10	55
17760		40.11	10.68	0	40		-10	55
17780		40.03	10.68	0	40		-10	55
17800		40.11	10.68	0	40		-10	55
17820		39.96	10.68	0	40		-10	55
17825		39.96	10.68	0	40		-10	55
17840		40.11	10.68	0	40		-10	55
17860		39.95	10.68	0	40		-10	55
17880		39.89	10.68	0	40		-10	55
17885		39.89	10.68	0	40		-10	55
17900		39.85	10.68	0	40		-10	55
17920		40.05	10.68	0	40		-10	55
17940		39.99	10.68	0	40		-10	55
17950		39.99	10.68	0	40		-10	55
17960		40.06	10.68	0	40		-10	55
17980		40.15	10.68	0	40		-10	55
18000		40.19	10.68	0	40		-10	55
18010		40.19	10.68	0	40		-10	55
18020		40.14	10.68	0	40		-10	55
18040		40.25	10.68	0	40		-10	55
18060		40.29	10.68	0	40		-10	55
18075		40.29	10.68	0	40		-10	55
18080		40.46	10.68	0	40		-10	55
18100		40.52	10.68	0	40		-10	55
18120		40.65	10.68	0	40		-10	55
18135		40.65	10.68	0	40		-10	55
18140		40.83	10.68	0	40		-10	55
18160		40.83	10.68	0	40		-10	55
18180		41.1	10.68	0	40		-10	55
18195		41.1	10.68	0	40		-10	55
18200		41.27	10.68	0	40		-10	55
18220		41.3	10.68	0	40		-10	55
18240		41.44	10.68	0	40		-10	55
18260		41.82	10.78	0	40		-10	55
18280		42.05	10.78	0	40		-10	55
18300		42.09	10.78	0	40		-10	55
18320		42.3	10.78	0	40		-10	55
18325		42.3	10.78	0	40		-10	55
18340		42.41	10.78	0	40		-10	55
18360		42.62	10.78	0	40		-10	55
18380		42.87	10.78	0	40		-10	55
18385		42.87	10.78	0	40		-10	55
18400		43.2	10.78	0	40		-10	55
18420		43.28	10.78	0	40		-10	55
18440		43.47	10.78	0	40		-10	55
18450		43.47	10.78	0	40		-10	55
18460		43.87	10.78	0	40		-10	55
18480		44.01	10.78	0	40		-10	55
18500		44.23	10.78	0	40		-10	55
18510		44.23	10.78	0	40		-10	55
18520		44.3	10.78	0	40		-10	55
18540		44.59	10.78	0	40		-10	55
18560		44.74	10.78	0	40		-10	55
18570		44.74	10.78	0	40		-10	55
18580		44.95	10.78	0	40		-10	55
18600		45.11	10.78	0	40		-10	55
18620		45.38	10.78	0	40		-10	55
18635		45.38	10.78	0	40		-10	55
18640		45.56	10.78	0	40		-10	55
18660		45.72	10.78	0	40		-10	55
18680		45.85	10.78	0	40		-10	55
18695		45.85	10.78	0	40		-10	55
18700		46.11	10.78	0	40		-10	55
18720		46.27	10.78	0	40		-10	55
18740		46.51	10.78	0	40		-10	55
18760		46.79	10.89	0	40		-10	55
18780		46.87	10.89	0	40		-10	55
18800		47.07	10.89	0	40		-10	55
18820		47.3	10.89	0	40		-10	55
18840		47.46	10.89	0	40		-10	55
18860		47.68	10.89	0	40		-10	55
18880		47.96	10.89	0	40		-10	55
18885		47.96	10.89	0	40		-10	55
18900		48	10.89	0	40		-10	55
18920		48.08	10.89	0	40		-10	55
18940		48.31	10.89	0	40		-10	55
18945		48.31	10.89	0	40		-10	55
18960		48.41	10.89	0	40		-10	55
18980		48.68	10.89	0	40		-10	55
19000		48.77	10.89	0	40		-10	55
19010		48.77	10.89	0	40		-10	55
19020		49.04	10.89	0	40		-10	55
19040		49.29	10.89	0	40		-10	55
19060		49.16	10.89	0	40		-10	55
19070		49.16	10.89	0	40		-10	55
19080		49.36	10.89	0	40		-10	55
19100		49.33	10.89	0	40		-10	55
19120		49.45	10.89	0	40		-10	55
19135		49.45	10.89	0	40		-10	55
19140		49.62	10.89	0	40		-10	55
19160		49.74	10.89	0	40		-10	55
19180		49.63	10.89	0	40		-10	55
19195		49.63	10.89	0	40		-10	55
19200		49.95	10.89	0	40		-10	55
19220		49.86	10.89	0	40		-10	55
19240		50.13	10.89	0	40		-10	55
19260		50.08	10.89	0	40		-10	55
19280		50.03	10.89	0	40		-10	55
19300		50.02	10.89	0	40		-10	55
19320		50.09	10.89	0	40		-10	55
19340		50.2	10.89	0	40		-10	55
19360		50.12	10.89	0	40		-10	55
19380		50.15	10.89	0	40		-10	55
19385		50.15	10.89	0	40		-10	55
19400		49.97	10.89	0	40		-10	55
19420		49.95	10.89	0	40		-10	55
19440		49.94	10.89	0	40		-10	55
19445		49.94	10.89	0	40		-10	55
19460		49.68	10.89	0	40		-10	55
19480		49.82	10.89	0	40		-10	55
19500		49.56	10.89	0	40		-10	55
19505		49.56	10.89	0	40		-10	55
19520		49.42	10.89	0	40		-10	55
19540		49.17	10.89	0	40		-10	55
19560		49.08	10.89	0	40		-10	55
19570		49.08	10.89	0	40		-10	55
19580		48.81	10.89	0	40		-10	55
19600		48.7	10.89	0	40		-10	55
19620		48.43	10.89	0	40		-10	55
19635		48.43	10.89	0	40		-10	55
19640		48.22	10.89	0	40		-10	55
19660		48.14	10.89	0	40		-10	55
19680		47.87	10.89	0	40		-10	55
19695		47.87	10.89	0	40		-10	55
19700		47.5	10.89	0	40		-10	55
19720		47.36	10.89	0	40		-10	55
19740		47.11	10.89	0	40		-10	55
19755		47.11	10.89	0	40		-10	55
19760		46.86	10.89	0	40		-10	55
19780		46.65	10.89	0	40		-10	55
19800		46.43	10.89	0	40		-10	55
19820		46.35	11.16	0	40		-10	55
19840		45.94	11.16	0	40		-10	55
19860		45.94	11.16	0	40		-10	55
19880		45.71	11.16	0	40		-10	55
19900		45.46	11.16	0	40		-10	55
19920		45.09	11.16	0	40		-10	55
19940		44.93	11.16	0	40		-10	55
19945		44.93	11.16	0	40		-10	55
19960		44.87	11.16	0	40		-10	55
19980		44.58	11.16	0	40		-10	55
20000		44.38	11.16	0	40		-10	55
20005		44.38	11.16	0	40		-10	55
20020		44.13	11.16	0	40		-10	55
20040		44.07	11.16	0	40		-10	55
20060		43.77	11.16	0	40		-10	55
20070		43.77	11.16	0	40		-10	55
20080		43.69	11.16	0	40		-10	55
20100		43.66	11.16	0	40		-10	55
20120		43.36	11.16	0	40		-10	55
20130		43.36	11.16	0	40		-10	55
20140		43.09	11.16	0	40		-10	55
20160		42.9	11.16	0	40		-10	55
20180		42.74	11.16	0	40		-10	55
20195		42.74	11.16	0	40		-10	55
20200		42.49	11.16	0	40		-10	55
20220		42.61	11.16	0	40		-10	55
20240		42.36	11.16	0	40		-10	55
20255		42.36	11.16	0	40		-10	55
20260		42.21	11.16	0	40		-10	55
20280		42.12	11.16	0	40		-10	55
20300		41.95	11.16	0	40		-10	55
20320		41.76	11.24	0	40		-10	55
20340		41.43	11.24	0	40		-10	55
20360		41.37	11.24	0	40		-10	55
20380		41.26	11.24	0	40		-10	55
20400		41.07	11.24	0	40		-10	55
20420		40.89	11.24	0	40		-10	55
20440		40.81	11.24	0	40		-10	55
20445		40.81	11.24	0	40		-10	55
20460		40.78	11.24	0	40		-10	55
20480		40.76	11.24	0	40		-10	55
20500		40.7	11.24	0	40		-10	55
20505		40.7	11.24	0	40		-10	55
20520		40.52	11.24	0	40		-10	55
20540		40.48	11.24	0	40		-10	55
20560		40.38	11.24	0	40		-10	55
20570		40.38	11.24	0	40		-10	55
20580		40.37	11.24	0	40		-10	55
20600		40.3	11.24	0	40		-10	55
20620		40.21	11.24	0	40		-10	55
20630		40.21	11.24	0	40		-10	55
20640		40.13	11.24	0	40		-10	55
20660		40.09	11.24	0	40		-10	55
20680		40.11	11.24	0	40		-10	55
20695		40.11	11.24	0	40		-10	55
20700		39.95	11.24	0	40		-10	55
20720		40.04	11.24	0	40		-10	55
20740		39.99	11.24	0	40		-10	55
20755		39.99	11.24	0	40		-10	55
20760		40.03	11.24	0	40		-10	55
20780		40.09	11.24	0	40		-10	55
20800		40.03	11.24	0	40		-10	55
20820		39.94	11.01	0	40		-10	55
20840		40.02	11.01	0	40		-10	55
20860		40.05	11.01	0	40		-10	55
20880		40.11	11.01	0	40		-10	55
20900		40.12	11.01	0	40		-10	55
20920		40.36	11.01	0	40		-10	55
20940		40.29	11.01	0	40		-10	55
20945		40.29	11.01	0	40		-10	55
20960		40.44	11.01	0	40		-10	55
20980		40.69	11.01	0	40		-10	55
21000		40.71	11.01	0	40		-10	55
21005		40.71	11.01	0	40		-10	55
21020		40.87	11.01	0	40		-10	55
21040		40.98	11.01	0	40		-10	55
21060		41.2	11.01	0	40		-10	55
21065		41.2	11.01	0	40		-10	55
21080		41.2	11.01	0	40		-10	55
21100		41.47	11.01	0	40		-10	55
21120		41.67	11.01	0	40		-10	55
21130		41.67	11.01	0	40		-10	55
21140		41.76	11.01	0	40		-10	55
21160		41.97	11.01	0	40		-10	55
21180		42.26	11.01	0	40		-10	55
21190		42.26	11.01	0	40		-10	55
21200		42.52	11.01	0	40		-10	55
21220		42.63	11.01	0	40		-10	55
21240		42.8	11.01	0	40		-10	55
21255		42.8	11.01	0	40		-10	55
21260		42.83	11.01	0	40		-10	55
21280		43.27	11.01	0	40		-10	55
21300		43.34	11.01	0	40		-10	55
21315		43.34	11.01	0	40		-10	55
21320		43.67	11.01	0	40		-10	55
21340		43.79	11.01	0	40		-10	55
21360		43.97	11.01	0	40		-10	55
21380		44.21	11.26	0	40		-10	55
21400		44.56	11.26	0	40		-10	55
21420		44.76	11.26	0	40		-10	55
21440		44.87	11.26	0	40		-10	55
21460		45.01	11.26	0	40		-10	55
21480		45.23	11.26	0	40		-10	55
21500		45.36	11.26	0	40		-10	55
21505		45.36	11.26	0	40		-10	55
21520		45.64	11.26	0	40		-10	55
21540		45.82	11.26	0	40		-10	55
21560		46.02	11.26	0	40		-10	55
21565		46.02	11.26	0	40		-10	55
21580		46.25	11.26	0	40		-10	55
21600		46.52	11.26	0	40		-10	55
21620		46.59	11.26	0	40		-10	55
21630		46.59	11.26	0	40		-10	55
21640		46.77	11.26	0	40		-10	55
21660		46.91	11.26	0	40		-10	55
21680		47.22	11.26	0	40		-10	55
21690		47.22	11.26	0	40		-10	55
21700		47.52	11.26	0	40		-10	55
21720		47.63	11.26	0	40		-10	55
21740		47.74	11.26	0	40		-10	55
21755		47.74	11.26	0	40		-10	55
21760		47.95	11.26	0	40		-10	55
21780		48.15	11.26	0	40		-10	55
21800		48.37	11.26	0	40		-10	55
21815		48.37	11.26	0	40		-10	55
21820		48.44	11.26	0	40		-10	55
21840		48.6	11.26	0	40		-10	55
21860		48.63	11.26	0	40		-10	55
21880		48.93	11.22	0	40		-10	55
21900		49.12	11.22	0	40		-10	55
21920		49.28	11.22	0	40		-10	55
21940		49.24	11.22	0	40		-10	55
21960		49.41	11.22	0	40		-10	55
21980		49.42	11.22	0	40		-10	55
22000		49.63	11.22	0	40		-10	55
22005		49.63	11.22	0	40		-10	55
22020		49.88	11.22	0	40		-10	55
22040		49.77	11.22	0	40		-10	55
22060		49.72	11.22	0	40		-10	55
22065		49.72	11.22	0	40		-10	55
22080		49.9	11.22	0	40		-10	55
22100		49.96	11.22	0	40		-10	55
22120		49.9	11.22	0	40		-10	55
22130		49.9	11.22	0	40		-10	55
22140		49.92	11.22	0	40		-10	55
22160		50.08	11.22	0	40		-10	55
22180		50.16	11.22	0	40		-10	55
22190		50.16	11.22	0	40		-10	55
22200		50.15	11.22	0	40		-10	55
22220		50.17	11.22	0	40		-10	55
22240		50.03	11.22	0	40		-10	55
22255		50.03	11.22	0	40		-10	55
22260		50.04	11.22	0	40		-10	55
22280		49.87	11.22	0	40		-10	55
22300		49.87	11.22	0	40		-10	55
22315		49.87	11.22	0	40		-10	55
22320		49.66	11.22	0	40		-10	55
22340		49.8	11.22	0	40		-10	55
22360		49.53	11.22	0	40		-10	55
22380		49.33	11.27	0	40		-10	55
22400		49.26	11.27	0	40		-10	55
22420		49.03	11.27	0	40		-10	55
22440		48.86	11.27	0	40		-10	55
22460		48.71	11.27	0	40		-10	55
22480		48.45	11.27	0	40		-10	55
22500		48.37	11.27	0	40		-10	55
22520		48.14	11.27	0	40		-10	55
22540		47.82	11.27	0	40		-10	55
22560		47.64	11.27	0	40		-10	55
22565		47.64	11.27	0	40		-10	55
22580		47.62	11.27	0	40		-10	55
22600		47.2	11.27	0	40		-10	55
22620		46.97	11.27	0	40		-10	55
22625		46.97	11.27	0	40		-10	55
22640		46.71	11.27	0	40		-10	55
22660		46.37	11.27	0	40		-10	55
22680		46.35	11.27	0	40		-10	55
22690		46.35	11.27	0	40		-10	55
22700		46.11	11.27	0	40		-10	55
22720		45.96	11.27	0	40		-10	55
22740		45.74	11.27	0	40		-10	55
22750		45.74	11.27	0	40		-10	55
22760		45.47	11.27	0	40		-10	55
22780		45.28	11.27	0	40		-10	55
22800		45.02	11.27	0	40		-10	55
22815		45.02	11.27	0	40		-10	55
22820		44.75	11.27	0	40		-10	55
22840		44.69	11.27	0	40		-10	55
22860		44.49	11.27	0	40		-10	55
22875		44.49	11.27	0	40		-10	55
22880		44.38	11.27	0	40		-10	55
22900		44.23	11.27	0	40		-10	55
22920		44.01	11.27	0	40		-10	55
22940		43.86	11.36	0	40		-10	55
22960		43.56	11.36	0	40		-10	55
22980		43.52	11.36	0	40		-10	55
23000		43.27	11.36	0	40		-10	55
23020		43	11.36	0	40		-10	55
23040		42.86	11.36	0	40		-10	55
23060		42.63	11.36	0	40		-10	55
23065		42.63	11.36	0	40		-10	55
23080		42.71	11.36	0	40		-10	55
23100		42.39	11.36	0	40		-10	55
23120		42.25	11.36	0	40		-10	55
23125		42.25	11.36	0	40		-10	55
23140		42.04	11.36	0	40		-10	55
23160		41.85	11.36	0	40		-10	55
23180		41.83	11.36	0	40		-10	55
23190		41.83	11.36	0	40		-10	55
23200		41.56	11.36	0	40		-10	55
23220		41.55	11.36	0	40		-10	55
23240		41.4	11.36	0	40		-10	55
23255		41.4	11.36	0	40		-10	55
23260		41.14	11.36	0	40		-10	55
23280		40.99	11.36	0	40		-10	55
23300		41.06	11.36	0	40		-10	55
23315		41.06	11.36	0	40		-10	55
23320		40.75	11.36	0	40		-10	55
23340		40.74	11.36	0	40		-10	55
23360		40.62	11.36	0	40		-10	55
23375		40.62	11.36	0	40		-10	55
23380		40.55	11.36	0	40		-10	55
23400		40.33	11.36	0	40		-10	55
23420		40.29	11.36	0	40		-10	55
23440		40.28	11.41	0	40		-10	55
23460		40.2	11.41	0	40		-10	55
23480		40.29	11.41	0	40		-10	55
23500		40.13	11.41	0	40		-10	55
23520		40.14	11.41	0	40		-10	55
23540		39.9	11.41	0	40		-10	55
23560		40.06	11.41	0	40		-10	55
23565		40.06	11.41	0	40		-10	55
23580		39.99	11.41	0	40		-10	55
23600		39.93	11.41	0	40		-10	55
23620		40.04	11.41	0	40		-10	55
23625		40.04	11.41	0	40		-10	55
23640		39.91	11.41	0	40		-10	55
23660		39.9	11.41	0	40		-10	55
23680		39.97	11.41	0	40		-10	55
23685		39.97	11.41	0	40		-10	55
23700		40.04	11.41	0	40		-10	55
23720		40.12	11.41	0	40		-10	55
23740		40.01	11.41	0	40		-10	55
23750		40.01	11.41	0	40		-10	55
23760		40.22	11.41	0	40		-10	55
23780		40.21	11.41	0	40		-10	55
23800		40.33	11.41	0	40		-10	55
23810		40.33	11.41	0	40		-10	55
23820		40.33	11.41	0	40		-10	55
23840		40.46	11.41	0	40		-10	55
23860		40.64	11.41	0	40		-10	55
23875		40.64	11.41	0	40		-10	55
23880		40.77	11.41	0	40		-10	55
23900		40.95	11.41	0	40		-10	55
23920		41.05	11.41	0	40		-10	55
23940		41.27	11.47	0	40		-10	55
23960		41.35	11.47	0	40		-10	55
23980		41.63	11.47	0	40		-10	55
24000		41.6	11.47	0	40		-10	55
24020		42.01	11.47	0	40		-10	55
24040		42.01	11.47	0	40		-10	55
24060		42.34	11.47	0	40		-10	55
24080		42.47	11.47	0	40		-10	55
24100		42.73	11.47	0	40		-10	55
24120		42.9	11.47	0	40		-10	55
24125		42.9	11.47	0	40		-10	55
24140		43.28	11.47	0	40		-10	55
24160		43.51	11.47	0	40		-10	55
24180		43.82	11.47	0	40		-10	55
24185		43.82	11.47	0	40		-10	55
24200		43.96	11.47	0	40		-10	55
24220		44.1	11.47	0	40		-10	55
24240		44.18	11.47	0	40		-10	55
24250		44.18	11.47	0	40		-10	55
24260		44.38	11.47	0	40		-10	55
24280		44.72	11.47	0	40		-10	55
24300		44.81	11.47	0	40		-10	55
24310		44.81	11.47	0	40		-10	55
24320		45.15	11.47	0	40		-10	55
24340		45.34	11.47	0	40		-10	55
24360		45.56	11.47	0	40		-10	55
24375		45.56	11.47	0	40		-10	55
24380		45.71	11.47	0	40		-10	55
24400		45.86	11.47	0	40		-10	55
24420		46.1	11.47	0	40		-10	55
24435		46.1	11.47	0	40		-10	55
24440		46.25	11.47	0	40		-10	55
24460		46.52	11.47	0	40		-10	55
24480		46.8	11.47	0	40		-10	55
24500		46.83	11.57	0	40		-10	55
24520		47.15	11.57	0	40		-10	55
24540		47.23	11.57	0	40		-10	55
24560		47.54	11.57	0	40		-10	55
24580		47.8	11.57	0	40		-10	55
24600		47.84	11.57	0	40		-10	55
24620		48.02	11.57	0	40		-10	55
24625		48.02	11.57	0	40		-10	55
24640		48.05	11.57	0	40		-10	55
24660		48.23	11.57	0	40		-10	55
24680		48.57	11.57	0	40		-10	55
24685		48.57	11.57	0	40		-10	55
24700		48.48	11.57	0	40		-10	55
24720		48.7	11.57	0	40		-10	55
24740		48.98	11.57	0	40		-10	55
24750		48.98	11.57	0	40		-10	55
24760		49.1	11.57	0	40		-10	55
24780		49.28	11.57	0	40		-10	55
24800		49.24	11.57	0	40		-10	55
24810		49.24	11.57	0	40		-10	55
24820		49.45	11.57	0	40		-10	55
24840		49.47	11.57	0	40		-10	55
24860		49.67	11.57	0	40		-10	55
24875		49.67	11.57	0	40		-10	55
24880		49.65	11.57	0	40		-10	55
24900		49.83	11.57	0	40		-10	55
24920		49.85	11.57	0	40		-10	55
24935		49.85	11.57	0	40		-10	55
24940		50.01	11.57	0	40		-10	55
24960		49.95	11.57	0	40		-10	55
24980		49.96	11.57	0	40		-10	55
25000		49.94	11.64	0	40		-10	55
25020		50.05	11.64	0	40		-10	55
25040		50.07	11.64	0	40		-10	55
25060		50	11.64	0	40		-10	55
25080		49.99	11.64	0	40		-10	55
25100		50.12	11.64	0	40		-10	55
25120		49.88	11.64	0	40		-10	55
25140		49.96	11.64	0	40		-10	55
25160		49.79	11.64	0	40		-10	55
25180		49.77	11.64	0	40		-10	55
25185		49.77	11.64	0	40		-10	55
25200		49.57	11.64	0	40		-10	55
25220		49.57	11.64	0	40		-10	55
25240		49.33	11.64	0	40		-10	55
25250		49.33	11.64	0	40		-10	55
25260		49.28	11.64	0	40		-10	55
25280		49.08	11.64	0	40		-10	55
25300		48.92	11.64	0	40		-10	55
25310		48.92	11.64	0	40		-10	55
25320		48.98	11.64	0	40		-10	55
25340		48.48	11.64	0	40		-10	55
25360		48.43	11.64	0	40		-10	55
25370		48.43	11.64	0	40		-10	55
25380		48.16	11.64	0	40		-10	55
25400		47.98	11.64	0	40		-10	55
25420		47.81	11.64	0	40		-10	55
25435		47.81	11.64	0	40		-10	55
25440		47.52	11.64	0	40		-10	55
25460		47.41	11.64	0	40		-10	55
25480		47.2	11.64	0	40		-10	55
25495		47.2	11.64	0	40		-10	55
25500		46.87	11.64	0	40		-10	55
25520		46.54	11.64	0	40		-10	55
25540		46.44	11.64	0	40		-10	55
25560		46.27	11.57	0	40		-10	55
25580		46.13	11.57	0	40		-10	55
25600		45.77	11.57	0	40		-10	55
25620		45.69	11.57	0	40		-10	55
25640		45.34	11.57	0	40		-10	55
25660		45.18	11.57	0	40		-10	55
25680		44.98	11.57	0	40		-10	55
25685		44.98	11.57	0	40		-10	55
25700		44.72	11.57	0	40		-10	55
25720		44.64	11.57	0	40		-10	55
25740		44.39	11.57	0	40		-10	55
25745		44.39	11.57	0	40		-10	55
25760		44.19	11.57	0	40		-10	55
25780		44.14	11.57	0	40		-10	55
25800		43.92	11.57	0	40		-10	55
25810		43.92	11.57	0	40		-10	55
25820		43.84	11.57	0	40		-10	55
25840		43.52	11.57	0	40		-10	55
25860		43.3	11.57	0	40		-10	55
25870		43.3	11.57	0	40		-10	55
25880		43.3	11.57	0	40		-10	55
25900		42.95	11.57	0	40		-10	55
25920		42.67	11.57	0	40		-10	55
25935		42.67	11.57	0	40		-10	55
25940		42.58	11.57	0	40		-10	55
25960		42.41	11.57	0	40		-10	55
25980		42.29	11.57	0	40		-10	55
25995		42.29	11.57	0	40		-10	55
26000		42.22	11.57	0	40		-10	55
26020		42.04	11.57	0	40		-10	55
26040		41.9	11.57	0	40		-10	55
26060		41.76	11.69	0	40		-10	55
26080		41.55	11.69	0	40		-10	55
26100		41.45	11.69	0	40		-10	55
26120		41.21	11.69	0	40		-10	55
26140		41.07	11.69	0	40		-10	55
26160		41.07	11.69	0	40		-10	55
26180		40.92	11.69	0	40		-10	55
26185		40.92	11.69	0	40		-10	55
26200		40.77	11.69	0	40		-10	55
26220		40.79	11.69	0	40		-10	55
26240		40.53	11.69	0	40		-10	55
26245		40.53	11.69	0	40		-10	55
26260		40.49	11.69	0	40		-10	55
26280		40.36	11.69	0	40		-10	55
26300		40.39	11.69	0	40		-10	55
26310		40.39	11.69	0	40		-10	55
26320		40.35	11.69	0	40		-10	55
26340		40.1	11.69	0	40		-10	55
26360		40.13	11.69	0	40		-10	55
26370		40.13	11.69	0	40		-10	55
26380		40.07	11.69	0	40		-10	55
26400		40.11	11.69	0	40		-10	55
26420		40.02	11.69	0	40		-10	55
26435		40.02	11.69	0	40		-10	55
26440		39.93	11.69	0	40		-10	55
26460		39.87	11.69	0	40		-10	55
26480		39.91	11.69	0	40		-10	55
26495		39.91	11.69	0	40		-10	55
26500		39.98	11.69	0	40		-10	55
26520		40	11.69	0	40		-10	55
26540		40.05	11.69	0	40		-10	55
26560		39.95	11.69	0	40		-10	55
26580		39.94	11.69	0	40		-10	55
26600		40.09	11.69	0	40		-10	55
26620		40.11	11.69	0	40		-10	55
26640		40.25	11.69	0	40		-10	55
26660		40.43	11.69	0	40		-10	55
26680		40.42	11.69	0	40		-10	55
26700		40.56	11.69	0	40		-10	55
26720		40.83	11.69	0	40		-10	55
26740		40.73	11.69	0	40		-10	55
26745		40.73	11.69	0	40		-10	55
26760		41.08	11.69	0	40		-10	55
26780		41.08	11.69	0	40		-10	55
26800		41.34	11.69	0	40		-10	55
26805		41.34	11.69	0	40		-10	55
26820		41.56	11.69	0	40		-10	55
26840		41.62	11.69	0	40		-10	55
26860		41.79	11.69	0	40		-10	55
26870		41.79	11.69	0	40		-10	55
26880		42.03	11.69	0	40		-10	55
26900		42.23	11.69	0	40		-10	55
26920		42.4	11.69	0	40		-10	55
26930		42.4	11.69	0	40		-10	55
26940		42.61	11.69	0	40		-10	55
26960		42.95	11.69	0	40		-10	55
26980		43.02	11.69	0	40		-10	55
26995		43.02	11.69	0	40		-10	55
27000		43.23	11.69	0	40		-10	55
27020		43.49	11.69	0	40		-10	55
27040		43.72	11.69	0	40		-10	55
27055		43.72	11.69	0	40		-10	55
27060		43.86	11.69	0	40		-10	55
27080		44.2	11.69	0	40		-10	55
27100		44.42	11.69	0	40		-10	55
27120		44.55	11.87	0	40		-10	55
27140		44.7	11.87	0	40		-10	55
27160		44.92	11.87	0	40		-10	55
27180		45.15	11.87	0	40		-10	55
27200		45.43	11.87	0	40		-10	55
27220		45.56	11.87	0	40		-10	55
27240		45.77	11.87	0	40		-10	55
27245		45.77	11.87	0	40		-10	55
27260		45.85	11.87	0	40		-10	55
27280		46.2	11.87	0	40		-10	55
27300		46.47	11.87	0	40		-10	55
27305		46.47	11.87	0	40		-10	55
27320		46.59	11.87	0	40		-10	55
27340		46.75	11.87	0	40		-10	55
27360		47	11.87	0	40		-10	55
27370		47	11.87	0	40		-10	55
27380		47.19	11.87	0	40		-10	55
27400		47.36	11.87	0	40		-10	55
27420		47.71	11.87	0	40		-10	55
27430		47.71	11.87	0	40		-10	55
27440		47.74	11.87	0	40		-10	55
27460		47.99	11.87	0	40		-10	55
27480		48.21	11.87	0	40		-10	55
27495		48.21	11.87	0	40		-10	55
27500		48.29	11.87	0	40		-10	55
27520		48.45	11.87	0	40		-10	55
27540		48.49	11.87	0	40		-10	55
27555		48.49	11.87	0	40		-10	55
27560		48.89	11.87	0	40		-10	55
27580		48.76	11.87	0	40		-10	55
27600		48.91	11.87	0	40		-10	55
27620		49.29	11.93	0	40		-10	55
27640		49.62	11.93	0	40		-10	55
27660		49.42	11.93	0	40		-10	55
27680		49.34	11.93	0	40		-10	55
27700		49.7	11.93	0	40		-10	55
27720		49.63	11.93	0	40		-10	55
27740		49.7	11.93	0	40		-10	55
27745		49.7	11.93	0	40		-10	55
27760		49.7	11.93	0	40		-10	55
27780		49.88	11.93	0	40		-10	55
27800		49.9	11.93	0	40		-10	55
27805		49.9	11.93	0	40		-10	55
27820		49.99	11.93	0	40		-10	55
27840		49.96	11.93	0	40		-10	55
27860		49.87	11.93	0	40		-10	55
27870		49.87	11.93	0	40		-10	55
27880		49.99	11.93	0	40		-10	55
27900		49.99	11.93	0	40		-10	55
27920		49.88	11.93	0	40		-10	55
27930		49.88	11.93	0	40		-10	55
27940		49.91	11.93	0	40		-10	55
27960		49.9	11.93	0	40		-10	55
27980		49.87	11.93	0	40		-10	55
27990		49.87	11.93	0	40		-10	55
28000		49.8	11.93	0	40		-10	55
28020		49.69	11.93	0	40		-10	55
28040		49.53	11.93	0	40		-10	55
28055		49.53	11.93	0	40		-10	55
28060		49.53	11.93	0	40		-10	55
28080		49.29	11.93	0	40		-10	55
28100		49.22	11.93	0	40		-10	55
28115		49.22	11.93	0	40		-10	55
28120		49.04	11.93	0	40		-10	55
28140		48.83	11.93	0	40		-10	55
28160		48.69	11.93	0	40		-10	55
28180		48.51	11.84	0	40		-10	55
28200		48.09	11.84	0	40		-10	55
28220		48.19	11.84	0	40		-10	55
28240		47.83	11.84	0	40		-10	55
28260		47.65	11.84	0	40		-10	55
28280		47.45	11.84	0	40		-10	55
28300		47.3	11.84	0	40		-10	55
28305		47.3	11.84	0	40		-10	55
28320		47.15	11.84	0	40		-10	55
28340		46.84	11.84	0	40		-10	55
28360		46.53	11.84	0	40		-10	55
28365		46.53	11.84	0	40		-10	55
28380		46.25	11.84	0	40		-10	55
28400		46.39	11.84	0	40		-10	55
28420		45.88	11.84	0	40		-10	55
28430		45.88	11.84	0	40		-10	55
28440		45.65	11.84	0	40		-10	55
28460		45.61	11.84	0	40		-10	55
28480		45.37	11.84	0	40		-10	55
28490		45.37	11.84	0	40		-10	55
28500		45.07	11.84	0	40		-10	55
28520		44.94	11.84	0	40		-10	55
28540		44.66	11.84	0	40		-10	55
28555		44.66	11.84	0	40		-10	55
28560		44.55	11.84	0	40		-10	55
28580		44.36	11.84	0	40		-10	55
28600		44.14	11.84	0	40		-10	55
28615		44.14	11.84	0	40		-10	55
28620		44	11.84	0	40		-10	55
28640		43.72	11.84	0	40		-10	55
28660		43.67	11.84	0	40		-10	55
28680		43.4	12.25	0	40		-10	55
28700		43.24	12.25	0	40		-10	55
28720		43.12	12.25	0	40		-10	55
28740		42.92	12.25	0	40		-10	55
28760		42.67	12.25	0	40		-10	55
28780		42.47	12.25	0	40		-10	55
28800		42.5	12.25	0	40		-10	55
28805		42.5	12.25	0	40		-10	55
28820		42.18	12.25	0	40		-10	55
28840		42.07	12.25	0	40		-10	55
28860		41.95	12.25	0	40		-10	55
28865		41.95	12.25	0	40		-10	55
28880		41.63	12.25	0	40		-10	55
28900		41.78	12.25	0	40		-10	55
28920		41.31	12.25	0	40		-10	55
28930		41.31	12.25	0	40		-10	55
28940		41.26	12.25	0	40		-10	55
28960		41.18	12.25	0	40		-10	55
28980		41.18	12.25	0	40		-10	55
28990		41.18	12.25	0	40		-10	55
29000		40.91	12.25	0	40		-10	55
29020		40.73	12.25	0	40		-10	55
29040		40.65	12.25	0	40		-10	55
29055		40.65	12.25	0	40		-10	55
29060		40.59	12.25	0	40		-10	55
29080		40.47	12.25	0	40		-10	55
29100		40.42	12.25	0	40		-10	55
29115		40.42	12.25	2	40		-10	55
29120		40.51	12.25	2	40		-10	55
29140		40.28	12.25	2	40		-10	55
29160		40.14	12.25	2	40		-10	55
29180		40.16	11.92	2	40		-10	55
29200		40.04	11.92	2	40		-10	55
29220		40.14	11.92	2	40		-10	55
29240		39.88	11.92	1	40		-10	55
29260		40.03	11.92	1	40		-10	55
29280		39.84	11.92	1	40		-10	55
29300		39.94	11.92	1	40		-10	55
29320		40.06	11.92	1	40		-10	55
29340		40.01	11.92	1	40		-10	55
29360		39.93	11.92	1	40		-10	55
29365		39.93	11.92	2	40		-10	55
29380		39.95	11.92	2	40		-10	55
29400		40.02	11.92	2	40		-10	55
29420		39.99	11.92	2	40		-10	55
29430		39.99	11.92	2	40		-10	55
29440		39.95	11.92	2	40		-10	55
29460		40.13	11.92	2	40		-10	55
29480		40.2	11.92	2	40		-10	55
29490		40.2	11.92	2	40		-10	55
29500		40.28	11.92	2	40		-10	55
29520		40.29	11.92	2	40		-10	55
29540		40.47	11.92	2	40		-10	55
29555		40.47	11.92	2	40		-10	55
29560		40.67	11.92	2	40		-10	55
29580		40.76	11.92	2	40		-10	55
29600		40.89	11.92	2	40		-10	55
29615		40.89	11.92	1	40		-10	55
29620		41.04	11.92	1	40		-10	55
29640		41.16	11.92	1	40		-10	55
29660		41.26	11.92	1	40		-10	55
29675		41.26	11.92	1	40		-10	55
29680		41.5	11.92	1	40		-10	55
29700		41.78	11.92	1	40		-10	55
29720		41.91	11.92	1	40		-10	55
29740		42.14	11.93	2	40		-10	55
29760		42.37	11.93	2	40		-10	55
29780		42.47	11.93	2	40		-10	55
29800		42.64	11.93	2	40		-10	55
29820		42.96	11.93	2	40		-10	55
29840		43.17	11.93	2	40		-10	55
29860		43.31	11.93	2	40		-10	55
29865		43.31	11.93	2	40		-10	55
29880		43.52	11.93	2	40		-10	55
29900		43.87	11.93	2	40		-10	55
29920		44.04	11.93	2	40		-10	55
29925		44.04	11.93	2	40		-10	55
29940		44.2	11.93	2	40		-10	55
29960		44.4	11.93	2	40		-10	55
29980		44.53	11.93	2	40		-10	55
29990		44.53	11.93	0	40		-10	55
30000		44.83	11.93	0	40		-10	55
30020		44.93	11.93	0	40		-10	55
30040		45.22	11.93	0	40		-10	55
30050		45.22	11.93	0	40		-10	55
30060		45.55	11.93	0	40		-10	55
30080		45.72	11.93	0	40		-10	55
30100		45.86	11.93	0	40		-10	55
30115		45.86	11.93	0	40		-10	55
30120		46.11	11.93	0	40		-10	55
30140		46.28	11.93	0	40		-10	55
30160		46.59	11.93	0	40		-10	55
30175		46.59	11.93	0	40		-10	55
30180		46.83	11.93	0	40		-10	55
30200		46.84	11.93	0	40		-10	55
30220		46.9	11.93	0	40		-10	55
30240		47.3	12	0	40		-10	55
30260		47.53	12	0	40		-10	55
30280		47.74	12	0	40		-10	55
30300		47.79	12	0	40		-10	55
30320		48.05	12	0	40		-10	55
30340		48.05	12	0	40		-10	55
30360		48.18	12	0	40		-10	55
30365		48.18	12	0	40		-10	55
30380		48.58	12	0	40		-10	55
30400		48.61	12	0	40		-10	55
30420		48.78	12	0	40		-10	55
30425		48.78	12	0	40		-10	55
30440		48.91	12	0	40		-10	55
30460		49.08	12	0	40		-10	55
30480		49.15	12	0	40		-10	55
30490		49.15	12	0	40		-10	55
30500		49.3	12	0	40		-10	55
30520		49.67	12	0	40		-10	55
30540		49.57	12	0	40		-10	55
30550		49.57	12	0	40		-10	55
30560		49.57	12	0	40		-10	55
30580		49.62	12	0	40		-10	55
30600		49.9	12	0	40		-10	55
30615		49.9	12	0	40		-10	55
30620		49.78	12	0	40		-10	55
30640		49.81	12	0	40		-10	55
30660		49.88	12	0	40		-10	55
30675		49.88	12	0	40		-10	55
30680		50.03	12	0	40		-10	55
30700		50	12	0	40		-10	55
30720		50.07	12	0	40		-10	55
30740		50.1	12.15	0	40		-10	55
30760		49.79	12.15	0	40		-10	55
30780		49.89	12.15	0	40		-10	55
30800		49.82	12.15	0	40		-10	55
30820		49.84	12.15	0	40		-10	55
30840		49.8	12.15	0	40		-10	55
30860		49.67	12.15	0	40		-10	55
30865		49.67	12.15	0	40		-10	55
30880		49.52	12.15	0	40		-10	55
30900		49.4	12.15	0	40		-10	55
30920		49.32	12.15	0	40		-10	55
30925		49.32	12.15	0	40		-10	55
30940		48.98	12.15	0	40		-10	55
30960		48.97	12.15	0	40		-10	55
30980		48.9	12.15	0	40		-10	55
30985		48.9	12.15	0	40		-10	55
31000		48.53	12.15	0	40		-10	55
31020		48.43	12.15	0	40		-10	55
31040		48.1	12.15	0	40		-10	55
31050		48.1	12.15	0	40		-10	55
31060		47.83	12.15	0	40		-10	55
31080		47.86	12.15	0	40		-10	55
31100		47.55	12.15	0	40		-10	55
31110		47.55	12.15	0	40		-10	55
31120		47.26	12.15	0	40		-10	55
31140		47.14	12.15	0	40		-10	55
31160		46.82	12.15	0	40		-10	55
31175		46.82	12.15	0	40		-10	55
31180		46.59	12.15	0	40		-10	55
31200		46.56	12.15	0	40		-10	55
31220		46.45	12.15	0	40		-10	55
31235		46.45	12.15	0	40		-10	55
31240		46.07	12.15	0	40		-10	55
31260		45.94	12.15	0	40		-10	55
31280		45.63	12.15	0	40		-10	55
31300		45.46	12.13	0	40		-10	55
31320		45.19	12.13	0	40		-10	55
31340		44.95	12.13	0	40		-10	55
31360		44.74	12.13	0	40		-10	55
31380		44.62	12.13	0	40		-10	55
31400		44.33	12.13	0	40		-10	55
31420		44.29	12.13	0	40		-10	55
31425		44.29	12.13	0	40		-10	55
31440		44.21	12.13	0	40		-10	55
31460		43.91	12.13	0	40		-10	55
31480		43.64	12.13	0	40		-10	55
31485		43.64	12.13	0	40		-10	55
31500		43.59	12.13	0	40		-10	55
31520		43.35	12.13	0	40		-10	55
31540		43.1	12.13	0	40		-10	55
31550		43.1	12.13	0	40		-10	55
31560		42.99	12.13	0	40		-10	55
31580		42.88	12.13	0	40		-10	55
31600		42.84	12.13	0	40		-10	55
31610		42.84	12.13	0	40		-10	55
31620		42.61	12.13	0	40		-10	55
31640		42.22	12.13	0	40		-10	55
31660		42.23	12.13	0	40		-10	55
31675		42.23	12.13	0	40		-10	55
31680		42.01	12.13	0	40		-10	55
31700		41.88	12.13	0	40		-10	55
31720		41.76	12.13	0	40		-10	55
31735		41.76	12.13	0	40		-10	55
31740		41.53	12.13	0	40		-10	55
31760		41.26	12.13	0	40		-10	55
31780		41.21	12.13	0	40		-10	55
31800		41.11	12.18	0	40		-10	55
31820		41.09	12.18	0	40		-10	55
31840		40.9	12.18	0	40		-10	55
31860		40.7	12.18	0	40		-10	55
31880		40.76	12.18	0	40		-10	55
31900		40.72	12.18	0	40		-10	55
31920		40.6	12.18	0	40		-10	55
31925		40.6	12.18	0	40		-10	55
31940		40.33	12.18	0	40		-10	55
31960		40.26	12.18	0	40		-10	55
31980		40.36	12.18	0	40		-10	55
31985		40.36	12.18	0	40		-10	55
32000		40.2	12.18	0	40		-10	55
32020		40.23	12.18	0	40		-10	55
32040		40.19	12.18	0	40		-10	55
32050		40.19	12.18	0	40		-10	55
32060		40.09	12.18	0	40		-10	55
32080		40	12.18	0	40		-10	55
32100		39.97	12.18	0	40		-10	55
32110		39.97	12.18	2	40		-10	55
32120		40.05	12.18	2	40		-10	55
32140		39.86	12.18	2	40		-10	55
32160		39.92	12.18	2	40		-10	55
32175		39.92	12.18	2	40		-10	55
32180		39.94	12.18	2	40		-10	55
32200		40.11	12.18	2	40		-10	55
32220		40.03	12.18	2	40		-10	55
32235		40.03	12.18	3	40		-10	55
32240		39.92	12.18	3	40		-10	55
32260		40.04	12.18	3	40		-10	55
[truncated: 376 more rows]
