# Supplementary material for: Clinical identification of the stimulus intensity to measure temporal summation of second pain
Source: Sci Rep. 2022 Jul 28;12:12915. doi: 10.1038/s41598-022-17171-6 (PMC9334644; doi:10.1038/s41598-022-17171-6)
Supplement: Supplementary file 2 — Supplementary Information 2. [file 41598_2022_17171_MOESM2_ESM.zip › 44 PT.xlsx]

## Sheet: Sheet1
Timestamp [msec]	Heater [C]	Tec [C]	Water [C]	COVAS	Baseline [C]	Events	LimiterMin [C]	LimiterMax [C]
20		39.31
40		39.41
45		39.41	11.85	0	39		-10	55
60		39.25	11.85	0	39		-10	55
80		39.28	11.85	0	39		-10	55
100		39.42	11.85	0	39		-10	55
120		39.41	11.85	0	39		-10	55
140		39.24	11.85	0	39		-10	55
160		39.36	11.85	0	39		-10	55
180		39.3	11.85	0	39		-10	55
200		39.33	11.85	0	39		-10	55
220		39.35	11.85	0	39		-10	55
225		39.35	11.85	0	39		-10	55
240		39.32	11.85	0	39		-10	55
260		39.4	11.85	0	39		-10	55
280		39.33	11.85	0	39		-10	55
285		39.33	11.85	0	39		-10	55
300		39.13	11.85	0	39		-10	55
320		39.23	11.85	0	39		-10	55
340		39.16	11.85	0	39		-10	55
350		39.16	11.85	0	39		-10	55
360		39.26	11.85	0	39		-10	55
380		39.36	11.85	0	39		-10	55
400		39.06	11.85	0	39		-10	55
410		39.06	11.85	0	39		-10	55
420		39.09	11.85	0	39		-10	55
440		39.13	11.85	0	39		-10	55
460		39.06	11.85	0	39		-10	55
475		39.06	11.85	0	39		-10	55
480		39.14	11.85	0	39		-10	55
500		39.07	11.85	0	39		-10	55
520		39.18	11.85	0	39		-10	55
535		39.18	11.85	0	39		-10	55
540		39.02	11.85	0	39		-10	55
560		39.04	11.85	0	39		-10	55
580		39.08	11.85	0	39		-10	55
595		39.08	11.93	0	39		-10	55
600		39	11.93	0	39		-10	55
620		38.93	11.93	0	39		-10	55
640		38.91	11.93	0	39		-10	55
660		38.92	11.93	0	39		-10	55
680		38.99	11.93	0	39		-10	55
700		38.9	11.93	0	39		-10	55
720		38.98	11.93	0	39		-10	55
740		39.1	11.93	0	39		-10	55
760		38.87	11.93	0	39		-10	55
780		38.85	11.93	0	39		-10	55
785		38.85	11.93	0	39		-10	55
800		38.9	11.93	0	39		-10	55
820		38.83	11.93	0	39		-10	55
840		38.91	11.93	0	39		-10	55
845		38.91	11.93	0	39		-10	55
860		38.94	11.93	0	39		-10	55
880		38.9	11.93	0	39		-10	55
900		38.85	11.93	0	39		-10	55
910		38.85	11.93	0	39		-10	55
920		38.92	11.93	0	39		-10	55
940		38.85	11.93	0	39		-10	55
960		38.99	11.93	0	39		-10	55
970		38.99	11.93	0	39		-10	55
980		38.99	11.93	0	39		-10	55
1000		38.9	11.93	0	39		-10	55
1020		38.83	11.93	0	39		-10	55
1035		38.83	11.93	0	39		-10	55
1040		39.04	11.93	0	39		-10	55
1060		39	11.93	0	39		-10	55
1080		39.03	11.93	0	39		-10	55
1095		39.03	11.7	0	39		-10	55
1100		38.92	11.7	0	39		-10	55
1120		39.02	11.7	0	39		-10	55
1140		38.92	11.7	0	39		-10	55
1160		38.98	11.7	0	39		-10	55
1180		39.03	11.7	0	39		-10	55
1200		39.18	11.7	0	39		-10	55
1220		38.98	11.7	0	39		-10	55
1240		39.11	11.7	0	39		-10	55
1260		38.92	11.7	0	39		-10	55
1280		39	11.7	0	39		-10	55
1285		39	11.7	0	39		-10	55
1300		38.93	11.7	0	39		-10	55
1320		39.02	11.7	0	39		-10	55
1340		38.96	11.7	0	39		-10	55
1345		38.96	11.7	0	39		-10	55
1360		39.08	11.7	0	39		-10	55
1380		39.05	11.7	0	39		-10	55
1400		39.06	11.7	0	39		-10	55
1410		39.06	11.7	0	39		-10	55
1420		39.07	11.7	0	39		-10	55
1440		39.1	11.7	0	39		-10	55
1460		39.07	11.7	0	39		-10	55
1470		39.07	11.7	0	39		-10	55
1480		39.18	11.7	0	39		-10	55
1500		38.94	11.7	0	39		-10	55
1520		39.14	11.7	0	39		-10	55
1535		39.14	11.7	0	39		-10	55
1540		39.16	11.7	0	39		-10	55
1560		39.01	11.7	0	39		-10	55
1580		39.11	11.7	0	39		-10	55
1595		39.11	12	0	39		-10	55
1600		39.03	12	0	39		-10	55
1620		39.11	12	0	39		-10	55
1640		39	12	0	39		-10	55
1660		39.19	12	0	39		-10	55
1680		39.15	12	0	39		-10	55
1700		38.94	12	0	39		-10	55
1720		39.18	12	0	39		-10	55
1740		39.05	12	0	39		-10	55
1760		38.98	12	0	39		-10	55
1780		39.13	12	0	39		-10	55
1785		39.13	12	0	39		-10	55
1800		39.09	12	0	39		-10	55
1820		39.09	12	0	39		-10	55
1840		39.1	12	0	39		-10	55
1845		39.1	12	0	39		-10	55
1860		39.18	12	0	39		-10	55
1880		39.04	12	0	39		-10	55
1900		39.09	12	0	39		-10	55
1905		39.09	12	0	39		-10	55
1920		39.05	12	0	39		-10	55
1940		38.94	12	0	39		-10	55
1960		39.01	12	0	39		-10	55
1970		39.01	12	0	39		-10	55
1980		38.94	12	0	39		-10	55
2000		39.14	12	0	39		-10	55
2020		39.05	12	0	39		-10	55
2030		39.05	12	0	39		-10	55
2040		39.02	12	0	39		-10	55
2060		39.06	12	0	39		-10	55
2080		39.02	12	0	39		-10	55
2095		39.02	11.64	0	39		-10	55
2100		38.92	11.64	0	39		-10	55
2120		39.08	11.64	0	39		-10	55
2140		38.88	11.64	0	39		-10	55
2155		38.88	11.64	0	39		-10	55
2160		38.94	11.64	0	39		-10	55
2180		39.14	11.64	0	39		-10	55
2200		39.03	11.64	0	39		-10	55
2220		39.01	11.64	0	39		-10	55
2240		39.01	11.64	0	39		-10	55
2260		38.94	11.64	0	39		-10	55
2280		39.01	11.64	0	39		-10	55
2300		38.95	11.64	0	39		-10	55
2320		38.99	11.64	0	39		-10	55
2340		38.99	11.64	0	39		-10	55
2345		38.99	11.64	0	39		-10	55
2360		39.08	11.64	0	39		-10	55
2380		39.08	11.64	0	39		-10	55
2400		39.1	11.64	0	39		-10	55
2405		39.1	11.64	0	39		-10	55
2420		39.02	11.64	0	39		-10	55
2440		39.06	11.64	0	39		-10	55
2460		39.01	11.64	0	39		-10	55
2470		39.01	11.64	0	39		-10	55
2480		39.05	11.64	0	39		-10	55
2500		38.95	11.64	0	39		-10	55
2520		39	11.64	0	39		-10	55
2530		39	11.64	0	39		-10	55
2540		39	11.64	0	39		-10	55
2560		39	11.64	0	39		-10	55
2580		39.04	11.64	0	39		-10	55
2595		39.04	11.64	0	39		-10	55
2600		39.06	11.64	0	39		-10	55
2620		38.94	11.64	0	39		-10	55
2640		38.96	11.64	0	39		-10	55
2655		38.96	11.64	0	39		-10	55
2660		39.07	11.64	0	39		-10	55
2680		39.04	11.64	0	39		-10	55
2700		38.98	11.64	0	39		-10	55
2720		38.96	11.64	0	39		-10	55
2740		39.04	11.64	0	39		-10	55
2760		39.07	11.64	0	39		-10	55
2780		39.11	11.64	0	39		-10	55
2800		38.97	11.64	0	39		-10	55
2820		39.1	11.64	0	39		-10	55
2840		38.91	11.64	0	39		-10	55
2845		38.91	11.64	0	39		-10	55
2860		38.92	11.64	0	39		-10	55
2880		39.07	11.64	0	39		-10	55
2900		39.01	11.64	0	39		-10	55
2905		39.01	11.64	0	39		-10	55
2920		39.04	11.64	0	39		-10	55
2940		39.01	11.64	0	39		-10	55
2960		39.06	11.64	0	39		-10	55
2970		39.06	11.64	0	39		-10	55
2980		39.04	11.64	0	39		-10	55
3000		39.08	11.64	0	39		-10	55
3020		39.06	11.64	0	39		-10	55
3030		39.06	11.64	0	39		-10	55
3040		38.9	11.64	0	39		-10	55
3060		39.09	11.64	0	39		-10	55
3080		38.88	11.64	0	39		-10	55
3095		38.88	11.8	0	39		-10	55
3100		39.18	11.8	0	39		-10	55
3120		39	11.8	0	39		-10	55
3140		39.09	11.8	0	39		-10	55
3155		39.09	11.8	0	39		-10	55
3160		39.06	11.8	0	39		-10	55
3180		39.01	11.8	0	39		-10	55
3200		39.06	11.8	0	39		-10	55
3215		39.06	11.8	0	39		-10	55
3220		39.02	11.8	0	39		-10	55
3240		39.06	11.8	0	39		-10	55
3260		39.08	11.8	0	39		-10	55
3280		39.06	11.8	0	39		-10	55
3300		38.97	11.8	0	39		-10	55
3320		39	11.8	0	39		-10	55
3340		38.99	11.8	0	39		-10	55
3345		38.99	11.8	0	39		-10	55
3360		39.08	11.8	0	39		-10	55
3380		39.04	11.8	0	39		-10	55
3400		39.06	11.8	0	39		-10	55
3405		39.06	11.8	0	39		-10	55
3420		39.07	11.8	0	39		-10	55
3440		39.1	11.8	0	39		-10	55
3460		39.08	11.8	0	39		-10	55
3465		39.08	11.8	0	39		-10	55
3480		38.99	11.8	0	39		-10	55
3500		39.04	11.8	0	39		-10	55
3520		39.07	11.8	0	39		-10	55
3530		39.07	11.8	0	39		-10	55
3540		38.94	11.8	0	39		-10	55
3560		39.2	11.8	0	39		-10	55
3580		39.06	11.8	0	39		-10	55
3590		39.06	11.8	0	39		-10	55
3600		39.11	11.8	0	39		-10	55
3620		38.91	11.8	0	39		-10	55
3640		39.08	11.8	0	39		-10	55
3655		39.08	11.55	0	39		-10	55
3660		39.14	11.55	0	39		-10	55
3680		38.97	11.55	0	39		-10	55
3700		39.03	11.55	0	39		-10	55
3715		39.03	11.55	0	39		-10	55
3720		38.97	11.55	0	39		-10	55
3740		38.99	11.55	0	39		-10	55
3760		39.03	11.55	0	39		-10	55
3780		39.05	11.55	0	39		-10	55
3800		39.09	11.55	0	39		-10	55
3820		38.93	11.55	0	39		-10	55
3840		39.04	11.55	0	39		-10	55
3845		39.04	11.55	0	39		-10	55
3860		38.97	11.55	0	39		-10	55
3880		38.97	11.55	0	39		-10	55
3900		39.02	11.55	0	39		-10	55
3905		39.02	11.55	0	39		-10	55
3920		38.97	11.55	0	39		-10	55
3940		38.87	11.55	0	39		-10	55
3960		39.08	11.55	0	39		-10	55
3965		39.08	11.55	0	39		-10	55
3980		38.96	11.55	0	39		-10	55
4000		38.98	11.55	0	39		-10	55
4020		38.92	11.55	0	39		-10	55
4030		38.92	11.55	0	39		-10	55
4040		38.86	11.55	0	39		-10	55
4060		39.01	11.55	0	39		-10	55
4080		38.96	11.55	0	39		-10	55
4090		38.96	11.55	0	39		-10	55
4100		38.97	11.55	0	39		-10	55
4120		38.96	11.55	0	39		-10	55
4140		38.98	11.55	0	39		-10	55
4155		38.98	11.62	0	39		-10	55
4160		38.97	11.62	0	39		-10	55
4180		38.94	11.62	0	39		-10	55
4200		39.05	11.62	0	39		-10	55
4215		39.05	11.62	0	39		-10	55
4220		38.94	11.62	0	39		-10	55
4240		38.96	11.62	0	39		-10	55
4260		39.05	11.62	0	39		-10	55
4280		39.01	11.62	0	39		-10	55
4300		38.98	11.62	0	39		-10	55
4320		38.85	11.62	0	39		-10	55
4340		38.96	11.62	0	39		-10	55
4360		39.03	11.62	0	39		-10	55
4380		39.08	11.62	0	39		-10	55
4400		39.05	11.62	0	39		-10	55
4405		39.05	11.62	0	39		-10	55
4420		39	11.62	0	39		-10	55
4440		38.93	11.62	0	39		-10	55
4460		38.86	11.62	0	39		-10	55
4465		38.86	11.62	0	39		-10	55
4480		39.04	11.62	0	39		-10	55
4500		39.1	11.62	0	39		-10	55
4520		39.02	11.62	0	39		-10	55
4525		39.02	11.62	0	39		-10	55
4540		39.04	11.62	0	39		-10	55
4560		38.97	11.62	0	39		-10	55
4580		38.98	11.62	0	39		-10	55
4590		38.98	11.62	0	39		-10	55
4600		39.13	11.62	0	39		-10	55
4620		38.87	11.62	0	39		-10	55
4640		39.12	11.62	0	39		-10	55
4655		39.12	11.52	0	39		-10	55
4660		39.14	11.52	0	39		-10	55
4680		39.05	11.52	0	39		-10	55
4700		39.06	11.52	0	39		-10	55
4715		39.06	11.52	0	39		-10	55
4720		38.96	11.52	0	39		-10	55
4740		39.2	11.52	0	39		-10	55
4760		39.04	11.52	0	39		-10	55
4775		39.04	11.52	0	39		-10	55
4780		39.16	11.52	0	39		-10	55
4800		38.98	11.52	0	39		-10	55
4820		38.96	11.52	0	39		-10	55
4840		39.09	11.52	0	39		-10	55
4860		39.06	11.52	0	39		-10	55
4880		38.96	11.52	0	39		-10	55
4900		39.01	11.52	0	39		-10	55
4920		38.87	11.52	0	39		-10	55
4940		38.97	11.52	0	39		-10	55
4960		39	11.52	0	39		-10	55
4965		39	11.52	0	39		-10	55
4980		39.14	11.52	0	39		-10	55
5000		39.06	11.52	0	39		-10	55
5020		39.04	11.52	0	39		-10	55
5025		39.04	11.52	0	39		-10	55
5040		38.94	11.52	0	39		-10	55
5060		39	11.52	0	39		-10	55
5080		39.11	11.52	0	39		-10	55
5090		39.11	11.52	0	39		-10	55
5100		39.1	11.52	0	39		-10	55
5120		39	11.52	0	39		-10	55
5140		38.87	11.52	0	39		-10	55
5150		38.87	11.52	0	39		-10	55
5160		38.93	11.52	0	39		-10	55
5180		39.14	11.52	0	39		-10	55
5200		39.26	11.52	0	39		-10	55
5215		39.26	11.67	0	39		-10	55
5220		39.09	11.67	0	39		-10	55
5240		39.23	11.67	0	39		-10	55
5260		39.25	11.67	0	39		-10	55
5275		39.25	11.67	0	39		-10	55
5280		39.29	11.67	0	39		-10	55
5300		39.37	11.67	0	39		-10	55
5320		39.55	11.67	0	39		-10	55
5340		39.4	11.67	0	39		-10	55
5360		39.62	11.67	0	39		-10	55
5380		39.8	11.67	0	39		-10	55
5400		39.85	11.67	0	39		-10	55
5420		39.78	11.67	0	39		-10	55
5440		39.99	11.67	0	39		-10	55
5460		40.35	11.67	0	39		-10	55
5465		40.35	11.67	0	39		-10	55
5480		40.47	11.67	0	39		-10	55
5500		40.64	11.67	0	39		-10	55
5520		40.76	11.67	0	39		-10	55
5525		40.76	11.67	0	39		-10	55
5540		40.82	11.67	0	39		-10	55
5560		41.27	11.67	0	39		-10	55
5580		41.07	11.67	0	39		-10	55
5590		41.07	11.67	0	39		-10	55
5600		41.15	11.67	0	39		-10	55
5620		41.41	11.67	0	39		-10	55
5640		41.63	11.67	0	39		-10	55
5650		41.63	11.67	0	39		-10	55
5660		41.76	11.67	0	39		-10	55
5680		42.03	11.67	0	39		-10	55
5700		42.1	11.67	0	39		-10	55
5715		42.1	11.55	0	39		-10	55
5720		42.27	11.55	0	39		-10	55
5740		42.47	11.55	0	39		-10	55
5760		42.61	11.55	0	39		-10	55
5775		42.61	11.55	0	39		-10	55
5780		42.94	11.55	0	39		-10	55
5800		43.01	11.55	0	39		-10	55
5820		43	11.55	0	39		-10	55
5840		43.29	11.55	0	39		-10	55
5860		43.39	11.55	0	39		-10	55
5880		43.67	11.55	0	39		-10	55
5900		43.78	11.55	0	39		-10	55
5920		44.01	11.55	0	39		-10	55
5940		44.03	11.55	0	39		-10	55
5960		44.2	11.55	0	39		-10	55
5965		44.2	11.55	0	39		-10	55
5980		44.31	11.55	0	39		-10	55
6000		44.59	11.55	0	39		-10	55
6020		44.66	11.55	0	39		-10	55
6025		44.66	11.55	0	39		-10	55
6040		44.69	11.55	0	39		-10	55
6060		44.83	11.55	0	39		-10	55
6080		45.2	11.55	0	39		-10	55
6085		45.2	11.55	0	39		-10	55
6100		45.32	11.55	0	39		-10	55
6120		45.46	11.55	0	39		-10	55
6140		45.68	11.55	0	39		-10	55
6150		45.68	11.55	0	39		-10	55
6160		45.84	11.55	0	39		-10	55
6180		45.78	11.55	0	39		-10	55
6200		46.04	11.55	0	39		-10	55
6210		46.04	11.55	0	39		-10	55
6220		46.26	11.55	0	39		-10	55
6240		46.22	11.55	0	39		-10	55
6260		46.48	11.55	0	39		-10	55
6275		46.48	11.54	0	39		-10	55
6280		46.75	11.54	0	39		-10	55
6300		46.87	11.54	0	39		-10	55
6320		47.03	11.54	0	39		-10	55
6340		46.96	11.54	0	39		-10	55
6360		47	11.54	0	39		-10	55
6380		47.22	11.54	0	39		-10	55
6385		47.22	11.54	0	39		-10	55
6400		47.37	11.54	0	39		-10	55
6410		47.37	11.54	0	39		-10	55
6420		47.48	11.54	0	39		-10	55
6440		47.61	11.54	0	39		-10	55
6460		47.69	11.54	0	39		-10	55
6480		47.92	11.54	0	39		-10	55
6500		47.97	11.54	0	39		-10	55
6520		48.19	11.54	0	39		-10	55
6525		48.19	11.54	0	39		-10	55
6540		48.26	11.54	0	39		-10	55
6560		48.36	11.54	0	39		-10	55
6580		48.48	11.54	0	39		-10	55
6585		48.48	11.54	0	39		-10	55
6600		48.53	11.54	0	39		-10	55
6620		48.48	11.54	0	39		-10	55
6640		48.7	11.54	0	39		-10	55
6650		48.7	11.54	0	39		-10	55
6660		48.61	11.54	0	39		-10	55
6680		48.96	11.54	0	39		-10	55
6700		48.91	11.54	0	39		-10	55
6710		48.91	11.54	0	39		-10	55
6720		49.04	11.54	0	39		-10	55
6740		49.01	11.54	0	39		-10	55
6760		49.04	11.54	0	39		-10	55
6775		49.04	11.57	0	39		-10	55
6780		49.06	11.57	0	39		-10	55
6800		49.27	11.57	0	39		-10	55
6820		49.15	11.57	0	39		-10	55
6835		49.15	11.57	0	39		-10	55
6840		48.99	11.57	0	39		-10	55
6860		49.02	11.57	0	39		-10	55
6880		49.17	11.57	0	39		-10	55
6900		49.03	11.57	0	39		-10	55
6920		49.15	11.57	0	39		-10	55
6940		48.93	11.57	0	39		-10	55
6960		48.78	11.57	0	39		-10	55
6980		48.82	11.57	0	39		-10	55
7000		48.68	11.57	0	39		-10	55
7020		48.51	11.57	0	39		-10	55
7025		48.51	11.57	0	39		-10	55
7040		48.57	11.57	0	39		-10	55
7060		48.24	11.57	0	39		-10	55
7080		48.06	11.57	0	39		-10	55
7085		48.06	11.57	0	39		-10	55
7100		47.84	11.57	0	39		-10	55
7120		47.75	11.57	0	39		-10	55
7140		47.43	11.57	0	39		-10	55
7150		47.43	11.57	0	39		-10	55
7160		47.21	11.57	0	39		-10	55
7180		47	11.57	0	39		-10	55
7200		46.84	11.57	0	39		-10	55
7215		46.84	11.57	0	39		-10	55
7220		46.52	11.57	0	39		-10	55
7240		46.44	11.57	0	39		-10	55
7260		46.01	11.57	0	39		-10	55
7275		46.01	11.67	0	39		-10	55
7280		45.88	11.67	0	39		-10	55
7300		45.62	11.67	0	39		-10	55
7320		45.59	11.67	0	39		-10	55
7335		45.59	11.67	0	39		-10	55
7340		45.13	11.67	0	39		-10	55
7360		44.91	11.67	0	39		-10	55
7380		44.79	11.67	0	39		-10	55
7400		44.51	11.67	0	39		-10	55
7420		44.2	11.67	0	39		-10	55
7440		44.02	11.67	0	39		-10	55
7460		43.7	11.67	0	39		-10	55
7480		43.69	11.67	0	39		-10	55
7500		43.52	11.67	0	39		-10	55
7520		43.32	11.67	0	39		-10	55
7540		43.11	11.67	0	39		-10	55
7560		42.87	11.67	0	39		-10	55
7580		42.62	11.67	0	39		-10	55
7585		42.62	11.67	0	39		-10	55
7600		42.5	11.67	0	39		-10	55
7620		42.4	11.67	0	39		-10	55
7640		42.1	11.67	0	39		-10	55
7645		42.1	11.67	0	39		-10	55
7660		41.94	11.67	0	39		-10	55
7680		41.78	11.67	0	39		-10	55
7700		41.7	11.67	0	39		-10	55
7710		41.7	11.67	0	39		-10	55
7720		41.68	11.67	0	39		-10	55
7740		41.33	11.67	0	39		-10	55
7760		41.07	11.67	0	39		-10	55
7770		41.07	11.67	0	39		-10	55
7780		41.06	11.67	0	39		-10	55
7800		40.83	11.67	0	39		-10	55
7820		40.67	11.67	0	39		-10	55
7835		40.67	11.77	0	39		-10	55
7840		40.47	11.77	0	39		-10	55
7860		40.34	11.77	0	39		-10	55
7880		40.3	11.77	0	39		-10	55
7895		40.3	11.77	0	39		-10	55
7900		40.12	11.77	0	39		-10	55
7920		40.08	11.77	0	39		-10	55
7940		39.98	11.77	0	39		-10	55
7960		39.73	11.77	0	39		-10	55
7980		39.76	11.77	0	39		-10	55
8000		39.7	11.77	0	39		-10	55
8020		39.63	11.77	0	39		-10	55
8040		39.57	11.77	0	39		-10	55
8060		39.4	11.77	0	39		-10	55
8080		39.37	11.77	0	39		-10	55
8085		39.37	11.77	0	39		-10	55
8100		39.55	11.77	0	39		-10	55
8120		39.22	11.77	0	39		-10	55
8140		39.31	11.77	0	39		-10	55
8145		39.31	11.77	0	39		-10	55
8160		39.21	11.77	0	39		-10	55
8180		39.3	11.77	0	39		-10	55
8200		39.22	11.77	0	39		-10	55
8210		39.22	11.77	0	39		-10	55
8220		39.4	11.77	0	39		-10	55
8240		39.12	11.77	0	39		-10	55
8260		39.23	11.77	0	39		-10	55
8270		39.23	11.77	0	39		-10	55
8280		39.31	11.77	0	39		-10	55
8300		39.23	11.77	0	39		-10	55
8320		39.35	11.77	0	39		-10	55
8335		39.35	11.79	0	39		-10	55
8340		39.37	11.79	0	39		-10	55
8360		39.28	11.79	0	39		-10	55
8380		39.35	11.79	0	39		-10	55
8395		39.35	11.79	0	39		-10	55
8400		39.39	11.79	0	39		-10	55
8420		39.24	11.79	0	39		-10	55
8440		39.41	11.79	0	39		-10	55
8460		39.22	11.79	0	39		-10	55
8480		39.34	11.79	0	39		-10	55
8500		39.4	11.79	0	39		-10	55
8520		39.35	11.79	0	39		-10	55
8540		39.43	11.79	0	39		-10	55
8560		39.39	11.79	0	39		-10	55
8580		39.36	11.79	0	39		-10	55
8585		39.36	11.79	0	39		-10	55
8600		39.48	11.79	0	39		-10	55
8620		39.32	11.79	0	39		-10	55
8640		39.27	11.79	0	39		-10	55
8645		39.27	11.79	0	39		-10	55
8660		39.43	11.79	0	39		-10	55
8680		39.4	11.79	0	39		-10	55
8700		39.25	11.79	0	39		-10	55
8710		39.25	11.79	0	39		-10	55
8720		39.43	11.79	0	39		-10	55
8740		39.29	11.79	0	39		-10	55
8760		39.36	11.79	0	39		-10	55
8770		39.36	11.79	0	39		-10	55
8780		39.38	11.79	0	39		-10	55
8800		39.25	11.79	0	39		-10	55
8820		39.48	11.79	0	39		-10	55
8830		39.48	11.79	0	39		-10	55
8840		39.36	11.79	0	39		-10	55
8860		39.14	11.79	0	39		-10	55
8880		39.42	11.79	0	39		-10	55
8895		39.42	11.41	0	39		-10	55
8900		39.25	11.41	0	39		-10	55
8920		39.08	11.41	0	39		-10	55
8940		39.21	11.41	0	39		-10	55
8960		39.22	11.41	0	39		-10	55
8980		39.06	11.41	0	39		-10	55
9000		39.08	11.41	0	39		-10	55
9020		39.21	11.41	0	39		-10	55
9040		39.12	11.41	0	39		-10	55
9060		38.9	11.41	0	39		-10	55
9080		39.09	11.41	0	39		-10	55
9100		38.98	11.41	0	39		-10	55
9120		39.06	11.41	0	39		-10	55
9140		39.09	11.41	0	39		-10	55
9145		39.09	11.41	0	39		-10	55
9160		39.12	11.41	0	39		-10	55
9180		39.12	11.41	0	39		-10	55
9200		39.04	11.41	0	39		-10	55
9205		39.04	11.41	0	39		-10	55
9220		39.31	11.41	0	39		-10	55
9240		39.32	11.41	0	39		-10	55
9260		39.43	11.41	0	39		-10	55
9270		39.43	11.41	0	39		-10	55
9280		39.33	11.41	0	39		-10	55
9300		39.51	11.41	0	39		-10	55
9320		39.82	11.41	0	39		-10	55
9330		39.82	11.41	0	39		-10	55
9340		39.92	11.41	0	39		-10	55
9360		39.96	11.41	0	39		-10	55
9380		40.05	11.41	0	39		-10	55
9395		40.05	11.7	0	39		-10	55
9400		40.27	11.7	0	39		-10	55
9420		40.51	11.7	0	39		-10	55
9440		40.53	11.7	0	39		-10	55
9455		40.53	11.7	0	39		-10	55
9460		40.8	11.7	0	39		-10	55
9480		40.93	11.7	0	39		-10	55
9500		41.15	11.7	0	39		-10	55
9520		41.38	11.7	0	39		-10	55
9540		41.47	11.7	0	39		-10	55
9560		41.56	11.7	0	39		-10	55
9580		41.76	11.7	0	39		-10	55
9600		42.15	11.7	0	39		-10	55
9620		42.12	11.7	0	39		-10	55
9640		42.51	11.7	0	39		-10	55
9645		42.51	11.7	0	39		-10	55
9660		42.62	11.7	0	39		-10	55
9680		42.65	11.7	0	39		-10	55
9700		43.01	11.7	0	39		-10	55
9705		43.01	11.7	0	39		-10	55
9720		43.19	11.7	0	39		-10	55
9740		43.46	11.7	0	39		-10	55
9760		43.5	11.7	0	39		-10	55
9770		43.5	11.7	0	39		-10	55
9780		43.76	11.7	0	39		-10	55
9800		43.91	11.7	0	39		-10	55
9820		44.22	11.7	0	39		-10	55
9830		44.22	11.7	0	39		-10	55
9840		44.29	11.7	0	39		-10	55
9860		44.51	11.7	0	39		-10	55
9880		44.55	11.7	0	39		-10	55
9895		44.55	11.77	0	39		-10	55
9900		44.94	11.77	0	39		-10	55
9920		45.08	11.77	0	39		-10	55
9940		45.31	11.77	0	39		-10	55
9955		45.31	11.77	0	39		-10	55
9960		45.37	11.77	0	39		-10	55
9980		45.47	11.77	0	39		-10	55
10000		45.59	11.77	0	39		-10	55
10020		45.79	11.77	0	39		-10	55
10040		46.01	11.77	0	39		-10	55
10060		46.24	11.77	0	39		-10	55
10080		46.29	11.77	0	39		-10	55
10100		46.53	11.77	0	39		-10	55
10120		46.45	11.77	0	39		-10	55
10140		46.63	11.77	0	39		-10	55
10160		46.8	11.77	0	39		-10	55
10180		47.1	11.77	0	39		-10	55
10200		47.18	11.77	0	39		-10	55
10205		47.18	11.77	0	39		-10	55
10220		47.29	11.77	0	39		-10	55
10240		47.53	11.77	0	39		-10	55
10260		47.56	11.77	0	39		-10	55
10270		47.56	11.77	0	39		-10	55
10280		47.78	11.77	0	39		-10	55
10300		47.96	11.77	0	39		-10	55
10320		48.06	11.77	0	39		-10	55
10330		48.06	11.77	0	39		-10	55
10340		48.02	11.77	0	39		-10	55
10360		48.31	11.77	0	39		-10	55
10380		48.27	11.77	0	39		-10	55
10390		48.27	11.77	0	39		-10	55
10400		48.44	11.77	0	39		-10	55
10420		48.64	11.77	0	39		-10	55
10440		48.47	11.77	0	39		-10	55
10455		48.47	11.85	0	39		-10	55
10460		48.42	11.85	0	39		-10	55
10480		48.69	11.85	0	39		-10	55
10500		48.82	11.85	0	39		-10	55
10515		48.82	11.85	0	39		-10	55
10520		48.81	11.85	0	39		-10	55
10540		48.81	11.85	0	39		-10	55
10560		48.78	11.85	0	39		-10	55
10580		48.9	11.85	0	39		-10	55
10600		48.78	11.85	0	39		-10	55
10620		49.02	11.85	0	39		-10	55
10640		48.98	11.85	0	39		-10	55
10660		48.83	11.85	0	39		-10	55
10680		48.92	11.85	0	39		-10	55
10700		49.1	11.85	0	39		-10	55
10705		49.1	11.85	0	39		-10	55
10720		48.74	11.85	0	39		-10	55
10740		48.91	11.85	0	39		-10	55
10760		48.65	11.85	0	39		-10	55
10765		48.65	11.85	0	39		-10	55
10780		48.69	11.85	0	39		-10	55
10800		48.69	11.85	0	39		-10	55
10820		48.51	11.85	0	39		-10	55
10830		48.51	11.85	0	39		-10	55
10840		48.45	11.85	0	39		-10	55
10860		48.22	11.85	0	39		-10	55
10880		48.12	11.85	0	39		-10	55
10890		48.12	11.85	0	39		-10	55
10900		47.92	11.85	0	39		-10	55
10920		48	11.85	0	39		-10	55
10940		47.64	11.85	0	39		-10	55
10955		47.64	11.67	0	39		-10	55
10960		47.39	11.67	0	39		-10	55
10980		47.32	11.67	0	39		-10	55
11000		47.07	11.67	0	39		-10	55
11015		47.07	11.67	0	39		-10	55
11020		46.84	11.67	0	39		-10	55
11040		46.63	11.67	0	39		-10	55
11060		46.48	11.67	0	39		-10	55
11080		46.19	11.67	0	39		-10	55
11100		45.89	11.67	0	39		-10	55
11120		45.75	11.67	0	39		-10	55
11140		45.51	11.67	0	39		-10	55
11160		45.36	11.67	0	39		-10	55
11180		45.11	11.67	0	39		-10	55
11200		44.81	11.67	0	39		-10	55
11205		44.81	11.67	0	39		-10	55
11220		44.64	11.67	0	39		-10	55
11240		44.52	11.67	0	39		-10	55
11260		44.13	11.67	0	39		-10	55
11265		44.13	11.67	0	39		-10	55
11280		44.15	11.67	0	39		-10	55
11300		43.92	11.67	0	39		-10	55
11320		43.73	11.67	0	39		-10	55
11330		43.73	11.67	0	39		-10	55
11340		43.29	11.67	0	39		-10	55
11360		43.44	11.67	0	39		-10	55
11380		42.96	11.67	0	39		-10	55
11390		42.96	11.67	0	39		-10	55
11400		42.77	11.67	0	39		-10	55
11420		42.74	11.67	0	39		-10	55
11440		42.48	11.67	0	39		-10	55
11455		42.48	11.87	0	39		-10	55
11460		42.36	11.87	0	39		-10	55
11480		42.14	11.87	0	39		-10	55
11500		41.96	11.87	0	39		-10	55
11515		41.96	11.87	0	39		-10	55
11520		41.8	11.87	0	39		-10	55
11540		41.59	11.87	0	39		-10	55
11560		41.44	11.87	0	39		-10	55
11580		41.18	11.87	0	39		-10	55
11600		41.19	11.87	0	39		-10	55
11620		41.03	11.87	0	39		-10	55
11640		40.89	11.87	0	39		-10	55
11660		40.61	11.87	0	39		-10	55
11680		40.56	11.87	0	39		-10	55
11700		40.41	11.87	0	39		-10	55
11720		40.21	11.87	0	39		-10	55
11740		40.13	11.87	0	39		-10	55
11760		40.06	11.87	0	39		-10	55
11765		40.06	11.87	0	39		-10	55
11780		40.12	11.87	0	39		-10	55
11800		39.72	11.87	0	39		-10	55
11820		39.73	11.87	0	39		-10	55
11825		39.73	11.87	0	39		-10	55
11840		39.6	11.87	0	39		-10	55
11860		39.59	11.87	0	39		-10	55
11880		39.51	11.87	0	39		-10	55
11890		39.51	11.87	0	39		-10	55
11900		39.32	11.87	0	39		-10	55
11920		39.38	11.87	0	39		-10	55
11940		39.41	11.87	0	39		-10	55
11950		39.41	11.87	0	39		-10	55
11960		39.23	11.87	0	39		-10	55
11980		39.2	11.87	0	39		-10	55
12000		38.98	11.87	0	39		-10	55
12015		38.98	11.79	0	39		-10	55
12020		39.03	11.79	0	39		-10	55
12040		39.17	11.79	0	39		-10	55
12060		39.06	11.79	0	39		-10	55
12075		39.06	11.79	0	39		-10	55
12080		39.06	11.79	0	39		-10	55
12100		38.9	11.79	0	39		-10	55
12120		38.96	11.79	0	39		-10	55
12140		38.93	11.79	0	39		-10	55
12160		39.08	11.79	0	39		-10	55
12180		39.16	11.79	0	39		-10	55
12200		39.1	11.79	0	39		-10	55
12220		39.2	11.79	0	39		-10	55
12240		39.4	11.79	0	39		-10	55
12260		39.22	11.79	0	39		-10	55
12265		39.22	11.79	0	39		-10	55
12280		39.4	11.79	0	39		-10	55
12300		39.47	11.79	0	39		-10	55
12320		39.68	11.79	0	39		-10	55
12325		39.68	11.79	0	39		-10	55
12340		39.67	11.79	0	39		-10	55
12360		39.76	11.79	0	39		-10	55
12380		40.09	11.79	0	39		-10	55
12390		40.09	11.79	0	39		-10	55
12400		40.16	11.79	0	39		-10	55
12420		40.22	11.79	0	39		-10	55
12440		40.58	11.79	0	39		-10	55
12450		40.58	11.79	0	39		-10	55
12460		40.73	11.79	0	39		-10	55
12480		40.93	11.79	0	39		-10	55
12500		41.27	11.79	0	39		-10	55
12515		41.27	11.75	0	39		-10	55
12520		41.25	11.75	0	39		-10	55
12540		41.45	11.75	0	39		-10	55
12560		41.73	11.75	0	39		-10	55
12575		41.73	11.75	0	39		-10	55
12580		41.85	11.75	0	39		-10	55
12600		41.93	11.75	0	39		-10	55
12620		42.36	11.75	0	39		-10	55
12640		42.44	11.75	0	39		-10	55
12660		42.76	11.75	0	39		-10	55
12680		43	11.75	0	39		-10	55
12700		43.1	11.75	0	39		-10	55
12720		43.19	11.75	0	39		-10	55
12740		43.45	11.75	0	39		-10	55
12760		43.63	11.75	0	39		-10	55
12765		43.63	11.75	0	39		-10	55
12780		43.89	11.75	0	39		-10	55
12800		44.15	11.75	0	39		-10	55
12820		44.38	11.75	0	39		-10	55
12825		44.38	11.75	0	39		-10	55
12840		44.39	11.75	0	39		-10	55
12860		44.75	11.75	0	39		-10	55
12880		44.78	11.75	0	39		-10	55
12890		44.78	11.75	0	39		-10	55
12900		45.06	11.75	0	39		-10	55
12920		45.28	11.75	0	39		-10	55
12940		45.52	11.75	0	39		-10	55
12950		45.52	11.75	0	39		-10	55
12960		45.56	11.75	0	39		-10	55
12980		45.65	11.75	0	39		-10	55
13000		46.02	11.75	0	39		-10	55
13010		46.02	11.75	0	39		-10	55
13020		46.21	11.75	0	39		-10	55
13040		46.33	11.75	0	39		-10	55
13060		46.52	11.75	0	39		-10	55
13075		46.52	11.93	0	39		-10	55
13080		46.56	11.93	0	39		-10	55
13100		46.89	11.93	0	39		-10	55
13120		47.19	11.93	0	39		-10	55
13135		47.19	11.93	0	39		-10	55
13140		47.28	11.93	0	39		-10	55
13160		47.39	11.93	0	39		-10	55
13180		47.54	11.93	0	39		-10	55
13200		47.83	11.93	0	39		-10	55
13220		47.88	11.93	0	39		-10	55
13240		48.19	11.93	0	39		-10	55
13260		48.13	11.93	0	39		-10	55
13280		48.18	11.93	0	39		-10	55
13300		48.22	11.93	0	39		-10	55
13320		48.45	11.93	0	39		-10	55
13325		48.45	11.93	0	39		-10	55
13340		48.65	11.93	0	39		-10	55
13360		48.68	11.93	0	39		-10	55
13380		48.82	11.93	0	39		-10	55
13385		48.82	11.93	0	39		-10	55
13400		48.73	11.93	0	39		-10	55
13420		48.78	11.93	0	39		-10	55
13440		49.03	11.93	0	39		-10	55
13450		49.03	11.93	0	39		-10	55
13460		48.81	11.93	0	39		-10	55
13480		48.96	11.93	0	39		-10	55
13500		48.78	11.93	0	39		-10	55
13510		48.78	11.93	0	39		-10	55
13520		49.13	11.93	0	39		-10	55
13540		48.87	11.93	0	39		-10	55
13560		49	11.93	0	39		-10	55
13575		49	11.88	0	39		-10	55
13580		49.29	11.88	0	39		-10	55
13600		48.97	11.88	0	39		-10	55
13620		48.96	11.88	0	39		-10	55
13635		48.96	11.88	0	39		-10	55
13640		49.07	11.88	0	39		-10	55
13660		48.9	11.88	0	39		-10	55
13680		48.86	11.88	0	39		-10	55
13700		48.62	11.88	0	39		-10	55
13720		48.65	11.88	0	39		-10	55
13740		48.43	11.88	0	39		-10	55
13760		48.36	11.88	0	39		-10	55
13780		48.2	11.88	0	39		-10	55
13800		47.97	11.88	0	39		-10	55
13820		47.85	11.88	0	39		-10	55
13825		47.85	11.88	0	39		-10	55
13840		47.69	11.88	0	39		-10	55
13860		47.63	11.88	0	39		-10	55
13880		47.18	11.88	0	39		-10	55
13885		47.18	11.88	0	39		-10	55
13900		47.06	11.88	0	39		-10	55
13920		46.79	11.88	0	39		-10	55
13940		46.57	11.88	0	39		-10	55
13950		46.57	11.88	0	39		-10	55
13960		46.39	11.88	0	39		-10	55
13980		46.2	11.88	0	39		-10	55
14000		45.9	11.88	0	39		-10	55
14010		45.9	11.88	0	39		-10	55
14020		45.52	11.88	0	39		-10	55
14040		45.41	11.88	0	39		-10	55
14060		45.25	11.88	0	39		-10	55
14075		45.25	12.05	0	39		-10	55
14080		45.09	12.05	0	39		-10	55
14100		44.86	12.05	0	39		-10	55
14120		44.6	12.05	0	39		-10	55
14135		44.6	12.05	0	39		-10	55
14140		44.65	12.05	0	39		-10	55
14160		44.21	12.05	0	39		-10	55
14180		44.1	12.05	0	39		-10	55
14200		43.77	12.05	0	39		-10	55
14220		43.6	12.05	0	39		-10	55
14240		43.39	12.05	0	39		-10	55
14260		43.41	12.05	0	39		-10	55
14280		43.02	12.05	0	39		-10	55
14300		42.78	12.05	0	39		-10	55
14320		42.64	12.05	0	39		-10	55
14325		42.64	12.05	0	39		-10	55
14340		42.5	12.05	0	39		-10	55
14360		42.3	12.05	0	39		-10	55
14380		42.29	12.05	0	39		-10	55
14385		42.29	12.05	0	39		-10	55
14400		42.08	12.05	0	39		-10	55
14420		41.92	12.05	0	39		-10	55
14440		41.65	12.05	0	39		-10	55
14450		41.65	12.05	0	39		-10	55
14460		41.48	12.05	0	39		-10	55
14480		41.27	12.05	0	39		-10	55
14500		41.22	12.05	0	39		-10	55
14510		41.22	12.05	0	39		-10	55
14520		41.05	12.05	0	39		-10	55
14540		40.74	12.05	0	39		-10	55
14560		40.79	12.05	0	39		-10	55
14575		40.79	12.07	0	39		-10	55
14580		40.51	12.07	0	39		-10	55
14600		40.47	12.07	0	39		-10	55
14620		40.44	12.07	0	39		-10	55
14635		40.44	12.07	0	39		-10	55
14640		40.17	12.07	0	39		-10	55
14660		40.06	12.07	0	39		-10	55
14680		39.98	12.07	0	39		-10	55
14695		39.98	12.07	0	39		-10	55
14700		39.81	12.07	0	39		-10	55
14720		39.59	12.07	0	39		-10	55
14740		39.63	12.07	0	39		-10	55
14760		39.71	12.07	0	39		-10	55
14780		39.56	12.07	0	39		-10	55
14800		39.52	12.07	0	39		-10	55
14820		39.51	12.07	0	39		-10	55
14840		39.38	12.07	0	39		-10	55
14860		39.33	12.07	0	39		-10	55
14880		39.19	12.07	0	39		-10	55
14885		39.19	12.07	0	39		-10	55
14900		39.13	12.07	0	39		-10	55
14920		39.16	12.07	0	39		-10	55
14940		39.07	12.07	0	39		-10	55
14945		39.07	12.07	0	39		-10	55
14960		39.13	12.07	0	39		-10	55
14980		39.13	12.07	0	39		-10	55
15000		39.01	12.07	0	39		-10	55
15015		39.01	12.07	0	39		-10	55
15020		39.08	12.07	0	39		-10	55
15040		38.98	12.07	0	39		-10	55
15060		39.12	12.07	0	39		-10	55
15070		39.12	12.07	0	39		-10	55
15080		39.06	12.07	0	39		-10	55
15100		39.08	12.07	0	39		-10	55
15120		39.14	12.07	0	39		-10	55
15135		39.14	11.92	0	39		-10	55
15140		39.1	11.92	0	39		-10	55
15160		39.22	11.92	0	39		-10	55
15180		39.26	11.92	0	39		-10	55
15195		39.26	11.92	0	39		-10	55
15200		39.3	11.92	0	39		-10	55
15220		39.46	11.92	0	39		-10	55
15240		39.49	11.92	0	39		-10	55
15260		39.59	11.92	0	39		-10	55
15280		39.57	11.92	0	39		-10	55
15300		39.66	11.92	0	39		-10	55
15320		39.75	11.92	0	39		-10	55
15340		39.95	11.92	0	39		-10	55
15360		40.12	11.92	0	39		-10	55
15380		40.23	11.92	0	39		-10	55
15385		40.23	11.92	0	39		-10	55
15400		40.46	11.92	0	39		-10	55
15420		40.67	11.92	0	39		-10	55
15440		40.74	11.92	0	39		-10	55
15445		40.74	11.92	0	39		-10	55
15460		40.92	11.92	0	39		-10	55
15480		41.3	11.92	0	39		-10	55
15500		41.23	11.92	0	39		-10	55
15510		41.23	11.92	0	39		-10	55
15520		41.45	11.92	0	39		-10	55
15540		41.58	11.92	0	39		-10	55
15560		41.86	11.92	0	39		-10	55
15570		41.86	11.92	0	39		-10	55
15580		41.93	11.92	0	39		-10	55
15600		42.31	11.92	0	39		-10	55
15620		42.53	11.92	0	39		-10	55
15635		42.53	12.02	0	39		-10	55
15640		42.66	12.02	0	39		-10	55
15660		42.99	12.02	0	39		-10	55
15680		43.22	12.02	0	39		-10	55
15695		43.22	12.02	0	39		-10	55
15700		43.4	12.02	0	39		-10	55
15720		43.57	12.02	0	39		-10	55
15740		43.8	12.02	0	39		-10	55
15760		44.01	12.02	0	39		-10	55
15780		44.14	12.02	0	39		-10	55
15800		44.42	12.02	0	39		-10	55
15820		44.64	12.02	0	39		-10	55
15840		44.93	12.02	0	39		-10	55
15860		45.03	12.02	0	39		-10	55
15880		45.3	12.02	0	39		-10	55
15885		45.3	12.02	0	39		-10	55
15900		45.33	12.02	0	39		-10	55
15920		45.48	12.02	0	39		-10	55
15940		45.68	12.02	0	39		-10	55
15945		45.68	12.02	0	39		-10	55
15960		46.05	12.02	0	39		-10	55
15980		46.11	12.02	0	39		-10	55
16000		46.28	12.02	0	39		-10	55
16005		46.28	12.02	0	39		-10	55
16020		46.33	12.02	0	39		-10	55
16040		46.72	12.02	0	39		-10	55
16060		46.75	12.02	0	39		-10	55
16070		46.75	12.02	0	39		-10	55
16080		46.94	12.02	0	39		-10	55
16100		47.15	12.02	0	39		-10	55
16120		47.45	12.02	0	39		-10	55
16130		47.45	12.02	0	39		-10	55
16140		47.57	12.02	0	39		-10	55
16160		47.56	12.02	0	39		-10	55
16180		47.76	12.02	0	39		-10	55
16195		47.76	12.15	0	39		-10	55
16200		47.88	12.15	0	39		-10	55
16220		48.03	12.15	0	39		-10	55
16240		48.18	12.15	0	39		-10	55
16255		48.18	12.15	0	39		-10	55
16260		48.26	12.15	0	39		-10	55
16280		48.44	12.15	0	39		-10	55
16300		48.48	12.15	0	39		-10	55
16320		48.68	12.15	0	39		-10	55
16340		48.75	12.15	0	39		-10	55
16360		48.74	12.15	0	39		-10	55
16380		48.87	12.15	0	39		-10	55
16400		48.85	12.15	0	39		-10	55
16420		48.77	12.15	0	39		-10	55
16440		48.91	12.15	0	39		-10	55
16445		48.91	12.15	0	39		-10	55
16460		49.06	12.15	0	39		-10	55
16480		49.01	12.15	0	39		-10	55
16500		49.16	12.15	0	39		-10	55
16505		49.16	12.15	0	39		-10	55
16520		48.97	12.15	0	39		-10	55
16540		48.85	12.15	0	39		-10	55
16560		49.08	12.15	0	39		-10	55
16570		49.08	12.15	0	39		-10	55
16580		48.86	12.15	0	39		-10	55
16600		48.95	12.15	0	39		-10	55
16620		48.73	12.15	0	39		-10	55
16630		48.73	12.15	0	39		-10	55
16640		48.61	12.15	0	39		-10	55
16660		48.59	12.15	0	39		-10	55
16680		48.49	12.15	0	39		-10	55
16695		48.49	12.3	0	39		-10	55
16700		48.31	12.3	0	39		-10	55
16720		48.17	12.3	0	39		-10	55
16740		48.15	12.3	0	39		-10	55
16755		48.15	12.3	0	39		-10	55
16760		47.8	12.3	0	39		-10	55
16780		47.75	12.3	0	39		-10	55
16800		47.33	12.3	0	39		-10	55
16820		47.31	12.3	0	39		-10	55
16840		46.94	12.3	0	39		-10	55
16860		46.78	12.3	0	39		-10	55
16880		46.59	12.3	0	39		-10	55
16900		46.3	12.3	0	39		-10	55
16920		46.32	12.3	0	39		-10	55
16940		45.96	12.3	0	39		-10	55
16945		45.96	12.3	0	39		-10	55
16960		45.64	12.3	0	39		-10	55
16980		45.56	12.3	0	39		-10	55
17000		45.28	12.3	0	39		-10	55
17005		45.28	12.3	0	39		-10	55
17020		45.01	12.3	0	39		-10	55
17040		44.74	12.3	0	39		-10	55
17060		44.53	12.3	0	39		-10	55
17070		44.53	12.3	0	39		-10	55
17080		44.5	12.3	0	39		-10	55
17100		44.27	12.3	0	39		-10	55
17120		43.88	12.3	0	39		-10	55
17130		43.88	12.3	0	39		-10	55
17140		43.69	12.3	0	39		-10	55
17160		43.63	12.3	0	39		-10	55
17180		43.56	12.3	0	39		-10	55
17195		43.56	12.25	0	39		-10	55
17200		43.17	12.25	0	39		-10	55
17220		43.03	12.25	0	39		-10	55
17240		42.68	12.25	0	39		-10	55
17255		42.68	12.25	0	39		-10	55
17260		42.58	12.25	0	39		-10	55
17280		42.41	12.25	0	39		-10	55
17300		42.33	12.25	0	39		-10	55
17320		42.22	12.25	0	39		-10	55
17340		42	12.25	0	39		-10	55
17360		41.72	12.25	0	39		-10	55
17380		41.68	12.25	0	39		-10	55
17400		41.61	12.25	0	39		-10	55
17420		41.31	12.25	0	39		-10	55
17440		41.19	12.25	0	39		-10	55
17460		41	12.25	0	39		-10	55
17480		40.97	12.25	0	39		-10	55
17500		40.8	12.25	0	39		-10	55
17505		40.8	12.25	0	39		-10	55
17520		40.51	12.25	0	39		-10	55
17540		40.59	12.25	0	39		-10	55
17560		40.32	12.25	0	39		-10	55
17565		40.32	12.25	0	39		-10	55
17580		40.27	12.25	0	39		-10	55
17600		40.02	12.25	0	39		-10	55
17620		39.89	12.25	0	39		-10	55
17630		39.89	12.25	0	39		-10	55
17640		39.81	12.25	0	39		-10	55
17660		39.83	12.25	0	39		-10	55
17680		39.7	12.25	0	39		-10	55
17690		39.7	12.25	0	39		-10	55
17700		39.57	12.25	0	39		-10	55
17720		39.53	12.25	0	39		-10	55
17740		39.43	12.25	0	39		-10	55
17755		39.43	12.3	0	39		-10	55
17760		39.42	12.3	0	39		-10	55
17780		39.32	12.3	0	39		-10	55
17800		39.37	12.3	0	39		-10	55
17815		39.37	12.3	0	39		-10	55
17820		39.19	12.3	0	39		-10	55
17840		39.14	12.3	0	39		-10	55
17860		39.09	12.3	0	39		-10	55
17880		39.15	12.3	0	39		-10	55
17900		39.05	12.3	0	39		-10	55
17920		39.06	12.3	0	39		-10	55
17940		39.18	12.3	0	39		-10	55
17960		39.1	12.3	0	39		-10	55
17980		38.96	12.3	0	39		-10	55
18000		39.08	12.3	0	39		-10	55
18005		39.08	12.3	0	39		-10	55
18020		39.07	12.3	0	39		-10	55
18040		39	12.3	0	39		-10	55
18060		38.99	12.3	0	39		-10	55
18065		38.99	12.3	0	39		-10	55
18080		39.22	12.3	0	39		-10	55
18100		39.13	12.3	0	39		-10	55
18120		39.18	12.3	0	39		-10	55
18130		39.18	12.3	0	39		-10	55
18140		39.25	12.3	0	39		-10	55
18160		39.46	12.3	0	39		-10	55
18180		39.59	12.3	0	39		-10	55
18190		39.59	12.3	0	39		-10	55
18200		39.74	12.3	0	39		-10	55
18220		39.67	12.3	0	39		-10	55
18240		39.84	12.3	0	39		-10	55
18255		39.84	12.36	0	39		-10	55
18260		40.19	12.36	0	39		-10	55
18280		40.22	12.36	0	39		-10	55
18300		40.28	12.36	0	39		-10	55
18315		40.28	12.36	0	39		-10	55
18320		40.63	12.36	0	39		-10	55
18340		40.7	12.36	0	39		-10	55
18360		40.72	12.36	0	39		-10	55
18380		40.99	12.36	0	39		-10	55
18400		41.18	12.36	0	39		-10	55
18420		41.52	12.36	0	39		-10	55
18440		41.55	12.36	0	39		-10	55
18460		41.84	12.36	0	39		-10	55
18480		41.93	12.36	0	39		-10	55
18500		42.15	12.36	0	39		-10	55
18505		42.15	12.36	0	39		-10	55
18520		42.58	12.36	0	39		-10	55
18540		42.61	12.36	0	39		-10	55
18560		42.76	12.36	0	39		-10	55
18565		42.76	12.36	0	39		-10	55
18580		43.19	12.36	0	39		-10	55
18600		43.23	12.36	0	39		-10	55
18620		43.56	12.36	0	39		-10	55
18625		43.56	12.36	0	39		-10	55
18640		43.81	12.36	0	39		-10	55
18660		43.93	12.36	0	39		-10	55
18680		44.18	12.36	0	39		-10	55
18690		44.18	12.36	0	39		-10	55
18700		44.27	12.36	0	39		-10	55
18720		44.49	12.36	0	39		-10	55
18740		44.81	12.36	0	39		-10	55
18750		44.81	12.36	0	39		-10	55
18760		44.7	12.36	0	39		-10	55
18780		45.24	12.36	0	39		-10	55
18800		45.44	12.36	0	39		-10	55
18815		45.44	12.45	0	39		-10	55
18820		45.57	12.45	0	39		-10	55
18840		45.72	12.45	0	39		-10	55
18860		45.82	12.45	0	39		-10	55
18880		46.16	12.45	0	39		-10	55
18900		46.39	12.45	0	39		-10	55
18920		46.4	12.45	0	39		-10	55
18940		46.55	12.45	0	39		-10	55
18960		46.8	12.45	0	39		-10	55
18980		47.01	12.45	0	39		-10	55
19000		47.38	12.45	0	39		-10	55
19020		47.4	12.45	0	39		-10	55
19040		47.64	12.45	0	39		-10	55
19060		47.75	12.45	0	39		-10	55
19065		47.75	12.45	0	39		-10	55
19080		47.67	12.45	0	39		-10	55
19100		48.1	12.45	0	39		-10	55
19120		48.08	12.45	0	39		-10	55
19125		48.08	12.45	0	39		-10	55
19140		48.42	12.45	0	39		-10	55
19160		48.31	12.45	0	39		-10	55
19180		48.6	12.45	0	39		-10	55
19190		48.6	12.45	0	39		-10	55
19200		48.57	12.45	0	39		-10	55
19220		48.75	12.45	0	39		-10	55
19240		48.6	12.45	0	39		-10	55
19250		48.6	12.45	0	39		-10	55
19260		48.79	12.45	0	39		-10	55
19280		48.81	12.45	0	39		-10	55
19300		48.85	12.45	0	39		-10	55
19315		48.85	12.51	0	39		-10	55
19320		48.79	12.51	0	39		-10	55
19340		48.9	12.51	0	39		-10	55
19360		49.07	12.51	0	39		-10	55
19375		49.07	12.51	0	39		-10	55
19380		49.15	12.51	0	39		-10	55
19400		49.06	12.51	0	39		-10	55
19420		49.08	12.51	0	39		-10	55
19440		48.96	12.51	0	39		-10	55
19460		48.87	12.51	0	39		-10	55
19480		48.83	12.51	0	39		-10	55
19500		48.86	12.51	0	39		-10	55
19520		48.9	12.51	0	39		-10	55
19540		48.85	12.51	0	39		-10	55
19560		48.53	12.51	0	39		-10	55
19565		48.53	12.51	0	39		-10	55
19580		48.34	12.51	0	39		-10	55
19600		48.52	12.51	0	39		-10	55
19620		48.54	12.51	0	39		-10	55
19625		48.54	12.51	0	39		-10	55
19640		48.27	12.51	0	39		-10	55
19660		48.01	12.51	0	39		-10	55
19680		47.87	12.51	0	39		-10	55
19690		47.87	12.51	0	39		-10	55
19700		47.87	12.51	0	39		-10	55
19720		47.65	12.51	0	39		-10	55
19740		47.44	12.51	0	39		-10	55
19750		47.44	12.51	0	39		-10	55
19760		47.05	12.51	0	39		-10	55
19780		46.8	12.51	0	39		-10	55
19800		46.89	12.51	0	39		-10	55
19815		46.89	12.56	0	39		-10	55
19820		46.54	12.56	0	39		-10	55
19840		46.26	12.56	0	39		-10	55
19860		46.12	12.56	0	39		-10	55
19875		46.12	12.56	0	39		-10	55
19880		45.91	12.56	0	39		-10	55
19900		45.74	12.56	0	39		-10	55
19920		45.5	12.56	0	39		-10	55
19935		45.5	12.56	0	39		-10	55
19940		45.17	12.56	0	39		-10	55
19960		44.98	12.56	0	39		-10	55
19980		44.85	12.56	0	39		-10	55
20000		44.62	12.56	0	39		-10	55
20020		44.37	12.56	0	39		-10	55
20040		44.34	12.56	0	39		-10	55
20060		43.95	12.56	0	39		-10	55
20080		43.7	12.56	0	39		-10	55
20100		43.73	12.56	0	39		-10	55
20120		43.56	12.56	0	39		-10	55
20125		43.56	12.56	0	39		-10	55
20140		43.38	12.56	0	39		-10	55
20160		43.08	12.56	0	39		-10	55
20180		42.88	12.56	0	39		-10	55
20190		42.88	12.56	0	39		-10	55
20200		42.59	12.56	0	39		-10	55
20220		42.53	12.56	0	39		-10	55
20240		42.5	12.56	0	39		-10	55
20250		42.5	12.56	0	39		-10	55
20260		42.32	12.56	0	39		-10	55
20280		41.96	12.56	0	39		-10	55
20300		41.82	12.56	0	39		-10	55
20310		41.82	12.56	0	39		-10	55
20320		41.66	12.56	0	39		-10	55
20340		41.67	12.56	0	39		-10	55
20360		41.47	12.56	0	39		-10	55
20375		41.47	12.53	0	39		-10	55
20380		41.3	12.53	0	39		-10	55
20400		41.19	12.53	0	39		-10	55
20420		40.98	12.53	0	39		-10	55
20435		40.98	12.53	0	39		-10	55
20440		40.86	12.53	0	39		-10	55
20460		40.62	12.53	0	39		-10	55
20480		40.72	12.53	0	39		-10	55
20500		40.37	12.53	0	39		-10	55
20520		40.16	12.53	0	39		-10	55
20540		40.01	12.53	0	39		-10	55
20560		39.98	12.53	0	39		-10	55
20580		39.79	12.53	0	39		-10	55
20600		39.74	12.53	0	39		-10	55
20620		39.69	12.53	0	39		-10	55
20625		39.69	12.53	0	39		-10	55
20640		39.66	12.53	0	39		-10	55
20660		39.52	12.53	0	39		-10	55
20680		39.4	12.53	0	39		-10	55
20685		39.4	12.53	0	39		-10	55
20700		39.41	12.53	0	39		-10	55
20720		39.23	12.53	0	39		-10	55
20740		39.29	12.53	0	39		-10	55
20750		39.29	12.53	0	39		-10	55
20760		39.2	12.53	0	39		-10	55
20780		39.1	12.53	0	39		-10	55
20800		39.21	12.53	0	39		-10	55
20810		39.21	12.53	0	39		-10	55
20820		39.07	12.53	0	39		-10	55
20840		39.04	12.53	0	39		-10	55
20860		39.04	12.53	0	39		-10	55
20875		39.04	12.66	0	39		-10	55
20880		38.95	12.66	0	39		-10	55
20900		39.06	12.66	0	39		-10	55
20920		39.17	12.66	0	39		-10	55
20935		39.17	12.66	0	39		-10	55
20940		39.04	12.66	0	39		-10	55
20960		39	12.66	0	39		-10	55
20980		39.19	12.66	0	39		-10	55
21000		39.11	12.66	0	39		-10	55
21020		39.11	12.66	0	39		-10	55
21040		39.36	12.66	0	39		-10	55
21060		39.26	12.66	0	39		-10	55
21080		39.33	12.66	0	39		-10	55
21100		39.36	12.66	0	39		-10	55
21120		39.68	12.66	0	39		-10	55
21125		39.68	12.66	0	39		-10	55
21140		39.6	12.66	0	39		-10	55
21160		39.71	12.66	0	39		-10	55
21180		39.83	12.66	0	39		-10	55
21185		39.83	12.66	0	39		-10	55
21200		40.07	12.66	0	39		-10	55
21220		40.25	12.66	0	39		-10	55
21240		40.26	12.66	0	39		-10	55
21245		40.26	12.66	0	39		-10	55
21260		40.54	12.66	0	39		-10	55
21280		40.71	12.66	0	39		-10	55
21300		40.84	12.66	0	39		-10	55
21310		40.84	12.66	0	39		-10	55
21320		41.1	12.66	0	39		-10	55
21340		41.25	12.66	0	39		-10	55
21360		41.32	12.66	0	39		-10	55
21375		41.32	12.63	0	39		-10	55
21380		41.65	12.63	0	39		-10	55
21400		41.78	12.63	0	39		-10	55
21420		42.04	12.63	0	39		-10	55
21435		42.04	12.63	0	39		-10	55
21440		42.41	12.63	0	39		-10	55
21460		42.56	12.63	0	39		-10	55
21480		42.48	12.63	0	39		-10	55
21500		43	12.63	0	39		-10	55
21520		43.16	12.63	0	39		-10	55
21540		43.43	12.63	0	39		-10	55
21560		43.57	12.63	0	39		-10	55
21580		43.79	12.63	0	39		-10	55
21600		44.06	12.63	0	39		-10	55
21620		44.22	12.63	0	39		-10	55
21640		44.4	12.63	0	39		-10	55
21660		44.67	12.63	0	39		-10	55
21680		44.88	12.63	0	39		-10	55
21685		44.88	12.63	0	39		-10	55
21700		44.94	12.63	0	39		-10	55
21720		45.26	12.63	0	39		-10	55
21740		45.42	12.63	0	39		-10	55
21745		45.42	12.63	0	39		-10	55
21760		45.67	12.63	0	39		-10	55
21780		45.78	12.63	0	39		-10	55
21800		45.99	12.63	0	39		-10	55
21810		45.99	12.63	0	39		-10	55
21820		46.29	12.63	0	39		-10	55
21840		46.47	12.63	0	39		-10	55
21860		46.68	12.63	0	39		-10	55
21870		46.68	12.63	0	39		-10	55
21880		46.63	12.63	0	39		-10	55
21900		46.89	12.63	0	39		-10	55
21920		47.16	12.63	0	39		-10	55
21935		47.16	12.93	0	39		-10	55
21940		47.45	12.93	0	39		-10	55
21960		47.42	12.93	0	39		-10	55
21980		47.56	12.93	0	39		-10	55
21995		47.56	12.93	0	39		-10	55
22000		47.89	12.93	0	39		-10	55
22020		48.02	12.93	0	39		-10	55
22040		48.09	12.93	0	39		-10	55
22060		48.11	12.93	0	39		-10	55
22080		48.44	12.93	0	39		-10	55
22100		48.35	12.93	0	39		-10	55
22120		48.42	12.93	0	39		-10	55
22140		48.61	12.93	0	39		-10	55
22160		48.77	12.93	0	39		-10	55
22180		48.74	12.93	0	39		-10	55
22185		48.74	12.93	0	39		-10	55
22200		48.72	12.93	0	39		-10	55
22220		48.77	12.93	0	39		-10	55
22240		48.85	12.93	0	39		-10	55
22245		48.85	12.93	0	39		-10	55
22260		48.87	12.93	0	39		-10	55
22280		48.73	12.93	0	39		-10	55
22300		48.95	12.93	0	39		-10	55
22310		48.95	12.93	0	39		-10	55
22320		49.11	12.93	0	39		-10	55
22340		48.92	12.93	0	39		-10	55
22360		48.86	12.93	0	39		-10	55
22370		48.86	12.93	0	39		-10	55
22380		49.03	12.93	0	39		-10	55
22400		48.78	12.93	0	39		-10	55
22420		48.96	12.93	0	39		-10	55
22435		48.96	12.66	0	39		-10	55
22440		48.77	12.66	0	39		-10	55
22460		48.69	12.66	0	39		-10	55
22480		48.56	12.66	0	39		-10	55
22495		48.56	12.66	0	39		-10	55
22500		48.52	12.66	0	39		-10	55
22520		48.37	12.66	0	39		-10	55
22540		48.33	12.66	0	39		-10	55
22555		48.33	12.66	0	39		-10	55
22560		48.01	12.66	0	39		-10	55
22580		47.9	12.66	0	39		-10	55
22600		47.65	12.66	0	39		-10	55
22620		47.44	12.66	0	39		-10	55
22640		47.31	12.66	0	39		-10	55
22660		47.02	12.66	0	39		-10	55
22680		46.87	12.66	0	39		-10	55
22685		46.87	12.66	0	39		-10	55
22700		46.63	12.66	0	39		-10	55
22720		46.42	12.66	0	39		-10	55
22740		46.38	12.66	0	39		-10	55
22745		46.38	12.66	0	39		-10	55
22760		46.15	12.66	0	39		-10	55
22780		45.96	12.66	0	39		-10	55
22800		45.74	12.66	0	39		-10	55
22810		45.74	12.66	0	39		-10	55
22820		45.45	12.66	0	39		-10	55
22840		45.2	12.66	0	39		-10	55
22860		45.1	12.66	0	39		-10	55
22870		45.1	12.66	0	39		-10	55
22880		44.66	12.66	0	39		-10	55
22900		44.49	12.66	0	39		-10	55
22920		44.34	12.66	0	39		-10	55
22930		44.34	12.66	0	39		-10	55
22940		44.27	12.66	0	39		-10	55
22960		44.02	12.66	0	39		-10	55
22980		43.88	12.66	0	39		-10	55
22995		43.88	13.14	0	39		-10	55
23000		43.89	13.14	0	39		-10	55
23020		43.46	13.14	0	39		-10	55
23040		43.26	13.14	0	39		-10	55
23055		43.26	13.14	0	39		-10	55
23060		42.99	13.14	0	39		-10	55
23080		42.9	13.14	0	39		-10	55
23100		42.63	13.14	0	39		-10	55
23120		42.67	13.14	0	39		-10	55
23140		42.37	13.14	0	39		-10	55
23160		42.23	13.14	0	39		-10	55
23180		41.94	13.14	0	39		-10	55
23200		41.79	13.14	0	39		-10	55
23220		41.6	13.14	0	39		-10	55
23240		41.58	13.14	0	39		-10	55
23245		41.58	13.14	0	39		-10	55
23260		41.32	13.14	0	39		-10	55
23280		41.24	13.14	0	39		-10	55
23300		40.89	13.14	0	39		-10	55
23305		40.89	13.14	0	39		-10	55
23320		40.92	13.14	0	39		-10	55
23340		40.81	13.14	0	39		-10	55
23360		40.69	13.14	0	39		-10	55
23370		40.69	13.14	0	39		-10	55
23380		40.55	13.14	0	39		-10	55
23400		40.3	13.14	0	39		-10	55
23420		40.32	13.14	0	39		-10	55
23430		40.32	13.14	0	39		-10	55
23440		40.05	13.14	0	39		-10	55
23460		39.93	13.14	0	39		-10	55
23480		39.88	13.14	0	39		-10	55
23495		39.88	13.16	0	39		-10	55
23500		39.63	13.16	0	39		-10	55
23520		39.72	13.16	0	39		-10	55
23540		39.59	13.16	0	39		-10	55
23555		39.59	13.16	0	39		-10	55
23560		39.45	13.16	0	39		-10	55
23580		39.43	13.16	0	39		-10	55
23600		39.23	13.16	0	39		-10	55
23620		39.26	13.16	0	39		-10	55
23640		39.27	13.16	0	39		-10	55
23660		39.27	13.16	0	39		-10	55
23680		39.1	13.16	0	39		-10	55
23700		39.04	13.16	0	39		-10	55
23720		39.06	13.16	0	39		-10	55
23740		38.95	13.16	0	39		-10	55
23745		38.95	13.16	0	39		-10	55
23760		38.97	13.16	0	39		-10	55
23780		38.88	13.16	0	39		-10	55
23800		39.02	13.16	0	39		-10	55
23805		39.02	13.16	0	39		-10	55
23820		39.06	13.16	0	39		-10	55
23840		38.96	13.16	0	39		-10	55
23860		38.87	13.16	0	39		-10	55
23870		38.87	13.16	0	39		-10	55
23880		38.96	13.16	0	39		-10	55
23900		39.04	13.16	0	39		-10	55
23920		38.97	13.16	0	39		-10	55
23930		38.97	13.16	0	39		-10	55
23940		39.33	13.16	0	39		-10	55
23960		39.22	13.16	0	39		-10	55
23980		39.32	13.16	0	39		-10	55
23995		39.32	13.04	0	39		-10	55
24000		39.49	13.04	0	39		-10	55
24020		39.56	13.04	0	39		-10	55
24040		39.71	13.04	0	39		-10	55
24055		39.71	13.04	0	39		-10	55
24060		39.71	13.04	0	39		-10	55
24080		39.92	13.04	0	39		-10	55
24100		39.99	13.04	0	39		-10	55
24120		40.25	13.04	0	39		-10	55
24140		40.29	13.04	0	39		-10	55
24160		40.49	13.04	0	39		-10	55
24180		40.68	13.04	0	39		-10	55
24200		40.96	13.04	0	39		-10	55
24220		41.07	13.04	0	39		-10	55
24240		41.23	13.04	0	39		-10	55
24260		41.35	13.04	0	39		-10	55
24280		41.76	13.04	0	39		-10	55
24300		41.94	13.04	0	39		-10	55
24305		41.94	13.04	0	39		-10	55
24320		42.11	13.04	0	39		-10	55
24340		42.35	13.04	0	39		-10	55
24360		42.64	13.04	0	39		-10	55
24365		42.64	13.04	0	39		-10	55
24380		42.79	13.04	0	39		-10	55
24400		43.03	13.04	0	39		-10	55
24420		43.19	13.04	0	39		-10	55
24430		43.19	13.04	0	39		-10	55
24440		43.59	13.04	0	39		-10	55
24460		43.72	13.04	0	39		-10	55
24480		43.9	13.04	0	39		-10	55
24495		43.9	12.96	0	39		-10	55
24500		44.01	12.96	0	39		-10	55
24520		44.3	12.96	0	39		-10	55
24540		44.44	12.96	0	39		-10	55
24555		44.44	12.96	0	39		-10	55
24560		44.65	12.96	0	39		-10	55
24580		44.81	12.96	0	39		-10	55
24600		45.05	12.96	0	39		-10	55
24615		45.05	12.96	0	39		-10	55
24620		45.32	12.96	0	39		-10	55
24640		45.53	12.96	0	39		-10	55
24660		45.61	12.96	0	39		-10	55
24680		45.8	12.96	0	39		-10	55
24700		46.12	12.96	0	39		-10	55
24720		46.23	12.96	0	39		-10	55
24740		46.52	12.96	0	39		-10	55
24760		46.62	12.96	0	39		-10	55
24780		46.93	12.96	0	39		-10	55
24800		47.07	12.96	0	39		-10	55
24805		47.07	12.96	0	39		-10	55
24820		47.14	12.96	0	39		-10	55
24840		47.35	12.96	0	39		-10	55
24860		47.58	12.96	0	39		-10	55
24865		47.58	12.96	0	39		-10	55
24880		47.79	12.96	0	39		-10	55
24900		47.84	12.96	0	39		-10	55
24920		48.03	12.96	0	39		-10	55
24930		48.03	12.96	0	39		-10	55
24940		48.03	12.96	0	39		-10	55
24960		48.35	12.96	0	39		-10	55
24980		48.4	12.96	0	39		-10	55
24990		48.4	12.96	0	39		-10	55
25000		48.44	12.96	0	39		-10	55
25020		48.5	12.96	0	39		-10	55
25040		48.47	12.96	0	39		-10	55
25055		48.47	13.13	0	39		-10	55
25060		48.66	13.13	0	39		-10	55
25080		48.78	13.13	0	39		-10	55
25100		48.76	13.13	0	39		-10	55
25115		48.76	13.13	0	39		-10	55
25120		48.76	13.13	0	39		-10	55
25140		48.76	13.13	0	39		-10	55
25160		48.93	13.13	0	39		-10	55
25180		48.82	13.13	0	39		-10	55
25200		48.8	13.13	0	39		-10	55
25220		48.92	13.13	0	39		-10	55
25240		48.91	13.13	0	39		-10	55
25260		48.72	13.13	0	39		-10	55
25280		48.84	13.13	0	39		-10	55
25300		48.81	13.13	0	39		-10	55
25305		48.81	13.13	0	39		-10	55
25320		48.81	13.13	0	39		-10	55
25340		48.7	13.13	0	39		-10	55
25360		48.47	13.13	0	39		-10	55
25365		48.47	13.13	0	39		-10	55
25380		48.58	13.13	0	39		-10	55
25400		48.34	13.13	0	39		-10	55
25420		48.23	13.13	0	39		-10	55
25430		48.23	13.13	0	39		-10	55
25440		47.97	13.13	0	39		-10	55
25460		47.99	13.13	0	39		-10	55
25480		47.84	13.13	0	39		-10	55
25490		47.84	13.13	0	39		-10	55
25500		47.72	13.13	0	39		-10	55
25520		47.43	13.13	0	39		-10	55
25540		47.3	13.13	0	39		-10	55
25550		47.3	13.13	0	39		-10	55
25560		46.98	13.13	0	39		-10	55
25580		46.69	13.13	0	39		-10	55
25600		46.59	13.13	0	39		-10	55
25615		46.59	13.34	0	39		-10	55
25620		46.26	13.34	0	39		-10	55
25640		46.17	13.34	0	39		-10	55
25660		45.97	13.34	0	39		-10	55
25680		45.74	13.34	0	39		-10	55
25700		45.67	13.34	0	39		-10	55
25720		45.43	13.34	0	39		-10	55
25740		45.22	13.34	0	39		-10	55
25760		44.81	13.34	0	39		-10	55
25780		44.73	13.34	0	39		-10	55
25800		44.57	13.34	0	39		-10	55
25805		44.57	13.34	0	39		-10	55
25820		44.3	13.34	0	39		-10	55
25840		44.13	13.34	0	39		-10	55
25860		44.13	13.34	0	39		-10	55
25865		44.13	13.34	0	39		-10	55
25880		43.76	13.34	0	39		-10	55
25900		43.49	13.34	0	39		-10	55
25920		43.32	13.34	0	39		-10	55
25925		43.32	13.34	0	39		-10	55
25940		43.18	13.34	0	39		-10	55
25960		43	13.34	0	39		-10	55
25980		42.66	13.34	0	39		-10	55
25990		42.66	13.34	0	39		-10	55
26000		42.75	13.34	0	39		-10	55
26020		42.53	13.34	0	39		-10	55
26040		42.21	13.34	0	39		-10	55
26050		42.21	13.34	0	39		-10	55
26060		41.99	13.34	0	39		-10	55
26080		41.9	13.34	0	39		-10	55
26100		41.85	13.34	0	39		-10	55
26115		41.85	13.14	0	39		-10	55
26120		41.66	13.14	0	39		-10	55
26140		41.5	13.14	0	39		-10	55
26160		41.29	13.14	0	39		-10	55
26175		41.29	13.14	0	39		-10	55
26180		41.17	13.14	0	39		-10	55
26200		40.95	13.14	0	39		-10	55
26220		40.83	13.14	0	39		-10	55
26240		40.55	13.14	0	39		-10	55
26260		40.5	13.14	0	39		-10	55
26280		40.51	13.14	0	39		-10	55
26300		40.42	13.14	0	39		-10	55
26320		40.16	13.14	0	39		-10	55
26340		40.04	13.14	0	39		-10	55
26360		39.86	13.14	0	39		-10	55
26365		39.86	13.14	0	39		-10	55
26380		39.8	13.14	0	39		-10	55
26400		39.73	13.14	0	39		-10	55
26420		39.58	13.14	0	39		-10	55
26425		39.58	13.14	0	39		-10	55
26440		39.49	13.14	0	39		-10	55
26460		39.44	13.14	0	39		-10	55
26480		39.42	13.14	0	39		-10	55
26490		39.42	13.14	0	39		-10	55
26500		39.41	13.14	0	39		-10	55
26520		39.26	13.14	0	39		-10	55
26540		39.18	13.14	0	39		-10	55
26550		39.18	13.14	0	39		-10	55
26560		39.29	13.14	0	39		-10	55
26580		39.25	13.14	0	39		-10	55
26600		39.17	13.14	0	39		-10	55
26615		39.17	13.29	0	39		-10	55
26620		38.99	13.29	0	39		-10	55
26640		38.96	13.29	0	39		-10	55
26660		39.12	13.29	0	39		-10	55
26675		39.12	13.29	0	39		-10	55
26680		38.82	13.29	0	39		-10	55
26700		38.92	13.29	0	39		-10	55
26720		38.9	13.29	0	39		-10	55
26740		38.92	13.29	0	39		-10	55
26760		38.88	13.29	0	39		-10	55
26780		39.02	13.29	0	39		-10	55
26800		39.1	13.29	0	39		-10	55
26820		39.06	13.29	0	39		-10	55
26840		39.08	13.29	0	39		-10	55
26860		39.04	13.29	0	39		-10	55
26880		39.22	13.29	0	39		-10	55
26900		39.47	13.29	0	39		-10	55
26920		39.34	13.29	0	39		-10	55
26925		39.34	13.29	0	39		-10	55
26940		39.52	13.29	0	39		-10	55
26960		39.51	13.29	0	39		-10	55
26980		39.94	13.29	0	39		-10	55
26990		39.94	13.29	0	39		-10	55
27000		39.9	13.29	0	39		-10	55
27020		40.17	13.29	0	39		-10	55
27040		40.13	13.29	0	39		-10	55
27050		40.13	13.29	0	39		-10	55
27060		40.28	13.29	0	39		-10	55
27080		40.61	13.29	0	39		-10	55
27100		40.58	13.29	0	39		-10	55
27110		40.58	13.29	0	39		-10	55
27120		40.95	13.29	0	39		-10	55
27140		41.11	13.29	0	39		-10	55
27160		41.37	13.29	0	39		-10	55
27175		41.37	13.44	0	39		-10	55
27180		41.49	13.44	0	39		-10	55
27200		41.82	13.44	0	39		-10	55
27220		41.83	13.44	0	39		-10	55
27235		41.83	13.44	0	39		-10	55
27240		42.11	13.44	0	39		-10	55
27260		42.36	13.44	0	39		-10	55
27280		42.7	13.44	0	39		-10	55
27300		42.88	13.44	0	39		-10	55
27320		43.08	13.44	0	39		-10	55
27340		43.24	13.44	0	39		-10	55
27360		43.46	13.44	0	39		-10	55
27380		43.78	13.44	0	39		-10	55
27400		44.02	13.44	0	39		-10	55
27420		44.02	13.44	0	39		-10	55
27425		44.02	13.44	0	39		-10	55
27440		44.33	13.44	0	39		-10	55
27460		44.41	13.44	0	39		-10	55
27480		44.74	13.44	0	39		-10	55
27485		44.74	13.44	0	39		-10	55
27500		45.01	13.44	0	39		-10	55
27520		45.16	13.44	0	39		-10	55
27540		45.42	13.44	0	39		-10	55
27550		45.42	13.44	0	39		-10	55
27560		45.51	13.44	0	39		-10	55
27580		45.79	13.44	0	39		-10	55
27600		46.03	13.44	0	39		-10	55
27610		46.03	13.44	0	39		-10	55
27620		46.05	13.44	0	39		-10	55
27640		46.28	13.44	0	39		-10	55
27660		46.54	13.44	0	39		-10	55
27675		46.54	13.46	0	39		-10	55
27680		46.7	13.46	0	39		-10	55
27700		46.78	13.46	0	39		-10	55
27720		47.22	13.46	0	39		-10	55
27735		47.22	13.46	0	39		-10	55
27740		47.19	13.46	0	39		-10	55
27760		47.47	13.46	0	39		-10	55
27780		47.59	13.46	0	39		-10	55
27800		47.79	13.46	0	39		-10	55
27820		47.87	13.46	0	39		-10	55
27840		48.12	13.46	0	39		-10	55
27860		48.21	13.46	0	39		-10	55
27880		48.2	13.46	0	39		-10	55
27900		48.34	13.46	0	39		-10	55
27920		48.32	13.46	0	39		-10	55
27925		48.32	13.46	0	39		-10	55
27940		48.57	13.46	0	39		-10	55
27960		48.41	13.46	0	39		-10	55
27980		48.6	13.46	0	39		-10	55
27985		48.6	13.46	0	39		-10	55
28000		48.67	13.46	0	39		-10	55
28020		48.86	13.46	0	39		-10	55
28040		48.74	13.46	0	39		-10	55
28050		48.74	13.46	0	39		-10	55
28060		48.81	13.46	0	39		-10	55
28080		48.66	13.46	0	39		-10	55
28100		48.88	13.46	0	39		-10	55
28110		48.88	13.46	0	39		-10	55
28120		48.7	13.46	0	39		-10	55
28140		48.7	13.46	0	39		-10	55
28160		48.79	13.46	0	39		-10	55
28175		48.79	13.41	0	39		-10	55
28180		48.99	13.41	0	39		-10	55
28200		48.89	13.41	0	39		-10	55
28220		48.7	13.41	0	39		-10	55
28235		48.7	13.41	0	39		-10	55
28240		48.73	13.41	0	39		-10	55
28260		48.65	13.41	0	39		-10	55
28280		48.48	13.41	0	39		-10	55
28300		48.57	13.41	0	39		-10	55
28320		48.53	13.41	0	39		-10	55
28340		48.32	13.41	0	39		-10	55
28360		48.3	13.41	0	39		-10	55
28380		48.35	13.41	0	39		-10	55
28400		48.23	13.41	0	39		-10	55
28420		48.04	13.41	0	39		-10	55
28440		47.86	13.41	0	39		-10	55
28460		47.75	13.41	0	39		-10	55
28480		47.63	13.41	0	39		-10	55
28485		47.63	13.41	0	39		-10	55
28500		47.35	13.41	0	39		-10	55
28520		47.27	13.41	0	39		-10	55
28540		46.95	13.41	0	39		-10	55
28545		46.95	13.41	0	39		-10	55
28560		46.74	13.41	0	39		-10	55
28580		46.53	13.41	0	39		-10	55
28600		46.42	13.41	0	39		-10	55
28610		46.42	13.41	0	39		-10	55
28620		46.33	13.41	0	39		-10	55
28640		46.16	13.41	0	39		-10	55
28660		45.73	13.41	0	39		-10	55
28670		45.73	13.41	0	39		-10	55
28680		45.63	13.41	0	39		-10	55
28700		45.45	13.41	0	39		-10	55
28720		45.18	13.41	0	39		-10	55
28735		45.18	13.61	0	39		-10	55
28740		44.99	13.61	0	39		-10	55
28760		44.84	13.61	0	39		-10	55
28780		44.45	13.61	0	39		-10	55
28795		44.45	13.61	0	39		-10	55
28800		44.44	13.61	0	39		-10	55
28820		44.26	13.61	0	39		-10	55
28840		43.95	13.61	0	39		-10	55
28860		43.7	13.61	0	39		-10	55
28880		43.64	13.61	0	39		-10	55
28900		43.56	13.61	0	39		-10	55
28920		43.09	13.61	0	39		-10	55
28940		42.94	13.61	0	39		-10	55
28960		42.85	13.61	0	39		-10	55
28980		42.67	13.61	0	39		-10	55
28985		42.67	13.61	0	39		-10	55
29000		42.64	13.61	0	39		-10	55
29020		42.29	13.61	0	39		-10	55
29040		42.11	13.61	0	39		-10	55
29045		42.11	13.61	0	39		-10	55
29060		42.06	13.61	0	39		-10	55
29080		41.84	13.61	0	39		-10	55
29100		41.84	13.61	0	39		-10	55
29110		41.84	13.61	0	39		-10	55
29120		41.7	13.61	0	39		-10	55
29140		41.48	13.61	0	39		-10	55
29160		41.18	13.61	0	39		-10	55
29170		41.18	13.61	0	39		-10	55
29180		41.16	13.61	0	39		-10	55
29200		41.02	13.61	0	39		-10	55
29220		40.71	13.61	0	39		-10	55
29235		40.71	13.76	0	39		-10	55
29240		40.76	13.76	0	39		-10	55
29260		40.54	13.76	0	39		-10	55
29280		40.36	13.76	0	39		-10	55
29295		40.36	13.76	0	39		-10	55
29300		40.28	13.76	0	39		-10	55
29320		40.08	13.76	0	39		-10	55
29340		40.06	13.76	0	39		-10	55
29360		39.88	13.76	0	39		-10	55
29380		39.72	13.76	0	39		-10	55
29400		39.63	13.76	0	39		-10	55
29420		39.62	13.76	0	39		-10	55
29440		39.49	13.76	0	39		-10	55
29460		39.28	13.76	0	39		-10	55
29480		39.39	13.76	0	39		-10	55
29485		39.39	13.76	0	39		-10	55
29500		39.28	13.76	0	39		-10	55
29520		39.25	13.76	0	39		-10	55
29540		39.15	13.76	0	39		-10	55
29545		39.15	13.76	0	39		-10	55
29560		39.09	13.76	0	39		-10	55
29580		39.03	13.76	0	39		-10	55
29600		39.06	13.76	0	39		-10	55
29610		39.06	13.76	0	39		-10	55
29620		38.9	13.76	0	39		-10	55
29640		38.77	13.76	0	39		-10	55
29660		38.87	13.76	0	39		-10	55
29670		38.87	13.76	0	39		-10	55
29680		38.96	13.76	0	39		-10	55
29700		39.09	13.76	0	39		-10	55
29720		38.95	13.76	0	39		-10	55
29730		38.95	13.76	0	39		-10	55
29740		39.04	13.76	0	39		-10	55
29760		38.93	13.76	0	39		-10	55
29780		39.03	13.76	0	39		-10	55
29795		39.03	13.48	0	39		-10	55
29800		39.15	13.48	0	39		-10	55
29820		39.19	13.48	0	39		-10	55
29840		39.19	13.48	0	39		-10	55
29855		39.19	13.48	0	39		-10	55
29860		39.27	13.48	0	39		-10	55
29880		39.22	13.48	0	39		-10	55
29900		39.7	13.48	0	39		-10	55
29920		39.6	13.48	0	39		-10	55
29940		39.81	13.48	0	39		-10	55
29960		39.95	13.48	0	39		-10	55
29980		40.21	13.48	0	39		-10	55
30000		40.25	13.48	0	39		-10	55
30020		40.44	13.48	0	39		-10	55
30040		40.56	13.48	0	39		-10	55
30045		40.56	13.48	0	39		-10	55
30060		40.84	13.48	0	39		-10	55
30080		41.04	13.48	0	39		-10	55
30100		41.19	13.48	0	39		-10	55
30105		41.19	13.48	0	39		-10	55
30120		41.4	13.48	0	39		-10	55
30140		41.75	13.48	0	39		-10	55
30160		41.8	13.48	0	39		-10	55
30170		41.8	13.48	0	39		-10	55
30180		42.13	13.48	0	39		-10	55
30200		42.28	13.48	0	39		-10	55
30220		42.33	13.48	0	39		-10	55
30230		42.33	13.48	0	39		-10	55
30240		42.51	13.48	0	39		-10	55
30260		43.06	13.48	0	39		-10	55
30280		43.14	13.48	0	39		-10	55
30295		43.14	13.75	0	39		-10	55
30300		43.26	13.75	0	39		-10	55
30320		43.53	13.75	0	39		-10	55
30340		43.89	13.75	0	39		-10	55
30355		43.89	13.75	0	39		-10	55
30360		44.06	13.75	0	39		-10	55
30380		44.11	13.75	0	39		-10	55
30400		44.41	13.75	0	39		-10	55
30420		44.61	13.75	0	39		-10	55
30440		44.71	13.75	0	39		-10	55
30460		45.14	13.75	0	39		-10	55
30480		45.26	13.75	0	39		-10	55
30500		45.54	13.75	0	39		-10	55
30520		45.69	13.75	0	39		-10	55
30540		45.79	13.75	0	39		-10	55
30545		45.79	13.75	0	39		-10	55
30560		46.16	13.75	0	39		-10	55
30580		46.2	13.75	0	39		-10	55
30600		46.46	13.75	0	39		-10	55
30605		46.46	13.75	0	39		-10	55
30620		46.58	13.75	0	39		-10	55
30640		46.82	13.75	0	39		-10	55
30660		46.95	13.75	0	39		-10	55
30670		46.95	13.75	0	39		-10	55
30680		47.18	13.75	0	39		-10	55
30700		47.34	13.75	0	39		-10	55
30720		47.56	13.75	0	39		-10	55
30730		47.56	13.75	0	39		-10	55
30740		47.6	13.75	0	39		-10	55
30760		47.94	13.75	0	39		-10	55
30780		48.05	13.75	0	39		-10	55
30795		48.05	13.63	0	39		-10	55
30800		48.07	13.63	0	39		-10	55
30820		48.13	13.63	0	39		-10	55
30840		48.27	13.63	0	39		-10	55
30855		48.27	13.63	0	39		-10	55
30860		48.53	13.63	0	39		-10	55
30880		48.24	13.63	0	39		-10	55
30900		48.4	13.63	0	39		-10	55
30920		48.74	13.63	0	39		-10	55
30940		48.75	13.63	0	39		-10	55
30960		48.62	13.63	0	39		-10	55
30980		48.67	13.63	0	39		-10	55
31000		48.76	13.63	0	39		-10	55
31020		48.66	13.63	0	39		-10	55
31040		48.85	13.63	0	39		-10	55
31045		48.85	13.63	0	39		-10	55
31060		48.83	13.63	0	39		-10	55
31080		48.62	13.63	0	39		-10	55
31100		48.7	13.63	0	39		-10	55
31105		48.7	13.63	0	39		-10	55
31120		48.81	13.63	0	39		-10	55
31140		48.75	13.63	0	39		-10	55
31160		48.81	13.63	0	39		-10	55
31165		48.81	13.63	0	39		-10	55
31180		48.7	13.63	0	39		-10	55
31200		48.65	13.63	0	39		-10	55
31220		48.56	13.63	0	39		-10	55
31230		48.56	13.63	0	39		-10	55
31240		48.58	13.63	0	39		-10	55
31260		48.58	13.63	0	39		-10	55
31280		48.41	13.63	0	39		-10	55
31295		48.41	13.91	0	39		-10	55
31300		48.31	13.91	0	39		-10	55
31320		48.22	13.91	0	39		-10	55
31340		48.17	13.91	0	39		-10	55
31355		48.17	13.91	0	39		-10	55
31360		47.94	13.91	0	39		-10	55
31380		47.78	13.91	0	39		-10	55
31400		47.75	13.91	0	39		-10	55
31415		47.75	13.91	0	39		-10	55
31420		47.54	13.91	0	39		-10	55
31440		47.28	13.91	0	39		-10	55
31460		47.18	13.91	0	39		-10	55
31480		46.84	13.91	0	39		-10	55
31500		46.59	13.91	0	39		-10	55
31520		46.5	13.91	0	39		-10	55
31540		46.25	13.91	0	39		-10	55
31560		46.21	13.91	0	39		-10	55
31580		45.82	13.91	0	39		-10	55
31600		45.93	13.91	0	39		-10	55
31605		45.93	13.91	0	39		-10	55
31620		45.53	13.91	0	39		-10	55
31640		45.26	13.91	0	39		-10	55
31660		45.2	13.91	0	39		-10	55
31665		45.2	13.91	0	39		-10	55
31680		44.92	13.91	0	39		-10	55
31700		44.56	13.91	0	39		-10	55
31720		44.42	13.91	0	39		-10	55
31730		44.42	13.91	0	39		-10	55
31740		44.42	13.91	0	39		-10	55
31760		44.13	13.91	0	39		-10	55
31780		43.89	13.91	0	39		-10	55
31790		43.89	13.91	0	39		-10	55
31800		43.68	13.91	0	39		-10	55
31820		43.72	13.91	0	39		-10	55
31840		43.39	13.91	0	39		-10	55
31855		43.39	13.71	0	39		-10	55
31860		43.29	13.71	0	39		-10	55
31880		43.05	13.71	0	39		-10	55
31900		42.84	13.71	0	39		-10	55
31915		42.84	13.71	0	39		-10	55
31920		42.69	13.71	0	39		-10	55
31940		42.42	13.71	0	39		-10	55
31960		42.2	13.71	0	39		-10	55
31980		42.06	13.71	0	39		-10	55
32000		41.94	13.71	0	39		-10	55
32020		41.82	13.71	0	39		-10	55
32040		41.68	13.71	0	39		-10	55
32060		41.54	13.71	0	39		-10	55
32080		41.28	13.71	0	39		-10	55
32100		41.03	13.71	0	39		-10	55
32105		41.03	13.71	0	39		-10	55
32120		41	13.71	0	39		-10	55
32140		40.77	13.71	0	39		-10	55
32160		40.66	13.71	0	39		-10	55
32165		40.66	13.71	0	39		-10	55
32180		40.5	13.71	0	39		-10	55
32200		40.43	13.71	0	39		-10	55
32220		40.38	13.71	0	39		-10	55
32230		40.38	13.71	0	39		-10	55
32240		40.28	13.71	0	39		-10	55
[truncated: 381 more rows]
