# Supplementary material for: Clinical identification of the stimulus intensity to measure temporal summation of second pain
Source: Sci Rep. 2022 Jul 28;12:12915. doi: 10.1038/s41598-022-17171-6 (PMC9334644; doi:10.1038/s41598-022-17171-6)
Supplement: Supplementary file 2 — Supplementary Information 2. [file 41598_2022_17171_MOESM2_ESM.zip › 44 PT1.xlsx]

## Sheet: Sheet1
Timestamp [msec]	Heater [C]	Tec [C]	Water [C]	COVAS	Baseline [C]	Events	LimiterMin [C]	LimiterMax [C]
20		40.29
25		40.29	12.56	0	40		-10	55
40		40.31	12.56	0	40		-10	55
60		40.26	12.56	0	40		-10	55
80		40.28	12.56	0	40		-10	55
90		40.28	12.56	0	40		-10	55
100		40.12	12.56	0	40		-10	55
120		40.27	12.56	0	40		-10	55
140		40.21	12.56	0	40		-10	55
145		40.21	12.56	0	40		-10	55
160		40.25	12.56	0	40		-10	55
180		40.36	12.56	0	40		-10	55
200		40.28	12.56	0	40		-10	55
205		40.28	12.56	0	40		-10	55
220		40.26	12.56	0	40		-10	55
240		40.37	12.56	0	40		-10	55
260		40.47	12.56	0	40		-10	55
270		40.47	12.56	0	40		-10	55
280		40.2	12.56	0	40		-10	55
300		40.09	12.56	0	40		-10	55
320		40.17	12.56	0	40		-10	55
330		40.17	12.56	0	40		-10	55
340		40.27	12.56	0	40		-10	55
360		40.2	12.56	0	40		-10	55
380		40.17	12.56	0	40		-10	55
395		40.17	12.56	0	40		-10	55
400		40.09	12.56	0	40		-10	55
420		40.09	12.56	0	40		-10	55
440		40.07	12.56	0	40		-10	55
455		40.07	12.56	0	40		-10	55
460		40.02	12.56	0	40		-10	55
480		40.04	12.56	0	40		-10	55
500		40.04	12.56	0	40		-10	55
520		40.06	12.56	0	40		-10	55
540		40.07	12.56	0	40		-10	55
560		40.04	12.56	0	40		-10	55
580		39.92	12.58	0	40		-10	55
600		39.85	12.58	0	40		-10	55
620		40.03	12.58	0	40		-10	55
640		40.01	12.58	0	40		-10	55
645		40.01	12.58	0	40		-10	55
660		39.96	12.58	0	40		-10	55
680		39.86	12.58	0	40		-10	55
700		40.11	12.58	0	40		-10	55
705		40.11	12.58	0	40		-10	55
720		39.87	12.58	0	40		-10	55
740		39.92	12.58	0	40		-10	55
760		39.84	12.58	0	40		-10	55
770		39.84	12.58	0	40		-10	55
780		39.86	12.58	0	40		-10	55
800		39.98	12.58	0	40		-10	55
820		39.93	12.58	0	40		-10	55
830		39.93	12.58	0	40		-10	55
840		40.05	12.58	0	40		-10	55
860		39.82	12.58	0	40		-10	55
880		39.82	12.58	0	40		-10	55
895		39.82	12.58	0	40		-10	55
900		39.86	12.58	0	40		-10	55
920		39.94	12.58	0	40		-10	55
940		39.88	12.58	0	40		-10	55
955		39.88	12.58	0	40		-10	55
960		40.02	12.58	0	40		-10	55
980		40.07	12.58	0	40		-10	55
1000		40.11	12.58	0	40		-10	55
1020		39.86	12.58	0	40		-10	55
1040		40.01	12.58	0	40		-10	55
1060		39.86	12.58	0	40		-10	55
1080		40.12	12.69	0	40		-10	55
1100		40	12.69	0	40		-10	55
1120		39.95	12.69	0	40		-10	55
1140		40	12.69	0	40		-10	55
1145		40	12.69	0	40		-10	55
1160		39.99	12.69	0	40		-10	55
1180		40.04	12.69	0	40		-10	55
1200		39.96	12.69	0	40		-10	55
1205		39.96	12.69	0	40		-10	55
1220		40.09	12.69	0	40		-10	55
1240		39.99	12.69	0	40		-10	55
1260		40.15	12.69	0	40		-10	55
1270		40.15	12.69	0	40		-10	55
1280		39.92	12.69	0	40		-10	55
1300		39.95	12.69	0	40		-10	55
1320		40.03	12.69	0	40		-10	55
1330		40.03	12.69	0	40		-10	55
1340		40	12.69	0	40		-10	55
1360		40.1	12.69	0	40		-10	55
1380		40.12	12.69	0	40		-10	55
1390		40.12	12.69	0	40		-10	55
1400		40.03	12.69	0	40		-10	55
1420		40.16	12.69	0	40		-10	55
1440		40.1	12.69	0	40		-10	55
1455		40.1	12.69	0	40		-10	55
1460		40.1	12.69	0	40		-10	55
1480		39.99	12.69	0	40		-10	55
1500		40.27	12.69	0	40		-10	55
1515		40.27	12.69	0	40		-10	55
1520		40.15	12.69	0	40		-10	55
1540		40.01	12.69	0	40		-10	55
1560		40.11	12.69	0	40		-10	55
1580		40.04	12.31	0	40		-10	55
1600		40.19	12.31	0	40		-10	55
1620		40.16	12.31	0	40		-10	55
1640		40.21	12.31	0	40		-10	55
1660		40.14	12.31	0	40		-10	55
1680		39.94	12.31	0	40		-10	55
1700		40.18	12.31	0	40		-10	55
1705		40.18	12.31	0	40		-10	55
1720		40.04	12.31	0	40		-10	55
1740		40.11	12.31	0	40		-10	55
1760		40.15	12.31	0	40		-10	55
1765		40.15	12.31	0	40		-10	55
1780		40.1	12.31	0	40		-10	55
1800		40.23	12.31	0	40		-10	55
1820		40.02	12.31	0	40		-10	55
1830		40.02	12.31	0	40		-10	55
1840		40.16	12.31	0	40		-10	55
1860		40.04	12.31	0	40		-10	55
1880		39.92	12.31	0	40		-10	55
1890		39.92	12.31	0	40		-10	55
1900		40.02	12.31	0	40		-10	55
1920		39.97	12.31	0	40		-10	55
1940		40.13	12.31	0	40		-10	55
1955		40.13	12.31	0	40		-10	55
1960		40.08	12.31	0	40		-10	55
1980		39.98	12.31	0	40		-10	55
2000		39.83	12.31	0	40		-10	55
2015		39.83	12.31	0	40		-10	55
2020		40.03	12.31	0	40		-10	55
2040		40.03	12.31	0	40		-10	55
2060		39.85	12.31	0	40		-10	55
2080		39.85	12.69	0	40		-10	55
2100		39.96	12.69	0	40		-10	55
2120		39.91	12.69	0	40		-10	55
2140		39.94	12.69	0	40		-10	55
2160		39.97	12.69	0	40		-10	55
2180		39.96	12.69	0	40		-10	55
2200		39.86	12.69	0	40		-10	55
2205		39.86	12.69	0	40		-10	55
2220		39.95	12.69	0	40		-10	55
2240		40.03	12.69	0	40		-10	55
2260		39.98	12.69	0	40		-10	55
2265		39.98	12.69	0	40		-10	55
2280		39.86	12.69	0	40		-10	55
2300		40	12.69	0	40		-10	55
2320		40.01	12.69	0	40		-10	55
2330		40.01	12.69	0	40		-10	55
2340		40.01	12.69	0	40		-10	55
2360		39.98	12.69	0	40		-10	55
2380		40.02	12.69	0	40		-10	55
2390		40.02	12.69	0	40		-10	55
2400		40.04	12.69	0	40		-10	55
2420		39.96	12.69	0	40		-10	55
2440		40.08	12.69	0	40		-10	55
2455		40.08	12.69	0	40		-10	55
2460		39.86	12.69	0	40		-10	55
2480		39.92	12.69	0	40		-10	55
2500		40.06	12.69	0	40		-10	55
2515		40.06	12.69	0	40		-10	55
2520		40.05	12.69	0	40		-10	55
2540		40.04	12.69	0	40		-10	55
2560		40.05	12.69	0	40		-10	55
2580		39.98	12.33	0	40		-10	55
2600		39.95	12.33	0	40		-10	55
2620		39.93	12.33	0	40		-10	55
2640		40.05	12.33	0	40		-10	55
2660		40	12.33	0	40		-10	55
2680		39.97	12.33	0	40		-10	55
2700		39.99	12.33	0	40		-10	55
2720		40.09	12.33	0	40		-10	55
2740		40.11	12.33	0	40		-10	55
2760		40.09	12.33	0	40		-10	55
2765		40.09	12.33	0	40		-10	55
2780		40.02	12.33	0	40		-10	55
2800		40.12	12.33	0	40		-10	55
2820		39.94	12.33	0	40		-10	55
2825		39.94	12.33	0	40		-10	55
2840		40.07	12.33	0	40		-10	55
2860		40	12.33	0	40		-10	55
2880		39.96	12.33	0	40		-10	55
2890		39.96	12.33	0	40		-10	55
2900		40.09	12.33	0	40		-10	55
2920		40.14	12.33	0	40		-10	55
2940		40.1	12.33	0	40		-10	55
2950		40.1	12.33	0	40		-10	55
2960		40.09	12.33	0	40		-10	55
2980		40.23	12.33	0	40		-10	55
3000		39.95	12.33	0	40		-10	55
3015		39.95	12.33	0	40		-10	55
3020		40.04	12.33	0	40		-10	55
3040		40.02	12.33	0	40		-10	55
3060		40.13	12.33	0	40		-10	55
3075		40.13	12.33	0	40		-10	55
3080		40.01	12.33	0	40		-10	55
3100		39.96	12.33	0	40		-10	55
3120		40.12	12.33	0	40		-10	55
3140		40.22	12.56	0	40		-10	55
3160		40.11	12.56	0	40		-10	55
3180		39.96	12.56	0	40		-10	55
3200		40.05	12.56	0	40		-10	55
3220		40.06	12.56	0	40		-10	55
3240		40.06	12.56	0	40		-10	55
3260		39.93	12.56	0	40		-10	55
3265		39.93	12.56	0	40		-10	55
3280		39.97	12.56	0	40		-10	55
3300		39.98	12.56	0	40		-10	55
3320		40.03	12.56	0	40		-10	55
3325		40.03	12.56	0	40		-10	55
3340		39.98	12.56	0	40		-10	55
3360		40.03	12.56	0	40		-10	55
3380		40.07	12.56	0	40		-10	55
3390		40.07	12.56	0	40		-10	55
3400		39.94	12.56	0	40		-10	55
3420		40.09	12.56	0	40		-10	55
3440		40.04	12.56	0	40		-10	55
3450		40.04	12.56	0	40		-10	55
3460		39.97	12.56	0	40		-10	55
3480		40.05	12.56	0	40		-10	55
3500		40.02	12.56	0	40		-10	55
3515		40.02	12.56	0	40		-10	55
3520		40.06	12.56	0	40		-10	55
3540		39.96	12.56	0	40		-10	55
3560		40.05	12.56	0	40		-10	55
3575		40.05	12.56	0	40		-10	55
3580		40.14	12.56	0	40		-10	55
3600		39.95	12.56	0	40		-10	55
3620		39.92	12.56	0	40		-10	55
3640		39.91	12.33	0	40		-10	55
3660		40.06	12.33	0	40		-10	55
3680		40.03	12.33	0	40		-10	55
3700		40.12	12.33	0	40		-10	55
3720		40.05	12.33	0	40		-10	55
3740		40.06	12.33	0	40		-10	55
3760		39.97	12.33	0	40		-10	55
3765		39.97	12.33	0	40		-10	55
3780		40.01	12.33	0	40		-10	55
3800		40.07	12.33	0	40		-10	55
3820		40.13	12.33	0	40		-10	55
3825		40.13	12.33	0	40		-10	55
3840		40.02	12.33	0	40		-10	55
3860		40	12.33	0	40		-10	55
3880		39.91	12.33	0	40		-10	55
3890		39.91	12.33	0	40		-10	55
3900		39.9	12.33	0	40		-10	55
3920		40.12	12.33	0	40		-10	55
3940		40.02	12.33	0	40		-10	55
3950		40.02	12.33	0	40		-10	55
3960		40.04	12.33	0	40		-10	55
3980		40.09	12.33	0	40		-10	55
4000		40.07	12.33	0	40		-10	55
4010		40.07	12.33	0	40		-10	55
4020		39.94	12.33	0	40		-10	55
4040		40.08	12.33	0	40		-10	55
4060		40.14	12.33	0	40		-10	55
4075		40.14	12.33	0	40		-10	55
4080		39.92	12.33	0	40		-10	55
4100		40.02	12.33	0	40		-10	55
4120		39.97	12.33	0	40		-10	55
4135		39.97	12.33	0	40		-10	55
4140		39.99	12.33	0	40		-10	55
4160		40.09	12.33	0	40		-10	55
4180		39.88	12.33	0	40		-10	55
4200		39.92	12.4	0	40		-10	55
4220		39.87	12.4	0	40		-10	55
4240		40.03	12.4	0	40		-10	55
4260		39.95	12.4	0	40		-10	55
4280		40.01	12.4	0	40		-10	55
4300		39.96	12.4	0	40		-10	55
4320		40.06	12.4	0	40		-10	55
4325		40.06	12.4	0	40		-10	55
4340		40.11	12.4	0	40		-10	55
4360		39.9	12.4	0	40		-10	55
4380		39.98	12.4	0	40		-10	55
4385		39.98	12.4	0	40		-10	55
4400		40.04	12.4	0	40		-10	55
4420		40.03	12.4	0	40		-10	55
4440		40.09	12.4	0	40		-10	55
4450		40.09	12.4	0	40		-10	55
4460		39.98	12.4	0	40		-10	55
4480		39.99	12.4	0	40		-10	55
4500		39.77	12.4	0	40		-10	55
4510		39.77	12.4	0	40		-10	55
4520		40.07	12.4	0	40		-10	55
4540		40.05	12.4	0	40		-10	55
4560		40.04	12.4	0	40		-10	55
4575		40.04	12.4	0	40		-10	55
4580		40	12.4	0	40		-10	55
4600		40.07	12.4	0	40		-10	55
4620		40.11	12.4	0	40		-10	55
4635		40.11	12.4	0	40		-10	55
4640		40.02	12.4	0	40		-10	55
4660		40.12	12.4	0	40		-10	55
4680		39.88	12.4	0	40		-10	55
4700		39.98	12.45	0	40		-10	55
4720		40.08	12.45	0	40		-10	55
4740		40.09	12.45	0	40		-10	55
4760		40.04	12.45	0	40		-10	55
4780		39.99	12.45	0	40		-10	55
4800		39.96	12.45	0	40		-10	55
4820		40.04	12.45	0	40		-10	55
4825		40.04	12.45	0	40		-10	55
4840		40.05	12.45	0	40		-10	55
4860		40.14	12.45	0	40		-10	55
4880		40.14	12.45	0	40		-10	55
4885		40.14	12.45	0	40		-10	55
4900		40	12.45	0	40		-10	55
4920		39.99	12.45	0	40		-10	55
4940		40	12.45	0	40		-10	55
4950		40	12.45	0	40		-10	55
4960		40.07	12.45	0	40		-10	55
4980		39.98	12.45	0	40		-10	55
5000		39.92	12.45	0	40		-10	55
5010		39.92	12.45	0	40		-10	55
5020		39.97	12.45	0	40		-10	55
5040		40.07	12.45	0	40		-10	55
5060		40.16	12.45	0	40		-10	55
5075		40.16	12.45	0	40		-10	55
5080		40.12	12.45	0	40		-10	55
5100		39.96	12.45	0	40		-10	55
5120		40.01	12.45	0	40		-10	55
5135		40.01	12.45	0	40		-10	55
5140		40.18	12.45	0	40		-10	55
5160		40.05	12.45	0	40		-10	55
5180		40.03	12.45	0	40		-10	55
5200		40.03	12.43	0	40		-10	55
5220		40.14	12.43	0	40		-10	55
5240		40.24	12.43	0	40		-10	55
5260		40.19	12.43	0	40		-10	55
5280		40.33	12.43	0	40		-10	55
5300		40.26	12.43	0	40		-10	55
5320		40.41	12.43	0	40		-10	55
5340		40.54	12.43	0	40		-10	55
5360		40.64	12.43	0	40		-10	55
5380		40.77	12.43	0	40		-10	55
5385		40.77	12.43	0	40		-10	55
5400		40.85	12.43	0	40		-10	55
5420		40.78	12.43	0	40		-10	55
5440		41.13	12.43	0	40		-10	55
5450		41.13	12.43	0	40		-10	55
5460		41.33	12.43	0	40		-10	55
5480		41.37	12.43	0	40		-10	55
5500		41.55	12.43	0	40		-10	55
5510		41.55	12.43	0	40		-10	55
5520		41.71	12.43	0	40		-10	55
5540		41.83	12.43	0	40		-10	55
5560		41.95	12.43	0	40		-10	55
5570		41.95	12.43	0	40		-10	55
5580		42.18	12.43	0	40		-10	55
5600		42.31	12.43	0	40		-10	55
5620		42.45	12.43	0	40		-10	55
5635		42.45	12.43	0	40		-10	55
5640		42.65	12.43	0	40		-10	55
5660		42.77	12.43	0	40		-10	55
5680		42.93	12.43	0	40		-10	55
5695		42.93	12.43	0	40		-10	55
5700		43.02	12.43	0	40		-10	55
5720		43.37	12.43	0	40		-10	55
5740		43.45	12.43	0	40		-10	55
5760		43.72	12.33	0	40		-10	55
5780		43.71	12.33	0	40		-10	55
5800		43.91	12.33	0	40		-10	55
5820		44.2	12.33	0	40		-10	55
5840		44.31	12.33	0	40		-10	55
5860		44.37	12.33	0	40		-10	55
5880		44.55	12.33	0	40		-10	55
5885		44.55	12.33	0	40		-10	55
5900		44.83	12.33	0	40		-10	55
5920		44.8	12.33	0	40		-10	55
5940		45.06	12.33	0	40		-10	55
5945		45.06	12.33	0	40		-10	55
5960		45.16	12.33	0	40		-10	55
5980		45.41	12.33	0	40		-10	55
6000		45.41	12.33	0	40		-10	55
6010		45.41	12.33	0	40		-10	55
6020		45.6	12.33	0	40		-10	55
6040		45.99	12.33	0	40		-10	55
6060		46.12	12.33	0	40		-10	55
6070		46.12	12.33	0	40		-10	55
6080		46	12.33	0	40		-10	55
6100		46.22	12.33	0	40		-10	55
6120		46.27	12.33	0	40		-10	55
6135		46.27	12.33	0	40		-10	55
6140		46.56	12.33	0	40		-10	55
6160		46.54	12.33	0	40		-10	55
6180		46.73	12.33	0	40		-10	55
6195		46.73	12.33	0	40		-10	55
6200		46.86	12.33	0	40		-10	55
6220		46.92	12.33	0	40		-10	55
6240		47.11	12.33	0	40		-10	55
6260		47.33	12.33	0	40		-10	55
6280		47.62	12.33	0	40		-10	55
6300		47.68	12.33	0	40		-10	55
6320		47.76	12.33	0	40		-10	55
6340		47.84	12.33	0	40		-10	55
6360		48.01	12.33	0	40		-10	55
6380		48.21	12.33	0	40		-10	55
6385		48.21	12.33	0	40		-10	55
6400		48.21	12.33	0	40		-10	55
6420		48.32	12.33	0	40		-10	55
6440		48.43	12.33	0	40		-10	55
6445		48.43	12.33	0	40		-10	55
6460		48.64	12.33	0	40		-10	55
6480		48.93	12.33	0	40		-10	55
6500		48.9	12.33	0	40		-10	55
6510		48.9	12.33	0	40		-10	55
6520		48.99	12.33	0	40		-10	55
6540		49.07	12.33	0	40		-10	55
6560		49.27	12.33	0	40		-10	55
6570		49.27	12.33	0	40		-10	55
6580		49.17	12.33	0	40		-10	55
6600		49.53	12.33	0	40		-10	55
6620		49.5	12.33	0	40		-10	55
6630		49.5	12.33	0	40		-10	55
6640		49.66	12.33	0	40		-10	55
6660		49.75	12.33	0	40		-10	55
6680		49.72	12.33	0	40		-10	55
6695		49.72	12.33	0	40		-10	55
6700		49.74	12.33	0	40		-10	55
6720		49.89	12.33	0	40		-10	55
6740		49.84	12.33	0	40		-10	55
6760		49.98	12.2	0	40		-10	55
6780		50.19	12.2	0	40		-10	55
6800		49.97	12.2	0	40		-10	55
6820		50.09	12.2	0	40		-10	55
6840		50.39	12.2	0	40		-10	55
6860		50.16	12.2	0	40		-10	55
6880		50.23	12.2	0	40		-10	55
6900		50.15	12.2	0	40		-10	55
6920		50.09	12.2	0	40		-10	55
6940		50.1	12.2	0	40		-10	55
6945		50.1	12.2	0	40		-10	55
6960		50.08	12.2	0	40		-10	55
6980		49.97	12.2	0	40		-10	55
7000		49.95	12.2	0	40		-10	55
7005		49.95	12.2	0	40		-10	55
7020		49.77	12.2	0	40		-10	55
7040		49.59	12.2	0	40		-10	55
7060		49.65	12.2	0	40		-10	55
7070		49.65	12.2	0	40		-10	55
7080		49.38	12.2	0	40		-10	55
7100		49.03	12.2	0	40		-10	55
7120		48.85	12.2	0	40		-10	55
7130		48.85	12.2	0	40		-10	55
7140		48.82	12.2	0	40		-10	55
7160		48.62	12.2	0	40		-10	55
7180		48.23	12.2	0	40		-10	55
7195		48.23	12.2	0	40		-10	55
7200		47.92	12.2	0	40		-10	55
7220		48.01	12.2	0	40		-10	55
7240		47.81	12.2	0	40		-10	55
7255		47.81	12.2	0	40		-10	55
7260		47.59	12.2	0	40		-10	55
7280		47.3	12.2	0	40		-10	55
7300		47.06	12.2	0	40		-10	55
7320		46.65	12.22	0	40		-10	55
7340		46.65	12.22	0	40		-10	55
7360		46.47	12.22	0	40		-10	55
7380		46.14	12.22	0	40		-10	55
7400		45.83	12.22	0	40		-10	55
7420		45.56	12.22	0	40		-10	55
7440		45.31	12.22	0	40		-10	55
7445		45.31	12.22	0	40		-10	55
7460		45.16	12.22	0	40		-10	55
7480		45.06	12.22	0	40		-10	55
7500		44.74	12.22	0	40		-10	55
7505		44.74	12.22	0	40		-10	55
7520		44.48	12.22	0	40		-10	55
7540		44.42	12.22	0	40		-10	55
7560		44.07	12.22	0	40		-10	55
7570		44.07	12.22	0	40		-10	55
7580		43.95	12.22	0	40		-10	55
7600		43.83	12.22	0	40		-10	55
7620		43.64	12.22	0	40		-10	55
7630		43.64	12.22	0	40		-10	55
7640		43.4	12.22	0	40		-10	55
7660		43.37	12.22	0	40		-10	55
7680		43.17	12.22	0	40		-10	55
7695		43.17	12.22	0	40		-10	55
7700		42.93	12.22	0	40		-10	55
7720		42.7	12.22	0	40		-10	55
7740		42.55	12.22	0	40		-10	55
7755		42.55	12.22	0	40		-10	55
7760		42.26	12.22	0	40		-10	55
7780		42.38	12.22	0	40		-10	55
7800		42.12	12.22	0	40		-10	55
7820		41.96	12.46	0	40		-10	55
7840		41.72	12.46	0	40		-10	55
7860		41.64	12.46	0	40		-10	55
7880		41.59	12.46	0	40		-10	55
7900		41.51	12.46	0	40		-10	55
7920		41.3	12.46	0	40		-10	55
7940		41.08	12.46	0	40		-10	55
7945		41.08	12.46	0	40		-10	55
7960		41.02	12.46	0	40		-10	55
7980		40.97	12.46	0	40		-10	55
8000		40.73	12.46	0	40		-10	55
8005		40.73	12.46	0	40		-10	55
8020		40.73	12.46	0	40		-10	55
8040		40.65	12.46	0	40		-10	55
8060		40.71	12.46	0	40		-10	55
8070		40.71	12.46	0	40		-10	55
8080		40.5	12.46	0	40		-10	55
8100		40.42	12.46	0	40		-10	55
8120		40.3	12.46	0	40		-10	55
8130		40.3	12.46	0	40		-10	55
8140		40.4	12.46	0	40		-10	55
8160		40.38	12.46	0	40		-10	55
8180		40.27	12.46	0	40		-10	55
8190		40.27	12.46	0	40		-10	55
8200		40.12	12.46	0	40		-10	55
8220		40.29	12.46	0	40		-10	55
8240		40.38	12.46	0	40		-10	55
8255		40.38	12.46	0	40		-10	55
8260		40.2	12.46	0	40		-10	55
8280		40.32	12.46	0	40		-10	55
8300		40.2	12.46	0	40		-10	55
8315		40.2	12.46	0	40		-10	55
8320		40.18	12.46	0	40		-10	55
8340		40.22	12.46	0	40		-10	55
8360		40.34	12.46	0	40		-10	55
8380		40.36	12.4	0	40		-10	55
8400		40.35	12.4	0	40		-10	55
8420		40.2	12.4	0	40		-10	55
8440		40.16	12.4	0	40		-10	55
8460		40.36	12.4	0	40		-10	55
8480		40.4	12.4	0	40		-10	55
8500		40.45	12.4	0	40		-10	55
8505		40.45	12.4	0	40		-10	55
8520		40.52	12.4	0	40		-10	55
8540		40.32	12.4	0	40		-10	55
8560		40.43	12.4	0	40		-10	55
8565		40.43	12.4	0	40		-10	55
8580		40.38	12.4	0	40		-10	55
8600		40.37	12.4	0	40		-10	55
8620		40.32	12.4	0	40		-10	55
8630		40.32	12.4	0	40		-10	55
8640		40.4	12.4	0	40		-10	55
8660		40.39	12.4	0	40		-10	55
8680		40.4	12.4	0	40		-10	55
8690		40.4	12.4	0	40		-10	55
8700		40.34	12.4	0	40		-10	55
8720		40.26	12.4	0	40		-10	55
8740		40.32	12.4	0	40		-10	55
8755		40.32	12.4	0	40		-10	55
8760		40.46	12.4	0	40		-10	55
8780		40.47	12.4	0	40		-10	55
8800		40.31	12.4	0	40		-10	55
8815		40.31	12.4	0	40		-10	55
8820		40.37	12.4	0	40		-10	55
8840		40.39	12.4	0	40		-10	55
8860		40.39	12.4	0	40		-10	55
8880		40.35	12.46	0	40		-10	55
8900		40.37	12.46	0	40		-10	55
8920		40.28	12.46	0	40		-10	55
8940		40.21	12.46	0	40		-10	55
8960		40.2	12.46	0	40		-10	55
8980		40.19	12.46	0	40		-10	55
9000		40.19	12.46	0	40		-10	55
9005		40.19	12.46	0	40		-10	55
9020		40.04	12.46	0	40		-10	55
9040		40.09	12.46	0	40		-10	55
9060		39.94	12.46	0	40		-10	55
9065		39.94	12.46	0	40		-10	55
9080		39.82	12.46	0	40		-10	55
9100		39.94	12.46	0	40		-10	55
9120		40.06	12.46	0	40		-10	55
9130		40.06	12.46	0	40		-10	55
9140		39.96	12.46	0	40		-10	55
9160		39.82	12.46	0	40		-10	55
9180		39.96	12.46	0	40		-10	55
9190		39.96	12.46	0	40		-10	55
9200		39.96	12.46	0	40		-10	55
9220		39.95	12.46	0	40		-10	55
9240		40.02	12.46	0	40		-10	55
9255		40.02	12.46	0	40		-10	55
9260		39.95	12.46	0	40		-10	55
9280		40.03	12.46	0	40		-10	55
9300		40.11	12.46	0	40		-10	55
9315		40.11	12.46	0	40		-10	55
9320		40.15	12.46	0	40		-10	55
9340		40.29	12.46	0	40		-10	55
9360		40.27	12.46	0	40		-10	55
9380		40.24	12.4	0	40		-10	55
9400		40.52	12.4	0	40		-10	55
9420		40.53	12.4	0	40		-10	55
9440		40.8	12.4	0	40		-10	55
9460		41	12.4	0	40		-10	55
9480		41.08	12.4	0	40		-10	55
9500		41.21	12.4	0	40		-10	55
9505		41.21	12.4	0	40		-10	55
9520		41.42	12.4	0	40		-10	55
9540		41.52	12.4	0	40		-10	55
9560		41.77	12.4	0	40		-10	55
9565		41.77	12.4	0	40		-10	55
9580		41.93	12.4	0	40		-10	55
9600		42.12	12.4	0	40		-10	55
9620		42.22	12.4	0	40		-10	55
9625		42.22	12.4	0	40		-10	55
9640		42.48	12.4	0	40		-10	55
9660		42.63	12.4	0	40		-10	55
9680		42.79	12.4	0	40		-10	55
9690		42.79	12.4	0	40		-10	55
9700		43	12.4	0	40		-10	55
9720		43.16	12.4	0	40		-10	55
9740		43.5	12.4	0	40		-10	55
9755		43.5	12.4	0	40		-10	55
9760		43.59	12.4	0	40		-10	55
9780		43.75	12.4	0	40		-10	55
9800		43.95	12.4	0	40		-10	55
9815		43.95	12.4	0	40		-10	55
9820		44.07	12.4	0	40		-10	55
9840		44.33	12.4	0	40		-10	55
9860		44.57	12.4	0	40		-10	55
9875		44.57	12.4	0	40		-10	55
9880		44.71	12.4	0	40		-10	55
9900		44.87	12.4	0	40		-10	55
9920		45.01	12.4	0	40		-10	55
9940		45.18	12.25	0	40		-10	55
9960		45.53	12.25	0	40		-10	55
9980		45.62	12.25	0	40		-10	55
10000		45.67	12.25	0	40		-10	55
10020		45.74	12.25	0	40		-10	55
10040		45.98	12.25	0	40		-10	55
10060		46.28	12.25	0	40		-10	55
10065		46.28	12.25	0	40		-10	55
10080		46.37	12.25	0	40		-10	55
10100		46.56	12.25	0	40		-10	55
10120		46.55	12.25	0	40		-10	55
10125		46.55	12.25	0	40		-10	55
10140		46.86	12.25	0	40		-10	55
10160		46.96	12.25	0	40		-10	55
10180		47.24	12.25	0	40		-10	55
10190		47.24	12.25	0	40		-10	55
10200		47.27	12.25	0	40		-10	55
10220		47.51	12.25	0	40		-10	55
10240		47.62	12.25	0	40		-10	55
10250		47.62	12.25	0	40		-10	55
10260		47.9	12.25	0	40		-10	55
10280		47.86	12.25	0	40		-10	55
10300		48.22	12.25	0	40		-10	55
10315		48.22	12.25	0	40		-10	55
10320		48.2	12.25	0	40		-10	55
10340		48.25	12.25	0	40		-10	55
10360		48.4	12.25	0	40		-10	55
10375		48.4	12.25	0	40		-10	55
10380		48.39	12.25	0	40		-10	55
10400		48.69	12.25	0	40		-10	55
10420		48.72	12.25	0	40		-10	55
10440		49.11	12.15	0	40		-10	55
10460		49.15	12.15	0	40		-10	55
10480		49.31	12.15	0	40		-10	55
10500		49.2	12.15	0	40		-10	55
10520		49.33	12.15	0	40		-10	55
10540		49.44	12.15	0	40		-10	55
10560		49.57	12.15	0	40		-10	55
10565		49.57	12.15	0	40		-10	55
10580		49.58	12.15	0	40		-10	55
10600		49.57	12.15	0	40		-10	55
10620		49.7	12.15	0	40		-10	55
10625		49.7	12.15	0	40		-10	55
10640		49.77	12.15	0	40		-10	55
10660		49.78	12.15	0	40		-10	55
10680		49.82	12.15	0	40		-10	55
10690		49.82	12.15	0	40		-10	55
10700		49.73	12.15	0	40		-10	55
10720		49.82	12.15	0	40		-10	55
10740		49.91	12.15	0	40		-10	55
10750		49.91	12.15	0	40		-10	55
10760		49.79	12.15	0	40		-10	55
10780		49.7	12.15	0	40		-10	55
10800		50.02	12.15	0	40		-10	55
10810		50.02	12.15	0	40		-10	55
10820		49.83	12.15	0	40		-10	55
10840		49.65	12.15	0	40		-10	55
10860		49.93	12.15	0	40		-10	55
10875		49.93	12.15	0	40		-10	55
10880		49.75	12.15	0	40		-10	55
10900		49.78	12.15	0	40		-10	55
10920		49.64	12.15	0	40		-10	55
10935		49.64	12.15	0	40		-10	55
10940		49.66	12.15	0	40		-10	55
10960		49.46	12.15	0	40		-10	55
10980		49.32	12.15	0	40		-10	55
11000		49.41	12.31	0	40		-10	55
11020		49.2	12.31	0	40		-10	55
11040		48.99	12.31	0	40		-10	55
11060		48.78	12.31	0	40		-10	55
11065		48.78	12.31	0	40		-10	55
11080		48.77	12.31	0	40		-10	55
11100		48.5	12.31	0	40		-10	55
11120		48.23	12.31	0	40		-10	55
11125		48.23	12.31	0	40		-10	55
11140		48.03	12.31	0	40		-10	55
11160		48.06	12.31	0	40		-10	55
11180		47.83	12.31	0	40		-10	55
11185		47.83	12.31	0	40		-10	55
11200		47.64	12.31	0	40		-10	55
11220		47.3	12.31	0	40		-10	55
11240		47.15	12.31	0	40		-10	55
11250		47.15	12.31	0	40		-10	55
11260		46.86	12.31	0	40		-10	55
11280		46.69	12.31	0	40		-10	55
11300		46.43	12.31	0	40		-10	55
11310		46.43	12.31	0	40		-10	55
11320		46.15	12.31	0	40		-10	55
11340		45.94	12.31	0	40		-10	55
11360		45.71	12.31	0	40		-10	55
11375		45.71	12.31	0	40		-10	55
11380		45.51	12.31	0	40		-10	55
11400		45.56	12.31	0	40		-10	55
11420		45.13	12.31	0	40		-10	55
11435		45.13	12.31	0	40		-10	55
11440		45.07	12.31	0	40		-10	55
11460		44.74	12.31	0	40		-10	55
11480		44.61	12.31	0	40		-10	55
11500		44.38	12.25	0	40		-10	55
11520		44.29	12.25	0	40		-10	55
11540		43.98	12.25	0	40		-10	55
11560		43.93	12.25	0	40		-10	55
11580		43.64	12.25	0	40		-10	55
11600		43.52	12.25	0	40		-10	55
11620		43.26	12.25	0	40		-10	55
11625		43.26	12.25	0	40		-10	55
11640		43.17	12.25	0	40		-10	55
11660		42.94	12.25	0	40		-10	55
11680		42.74	12.25	0	40		-10	55
11685		42.74	12.25	0	40		-10	55
11700		42.5	12.25	0	40		-10	55
11720		42.47	12.25	0	40		-10	55
11740		42.25	12.25	0	40		-10	55
11750		42.25	12.25	0	40		-10	55
11760		42.1	12.25	0	40		-10	55
11780		41.87	12.25	0	40		-10	55
11800		41.78	12.25	0	40		-10	55
11810		41.78	12.25	0	40		-10	55
11820		41.53	12.25	0	40		-10	55
11840		41.46	12.25	0	40		-10	55
11860		41.33	12.25	0	40		-10	55
11875		41.33	12.25	0	40		-10	55
11880		41.34	12.25	0	40		-10	55
11900		41.07	12.25	0	40		-10	55
11920		40.94	12.25	0	40		-10	55
11935		40.94	12.25	0	40		-10	55
11940		40.82	12.25	0	40		-10	55
11960		40.84	12.25	0	40		-10	55
11980		40.62	12.25	0	40		-10	55
12000		40.62	12.46	0	40		-10	55
12020		40.39	12.46	0	40		-10	55
12040		40.31	12.46	0	40		-10	55
12060		40.45	12.46	0	40		-10	55
12080		40.19	12.46	0	40		-10	55
12100		40.17	12.46	0	40		-10	55
12120		40.26	12.46	0	40		-10	55
12125		40.26	12.46	0	40		-10	55
12140		40.01	12.46	0	40		-10	55
12160		40.04	12.46	0	40		-10	55
12180		40.22	12.46	0	40		-10	55
12185		40.22	12.46	0	40		-10	55
12200		40.14	12.46	0	40		-10	55
12220		40.05	12.46	0	40		-10	55
12240		40.02	12.46	0	40		-10	55
12250		40.02	12.46	0	40		-10	55
12260		39.97	12.46	0	40		-10	55
12280		39.96	12.46	0	40		-10	55
12300		40.09	12.46	0	40		-10	55
12310		40.09	12.46	0	40		-10	55
12320		40.04	12.46	0	40		-10	55
12340		40.25	12.46	0	40		-10	55
12360		40.09	12.46	0	40		-10	55
12375		40.09	12.46	0	40		-10	55
12380		40.27	12.46	0	40		-10	55
12400		40.21	12.46	0	40		-10	55
12420		40.31	12.46	0	40		-10	55
12435		40.31	12.46	0	40		-10	55
12440		40.55	12.46	0	40		-10	55
12460		40.54	12.46	0	40		-10	55
12480		40.74	12.46	0	40		-10	55
12495		40.74	12.46	0	40		-10	55
12500		40.64	12.46	0	40		-10	55
12520		40.97	12.46	0	40		-10	55
12540		41.03	12.46	0	40		-10	55
12560		41.35	12.28	0	40		-10	55
12580		41.44	12.28	0	40		-10	55
12600		41.52	12.28	0	40		-10	55
12620		41.75	12.28	0	40		-10	55
12640		41.94	12.28	0	40		-10	55
12660		42.13	12.28	0	40		-10	55
12680		42.39	12.28	0	40		-10	55
12685		42.39	12.28	0	40		-10	55
12700		42.48	12.28	0	40		-10	55
12720		42.73	12.28	0	40		-10	55
12740		43.08	12.28	0	40		-10	55
12745		43.08	12.28	0	40		-10	55
12760		43.04	12.28	0	40		-10	55
12780		43.36	12.28	0	40		-10	55
12800		43.43	12.28	0	40		-10	55
12810		43.43	12.28	0	40		-10	55
12820		43.68	12.28	0	40		-10	55
12840		44.11	12.28	0	40		-10	55
12860		44.24	12.28	0	40		-10	55
12870		44.24	12.28	0	40		-10	55
12880		44.35	12.28	0	40		-10	55
12900		44.57	12.28	0	40		-10	55
12920		44.77	12.28	0	40		-10	55
12935		44.77	12.28	0	40		-10	55
12940		44.84	12.28	0	40		-10	55
12960		45.23	12.28	0	40		-10	55
12980		45.23	12.28	0	40		-10	55
12995		45.23	12.28	0	40		-10	55
13000		45.58	12.28	0	40		-10	55
13020		45.69	12.28	0	40		-10	55
13040		45.78	12.28	0	40		-10	55
13060		46.19	12.36	0	40		-10	55
13080		46.25	12.36	0	40		-10	55
13100		46.58	12.36	0	40		-10	55
13120		46.58	12.36	0	40		-10	55
13140		46.79	12.36	0	40		-10	55
13160		47.01	12.36	0	40		-10	55
13180		47.21	12.36	0	40		-10	55
13185		47.21	12.36	0	40		-10	55
13200		47.41	12.36	0	40		-10	55
13220		47.63	12.36	0	40		-10	55
13240		47.67	12.36	0	40		-10	55
13245		47.67	12.36	0	40		-10	55
13260		47.9	12.36	0	40		-10	55
13280		48.05	12.36	0	40		-10	55
13300		48.17	12.36	0	40		-10	55
13310		48.17	12.36	0	40		-10	55
13320		48.32	12.36	0	40		-10	55
13340		48.48	12.36	0	40		-10	55
13360		48.73	12.36	0	40		-10	55
13370		48.73	12.36	0	40		-10	55
13380		49	12.36	0	40		-10	55
13400		48.97	12.36	0	40		-10	55
13420		49.02	12.36	0	40		-10	55
13435		49.02	12.36	0	40		-10	55
13440		49.24	12.36	0	40		-10	55
13460		49.46	12.36	0	40		-10	55
13480		49.47	12.36	0	40		-10	55
13495		49.47	12.36	0	40		-10	55
13500		49.6	12.36	0	40		-10	55
13520		49.72	12.36	0	40		-10	55
13540		49.75	12.36	0	40		-10	55
13560		49.97	12.53	0	40		-10	55
13580		49.8	12.53	0	40		-10	55
13600		49.97	12.53	0	40		-10	55
13620		49.83	12.53	0	40		-10	55
13640		50	12.53	0	40		-10	55
13660		50.1	12.53	0	40		-10	55
13680		50.08	12.53	0	40		-10	55
13685		50.08	12.53	0	40		-10	55
13700		50.1	12.53	0	40		-10	55
13720		50.08	12.53	0	40		-10	55
13740		49.91	12.53	0	40		-10	55
13745		49.91	12.53	0	40		-10	55
13760		50.16	12.53	0	40		-10	55
13780		49.96	12.53	0	40		-10	55
13800		50.07	12.53	0	40		-10	55
13805		50.07	12.53	0	40		-10	55
13820		49.84	12.53	0	40		-10	55
13840		49.91	12.53	0	40		-10	55
13860		49.69	12.53	0	40		-10	55
13870		49.69	12.53	0	40		-10	55
13880		49.5	12.53	0	40		-10	55
13900		49.41	12.53	0	40		-10	55
13920		49.37	12.53	0	40		-10	55
13930		49.37	12.53	0	40		-10	55
13940		49.12	12.53	0	40		-10	55
13960		48.91	12.53	0	40		-10	55
13980		48.71	12.53	0	40		-10	55
13995		48.71	12.53	0	40		-10	55
14000		48.58	12.53	0	40		-10	55
14020		48.46	12.53	0	40		-10	55
14040		48.03	12.53	0	40		-10	55
14055		48.03	12.53	0	40		-10	55
14060		47.81	12.53	0	40		-10	55
14080		47.58	12.53	0	40		-10	55
14100		47.34	12.53	0	40		-10	55
14120		47.18	12.51	0	40		-10	55
14140		47.08	12.51	0	40		-10	55
14160		46.73	12.51	0	40		-10	55
14180		46.28	12.51	0	40		-10	55
14200		46.33	12.51	0	40		-10	55
14220		45.96	12.51	0	40		-10	55
14240		45.91	12.51	0	40		-10	55
14245		45.91	12.51	0	40		-10	55
14260		45.57	12.51	0	40		-10	55
14280		45.58	12.51	0	40		-10	55
14300		45.09	12.51	0	40		-10	55
14305		45.09	12.51	0	40		-10	55
14320		44.97	12.51	0	40		-10	55
14340		44.76	12.51	0	40		-10	55
14360		44.58	12.51	0	40		-10	55
14370		44.58	12.51	0	40		-10	55
14380		44.31	12.51	0	40		-10	55
14400		44.24	12.51	0	40		-10	55
14420		44.04	12.51	0	40		-10	55
14430		44.04	12.51	0	40		-10	55
14440		43.84	12.51	0	40		-10	55
14460		43.81	12.51	0	40		-10	55
14480		43.53	12.51	0	40		-10	55
14495		43.53	12.51	0	40		-10	55
14500		43.35	12.51	0	40		-10	55
14520		43.23	12.51	0	40		-10	55
14540		43.07	12.51	0	40		-10	55
14555		43.07	12.51	0	40		-10	55
14560		42.74	12.51	0	40		-10	55
14580		42.69	12.51	0	40		-10	55
14600		42.51	12.51	0	40		-10	55
14620		42.36	12.48	0	40		-10	55
14640		42.21	12.48	0	40		-10	55
14660		41.97	12.48	0	40		-10	55
14680		41.93	12.48	0	40		-10	55
14700		41.75	12.48	0	40		-10	55
14720		41.57	12.48	0	40		-10	55
14740		41.37	12.48	0	40		-10	55
14745		41.37	12.48	0	40		-10	55
14760		41.39	12.48	0	40		-10	55
14780		41.24	12.48	0	40		-10	55
14800		41.05	12.48	0	40		-10	55
14805		41.05	12.48	0	40		-10	55
14820		40.93	12.48	0	40		-10	55
14840		40.86	12.48	0	40		-10	55
14860		40.6	12.48	0	40		-10	55
14870		40.6	12.48	0	40		-10	55
14880		40.67	12.48	0	40		-10	55
14900		40.55	12.48	0	40		-10	55
14920		40.58	12.48	0	40		-10	55
14930		40.58	12.48	0	40		-10	55
14940		40.46	12.48	0	40		-10	55
14960		40.46	12.48	0	40		-10	55
14980		40.12	12.48	0	40		-10	55
14995		40.12	12.48	0	40		-10	55
15000		40.43	12.48	0	40		-10	55
15020		40.17	12.48	0	40		-10	55
15040		40.1	12.48	0	40		-10	55
15055		40.1	12.48	0	40		-10	55
15060		40.27	12.48	0	40		-10	55
15080		40.2	12.48	0	40		-10	55
15100		40.17	12.48	0	40		-10	55
15120		40.12	12.51	0	40		-10	55
15140		40.13	12.51	0	40		-10	55
15160		40.19	12.51	0	40		-10	55
15180		40.14	12.51	0	40		-10	55
15200		40.27	12.51	0	40		-10	55
15220		40.2	12.51	0	40		-10	55
15240		40.18	12.51	0	40		-10	55
15260		40.22	12.51	0	40		-10	55
15280		40.17	12.51	0	40		-10	55
15300		40.4	12.51	0	40		-10	55
15305		40.4	12.51	0	40		-10	55
15320		40.33	12.51	0	40		-10	55
15340		40.38	12.51	0	40		-10	55
15360		40.47	12.51	0	40		-10	55
15370		40.47	12.51	0	40		-10	55
15380		40.66	12.51	0	40		-10	55
15400		40.71	12.51	0	40		-10	55
15420		40.89	12.51	0	40		-10	55
15430		40.89	12.51	0	40		-10	55
15440		40.95	12.51	0	40		-10	55
15460		41.25	12.51	0	40		-10	55
15480		41.35	12.51	0	40		-10	55
15490		41.35	12.51	0	40		-10	55
15500		41.49	12.51	0	40		-10	55
15520		41.62	12.51	0	40		-10	55
15540		41.85	12.51	0	40		-10	55
15555		41.85	12.51	0	40		-10	55
15560		42.01	12.51	0	40		-10	55
15580		42.35	12.51	0	40		-10	55
15600		42.32	12.51	0	40		-10	55
15615		42.32	12.51	0	40		-10	55
15620		42.52	12.51	0	40		-10	55
15640		42.72	12.51	0	40		-10	55
15660		42.9	12.51	0	40		-10	55
15680		43.15	12.73	0	40		-10	55
15700		43.55	12.73	0	40		-10	55
15720		43.65	12.73	0	40		-10	55
15740		43.82	12.73	0	40		-10	55
15760		43.97	12.73	0	40		-10	55
15780		44.32	12.73	0	40		-10	55
15800		44.48	12.73	0	40		-10	55
15805		44.48	12.73	0	40		-10	55
15820		44.63	12.73	0	40		-10	55
15840		44.68	12.73	0	40		-10	55
15860		45.16	12.73	0	40		-10	55
15865		45.16	12.73	0	40		-10	55
15880		45.29	12.73	0	40		-10	55
15900		45.23	12.73	0	40		-10	55
15920		45.57	12.73	0	40		-10	55
15930		45.57	12.73	0	40		-10	55
15940		45.73	12.73	0	40		-10	55
15960		45.98	12.73	0	40		-10	55
15980		46.17	12.73	0	40		-10	55
15990		46.17	12.73	0	40		-10	55
16000		46.39	12.73	0	40		-10	55
16020		46.61	12.73	0	40		-10	55
16040		46.71	12.73	0	40		-10	55
16055		46.71	12.73	0	40		-10	55
16060		47.04	12.73	0	40		-10	55
16080		47.2	12.73	0	40		-10	55
16100		47.45	12.73	0	40		-10	55
16115		47.45	12.73	0	40		-10	55
16120		47.58	12.73	0	40		-10	55
16140		47.54	12.73	0	40		-10	55
16160		47.92	12.73	0	40		-10	55
16180		47.9	12.55	0	40		-10	55
16200		48.17	12.55	0	40		-10	55
16220		48.19	12.55	0	40		-10	55
16240		48.59	12.55	0	40		-10	55
16260		48.79	12.55	0	40		-10	55
16280		49	12.55	0	40		-10	55
16300		48.94	12.55	0	40		-10	55
16305		48.94	12.55	0	40		-10	55
16320		49.03	12.55	0	40		-10	55
16340		49.21	12.55	0	40		-10	55
16360		49.31	12.55	0	40		-10	55
16365		49.31	12.55	0	40		-10	55
16380		49.49	12.55	0	40		-10	55
16400		49.61	12.55	0	40		-10	55
16420		49.66	12.55	0	40		-10	55
16425		49.66	12.55	0	40		-10	55
16440		49.77	12.55	0	40		-10	55
16460		49.91	12.55	0	40		-10	55
16480		50	12.55	0	40		-10	55
16490		50	12.55	0	40		-10	55
16500		50.08	12.55	0	40		-10	55
16520		49.88	12.55	0	40		-10	55
16540		50.13	12.55	0	40		-10	55
16550		50.13	12.55	0	40		-10	55
16560		50.09	12.55	0	40		-10	55
16580		50.14	12.55	0	40		-10	55
16600		50.03	12.55	0	40		-10	55
16615		50.03	12.55	0	40		-10	55
16620		50.12	12.55	0	40		-10	55
16640		50.08	12.55	0	40		-10	55
16660		50.01	12.55	0	40		-10	55
16680		49.99	12.74	0	40		-10	55
16700		50.01	12.74	0	40		-10	55
16720		49.86	12.74	0	40		-10	55
16740		49.75	12.74	0	40		-10	55
16760		49.66	12.74	0	40		-10	55
16780		49.45	12.74	0	40		-10	55
16800		49.24	12.74	0	40		-10	55
16820		48.93	12.74	0	40		-10	55
16840		48.89	12.74	0	40		-10	55
16860		48.8	12.74	0	40		-10	55
16865		48.8	12.74	0	40		-10	55
16880		48.65	12.74	0	40		-10	55
16900		48.41	12.74	0	40		-10	55
16920		48.12	12.74	0	40		-10	55
16925		48.12	12.74	0	40		-10	55
16940		47.89	12.74	0	40		-10	55
16960		47.69	12.74	0	40		-10	55
16980		47.34	12.74	0	40		-10	55
16990		47.34	12.74	0	40		-10	55
17000		47.32	12.74	0	40		-10	55
17020		47.02	12.74	0	40		-10	55
17040		46.74	12.74	0	40		-10	55
17050		46.74	12.74	0	40		-10	55
17060		46.44	12.74	0	40		-10	55
17080		46.39	12.74	0	40		-10	55
17100		46.34	12.74	0	40		-10	55
17115		46.34	12.74	0	40		-10	55
17120		45.87	12.74	0	40		-10	55
17140		45.62	12.74	0	40		-10	55
17160		45.52	12.74	0	40		-10	55
17175		45.52	12.74	0	40		-10	55
17180		45.27	12.74	0	40		-10	55
17200		44.97	12.74	0	40		-10	55
17220		44.92	12.74	0	40		-10	55
17240		44.44	12.78	0	40		-10	55
17260		44.59	12.78	0	40		-10	55
17280		44.29	12.78	0	40		-10	55
17300		44.09	12.78	0	40		-10	55
17320		43.98	12.78	0	40		-10	55
17340		43.8	12.78	0	40		-10	55
17360		43.81	12.78	0	40		-10	55
17365		43.81	12.78	0	40		-10	55
17380		43.53	12.78	0	40		-10	55
17400		43.39	12.78	0	40		-10	55
17420		43	12.78	0	40		-10	55
17425		43	12.78	0	40		-10	55
17440		42.91	12.78	0	40		-10	55
17460		42.77	12.78	0	40		-10	55
17480		42.58	12.78	0	40		-10	55
17490		42.58	12.78	1	40		-10	55
17500		42.46	12.78	1	40		-10	55
17520		42.26	12.78	1	40		-10	55
17540		42.21	12.78	1	40		-10	55
17550		42.21	12.78	1	40		-10	55
17560		41.87	12.78	1	40		-10	55
17580		41.84	12.78	1	40		-10	55
17600		41.59	12.78	1	40		-10	55
17615		41.59	12.78	2	40		-10	55
17620		41.59	12.78	2	40		-10	55
17640		41.33	12.78	2	40		-10	55
17660		41.2	12.78	2	40		-10	55
17675		41.2	12.78	2	40		-10	55
17680		41.15	12.78	2	40		-10	55
17700		41.01	12.78	2	40		-10	55
17720		40.93	12.78	2	40		-10	55
17735		40.93	12.78	2	40		-10	55
17740		40.85	12.78	2	40		-10	55
17760		40.56	12.78	2	40		-10	55
17780		40.53	12.78	2	40		-10	55
17800		40.54	12.93	2	40		-10	55
17820		40.49	12.93	2	40		-10	55
17840		40.39	12.93	2	40		-10	55
17860		40.28	12.93	2	40		-10	55
17865		40.28	12.93	3	40		-10	55
17880		40.28	12.93	3	40		-10	55
17900		40.28	12.93	3	40		-10	55
17920		40.19	12.93	3	40		-10	55
17925		40.19	12.93	3	40		-10	55
17940		40.12	12.93	3	40		-10	55
17960		40.18	12.93	3	40		-10	55
17980		40.22	12.93	3	40		-10	55
17990		40.22	12.93	3	40		-10	55
18000		40.2	12.93	3	40		-10	55
18020		40.02	12.93	3	40		-10	55
18040		40.19	12.93	3	40		-10	55
18050		40.19	12.93	3	40		-10	55
18060		40.04	12.93	3	40		-10	55
18080		40.02	12.93	3	40		-10	55
18100		40.1	12.93	3	40		-10	55
18110		40.1	12.93	4	40		-10	55
18120		39.93	12.93	4	40		-10	55
18140		40.09	12.93	4	40		-10	55
18160		40.07	12.93	4	40		-10	55
18175		40.07	12.93	4	40		-10	55
18180		40.26	12.93	4	40		-10	55
18200		40.16	12.93	4	40		-10	55
18220		40.37	12.93	4	40		-10	55
18235		40.37	12.93	4	40		-10	55
18240		40.37	12.93	4	40		-10	55
18260		40.48	12.93	4	40		-10	55
18280		40.64	12.93	4	40		-10	55
18300		40.54	12.88	4	40		-10	55
18320		40.69	12.88	4	40		-10	55
18340		40.92	12.88	4	40		-10	55
18360		40.99	12.88	5	40		-10	55
18380		41.24	12.88	5	40		-10	55
18400		41.41	12.88	5	40		-10	55
18420		41.44	12.88	5	40		-10	55
18425		41.44	12.88	5	40		-10	55
18440		41.56	12.88	5	40		-10	55
18460		41.83	12.88	5	40		-10	55
18480		42.04	12.88	5	40		-10	55
18485		42.04	12.88	6	40		-10	55
18500		42.19	12.88	6	40		-10	55
18520		42.33	12.88	6	40		-10	55
18540		42.41	12.88	6	40		-10	55
18550		42.41	12.88	6	40		-10	55
18560		42.68	12.88	6	40		-10	55
18580		42.88	12.88	6	40		-10	55
18600		43.15	12.88	6	40		-10	55
18610		43.15	12.88	6	40		-10	55
18620		43.33	12.88	6	40		-10	55
18640		43.57	12.88	6	40		-10	55
18660		43.79	12.88	6	40		-10	55
18675		43.79	12.88	6	40		-10	55
18680		44.03	12.88	6	40		-10	55
18700		44.19	12.88	6	40		-10	55
18720		44.41	12.88	6	40		-10	55
18735		44.41	12.88	6	40		-10	55
18740		44.63	12.88	6	40		-10	55
18760		44.83	12.88	6	40		-10	55
18780		45.11	12.88	6	40		-10	55
18800		45.27	13.01	6	40		-10	55
18820		45.48	13.01	6	40		-10	55
18840		45.66	13.01	6	40		-10	55
18860		45.84	13.01	6	40		-10	55
18880		46.04	13.01	6	40		-10	55
18900		46.3	13.01	6	40		-10	55
18920		46.21	13.01	6	40		-10	55
18925		46.21	13.01	6	40		-10	55
18940		46.57	13.01	6	40		-10	55
18960		46.66	13.01	6	40		-10	55
18980		46.86	13.01	6	40		-10	55
18985		46.86	13.01	6	40		-10	55
19000		47.25	13.01	6	40		-10	55
19020		47.36	13.01	6	40		-10	55
19040		47.52	13.01	6	40		-10	55
19045		47.52	13.01	6	40		-10	55
19060		47.61	13.01	6	40		-10	55
19080		47.83	13.01	6	40		-10	55
19100		48.18	13.01	6	40		-10	55
19110		48.18	13.01	6	40		-10	55
19120		48.21	13.01	6	40		-10	55
19140		48.4	13.01	6	40		-10	55
19160		48.56	13.01	6	40		-10	55
19175		48.56	13.01	6	40		-10	55
19180		48.68	13.01	6	40		-10	55
19200		48.94	13.01	6	40		-10	55
19220		48.99	13.01	6	40		-10	55
19235		48.99	13.01	6	40		-10	55
19240		49.11	13.01	6	40		-10	55
19260		49.33	13.01	6	40		-10	55
19280		49.4	13.01	6	40		-10	55
19300		49.6	12.88	6	40		-10	55
19320		49.42	12.88	6	40		-10	55
19340		49.63	12.88	6	40		-10	55
19360		49.83	12.88	5	40		-10	55
19380		49.74	12.88	5	40		-10	55
19400		49.78	12.88	5	40		-10	55
19420		49.83	12.88	5	40		-10	55
19440		49.99	12.88	5	40		-10	55
19460		49.99	12.88	5	40		-10	55
19480		50	12.88	5	40		-10	55
19500		50.16	12.88	5	40		-10	55
19520		50.09	12.88	5	40		-10	55
19540		49.8	12.88	5	40		-10	55
19560		49.96	12.88	5	40		-10	55
19580		49.86	12.88	5	40		-10	55
19600		49.89	12.88	5	40		-10	55
19620		49.82	12.88	6	40		-10	55
19640		49.75	12.88	6	40		-10	55
19660		49.62	12.88	6	40		-10	55
19670		49.62	12.88	6	40		-10	55
19680		49.54	12.88	6	40		-10	55
19700		49.35	12.88	6	40		-10	55
19720		49.25	12.88	6	40		-10	55
19735		49.25	12.88	6	40		-10	55
19740		48.95	12.88	6	40		-10	55
19760		49.03	12.88	6	40		-10	55
19780		48.63	12.88	6	40		-10	55
19795		48.63	12.88	6	40		-10	55
19800		48.49	12.88	6	40		-10	55
19820		48.27	12.88	6	40		-10	55
19840		48.06	12.88	6	40		-10	55
19860		47.87	13.16	6	40		-10	55
19880		47.59	13.16	6	40		-10	55
19900		47.54	13.16	6	40		-10	55
19920		47.2	13.16	6	40		-10	55
19940		46.85	13.16	6	40		-10	55
19960		46.75	13.16	6	40		-10	55
19980		46.74	13.16	6	40		-10	55
19985		46.74	13.16	6	40		-10	55
20000		46.34	13.16	6	40		-10	55
20020		46.04	13.16	6	40		-10	55
20040		45.93	13.16	6	40		-10	55
20045		45.93	13.16	6	40		-10	55
20060		45.59	13.16	6	40		-10	55
20080		45.58	13.16	6	40		-10	55
20100		45.29	13.16	6	40		-10	55
20110		45.29	13.16	6	40		-10	55
20120		44.96	13.16	6	40		-10	55
20140		44.67	13.16	6	40		-10	55
20160		44.56	13.16	6	40		-10	55
20170		44.56	13.16	6	40		-10	55
20180		44.47	13.16	6	40		-10	55
20200		44.43	13.16	6	40		-10	55
20220		44.06	13.16	6	40		-10	55
20235		44.06	13.16	6	40		-10	55
20240		43.96	13.16	6	40		-10	55
20260		43.85	13.16	6	40		-10	55
20280		43.56	13.16	6	40		-10	55
20295		43.56	13.16	6	40		-10	55
20300		43.24	13.16	6	40		-10	55
20320		43.13	13.16	6	40		-10	55
20340		43.09	13.16	6	40		-10	55
20360		42.87	13.13	6	40		-10	55
20380		42.64	13.13	6	40		-10	55
20400		42.57	13.13	6	40		-10	55
20420		42.38	13.13	6	40		-10	55
20440		42.38	13.13	6	40		-10	55
20460		42.06	13.13	6	40		-10	55
20480		41.96	13.13	6	40		-10	55
20485		41.96	13.13	7	40		-10	55
20500		41.86	13.13	7	40		-10	55
20520		41.67	13.13	7	40		-10	55
20540		41.48	13.13	7	40		-10	55
20545		41.48	13.13	7	40		-10	55
20560		41.3	13.13	7	40		-10	55
20580		41.24	13.13	7	40		-10	55
20600		41.05	13.13	7	40		-10	55
20610		41.05	13.13	7	40		-10	55
20620		40.96	13.13	7	40		-10	55
20640		40.84	13.13	7	40		-10	55
20660		40.8	13.13	7	40		-10	55
20670		40.8	13.13	7	40		-10	55
20680		40.5	13.13	7	40		-10	55
20700		40.61	13.13	7	40		-10	55
20720		40.49	13.13	7	40		-10	55
20730		40.49	13.13	6	40		-10	55
20740		40.45	13.13	6	40		-10	55
20760		40.33	13.13	6	40		-10	55
20780		40.26	13.13	6	40		-10	55
20795		40.26	13.13	6	40		-10	55
20800		40.26	13.13	6	40		-10	55
20820		40.31	13.13	6	40		-10	55
20840		40.05	13.13	6	40		-10	55
20855		40.05	13.13	7	40		-10	55
20860		40.08	13.13	7	40		-10	55
20880		39.96	13.13	7	40		-10	55
20900		39.96	13.13	7	40		-10	55
20920		40.02	13.24	7	40		-10	55
20940		40.08	13.24	7	40		-10	55
20960		39.96	13.24	7	40		-10	55
20980		40.02	13.24	7	40		-10	55
21000		40.06	13.24	7	40		-10	55
21020		39.99	13.24	7	40		-10	55
21040		40.02	13.24	7	40		-10	55
21045		40.02	13.24	7	40		-10	55
21060		40.1	13.24	7	40		-10	55
21080		40.16	13.24	7	40		-10	55
21100		40.37	13.24	7	40		-10	55
21105		40.37	13.24	6	40		-10	55
21120		40.27	13.24	6	40		-10	55
21140		40.33	13.24	6	40		-10	55
21160		40.47	13.24	6	40		-10	55
21170		40.47	13.24	6	40		-10	55
21180		40.49	13.24	6	40		-10	55
21200		40.67	13.24	6	40		-10	55
21220		40.76	13.24	6	40		-10	55
21230		40.76	13.24	7	40		-10	55
21240		40.89	13.24	7	40		-10	55
21260		41.06	13.24	7	40		-10	55
21280		41.15	13.24	7	40		-10	55
21295		41.15	13.24	7	40		-10	55
21300		41.37	13.24	7	40		-10	55
21320		41.54	13.24	7	40		-10	55
21340		41.69	13.24	7	40		-10	55
21355		41.69	13.24	6	40		-10	55
21360		41.9	13.24	6	40		-10	55
21380		42.06	13.24	6	40		-10	55
21400		42.34	13.24	6	40		-10	55
21420		42.34	13.11	6	40		-10	55
21440		42.6	13.11	6	40		-10	55
21460		42.74	13.11	6	40		-10	55
21480		42.97	13.11	7	40		-10	55
21500		43.44	13.11	7	40		-10	55
21520		43.54	13.11	7	40		-10	55
21540		43.84	13.11	7	40		-10	55
21545		43.84	13.11	7	40		-10	55
21560		43.9	13.11	7	40		-10	55
21580		44.14	13.11	7	40		-10	55
21600		44.33	13.11	7	40		-10	55
21605		44.33	13.11	7	40		-10	55
21620		44.5	13.11	7	40		-10	55
21640		44.69	13.11	7	40		-10	55
21660		44.95	13.11	7	40		-10	55
21670		44.95	13.11	7	40		-10	55
21680		45.29	13.11	7	40		-10	55
21700		45.38	13.11	7	40		-10	55
21720		45.69	13.11	7	40		-10	55
21730		45.69	13.11	8	40		-10	55
21740		45.73	13.11	8	40		-10	55
21760		45.98	13.11	8	40		-10	55
21780		46.2	13.11	8	40		-10	55
21795		46.2	13.11	8	40		-10	55
21800		46.41	13.11	8	40		-10	55
21820		46.47	13.11	8	40		-10	55
21840		46.73	13.11	8	40		-10	55
21855		46.73	13.11	8	40		-10	55
21860		46.86	13.11	8	40		-10	55
21880		47.14	13.11	8	40		-10	55
21900		47.31	13.11	8	40		-10	55
21920		47.49	13.33	8	40		-10	55
21940		47.71	13.33	8	40		-10	55
21960		48	13.33	8	40		-10	55
21980		48.15	13.33	9	40		-10	55
22000		48.19	13.33	9	40		-10	55
22020		48.4	13.33	9	40		-10	55
22040		48.63	13.33	9	40		-10	55
22060		48.75	13.33	9	40		-10	55
22080		48.74	13.33	9	40		-10	55
22100		49	13.33	9	40		-10	55
22105		49	13.33	9	40		-10	55
22120		49.1	13.33	9	40		-10	55
22140		49.15	13.33	9	40		-10	55
22160		49.31	13.33	9	40		-10	55
22165		49.31	13.33	9	40		-10	55
22180		49.44	13.33	9	40		-10	55
22200		49.47	13.33	9	40		-10	55
22220		49.61	13.33	9	40		-10	55
22230		49.61	13.33	9	40		-10	55
22240		49.62	13.33	9	40		-10	55
22260		49.7	13.33	9	40		-10	55
22280		49.88	13.33	9	40		-10	55
22290		49.88	13.33	9	40		-10	55
22300		49.83	13.33	9	40		-10	55
22320		49.93	13.33	9	40		-10	55
22340		49.9	13.33	9	40		-10	55
22355		49.9	13.33	9	40		-10	55
22360		50.05	13.33	9	40		-10	55
22380		50	13.33	9	40		-10	55
22400		49.87	13.33	9	40		-10	55
22415		49.87	13.33	9	40		-10	55
22420		49.91	13.33	9	40		-10	55
22440		50.02	13.33	9	40		-10	55
22460		49.83	13.33	9	40		-10	55
22480		49.74	13.34	9	40		-10	55
22500		49.9	13.34	9	40		-10	55
22520		49.63	13.34	9	40		-10	55
22540		49.67	13.34	9	40		-10	55
22560		49.5	13.34	9	40		-10	55
22580		49.46	13.34	9	40		-10	55
22600		49.24	13.34	9	40		-10	55
22605		49.24	13.34	9	40		-10	55
22620		49.09	13.34	9	40		-10	55
22640		49.11	13.34	9	40		-10	55
22660		48.97	13.34	9	40		-10	55
22665		48.97	13.34	9	40		-10	55
22680		48.61	13.34	9	40		-10	55
22700		48.52	13.34	9	40		-10	55
22720		48.28	13.34	9	40		-10	55
22730		48.28	13.34	9	40		-10	55
22740		48.06	13.34	9	40		-10	55
22760		47.9	13.34	9	40		-10	55
22780		47.53	13.34	9	40		-10	55
22790		47.53	13.34	9	40		-10	55
22800		47.54	13.34	9	40		-10	55
22820		47.28	13.34	9	40		-10	55
22840		46.96	13.34	9	40		-10	55
22855		46.96	13.34	9	40		-10	55
22860		46.64	13.34	9	40		-10	55
22880		46.46	13.34	9	40		-10	55
22900		46.26	13.34	9	40		-10	55
22915		46.26	13.34	9	40		-10	55
22920		46.06	13.34	9	40		-10	55
22940		45.79	13.34	9	40		-10	55
22960		45.58	13.34	9	40		-10	55
22980		45.44	13.43	9	40		-10	55
23000		45.21	13.43	9	40		-10	55
23020		45.04	13.43	9	40		-10	55
23040		44.85	13.43	9	40		-10	55
23060		44.68	13.43	9	40		-10	55
23080		44.5	13.43	9	40		-10	55
23100		44.4	13.43	9	40		-10	55
23105		44.4	13.43	10	40		-10	55
23120		44.11	13.43	10	40		-10	55
23140		44.05	13.43	10	40		-10	55
23160		43.88	13.43	10	40		-10	55
23165		43.88	13.43	10	40		-10	55
23180		43.6	13.43	10	40		-10	55
23200		43.44	13.43	10	40		-10	55
23220		43.4	13.43	10	40		-10	55
23230		43.4	13.43	11	40		-10	55
23240		43.15	13.43	11	40		-10	55
23260		42.91	13.43	11	40		-10	55
23280		42.72	13.43	11	40		-10	55
23290		42.72	13.43	11	40		-10	55
23300		42.63	13.43	11	40		-10	55
23320		42.38	13.43	11	40		-10	55
23340		42.35	13.43	11	40		-10	55
23350		42.35	13.43	12	40		-10	55
23360		42.14	13.43	12	40		-10	55
23380		42.01	13.43	12	40		-10	55
23400		41.92	13.43	12	40		-10	55
23415		41.92	13.43	12	40		-10	55
23420		41.8	13.43	12	40		-10	55
23440		41.49	13.43	12	40		-10	55
23460		41.29	13.43	12	40		-10	55
23480		41.26	13.34	12	40		-10	55
23500		41.09	13.34	12	40		-10	55
23520		41.09	13.34	12	40		-10	55
23540		40.9	13.34	12	40		-10	55
23560		40.73	13.34	12	40		-10	55
23580		40.74	13.34	12	40		-10	55
23600		40.58	13.34	12	40		-10	55
23605		40.58	13.34	13	40		-10	55
23620		40.54	13.34	13	40		-10	55
23640		40.55	13.34	13	40		-10	55
23660		40.34	13.34	13	40		-10	55
23665		40.34	13.34	13	40		-10	55
23680		40.31	13.34	13	40		-10	55
23700		40.25	13.34	13	40		-10	55
23720		40.08	13.34	13	40		-10	55
23725		40.08	13.34	12	40		-10	55
23740		40.07	13.34	12	40		-10	55
23760		40.01	13.34	12	40		-10	55
23780		40.01	13.34	12	40		-10	55
23790		40.01	13.34	12	40		-10	55
23800		40.02	13.34	12	40		-10	55
23820		40.04	13.34	12	40		-10	55
23840		39.86	13.34	12	40		-10	55
23850		39.86	13.34	12	40		-10	55
23860		39.99	13.34	12	40		-10	55
23880		40.14	13.34	12	40		-10	55
23900		39.98	13.34	12	40		-10	55
23915		39.98	13.34	12	40		-10	55
23920		39.99	13.34	12	40		-10	55
23940		40.19	13.34	12	40		-10	55
23960		40.13	13.34	12	40		-10	55
23975		40.13	13.34	12	40		-10	55
23980		40.21	13.34	12	40		-10	55
24000		40.2	13.34	12	40		-10	55
24020		40.35	13.34	12	40		-10	55
24040		40.48	13.48	12	40		-10	55
24060		40.45	13.48	12	40		-10	55
24080		40.54	13.48	12	40		-10	55
24100		40.7	13.48	11	40		-10	55
24120		40.85	13.48	11	40		-10	55
24140		41.04	13.48	11	40		-10	55
24160		41.04	13.48	11	40		-10	55
24165		41.04	13.48	11	40		-10	55
24180		41.27	13.48	11	40		-10	55
24200		41.51	13.48	11	40		-10	55
24220		41.64	13.48	11	40		-10	55
24225		41.64	13.48	9	40		-10	55
24240		41.77	13.48	9	40		-10	55
24260		41.89	13.48	9	40		-10	55
24280		42.32	13.48	9	40		-10	55
24290		42.32	13.48	9	40		-10	55
24300		42.47	13.48	9	40		-10	55
24320		42.78	13.48	9	40		-10	55
24340		43.1	13.48	9	40		-10	55
24350		43.1	13.48	8	40		-10	55
24360		43.09	13.48	8	40		-10	55
24380		43.38	13.48	8	40		-10	55
24400		43.48	13.48	8	40		-10	55
24415		43.48	13.48	8	40		-10	55
24420		43.66	13.48	8	40		-10	55
24440		44.05	13.48	8	40		-10	55
24460		44.24	13.48	8	40		-10	55
24475		44.24	13.48	7	40		-10	55
24480		44.41	13.48	7	40		-10	55
24500		44.76	13.48	7	40		-10	55
24520		44.84	13.48	7	40		-10	55
24540		44.93	13.49	7	40		-10	55
24560		45.19	13.49	7	40		-10	55
24580		45.35	13.49	7	40		-10	55
24600		45.75	13.49	3	40		-10	55
24620		45.89	13.49	3	40		-10	55
24640		46.2	13.49	3	40		-10	55
24660		46.25	13.49	3	40		-10	55
24665		46.25	13.49	3	40		-10	55
24680		46.37	13.49	3	40		-10	55
24700		46.7	13.49	3	40		-10	55
24720		46.86	13.49	3	40		-10	55
24725		46.86	13.49	0	40		-10	55
24740		47	13.49	0	40		-10	55
24760		47.23	13.49	0	40		-10	55
24780		47.61	13.49	0	40		-10	55
24790		47.61	13.49	0	40		-10	55
24800		47.69	13.49	0	40		-10	55
24820		47.8	13.49	0	40		-10	55
24840		47.99	13.49	0	40		-10	55
24850		47.99	13.49	0	40		-10	55
24860		48.09	13.49	0	40		-10	55
24880		48.28	13.49	0	40		-10	55
24900		48.43	13.49	0	40		-10	55
24915		48.43	13.49	0	40		-10	55
24920		48.75	13.49	0	40		-10	55
24940		48.82	13.49	0	40		-10	55
24960		48.82	13.49	0	40		-10	55
24975		48.82	13.49	0	40		-10	55
24980		49.11	13.49	0	40		-10	55
25000		49.24	13.49	0	40		-10	55
25020		49.21	13.49	0	40		-10	55
25035		49.21	13.49	0	40		-10	55
25040		49.29	13.49	0	40		-10	55
25060		49.61	13.49	0	40		-10	55
25080		49.45	13.49	0	40		-10	55
25100		49.47	13.63	0	40		-10	55
25120		49.63	13.63	0	40		-10	55
25140		49.74	13.63	0	40		-10	55
25160		49.84	13.63	0	40		-10	55
25180		49.87	13.63	0	40		-10	55
25200		50.01	13.63	0	40		-10	55
25220		49.83	13.63	0	40		-10	55
25225		49.83	13.63	0	40		-10	55
25240		49.82	13.63	0	40		-10	55
25260		50	13.63	0	40		-10	55
25280		49.88	13.63	0	40		-10	55
25285		49.88	13.63	0	40		-10	55
25300		49.93	13.63	0	40		-10	55
25320		49.96	13.63	0	40		-10	55
25340		49.9	13.63	0	40		-10	55
25350		49.9	13.63	5	40		-10	55
25360		49.95	13.63	5	40		-10	55
25380		49.86	13.63	5	40		-10	55
25400		49.57	13.63	5	40		-10	55
25410		49.57	13.63	5	40		-10	55
25420		49.71	13.63	5	40		-10	55
25440		49.63	13.63	5	40		-10	55
25460		49.46	13.63	5	40		-10	55
25475		49.46	13.63	10	40		-10	55
25480		49.22	13.63	10	40		-10	55
25500		49.15	13.63	10	40		-10	55
25520		49	13.63	10	40		-10	55
25535		49	13.63	10	40		-10	55
25540		48.85	13.63	10	40		-10	55
25560		48.57	13.63	10	40		-10	55
25580		48.37	13.63	10	40		-10	55
25600		48.17	13.53	10	40		-10	55
25620		48.09	13.53	10	40		-10	55
25640		47.92	13.53	10	40		-10	55
25660		47.72	13.53	10	40		-10	55
25680		47.49	13.53	10	40		-10	55
25700		47.39	13.53	10	40		-10	55
25720		47.12	13.53	10	40		-10	55
25725		47.12	13.53	10	40		-10	55
25740		46.89	13.53	10	40		-10	55
25760		46.66	13.53	10	40		-10	55
25780		46.42	13.53	10	40		-10	55
25785		46.42	13.53	10	40		-10	55
25800		46.21	13.53	10	40		-10	55
25820		45.95	13.53	10	40		-10	55
25840		45.92	13.53	10	40		-10	55
25850		45.92	13.53	10	40		-10	55
25860		45.55	13.53	10	40		-10	55
25880		45.5	13.53	10	40		-10	55
25900		45.49	13.53	10	40		-10	55
25910		45.49	13.53	10	40		-10	55
25920		45.02	13.53	10	40		-10	55
25940		45.01	13.53	10	40		-10	55
25960		44.59	13.53	10	40		-10	55
25975		44.59	13.53	11	40		-10	55
25980		44.62	13.53	11	40		-10	55
26000		44.25	13.53	11	40		-10	55
26020		44.11	13.53	11	40		-10	55
26035		44.11	13.53	11	40		-10	55
26040		43.9	13.53	11	40		-10	55
26060		43.65	13.53	11	40		-10	55
26080		43.56	13.53	11	40		-10	55
26100		43.32	13.7	10	40		-10	55
26120		43.17	13.7	10	40		-10	55
26140		43.01	13.7	10	40		-10	55
26160		42.72	13.7	10	40		-10	55
26180		42.59	13.7	10	40		-10	55
26200		42.52	13.7	10	40		-10	55
26220		42.32	13.7	10	40		-10	55
26225		42.32	13.7	10	40		-10	55
26240		42.25	13.7	10	40		-10	55
26260		42.05	13.7	10	40		-10	55
26280		41.87	13.7	10	40		-10	55
26285		41.87	13.7	10	40		-10	55
26300		41.74	13.7	10	40		-10	55
26320		41.52	13.7	10	40		-10	55
26340		41.42	13.7	10	40		-10	55
26345		41.42	13.7	10	40		-10	55
26360		41.41	13.7	10	40		-10	55
26380		41.07	13.7	10	40		-10	55
26400		41.06	13.7	10	40		-10	55
26410		41.06	13.7	10	40		-10	55
26420		40.9	13.7	10	40		-10	55
26440		40.89	13.7	10	40		-10	55
26460		40.64	13.7	10	40		-10	55
26470		40.64	13.7	10	40		-10	55
26480		40.72	13.7	10	40		-10	55
26500		40.56	13.7	10	40		-10	55
26520		40.45	13.7	10	40		-10	55
26535		40.45	13.7	10	40		-10	55
26540		40.38	13.7	10	40		-10	55
26560		40.34	13.7	10	40		-10	55
26580		40.28	13.7	10	40		-10	55
26595		40.28	13.7	10	40		-10	55
26600		40.25	13.7	10	40		-10	55
26620		40.27	13.7	10	40		-10	55
26640		39.99	13.7	10	40		-10	55
26660		40.08	13.63	10	40		-10	55
26680		40.12	13.63	10	40		-10	55
26700		40.02	13.63	10	40		-10	55
26720		39.95	13.63	10	40		-10	55
26740		39.93	13.63	10	40		-10	55
26760		39.91	13.63	10	40		-10	55
26780		39.92	13.63	10	40		-10	55
26785		39.92	13.63	10	40		-10	55
26800		39.92	13.63	10	40		-10	55
26820		40.14	13.63	10	40		-10	55
26840		40.01	13.63	10	40		-10	55
26845		40.01	13.63	11	40		-10	55
26860		39.97	13.63	11	40		-10	55
26880		40.19	13.63	11	40		-10	55
26900		40.24	13.63	11	40		-10	55
26910		40.24	13.63	11	40		-10	55
26920		40.32	13.63	11	40		-10	55
26940		40.47	13.63	11	40		-10	55
26960		40.64	13.63	11	40		-10	55
26970		40.64	13.63	11	40		-10	55
26980		40.65	13.63	11	40		-10	55
27000		40.73	13.63	11	40		-10	55
27020		40.75	13.63	11	40		-10	55
27035		40.75	13.63	11	40		-10	55
27040		41.01	13.63	11	40		-10	55
27060		41.13	13.63	11	40		-10	55
27080		41.32	13.63	11	40		-10	55
27095		41.32	13.63	11	40		-10	55
27100		41.44	13.63	11	40		-10	55
27120		41.69	13.63	11	40		-10	55
27140		41.79	13.63	11	40		-10	55
27160		42.01	13.7	11	40		-10	55
27180		42.17	13.7	11	40		-10	55
27200		42.5	13.7	11	40		-10	55
27220		42.62	13.7	10	40		-10	55
27240		42.72	13.7	10	40		-10	55
27260		43.09	13.7	10	40		-10	55
27280		43.26	13.7	10	40		-10	55
27285		43.26	13.7	10	40		-10	55
27300		43.56	13.7	10	40		-10	55
27320		43.82	13.7	10	40		-10	55
27340		43.93	13.7	10	40		-10	55
27345		43.93	13.7	11	40		-10	55
27360		44.25	13.7	11	40		-10	55
27380		44.24	13.7	11	40		-10	55
27400		44.51	13.7	11	40		-10	55
27410		44.51	13.7	11	40		-10	55
27420		44.93	13.7	11	40		-10	55
27440		44.99	13.7	11	40		-10	55
27460		45.11	13.7	11	40		-10	55
27470		45.11	13.7	10	40		-10	55
27480		45.38	13.7	10	40		-10	55
27500		45.54	13.7	10	40		-10	55
27520		45.76	13.7	10	40		-10	55
27535		45.76	13.7	10	40		-10	55
27540		45.99	13.7	10	40		-10	55
27560		46.18	13.7	10	40		-10	55
27580		46.32	13.7	10	40		-10	55
27595		46.32	13.7	10	40		-10	55
27600		46.57	13.7	10	40		-10	55
27620		46.73	13.7	10	40		-10	55
27640		47.03	13.7	10	40		-10	55
27655		47.03	13.7	10	40		-10	55
27660		47.17	13.7	10	40		-10	55
27680		47.2	13.7	10	40		-10	55
27700		47.64	13.7	10	40		-10	55
27720		47.7	13.76	10	40		-10	55
27740		48	13.76	10	40		-10	55
27760		48.15	13.76	10	40		-10	55
27780		48.28	13.76	10	40		-10	55
27785		48.28	13.76	10	40		-10	55
27800		48.45	13.76	10	40		-10	55
27820		48.66	13.76	10	40		-10	55
27840		48.76	13.76	10	40		-10	55
27845		48.76	13.76	10	40		-10	55
27860		48.9	13.76	10	40		-10	55
27880		48.86	13.76	10	40		-10	55
27900		49.2	13.76	10	40		-10	55
27905		49.2	13.76	10	40		-10	55
27920		49.2	13.76	10	40		-10	55
27940		49.41	13.76	10	40		-10	55
27960		49.52	13.76	10	40		-10	55
27970		49.52	13.76	10	40		-10	55
27980		49.46	13.76	10	40		-10	55
28000		49.58	13.76	10	40		-10	55
28020		49.6	13.76	10	40		-10	55
28030		49.6	13.76	10	40		-10	55
28040		49.66	13.76	10	40		-10	55
28060		49.73	13.76	10	40		-10	55
28080		49.87	13.76	10	40		-10	55
28095		49.87	13.76	10	40		-10	55
28100		49.8	13.76	10	40		-10	55
28120		50.01	13.76	10	40		-10	55
28140		49.85	13.76	10	40		-10	55
28155		49.85	13.76	10	40		-10	55
28160		49.96	13.76	10	40		-10	55
28180		49.72	13.76	10	40		-10	55
28200		49.97	13.76	10	40		-10	55
28220		49.9	13.88	10	40		-10	55
28240		49.93	13.88	10	40		-10	55
28260		49.94	13.88	10	40		-10	55
28280		49.91	13.88	10	40		-10	55
28300		49.82	13.88	10	40		-10	55
28320		49.74	13.88	10	40		-10	55
28340		49.66	13.88	10	40		-10	55
28345		49.66	13.88	10	40		-10	55
28360		49.62	13.88	10	40		-10	55
28380		49.49	13.88	10	40		-10	55
28400		49.49	13.88	10	40		-10	55
28405		49.49	13.88	10	40		-10	55
28420		49.33	13.88	10	40		-10	55
28440		48.91	13.88	10	40		-10	55
28460		48.72	13.88	10	40		-10	55
28470		48.72	13.88	11	40		-10	55
28480		48.63	13.88	11	40		-10	55
28500		48.66	13.88	11	40		-10	55
28520		48.45	13.88	11	40		-10	55
28530		48.45	13.88	11	40		-10	55
28540		48.28	13.88	11	40		-10	55
28560		48.04	13.88	11	40		-10	55
28580		47.82	13.88	11	40		-10	55
28595		47.82	13.88	12	40		-10	55
28600		47.7	13.88	12	40		-10	55
28620		47.5	13.88	12	40		-10	55
28640		47.15	13.88	12	40		-10	55
28655		47.15	13.88	12	40		-10	55
28660		46.9	13.88	12	40		-10	55
28680		46.73	13.88	12	40		-10	55
28700		46.68	13.88	12	40		-10	55
28720		46.49	13.93	15	40		-10	55
28740		46.17	13.93	15	40		-10	55
28760		46.07	13.93	15	40		-10	55
28780		45.69	13.93	15	40		-10	55
28800		45.5	13.93	15	40		-10	55
28820		45.42	13.93	15	40		-10	55
28840		45.12	13.93	15	40		-10	55
28845		45.12	13.93	15	40		-10	55
28860		45.03	13.93	15	40		-10	55
28880		44.79	13.93	15	40		-10	55
28900		44.64	13.93	15	40		-10	55
28905		44.64	13.93	15	40		-10	55
28920		44.41	13.93	15	40		-10	55
28940		44.24	13.93	15	40		-10	55
28960		44.11	13.93	15	40		-10	55
28965		44.11	13.93	15	40		-10	55
28980		43.85	13.93	15	40		-10	55
29000		43.65	13.93	15	40		-10	55
29020		43.64	13.93	15	40		-10	55
29030		43.64	13.93	15	40		-10	55
29040		43.32	13.93	15	40		-10	55
29060		43.2	13.93	15	40		-10	55
29080		43.06	13.93	15	40		-10	55
29095		43.06	13.93	15	40		-10	55
29100		42.8	13.93	15	40		-10	55
29120		42.68	13.93	15	40		-10	55
29140		42.43	13.93	15	40		-10	55
29155		42.43	13.93	15	40		-10	55
29160		42.39	13.93	15	40		-10	55
29180		42.19	13.93	15	40		-10	55
29200		42.02	13.93	15	40		-10	55
29215		42.02	13.93	16	40		-10	55
29220		41.69	13.93	16	40		-10	55
29240		41.76	13.93	16	40		-10	55
29260		41.57	13.93	16	40		-10	55
29280		41.33	13.83	16	40		-10	55
29300		41.26	13.83	16	40		-10	55
29320		41.25	13.83	16	40		-10	55
29340		41.06	13.83	16	40		-10	55
29360		40.91	13.83	16	40		-10	55
29380		40.9	13.83	16	40		-10	55
29400		40.64	13.83	16	40		-10	55
29405		40.64	13.83	16	40		-10	55
29420		40.69	13.83	16	40		-10	55
29440		40.58	13.83	16	40		-10	55
29460		40.49	13.83	16	40		-10	55
29465		40.49	13.83	16	40		-10	55
29480		40.38	13.83	16	40		-10	55
29500		40.38	13.83	16	40		-10	55
29520		40.24	13.83	16	40		-10	55
29530		40.24	13.83	16	40		-10	55
29540		40.31	13.83	16	40		-10	55
29560		40.13	13.83	16	40		-10	55
29580		40.17	13.83	16	40		-10	55
29590		40.17	13.83	16	40		-10	55
29600		39.99	13.83	16	40		-10	55
29620		40.11	13.83	16	40		-10	55
29640		39.98	13.83	16	40		-10	55
29655		39.98	13.83	16	40		-10	55
29660		39.98	13.83	16	40		-10	55
29680		39.97	13.83	16	40		-10	55
29700		39.95	13.83	16	40		-10	55
29715		39.95	13.83	16	40		-10	55
29720		39.92	13.83	16	40		-10	55
29740		40.08	13.83	16	40		-10	55
29760		39.98	13.83	16	40		-10	55
29780		40.03	13.96	16	40		-10	55
29800		40.03	13.96	16	40		-10	55
29820		40.2	13.96	16	40		-10	55
29840		40.32	13.96	16	40		-10	55
29860		40.25	13.96	16	40		-10	55
29880		40.3	13.96	16	40		-10	55
29900		40.37	13.96	16	40		-10	55
29905		40.37	13.96	16	40		-10	55
29920		40.46	13.96	16	40		-10	55
29940		40.68	13.96	16	40		-10	55
29960		40.61	13.96	16	40		-10	55
29965		40.61	13.96	16	40		-10	55
29980		40.85	13.96	16	40		-10	55
30000		40.98	13.96	16	40		-10	55
30020		41.22	13.96	16	40		-10	55
30030		41.22	13.96	16	40		-10	55
30040		41.4	13.96	16	40		-10	55
30060		41.54	13.96	16	40		-10	55
30080		41.63	13.96	16	40		-10	55
30090		41.63	13.96	15	40		-10	55
30100		41.91	13.96	15	40		-10	55
30120		42.13	13.96	15	40		-10	55
30140		42.33	13.96	15	40		-10	55
30155		42.33	13.96	15	40		-10	55
30160		42.46	13.96	15	40		-10	55
30180		42.57	13.96	15	40		-10	55
30200		42.87	13.96	15	40		-10	55
30215		42.87	13.96	16	40		-10	55
30220		43.02	13.96	16	40		-10	55
30240		43.32	13.96	16	40		-10	55
30260		43.5	13.96	16	40		-10	55
30280		43.65	13.86	16	40		-10	55
30300		43.92	13.86	16	40		-10	55
30320		44.21	13.86	16	40		-10	55
30340		44.36	13.86	16	40		-10	55
30360		44.55	13.86	16	40		-10	55
30380		44.67	13.86	16	40		-10	55
30400		44.9	13.86	16	40		-10	55
30405		44.9	13.86	16	40		-10	55
30420		45.18	13.86	16	40		-10	55
30440		45.47	13.86	16	40		-10	55
30460		45.7	13.86	16	40		-10	55
30465		45.7	13.86	16	40		-10	55
30480		45.66	13.86	16	40		-10	55
30500		46	13.86	16	40		-10	55
30520		46.17	13.86	16	40		-10	55
30530		46.17	13.86	16	40		-10	55
30540		46.33	13.86	16	40		-10	55
30560		46.6	13.86	16	40		-10	55
30580		46.7	13.86	16	40		-10	55
30590		46.7	13.86	16	40		-10	55
30600		46.83	13.86	16	40		-10	55
30620		47.16	13.86	16	40		-10	55
30640		47.32	13.86	16	40		-10	55
30650		47.32	13.86	16	40		-10	55
30660		47.42	13.86	16	40		-10	55
30680		47.61	13.86	16	40		-10	55
30700		47.93	13.86	16	40		-10	55
30715		47.93	13.86	16	40		-10	55
30720		48.16	13.86	16	40		-10	55
30740		48.22	13.86	16	40		-10	55
30760		48.45	13.86	16	40		-10	55
30775		48.45	13.86	16	40		-10	55
30780		48.56	13.86	16	40		-10	55
30800		48.68	13.86	16	40		-10	55
30820		48.82	13.86	16	40		-10	55
30840		48.91	14.01	16	40		-10	55
30860		49.11	14.01	16	40		-10	55
30880		49.12	14.01	16	40		-10	55
30900		49.44	14.01	16	40		-10	55
30920		49.52	14.01	16	40		-10	55
30940		49.51	14.01	16	40		-10	55
30960		49.67	14.01	16	40		-10	55
30965		49.67	14.01	15	40		-10	55
30980		49.62	14.01	15	40		-10	55
31000		49.7	14.01	15	40		-10	55
31020		49.83	14.01	15	40		-10	55
31025		49.83	14.01	15	40		-10	55
31040		49.82	14.01	15	40		-10	55
31060		49.88	14.01	15	40		-10	55
31080		49.8	14.01	15	40		-10	55
31090		49.8	14.01	15	40		-10	55
31100		49.93	14.01	15	40		-10	55
31120		49.96	14.01	15	40		-10	55
31140		49.76	14.01	15	40		-10	55
31150		49.76	14.01	15	40		-10	55
31160		49.82	14.01	15	40		-10	55
31180		49.87	14.01	15	40		-10	55
31200		49.84	14.01	15	40		-10	55
31215		49.84	14.01	16	40		-10	55
31220		50.01	14.01	16	40		-10	55
31240		49.72	14.01	16	40		-10	55
31260		49.71	14.01	16	40		-10	55
31275		49.71	14.01	16	40		-10	55
31280		49.54	14.01	16	40		-10	55
31300		49.53	14.01	16	40		-10	55
31320		49.58	14.01	16	40		-10	55
31340		49.32	13.96	16	40		-10	55
31360		49.24	13.96	16	40		-10	55
31380		49.16	13.96	16	40		-10	55
31400		48.96	13.96	16	40		-10	55
31420		48.75	13.96	16	40		-10	55
31440		48.7	13.96	16	40		-10	55
31460		48.4	13.96	16	40		-10	55
31465		48.4	13.96	17	40		-10	55
31480		48.22	13.96	17	40		-10	55
31500		48.01	13.96	17	40		-10	55
31520		47.87	13.96	17	40		-10	55
31525		47.87	13.96	17	40		-10	55
31540		47.71	13.96	17	40		-10	55
31560		47.49	13.96	17	40		-10	55
31580		47.1	13.96	17	40		-10	55
31590		47.1	13.96	18	40		-10	55
31600		46.99	13.96	18	40		-10	55
31620		46.67	13.96	18	40		-10	55
31640		46.52	13.96	18	40		-10	55
31650		46.52	13.96	18	40		-10	55
31660		46.34	13.96	18	40		-10	55
31680		46.15	13.96	18	40		-10	55
31700		46.02	13.96	18	40		-10	55
31715		46.02	13.96	18	40		-10	55
31720		45.93	13.96	18	40		-10	55
31740		45.36	13.96	18	40		-10	55
31760		45.35	13.96	18	40		-10	55
31775		45.35	13.96	18	40		-10	55
31780		45.26	13.96	18	40		-10	55
31800		45.01	13.96	18	40		-10	55
31820		44.74	13.96	18	40		-10	55
31840		44.66	14.1	18	40		-10	55
31860		44.25	14.1	18	40		-10	55
31880		44.13	14.1	18	40		-10	55
31900		44.07	14.1	18	40		-10	55
31920		43.86	14.1	18	40		-10	55
31940		43.73	14.1	18	40		-10	55
31960		43.5	14.1	19	40		-10	55
31980		43.24	14.1	19	40		-10	55
32000		43.08	14.1	19	40		-10	55
32020		42.86	14.1	19	40		-10	55
32025		42.86	14.1	19	40		-10	55
32040		42.85	14.1	19	40		-10	55
32060		42.76	14.1	19	40		-10	55
32080		42.38	14.1	19	40		-10	55
32085		42.38	14.1	19	40		-10	55
32100		42.29	14.1	19	40		-10	55
32120		42.25	14.1	19	40		-10	55
32140		42.1	14.1	19	40		-10	55
32150		42.1	14.1	19	40		-10	55
32160		41.77	14.1	19	40		-10	55
32180		41.79	14.1	19	40		-10	55
32200		41.59	14.1	19	40		-10	55
32210		41.59	14.1	19	40		-10	55
32220		41.36	14.1	19	40		-10	55
32240		41.42	14.1	19	40		-10	55
[truncated: 545 more rows]
