# Supplementary material for: Clinical identification of the stimulus intensity to measure temporal summation of second pain
Source: Sci Rep. 2022 Jul 28;12:12915. doi: 10.1038/s41598-022-17171-6 (PMC9334644; doi:10.1038/s41598-022-17171-6)
Supplement: Supplementary file 2 — Supplementary Information 2. [file 41598_2022_17171_MOESM2_ESM.zip › 44 PT2.xlsx]

## Sheet: Sheet1
Timestamp [msec]	Heater [C]	Tec [C]	Water [C]	COVAS	Baseline [C]	Events	LimiterMin [C]	LimiterMax [C]
30		41.21
50		41.46
70		41.24
80		41.24	11.84	0	41		-10	55
90		41.36	11.84	0	41		-10	55
110		41.35	11.84	0	41		-10	55
130		41.23	11.84	0	41		-10	55
140		41.23	11.84	0	41		-10	55
150		41.22	11.84	0	41		-10	55
170		41.33	11.84	0	41		-10	55
190		41.3	11.84	0	41		-10	55
205		41.3	11.84	0	41		-10	55
210		41.25	11.84	0	41		-10	55
230		41.23	11.84	0	41		-10	55
250		41.2	11.84	0	41		-10	55
265		41.2	11.84	0	41		-10	55
270		41.22	11.84	0	41		-10	55
290		41.43	11.84	0	41		-10	55
310		41.19	11.84	0	41		-10	55
325		41.19	11.84	0	41		-10	55
330		41.2	11.84	0	41		-10	55
350		41.33	11.84	0	41		-10	55
370		41.17	11.84	0	41		-10	55
390		41.07	11.84	0	41		-10	55
410		41.15	11.84	0	41		-10	55
430		41.19	11.84	0	41		-10	55
450		41.13	11.84	0	41		-10	55
470		41.2	11.84	0	41		-10	55
490		41.08	11.84	0	41		-10	55
510		41.02	11.84	0	41		-10	55
515		41.02	11.84	0	41		-10	55
530		40.99	11.84	0	41		-10	55
550		41.05	11.84	0	41		-10	55
570		41.08	11.84	0	41		-10	55
580		41.08	11.65	0	41		-10	55
590		40.95	11.65	0	41		-10	55
610		40.89	11.65	0	41		-10	55
630		40.97	11.65	0	41		-10	55
640		40.97	11.65	0	41		-10	55
650		40.93	11.65	0	41		-10	55
670		41.03	11.65	0	41		-10	55
690		41.05	11.65	0	41		-10	55
700		41.05	11.65	0	41		-10	55
710		40.99	11.65	0	41		-10	55
730		40.93	11.65	0	41		-10	55
750		40.93	11.65	0	41		-10	55
765		40.93	11.65	0	41		-10	55
770		40.85	11.65	0	41		-10	55
790		40.91	11.65	0	41		-10	55
810		40.93	11.65	0	41		-10	55
825		40.93	11.65	0	41		-10	55
830		40.98	11.65	0	41		-10	55
850		41.02	11.65	0	41		-10	55
870		40.89	11.65	0	41		-10	55
890		40.88	11.65	0	41		-10	55
910		40.85	11.65	0	41		-10	55
930		40.75	11.65	0	41		-10	55
950		41	11.65	0	41		-10	55
970		41.09	11.65	0	41		-10	55
990		40.93	11.65	0	41		-10	55
1010		41.09	11.65	0	41		-10	55
1015		41.09	11.65	0	41		-10	55
1030		41.09	11.65	0	41		-10	55
1050		40.97	11.65	0	41		-10	55
1070		40.94	11.65	0	41		-10	55
1075		40.94	11.65	0	41		-10	55
1090		40.96	11.65	0	41		-10	55
1110		40.91	11.65	0	41		-10	55
1130		40.96	11.65	0	41		-10	55
1140		40.96	11.72	0	41		-10	55
1150		40.92	11.72	0	41		-10	55
1170		41.08	11.72	0	41		-10	55
1190		40.98	11.72	0	41		-10	55
1200		40.98	11.72	0	41		-10	55
1210		40.91	11.72	0	41		-10	55
1230		41.01	11.72	0	41		-10	55
1250		41.02	11.72	0	41		-10	55
1265		41.02	11.72	0	41		-10	55
1270		41.09	11.72	0	41		-10	55
1290		40.89	11.72	0	41		-10	55
1310		41.06	11.72	0	41		-10	55
1325		41.06	11.72	0	41		-10	55
1330		41.1	11.72	0	41		-10	55
1350		41.07	11.72	0	41		-10	55
1370		41.03	11.72	0	41		-10	55
1390		41.11	11.72	0	41		-10	55
1410		41.01	11.72	0	41		-10	55
1430		41.1	11.72	0	41		-10	55
1450		41.03	11.72	0	41		-10	55
1470		41.12	11.72	0	41		-10	55
1490		41.15	11.72	0	41		-10	55
1510		41.19	11.72	0	41		-10	55
1515		41.19	11.72	0	41		-10	55
1530		41.06	11.72	0	41		-10	55
1550		41.1	11.72	0	41		-10	55
1570		41.1	11.72	0	41		-10	55
1575		41.1	11.72	0	41		-10	55
1590		41.11	11.72	0	41		-10	55
1610		41.13	11.72	0	41		-10	55
1630		41.05	11.72	0	41		-10	55
1635		41.05	11.72	0	41		-10	55
1650		41.07	11.72	0	41		-10	55
1670		41.02	11.72	0	41		-10	55
1690		41.11	11.72	0	41		-10	55
1700		41.11	11.55	0	41		-10	55
1710		41.17	11.55	0	41		-10	55
1730		41.13	11.55	0	41		-10	55
1750		41.19	11.55	0	41		-10	55
1765		41.19	11.55	0	41		-10	55
1770		41.04	11.55	0	41		-10	55
1790		41.09	11.55	0	41		-10	55
1810		41.13	11.55	0	41		-10	55
1825		41.13	11.55	0	41		-10	55
1830		41.18	11.55	0	41		-10	55
1850		41.03	11.55	0	41		-10	55
1870		41.09	11.55	0	41		-10	55
1890		41.01	11.55	0	41		-10	55
1910		41.14	11.55	0	41		-10	55
1930		41.16	11.55	0	41		-10	55
1950		41.05	11.55	0	41		-10	55
1970		41.08	11.55	0	41		-10	55
1990		41.08	11.55	0	41		-10	55
2010		41.02	11.55	0	41		-10	55
2030		41.01	11.55	0	41		-10	55
2050		40.95	11.55	0	41		-10	55
2070		41.08	11.55	0	41		-10	55
2075		41.08	11.55	0	41		-10	55
2090		41.23	11.55	0	41		-10	55
2110		41.1	11.55	0	41		-10	55
2130		40.92	11.55	0	41		-10	55
2135		40.92	11.55	0	41		-10	55
2150		40.93	11.55	0	41		-10	55
2170		40.98	11.55	0	41		-10	55
2190		41.09	11.55	0	41		-10	55
2200		41.09	11.77	0	41		-10	55
2210		41.01	11.77	0	41		-10	55
2230		41.1	11.77	0	41		-10	55
2250		40.91	11.77	0	41		-10	55
2260		40.91	11.77	0	41		-10	55
2270		41	11.77	0	41		-10	55
2290		41.07	11.77	0	41		-10	55
2310		41.07	11.77	0	41		-10	55
2325		41.07	11.77	0	41		-10	55
2330		41.07	11.77	0	41		-10	55
2350		41.04	11.77	0	41		-10	55
2370		41.09	11.77	0	41		-10	55
2385		41.09	11.77	0	41		-10	55
2390		41	11.77	0	41		-10	55
2410		41	11.77	0	41		-10	55
2430		41.11	11.77	0	41		-10	55
2450		41.15	11.77	0	41		-10	55
2470		41.15	11.77	0	41		-10	55
2490		41.08	11.77	0	41		-10	55
2510		40.99	11.77	0	41		-10	55
2530		41.1	11.77	0	41		-10	55
2550		41.12	11.77	0	41		-10	55
2570		41.1	11.77	0	41		-10	55
2575		41.1	11.77	0	41		-10	55
2590		40.96	11.77	0	41		-10	55
2610		41.14	11.77	0	41		-10	55
2630		41.08	11.77	0	41		-10	55
2635		41.08	11.77	0	41		-10	55
2650		41.05	11.77	0	41		-10	55
2670		40.8	11.77	0	41		-10	55
2690		40.94	11.77	0	41		-10	55
2700		40.94	11.42	0	41		-10	55
2710		41.03	11.42	0	41		-10	55
2730		40.99	11.42	0	41		-10	55
2750		40.95	11.42	0	41		-10	55
2760		40.95	11.42	0	41		-10	55
2770		41.03	11.42	0	41		-10	55
2790		41.01	11.42	0	41		-10	55
2810		41.11	11.42	0	41		-10	55
2825		41.11	11.42	0	41		-10	55
2830		41.15	11.42	0	41		-10	55
2850		41.03	11.42	0	41		-10	55
2870		41.04	11.42	0	41		-10	55
2885		41.04	11.42	0	41		-10	55
2890		41.1	11.42	0	41		-10	55
2910		40.99	11.42	0	41		-10	55
2930		40.96	11.42	0	41		-10	55
2950		41.02	11.42	0	41		-10	55
2970		41.05	11.42	0	41		-10	55
2990		41.12	11.42	0	41		-10	55
3010		41.09	11.42	0	41		-10	55
3030		41	11.42	0	41		-10	55
3050		40.98	11.42	0	41		-10	55
3070		40.92	11.42	0	41		-10	55
3075		40.92	11.42	0	41		-10	55
3090		40.97	11.42	0	41		-10	55
3110		41.15	11.42	0	41		-10	55
3130		41.11	11.42	0	41		-10	55
3135		41.11	11.42	0	41		-10	55
3150		41.04	11.42	0	41		-10	55
3170		41.13	11.42	0	41		-10	55
3190		41.06	11.42	0	41		-10	55
3200		41.06	11.54	0	41		-10	55
3210		40.86	11.54	0	41		-10	55
3230		41.06	11.54	0	41		-10	55
3250		40.89	11.54	0	41		-10	55
3260		40.89	11.54	0	41		-10	55
3270		41.01	11.54	0	41		-10	55
3290		41.09	11.54	0	41		-10	55
3310		41.07	11.54	0	41		-10	55
3320		41.07	11.54	0	41		-10	55
3330		41.16	11.54	0	41		-10	55
3350		41	11.54	0	41		-10	55
3370		41.05	11.54	0	41		-10	55
3385		41.05	11.54	0	41		-10	55
3390		41.06	11.54	0	41		-10	55
3410		40.89	11.54	0	41		-10	55
3430		40.97	11.54	0	41		-10	55
3445		40.97	11.54	0	41		-10	55
3450		40.9	11.54	0	41		-10	55
3470		41.02	11.54	0	41		-10	55
3490		40.99	11.54	0	41		-10	55
3510		41.04	11.54	0	41		-10	55
3530		41.1	11.54	0	41		-10	55
3550		40.95	11.54	0	41		-10	55
3570		41	11.54	0	41		-10	55
3590		40.88	11.54	0	41		-10	55
3610		41.03	11.54	0	41		-10	55
3630		41	11.54	0	41		-10	55
3635		41	11.54	0	41		-10	55
3650		40.89	11.54	0	41		-10	55
3670		41.06	11.54	0	41		-10	55
3690		41.08	11.54	0	41		-10	55
3695		41.08	11.54	0	41		-10	55
3710		41.09	11.54	0	41		-10	55
3730		41.02	11.54	0	41		-10	55
3750		41	11.54	0	41		-10	55
3760		41	11.57	0	41		-10	55
3770		41.03	11.57	0	41		-10	55
3790		41.06	11.57	0	41		-10	55
3810		41.05	11.57	0	41		-10	55
3820		41.05	11.57	0	41		-10	55
3830		40.93	11.57	0	41		-10	55
3850		40.95	11.57	0	41		-10	55
3870		40.91	11.57	0	41		-10	55
3885		40.91	11.57	0	41		-10	55
3890		41.09	11.57	0	41		-10	55
3910		41.08	11.57	0	41		-10	55
3930		40.97	11.57	0	41		-10	55
3945		40.97	11.57	0	41		-10	55
3950		41.17	11.57	0	41		-10	55
3970		40.96	11.57	0	41		-10	55
3990		41.08	11.57	0	41		-10	55
4010		40.96	11.57	0	41		-10	55
4030		41.02	11.57	0	41		-10	55
4050		41.03	11.57	0	41		-10	55
4070		41.2	11.57	0	41		-10	55
4090		41.02	11.57	0	41		-10	55
4110		41	11.57	0	41		-10	55
4130		40.97	11.57	0	41		-10	55
4135		40.97	11.57	0	41		-10	55
4150		40.99	11.57	0	41		-10	55
4170		40.98	11.57	0	41		-10	55
4190		40.95	11.57	0	41		-10	55
4195		40.95	11.57	0	41		-10	55
4210		40.98	11.57	0	41		-10	55
4230		40.8	11.57	0	41		-10	55
4250		40.93	11.57	0	41		-10	55
4260		40.93	11.59	0	41		-10	55
4270		40.98	11.59	0	41		-10	55
4290		40.96	11.59	0	41		-10	55
4310		40.96	11.59	0	41		-10	55
4320		40.96	11.59	0	41		-10	55
4330		40.94	11.59	0	41		-10	55
4350		40.94	11.59	0	41		-10	55
4370		40.98	11.59	0	41		-10	55
4385		40.98	11.59	0	41		-10	55
4390		40.94	11.59	0	41		-10	55
4410		40.99	11.59	0	41		-10	55
4430		41	11.59	0	41		-10	55
4445		41	11.59	0	41		-10	55
4450		41.01	11.59	0	41		-10	55
4470		40.93	11.59	0	41		-10	55
4490		41.09	11.59	0	41		-10	55
4510		41.01	11.59	0	41		-10	55
4530		40.99	11.59	0	41		-10	55
4550		40.95	11.59	0	41		-10	55
4570		41.01	11.59	0	41		-10	55
4590		41	11.59	0	41		-10	55
4610		41.04	11.59	0	41		-10	55
4630		41.04	11.59	0	41		-10	55
4650		41.11	11.59	0	41		-10	55
4670		40.86	11.59	0	41		-10	55
4690		40.97	11.59	0	41		-10	55
4695		40.97	11.59	0	41		-10	55
4710		40.9	11.59	0	41		-10	55
4730		41.09	11.59	0	41		-10	55
4750		41.02	11.59	0	41		-10	55
4755		41.02	11.59	0	41		-10	55
4770		41.03	11.59	0	41		-10	55
4790		41.15	11.59	0	41		-10	55
4810		40.92	11.59	0	41		-10	55
4820		40.92	11.59	0	41		-10	55
4830		41.02	11.59	0	41		-10	55
4850		41	11.59	0	41		-10	55
4870		41.03	11.59	0	41		-10	55
4880		41.03	11.59	0	41		-10	55
4890		40.88	11.59	0	41		-10	55
4910		41.11	11.59	0	41		-10	55
4930		40.89	11.59	0	41		-10	55
4945		40.89	11.59	0	41		-10	55
4950		40.99	11.59	0	41		-10	55
4970		41.12	11.59	0	41		-10	55
4990		41.16	11.59	0	41		-10	55
5005		41.16	11.59	0	41		-10	55
5010		40.93	11.59	0	41		-10	55
5030		41.09	11.59	0	41		-10	55
5050		40.93	11.59	0	41		-10	55
5070		41.01	11.59	0	41		-10	55
5090		41.08	11.59	0	41		-10	55
5110		41.11	11.59	0	41		-10	55
5130		40.99	11.59	0	41		-10	55
5150		40.95	11.59	0	41		-10	55
5170		41.09	11.59	0	41		-10	55
5190		41.05	11.59	0	41		-10	55
5195		41.05	11.59	0	41		-10	55
5210		41.07	11.59	0	41		-10	55
5230		41.17	11.59	0	41		-10	55
5250		41.13	11.59	0	41		-10	55
5255		41.13	11.59	0	41		-10	55
5270		41.19	11.59	0	41		-10	55
5290		41.33	11.59	0	41		-10	55
5310		41.4	11.59	0	41		-10	55
5320		41.4	11.45	0	41		-10	55
5330		41.32	11.45	0	41		-10	55
5350		41.42	11.45	0	41		-10	55
5370		41.65	11.45	0	41		-10	55
5380		41.65	11.45	0	41		-10	55
5390		41.81	11.45	0	41		-10	55
5410		41.79	11.45	0	41		-10	55
5430		42	11.45	0	41		-10	55
5445		42	11.45	0	41		-10	55
5450		42.08	11.45	0	41		-10	55
5470		42.29	11.45	0	41		-10	55
5490		42.36	11.45	0	41		-10	55
5505		42.36	11.45	0	41		-10	55
5510		42.53	11.45	0	41		-10	55
5530		42.58	11.45	0	41		-10	55
5550		42.8	11.45	0	41		-10	55
5570		42.95	11.45	0	41		-10	55
5590		43.13	11.45	0	41		-10	55
5610		43.47	11.45	0	41		-10	55
5630		43.51	11.45	0	41		-10	55
5650		43.67	11.45	0	41		-10	55
5670		43.7	11.45	0	41		-10	55
5690		44	11.45	0	41		-10	55
5695		44	11.45	0	41		-10	55
5710		44.02	11.45	0	41		-10	55
5730		44.23	11.45	0	41		-10	55
5750		44.3	11.45	0	41		-10	55
5755		44.3	11.45	0	41		-10	55
5770		44.57	11.45	0	41		-10	55
5790		44.81	11.45	0	41		-10	55
5810		44.76	11.45	0	41		-10	55
5820		44.76	11.54	0	41		-10	55
5830		45.01	11.54	0	41		-10	55
5850		45.02	11.54	0	41		-10	55
5870		45.38	11.54	0	41		-10	55
5880		45.38	11.54	0	41		-10	55
5890		45.55	11.54	0	41		-10	55
5910		45.62	11.54	0	41		-10	55
5930		45.73	11.54	0	41		-10	55
5940		45.73	11.54	0	41		-10	55
5950		45.98	11.54	0	41		-10	55
5970		46.13	11.54	0	41		-10	55
5990		46.19	11.54	0	41		-10	55
6005		46.19	11.54	0	41		-10	55
6010		46.5	11.54	0	41		-10	55
6030		46.52	11.54	0	41		-10	55
6050		46.59	11.54	0	41		-10	55
6070		46.89	11.54	0	41		-10	55
6090		46.77	11.54	0	41		-10	55
6110		47.1	11.54	0	41		-10	55
6130		47.17	11.54	0	41		-10	55
6150		47.23	11.54	0	41		-10	55
6170		47.62	11.54	0	41		-10	55
6190		47.89	11.54	0	41		-10	55
6195		47.89	11.54	0	41		-10	55
6210		47.82	11.54	0	41		-10	55
6230		47.76	11.54	0	41		-10	55
6250		48.06	11.54	0	41		-10	55
6255		48.06	11.54	0	41		-10	55
6270		47.98	11.54	0	41		-10	55
6290		48.02	11.54	0	41		-10	55
6310		48.49	11.54	0	41		-10	55
6315		48.49	11.54	0	41		-10	55
6330		48.47	11.54	0	41		-10	55
6350		48.68	11.54	0	41		-10	55
6370		48.8	11.54	0	41		-10	55
6380		48.8	11.41	0	41		-10	55
6390		48.91	11.41	0	41		-10	55
6410		49.03	11.41	0	41		-10	55
6430		49.04	11.41	0	41		-10	55
6440		49.04	11.41	0	41		-10	55
6450		49.11	11.41	0	41		-10	55
6470		49.4	11.41	0	41		-10	55
6490		49.54	11.41	0	41		-10	55
6505		49.54	11.41	0	41		-10	55
6510		49.42	11.41	0	41		-10	55
6530		49.74	11.41	0	41		-10	55
6550		49.74	11.41	0	41		-10	55
6565		49.74	11.41	0	41		-10	55
6570		49.92	11.41	0	41		-10	55
6590		50.1	11.41	0	41		-10	55
6610		50.09	11.41	0	41		-10	55
6630		50.16	11.41	0	41		-10	55
6650		50.51	11.41	0	41		-10	55
6670		50.49	11.41	0	41		-10	55
6690		50.7	11.41	0	41		-10	55
6710		50.55	11.41	0	41		-10	55
6730		50.67	11.41	0	41		-10	55
6750		50.72	11.41	0	41		-10	55
6755		50.72	11.41	0	41		-10	55
6770		50.87	11.41	0	41		-10	55
6790		50.66	11.41	0	41		-10	55
6810		50.9	11.41	0	41		-10	55
6815		50.9	11.41	0	41		-10	55
6830		51.02	11.41	0	41		-10	55
6850		51.05	11.41	0	41		-10	55
6870		51.14	11.41	0	41		-10	55
6880		51.14	11.47	0	41		-10	55
6890		51.09	11.47	0	41		-10	55
6910		51.2	11.47	0	41		-10	55
6930		51.24	11.47	0	41		-10	55
6940		51.24	11.47	0	41		-10	55
6950		51.3	11.47	0	41		-10	55
6970		51.16	11.47	0	41		-10	55
6990		51.21	11.47	0	41		-10	55
7005		51.21	11.47	0	41		-10	55
7010		51.07	11.47	0	41		-10	55
7030		51.1	11.47	0	41		-10	55
7050		50.99	11.47	0	41		-10	55
7065		50.99	11.47	0	41		-10	55
7070		51.05	11.47	0	41		-10	55
7090		50.95	11.47	0	41		-10	55
7110		50.71	11.47	0	41		-10	55
7130		50.34	11.47	0	41		-10	55
7150		50.51	11.47	0	41		-10	55
7170		50.41	11.47	0	41		-10	55
7190		50.09	11.47	0	41		-10	55
7210		49.71	11.47	0	41		-10	55
7230		49.59	11.47	0	41		-10	55
7250		49.56	11.47	0	41		-10	55
7270		49.31	11.47	0	41		-10	55
7290		49.15	11.47	0	41		-10	55
7310		48.82	11.47	0	41		-10	55
7315		48.82	11.47	0	41		-10	55
7330		48.74	11.47	0	41		-10	55
7350		48.41	11.47	0	41		-10	55
7370		48.22	11.47	0	41		-10	55
7380		48.22	11.6	0	41		-10	55
7390		48.07	11.6	0	41		-10	55
7410		47.75	11.6	0	41		-10	55
7430		47.54	11.6	0	41		-10	55
7440		47.54	11.6	0	41		-10	55
7450		47.26	11.6	0	41		-10	55
7470		46.76	11.6	0	41		-10	55
7490		46.78	11.6	0	41		-10	55
7505		46.78	11.6	0	41		-10	55
7510		46.58	11.6	0	41		-10	55
7530		46.2	11.6	0	41		-10	55
7550		46.13	11.6	0	41		-10	55
7565		46.13	11.6	0	41		-10	55
7570		45.93	11.6	0	41		-10	55
7590		45.72	11.6	0	41		-10	55
7610		45.5	11.6	0	41		-10	55
7625		45.5	11.6	0	41		-10	55
7630		45.42	11.6	0	41		-10	55
7650		45.07	11.6	0	41		-10	55
7670		45.04	11.6	0	41		-10	55
7690		44.66	11.6	0	41		-10	55
7710		44.49	11.6	0	41		-10	55
7730		44.46	11.6	0	41		-10	55
7750		44.22	11.6	0	41		-10	55
7770		43.92	11.6	0	41		-10	55
7790		43.78	11.6	0	41		-10	55
7810		43.59	11.6	0	41		-10	55
7815		43.59	11.6	0	41		-10	55
7830		43.49	11.6	0	41		-10	55
7850		43.21	11.6	0	41		-10	55
7870		43.25	11.6	0	41		-10	55
7875		43.25	11.6	0	41		-10	55
7890		43.13	11.6	0	41		-10	55
7910		42.92	11.6	0	41		-10	55
7930		42.63	11.6	0	41		-10	55
7940		42.63	11.55	0	41		-10	55
7950		42.49	11.55	0	41		-10	55
7970		42.51	11.55	0	41		-10	55
7990		42.33	11.55	0	41		-10	55
8000		42.33	11.55	0	41		-10	55
8010		42.22	11.55	0	41		-10	55
8030		41.96	11.55	0	41		-10	55
8050		41.91	11.55	0	41		-10	55
8065		41.91	11.55	0	41		-10	55
8070		41.77	11.55	0	41		-10	55
8090		41.93	11.55	0	41		-10	55
8110		41.67	11.55	0	41		-10	55
8125		41.67	11.55	0	41		-10	55
8130		41.55	11.55	0	41		-10	55
8150		41.53	11.55	0	41		-10	55
8170		41.42	11.55	0	41		-10	55
8190		41.53	11.55	0	41		-10	55
8210		41.35	11.55	0	41		-10	55
8230		41.31	11.55	0	41		-10	55
8250		41.4	11.55	0	41		-10	55
8270		41.23	11.55	0	41		-10	55
8290		41.22	11.55	0	41		-10	55
8310		41.28	11.55	0	41		-10	55
8315		41.28	11.55	0	41		-10	55
8330		41.24	11.55	0	41		-10	55
8350		41.27	11.55	0	41		-10	55
8370		41.24	11.55	0	41		-10	55
8375		41.24	11.55	0	41		-10	55
8390		41.22	11.55	0	41		-10	55
8410		41.26	11.55	0	41		-10	55
8430		41.36	11.55	0	41		-10	55
8440		41.36	11.44	0	41		-10	55
8450		41.21	11.44	0	41		-10	55
8470		41.29	11.44	0	41		-10	55
8490		41.26	11.44	0	41		-10	55
8500		41.26	11.44	0	41		-10	55
8510		41.36	11.44	0	41		-10	55
8530		41.3	11.44	0	41		-10	55
8550		41.31	11.44	0	41		-10	55
8565		41.31	11.44	0	41		-10	55
8570		41.27	11.44	0	41		-10	55
8590		41.52	11.44	0	41		-10	55
8610		41.33	11.44	0	41		-10	55
8625		41.33	11.44	0	41		-10	55
8630		41.47	11.44	0	41		-10	55
8650		41.38	11.44	0	41		-10	55
8670		41.35	11.44	0	41		-10	55
8690		41.26	11.44	0	41		-10	55
8710		41.41	11.44	0	41		-10	55
8730		41.41	11.44	0	41		-10	55
8750		41.33	11.44	0	41		-10	55
8770		41.47	11.44	0	41		-10	55
8790		41.41	11.44	0	41		-10	55
8810		41.39	11.44	0	41		-10	55
8815		41.39	11.44	0	41		-10	55
8830		41.46	11.44	0	41		-10	55
8850		41.34	11.44	0	41		-10	55
8870		41.42	11.44	0	41		-10	55
8875		41.42	11.44	0	41		-10	55
8890		41.47	11.44	0	41		-10	55
8910		41.48	11.44	0	41		-10	55
8930		41.4	11.44	0	41		-10	55
8935		41.4	11.44	0	41		-10	55
8950		41.29	11.44	0	41		-10	55
8970		41.34	11.44	0	41		-10	55
8990		41.14	11.44	0	41		-10	55
9000		41.14	11.26	0	41		-10	55
9010		41.4	11.26	0	41		-10	55
9030		41.16	11.26	0	41		-10	55
9050		41.27	11.26	0	41		-10	55
9060		41.27	11.26	0	41		-10	55
9070		41.12	11.26	0	41		-10	55
9090		41.07	11.26	0	41		-10	55
9110		41.16	11.26	0	41		-10	55
9125		41.16	11.26	0	41		-10	55
9130		40.94	11.26	0	41		-10	55
9150		41.11	11.26	0	41		-10	55
9170		40.95	11.26	0	41		-10	55
9190		41	11.26	0	41		-10	55
9210		40.97	11.26	0	41		-10	55
9230		41.15	11.26	0	41		-10	55
9250		41.22	11.26	0	41		-10	55
9270		41.12	11.26	0	41		-10	55
9290		41.12	11.26	0	41		-10	55
9310		41.14	11.26	0	41		-10	55
9330		41.08	11.26	0	41		-10	55
9350		41.23	11.26	0	41		-10	55
9370		41.5	11.26	0	41		-10	55
9375		41.5	11.26	0	41		-10	55
9390		41.29	11.26	0	41		-10	55
9410		41.21	11.26	0	41		-10	55
9430		41.47	11.26	0	41		-10	55
9435		41.47	11.26	0	41		-10	55
9450		41.75	11.26	0	41		-10	55
9470		41.78	11.26	0	41		-10	55
9490		41.86	11.26	0	41		-10	55
9500		41.86	11.57	0	41		-10	55
9510		42.06	11.57	0	41		-10	55
9530		41.99	11.57	0	41		-10	55
9550		42.44	11.57	0	41		-10	55
9560		42.44	11.57	0	41		-10	55
9570		42.44	11.57	0	41		-10	55
9590		42.56	11.57	0	41		-10	55
9610		42.71	11.57	0	41		-10	55
9625		42.71	11.57	0	41		-10	55
9630		42.98	11.57	0	41		-10	55
9650		43.11	11.57	0	41		-10	55
9670		43.18	11.57	0	41		-10	55
9685		43.18	11.57	0	41		-10	55
9690		43.56	11.57	0	41		-10	55
9710		43.55	11.57	0	41		-10	55
9730		43.96	11.57	0	41		-10	55
9750		44.02	11.57	0	41		-10	55
9770		44.16	11.57	0	41		-10	55
9790		44.5	11.57	0	41		-10	55
9810		44.49	11.57	0	41		-10	55
9830		44.72	11.57	0	41		-10	55
9850		44.93	11.57	0	41		-10	55
9870		45.12	11.57	0	41		-10	55
9875		45.12	11.57	0	41		-10	55
9890		45.19	11.57	0	41		-10	55
9910		45.57	11.57	0	41		-10	55
9930		45.56	11.57	0	41		-10	55
9935		45.56	11.57	0	41		-10	55
9950		45.89	11.57	0	41		-10	55
9970		45.99	11.57	0	41		-10	55
9990		46.24	11.57	0	41		-10	55
10000		46.24	11.41	0	41		-10	55
10010		46.41	11.41	0	41		-10	55
10030		46.62	11.41	0	41		-10	55
10050		46.7	11.41	0	41		-10	55
10060		46.7	11.41	0	41		-10	55
10070		46.94	11.41	0	41		-10	55
10090		47.07	11.41	0	41		-10	55
10110		47.09	11.41	0	41		-10	55
10125		47.09	11.41	0	41		-10	55
10130		47.33	11.41	0	41		-10	55
10150		47.47	11.41	0	41		-10	55
10170		47.59	11.41	0	41		-10	55
10185		47.59	11.41	0	41		-10	55
10190		47.91	11.41	0	41		-10	55
10210		48.02	11.41	0	41		-10	55
10230		47.86	11.41	0	41		-10	55
10245		47.86	11.41	0	41		-10	55
10250		48.22	11.41	0	41		-10	55
10270		48.22	11.41	0	41		-10	55
10290		48.44	11.41	0	41		-10	55
10310		48.69	11.41	0	41		-10	55
10330		48.83	11.41	0	41		-10	55
10350		48.82	11.41	0	41		-10	55
10370		49.08	11.41	0	41		-10	55
10390		49.16	11.41	0	41		-10	55
10410		49.16	11.41	0	41		-10	55
10430		49.47	11.41	0	41		-10	55
10435		49.47	11.41	0	41		-10	55
10450		49.64	11.41	0	41		-10	55
10470		49.92	11.41	0	41		-10	55
10490		49.9	11.41	0	41		-10	55
10495		49.9	11.41	0	41		-10	55
10510		49.94	11.41	0	41		-10	55
10530		50.12	11.41	0	41		-10	55
10550		50.14	11.41	0	41		-10	55
10560		50.14	11.42	0	41		-10	55
10570		50.2	11.42	0	41		-10	55
10590		50.38	11.42	0	41		-10	55
10610		50.43	11.42	0	41		-10	55
10620		50.43	11.42	0	41		-10	55
10630		50.47	11.42	0	41		-10	55
10650		50.76	11.42	0	41		-10	55
10670		50.5	11.42	0	41		-10	55
10685		50.5	11.42	0	41		-10	55
10690		50.67	11.42	0	41		-10	55
10710		50.58	11.42	0	41		-10	55
10730		50.62	11.42	0	41		-10	55
10745		50.62	11.42	0	41		-10	55
10750		50.62	11.42	0	41		-10	55
10770		50.75	11.42	0	41		-10	55
10790		50.71	11.42	0	41		-10	55
10810		50.77	11.42	0	41		-10	55
10830		50.89	11.42	0	41		-10	55
10850		50.81	11.42	0	41		-10	55
10870		50.67	11.42	0	41		-10	55
10890		50.89	11.42	0	41		-10	55
10910		50.79	11.42	0	41		-10	55
10930		50.71	11.42	0	41		-10	55
10935		50.71	11.42	0	41		-10	55
10950		50.7	11.42	0	41		-10	55
10970		50.73	11.42	0	41		-10	55
10990		50.5	11.42	0	41		-10	55
10995		50.5	11.42	0	41		-10	55
11010		50.48	11.42	0	41		-10	55
11030		50.46	11.42	0	41		-10	55
11050		50.25	11.42	0	41		-10	55
11060		50.25	11.54	0	41		-10	55
11070		50.29	11.54	0	41		-10	55
11090		50.04	11.54	0	41		-10	55
11110		50.01	11.54	0	41		-10	55
11120		50.01	11.54	0	41		-10	55
11130		49.57	11.54	0	41		-10	55
11150		49.5	11.54	0	41		-10	55
11170		49.17	11.54	0	41		-10	55
11185		49.17	11.54	0	41		-10	55
11190		49.15	11.54	0	41		-10	55
11210		48.74	11.54	0	41		-10	55
11230		48.44	11.54	0	41		-10	55
11245		48.44	11.54	0	41		-10	55
11250		48.38	11.54	0	41		-10	55
11270		48.08	11.54	0	41		-10	55
11290		47.77	11.54	0	41		-10	55
11310		47.69	11.54	0	41		-10	55
11330		47.45	11.54	0	41		-10	55
11350		47.12	11.54	0	41		-10	55
11370		46.79	11.54	0	41		-10	55
11390		46.72	11.54	0	41		-10	55
11410		46.38	11.54	0	41		-10	55
11430		46.16	11.54	0	41		-10	55
11435		46.16	11.54	0	41		-10	55
11450		46.09	11.54	0	41		-10	55
11470		45.78	11.54	0	41		-10	55
11490		45.67	11.54	0	41		-10	55
11495		45.67	11.54	0	41		-10	55
11510		45.39	11.54	0	41		-10	55
11530		45.26	11.54	0	41		-10	55
11550		44.92	11.54	0	41		-10	55
11555		44.92	11.54	0	41		-10	55
11570		44.85	11.54	0	41		-10	55
11590		44.74	11.54	0	41		-10	55
11610		44.51	11.54	0	41		-10	55
11620		44.51	11.57	0	41		-10	55
11630		44.22	11.57	0	41		-10	55
11650		44.14	11.57	0	41		-10	55
11670		43.96	11.57	0	41		-10	55
11685		43.96	11.57	0	41		-10	55
11690		43.87	11.57	0	41		-10	55
11710		43.58	11.57	0	41		-10	55
11730		43.37	11.57	0	41		-10	55
11745		43.37	11.57	0	41		-10	55
11750		43.33	11.57	0	41		-10	55
11770		43.23	11.57	0	41		-10	55
11790		42.92	11.57	0	41		-10	55
11805		42.92	11.57	0	41		-10	55
11810		42.87	11.57	0	41		-10	55
11830		42.65	11.57	0	41		-10	55
11850		42.45	11.57	0	41		-10	55
11870		42.28	11.57	0	41		-10	55
11890		42.26	11.57	0	41		-10	55
11910		42.01	11.57	0	41		-10	55
11930		42.12	11.57	0	41		-10	55
11950		41.75	11.57	0	41		-10	55
11970		41.67	11.57	0	41		-10	55
11990		41.62	11.57	0	41		-10	55
11995		41.62	11.57	0	41		-10	55
12010		41.5	11.57	0	41		-10	55
12030		41.36	11.57	0	41		-10	55
12050		41.42	11.57	0	41		-10	55
12055		41.42	11.57	0	41		-10	55
12070		41.27	11.57	0	41		-10	55
12090		41.34	11.57	0	41		-10	55
12110		41.17	11.57	0	41		-10	55
12120		41.17	11.7	0	41		-10	55
12130		41.13	11.7	0	41		-10	55
12150		41.13	11.7	0	41		-10	55
12170		40.97	11.7	0	41		-10	55
12180		40.97	11.7	0	41		-10	55
12190		41.04	11.7	0	41		-10	55
12210		41.01	11.7	0	41		-10	55
12230		40.91	11.7	0	41		-10	55
12245		40.91	11.7	0	41		-10	55
12250		40.98	11.7	0	41		-10	55
12270		40.92	11.7	0	41		-10	55
12290		41.06	11.7	0	41		-10	55
12305		41.06	11.7	0	41		-10	55
12310		41.15	11.7	0	41		-10	55
12330		41.13	11.7	0	41		-10	55
12350		41.06	11.7	0	41		-10	55
12370		41.15	11.7	0	41		-10	55
12390		41.26	11.7	0	41		-10	55
12410		41.23	11.7	0	41		-10	55
12430		41.18	11.7	0	41		-10	55
12450		41.41	11.7	0	41		-10	55
12470		41.56	11.7	0	41		-10	55
12490		41.68	11.7	0	41		-10	55
12495		41.68	11.7	0	41		-10	55
12510		41.8	11.7	0	41		-10	55
12530		41.87	11.7	0	41		-10	55
12550		41.87	11.7	0	41		-10	55
12555		41.87	11.7	0	41		-10	55
12570		42.12	11.7	0	41		-10	55
12590		42.43	11.7	0	41		-10	55
12610		42.5	11.7	0	41		-10	55
12620		42.5	11.8	0	41		-10	55
12630		42.57	11.8	0	41		-10	55
12650		42.85	11.8	0	41		-10	55
12670		42.96	11.8	0	41		-10	55
12680		42.96	11.8	0	41		-10	55
12690		43.25	11.8	0	41		-10	55
12710		43.5	11.8	0	41		-10	55
12730		43.57	11.8	0	41		-10	55
12745		43.57	11.8	0	41		-10	55
12750		43.7	11.8	0	41		-10	55
12770		43.98	11.8	0	41		-10	55
12790		44.08	11.8	0	41		-10	55
12805		44.08	11.8	0	41		-10	55
12810		44.21	11.8	0	41		-10	55
12830		44.43	11.8	0	41		-10	55
12850		44.79	11.8	0	41		-10	55
12870		45	11.8	0	41		-10	55
12890		45.15	11.8	0	41		-10	55
12910		45.17	11.8	0	41		-10	55
12930		45.43	11.8	0	41		-10	55
12950		45.69	11.8	0	41		-10	55
12970		45.85	11.8	0	41		-10	55
12990		46	11.8	0	41		-10	55
12995		46	11.8	0	41		-10	55
13010		46.28	11.8	0	41		-10	55
13030		46.32	11.8	0	41		-10	55
13050		46.79	11.8	0	41		-10	55
13055		46.79	11.8	0	41		-10	55
13070		46.8	11.8	0	41		-10	55
13090		46.93	11.8	0	41		-10	55
13110		47.11	11.8	0	41		-10	55
13115		47.11	11.8	0	41		-10	55
13130		47.42	11.8	0	41		-10	55
13150		47.54	11.8	0	41		-10	55
13170		47.7	11.8	0	41		-10	55
13180		47.7	11.39	0	41		-10	55
13190		47.95	11.39	0	41		-10	55
13210		47.97	11.39	0	41		-10	55
13230		48.25	11.39	0	41		-10	55
13240		48.25	11.39	0	41		-10	55
13250		48.39	11.39	0	41		-10	55
13270		48.61	11.39	0	41		-10	55
13290		48.69	11.39	0	41		-10	55
13305		48.69	11.39	0	41		-10	55
13310		48.63	11.39	0	41		-10	55
13330		48.95	11.39	0	41		-10	55
13350		49.09	11.39	0	41		-10	55
13365		49.09	11.39	0	41		-10	55
13370		49.53	11.39	0	41		-10	55
13390		49.57	11.39	0	41		-10	55
13410		49.9	11.39	0	41		-10	55
13430		49.95	11.39	0	41		-10	55
13450		50.01	11.39	0	41		-10	55
13470		50.03	11.39	0	41		-10	55
13490		50.29	11.39	0	41		-10	55
13510		50.19	11.39	0	41		-10	55
13530		50.46	11.39	0	41		-10	55
13550		50.65	11.39	0	41		-10	55
13555		50.65	11.39	0	41		-10	55
13570		50.6	11.39	0	41		-10	55
13590		50.71	11.39	0	41		-10	55
13610		50.71	11.39	0	41		-10	55
13615		50.71	11.39	0	41		-10	55
13630		50.77	11.39	0	41		-10	55
13650		50.71	11.39	0	41		-10	55
13670		50.98	11.39	0	41		-10	55
13680		50.98	11.59	0	41		-10	55
13690		51.12	11.59	0	41		-10	55
13710		51.01	11.59	0	41		-10	55
13730		50.91	11.59	0	41		-10	55
13740		50.91	11.59	0	41		-10	55
13750		51.05	11.59	0	41		-10	55
13770		51.14	11.59	0	41		-10	55
13790		51.08	11.59	0	41		-10	55
13805		51.08	11.59	0	41		-10	55
13810		50.92	11.59	0	41		-10	55
13830		50.87	11.59	0	41		-10	55
13850		50.91	11.59	0	41		-10	55
13865		50.91	11.59	0	41		-10	55
13870		51	11.59	0	41		-10	55
13890		50.71	11.59	0	41		-10	55
13910		50.7	11.59	0	41		-10	55
13930		50.73	11.59	0	41		-10	55
13950		50.32	11.59	0	41		-10	55
13970		50.55	11.59	0	41		-10	55
13990		50.25	11.59	0	41		-10	55
14010		50.01	11.59	0	41		-10	55
14030		49.76	11.59	0	41		-10	55
14050		49.72	11.59	0	41		-10	55
14055		49.72	11.59	0	41		-10	55
14070		49.58	11.59	0	41		-10	55
14090		49.32	11.59	0	41		-10	55
14110		48.9	11.59	0	41		-10	55
14115		48.9	11.59	0	41		-10	55
14130		48.74	11.59	0	41		-10	55
14150		48.45	11.59	0	41		-10	55
14170		48.26	11.59	0	41		-10	55
14180		48.26	11.6	0	41		-10	55
14190		48.02	11.6	0	41		-10	55
14210		47.82	11.6	0	41		-10	55
14230		47.7	11.6	0	41		-10	55
14240		47.7	11.6	0	41		-10	55
14250		47.42	11.6	0	41		-10	55
14270		47.02	11.6	0	41		-10	55
14290		46.82	11.6	0	41		-10	55
14305		46.82	11.6	0	41		-10	55
14310		46.56	11.6	0	41		-10	55
14330		46.47	11.6	0	41		-10	55
14350		46.19	11.6	0	41		-10	55
14365		46.19	11.6	0	41		-10	55
14370		46.32	11.6	0	41		-10	55
14390		45.81	11.6	0	41		-10	55
14410		45.67	11.6	0	41		-10	55
14430		45.4	11.6	0	41		-10	55
14450		45.13	11.6	0	41		-10	55
14470		45.09	11.6	0	41		-10	55
14490		44.92	11.6	0	41		-10	55
14510		44.74	11.6	0	41		-10	55
14530		44.49	11.6	0	41		-10	55
14550		44.4	11.6	0	41		-10	55
14570		44.41	11.6	0	41		-10	55
14590		44.07	11.6	0	41		-10	55
14610		43.97	11.6	0	41		-10	55
14615		43.97	11.6	0	41		-10	55
14630		43.68	11.6	0	41		-10	55
14650		43.52	11.6	0	41		-10	55
14670		43.34	11.6	0	41		-10	55
14675		43.34	11.6	1	41		-10	55
14690		43.23	11.6	1	41		-10	55
14710		42.97	11.6	1	41		-10	55
14730		42.8	11.6	1	41		-10	55
14740		42.8	11.67	1	41		-10	55
14750		42.59	11.67	1	41		-10	55
14770		42.58	11.67	1	41		-10	55
14790		42.42	11.67	1	41		-10	55
14800		42.42	11.67	5	41		-10	55
14810		42.2	11.67	5	41		-10	55
14830		42.05	11.67	5	41		-10	55
14850		41.96	11.67	5	41		-10	55
14865		41.96	11.67	5	41		-10	55
14870		41.9	11.67	5	41		-10	55
14890		41.84	11.67	5	41		-10	55
14910		41.64	11.67	5	41		-10	55
14925		41.64	11.67	7	41		-10	55
14930		41.58	11.67	7	41		-10	55
14950		41.56	11.67	7	41		-10	55
14970		41.44	11.67	7	41		-10	55
14990		41.36	11.67	7	41		-10	55
15010		41.32	11.67	7	41		-10	55
15030		41.28	11.67	7	41		-10	55
15050		41.37	11.67	10	41		-10	55
15070		41.06	11.67	10	41		-10	55
15090		41.07	11.67	10	41		-10	55
15110		41.15	11.67	10	41		-10	55
15115		41.15	11.67	10	41		-10	55
15130		41.1	11.67	10	41		-10	55
15150		41.06	11.67	10	41		-10	55
15170		41.14	11.67	10	41		-10	55
15175		41.14	11.67	16	41		-10	55
15190		41.15	11.67	16	41		-10	55
15210		41.09	11.67	16	41		-10	55
15230		41.11	11.67	16	41		-10	55
15240		41.11	11.79	16	41		-10	55
15250		41.25	11.79	16	41		-10	55
15270		41.07	11.79	16	41		-10	55
15290		41.08	11.79	16	41		-10	55
15300		41.08	11.79	21	41		-10	55
15310		41.23	11.79	21	41		-10	55
15330		41.13	11.79	21	41		-10	55
15350		41.26	11.79	21	41		-10	55
15365		41.26	11.79	21	41		-10	55
15370		41.49	11.79	21	41		-10	55
15390		41.41	11.79	21	41		-10	55
15410		41.78	11.79	21	41		-10	55
15425		41.78	11.79	21	41		-10	55
15430		41.71	11.79	21	41		-10	55
15450		41.85	11.79	21	41		-10	55
15470		41.97	11.79	21	41		-10	55
15490		42.1	11.79	21	41		-10	55
15510		42.15	11.79	21	41		-10	55
15530		42.37	11.79	21	41		-10	55
15550		42.56	11.79	22	41		-10	55
15570		42.72	11.79	22	41		-10	55
15590		42.94	11.79	22	41		-10	55
15610		43.27	11.79	22	41		-10	55
15615		43.27	11.79	22	41		-10	55
15630		43.36	11.79	22	41		-10	55
15650		43.6	11.79	22	41		-10	55
15670		43.79	11.79	22	41		-10	55
15675		43.79	11.79	21	41		-10	55
15690		43.93	11.79	21	41		-10	55
15710		44.23	11.79	21	41		-10	55
15730		44.3	11.79	21	41		-10	55
15740		44.3	11.7	21	41		-10	55
15750		44.55	11.7	21	41		-10	55
15770		44.75	11.7	21	41		-10	55
15790		44.91	11.7	21	41		-10	55
15800		44.91	11.7	17	41		-10	55
15810		45.14	11.7	17	41		-10	55
15830		45.36	11.7	17	41		-10	55
15850		45.71	11.7	17	41		-10	55
15860		45.71	11.7	17	41		-10	55
15870		45.72	11.7	17	41		-10	55
15890		45.86	11.7	17	41		-10	55
15910		46.07	11.7	17	41		-10	55
15925		46.07	11.7	5	41		-10	55
15930		46.33	11.7	5	41		-10	55
15950		46.54	11.7	5	41		-10	55
15970		46.8	11.7	5	41		-10	55
15990		46.91	11.7	5	41		-10	55
16010		47.18	11.7	5	41		-10	55
16030		47.52	11.7	5	41		-10	55
16050		47.56	11.7	0	41		-10	55
16070		47.69	11.7	0	41		-10	55
16090		47.88	11.7	0	41		-10	55
16110		48.09	11.7	0	41		-10	55
16130		48.17	11.7	0	41		-10	55
16150		48.23	11.7	0	41		-10	55
16170		48.65	11.7	0	41		-10	55
16175		48.65	11.7	0	41		-10	55
16190		48.69	11.7	0	41		-10	55
16210		48.85	11.7	0	41		-10	55
16230		49.16	11.7	0	41		-10	55
16235		49.16	11.7	0	41		-10	55
16250		49.14	11.7	0	41		-10	55
16270		49.24	11.7	0	41		-10	55
16290		49.38	11.7	0	41		-10	55
16300		49.38	11.84	0	41		-10	55
16310		49.71	11.84	0	41		-10	55
16330		50.01	11.84	0	41		-10	55
16350		50	11.84	0	41		-10	55
16360		50	11.84	0	41		-10	55
16370		50.13	11.84	0	41		-10	55
16390		50.34	11.84	0	41		-10	55
16410		50.3	11.84	0	41		-10	55
16425		50.3	11.84	0	41		-10	55
16430		50.34	11.84	0	41		-10	55
16450		50.58	11.84	0	41		-10	55
16470		50.58	11.84	0	41		-10	55
16485		50.58	11.84	0	41		-10	55
16490		50.71	11.84	0	41		-10	55
16510		50.9	11.84	0	41		-10	55
16530		50.67	11.84	0	41		-10	55
16550		50.97	11.84	0	41		-10	55
16570		50.93	11.84	0	41		-10	55
16590		50.86	11.84	0	41		-10	55
16610		50.92	11.84	0	41		-10	55
16630		50.93	11.84	0	41		-10	55
16650		51.01	11.84	0	41		-10	55
16670		51.07	11.84	0	41		-10	55
16675		51.07	11.84	0	41		-10	55
16690		51.3	11.84	0	41		-10	55
16710		51.1	11.84	0	41		-10	55
16730		51.01	11.84	0	41		-10	55
16735		51.01	11.84	0	41		-10	55
16750		51.06	11.84	0	41		-10	55
16770		50.76	11.84	0	41		-10	55
16790		50.61	11.84	0	41		-10	55
16800		50.61	11.67	0	41		-10	55
16810		50.55	11.67	0	41		-10	55
16830		50.58	11.67	0	41		-10	55
16850		50.37	11.67	0	41		-10	55
16860		50.37	11.67	0	41		-10	55
16870		50.27	11.67	0	41		-10	55
16890		50	11.67	0	41		-10	55
16910		49.99	11.67	0	41		-10	55
16925		49.99	11.67	0	41		-10	55
16930		49.51	11.67	0	41		-10	55
16950		49.5	11.67	0	41		-10	55
16970		49.24	11.67	0	41		-10	55
16985		49.24	11.67	0	41		-10	55
16990		49.04	11.67	0	41		-10	55
17010		48.73	11.67	0	41		-10	55
17030		48.51	11.67	0	41		-10	55
17045		48.51	11.67	7	41		-10	55
17050		48.24	11.67	7	41		-10	55
17070		47.98	11.67	7	41		-10	55
17090		48	11.67	7	41		-10	55
17110		47.69	11.67	7	41		-10	55
17130		47.53	11.67	7	41		-10	55
17150		47.21	11.67	7	41		-10	55
17170		47.1	11.67	13	41		-10	55
17190		46.91	11.67	13	41		-10	55
17210		46.58	11.67	13	41		-10	55
17230		46.32	11.67	13	41		-10	55
17235		46.32	11.67	13	41		-10	55
17250		46.11	11.67	13	41		-10	55
17270		45.94	11.67	13	41		-10	55
17290		45.75	11.67	13	41		-10	55
17300		45.75	11.92	20	41		-10	55
17310		45.55	11.92	20	41		-10	55
17330		45.4	11.92	20	41		-10	55
17350		45.29	11.92	20	41		-10	55
17360		45.29	11.92	20	41		-10	55
17370		44.9	11.92	20	41		-10	55
17390		44.89	11.92	20	41		-10	55
17410		44.59	11.92	20	41		-10	55
17420		44.59	11.92	21	41		-10	55
17430		44.54	11.92	21	41		-10	55
17450		44.28	11.92	21	41		-10	55
17470		44.13	11.92	21	41		-10	55
17485		44.13	11.92	21	41		-10	55
17490		43.87	11.92	21	41		-10	55
17510		43.7	11.92	21	41		-10	55
17530		43.77	11.92	21	41		-10	55
17545		43.77	11.92	22	41		-10	55
17550		43.49	11.92	22	41		-10	55
17570		43.35	11.92	22	41		-10	55
17590		43.12	11.92	22	41		-10	55
17610		42.91	11.92	22	41		-10	55
17630		42.86	11.92	22	41		-10	55
17650		42.64	11.92	22	41		-10	55
17670		42.56	11.92	23	41		-10	55
17690		42.36	11.92	23	41		-10	55
17710		42.16	11.92	23	41		-10	55
17730		42.12	11.92	23	41		-10	55
17735		42.12	11.92	23	41		-10	55
17750		41.96	11.92	23	41		-10	55
17770		41.94	11.92	23	41		-10	55
17790		41.78	11.92	23	41		-10	55
17795		41.78	11.92	23	41		-10	55
17810		41.7	11.92	23	41		-10	55
17830		41.52	11.92	23	41		-10	55
17850		41.55	11.92	23	41		-10	55
17860		41.55	11.87	23	41		-10	55
17870		41.32	11.87	23	41		-10	55
17890		41.37	11.87	23	41		-10	55
17910		41.26	11.87	23	41		-10	55
17920		41.26	11.87	23	41		-10	55
17930		41.26	11.87	23	41		-10	55
17950		41.24	11.87	23	41		-10	55
17970		41.24	11.87	23	41		-10	55
17985		41.24	11.87	23	41		-10	55
17990		41.29	11.87	23	41		-10	55
18010		41.26	11.87	23	41		-10	55
18030		41.07	11.87	23	41		-10	55
18045		41.07	11.87	23	41		-10	55
18050		41.09	11.87	23	41		-10	55
18070		41.1	11.87	23	41		-10	55
18090		41.13	11.87	23	41		-10	55
18110		41.16	11.87	23	41		-10	55
18130		41.04	11.87	23	41		-10	55
18150		41.18	11.87	23	41		-10	55
18170		41.28	11.87	23	41		-10	55
18190		41.1	11.87	23	41		-10	55
18210		41.29	11.87	23	41		-10	55
18230		41.4	11.87	23	41		-10	55
18235		41.4	11.87	23	41		-10	55
18250		41.42	11.87	23	41		-10	55
18270		41.45	11.87	23	41		-10	55
18290		41.61	11.87	23	41		-10	55
18295		41.61	11.87	23	41		-10	55
18310		41.58	11.87	23	41		-10	55
18330		41.74	11.87	23	41		-10	55
18350		41.95	11.87	23	41		-10	55
18360		41.95	11.97	23	41		-10	55
18370		42.02	11.97	23	41		-10	55
18390		42.24	11.97	23	41		-10	55
18410		42.33	11.97	23	41		-10	55
18420		42.33	11.97	23	41		-10	55
18430		42.43	11.97	23	41		-10	55
18450		42.58	11.97	23	41		-10	55
18470		42.9	11.97	23	41		-10	55
18485		42.9	11.97	23	41		-10	55
18490		43.06	11.97	23	41		-10	55
18510		43.16	11.97	23	41		-10	55
18530		43.45	11.97	23	41		-10	55
18545		43.45	11.97	23	41		-10	55
18550		43.63	11.97	23	41		-10	55
18570		43.82	11.97	23	41		-10	55
18590		44.18	11.97	23	41		-10	55
18610		44.34	11.97	23	41		-10	55
18630		44.49	11.97	23	41		-10	55
18650		44.69	11.97	23	41		-10	55
18670		44.89	11.97	23	41		-10	55
18690		45	11.97	23	41		-10	55
18710		45.25	11.97	23	41		-10	55
18730		45.52	11.97	23	41		-10	55
18750		45.66	11.97	23	41		-10	55
18770		45.88	11.97	23	41		-10	55
18790		45.99	11.97	23	41		-10	55
18795		45.99	11.97	23	41		-10	55
18810		46.21	11.97	23	41		-10	55
18830		46.57	11.97	23	41		-10	55
18850		46.62	11.97	23	41		-10	55
18855		46.62	11.97	23	41		-10	55
18870		47.05	11.97	23	41		-10	55
18890		47.05	11.97	23	41		-10	55
18910		47.39	11.97	23	41		-10	55
18920		47.39	12.13	23	41		-10	55
18930		47.38	12.13	23	41		-10	55
18950		47.71	12.13	23	41		-10	55
18970		47.99	12.13	23	41		-10	55
18980		47.99	12.13	23	41		-10	55
18990		47.97	12.13	23	41		-10	55
19010		48.27	12.13	23	41		-10	55
19030		48.15	12.13	23	41		-10	55
19045		48.15	12.13	23	41		-10	55
19050		48.39	12.13	23	41		-10	55
19070		48.7	12.13	23	41		-10	55
19090		48.82	12.13	23	41		-10	55
19105		48.82	12.13	23	41		-10	55
19110		49.06	12.13	23	41		-10	55
19130		49.2	12.13	23	41		-10	55
19150		49.41	12.13	23	41		-10	55
19170		49.49	12.13	23	41		-10	55
19190		49.65	12.13	23	41		-10	55
19210		49.91	12.13	23	41		-10	55
19230		50	12.13	23	41		-10	55
19250		50.13	12.13	23	41		-10	55
19270		50.17	12.13	23	41		-10	55
19290		50.38	12.13	23	41		-10	55
19295		50.38	12.13	23	41		-10	55
19310		50.33	12.13	23	41		-10	55
19330		50.55	12.13	23	41		-10	55
19350		50.55	12.13	23	41		-10	55
19355		50.55	12.13	23	41		-10	55
19370		50.63	12.13	23	41		-10	55
19390		50.83	12.13	23	41		-10	55
19410		50.85	12.13	23	41		-10	55
19420		50.85	12.25	23	41		-10	55
19430		50.83	12.25	23	41		-10	55
19450		50.85	12.25	23	41		-10	55
19470		51.04	12.25	23	41		-10	55
19480		51.04	12.25	23	41		-10	55
19490		50.93	12.25	23	41		-10	55
19510		50.89	12.25	23	41		-10	55
19530		50.87	12.25	23	41		-10	55
19545		50.87	12.25	25	41		-10	55
19550		50.93	12.25	25	41		-10	55
19570		51.2	12.25	25	41		-10	55
19590		50.93	12.25	25	41		-10	55
19605		50.93	12.25	25	41		-10	55
19610		51	12.25	25	41		-10	55
19630		50.96	12.25	25	41		-10	55
19650		50.86	12.25	25	41		-10	55
19670		50.78	12.25	29	41		-10	55
19690		50.69	12.25	29	41		-10	55
19710		50.66	12.25	29	41		-10	55
19730		50.5	12.25	29	41		-10	55
19750		50.32	12.25	29	41		-10	55
19770		50.16	12.25	29	41		-10	55
19790		49.99	12.25	29	41		-10	55
19795		49.99	12.25	29	41		-10	55
19810		49.79	12.25	29	41		-10	55
19830		49.67	12.25	29	41		-10	55
19850		49.49	12.25	29	41		-10	55
19855		49.49	12.25	29	41		-10	55
19870		49.3	12.25	29	41		-10	55
19890		49.1	12.25	29	41		-10	55
19910		48.63	12.25	29	41		-10	55
19920		48.63	12.07	29	41		-10	55
19930		48.74	12.07	29	41		-10	55
19950		48.3	12.07	29	41		-10	55
19970		48.03	12.07	29	41		-10	55
19980		48.03	12.07	29	41		-10	55
19990		47.87	12.07	29	41		-10	55
20010		47.71	12.07	29	41		-10	55
20030		47.46	12.07	29	41		-10	55
20040		47.46	12.07	29	41		-10	55
20050		47.32	12.07	29	41		-10	55
20070		47.07	12.07	29	41		-10	55
20090		46.74	12.07	29	41		-10	55
20105		46.74	12.07	29	41		-10	55
20110		46.65	12.07	29	41		-10	55
20130		46.32	12.07	29	41		-10	55
20150		46.21	12.07	29	41		-10	55
20165		46.21	12.07	29	41		-10	55
20170		45.97	12.07	29	41		-10	55
20190		45.78	12.07	29	41		-10	55
20210		45.41	12.07	29	41		-10	55
20230		45.42	12.07	29	41		-10	55
20250		45.22	12.07	29	41		-10	55
20270		44.85	12.07	29	41		-10	55
20290		44.94	12.07	29	41		-10	55
20310		44.62	12.07	29	41		-10	55
20330		44.49	12.07	29	41		-10	55
20350		44.21	12.07	29	41		-10	55
20355		44.21	12.07	29	41		-10	55
20370		44.09	12.07	29	41		-10	55
20390		43.84	12.07	29	41		-10	55
20410		43.77	12.07	29	41		-10	55
20415		43.77	12.07	29	41		-10	55
20430		43.62	12.07	29	41		-10	55
20450		43.44	12.07	29	41		-10	55
20470		43.29	12.07	29	41		-10	55
20480		43.29	12.33	29	41		-10	55
20490		43.18	12.33	29	41		-10	55
20510		42.95	12.33	29	41		-10	55
20530		42.76	12.33	29	41		-10	55
20540		42.76	12.33	29	41		-10	55
20550		42.71	12.33	29	41		-10	55
20570		42.42	12.33	29	41		-10	55
20590		42.3	12.33	29	41		-10	55
20605		42.3	12.33	29	41		-10	55
20610		42.33	12.33	29	41		-10	55
20630		42.19	12.33	29	41		-10	55
20650		42.14	12.33	29	41		-10	55
20665		42.14	12.33	29	41		-10	55
20670		41.88	12.33	29	41		-10	55
20690		41.77	12.33	29	41		-10	55
20710		41.72	12.33	29	41		-10	55
20730		41.65	12.33	29	41		-10	55
20750		41.65	12.33	29	41		-10	55
20770		41.4	12.33	29	41		-10	55
20790		41.37	12.33	29	41		-10	55
20810		41.4	12.33	29	41		-10	55
20830		41.25	12.33	29	41		-10	55
20850		41.14	12.33	29	41		-10	55
20855		41.14	12.33	29	41		-10	55
20870		41.24	12.33	29	41		-10	55
20890		41.15	12.33	29	41		-10	55
20910		40.97	12.33	29	41		-10	55
20915		40.97	12.33	29	41		-10	55
20930		41.04	12.33	29	41		-10	55
20950		41.06	12.33	29	41		-10	55
20970		41.16	12.33	29	41		-10	55
20980		41.16	12.55	29	41		-10	55
20990		41.1	12.55	29	41		-10	55
21010		41	12.55	29	41		-10	55
21030		41.08	12.55	29	41		-10	55
21040		41.08	12.55	29	41		-10	55
21050		41	12.55	29	41		-10	55
21070		41.14	12.55	29	41		-10	55
21090		41.04	12.55	29	41		-10	55
21105		41.04	12.55	29	41		-10	55
21110		41.09	12.55	29	41		-10	55
21130		41.26	12.55	29	41		-10	55
21150		41.25	12.55	29	41		-10	55
21165		41.25	12.55	29	41		-10	55
21170		41.37	12.55	29	41		-10	55
21190		41.42	12.55	29	41		-10	55
21210		41.42	12.55	29	41		-10	55
21230		41.47	12.55	29	41		-10	55
21250		41.71	12.55	29	41		-10	55
21270		41.79	12.55	29	41		-10	55
21290		41.93	12.55	29	41		-10	55
21310		41.96	12.55	29	41		-10	55
21330		42.16	12.55	29	41		-10	55
21350		42.39	12.55	29	41		-10	55
21370		42.43	12.55	29	41		-10	55
21390		42.72	12.55	29	41		-10	55
21410		42.77	12.55	29	41		-10	55
21415		42.77	12.55	29	41		-10	55
21430		42.93	12.55	29	41		-10	55
21450		43.27	12.55	29	41		-10	55
21470		43.59	12.55	29	41		-10	55
21475		43.59	12.55	29	41		-10	55
21490		43.7	12.55	29	41		-10	55
21510		43.95	12.55	29	41		-10	55
21530		44.14	12.55	29	41		-10	55
21540		44.14	12.41	29	41		-10	55
21550		44.25	12.41	29	41		-10	55
21570		44.43	12.41	29	41		-10	55
21590		44.52	12.41	29	41		-10	55
21605		44.52	12.41	29	41		-10	55
21610		44.82	12.41	29	41		-10	55
21630		45.17	12.41	29	41		-10	55
21650		45.2	12.41	29	41		-10	55
21665		45.2	12.41	26	41		-10	55
21670		45.53	12.41	26	41		-10	55
21690		45.68	12.41	26	41		-10	55
21710		45.95	12.41	26	41		-10	55
21725		45.95	12.41	26	41		-10	55
21730		46.02	12.41	26	41		-10	55
21750		46.37	12.41	26	41		-10	55
21770		46.56	12.41	26	41		-10	55
21790		46.6	12.41	16	41		-10	55
21810		46.89	12.41	16	41		-10	55
21830		47.07	12.41	16	41		-10	55
21850		47.22	12.41	16	41		-10	55
21870		47.64	12.41	16	41		-10	55
21890		47.59	12.41	16	41		-10	55
21910		47.87	12.41	16	41		-10	55
21915		47.87	12.41	9	41		-10	55
21930		48.09	12.41	9	41		-10	55
21950		48.08	12.41	9	41		-10	55
21970		48.39	12.41	9	41		-10	55
21975		48.39	12.41	9	41		-10	55
21990		48.4	12.41	9	41		-10	55
22010		48.7	12.41	9	41		-10	55
22030		48.89	12.41	9	41		-10	55
22040		48.89	12.25	7	41		-10	55
22050		49	12.25	7	41		-10	55
22070		49.17	12.25	7	41		-10	55
22090		49.33	12.25	7	41		-10	55
22100		49.33	12.25	7	41		-10	55
22110		49.56	12.25	7	41		-10	55
22130		49.6	12.25	7	41		-10	55
22150		49.92	12.25	7	41		-10	55
22165		49.92	12.25	6	41		-10	55
22170		50.05	12.25	6	41		-10	55
22190		50	12.25	6	41		-10	55
22210		50.31	12.25	6	41		-10	55
22225		50.31	12.25	6	41		-10	55
22230		50.26	12.25	6	41		-10	55
22250		50.5	12.25	6	41		-10	55
22270		50.66	12.25	6	41		-10	55
22290		50.68	12.25	10	41		-10	55
22310		50.64	12.25	10	41		-10	55
22330		50.71	12.25	10	41		-10	55
22350		50.71	12.25	10	41		-10	55
22370		50.93	12.25	10	41		-10	55
22390		50.98	12.25	10	41		-10	55
22410		50.93	12.25	10	41		-10	55
22415		50.93	12.25	21	41		-10	55
22430		50.93	12.25	21	41		-10	55
22450		51.17	12.25	21	41		-10	55
22470		51	12.25	21	41		-10	55
22475		51	12.25	21	41		-10	55
22490		51.04	12.25	21	41		-10	55
22510		50.93	12.25	21	41		-10	55
22530		50.96	12.25	21	41		-10	55
22540		50.96	12.5	28	41		-10	55
22550		51.05	12.5	28	41		-10	55
22570		50.93	12.5	28	41		-10	55
22590		50.73	12.5	28	41		-10	55
22600		50.73	12.5	28	41		-10	55
22610		50.66	12.5	28	41		-10	55
22630		50.6	12.5	28	41		-10	55
22650		50.64	12.5	28	41		-10	55
22665		50.64	12.5	29	41		-10	55
22670		50.46	12.5	29	41		-10	55
22690		50.26	12.5	29	41		-10	55
22710		50.11	12.5	29	41		-10	55
22725		50.11	12.5	29	41		-10	55
22730		49.98	12.5	29	41		-10	55
22750		49.77	12.5	29	41		-10	55
22770		49.61	12.5	29	41		-10	55
22785		49.61	12.5	29	41		-10	55
22790		49.33	12.5	29	41		-10	55
22810		49.16	12.5	29	41		-10	55
22830		48.91	12.5	29	41		-10	55
22850		48.77	12.5	29	41		-10	55
22870		48.56	12.5	29	41		-10	55
22890		48.32	12.5	29	41		-10	55
22910		47.98	12.5	29	41		-10	55
22915		47.98	12.5	30	41		-10	55
22930		47.91	12.5	30	41		-10	55
22950		47.64	12.5	30	41		-10	55
22970		47.37	12.5	30	41		-10	55
22975		47.37	12.5	30	41		-10	55
22990		47.21	12.5	30	41		-10	55
23010		47.01	12.5	30	41		-10	55
23030		46.75	12.5	30	41		-10	55
23035		46.75	12.5	30	41		-10	55
23050		46.56	12.5	30	41		-10	55
23070		46.43	12.5	30	41		-10	55
23090		46.22	12.5	30	41		-10	55
23100		46.22	12.46	30	41		-10	55
23110		46.03	12.46	30	41		-10	55
23130		45.62	12.46	30	41		-10	55
23150		45.49	12.46	30	41		-10	55
23160		45.49	12.46	30	41		-10	55
23170		45.33	12.46	30	41		-10	55
23190		45.18	12.46	30	41		-10	55
23210		44.98	12.46	30	41		-10	55
23225		44.98	12.46	30	41		-10	55
23230		44.86	12.46	30	41		-10	55
23250		44.65	12.46	30	41		-10	55
23270		44.45	12.46	30	41		-10	55
23285		44.45	12.46	30	41		-10	55
23290		44.34	12.46	30	41		-10	55
23310		44.15	12.46	30	41		-10	55
23330		43.9	12.46	30	41		-10	55
23350		43.81	12.46	30	41		-10	55
23370		43.87	12.46	30	41		-10	55
23390		43.47	12.46	30	41		-10	55
23410		43.33	12.46	30	41		-10	55
23415		43.33	12.46	30	41		-10	55
23430		43.12	12.46	30	41		-10	55
23450		42.95	12.46	30	41		-10	55
23470		42.87	12.46	30	41		-10	55
23475		42.87	12.46	30	41		-10	55
23490		42.65	12.46	30	41		-10	55
23510		42.38	12.46	30	41		-10	55
23530		42.3	12.46	30	41		-10	55
23535		42.3	12.46	30	41		-10	55
23550		42.19	12.46	30	41		-10	55
23570		42.1	12.46	30	41		-10	55
23590		42.01	12.46	30	41		-10	55
23600		42.01	12.6	30	41		-10	55
23610		41.79	12.6	30	41		-10	55
23630		41.72	12.6	30	41		-10	55
23650		41.74	12.6	30	41		-10	55
23660		41.74	12.6	30	41		-10	55
23670		41.53	12.6	30	41		-10	55
23690		41.59	12.6	30	41		-10	55
23710		41.43	12.6	30	41		-10	55
23725		41.43	12.6	30	41		-10	55
23730		41.41	12.6	30	41		-10	55
23750		41.18	12.6	30	41		-10	55
23770		41.25	12.6	30	41		-10	55
23785		41.25	12.6	30	41		-10	55
23790		41.09	12.6	30	41		-10	55
23810		41.23	12.6	30	41		-10	55
23830		41.18	12.6	30	41		-10	55
23850		41.13	12.6	30	41		-10	55
23870		41.04	12.6	30	41		-10	55
23890		41.02	12.6	30	41		-10	55
23910		40.98	12.6	30	41		-10	55
23930		41.17	12.6	30	41		-10	55
23950		41.07	12.6	30	41		-10	55
23970		41.1	12.6	30	41		-10	55
23975		41.1	12.6	30	41		-10	55
23990		41.02	12.6	30	41		-10	55
24010		41.18	12.6	30	41		-10	55
24030		41.03	12.6	30	41		-10	55
24035		41.03	12.6	30	41		-10	55
24050		41.19	12.6	30	41		-10	55
24070		41.27	12.6	30	41		-10	55
24090		41.36	12.6	30	41		-10	55
24100		41.36	12.69	30	41		-10	55
24110		41.34	12.69	30	41		-10	55
24130		41.45	12.69	30	41		-10	55
24150		41.58	12.69	30	41		-10	55
24160		41.58	12.69	30	41		-10	55
24170		41.69	12.69	30	41		-10	55
24190		41.83	12.69	30	41		-10	55
24210		41.88	12.69	30	41		-10	55
24225		41.88	12.69	30	41		-10	55
24230		42.14	12.69	30	41		-10	55
24250		42.28	12.69	30	41		-10	55
24270		42.57	12.69	30	41		-10	55
24285		42.57	12.69	30	41		-10	55
24290		42.71	12.69	30	41		-10	55
24310		42.71	12.69	30	41		-10	55
24330		43.17	12.69	30	41		-10	55
24345		43.17	12.69	30	41		-10	55
24350		43.25	12.69	30	41		-10	55
24370		43.44	12.69	30	41		-10	55
24390		43.63	12.69	30	41		-10	55
24410		43.9	12.69	30	41		-10	55
24430		44.02	12.69	30	41		-10	55
24450		44.15	12.69	30	41		-10	55
24470		44.39	12.69	30	41		-10	55
24490		44.58	12.69	30	41		-10	55
24510		44.83	12.69	30	41		-10	55
24530		45.1	12.69	30	41		-10	55
24535		45.1	12.69	30	41		-10	55
24550		45.31	12.69	30	41		-10	55
24570		45.48	12.69	30	41		-10	55
24590		45.75	12.69	30	41		-10	55
24595		45.75	12.69	30	41		-10	55
24610		45.79	12.69	30	41		-10	55
24630		46.18	12.69	30	41		-10	55
24650		46.43	12.69	30	41		-10	55
24660		46.43	12.58	30	41		-10	55
24670		46.54	12.58	30	41		-10	55
24690		46.71	12.58	30	41		-10	55
24710		47.03	12.58	30	41		-10	55
24720		47.03	12.58	30	41		-10	55
24730		47.19	12.58	30	41		-10	55
24750		47.3	12.58	30	41		-10	55
24770		47.59	12.58	30	41		-10	55
24785		47.59	12.58	30	41		-10	55
24790		47.61	12.58	30	41		-10	55
24810		47.81	12.58	30	41		-10	55
24830		48.18	12.58	30	41		-10	55
24845		48.18	12.58	30	41		-10	55
24850		48.32	12.58	30	41		-10	55
24870		48.51	12.58	30	41		-10	55
24890		48.63	12.58	30	41		-10	55
24910		48.79	12.58	30	41		-10	55
24930		48.92	12.58	30	41		-10	55
24950		49.04	12.58	30	41		-10	55
24970		49.28	12.58	30	41		-10	55
24990		49.66	12.58	30	41		-10	55
25010		49.75	12.58	30	41		-10	55
25030		49.74	12.58	30	41		-10	55
25035		49.74	12.58	30	41		-10	55
25050		49.99	12.58	30	41		-10	55
25070		50.09	12.58	30	41		-10	55
25090		50.05	12.58	30	41		-10	55
25095		50.05	12.58	30	41		-10	55
25110		50.28	12.58	30	41		-10	55
25130		50.42	12.58	30	41		-10	55
25150		50.45	12.58	30	41		-10	55
25160		50.45	12.51	30	41		-10	55
25170		50.6	12.51	30	41		-10	55
25190		50.67	12.51	30	41		-10	55
25210		50.52	12.51	30	41		-10	55
25220		50.52	12.51	30	41		-10	55
25230		50.7	12.51	30	41		-10	55
25250		50.86	12.51	30	41		-10	55
25270		50.85	12.51	30	41		-10	55
25285		50.85	12.51	33	41		-10	55
25290		50.84	12.51	33	41		-10	55
25310		50.89	12.51	33	41		-10	55
25330		50.88	12.51	33	41		-10	55
25345		50.88	12.51	33	41		-10	55
25350		51.02	12.51	33	41		-10	55
25370		51.04	12.51	33	41		-10	55
25390		51.01	12.51	33	41		-10	55
25410		50.85	12.51	33	41		-10	55
25430		50.84	12.51	33	41		-10	55
25450		50.78	12.51	33	41		-10	55
25470		50.93	12.51	33	41		-10	55
25490		50.79	12.51	33	41		-10	55
25510		50.71	12.51	33	41		-10	55
25530		50.7	12.51	33	41		-10	55
25535		50.7	12.51	34	41		-10	55
25550		50.54	12.51	34	41		-10	55
25570		50.34	12.51	34	41		-10	55
25590		50.19	12.51	34	41		-10	55
25595		50.19	12.51	34	41		-10	55
25610		50.08	12.51	34	41		-10	55
25630		50.05	12.51	34	41		-10	55
25650		49.96	12.51	34	41		-10	55
25655		49.96	12.51	33	41		-10	55
25670		49.71	12.51	33	41		-10	55
25690		49.46	12.51	33	41		-10	55
25710		49.47	12.51	33	41		-10	55
25720		49.47	12.84	33	41		-10	55
25730		49.12	12.84	33	41		-10	55
25750		48.95	12.84	33	41		-10	55
25770		48.78	12.84	33	41		-10	55
25780		48.78	12.84	34	41		-10	55
25790		48.52	12.84	34	41		-10	55
25810		48.26	12.84	34	41		-10	55
25830		48.11	12.84	34	41		-10	55
25845		48.11	12.84	34	41		-10	55
25850		47.87	12.84	34	41		-10	55
25870		47.6	12.84	34	41		-10	55
25890		47.62	12.84	34	41		-10	55
25910		47.19	12.84	35	41		-10	55
25930		47.01	12.84	35	41		-10	55
25950		46.82	12.84	35	41		-10	55
25970		46.57	12.84	35	41		-10	55
25990		46.43	12.84	35	41		-10	55
26010		46.24	12.84	35	41		-10	55
26030		46.03	12.84	35	41		-10	55
26050		45.82	12.84	35	41		-10	55
26070		45.61	12.84	35	41		-10	55
26090		45.53	12.84	35	41		-10	55
26095		45.53	12.84	35	41		-10	55
26110		45.23	12.84	35	41		-10	55
26130		44.93	12.84	35	41		-10	55
26150		44.99	12.84	35	41		-10	55
26155		44.99	12.84	35	41		-10	55
26170		44.74	12.84	35	41		-10	55
26190		44.84	12.84	35	41		-10	55
26210		44.24	12.84	35	41		-10	55
26220		44.24	12.69	35	41		-10	55
26230		44.04	12.69	35	41		-10	55
26250		44	12.69	35	41		-10	55
26270		43.86	12.69	35	41		-10	55
26280		43.86	12.69	35	41		-10	55
26290		43.81	12.69	35	41		-10	55
26310		43.56	12.69	35	41		-10	55
26330		43.38	12.69	35	41		-10	55
26345		43.38	12.69	35	41		-10	55
26350		43.27	12.69	35	41		-10	55
26370		43.05	12.69	35	41		-10	55
26390		42.78	12.69	35	41		-10	55
26405		42.78	12.69	35	41		-10	55
26410		42.65	12.69	35	41		-10	55
26430		42.68	12.69	35	41		-10	55
26450		42.5	12.69	35	41		-10	55
26470		42.24	12.69	35	41		-10	55
26490		42.16	12.69	35	41		-10	55
26510		42.08	12.69	35	41		-10	55
26530		41.88	12.69	35	41		-10	55
26550		41.76	12.69	35	41		-10	55
26570		41.66	12.69	35	41		-10	55
26590		41.67	12.69	35	41		-10	55
26595		41.67	12.69	35	41		-10	55
26610		41.47	12.69	35	41		-10	55
26630		41.34	12.69	35	41		-10	55
26650		41.36	12.69	35	41		-10	55
26655		41.36	12.69	35	41		-10	55
26670		41.23	12.69	35	41		-10	55
26690		41.22	12.69	35	41		-10	55
26710		41.1	12.69	35	41		-10	55
26720		41.1	12.89	35	41		-10	55
26730		41.19	12.89	35	41		-10	55
26750		41.04	12.89	35	41		-10	55
26770		40.99	12.89	35	41		-10	55
26780		40.99	12.89	35	41		-10	55
26790		41.1	12.89	35	41		-10	55
26810		40.96	12.89	35	41		-10	55
26830		40.98	12.89	35	41		-10	55
26845		40.98	12.89	35	41		-10	55
26850		41.02	12.89	35	41		-10	55
26870		41.06	12.89	35	41		-10	55
26890		40.93	12.89	35	41		-10	55
26905		40.93	12.89	35	41		-10	55
26910		41.13	12.89	35	41		-10	55
26930		41.07	12.89	35	41		-10	55
26950		41.21	12.89	35	41		-10	55
26965		41.21	12.89	35	41		-10	55
26970		41.26	12.89	35	41		-10	55
26990		41.17	12.89	35	41		-10	55
27010		41.23	12.89	35	41		-10	55
27030		41.42	12.89	35	41		-10	55
27050		41.51	12.89	35	41		-10	55
27070		41.55	12.89	35	41		-10	55
27090		41.66	12.89	35	41		-10	55
27110		41.95	12.89	35	41		-10	55
27130		42.03	12.89	35	41		-10	55
27150		42.05	12.89	35	41		-10	55
27155		42.05	12.89	35	41		-10	55
27170		42.25	12.89	35	41		-10	55
27190		42.5	12.89	35	41		-10	55
27210		42.68	12.89	35	41		-10	55
27220		42.68	12.81	35	41		-10	55
27230		42.81	12.81	35	41		-10	55
27250		43.01	12.81	35	41		-10	55
27270		43.4	12.81	35	41		-10	55
27280		43.4	12.81	35	41		-10	55
27290		43.39	12.81	35	41		-10	55
27310		43.63	12.81	35	41		-10	55
27330		43.82	12.81	35	41		-10	55
27340		43.82	12.81	35	41		-10	55
27350		44.07	12.81	35	41		-10	55
27370		44.26	12.81	35	41		-10	55
27390		44.38	12.81	35	41		-10	55
27405		44.38	12.81	35	41		-10	55
27410		44.68	12.81	35	41		-10	55
27430		44.95	12.81	35	41		-10	55
27450		45.02	12.81	35	41		-10	55
27465		45.02	12.81	35	41		-10	55
27470		45.21	12.81	35	41		-10	55
27490		45.38	12.81	35	41		-10	55
27510		45.64	12.81	35	41		-10	55
27530		45.88	12.81	35	41		-10	55
27550		46.12	12.81	35	41		-10	55
27570		46.44	12.81	35	41		-10	55
27590		46.53	12.81	35	41		-10	55
27610		46.68	12.81	35	41		-10	55
27630		46.97	12.81	35	41		-10	55
27650		47.13	12.81	35	41		-10	55
27655		47.13	12.81	35	41		-10	55
27670		47.32	12.81	35	41		-10	55
27690		47.7	12.81	35	41		-10	55
27710		47.7	12.81	35	41		-10	55
27715		47.7	12.81	35	41		-10	55
27730		47.7	12.81	35	41		-10	55
27750		47.99	12.81	35	41		-10	55
27770		48.24	12.81	35	41		-10	55
27780		48.24	12.93	35	41		-10	55
27790		48.45	12.93	35	41		-10	55
27810		48.63	12.93	35	41		-10	55
27830		48.88	12.93	35	41		-10	55
27840		48.88	12.93	35	41		-10	55
27850		48.95	12.93	35	41		-10	55
27870		49.2	12.93	35	41		-10	55
27890		49.31	12.93	35	41		-10	55
27905		49.31	12.93	36	41		-10	55
27910		49.33	12.93	36	41		-10	55
27930		49.58	12.93	36	41		-10	55
27950		49.84	12.93	36	41		-10	55
27965		49.84	12.93	36	41		-10	55
27970		49.75	12.93	36	41		-10	55
27990		50.11	12.93	36	41		-10	55
28010		49.95	12.93	36	41		-10	55
28030		50.18	12.93	36	41		-10	55
28050		50.36	12.93	36	41		-10	55
28070		50.46	12.93	36	41		-10	55
28090		50.38	12.93	36	41		-10	55
28110		50.53	12.93	36	41		-10	55
28130		50.69	12.93	36	41		-10	55
28150		50.71	12.93	36	41		-10	55
28155		50.71	12.93	36	41		-10	55
28170		50.64	12.93	36	41		-10	55
28190		50.82	12.93	36	41		-10	55
28210		50.86	12.93	36	41		-10	55
28215		50.86	12.93	36	41		-10	55
28230		50.73	12.93	36	41		-10	55
28250		51	12.93	36	41		-10	55
28270		50.84	12.93	36	41		-10	55
28275		50.84	12.93	36	41		-10	55
28290		50.93	12.93	36	41		-10	55
28310		50.8	12.93	36	41		-10	55
28330		50.62	12.93	36	41		-10	55
28340		50.62	12.78	36	41		-10	55
28350		50.84	12.78	36	41		-10	55
28370		50.83	12.78	36	41		-10	55
28390		50.8	12.78	36	41		-10	55
28405		50.8	12.78	36	41		-10	55
28410		50.69	12.78	36	41		-10	55
28430		50.62	12.78	36	41		-10	55
28450		50.75	12.78	36	41		-10	55
28465		50.75	12.78	36	41		-10	55
28470		50.56	12.78	36	41		-10	55
28490		50.45	12.78	36	41		-10	55
28510		50.33	12.78	36	41		-10	55
28530		50.19	12.78	38	41		-10	55
28550		50.18	12.78	38	41		-10	55
28570		49.95	12.78	38	41		-10	55
28590		49.82	12.78	38	41		-10	55
28610		49.49	12.78	38	41		-10	55
28630		49.4	12.78	38	41		-10	55
28650		49.29	12.78	38	41		-10	55
28670		49.19	12.78	38	41		-10	55
28690		48.91	12.78	38	41		-10	55
28710		48.61	12.78	38	41		-10	55
28715		48.61	12.78	38	41		-10	55
28730		48.39	12.78	38	41		-10	55
28750		48.25	12.78	38	41		-10	55
28770		48.03	12.78	38	41		-10	55
28775		48.03	12.78	39	41		-10	55
28790		47.75	12.78	39	41		-10	55
28810		47.57	12.78	39	41		-10	55
28830		47.33	12.78	39	41		-10	55
28840		47.33	12.93	39	41		-10	55
28850		47.11	12.93	39	41		-10	55
28870		46.92	12.93	39	41		-10	55
28890		46.6	12.93	39	41		-10	55
28900		46.6	12.93	39	41		-10	55
28910		46.58	12.93	39	41		-10	55
28930		46.17	12.93	39	41		-10	55
28950		46.01	12.93	39	41		-10	55
28965		46.01	12.93	39	41		-10	55
28970		45.93	12.93	39	41		-10	55
28990		45.64	12.93	39	41		-10	55
29010		45.51	12.93	39	41		-10	55
29025		45.51	12.93	39	41		-10	55
29030		45.25	12.93	39	41		-10	55
29050		45.18	12.93	39	41		-10	55
29070		44.88	12.93	39	41		-10	55
29090		44.8	12.93	39	41		-10	55
29110		44.38	12.93	39	41		-10	55
29130		44.54	12.93	39	41		-10	55
29150		44.26	12.93	40	41		-10	55
29170		44	12.93	40	41		-10	55
29190		43.93	12.93	40	41		-10	55
29210		43.86	12.93	40	41		-10	55
29215		43.86	12.93	40	41		-10	55
29230		43.53	12.93	40	41		-10	55
29250		43.51	12.93	40	41		-10	55
29270		43.36	12.93	40	41		-10	55
29275		43.36	12.93	40	41		-10	55
29290		43.08	12.93	40	41		-10	55
29310		42.75	12.93	40	41		-10	55
29330		42.73	12.93	40	41		-10	55
29340		42.73	13.03	40	41		-10	55
29350		42.6	13.03	40	41		-10	55
29370		42.53	13.03	40	41		-10	55
29390		42.36	13.03	40	41		-10	55
29400		42.36	13.03	41	41		-10	55
29410		42.17	13.03	41	41		-10	55
29430		41.96	13.03	41	41		-10	55
29450		41.85	13.03	41	41		-10	55
29465		41.85	13.03	41	41		-10	55
29470		41.81	13.03	41	41		-10	55
29490		41.76	13.03	41	41		-10	55
29510		41.59	13.03	41	41		-10	55
29525		41.59	13.03	41	41		-10	55
29530		41.51	13.03	41	41		-10	55
29550		41.55	13.03	41	41		-10	55
29570		41.39	13.03	41	41		-10	55
29590		41.34	13.03	41	41		-10	55
29610		41.24	13.03	41	41		-10	55
29630		41.24	13.03	41	41		-10	55
29650		41.2	13.03	42	41		-10	55
29670		41.07	13.03	42	41		-10	55
29690		40.97	13.03	42	41		-10	55
29710		41.09	13.03	42	41		-10	55
29715		41.09	13.03	42	41		-10	55
29730		41.14	13.03	42	41		-10	55
29750		41.1	13.03	42	41		-10	55
29770		40.92	13.03	42	41		-10	55
29775		40.92	13.03	42	41		-10	55
29790		40.83	13.03	42	41		-10	55
29810		40.82	13.03	42	41		-10	55
29830		41	13.03	42	41		-10	55
29840		41	12.93	42	41		-10	55
29850		40.95	12.93	42	41		-10	55
29870		41.1	12.93	42	41		-10	55
29890		41.09	12.93	42	41		-10	55
29900		41.09	12.93	42	41		-10	55
29910		41.32	12.93	42	41		-10	55
29930		41.24	12.93	42	41		-10	55
29950		41.27	12.93	42	41		-10	55
29960		41.27	12.93	42	41		-10	55
29970		41.37	12.93	42	41		-10	55
29990		41.5	12.93	42	41		-10	55
30010		41.65	12.93	42	41		-10	55
30025		41.65	12.93	42	41		-10	55
30030		41.93	12.93	42	41		-10	55
30050		41.95	12.93	42	41		-10	55
30070		42.18	12.93	42	41		-10	55
30085		42.18	12.93	42	41		-10	55
30090		42.37	12.93	42	41		-10	55
30110		42.52	12.93	42	41		-10	55
30130		42.68	12.93	42	41		-10	55
30150		42.93	12.93	41	41		-10	55
30170		42.9	12.93	41	41		-10	55
30190		43.2	12.93	41	41		-10	55
30210		43.46	12.93	41	41		-10	55
30230		43.68	12.93	41	41		-10	55
30250		43.84	12.93	41	41		-10	55
30270		43.99	12.93	41	41		-10	55
30275		43.99	12.93	42	41		-10	55
30290		44.3	12.93	42	41		-10	55
30310		44.51	12.93	42	41		-10	55
30330		44.65	12.93	42	41		-10	55
30335		44.65	12.93	42	41		-10	55
30350		44.83	12.93	42	41		-10	55
30370		45.02	12.93	42	41		-10	55
30390		45.46	12.93	42	41		-10	55
30400		45.46	13.01	42	41		-10	55
30410		45.59	13.01	42	41		-10	55
30430		45.66	13.01	42	41		-10	55
30450		46.05	13.01	42	41		-10	55
30460		46.05	13.01	42	41		-10	55
30470		46.27	13.01	42	41		-10	55
30490		46.43	13.01	42	41		-10	55
30510		46.57	13.01	42	41		-10	55
30525		46.57	13.01	42	41		-10	55
30530		46.74	13.01	42	41		-10	55
30550		46.96	13.01	42	41		-10	55
30570		47.26	13.01	42	41		-10	55
30585		47.26	13.01	42	41		-10	55
30590		47.27	13.01	42	41		-10	55
30610		47.51	13.01	42	41		-10	55
30630		47.7	13.01	42	41		-10	55
30650		48.01	13.01	42	41		-10	55
30670		47.95	13.01	42	41		-10	55
30690		48.3	13.01	42	41		-10	55
30710		48.39	13.01	42	41		-10	55
30730		48.58	13.01	42	41		-10	55
30750		48.93	13.01	42	41		-10	55
30770		48.94	13.01	42	41		-10	55
30775		48.94	13.01	42	41		-10	55
30790		49.14	13.01	42	41		-10	55
30810		49.36	13.01	42	41		-10	55
30830		49.54	13.01	42	41		-10	55
30835		49.54	13.01	42	41		-10	55
30850		49.54	13.01	42	41		-10	55
30870		49.73	13.01	42	41		-10	55
30890		49.92	13.01	42	41		-10	55
30900		49.92	13.04	43	41		-10	55
30910		50.21	13.04	43	41		-10	55
30930		50.19	13.04	43	41		-10	55
30950		50.24	13.04	43	41		-10	55
30960		50.24	13.04	43	41		-10	55
30970		50.39	13.04	43	41		-10	55
30990		50.5	13.04	43	41		-10	55
31010		50.47	13.04	43	41		-10	55
31025		50.47	13.04	45	41		-10	55
31030		50.46	13.04	45	41		-10	55
31050		50.57	13.04	45	41		-10	55
31070		50.71	13.04	45	41		-10	55
31085		50.71	13.04	45	41		-10	55
31090		50.67	13.04	45	41		-10	55
31110		50.7	13.04	45	41		-10	55
31130		50.84	13.04	45	41		-10	55
31150		50.82	13.04	45	41		-10	55
31170		50.84	13.04	45	41		-10	55
31190		51.05	13.04	45	41		-10	55
31210		50.91	13.04	45	41		-10	55
31230		50.84	13.04	45	41		-10	55
31250		50.98	13.04	45	41		-10	55
31270		50.77	13.04	45	41		-10	55
31290		50.7	13.04	45	41		-10	55
31310		50.72	13.04	45	41		-10	55
31330		50.7	13.04	45	41		-10	55
31335		50.7	13.04	45	41		-10	55
31350		50.63	13.04	45	41		-10	55
31370		50.67	13.04	45	41		-10	55
31390		50.55	13.04	45	41		-10	55
31395		50.55	13.04	45	41		-10	55
31410		50.38	13.04	45	41		-10	55
31430		50.29	13.04	45	41		-10	55
31450		50.2	13.04	45	41		-10	55
31460		50.2	13.24	45	41		-10	55
31470		50.03	13.24	45	41		-10	55
31490		50	13.24	45	41		-10	55
31510		49.63	13.24	45	41		-10	55
31520		49.63	13.24	45	41		-10	55
31530		49.54	13.24	45	41		-10	55
31550		49.53	13.24	45	41		-10	55
31570		49.31	13.24	45	41		-10	55
31585		49.31	13.24	45	41		-10	55
31590		49.2	13.24	45	41		-10	55
31610		48.78	13.24	45	41		-10	55
31630		48.6	13.24	45	41		-10	55
31645		48.6	13.24	46	41		-10	55
31650		48.28	13.24	46	41		-10	55
31670		48.25	13.24	46	41		-10	55
31690		47.94	13.24	46	41		-10	55
31710		47.78	13.24	46	41		-10	55
31730		47.49	13.24	46	41		-10	55
31750		47.37	13.24	46	41		-10	55
31770		47.06	13.24	47	41		-10	55
31790		46.91	13.24	47	41		-10	55
31810		46.59	13.24	47	41		-10	55
31830		46.39	13.24	47	41		-10	55
31835		46.39	13.24	47	41		-10	55
31850		46.25	13.24	47	41		-10	55
31870		46.11	13.24	47	41		-10	55
31890		45.8	13.24	47	41		-10	55
31895		45.8	13.24	47	41		-10	55
31910		45.75	13.24	47	41		-10	55
31930		45.52	13.24	47	41		-10	55
31950		45.43	13.24	47	41		-10	55
31960		45.43	13.11	47	41		-10	55
31970		45.02	13.11	47	41		-10	55
31990		44.88	13.11	47	41		-10	55
32010		44.87	13.11	47	41		-10	55
32020		44.87	13.11	46	41		-10	55
32030		44.53	13.11	46	41		-10	55
32050		44.46	13.11	46	41		-10	55
32070		44.26	13.11	46	41		-10	55
32085		44.26	13.11	46	41		-10	55
32090		44.19	13.11	46	41		-10	55
32110		43.94	13.11	46	41		-10	55
32130		43.56	13.11	46	41		-10	55
32145		43.56	13.11	47	41		-10	55
32150		43.65	13.11	47	41		-10	55
32170		43.43	13.11	47	41		-10	55
32190		43.36	13.11	47	41		-10	55
32210		43.11	13.11	47	41		-10	55
32230		42.97	13.11	47	41		-10	55
32250		42.66	13.11	47	41		-10	55
32270		42.66	13.11	49	41		-10	55
32290		42.43	13.11	49	41		-10	55
32310		42.27	13.11	49	41		-10	55
[truncated: 429 more rows]
