# Supplementary material for: Clinical identification of the stimulus intensity to measure temporal summation of second pain
Source: Sci Rep. 2022 Jul 28;12:12915. doi: 10.1038/s41598-022-17171-6 (PMC9334644; doi:10.1038/s41598-022-17171-6)
Supplement: Supplementary file 2 — Supplementary Information 2. [file 41598_2022_17171_MOESM2_ESM.zip › 49 PT.xlsx]

## Sheet: Sheet1
Timestamp [msec]	Heater [C]	Tec [C]	Water [C]	COVAS	Baseline [C]	Events	LimiterMin [C]	LimiterMax [C]
20		37.75
40		37.82
45		37.82	12.48	0	37.5		-10	55
60		37.8	12.48	0	37.5		-10	55
80		37.82	12.48	0	37.5		-10	55
100		37.71	12.48	0	37.5		-10	55
120		37.8	12.48	0	37.5		-10	55
140		37.69	12.48	0	37.5		-10	55
160		37.73	12.48	0	37.5		-10	55
165		37.73	12.48	0	37.5		-10	55
180		37.72	12.48	0	37.5		-10	55
200		37.61	12.48	0	37.5		-10	55
220		37.71	12.48	0	37.5		-10	55
225		37.71	12.48	0	37.5		-10	55
240		37.7	12.48	0	37.5		-10	55
260		37.77	12.48	0	37.5		-10	55
280		37.48	12.48	0	37.5		-10	55
290		37.48	12.48	0	37.5		-10	55
300		37.71	12.48	0	37.5		-10	55
320		37.65	12.48	0	37.5		-10	55
340		37.63	12.48	0	37.5		-10	55
350		37.63	12.48	0	37.5		-10	55
360		37.6	12.48	0	37.5		-10	55
380		37.54	12.48	0	37.5		-10	55
400		37.68	12.48	0	37.5		-10	55
410		37.68	12.48	0	37.5		-10	55
420		37.47	12.48	0	37.5		-10	55
440		37.51	12.48	0	37.5		-10	55
460		37.43	12.48	0	37.5		-10	55
475		37.43	12.48	0	37.5		-10	55
480		37.51	12.48	0	37.5		-10	55
500		37.55	12.48	0	37.5		-10	55
520		37.49	12.48	0	37.5		-10	55
535		37.49	12.48	0	37.5		-10	55
540		37.34	12.48	0	37.5		-10	55
560		37.42	12.48	0	37.5		-10	55
580		37.4	12.48	0	37.5		-10	55
600		37.39	12.46	0	37.5		-10	55
620		37.51	12.46	0	37.5		-10	55
640		37.52	12.46	0	37.5		-10	55
660		37.42	12.46	0	37.5		-10	55
680		37.43	12.46	0	37.5		-10	55
700		37.49	12.46	0	37.5		-10	55
720		37.5	12.46	0	37.5		-10	55
725		37.5	12.46	0	37.5		-10	55
740		37.39	12.46	0	37.5		-10	55
760		37.49	12.46	0	37.5		-10	55
780		37.4	12.46	0	37.5		-10	55
790		37.4	12.46	0	37.5		-10	55
800		37.43	12.46	0	37.5		-10	55
820		37.43	12.46	0	37.5		-10	55
840		37.42	12.46	0	37.5		-10	55
850		37.42	12.46	0	37.5		-10	55
860		37.41	12.46	0	37.5		-10	55
880		37.52	12.46	0	37.5		-10	55
900		37.53	12.46	0	37.5		-10	55
910		37.53	12.46	0	37.5		-10	55
920		37.51	12.46	0	37.5		-10	55
940		37.42	12.46	0	37.5		-10	55
960		37.59	12.46	0	37.5		-10	55
975		37.59	12.46	0	37.5		-10	55
980		37.54	12.46	0	37.5		-10	55
1000		37.45	12.46	0	37.5		-10	55
1020		37.54	12.46	0	37.5		-10	55
1035		37.54	12.46	0	37.5		-10	55
1040		37.49	12.46	0	37.5		-10	55
1060		37.49	12.46	0	37.5		-10	55
1080		37.6	12.46	0	37.5		-10	55
1100		37.56	12.5	0	37.5		-10	55
1120		37.44	12.5	0	37.5		-10	55
1140		37.49	12.5	0	37.5		-10	55
1160		37.6	12.5	0	37.5		-10	55
1180		37.59	12.5	0	37.5		-10	55
1200		37.59	12.5	0	37.5		-10	55
1220		37.43	12.5	0	37.5		-10	55
1225		37.43	12.5	0	37.5		-10	55
1240		37.62	12.5	0	37.5		-10	55
1260		37.57	12.5	0	37.5		-10	55
1280		37.53	12.5	0	37.5		-10	55
1285		37.53	12.5	0	37.5		-10	55
1300		37.62	12.5	0	37.5		-10	55
1320		37.66	12.5	0	37.5		-10	55
1340		37.57	12.5	0	37.5		-10	55
1350		37.57	12.5	0	37.5		-10	55
1360		37.62	12.5	0	37.5		-10	55
1380		37.59	12.5	0	37.5		-10	55
1400		37.5	12.5	0	37.5		-10	55
1410		37.5	12.5	0	37.5		-10	55
1420		37.46	12.5	0	37.5		-10	55
1440		37.72	12.5	0	37.5		-10	55
1460		37.55	12.5	0	37.5		-10	55
1475		37.55	12.5	0	37.5		-10	55
1480		37.51	12.5	0	37.5		-10	55
1500		37.43	12.5	0	37.5		-10	55
1520		37.6	12.5	0	37.5		-10	55
1535		37.6	12.5	0	37.5		-10	55
1540		37.61	12.5	0	37.5		-10	55
1560		37.5	12.5	0	37.5		-10	55
1580		37.77	12.5	0	37.5		-10	55
1600		37.67	12.53	0	37.5		-10	55
1620		37.49	12.53	0	37.5		-10	55
1640		37.57	12.53	0	37.5		-10	55
1660		37.57	12.53	0	37.5		-10	55
1680		37.52	12.53	0	37.5		-10	55
1700		37.41	12.53	0	37.5		-10	55
1720		37.46	12.53	0	37.5		-10	55
1740		37.53	12.53	0	37.5		-10	55
1760		37.42	12.53	0	37.5		-10	55
1780		37.62	12.53	0	37.5		-10	55
1785		37.62	12.53	0	37.5		-10	55
1800		37.57	12.53	0	37.5		-10	55
1820		37.63	12.53	0	37.5		-10	55
1840		37.46	12.53	0	37.5		-10	55
1845		37.46	12.53	0	37.5		-10	55
1860		37.52	12.53	0	37.5		-10	55
1880		37.45	12.53	0	37.5		-10	55
1900		37.54	12.53	0	37.5		-10	55
1910		37.54	12.53	0	37.5		-10	55
1920		37.49	12.53	0	37.5		-10	55
1940		37.5	12.53	0	37.5		-10	55
1960		37.44	12.53	0	37.5		-10	55
1970		37.44	12.53	0	37.5		-10	55
1980		37.62	12.53	0	37.5		-10	55
2000		37.54	12.53	0	37.5		-10	55
2020		37.38	12.53	0	37.5		-10	55
2035		37.38	12.53	0	37.5		-10	55
2040		37.43	12.53	0	37.5		-10	55
2060		37.5	12.53	0	37.5		-10	55
2080		37.48	12.53	0	37.5		-10	55
2095		37.48	12.53	0	37.5		-10	55
2100		37.46	12.53	0	37.5		-10	55
2120		37.43	12.53	0	37.5		-10	55
2140		37.53	12.53	0	37.5		-10	55
2160		37.59	12.41	0	37.5		-10	55
2180		37.53	12.41	0	37.5		-10	55
2200		37.42	12.41	0	37.5		-10	55
2220		37.46	12.41	0	37.5		-10	55
2240		37.52	12.41	0	37.5		-10	55
2260		37.49	12.41	0	37.5		-10	55
2280		37.51	12.41	0	37.5		-10	55
2285		37.51	12.41	0	37.5		-10	55
2300		37.37	12.41	0	37.5		-10	55
2320		37.52	12.41	0	37.5		-10	55
2340		37.63	12.41	0	37.5		-10	55
2345		37.63	12.41	0	37.5		-10	55
2360		37.44	12.41	0	37.5		-10	55
2380		37.51	12.41	0	37.5		-10	55
2400		37.56	12.41	0	37.5		-10	55
2410		37.56	12.41	0	37.5		-10	55
2420		37.47	12.41	0	37.5		-10	55
2440		37.54	12.41	0	37.5		-10	55
2460		37.54	12.41	0	37.5		-10	55
2470		37.54	12.41	0	37.5		-10	55
2480		37.47	12.41	0	37.5		-10	55
2500		37.39	12.41	0	37.5		-10	55
2520		37.41	12.41	0	37.5		-10	55
2535		37.41	12.41	0	37.5		-10	55
2540		37.6	12.41	0	37.5		-10	55
2560		37.44	12.41	0	37.5		-10	55
2580		37.45	12.41	0	37.5		-10	55
2595		37.45	12.41	0	37.5		-10	55
2600		37.54	12.41	0	37.5		-10	55
2620		37.57	12.41	0	37.5		-10	55
2640		37.54	12.41	0	37.5		-10	55
2660		37.54	12.36	0	37.5		-10	55
2680		37.5	12.36	0	37.5		-10	55
2700		37.42	12.36	0	37.5		-10	55
2720		37.53	12.36	0	37.5		-10	55
2740		37.55	12.36	0	37.5		-10	55
2760		37.44	12.36	0	37.5		-10	55
2780		37.72	12.36	0	37.5		-10	55
2785		37.72	12.36	0	37.5		-10	55
2800		37.53	12.36	0	37.5		-10	55
2820		37.49	12.36	0	37.5		-10	55
2840		37.52	12.36	0	37.5		-10	55
2845		37.52	12.36	0	37.5		-10	55
2860		37.58	12.36	0	37.5		-10	55
2880		37.63	12.36	0	37.5		-10	55
2900		37.56	12.36	0	37.5		-10	55
2910		37.56	12.36	0	37.5		-10	55
2920		37.59	12.36	0	37.5		-10	55
2940		37.49	12.36	0	37.5		-10	55
2960		37.54	12.36	0	37.5		-10	55
2970		37.54	12.36	0	37.5		-10	55
2980		37.5	12.36	0	37.5		-10	55
3000		37.4	12.36	0	37.5		-10	55
3020		37.51	12.36	0	37.5		-10	55
3030		37.51	12.36	0	37.5		-10	55
3040		37.5	12.36	0	37.5		-10	55
3060		37.64	12.36	0	37.5		-10	55
3080		37.55	12.36	0	37.5		-10	55
3095		37.55	12.36	0	37.5		-10	55
3100		37.4	12.36	0	37.5		-10	55
3120		37.62	12.36	0	37.5		-10	55
3140		37.54	12.36	0	37.5		-10	55
3155		37.54	12.36	0	37.5		-10	55
3160		37.54	12.36	0	37.5		-10	55
3180		37.56	12.36	0	37.5		-10	55
3200		37.46	12.36	0	37.5		-10	55
3220		37.51	12.51	0	37.5		-10	55
3240		37.58	12.51	0	37.5		-10	55
3260		37.4	12.51	0	37.5		-10	55
3280		37.58	12.51	0	37.5		-10	55
3285		37.58	12.51	0	37.5		-10	55
3300		37.55	12.51	0	37.5		-10	55
3320		37.55	12.51	0	37.5		-10	55
3340		37.62	12.51	0	37.5		-10	55
3345		37.62	12.51	0	37.5		-10	55
3360		37.53	12.51	0	37.5		-10	55
3380		37.57	12.51	0	37.5		-10	55
3400		37.47	12.51	0	37.5		-10	55
3410		37.47	12.51	0	37.5		-10	55
3420		37.55	12.51	0	37.5		-10	55
3440		37.49	12.51	0	37.5		-10	55
3460		37.62	12.51	0	37.5		-10	55
3470		37.62	12.51	0	37.5		-10	55
3480		37.5	12.51	0	37.5		-10	55
3500		37.61	12.51	0	37.5		-10	55
3520		37.47	12.51	0	37.5		-10	55
3530		37.47	12.51	0	37.5		-10	55
3540		37.58	12.51	0	37.5		-10	55
3560		37.65	12.51	0	37.5		-10	55
3580		37.48	12.51	0	37.5		-10	55
3595		37.48	12.51	0	37.5		-10	55
3600		37.49	12.51	0	37.5		-10	55
3620		37.49	12.51	0	37.5		-10	55
3640		37.52	12.51	0	37.5		-10	55
3655		37.52	12.51	0	37.5		-10	55
3660		37.46	12.51	0	37.5		-10	55
3680		37.54	12.51	0	37.5		-10	55
3700		37.59	12.51	0	37.5		-10	55
3720		37.51	12.48	0	37.5		-10	55
3740		37.47	12.48	0	37.5		-10	55
3760		37.51	12.48	0	37.5		-10	55
3780		37.63	12.48	0	37.5		-10	55
3800		37.56	12.48	0	37.5		-10	55
3820		37.38	12.48	0	37.5		-10	55
3840		37.46	12.48	0	37.5		-10	55
3845		37.46	12.48	0	37.5		-10	55
3860		37.63	12.48	0	37.5		-10	55
3880		37.53	12.48	0	37.5		-10	55
3900		37.58	12.48	0	37.5		-10	55
3905		37.58	12.48	0	37.5		-10	55
3920		37.41	12.48	0	37.5		-10	55
3940		37.46	12.48	0	37.5		-10	55
3960		37.34	12.48	0	37.5		-10	55
3970		37.34	12.48	0	37.5		-10	55
3980		37.48	12.48	0	37.5		-10	55
4000		37.61	12.48	0	37.5		-10	55
4020		37.51	12.48	0	37.5		-10	55
4030		37.51	12.48	0	37.5		-10	55
4040		37.54	12.48	0	37.5		-10	55
4060		37.55	12.48	0	37.5		-10	55
4080		37.53	12.48	0	37.5		-10	55
4095		37.53	12.48	0	37.5		-10	55
4100		37.41	12.48	0	37.5		-10	55
4120		37.52	12.48	0	37.5		-10	55
4140		37.52	12.48	0	37.5		-10	55
4155		37.52	12.48	0	37.5		-10	55
4160		37.51	12.48	0	37.5		-10	55
4180		37.52	12.48	0	37.5		-10	55
4200		37.36	12.48	0	37.5		-10	55
4220		37.61	12.33	0	37.5		-10	55
4240		37.47	12.33	0	37.5		-10	55
4260		37.53	12.33	0	37.5		-10	55
4280		37.39	12.33	0	37.5		-10	55
4300		37.46	12.33	0	37.5		-10	55
4320		37.6	12.33	0	37.5		-10	55
4340		37.64	12.33	0	37.5		-10	55
4360		37.47	12.33	0	37.5		-10	55
4380		37.54	12.33	0	37.5		-10	55
4400		37.62	12.33	0	37.5		-10	55
4405		37.62	12.33	0	37.5		-10	55
4420		37.53	12.33	0	37.5		-10	55
4440		37.67	12.33	0	37.5		-10	55
4460		37.53	12.33	0	37.5		-10	55
4465		37.53	12.33	0	37.5		-10	55
4480		37.42	12.33	0	37.5		-10	55
4500		37.52	12.33	0	37.5		-10	55
4520		37.4	12.33	0	37.5		-10	55
4530		37.4	12.33	0	37.5		-10	55
4540		37.45	12.33	0	37.5		-10	55
4560		37.62	12.33	0	37.5		-10	55
4580		37.6	12.33	0	37.5		-10	55
4595		37.6	12.33	0	37.5		-10	55
4600		37.53	12.33	0	37.5		-10	55
4620		37.62	12.33	0	37.5		-10	55
4640		37.48	12.33	0	37.5		-10	55
4655		37.48	12.33	0	37.5		-10	55
4660		37.53	12.33	0	37.5		-10	55
4680		37.61	12.33	0	37.5		-10	55
4700		37.47	12.33	0	37.5		-10	55
4715		37.47	12.33	0	37.5		-10	55
4720		37.51	12.33	0	37.5		-10	55
4740		37.46	12.33	0	37.5		-10	55
4760		37.41	12.33	0	37.5		-10	55
4780		37.4	12.35	0	37.5		-10	55
4800		37.49	12.35	0	37.5		-10	55
4820		37.58	12.35	0	37.5		-10	55
4840		37.66	12.35	0	37.5		-10	55
4860		37.54	12.35	0	37.5		-10	55
4880		37.65	12.35	0	37.5		-10	55
4900		37.44	12.35	0	37.5		-10	55
4905		37.44	12.35	0	37.5		-10	55
4920		37.43	12.35	0	37.5		-10	55
4940		37.69	12.35	0	37.5		-10	55
4960		37.48	12.35	0	37.5		-10	55
4965		37.48	12.35	0	37.5		-10	55
4980		37.53	12.35	0	37.5		-10	55
5000		37.33	12.35	0	37.5		-10	55
5020		37.54	12.35	0	37.5		-10	55
5030		37.54	12.35	0	37.5		-10	55
5040		37.47	12.35	0	37.5		-10	55
5060		37.54	12.35	0	37.5		-10	55
5080		37.54	12.35	0	37.5		-10	55
5090		37.54	12.35	0	37.5		-10	55
5100		37.56	12.35	0	37.5		-10	55
5120		37.44	12.35	0	37.5		-10	55
5140		37.49	12.35	0	37.5		-10	55
5155		37.49	12.35	0	37.5		-10	55
5160		37.58	12.35	0	37.5		-10	55
5180		37.66	12.35	0	37.5		-10	55
5200		37.47	12.35	0	37.5		-10	55
5215		37.47	12.35	0	37.5		-10	55
5220		37.54	12.35	0	37.5		-10	55
5240		37.64	12.35	0	37.5		-10	55
5260		37.75	12.35	0	37.5		-10	55
5280		37.73	12.2	0	37.5		-10	55
5300		37.77	12.2	0	37.5		-10	55
5320		37.9	12.2	0	37.5		-10	55
5340		38.01	12.2	0	37.5		-10	55
5360		38.09	12.2	0	37.5		-10	55
5380		38.19	12.2	0	37.5		-10	55
5400		38.32	12.2	0	37.5		-10	55
5405		38.32	12.2	0	37.5		-10	55
5420		38.43	12.2	0	37.5		-10	55
5440		38.68	12.2	0	37.5		-10	55
5460		38.77	12.2	0	37.5		-10	55
5465		38.77	12.2	0	37.5		-10	55
5480		38.76	12.2	0	37.5		-10	55
5500		39.06	12.2	0	37.5		-10	55
5520		39.11	12.2	0	37.5		-10	55
5530		39.11	12.2	0	37.5		-10	55
5540		39.52	12.2	0	37.5		-10	55
5560		39.56	12.2	0	37.5		-10	55
5580		39.54	12.2	0	37.5		-10	55
5590		39.54	12.2	0	37.5		-10	55
5600		39.85	12.2	0	37.5		-10	55
5620		40.03	12.2	0	37.5		-10	55
5640		40.28	12.2	0	37.5		-10	55
5650		40.28	12.2	0	37.5		-10	55
5660		40.42	12.2	0	37.5		-10	55
5680		40.57	12.2	0	37.5		-10	55
5700		40.8	12.2	0	37.5		-10	55
5715		40.8	12.2	0	37.5		-10	55
5720		40.91	12.2	0	37.5		-10	55
5740		41.13	12.2	0	37.5		-10	55
5760		41.42	12.2	0	37.5		-10	55
5780		41.48	12.22	0	37.5		-10	55
5800		41.67	12.22	0	37.5		-10	55
5820		41.67	12.22	0	37.5		-10	55
5840		41.88	12.22	0	37.5		-10	55
5860		42.16	12.22	0	37.5		-10	55
5880		42.33	12.22	0	37.5		-10	55
5900		42.48	12.22	0	37.5		-10	55
5905		42.48	12.22	0	37.5		-10	55
5920		42.69	12.22	0	37.5		-10	55
5940		42.73	12.22	0	37.5		-10	55
5960		42.92	12.22	0	37.5		-10	55
5965		42.92	12.22	0	37.5		-10	55
5980		43.11	12.22	0	37.5		-10	55
6000		43.26	12.22	0	37.5		-10	55
6020		43.48	12.22	0	37.5		-10	55
6025		43.48	12.22	0	37.5		-10	55
6040		43.59	12.22	0	37.5		-10	55
6060		43.76	12.22	0	37.5		-10	55
6080		43.85	12.22	0	37.5		-10	55
6090		43.85	12.22	0	37.5		-10	55
6100		43.99	12.22	0	37.5		-10	55
6120		44.18	12.22	0	37.5		-10	55
6140		44.23	12.22	0	37.5		-10	55
6150		44.23	12.22	0	37.5		-10	55
6160		44.53	12.22	0	37.5		-10	55
6180		44.58	12.22	0	37.5		-10	55
6200		44.91	12.22	0	37.5		-10	55
6215		44.91	12.22	0	37.5		-10	55
6220		45.05	12.22	0	37.5		-10	55
6240		45.02	12.22	0	37.5		-10	55
6260		45.25	12.22	0	37.5		-10	55
6275		45.25	12.22	0	37.5		-10	55
6280		45.45	12.22	0	37.5		-10	55
6300		45.36	12.22	0	37.5		-10	55
6320		45.62	12.22	0	37.5		-10	55
6340		45.67	12.25	0	37.5		-10	55
6360		45.91	12.25	0	37.5		-10	55
6380		46.06	12.25	0	37.5		-10	55
6400		46.32	12.25	0	37.5		-10	55
6420		46.35	12.25	0	37.5		-10	55
6440		46.34	12.25	0	37.5		-10	55
6460		46.71	12.25	0	37.5		-10	55
6465		46.71	12.25	0	37.5		-10	55
6480		46.71	12.25	0	37.5		-10	55
6500		46.81	12.25	0	37.5		-10	55
6520		46.91	12.25	0	37.5		-10	55
6525		46.91	12.25	0	37.5		-10	55
6540		46.92	12.25	0	37.5		-10	55
6560		47.08	12.25	0	37.5		-10	55
6580		47.17	12.25	0	37.5		-10	55
6590		47.17	12.25	0	37.5		-10	55
6600		47.21	12.25	0	37.5		-10	55
6620		47.28	12.25	0	37.5		-10	55
6640		47.65	12.25	0	37.5		-10	55
6650		47.65	12.25	0	37.5		-10	55
6660		47.4	12.25	0	37.5		-10	55
6680		47.46	12.25	0	37.5		-10	55
6700		47.58	12.25	0	37.5		-10	55
6715		47.58	12.25	0	37.5		-10	55
6720		47.67	12.25	0	37.5		-10	55
6740		47.6	12.25	0	37.5		-10	55
6760		47.71	12.25	0	37.5		-10	55
6775		47.71	12.25	0	37.5		-10	55
6780		47.84	12.25	0	37.5		-10	55
6800		47.51	12.25	0	37.5		-10	55
6820		47.76	12.25	0	37.5		-10	55
6840		47.62	12.26	0	37.5		-10	55
6860		47.59	12.26	0	37.5		-10	55
6880		47.39	12.26	0	37.5		-10	55
6900		47.27	12.26	0	37.5		-10	55
6920		47.12	12.26	0	37.5		-10	55
6940		47.06	12.26	0	37.5		-10	55
6960		46.94	12.26	0	37.5		-10	55
6980		46.67	12.26	0	37.5		-10	55
7000		46.59	12.26	0	37.5		-10	55
7020		46.48	12.26	0	37.5		-10	55
7025		46.48	12.26	0	37.5		-10	55
7040		46.26	12.26	0	37.5		-10	55
7060		46.22	12.26	0	37.5		-10	55
7080		46	12.26	0	37.5		-10	55
7090		46	12.26	0	37.5		-10	55
7100		45.58	12.26	0	37.5		-10	55
7120		45.37	12.26	0	37.5		-10	55
7140		45.29	12.26	0	37.5		-10	55
7150		45.29	12.26	0	37.5		-10	55
7160		45.02	12.26	0	37.5		-10	55
7180		44.79	12.26	0	37.5		-10	55
7200		44.44	12.26	0	37.5		-10	55
7215		44.44	12.26	0	37.5		-10	55
7220		44.33	12.26	0	37.5		-10	55
7240		44.17	12.26	0	37.5		-10	55
7260		43.76	12.26	0	37.5		-10	55
7275		43.76	12.26	0	37.5		-10	55
7280		43.56	12.26	0	37.5		-10	55
7300		43.45	12.26	0	37.5		-10	55
7320		43.1	12.26	0	37.5		-10	55
7335		43.1	12.26	0	37.5		-10	55
7340		42.9	12.26	0	37.5		-10	55
7360		42.81	12.26	0	37.5		-10	55
7380		42.54	12.26	0	37.5		-10	55
7400		42.16	12.17	0	37.5		-10	55
7420		42.01	12.17	0	37.5		-10	55
7440		41.93	12.17	0	37.5		-10	55
7460		41.71	12.17	0	37.5		-10	55
7480		41.34	12.17	0	37.5		-10	55
7500		41.25	12.17	0	37.5		-10	55
7520		41.34	12.17	0	37.5		-10	55
7525		41.34	12.17	0	37.5		-10	55
7540		41.07	12.17	0	37.5		-10	55
7560		40.81	12.17	0	37.5		-10	55
7580		40.69	12.17	0	37.5		-10	55
7585		40.69	12.17	0	37.5		-10	55
7600		40.47	12.17	0	37.5		-10	55
7620		40.33	12.17	0	37.5		-10	55
7640		40.13	12.17	0	37.5		-10	55
7650		40.13	12.17	0	37.5		-10	55
7660		39.96	12.17	0	37.5		-10	55
7680		39.85	12.17	0	37.5		-10	55
7700		39.73	12.17	0	37.5		-10	55
7710		39.73	12.17	0	37.5		-10	55
7720		39.53	12.17	0	37.5		-10	55
7740		39.44	12.17	0	37.5		-10	55
7760		39.27	12.17	0	37.5		-10	55
7775		39.27	12.17	0	37.5		-10	55
7780		39.04	12.17	0	37.5		-10	55
7800		38.94	12.17	0	37.5		-10	55
7820		38.66	12.17	0	37.5		-10	55
7835		38.66	12.17	0	37.5		-10	55
7840		38.68	12.17	0	37.5		-10	55
7860		38.48	12.17	0	37.5		-10	55
7880		38.33	12.17	0	37.5		-10	55
7900		38.26	12.31	0	37.5		-10	55
7920		38.2	12.31	0	37.5		-10	55
7940		38.12	12.31	0	37.5		-10	55
7960		38.19	12.31	0	37.5		-10	55
7980		38.02	12.31	0	37.5		-10	55
8000		37.98	12.31	0	37.5		-10	55
8020		37.71	12.31	0	37.5		-10	55
8025		37.71	12.31	0	37.5		-10	55
8040		37.72	12.31	0	37.5		-10	55
8060		37.88	12.31	0	37.5		-10	55
8080		37.81	12.31	0	37.5		-10	55
8085		37.81	12.31	0	37.5		-10	55
8100		37.7	12.31	0	37.5		-10	55
8120		37.72	12.31	0	37.5		-10	55
8140		37.54	12.31	0	37.5		-10	55
8150		37.54	12.31	0	37.5		-10	55
8160		37.73	12.31	0	37.5		-10	55
8180		37.77	12.31	0	37.5		-10	55
8200		37.77	12.31	0	37.5		-10	55
8210		37.77	12.31	0	37.5		-10	55
8220		37.72	12.31	0	37.5		-10	55
8240		37.71	12.31	0	37.5		-10	55
8260		37.83	12.31	0	37.5		-10	55
8275		37.83	12.31	0	37.5		-10	55
8280		37.64	12.31	0	37.5		-10	55
8300		37.86	12.31	0	37.5		-10	55
8320		37.93	12.31	0	37.5		-10	55
8335		37.93	12.31	0	37.5		-10	55
8340		38.01	12.31	0	37.5		-10	55
8360		38.02	12.31	0	37.5		-10	55
8380		38.22	12.31	0	37.5		-10	55
8400		38.01	12.31	0	37.5		-10	55
8420		38.39	12.31	0	37.5		-10	55
8440		38.5	12.31	0	37.5		-10	55
8460		38.51	12.31	0	37.5		-10	55
8480		38.83	12.31	0	37.5		-10	55
8500		38.91	12.31	0	37.5		-10	55
8520		39.05	12.31	0	37.5		-10	55
8525		39.05	12.31	0	37.5		-10	55
8540		39.3	12.31	0	37.5		-10	55
8560		39.46	12.31	0	37.5		-10	55
8580		39.54	12.31	0	37.5		-10	55
8585		39.54	12.31	0	37.5		-10	55
8600		39.69	12.31	0	37.5		-10	55
8620		40.01	12.31	0	37.5		-10	55
8640		40.24	12.31	0	37.5		-10	55
8645		40.24	12.31	0	37.5		-10	55
8660		40.38	12.31	0	37.5		-10	55
8680		40.71	12.31	0	37.5		-10	55
8700		40.88	12.31	0	37.5		-10	55
8710		40.88	12.31	0	37.5		-10	55
8720		40.92	12.31	0	37.5		-10	55
8740		41.27	12.31	0	37.5		-10	55
8760		41.55	12.31	0	37.5		-10	55
8770		41.55	12.31	0	37.5		-10	55
8780		41.7	12.31	0	37.5		-10	55
8800		41.8	12.31	0	37.5		-10	55
8820		42.09	12.31	0	37.5		-10	55
8835		42.09	12.31	0	37.5		-10	55
8840		42.29	12.31	0	37.5		-10	55
8860		42.36	12.31	0	37.5		-10	55
8880		42.63	12.31	0	37.5		-10	55
8895		42.63	12.31	0	37.5		-10	55
8900		42.97	12.31	0	37.5		-10	55
8920		42.9	12.31	0	37.5		-10	55
8940		43.25	12.31	0	37.5		-10	55
8960		43.51	12.13	0	37.5		-10	55
8980		43.68	12.13	0	37.5		-10	55
9000		43.81	12.13	0	37.5		-10	55
9020		44	12.13	0	37.5		-10	55
9040		44.15	12.13	0	37.5		-10	55
9060		44.39	12.13	0	37.5		-10	55
9080		44.57	12.13	0	37.5		-10	55
9085		44.57	12.13	0	37.5		-10	55
9100		44.75	12.13	0	37.5		-10	55
9120		44.83	12.13	0	37.5		-10	55
9140		45.14	12.13	0	37.5		-10	55
9145		45.14	12.13	0	37.5		-10	55
9160		45.19	12.13	0	37.5		-10	55
9180		45.56	12.13	0	37.5		-10	55
9200		45.44	12.13	0	37.5		-10	55
9210		45.44	12.13	0	37.5		-10	55
9220		45.69	12.13	0	37.5		-10	55
9240		45.96	12.13	0	37.5		-10	55
9260		46.03	12.13	0	37.5		-10	55
9270		46.03	12.13	0	37.5		-10	55
9280		46.32	12.13	0	37.5		-10	55
9300		46.32	12.13	0	37.5		-10	55
9320		46.55	12.13	0	37.5		-10	55
9335		46.55	12.13	0	37.5		-10	55
9340		46.53	12.13	0	37.5		-10	55
9360		46.81	12.13	0	37.5		-10	55
9380		46.86	12.13	0	37.5		-10	55
9395		46.86	12.13	0	37.5		-10	55
9400		47.11	12.13	0	37.5		-10	55
9420		47.17	12.13	0	37.5		-10	55
9440		47.49	12.13	0	37.5		-10	55
9460		47.41	12.25	0	37.5		-10	55
9480		47.48	12.25	0	37.5		-10	55
9500		47.64	12.25	0	37.5		-10	55
9520		47.61	12.25	0	37.5		-10	55
9540		47.89	12.25	0	37.5		-10	55
9560		47.85	12.25	0	37.5		-10	55
9580		47.74	12.25	0	37.5		-10	55
9585		47.74	12.25	0	37.5		-10	55
9600		47.71	12.25	0	37.5		-10	55
9620		47.63	12.25	0	37.5		-10	55
9640		47.88	12.25	0	37.5		-10	55
9645		47.88	12.25	0	37.5		-10	55
9660		47.79	12.25	0	37.5		-10	55
9680		47.81	12.25	0	37.5		-10	55
9700		47.56	12.25	0	37.5		-10	55
9710		47.56	12.25	0	37.5		-10	55
9720		47.57	12.25	0	37.5		-10	55
9740		47.47	12.25	0	37.5		-10	55
9760		47.18	12.25	0	37.5		-10	55
9770		47.18	12.25	0	37.5		-10	55
9780		47.33	12.25	0	37.5		-10	55
9800		46.93	12.25	0	37.5		-10	55
9820		46.93	12.25	0	37.5		-10	55
9835		46.93	12.25	0	37.5		-10	55
9840		46.69	12.25	0	37.5		-10	55
9860		46.47	12.25	0	37.5		-10	55
9880		46.22	12.25	0	37.5		-10	55
9895		46.22	12.25	0	37.5		-10	55
9900		46	12.25	0	37.5		-10	55
9920		45.74	12.25	0	37.5		-10	55
9940		45.55	12.25	0	37.5		-10	55
9955		45.55	12.25	0	37.5		-10	55
9960		45.44	12.25	0	37.5		-10	55
9980		45.1	12.25	0	37.5		-10	55
10000		44.83	12.25	0	37.5		-10	55
10020		44.53	12.08	0	37.5		-10	55
10040		44.3	12.08	0	37.5		-10	55
10060		44.28	12.08	0	37.5		-10	55
10080		43.93	12.08	0	37.5		-10	55
10100		43.64	12.08	0	37.5		-10	55
10120		43.56	12.08	0	37.5		-10	55
10140		43.28	12.08	0	37.5		-10	55
10145		43.28	12.08	0	37.5		-10	55
10160		43.04	12.08	0	37.5		-10	55
10180		42.77	12.08	0	37.5		-10	55
10200		42.67	12.08	0	37.5		-10	55
10205		42.67	12.08	0	37.5		-10	55
10220		42.45	12.08	0	37.5		-10	55
10240		42.21	12.08	0	37.5		-10	55
10260		42.14	12.08	0	37.5		-10	55
10270		42.14	12.08	0	37.5		-10	55
10280		41.87	12.08	0	37.5		-10	55
10300		41.68	12.08	0	37.5		-10	55
10320		41.45	12.08	0	37.5		-10	55
10330		41.45	12.08	0	37.5		-10	55
10340		41.37	12.08	0	37.5		-10	55
10360		41.14	12.08	0	37.5		-10	55
10380		40.92	12.08	0	37.5		-10	55
10395		40.92	12.08	0	37.5		-10	55
10400		40.75	12.08	0	37.5		-10	55
10420		40.62	12.08	0	37.5		-10	55
10440		40.47	12.08	0	37.5		-10	55
10455		40.47	12.08	0	37.5		-10	55
10460		40.29	12.08	0	37.5		-10	55
10480		40.11	12.08	0	37.5		-10	55
10500		39.94	12.08	0	37.5		-10	55
10520		39.64	12.46	0	37.5		-10	55
10540		39.71	12.46	0	37.5		-10	55
10560		39.5	12.46	0	37.5		-10	55
10580		39.41	12.46	0	37.5		-10	55
10600		39.29	12.46	0	37.5		-10	55
10620		39.12	12.46	0	37.5		-10	55
10640		38.84	12.46	0	37.5		-10	55
10645		38.84	12.46	0	37.5		-10	55
10660		38.88	12.46	0	37.5		-10	55
10680		38.7	12.46	0	37.5		-10	55
10700		38.65	12.46	0	37.5		-10	55
10705		38.65	12.46	0	37.5		-10	55
10720		38.5	12.46	0	37.5		-10	55
10740		38.36	12.46	0	37.5		-10	55
10760		38.27	12.46	0	37.5		-10	55
10770		38.27	12.46	0	37.5		-10	55
10780		38.19	12.46	0	37.5		-10	55
10800		38.12	12.46	0	37.5		-10	55
10820		38	12.46	0	37.5		-10	55
10830		38	12.46	0	37.5		-10	55
10840		38.1	12.46	0	37.5		-10	55
10860		37.9	12.46	0	37.5		-10	55
10880		37.89	12.46	0	37.5		-10	55
10895		37.89	12.46	0	37.5		-10	55
10900		37.93	12.46	0	37.5		-10	55
10920		37.88	12.46	0	37.5		-10	55
10940		37.93	12.46	0	37.5		-10	55
10955		37.93	12.46	0	37.5		-10	55
10960		37.82	12.46	0	37.5		-10	55
10980		37.78	12.46	0	37.5		-10	55
11000		37.73	12.46	0	37.5		-10	55
11020		37.78	12.31	0	37.5		-10	55
11040		37.8	12.31	0	37.5		-10	55
11060		37.72	12.31	0	37.5		-10	55
11080		37.76	12.31	0	37.5		-10	55
11100		37.89	12.31	0	37.5		-10	55
11120		37.74	12.31	0	37.5		-10	55
11140		37.79	12.31	0	37.5		-10	55
11145		37.79	12.31	0	37.5		-10	55
11160		37.78	12.31	0	37.5		-10	55
11180		37.7	12.31	0	37.5		-10	55
11200		37.7	12.31	0	37.5		-10	55
11205		37.7	12.31	0	37.5		-10	55
11220		37.77	12.31	0	37.5		-10	55
11240		37.71	12.31	0	37.5		-10	55
11260		37.8	12.31	0	37.5		-10	55
11265		37.8	12.31	0	37.5		-10	55
11280		37.77	12.31	0	37.5		-10	55
11300		37.78	12.31	0	37.5		-10	55
11320		37.84	12.31	0	37.5		-10	55
11330		37.84	12.31	0	37.5		-10	55
11340		37.81	12.31	0	37.5		-10	55
11360		37.78	12.31	0	37.5		-10	55
11380		37.82	12.31	0	37.5		-10	55
11395		37.82	12.31	0	37.5		-10	55
11400		37.98	12.31	0	37.5		-10	55
11420		37.91	12.31	0	37.5		-10	55
11440		37.94	12.31	0	37.5		-10	55
11455		37.94	12.31	0	37.5		-10	55
11460		37.96	12.31	0	37.5		-10	55
11480		38.15	12.31	0	37.5		-10	55
11500		38.21	12.31	0	37.5		-10	55
11515		38.21	12.31	0	37.5		-10	55
11520		38.21	12.31	0	37.5		-10	55
11540		38.48	12.31	0	37.5		-10	55
11560		38.51	12.31	0	37.5		-10	55
11580		38.5	12.07	0	37.5		-10	55
11600		38.63	12.07	0	37.5		-10	55
11620		38.86	12.07	0	37.5		-10	55
11640		39.09	12.07	0	37.5		-10	55
11660		39.19	12.07	0	37.5		-10	55
11680		39.37	12.07	0	37.5		-10	55
11700		39.36	12.07	0	37.5		-10	55
11705		39.36	12.07	0	37.5		-10	55
11720		39.62	12.07	0	37.5		-10	55
11740		39.86	12.07	0	37.5		-10	55
11760		39.97	12.07	0	37.5		-10	55
11765		39.97	12.07	0	37.5		-10	55
11780		40.31	12.07	0	37.5		-10	55
11800		40.45	12.07	0	37.5		-10	55
11820		40.64	12.07	0	37.5		-10	55
11830		40.64	12.07	0	37.5		-10	55
11840		40.96	12.07	0	37.5		-10	55
11860		41.05	12.07	0	37.5		-10	55
11880		41.17	12.07	0	37.5		-10	55
11890		41.17	12.07	0	37.5		-10	55
11900		41.49	12.07	0	37.5		-10	55
11920		41.59	12.07	0	37.5		-10	55
11940		41.77	12.07	0	37.5		-10	55
11955		41.77	12.07	0	37.5		-10	55
11960		41.98	12.07	0	37.5		-10	55
11980		42.33	12.07	0	37.5		-10	55
12000		42.37	12.07	0	37.5		-10	55
12015		42.37	12.07	0	37.5		-10	55
12020		42.64	12.07	0	37.5		-10	55
12040		42.94	12.07	0	37.5		-10	55
12060		43.15	12.07	0	37.5		-10	55
12080		43.04	12.41	0	37.5		-10	55
12100		43.42	12.41	0	37.5		-10	55
12120		43.72	12.41	0	37.5		-10	55
12140		43.95	12.41	0	37.5		-10	55
12160		43.95	12.41	0	37.5		-10	55
12180		44.27	12.41	0	37.5		-10	55
12200		44.39	12.41	0	37.5		-10	55
12205		44.39	12.41	0	37.5		-10	55
12220		44.5	12.41	0	37.5		-10	55
12240		44.6	12.41	0	37.5		-10	55
12260		45.18	12.41	0	37.5		-10	55
12265		45.18	12.41	0	37.5		-10	55
12280		45.11	12.41	0	37.5		-10	55
12300		45.27	12.41	0	37.5		-10	55
12320		45.52	12.41	0	37.5		-10	55
12330		45.52	12.41	0	37.5		-10	55
12340		45.63	12.41	0	37.5		-10	55
12360		45.72	12.41	0	37.5		-10	55
12380		46.09	12.41	0	37.5		-10	55
12390		46.09	12.41	0	37.5		-10	55
12400		45.97	12.41	0	37.5		-10	55
12420		46.3	12.41	0	37.5		-10	55
12440		46.66	12.41	0	37.5		-10	55
12455		46.66	12.41	0	37.5		-10	55
12460		46.64	12.41	0	37.5		-10	55
12480		46.69	12.41	0	37.5		-10	55
12500		46.85	12.41	0	37.5		-10	55
12515		46.85	12.41	0	37.5		-10	55
12520		46.94	12.41	0	37.5		-10	55
12540		47.07	12.41	0	37.5		-10	55
12560		47.27	12.41	0	37.5		-10	55
12580		47.28	12.36	0	37.5		-10	55
12600		47.31	12.36	0	37.5		-10	55
12620		47.26	12.36	0	37.5		-10	55
12640		47.48	12.36	0	37.5		-10	55
12660		47.43	12.36	0	37.5		-10	55
12680		47.63	12.36	0	37.5		-10	55
12700		47.58	12.36	0	37.5		-10	55
12705		47.58	12.36	0	37.5		-10	55
12720		47.58	12.36	0	37.5		-10	55
12740		47.65	12.36	0	37.5		-10	55
12760		47.7	12.36	0	37.5		-10	55
12765		47.7	12.36	0	37.5		-10	55
12780		47.48	12.36	0	37.5		-10	55
12800		47.46	12.36	0	37.5		-10	55
12820		47.48	12.36	0	37.5		-10	55
12830		47.48	12.36	0	37.5		-10	55
12840		47.52	12.36	0	37.5		-10	55
12860		47.51	12.36	0	37.5		-10	55
12880		47.21	12.36	0	37.5		-10	55
12890		47.21	12.36	0	37.5		-10	55
12900		46.94	12.36	0	37.5		-10	55
12920		46.75	12.36	0	37.5		-10	55
12940		46.71	12.36	0	37.5		-10	55
12950		46.71	12.36	0	37.5		-10	55
12960		46.68	12.36	0	37.5		-10	55
12980		46.45	12.36	0	37.5		-10	55
13000		46.16	12.36	0	37.5		-10	55
13015		46.16	12.36	0	37.5		-10	55
13020		46.17	12.36	0	37.5		-10	55
13040		45.9	12.36	0	37.5		-10	55
13060		45.59	12.36	0	37.5		-10	55
13075		45.59	12.36	0	37.5		-10	55
13080		45.47	12.36	0	37.5		-10	55
13100		45.16	12.36	0	37.5		-10	55
13120		44.99	12.36	0	37.5		-10	55
13140		44.72	12.73	0	37.5		-10	55
13160		44.55	12.73	0	37.5		-10	55
13180		44.26	12.73	0	37.5		-10	55
13200		43.95	12.73	0	37.5		-10	55
13220		43.96	12.73	0	37.5		-10	55
13240		43.63	12.73	0	37.5		-10	55
13260		43.31	12.73	0	37.5		-10	55
13265		43.31	12.73	0	37.5		-10	55
13280		43.07	12.73	0	37.5		-10	55
13300		42.87	12.73	0	37.5		-10	55
13320		42.73	12.73	0	37.5		-10	55
13325		42.73	12.73	0	37.5		-10	55
13340		42.52	12.73	0	37.5		-10	55
13360		42.41	12.73	0	37.5		-10	55
13380		42.22	12.73	0	37.5		-10	55
13390		42.22	12.73	0	37.5		-10	55
13400		42.03	12.73	0	37.5		-10	55
13420		41.92	12.73	0	37.5		-10	55
13440		41.59	12.73	0	37.5		-10	55
13450		41.59	12.73	0	37.5		-10	55
13460		41.51	12.73	0	37.5		-10	55
13480		41.21	12.73	0	37.5		-10	55
13500		41.08	12.73	0	37.5		-10	55
13515		41.08	12.73	0	37.5		-10	55
13520		41.02	12.73	0	37.5		-10	55
13540		40.7	12.73	0	37.5		-10	55
13560		40.47	12.73	0	37.5		-10	55
13575		40.47	12.73	0	37.5		-10	55
13580		40.48	12.73	0	37.5		-10	55
13600		40.16	12.73	0	37.5		-10	55
13620		39.95	12.73	0	37.5		-10	55
13640		39.98	12.48	0	37.5		-10	55
13660		39.81	12.48	0	37.5		-10	55
13680		39.52	12.48	0	37.5		-10	55
13700		39.45	12.48	0	37.5		-10	55
13720		39.33	12.48	0	37.5		-10	55
13740		39.11	12.48	0	37.5		-10	55
13760		38.92	12.48	0	37.5		-10	55
13765		38.92	12.48	0	37.5		-10	55
13780		38.72	12.48	0	37.5		-10	55
13800		38.74	12.48	0	37.5		-10	55
13820		38.52	12.48	0	37.5		-10	55
13825		38.52	12.48	0	37.5		-10	55
13840		38.58	12.48	0	37.5		-10	55
13860		38.4	12.48	0	37.5		-10	55
13880		38.33	12.48	0	37.5		-10	55
13890		38.33	12.48	0	37.5		-10	55
13900		38.14	12.48	0	37.5		-10	55
13920		38.07	12.48	0	37.5		-10	55
13940		38.06	12.48	0	37.5		-10	55
13950		38.06	12.48	0	37.5		-10	55
13960		37.94	12.48	0	37.5		-10	55
13980		37.93	12.48	0	37.5		-10	55
14000		37.8	12.48	0	37.5		-10	55
14015		37.8	12.48	0	37.5		-10	55
14020		37.89	12.48	0	37.5		-10	55
14040		37.74	12.48	0	37.5		-10	55
14060		37.77	12.48	0	37.5		-10	55
14075		37.77	12.48	0	37.5		-10	55
14080		37.66	12.48	0	37.5		-10	55
14100		37.67	12.48	0	37.5		-10	55
14120		37.6	12.48	0	37.5		-10	55
14140		37.59	12.41	0	37.5		-10	55
14160		37.57	12.41	0	37.5		-10	55
14180		37.71	12.41	0	37.5		-10	55
14200		37.7	12.41	0	37.5		-10	55
14220		37.6	12.41	0	37.5		-10	55
14240		37.6	12.41	0	37.5		-10	55
14260		37.78	12.41	0	37.5		-10	55
14280		37.62	12.41	0	37.5		-10	55
14300		37.74	12.41	0	37.5		-10	55
14320		37.7	12.41	0	37.5		-10	55
14325		37.7	12.41	0	37.5		-10	55
14340		37.69	12.41	0	37.5		-10	55
14360		37.86	12.41	0	37.5		-10	55
14380		37.86	12.41	0	37.5		-10	55
14385		37.86	12.41	0	37.5		-10	55
14400		37.9	12.41	0	37.5		-10	55
14420		38.12	12.41	0	37.5		-10	55
14440		38.23	12.41	0	37.5		-10	55
14450		38.23	12.41	0	37.5		-10	55
14460		38.25	12.41	0	37.5		-10	55
14480		38.34	12.41	0	37.5		-10	55
14500		38.4	12.41	0	37.5		-10	55
14510		38.4	12.41	0	37.5		-10	55
14520		38.67	12.41	0	37.5		-10	55
14540		38.82	12.41	0	37.5		-10	55
14560		39	12.41	0	37.5		-10	55
14575		39	12.41	0	37.5		-10	55
14580		38.95	12.41	0	37.5		-10	55
14600		39.17	12.41	0	37.5		-10	55
14620		39.41	12.41	0	37.5		-10	55
14635		39.41	12.41	0	37.5		-10	55
14640		39.6	12.41	0	37.5		-10	55
14660		39.82	12.41	0	37.5		-10	55
14680		39.93	12.41	0	37.5		-10	55
14700		40.13	12.66	0	37.5		-10	55
14720		40.38	12.66	0	37.5		-10	55
14740		40.79	12.66	0	37.5		-10	55
14760		40.74	12.66	0	37.5		-10	55
14780		41.08	12.66	0	37.5		-10	55
14800		41.19	12.66	0	37.5		-10	55
14820		41.42	12.66	0	37.5		-10	55
14825		41.42	12.66	0	37.5		-10	55
14840		41.8	12.66	0	37.5		-10	55
14860		41.82	12.66	0	37.5		-10	55
14880		42.05	12.66	0	37.5		-10	55
14885		42.05	12.66	0	37.5		-10	55
14900		42.37	12.66	0	37.5		-10	55
14920		42.46	12.66	0	37.5		-10	55
14940		42.71	12.66	0	37.5		-10	55
14950		42.71	12.66	0	37.5		-10	55
14960		43.11	12.66	0	37.5		-10	55
14980		43.2	12.66	0	37.5		-10	55
15000		43.24	12.66	0	37.5		-10	55
15010		43.24	12.66	0	37.5		-10	55
15020		43.67	12.66	0	37.5		-10	55
15040		43.89	12.66	0	37.5		-10	55
15060		44	12.66	0	37.5		-10	55
15075		44	12.66	0	37.5		-10	55
15080		44.3	12.66	0	37.5		-10	55
15100		44.3	12.66	0	37.5		-10	55
15120		44.56	12.66	0	37.5		-10	55
15135		44.56	12.66	0	37.5		-10	55
15140		44.77	12.66	0	37.5		-10	55
15160		44.95	12.66	0	37.5		-10	55
15180		45.12	12.66	0	37.5		-10	55
15200		45.34	12.58	0	37.5		-10	55
15220		45.57	12.58	0	37.5		-10	55
15240		45.71	12.58	0	37.5		-10	55
15260		45.75	12.58	0	37.5		-10	55
15280		45.99	12.58	0	37.5		-10	55
15300		46.1	12.58	0	37.5		-10	55
15320		46.29	12.58	0	37.5		-10	55
15325		46.29	12.58	0	37.5		-10	55
15340		46.47	12.58	0	37.5		-10	55
15360		46.54	12.58	0	37.5		-10	55
15380		46.64	12.58	0	37.5		-10	55
15385		46.64	12.58	0	37.5		-10	55
15400		46.87	12.58	0	37.5		-10	55
15420		46.83	12.58	0	37.5		-10	55
15440		47.08	12.58	0	37.5		-10	55
15450		47.08	12.58	0	37.5		-10	55
15460		47.17	12.58	0	37.5		-10	55
15480		47.17	12.58	0	37.5		-10	55
15500		47.32	12.58	0	37.5		-10	55
15510		47.32	12.58	0	37.5		-10	55
15520		47.3	12.58	0	37.5		-10	55
15540		47.6	12.58	0	37.5		-10	55
15560		47.64	12.58	0	37.5		-10	55
15570		47.64	12.58	0	37.5		-10	55
15580		47.59	12.58	0	37.5		-10	55
15600		47.69	12.58	0	37.5		-10	55
15620		47.59	12.58	0	37.5		-10	55
15635		47.59	12.58	0	37.5		-10	55
15640		47.71	12.58	0	37.5		-10	55
15660		47.69	12.58	0	37.5		-10	55
15680		47.65	12.58	0	37.5		-10	55
15700		47.53	12.43	0	37.5		-10	55
15720		47.57	12.43	0	37.5		-10	55
15740		47.6	12.43	0	37.5		-10	55
15760		47.31	12.43	0	37.5		-10	55
15780		47.19	12.43	0	37.5		-10	55
15800		47.2	12.43	0	37.5		-10	55
15820		46.89	12.43	0	37.5		-10	55
15840		46.83	12.43	0	37.5		-10	55
15860		46.7	12.43	0	37.5		-10	55
15880		46.63	12.43	0	37.5		-10	55
15885		46.63	12.43	0	37.5		-10	55
15900		46.62	12.43	0	37.5		-10	55
15920		46.24	12.43	0	37.5		-10	55
15940		45.93	12.43	0	37.5		-10	55
15945		45.93	12.43	0	37.5		-10	55
15960		45.71	12.43	0	37.5		-10	55
15980		45.48	12.43	0	37.5		-10	55
16000		45.24	12.43	0	37.5		-10	55
16010		45.24	12.43	0	37.5		-10	55
16020		45.04	12.43	0	37.5		-10	55
16040		44.96	12.43	0	37.5		-10	55
16060		44.51	12.43	0	37.5		-10	55
16070		44.51	12.43	0	37.5		-10	55
16080		44.39	12.43	0	37.5		-10	55
16100		44.22	12.43	0	37.5		-10	55
16120		44.28	12.43	0	37.5		-10	55
16135		44.28	12.43	0	37.5		-10	55
16140		43.74	12.43	0	37.5		-10	55
16160		43.63	12.43	0	37.5		-10	55
16180		43.42	12.43	0	37.5		-10	55
16195		43.42	12.43	0	37.5		-10	55
16200		43.25	12.43	0	37.5		-10	55
16220		42.88	12.43	0	37.5		-10	55
16240		42.78	12.43	0	37.5		-10	55
16260		42.41	12.73	0	37.5		-10	55
16280		42.28	12.73	0	37.5		-10	55
16300		42.14	12.73	0	37.5		-10	55
16320		41.94	12.73	0	37.5		-10	55
16340		42.04	12.73	0	37.5		-10	55
16360		41.62	12.73	0	37.5		-10	55
16380		41.49	12.73	0	37.5		-10	55
16385		41.49	12.73	0	37.5		-10	55
16400		41.22	12.73	0	37.5		-10	55
16420		41.06	12.73	0	37.5		-10	55
16440		40.9	12.73	0	37.5		-10	55
16445		40.9	12.73	0	37.5		-10	55
16460		40.79	12.73	0	37.5		-10	55
16480		40.56	12.73	0	37.5		-10	55
16500		40.41	12.73	0	37.5		-10	55
16510		40.41	12.73	0	37.5		-10	55
16520		40.3	12.73	0	37.5		-10	55
16540		40.15	12.73	0	37.5		-10	55
16560		40.14	12.73	0	37.5		-10	55
16570		40.14	12.73	0	37.5		-10	55
16580		39.73	12.73	0	37.5		-10	55
16600		39.64	12.73	0	37.5		-10	55
16620		39.42	12.73	0	37.5		-10	55
16635		39.42	12.73	0	37.5		-10	55
16640		39.27	12.73	0	37.5		-10	55
16660		39.14	12.73	0	37.5		-10	55
16680		38.97	12.73	0	37.5		-10	55
16695		38.97	12.73	0	37.5		-10	55
16700		38.93	12.73	0	37.5		-10	55
16720		38.7	12.73	0	37.5		-10	55
16740		38.68	12.73	0	37.5		-10	55
16760		38.41	12.88	0	37.5		-10	55
16780		38.49	12.88	0	37.5		-10	55
16800		38.26	12.88	0	37.5		-10	55
16820		38.26	12.88	0	37.5		-10	55
16840		38.09	12.88	0	37.5		-10	55
16860		38.14	12.88	0	37.5		-10	55
16880		37.96	12.88	0	37.5		-10	55
16900		37.86	12.88	0	37.5		-10	55
16920		37.79	12.88	0	37.5		-10	55
16940		37.79	12.88	0	37.5		-10	55
16945		37.79	12.88	0	37.5		-10	55
16960		37.88	12.88	0	37.5		-10	55
16980		37.76	12.88	0	37.5		-10	55
17000		37.77	12.88	0	37.5		-10	55
17010		37.77	12.88	0	37.5		-10	55
17020		37.65	12.88	0	37.5		-10	55
17040		37.76	12.88	0	37.5		-10	55
17060		37.68	12.88	0	37.5		-10	55
17070		37.68	12.88	0	37.5		-10	55
17080		37.62	12.88	0	37.5		-10	55
17100		37.66	12.88	0	37.5		-10	55
17120		37.71	12.88	0	37.5		-10	55
17130		37.71	12.88	0	37.5		-10	55
17140		37.6	12.88	0	37.5		-10	55
17160		37.5	12.88	0	37.5		-10	55
17180		37.58	12.88	0	37.5		-10	55
17195		37.58	12.88	0	37.5		-10	55
17200		37.62	12.88	0	37.5		-10	55
17220		37.65	12.88	0	37.5		-10	55
17240		37.68	12.88	0	37.5		-10	55
17255		37.68	12.88	0	37.5		-10	55
17260		37.73	12.88	0	37.5		-10	55
17280		37.72	12.88	0	37.5		-10	55
17300		37.79	12.88	0	37.5		-10	55
17320		37.8	12.86	0	37.5		-10	55
17340		37.82	12.86	0	37.5		-10	55
17360		37.89	12.86	0	37.5		-10	55
17380		37.94	12.86	0	37.5		-10	55
17400		38.09	12.86	0	37.5		-10	55
17420		38.25	12.86	0	37.5		-10	55
17440		38.54	12.86	0	37.5		-10	55
17445		38.54	12.86	0	37.5		-10	55
17460		38.5	12.86	0	37.5		-10	55
17480		38.61	12.86	0	37.5		-10	55
17500		38.79	12.86	0	37.5		-10	55
17505		38.79	12.86	0	37.5		-10	55
17520		38.78	12.86	0	37.5		-10	55
17540		39.15	12.86	0	37.5		-10	55
17560		39.26	12.86	0	37.5		-10	55
17570		39.26	12.86	0	37.5		-10	55
17580		39.55	12.86	0	37.5		-10	55
17600		39.61	12.86	0	37.5		-10	55
17620		39.87	12.86	0	37.5		-10	55
17630		39.87	12.86	0	37.5		-10	55
17640		39.98	12.86	0	37.5		-10	55
17660		40.26	12.86	0	37.5		-10	55
17680		40.46	12.86	0	37.5		-10	55
17695		40.46	12.86	0	37.5		-10	55
17700		40.8	12.86	0	37.5		-10	55
17720		40.87	12.86	0	37.5		-10	55
17740		41.19	12.86	0	37.5		-10	55
17755		41.19	12.86	0	37.5		-10	55
17760		41.36	12.86	0	37.5		-10	55
17780		41.49	12.86	0	37.5		-10	55
17800		41.78	12.86	0	37.5		-10	55
17820		42.04	13.01	0	37.5		-10	55
17840		42.28	13.01	0	37.5		-10	55
17860		42.36	13.01	0	37.5		-10	55
17880		42.65	13.01	0	37.5		-10	55
17900		42.81	13.01	0	37.5		-10	55
17920		43.07	13.01	0	37.5		-10	55
17940		43.23	13.01	0	37.5		-10	55
17945		43.23	13.01	0	37.5		-10	55
17960		43.38	13.01	0	37.5		-10	55
17980		43.69	13.01	0	37.5		-10	55
18000		43.81	13.01	0	37.5		-10	55
18005		43.81	13.01	0	37.5		-10	55
18020		44.06	13.01	0	37.5		-10	55
18040		44.27	13.01	0	37.5		-10	55
18060		44.41	13.01	0	37.5		-10	55
18070		44.41	13.01	0	37.5		-10	55
18080		44.63	13.01	0	37.5		-10	55
18100		44.91	13.01	0	37.5		-10	55
18120		44.89	13.01	0	37.5		-10	55
18130		44.89	13.01	0	37.5		-10	55
18140		45.15	13.01	0	37.5		-10	55
18160		45.5	13.01	0	37.5		-10	55
18180		45.44	13.01	0	37.5		-10	55
18195		45.44	13.01	0	37.5		-10	55
18200		45.63	13.01	0	37.5		-10	55
18220		45.85	13.01	0	37.5		-10	55
18240		46.15	13.01	0	37.5		-10	55
18255		46.15	13.01	0	37.5		-10	55
18260		46.33	13.01	0	37.5		-10	55
18280		46.45	13.01	0	37.5		-10	55
18300		46.64	13.01	0	37.5		-10	55
18320		46.7	13.04	0	37.5		-10	55
18340		46.78	13.04	0	37.5		-10	55
18360		46.91	13.04	0	37.5		-10	55
18380		46.88	13.04	0	37.5		-10	55
18400		47.04	13.04	0	37.5		-10	55
18420		47.09	13.04	0	37.5		-10	55
18440		47.37	13.04	0	37.5		-10	55
18445		47.37	13.04	0	37.5		-10	55
18460		47.22	13.04	0	37.5		-10	55
18480		47.32	13.04	0	37.5		-10	55
18500		47.38	13.04	0	37.5		-10	55
18505		47.38	13.04	0	37.5		-10	55
18520		47.44	13.04	0	37.5		-10	55
18540		47.68	13.04	0	37.5		-10	55
18560		47.62	13.04	0	37.5		-10	55
18565		47.62	13.04	0	37.5		-10	55
18580		47.6	13.04	0	37.5		-10	55
18600		47.55	13.04	0	37.5		-10	55
18620		47.55	13.04	0	37.5		-10	55
18630		47.55	13.04	0	37.5		-10	55
18640		47.48	13.04	0	37.5		-10	55
18660		47.48	13.04	0	37.5		-10	55
18680		47.41	13.04	0	37.5		-10	55
18690		47.41	13.04	0	37.5		-10	55
18700		47.34	13.04	0	37.5		-10	55
18720		47.42	13.04	0	37.5		-10	55
18740		47.02	13.04	0	37.5		-10	55
18755		47.02	13.04	0	37.5		-10	55
18760		47.03	13.04	0	37.5		-10	55
18780		46.89	13.04	0	37.5		-10	55
18800		46.75	13.04	0	37.5		-10	55
18815		46.75	13.04	0	37.5		-10	55
18820		46.56	13.04	0	37.5		-10	55
18840		46.53	13.04	0	37.5		-10	55
18860		46.26	13.04	0	37.5		-10	55
18880		46.1	12.93	0	37.5		-10	55
18900		45.84	12.93	0	37.5		-10	55
18920		45.68	12.93	0	37.5		-10	55
18940		45.59	12.93	0	37.5		-10	55
18960		45.18	12.93	0	37.5		-10	55
18980		45.02	12.93	0	37.5		-10	55
19000		44.82	12.93	0	37.5		-10	55
19005		44.82	12.93	0	37.5		-10	55
19020		44.47	12.93	0	37.5		-10	55
19040		44.3	12.93	0	37.5		-10	55
19060		44.1	12.93	0	37.5		-10	55
19065		44.1	12.93	0	37.5		-10	55
19080		44.01	12.93	0	37.5		-10	55
19100		43.84	12.93	0	37.5		-10	55
19120		43.48	12.93	0	37.5		-10	55
19130		43.48	12.93	0	37.5		-10	55
19140		43.35	12.93	0	37.5		-10	55
19160		43.26	12.93	0	37.5		-10	55
19180		42.9	12.93	0	37.5		-10	55
19190		42.9	12.93	0	37.5		-10	55
19200		42.66	12.93	0	37.5		-10	55
19220		42.62	12.93	0	37.5		-10	55
19240		42.1	12.93	0	37.5		-10	55
19255		42.1	12.93	0	37.5		-10	55
19260		42.19	12.93	0	37.5		-10	55
19280		41.93	12.93	0	37.5		-10	55
19300		41.76	12.93	0	37.5		-10	55
19315		41.76	12.93	0	37.5		-10	55
19320		41.57	12.93	0	37.5		-10	55
19340		41.45	12.93	0	37.5		-10	55
19360		41.2	12.93	0	37.5		-10	55
19380		40.95	13.04	0	37.5		-10	55
19400		40.94	13.04	0	37.5		-10	55
19420		40.75	13.04	0	37.5		-10	55
19440		40.53	13.04	0	37.5		-10	55
19460		40.23	13.04	0	37.5		-10	55
19480		40.29	13.04	0	37.5		-10	55
19500		39.98	13.04	0	37.5		-10	55
19505		39.98	13.04	0	37.5		-10	55
19520		39.94	13.04	0	37.5		-10	55
19540		39.78	13.04	0	37.5		-10	55
19560		39.54	13.04	0	37.5		-10	55
19565		39.54	13.04	0	37.5		-10	55
19580		39.43	13.04	0	37.5		-10	55
19600		39.4	13.04	0	37.5		-10	55
19620		39.22	13.04	0	37.5		-10	55
19630		39.22	13.04	0	37.5		-10	55
19640		38.97	13.04	0	37.5		-10	55
19660		38.85	13.04	0	37.5		-10	55
19680		38.68	13.04	0	37.5		-10	55
19690		38.68	13.04	0	37.5		-10	55
19700		38.69	13.04	0	37.5		-10	55
19720		38.5	13.04	0	37.5		-10	55
19740		38.4	13.04	0	37.5		-10	55
19750		38.4	13.04	0	37.5		-10	55
19760		38.22	13.04	0	37.5		-10	55
19780		38.27	13.04	0	37.5		-10	55
19800		38.05	13.04	0	37.5		-10	55
19815		38.05	13.04	0	37.5		-10	55
19820		37.97	13.04	0	37.5		-10	55
19840		38	13.04	0	37.5		-10	55
19860		37.84	13.04	0	37.5		-10	55
19875		37.84	13.04	0	37.5		-10	55
19880		37.78	13.04	0	37.5		-10	55
19900		37.71	13.04	0	37.5		-10	55
19920		37.64	13.04	0	37.5		-10	55
19940		37.74	13.13	0	37.5		-10	55
19960		37.79	13.13	0	37.5		-10	55
19980		37.61	13.13	0	37.5		-10	55
20000		37.54	13.13	0	37.5		-10	55
20005		37.54	13.13	0	37.5		-10	55
20020		37.57	13.13	0	37.5		-10	55
20040		37.74	13.13	0	37.5		-10	55
20060		37.47	13.13	0	37.5		-10	55
20065		37.47	13.13	0	37.5		-10	55
20080		37.65	13.13	0	37.5		-10	55
20100		37.62	13.13	0	37.5		-10	55
20120		37.56	13.13	0	37.5		-10	55
20125		37.56	13.13	0	37.5		-10	55
20140		37.73	13.13	0	37.5		-10	55
20160		37.6	13.13	0	37.5		-10	55
20180		37.66	13.13	0	37.5		-10	55
20190		37.66	13.13	0	37.5		-10	55
20200		37.57	13.13	0	37.5		-10	55
20220		37.75	13.13	0	37.5		-10	55
20240		37.7	13.13	0	37.5		-10	55
20250		37.7	13.13	0	37.5		-10	55
20260		37.88	13.13	0	37.5		-10	55
20280		37.93	13.13	0	37.5		-10	55
20300		37.9	13.13	0	37.5		-10	55
20315		37.9	13.13	0	37.5		-10	55
20320		38.05	13.13	0	37.5		-10	55
20340		38.18	13.13	0	37.5		-10	55
20360		38.37	13.13	0	37.5		-10	55
20375		38.37	13.13	0	37.5		-10	55
20380		38.43	13.13	0	37.5		-10	55
20400		38.58	13.13	0	37.5		-10	55
20420		38.82	13.13	0	37.5		-10	55
20440		38.99	13.18	0	37.5		-10	55
20460		39.1	13.18	0	37.5		-10	55
20480		39.3	13.18	0	37.5		-10	55
20500		39.47	13.18	0	37.5		-10	55
20520		39.74	13.18	0	37.5		-10	55
20540		39.87	13.18	0	37.5		-10	55
20560		40.13	13.18	0	37.5		-10	55
20565		40.13	13.18	0	37.5		-10	55
20580		40.2	13.18	0	37.5		-10	55
20600		40.58	13.18	0	37.5		-10	55
20620		40.82	13.18	0	37.5		-10	55
20625		40.82	13.18	0	37.5		-10	55
20640		40.91	13.18	0	37.5		-10	55
20660		41.24	13.18	0	37.5		-10	55
20680		41.4	13.18	0	37.5		-10	55
20690		41.4	13.18	0	37.5		-10	55
20700		41.57	13.18	0	37.5		-10	55
20720		41.89	13.18	0	37.5		-10	55
20740		41.97	13.18	0	37.5		-10	55
20750		41.97	13.18	0	37.5		-10	55
20760		42.23	13.18	0	37.5		-10	55
20780		42.41	13.18	0	37.5		-10	55
20800		42.76	13.18	0	37.5		-10	55
20815		42.76	13.18	0	37.5		-10	55
20820		42.97	13.18	0	37.5		-10	55
20840		43.17	13.18	0	37.5		-10	55
20860		43.42	13.18	0	37.5		-10	55
20875		43.42	13.18	0	37.5		-10	55
20880		43.57	13.18	0	37.5		-10	55
20900		43.67	13.18	0	37.5		-10	55
20920		43.88	13.18	0	37.5		-10	55
20940		44.06	13.13	0	37.5		-10	55
20960		44.27	13.13	0	37.5		-10	55
20980		44.34	13.13	0	37.5		-10	55
21000		44.76	13.13	0	37.5		-10	55
21020		44.89	13.13	0	37.5		-10	55
21040		45.19	13.13	0	37.5		-10	55
21060		45.41	13.13	0	37.5		-10	55
21065		45.41	13.13	0	37.5		-10	55
21080		45.51	13.13	0	37.5		-10	55
21100		45.64	13.13	0	37.5		-10	55
21120		45.81	13.13	0	37.5		-10	55
21125		45.81	13.13	0	37.5		-10	55
21140		46.04	13.13	0	37.5		-10	55
21160		46.19	13.13	0	37.5		-10	55
21180		46.22	13.13	0	37.5		-10	55
21185		46.22	13.13	0	37.5		-10	55
21200		46.43	13.13	0	37.5		-10	55
21220		46.52	13.13	0	37.5		-10	55
21240		46.59	13.13	0	37.5		-10	55
21250		46.59	13.13	0	37.5		-10	55
21260		46.67	13.13	0	37.5		-10	55
21280		46.9	13.13	0	37.5		-10	55
21300		46.95	13.13	0	37.5		-10	55
21315		46.95	13.13	0	37.5		-10	55
21320		47	13.13	0	37.5		-10	55
21340		47.11	13.13	0	37.5		-10	55
21360		47.33	13.13	0	37.5		-10	55
21375		47.33	13.13	0	37.5		-10	55
21380		47.3	13.13	0	37.5		-10	55
21400		47.22	13.13	0	37.5		-10	55
21420		47.58	13.13	0	37.5		-10	55
21435		47.58	13.13	0	37.5		-10	55
21440		47.51	13.13	0	37.5		-10	55
21460		47.61	13.13	0	37.5		-10	55
21480		47.58	13.13	0	37.5		-10	55
21500		47.53	13.23	0	37.5		-10	55
21520		47.5	13.23	0	37.5		-10	55
21540		47.55	13.23	0	37.5		-10	55
21560		47.59	13.23	0	37.5		-10	55
21580		47.43	13.23	0	37.5		-10	55
21600		47.43	13.23	0	37.5		-10	55
21620		47.24	13.23	0	37.5		-10	55
21625		47.24	13.23	0	37.5		-10	55
21640		47.28	13.23	0	37.5		-10	55
21660		47.03	13.23	0	37.5		-10	55
21680		46.95	13.23	0	37.5		-10	55
21685		46.95	13.23	0	37.5		-10	55
21700		46.82	13.23	0	37.5		-10	55
21720		46.64	13.23	0	37.5		-10	55
21740		46.36	13.23	0	37.5		-10	55
21750		46.36	13.23	0	37.5		-10	55
21760		46.31	13.23	0	37.5		-10	55
21780		46.22	13.23	0	37.5		-10	55
21800		45.98	13.23	0	37.5		-10	55
21810		45.98	13.23	0	37.5		-10	55
21820		45.73	13.23	0	37.5		-10	55
21840		45.71	13.23	0	37.5		-10	55
21860		45.46	13.23	0	37.5		-10	55
21875		45.46	13.23	0	37.5		-10	55
21880		45.23	13.23	0	37.5		-10	55
21900		44.87	13.23	0	37.5		-10	55
21920		44.7	13.23	0	37.5		-10	55
21935		44.7	13.23	0	37.5		-10	55
21940		44.6	13.23	0	37.5		-10	55
21960		44.3	13.23	0	37.5		-10	55
21980		44.05	13.23	0	37.5		-10	55
22000		43.91	13.26	0	37.5		-10	55
22020		43.73	13.26	0	37.5		-10	55
22040		43.45	13.26	0	37.5		-10	55
22060		43.33	13.26	0	37.5		-10	55
22080		42.98	13.26	0	37.5		-10	55
22100		42.84	13.26	0	37.5		-10	55
22120		42.58	13.26	0	37.5		-10	55
22125		42.58	13.26	0	37.5		-10	55
22140		42.56	13.26	0	37.5		-10	55
22160		42.27	13.26	0	37.5		-10	55
22180		42.1	13.26	0	37.5		-10	55
22185		42.1	13.26	0	37.5		-10	55
22200		41.75	13.26	0	37.5		-10	55
22220		41.73	13.26	0	37.5		-10	55
22240		41.42	13.26	0	37.5		-10	55
22250		41.42	13.26	0	37.5		-10	55
22260		41.35	13.26	0	37.5		-10	55
22280		41.17	13.26	0	37.5		-10	55
22300		41.01	13.26	0	37.5		-10	55
22310		41.01	13.26	0	37.5		-10	55
22320		40.68	13.26	0	37.5		-10	55
22340		40.73	13.26	0	37.5		-10	55
22360		40.56	13.26	0	37.5		-10	55
22375		40.56	13.26	0	37.5		-10	55
22380		40.3	13.26	0	37.5		-10	55
22400		40.27	13.26	0	37.5		-10	55
22420		40.12	13.26	0	37.5		-10	55
22435		40.12	13.26	0	37.5		-10	55
22440		39.86	13.26	0	37.5		-10	55
22460		39.64	13.26	0	37.5		-10	55
22480		39.54	13.26	0	37.5		-10	55
22500		39.47	13.38	0	37.5		-10	55
22520		39.32	13.38	0	37.5		-10	55
22540		39.09	13.38	0	37.5		-10	55
22560		39.04	13.38	0	37.5		-10	55
22580		38.74	13.38	0	37.5		-10	55
22600		38.69	13.38	0	37.5		-10	55
22620		38.66	13.38	0	37.5		-10	55
22625		38.66	13.38	0	37.5		-10	55
22640		38.47	13.38	0	37.5		-10	55
22660		38.33	13.38	0	37.5		-10	55
22680		38.24	13.38	0	37.5		-10	55
22685		38.24	13.38	0	37.5		-10	55
22700		38.12	13.38	0	37.5		-10	55
22720		38.09	13.38	0	37.5		-10	55
22740		38.05	13.38	0	37.5		-10	55
22745		38.05	13.38	0	37.5		-10	55
22760		37.85	13.38	0	37.5		-10	55
22780		37.85	13.38	0	37.5		-10	55
22800		37.88	13.38	0	37.5		-10	55
22810		37.88	13.38	0	37.5		-10	55
22820		37.8	13.38	0	37.5		-10	55
22840		37.78	13.38	0	37.5		-10	55
22860		37.79	13.38	0	37.5		-10	55
22870		37.79	13.38	0	37.5		-10	55
22880		37.65	13.38	0	37.5		-10	55
22900		37.62	13.38	0	37.5		-10	55
22920		37.65	13.38	0	37.5		-10	55
22935		37.65	13.38	0	37.5		-10	55
22940		37.52	13.38	0	37.5		-10	55
22960		37.42	13.38	0	37.5		-10	55
22980		37.49	13.38	0	37.5		-10	55
22995		37.49	13.38	0	37.5		-10	55
23000		37.5	13.38	0	37.5		-10	55
23020		37.5	13.38	0	37.5		-10	55
23040		37.56	13.38	0	37.5		-10	55
23060		37.68	13.54	0	37.5		-10	55
23080		37.67	13.54	0	37.5		-10	55
23100		37.7	13.54	0	37.5		-10	55
23120		37.71	13.54	0	37.5		-10	55
23140		37.67	13.54	0	37.5		-10	55
23160		37.8	13.54	0	37.5		-10	55
23180		37.68	13.54	0	37.5		-10	55
23185		37.68	13.54	0	37.5		-10	55
23200		37.91	13.54	0	37.5		-10	55
23220		38.07	13.54	0	37.5		-10	55
23240		38.16	13.54	0	37.5		-10	55
23245		38.16	13.54	0	37.5		-10	55
23260		38.31	13.54	0	37.5		-10	55
23280		38.49	13.54	0	37.5		-10	55
23300		38.47	13.54	0	37.5		-10	55
23310		38.47	13.54	0	37.5		-10	55
23320		38.68	13.54	0	37.5		-10	55
23340		38.87	13.54	0	37.5		-10	55
23360		39.09	13.54	0	37.5		-10	55
23370		39.09	13.54	0	37.5		-10	55
23380		39.22	13.54	0	37.5		-10	55
23400		39.41	13.54	0	37.5		-10	55
23420		39.57	13.54	0	37.5		-10	55
23435		39.57	13.54	0	37.5		-10	55
23440		39.87	13.54	0	37.5		-10	55
23460		39.98	13.54	0	37.5		-10	55
23480		40.14	13.54	0	37.5		-10	55
23495		40.14	13.54	0	37.5		-10	55
23500		40.6	13.54	0	37.5		-10	55
23520		40.71	13.54	0	37.5		-10	55
23540		40.91	13.54	0	37.5		-10	55
23560		41.15	13.48	0	37.5		-10	55
23580		41.26	13.48	0	37.5		-10	55
23600		41.57	13.48	0	37.5		-10	55
23620		41.66	13.48	0	37.5		-10	55
23640		41.98	13.48	0	37.5		-10	55
23660		42.23	13.48	0	37.5		-10	55
23680		42.18	13.48	0	37.5		-10	55
23685		42.18	13.48	0	37.5		-10	55
23700		42.57	13.48	0	37.5		-10	55
23720		42.85	13.48	0	37.5		-10	55
23740		43.05	13.48	0	37.5		-10	55
23745		43.05	13.48	0	37.5		-10	55
23760		43.19	13.48	0	37.5		-10	55
23780		43.46	13.48	0	37.5		-10	55
23800		43.82	13.48	0	37.5		-10	55
23810		43.82	13.48	0	37.5		-10	55
23820		44.01	13.48	0	37.5		-10	55
23840		43.98	13.48	0	37.5		-10	55
23860		44.21	13.48	0	37.5		-10	55
23870		44.21	13.48	0	37.5		-10	55
23880		44.45	13.48	0	37.5		-10	55
23900		44.69	13.48	0	37.5		-10	55
23920		44.77	13.48	0	37.5		-10	55
23935		44.77	13.48	0	37.5		-10	55
23940		45.01	13.48	0	37.5		-10	55
23960		45.26	13.48	0	37.5		-10	55
23980		45.33	13.48	0	37.5		-10	55
23995		45.33	13.48	0	37.5		-10	55
24000		45.66	13.48	0	37.5		-10	55
24020		45.9	13.48	0	37.5		-10	55
24040		45.94	13.48	0	37.5		-10	55
24055		45.94	13.48	0	37.5		-10	55
24060		46.25	13.48	0	37.5		-10	55
24080		46.28	13.48	0	37.5		-10	55
24100		46.59	13.48	0	37.5		-10	55
24120		46.64	13.39	0	37.5		-10	55
24140		46.75	13.39	0	37.5		-10	55
24160		46.8	13.39	0	37.5		-10	55
24180		46.86	13.39	0	37.5		-10	55
24200		47.04	13.39	0	37.5		-10	55
24220		47.03	13.39	0	37.5		-10	55
24240		47.15	13.39	0	37.5		-10	55
24245		47.15	13.39	0	37.5		-10	55
24260		47.19	13.39	0	37.5		-10	55
24280		47.32	13.39	0	37.5		-10	55
24300		47.43	13.39	0	37.5		-10	55
24305		47.43	13.39	0	37.5		-10	55
24320		47.33	13.39	0	37.5		-10	55
24340		47.43	13.39	0	37.5		-10	55
24360		47.35	13.39	0	37.5		-10	55
24370		47.35	13.39	0	37.5		-10	55
24380		47.42	13.39	0	37.5		-10	55
24400		47.48	13.39	0	37.5		-10	55
24420		47.44	13.39	0	37.5		-10	55
24430		47.44	13.39	0	37.5		-10	55
24440		47.37	13.39	0	37.5		-10	55
24460		47.43	13.39	0	37.5		-10	55
24480		47.39	13.39	0	37.5		-10	55
24495		47.39	13.39	0	37.5		-10	55
24500		47.36	13.39	0	37.5		-10	55
24520		47.04	13.39	0	37.5		-10	55
24540		47.17	13.39	0	37.5		-10	55
24555		47.17	13.39	0	37.5		-10	55
24560		46.91	13.39	0	37.5		-10	55
24580		46.98	13.39	0	37.5		-10	55
24600		46.76	13.39	0	37.5		-10	55
24620		46.45	13.71	0	37.5		-10	55
24640		46.4	13.71	0	37.5		-10	55
24660		46.3	13.71	0	37.5		-10	55
24680		46.12	13.71	0	37.5		-10	55
24700		45.95	13.71	0	37.5		-10	55
24720		45.89	13.71	0	37.5		-10	55
24740		45.64	13.71	0	37.5		-10	55
24745		45.64	13.71	0	37.5		-10	55
24760		45.45	13.71	0	37.5		-10	55
24780		45.23	13.71	0	37.5		-10	55
24800		45.01	13.71	0	37.5		-10	55
24805		45.01	13.71	0	37.5		-10	55
24820		44.78	13.71	0	37.5		-10	55
24840		44.52	13.71	0	37.5		-10	55
24860		44.14	13.71	0	37.5		-10	55
24870		44.14	13.71	0	37.5		-10	55
24880		44	13.71	0	37.5		-10	55
24900		43.96	13.71	0	37.5		-10	55
24920		43.57	13.71	0	37.5		-10	55
24930		43.57	13.71	0	37.5		-10	55
24940		43.35	13.71	0	37.5		-10	55
24960		43.24	13.71	0	37.5		-10	55
24980		43.07	13.71	0	37.5		-10	55
24995		43.07	13.71	0	37.5		-10	55
25000		42.83	13.71	0	37.5		-10	55
25020		42.59	13.71	0	37.5		-10	55
25040		42.6	13.71	0	37.5		-10	55
25055		42.6	13.71	0	37.5		-10	55
25060		42.21	13.71	0	37.5		-10	55
25080		42.2	13.71	0	37.5		-10	55
25100		41.9	13.71	0	37.5		-10	55
25120		41.77	13.61	0	37.5		-10	55
25140		41.59	13.61	0	37.5		-10	55
25160		41.32	13.61	0	37.5		-10	55
25180		41.2	13.61	0	37.5		-10	55
25200		41.09	13.61	0	37.5		-10	55
25220		40.93	13.61	0	37.5		-10	55
25240		40.62	13.61	0	37.5		-10	55
25245		40.62	13.61	0	37.5		-10	55
25260		40.56	13.61	0	37.5		-10	55
25280		40.3	13.61	0	37.5		-10	55
25300		40.2	13.61	0	37.5		-10	55
25305		40.2	13.61	0	37.5		-10	55
25320		40.1	13.61	0	37.5		-10	55
25340		39.83	13.61	0	37.5		-10	55
25360		39.63	13.61	0	37.5		-10	55
25370		39.63	13.61	0	37.5		-10	55
25380		39.54	13.61	0	37.5		-10	55
25400		39.44	13.61	0	37.5		-10	55
25420		39.24	13.61	0	37.5		-10	55
25430		39.24	13.61	0	37.5		-10	55
25440		39.16	13.61	0	37.5		-10	55
25460		38.99	13.61	0	37.5		-10	55
25480		39.01	13.61	0	37.5		-10	55
25490		39.01	13.61	0	37.5		-10	55
25500		38.57	13.61	0	37.5		-10	55
25520		38.68	13.61	0	37.5		-10	55
25540		38.29	13.61	0	37.5		-10	55
25555		38.29	13.61	0	37.5		-10	55
25560		38.32	13.61	0	37.5		-10	55
25580		38.2	13.61	0	37.5		-10	55
25600		38.17	13.61	0	37.5		-10	55
25620		38.05	13.61	0	37.5		-10	55
25640		38.05	13.61	0	37.5		-10	55
25660		37.88	13.61	0	37.5		-10	55
25680		37.72	13.61	0	37.5		-10	55
25695		37.72	13.61	0	37.5		-10	55
25700		37.87	13.61	0	37.5		-10	55
25720		37.78	13.61	0	37.5		-10	55
25740		37.74	13.61	0	37.5		-10	55
25760		37.63	13.61	0	37.5		-10	55
25780		37.51	13.61	0	37.5		-10	55
25800		37.41	13.61	0	37.5		-10	55
25820		37.57	13.61	0	37.5		-10	55
25840		37.5	13.61	0	37.5		-10	55
25860		37.44	13.61	0	37.5		-10	55
25880		37.45	13.61	0	37.5		-10	55
25885		37.45	13.61	0	37.5		-10	55
25900		37.34	13.61	0	37.5		-10	55
25920		37.45	13.61	0	37.5		-10	55
25940		37.4	13.61	0	37.5		-10	55
25945		37.4	13.61	0	37.5		-10	55
25960		37.47	13.61	0	37.5		-10	55
25980		37.49	13.61	0	37.5		-10	55
26000		37.56	13.61	0	37.5		-10	55
26005		37.56	13.61	0	37.5		-10	55
26020		37.53	13.61	0	37.5		-10	55
26040		37.62	13.61	0	37.5		-10	55
26060		37.8	13.61	0	37.5		-10	55
26070		37.8	13.61	0	37.5		-10	55
26080		37.77	13.61	0	37.5		-10	55
26100		37.78	13.61	0	37.5		-10	55
26120		38	13.61	0	37.5		-10	55
26130		38	13.61	0	37.5		-10	55
26140		38.19	13.61	0	37.5		-10	55
26160		38.15	13.61	0	37.5		-10	55
26180		38.4	13.61	0	37.5		-10	55
26195		38.4	13.59	0	37.5		-10	55
26200		38.57	13.59	0	37.5		-10	55
26220		38.68	13.59	0	37.5		-10	55
26240		38.7	13.59	0	37.5		-10	55
26255		38.7	13.59	0	37.5		-10	55
26260		38.94	13.59	0	37.5		-10	55
26280		39.16	13.59	0	37.5		-10	55
26300		39.37	13.59	0	37.5		-10	55
26320		39.58	13.59	0	37.5		-10	55
26340		39.72	13.59	0	37.5		-10	55
26360		40.03	13.59	0	37.5		-10	55
26380		40.12	13.59	0	37.5		-10	55
26400		40.41	13.59	0	37.5		-10	55
26420		40.62	13.59	0	37.5		-10	55
26440		40.92	13.59	0	37.5		-10	55
26445		40.92	13.59	0	37.5		-10	55
26460		41.05	13.59	0	37.5		-10	55
26480		41.24	13.59	0	37.5		-10	55
26500		41.5	13.59	0	37.5		-10	55
26505		41.5	13.59	0	37.5		-10	55
26520		41.65	13.59	0	37.5		-10	55
26540		41.87	13.59	0	37.5		-10	55
26560		42.14	13.59	0	37.5		-10	55
26570		42.14	13.59	0	37.5		-10	55
26580		42.5	13.59	0	37.5		-10	55
26600		42.66	13.59	0	37.5		-10	55
26620		42.88	13.59	0	37.5		-10	55
26630		42.88	13.59	0	37.5		-10	55
26640		42.95	13.59	0	37.5		-10	55
26660		43.18	13.59	0	37.5		-10	55
26680		43.43	13.59	0	37.5		-10	55
26695		43.43	13.68	0	37.5		-10	55
26700		43.71	13.68	0	37.5		-10	55
26720		43.87	13.68	0	37.5		-10	55
26740		44.08	13.68	0	37.5		-10	55
26755		44.08	13.68	0	37.5		-10	55
26760		44.31	13.68	0	37.5		-10	55
26780		44.38	13.68	0	37.5		-10	55
26800		44.78	13.68	0	37.5		-10	55
26815		44.78	13.68	0	37.5		-10	55
26820		44.87	13.68	0	37.5		-10	55
26840		44.86	13.68	0	37.5		-10	55
26860		45.15	13.68	0	37.5		-10	55
26880		45.34	13.68	0	37.5		-10	55
26900		45.73	13.68	0	37.5		-10	55
26920		45.83	13.68	0	37.5		-10	55
26940		46.04	13.68	0	37.5		-10	55
26945		46.04	13.68	0	37.5		-10	55
26960		46.01	13.68	0	37.5		-10	55
26980		46.21	13.68	0	37.5		-10	55
27000		46.36	13.68	0	37.5		-10	55
27005		46.36	13.68	0	37.5		-10	55
27020		46.54	13.68	0	37.5		-10	55
27040		46.63	13.68	0	37.5		-10	55
27060		46.72	13.68	0	37.5		-10	55
27070		46.72	13.68	0	37.5		-10	55
27080		46.88	13.68	0	37.5		-10	55
27100		47	13.68	0	37.5		-10	55
27120		46.94	13.68	0	37.5		-10	55
27130		46.94	13.68	0	37.5		-10	55
27140		47.21	13.68	0	37.5		-10	55
27160		47.1	13.68	0	37.5		-10	55
27180		47.25	13.68	0	37.5		-10	55
27195		47.25	13.9	0	37.5		-10	55
27200		47.22	13.9	0	37.5		-10	55
27220		47.32	13.9	0	37.5		-10	55
27240		47.41	13.9	0	37.5		-10	55
27255		47.41	13.9	0	37.5		-10	55
27260		47.46	13.9	0	37.5		-10	55
27280		47.41	13.9	0	37.5		-10	55
27300		47.52	13.9	0	37.5		-10	55
27315		47.52	13.9	0	37.5		-10	55
27320		47.39	13.9	0	37.5		-10	55
27340		47.29	13.9	0	37.5		-10	55
27360		47.31	13.9	0	37.5		-10	55
27380		47.16	13.9	0	37.5		-10	55
27400		47.26	13.9	0	37.5		-10	55
27420		46.99	13.9	0	37.5		-10	55
27440		46.9	13.9	0	37.5		-10	55
27445		46.9	13.9	0	37.5		-10	55
27460		47.1	13.9	0	37.5		-10	55
27480		46.76	13.9	0	37.5		-10	55
27500		46.47	13.9	0	37.5		-10	55
27505		46.47	13.9	0	37.5		-10	55
27520		46.59	13.9	0	37.5		-10	55
27540		46.42	13.9	0	37.5		-10	55
27560		46.04	13.9	0	37.5		-10	55
27565		46.04	13.9	0	37.5		-10	55
27580		46.06	13.9	0	37.5		-10	55
27600		45.77	13.9	0	37.5		-10	55
27620		45.45	13.9	0	37.5		-10	55
27630		45.45	13.9	0	37.5		-10	55
27640		45.52	13.9	0	37.5		-10	55
27660		45.21	13.9	0	37.5		-10	55
27680		45.16	13.9	0	37.5		-10	55
27690		45.16	13.9	0	37.5		-10	55
27700		44.79	13.9	0	37.5		-10	55
27720		44.5	13.9	0	37.5		-10	55
27740		44.3	13.9	0	37.5		-10	55
27755		44.3	13.8	0	37.5		-10	55
27760		44.08	13.8	0	37.5		-10	55
27780		43.92	13.8	0	37.5		-10	55
27800		43.7	13.8	0	37.5		-10	55
27815		43.7	13.8	0	37.5		-10	55
27820		43.55	13.8	0	37.5		-10	55
27840		43.32	13.8	0	37.5		-10	55
27860		43.1	13.8	0	37.5		-10	55
27880		42.86	13.8	0	37.5		-10	55
27900		42.88	13.8	0	37.5		-10	55
27920		42.51	13.8	0	37.5		-10	55
27940		42.35	13.8	0	37.5		-10	55
27960		42.01	13.8	0	37.5		-10	55
27980		41.99	13.8	0	37.5		-10	55
28000		41.86	13.8	0	37.5		-10	55
28005		41.86	13.8	0	37.5		-10	55
28020		41.52	13.8	0	37.5		-10	55
28040		41.3	13.8	0	37.5		-10	55
28060		41.34	13.8	0	37.5		-10	55
28065		41.34	13.8	0	37.5		-10	55
28080		41.13	13.8	0	37.5		-10	55
28100		40.84	13.8	0	37.5		-10	55
28120		40.82	13.8	0	37.5		-10	55
28130		40.82	13.8	0	37.5		-10	55
28140		40.52	13.8	0	37.5		-10	55
28160		40.37	13.8	0	37.5		-10	55
28180		40.32	13.8	0	37.5		-10	55
28190		40.32	13.8	0	37.5		-10	55
28200		40.05	13.8	0	37.5		-10	55
28220		39.77	13.8	0	37.5		-10	55
28240		39.73	13.8	0	37.5		-10	55
28255		39.73	14	0	37.5		-10	55
28260		39.55	14	0	37.5		-10	55
28280		39.34	14	0	37.5		-10	55
28300		39.31	14	0	37.5		-10	55
28315		39.31	14	0	37.5		-10	55
28320		39.02	14	0	37.5		-10	55
28340		38.89	14	0	37.5		-10	55
28360		38.71	14	0	37.5		-10	55
28380		38.78	14	0	37.5		-10	55
28400		38.68	14	0	37.5		-10	55
28420		38.52	14	0	37.5		-10	55
28440		38.39	14	0	37.5		-10	55
28460		38.23	14	0	37.5		-10	55
28480		38.08	14	0	37.5		-10	55
28500		38.06	14	0	37.5		-10	55
28520		38.14	14	0	37.5		-10	55
28540		38	14	0	37.5		-10	55
28560		37.83	14	0	37.5		-10	55
28565		37.83	14	0	37.5		-10	55
28580		37.8	14	0	37.5		-10	55
28600		37.59	14	0	37.5		-10	55
28620		37.69	14	0	37.5		-10	55
28625		37.69	14	0	37.5		-10	55
28640		37.52	14	0	37.5		-10	55
28660		37.6	14	0	37.5		-10	55
28680		37.55	14	0	37.5		-10	55
28690		37.55	14	0	37.5		-10	55
28700		37.64	14	0	37.5		-10	55
28720		37.41	14	0	37.5		-10	55
28740		37.46	14	0	37.5		-10	55
28750		37.46	14	0	37.5		-10	55
28760		37.42	14	0	37.5		-10	55
28780		37.56	14	0	37.5		-10	55
28800		37.48	14	0	37.5		-10	55
28815		37.48	13.76	0	37.5		-10	55
28820		37.45	13.76	0	37.5		-10	55
28840		37.44	13.76	0	37.5		-10	55
28860		37.46	13.76	0	37.5		-10	55
28875		37.46	13.76	0	37.5		-10	55
28880		37.59	13.76	0	37.5		-10	55
28900		37.67	13.76	0	37.5		-10	55
28920		37.74	13.76	0	37.5		-10	55
28940		37.86	13.76	0	37.5		-10	55
28960		38.03	13.76	0	37.5		-10	55
28980		38.17	13.76	0	37.5		-10	55
29000		38.17	13.76	0	37.5		-10	55
29020		38.35	13.76	0	37.5		-10	55
29040		38.42	13.76	0	37.5		-10	55
29060		38.72	13.76	0	37.5		-10	55
29065		38.72	13.76	0	37.5		-10	55
29080		38.72	13.76	0	37.5		-10	55
29100		38.94	13.76	0	37.5		-10	55
29120		39.17	13.76	0	37.5		-10	55
29125		39.17	13.76	0	37.5		-10	55
29140		39.31	13.76	0	37.5		-10	55
29160		39.47	13.76	0	37.5		-10	55
29180		39.72	13.76	0	37.5		-10	55
29190		39.72	13.76	0	37.5		-10	55
29200		39.98	13.76	0	37.5		-10	55
29220		40.18	13.76	0	37.5		-10	55
29240		40.37	13.76	0	37.5		-10	55
29250		40.37	13.76	0	37.5		-10	55
29260		40.54	13.76	0	37.5		-10	55
29280		40.82	13.76	0	37.5		-10	55
29300		40.99	13.76	0	37.5		-10	55
29315		40.99	13.95	0	37.5		-10	55
29320		41.26	13.95	0	37.5		-10	55
29340		41.42	13.95	0	37.5		-10	55
29360		41.64	13.95	0	37.5		-10	55
29375		41.64	13.95	0	37.5		-10	55
29380		41.94	13.95	0	37.5		-10	55
29400		42.27	13.95	0	37.5		-10	55
29420		42.51	13.95	0	37.5		-10	55
29440		42.65	13.95	0	37.5		-10	55
29460		42.95	13.95	0	37.5		-10	55
29480		43	13.95	0	37.5		-10	55
29500		43.21	13.95	0	37.5		-10	55
29520		43.38	13.95	0	37.5		-10	55
29540		43.79	13.95	0	37.5		-10	55
29560		43.91	13.95	0	37.5		-10	55
29565		43.91	13.95	0	37.5		-10	55
29580		44.11	13.95	0	37.5		-10	55
29600		44.2	13.95	0	37.5		-10	55
29620		44.47	13.95	0	37.5		-10	55
29625		44.47	13.95	0	37.5		-10	55
29640		44.73	13.95	0	37.5		-10	55
29660		44.79	13.95	0	37.5		-10	55
29680		45.17	13.95	0	37.5		-10	55
29690		45.17	13.95	0	37.5		-10	55
29700		45.24	13.95	0	37.5		-10	55
29720		45.57	13.95	0	37.5		-10	55
29740		45.57	13.95	0	37.5		-10	55
29750		45.57	13.95	0	37.5		-10	55
29760		45.73	13.95	0	37.5		-10	55
29780		45.94	13.95	0	37.5		-10	55
29800		46.11	13.95	0	37.5		-10	55
29810		46.11	13.95	0	37.5		-10	55
29820		46.48	13.95	0	37.5		-10	55
29840		46.52	13.95	0	37.5		-10	55
29860		46.51	13.95	0	37.5		-10	55
29875		46.51	13.95	0	37.5		-10	55
29880		46.69	13.95	0	37.5		-10	55
29900		46.8	13.95	0	37.5		-10	55
29920		46.9	13.95	0	37.5		-10	55
29940		47.1	13.95	0	37.5		-10	55
29960		47.12	13.95	0	37.5		-10	55
29980		47.15	13.95	0	37.5		-10	55
30000		47.11	13.95	0	37.5		-10	55
30020		47.22	13.95	0	37.5		-10	55
30040		47.23	13.95	0	37.5		-10	55
30060		47.38	13.95	0	37.5		-10	55
30065		47.38	13.95	0	37.5		-10	55
30080		47.33	13.95	0	37.5		-10	55
30100		47.36	13.95	0	37.5		-10	55
30120		47.29	13.95	0	37.5		-10	55
30125		47.29	13.95	0	37.5		-10	55
30140		47.37	13.95	0	37.5		-10	55
30160		47.52	13.95	0	37.5		-10	55
30180		47.32	13.95	0	37.5		-10	55
30185		47.32	13.95	0	37.5		-10	55
30200		47.28	13.95	0	37.5		-10	55
30220		47.33	13.95	0	37.5		-10	55
30240		47.15	13.95	0	37.5		-10	55
30250		47.15	13.95	0	37.5		-10	55
30260		47.11	13.95	0	37.5		-10	55
30280		47.09	13.95	0	37.5		-10	55
30300		47.04	13.95	0	37.5		-10	55
30310		47.04	13.95	0	37.5		-10	55
30320		46.9	13.95	0	37.5		-10	55
30340		46.75	13.95	0	37.5		-10	55
30360		46.58	13.95	0	37.5		-10	55
30375		46.58	13.91	0	37.5		-10	55
30380		46.56	13.91	0	37.5		-10	55
30400		46.46	13.91	0	37.5		-10	55
30420		46.33	13.91	0	37.5		-10	55
30435		46.33	13.91	0	37.5		-10	55
30440		45.97	13.91	0	37.5		-10	55
30460		45.7	13.91	0	37.5		-10	55
30480		45.74	13.91	0	37.5		-10	55
30500		45.56	13.91	0	37.5		-10	55
30520		45.41	13.91	0	37.5		-10	55
30540		45.15	13.91	0	37.5		-10	55
30560		45.04	13.91	0	37.5		-10	55
30580		44.59	13.91	0	37.5		-10	55
30600		44.62	13.91	0	37.5		-10	55
30620		44.34	13.91	0	37.5		-10	55
30625		44.34	13.91	0	37.5		-10	55
30640		44.17	13.91	0	37.5		-10	55
30660		43.86	13.91	0	37.5		-10	55
30680		43.74	13.91	0	37.5		-10	55
30685		43.74	13.91	0	37.5		-10	55
30700		43.58	13.91	0	37.5		-10	55
30720		43.29	13.91	0	37.5		-10	55
30740		43.04	13.91	0	37.5		-10	55
30750		43.04	13.91	0	37.5		-10	55
30760		42.9	13.91	0	37.5		-10	55
30780		42.68	13.91	0	37.5		-10	55
30800		42.51	13.91	0	37.5		-10	55
30810		42.51	13.91	0	37.5		-10	55
30820		42.23	13.91	0	37.5		-10	55
30840		41.98	13.91	0	37.5		-10	55
30860		41.94	13.91	0	37.5		-10	55
30875		41.94	14.1	0	37.5		-10	55
30880		41.8	14.1	0	37.5		-10	55
30900		41.43	14.1	0	37.5		-10	55
30920		41.36	14.1	0	37.5		-10	55
30935		41.36	14.1	0	37.5		-10	55
30940		41.07	14.1	0	37.5		-10	55
30960		40.99	14.1	0	37.5		-10	55
30980		40.9	14.1	0	37.5		-10	55
31000		40.73	14.1	0	37.5		-10	55
31020		40.38	14.1	0	37.5		-10	55
31040		40.36	14.1	0	37.5		-10	55
31060		40.2	14.1	0	37.5		-10	55
31080		40.06	14.1	0	37.5		-10	55
31100		39.94	14.1	0	37.5		-10	55
31120		39.9	14.1	0	37.5		-10	55
31140		39.64	14.1	0	37.5		-10	55
31160		39.56	14.1	0	37.5		-10	55
31180		39.18	14.1	0	37.5		-10	55
31185		39.18	14.1	0	37.5		-10	55
31200		39.22	14.1	0	37.5		-10	55
31220		39	14.1	0	37.5		-10	55
31240		38.89	14.1	0	37.5		-10	55
31250		38.89	14.1	0	37.5		-10	55
31260		38.69	14.1	0	37.5		-10	55
31280		38.61	14.1	0	37.5		-10	55
31300		38.47	14.1	0	37.5		-10	55
31310		38.47	14.1	0	37.5		-10	55
31320		38.42	14.1	0	37.5		-10	55
31340		38.26	14.1	0	37.5		-10	55
31360		38.23	14.1	0	37.5		-10	55
31370		38.23	14.1	0	37.5		-10	55
31380		38.06	14.1	0	37.5		-10	55
31400		38	14.1	0	37.5		-10	55
31420		37.89	14.1	0	37.5		-10	55
31435		37.89	14.21	0	37.5		-10	55
31440		37.85	14.21	0	37.5		-10	55
31460		37.75	14.21	0	37.5		-10	55
31480		37.63	14.21	0	37.5		-10	55
31495		37.63	14.21	0	37.5		-10	55
31500		37.72	14.21	0	37.5		-10	55
31520		37.55	14.21	0	37.5		-10	55
31540		37.65	14.21	0	37.5		-10	55
31560		37.51	14.21	0	37.5		-10	55
31580		37.42	14.21	0	37.5		-10	55
31600		37.58	14.21	0	37.5		-10	55
31620		37.38	14.21	0	37.5		-10	55
31640		37.54	14.21	0	37.5		-10	55
31660		37.42	14.21	0	37.5		-10	55
31680		37.53	14.21	0	37.5		-10	55
31685		37.53	14.21	0	37.5		-10	55
31700		37.61	14.21	0	37.5		-10	55
31720		37.47	14.21	0	37.5		-10	55
31740		37.5	14.21	0	37.5		-10	55
31745		37.5	14.21	0	37.5		-10	55
31760		37.74	14.21	0	37.5		-10	55
31780		37.65	14.21	0	37.5		-10	55
31800		37.79	14.21	0	37.5		-10	55
31810		37.79	14.21	0	37.5		-10	55
31820		37.84	14.21	0	37.5		-10	55
31840		38.06	14.21	0	37.5		-10	55
31860		38.09	14.21	0	37.5		-10	55
31870		38.09	14.21	0	37.5		-10	55
31880		38.16	14.21	0	37.5		-10	55
31900		38.2	14.21	0	37.5		-10	55
31920		38.53	14.21	0	37.5		-10	55
31935		38.53	14.33	0	37.5		-10	55
31940		38.54	14.33	0	37.5		-10	55
31960		38.84	14.33	0	37.5		-10	55
31980		38.91	14.33	0	37.5		-10	55
31995		38.91	14.33	0	37.5		-10	55
32000		39.23	14.33	0	37.5		-10	55
32020		39.33	14.33	0	37.5		-10	55
32040		39.48	14.33	0	37.5		-10	55
32060		39.6	14.33	0	37.5		-10	55
32080		39.78	14.33	0	37.5		-10	55
32100		40.04	14.33	0	37.5		-10	55
32120		40.45	14.33	0	37.5		-10	55
32140		40.53	14.33	0	37.5		-10	55
32160		40.73	14.33	0	37.5		-10	55
32180		40.91	14.33	0	37.5		-10	55
32185		40.91	14.33	0	37.5		-10	55
32200		41.3	14.33	0	37.5		-10	55
32220		41.37	14.33	0	37.5		-10	55
[truncated: 327 more rows]
