# Supplementary material for: Clinical identification of the stimulus intensity to measure temporal summation of second pain
Source: Sci Rep. 2022 Jul 28;12:12915. doi: 10.1038/s41598-022-17171-6 (PMC9334644; doi:10.1038/s41598-022-17171-6)
Supplement: Supplementary file 2 — Supplementary Information 2. [file 41598_2022_17171_MOESM2_ESM.zip › 49 PT1.xlsx]

## Sheet: Sheet1
Timestamp [msec]	Heater [C]	Tec [C]	Water [C]	COVAS	Baseline [C]	Events	LimiterMin [C]	LimiterMax [C]
35		38.08	12.3	0	38.5		-10	55
55		38.05	12.3	0	38.5		-10	55
65		38.05	12.3	0	38.5		-10	55
75		38.02	12.3	0	38.5		-10	55
95		38.09	12.3	0	38.5		-10	55
115		38.18	12.3	0	38.5		-10	55
135		38.18	12.3	0	38.5		-10	55
155		38.11	12.3	0	38.5		-10	55
175		38.25	12.3	0	38.5		-10	55
195		38.24	12.3	0	38.5		-10	55
215		38.28	12.3	0	38.5		-10	55
220		38.28	12.3	0	38.5		-10	55
235		38.12	12.3	0	38.5		-10	55
255		38.28	12.3	0	38.5		-10	55
275		38.29	12.3	0	38.5		-10	55
280		38.29	12.3	0	38.5		-10	55
295		38.4	12.3	0	38.5		-10	55
315		38.33	12.3	0	38.5		-10	55
335		38.36	12.3	0	38.5		-10	55
345		38.36	12.3	0	38.5		-10	55
355		38.29	12.3	0	38.5		-10	55
375		38.39	12.3	0	38.5		-10	55
395		38.44	12.3	0	38.5		-10	55
405		38.44	12.3	0	38.5		-10	55
415		38.46	12.3	0	38.5		-10	55
435		38.38	12.3	0	38.5		-10	55
455		38.43	12.3	0	38.5		-10	55
470		38.43	12.3	0	38.5		-10	55
475		38.38	12.3	0	38.5		-10	55
495		38.64	12.3	0	38.5		-10	55
515		38.53	12.3	0	38.5		-10	55
530		38.53	12.3	0	38.5		-10	55
535		38.68	12.3	0	38.5		-10	55
555		38.7	12.3	0	38.5		-10	55
575		38.69	12.3	0	38.5		-10	55
595		38.71	12.1	0	38.5		-10	55
615		38.69	12.1	0	38.5		-10	55
635		38.81	12.1	0	38.5		-10	55
655		38.81	12.1	0	38.5		-10	55
675		38.72	12.1	0	38.5		-10	55
695		38.78	12.1	0	38.5		-10	55
715		38.78	12.1	0	38.5		-10	55
720		38.78	12.1	0	38.5		-10	55
735		38.75	12.1	0	38.5		-10	55
755		38.83	12.1	0	38.5		-10	55
775		38.75	12.1	0	38.5		-10	55
780		38.75	12.1	0	38.5		-10	55
795		38.71	12.1	0	38.5		-10	55
815		38.83	12.1	0	38.5		-10	55
835		38.83	12.1	0	38.5		-10	55
845		38.83	12.1	0	38.5		-10	55
855		38.78	12.1	0	38.5		-10	55
875		38.64	12.1	0	38.5		-10	55
895		38.74	12.1	0	38.5		-10	55
905		38.74	12.1	0	38.5		-10	55
915		38.68	12.1	0	38.5		-10	55
935		38.89	12.1	0	38.5		-10	55
955		38.66	12.1	0	38.5		-10	55
970		38.66	12.1	0	38.5		-10	55
975		38.62	12.1	0	38.5		-10	55
995		38.65	12.1	0	38.5		-10	55
1015		38.8	12.1	0	38.5		-10	55
1030		38.8	12.1	0	38.5		-10	55
1035		38.69	12.1	0	38.5		-10	55
1055		38.65	12.1	0	38.5		-10	55
1075		38.61	12.1	0	38.5		-10	55
1090		38.61	12.1	0	38.5		-10	55
1095		38.65	12.1	0	38.5		-10	55
1115		38.7	12.1	0	38.5		-10	55
1135		38.68	12.1	0	38.5		-10	55
1155		38.69	12.08	0	38.5		-10	55
1175		38.54	12.08	0	38.5		-10	55
1195		38.57	12.08	0	38.5		-10	55
1215		38.59	12.08	0	38.5		-10	55
1220		38.59	12.08	0	38.5		-10	55
1235		38.45	12.08	0	38.5		-10	55
1255		38.59	12.08	0	38.5		-10	55
1275		38.39	12.08	0	38.5		-10	55
1280		38.39	12.08	0	38.5		-10	55
1295		38.49	12.08	0	38.5		-10	55
1315		38.52	12.08	0	38.5		-10	55
1335		38.45	12.08	0	38.5		-10	55
1345		38.45	12.08	0	38.5		-10	55
1355		38.44	12.08	0	38.5		-10	55
1375		38.46	12.08	0	38.5		-10	55
1395		38.45	12.08	0	38.5		-10	55
1405		38.45	12.08	0	38.5		-10	55
1415		38.48	12.08	0	38.5		-10	55
1435		38.47	12.08	0	38.5		-10	55
1455		38.45	12.08	0	38.5		-10	55
1465		38.45	12.08	0	38.5		-10	55
1475		38.36	12.08	0	38.5		-10	55
1495		38.54	12.08	0	38.5		-10	55
1515		38.51	12.08	0	38.5		-10	55
1530		38.51	12.08	0	38.5		-10	55
1535		38.37	12.08	0	38.5		-10	55
1555		38.44	12.08	0	38.5		-10	55
1575		38.39	12.08	0	38.5		-10	55
1590		38.39	12.08	0	38.5		-10	55
1595		38.46	12.08	0	38.5		-10	55
1615		38.38	12.08	0	38.5		-10	55
1635		38.43	12.08	0	38.5		-10	55
1655		38.52	12.15	0	38.5		-10	55
1675		38.43	12.15	0	38.5		-10	55
1695		38.46	12.15	0	38.5		-10	55
1715		38.5	12.15	0	38.5		-10	55
1735		38.48	12.15	0	38.5		-10	55
1755		38.46	12.15	0	38.5		-10	55
1775		38.47	12.15	0	38.5		-10	55
1780		38.47	12.15	0	38.5		-10	55
1795		38.53	12.15	0	38.5		-10	55
1815		38.5	12.15	0	38.5		-10	55
1835		38.42	12.15	0	38.5		-10	55
1840		38.42	12.15	0	38.5		-10	55
1855		38.58	12.15	0	38.5		-10	55
1875		38.54	12.15	0	38.5		-10	55
1895		38.5	12.15	0	38.5		-10	55
1905		38.5	12.15	0	38.5		-10	55
1915		38.52	12.15	0	38.5		-10	55
1935		38.52	12.15	0	38.5		-10	55
1955		38.51	12.15	0	38.5		-10	55
1965		38.51	12.15	0	38.5		-10	55
1975		38.52	12.15	0	38.5		-10	55
1995		38.47	12.15	0	38.5		-10	55
2015		38.71	12.15	0	38.5		-10	55
2030		38.71	12.15	0	38.5		-10	55
2035		38.57	12.15	0	38.5		-10	55
2055		38.54	12.15	0	38.5		-10	55
2075		38.61	12.15	0	38.5		-10	55
2090		38.61	12.15	0	38.5		-10	55
2095		38.48	12.15	0	38.5		-10	55
2115		38.58	12.15	0	38.5		-10	55
2135		38.59	12.15	0	38.5		-10	55
2155		38.48	11.95	0	38.5		-10	55
2175		38.54	11.95	0	38.5		-10	55
2195		38.76	11.95	0	38.5		-10	55
2215		38.59	11.95	0	38.5		-10	55
2235		38.66	11.95	0	38.5		-10	55
2255		38.55	11.95	0	38.5		-10	55
2275		38.47	11.95	0	38.5		-10	55
2280		38.47	11.95	0	38.5		-10	55
2295		38.59	11.95	0	38.5		-10	55
2315		38.52	11.95	0	38.5		-10	55
2335		38.65	11.95	0	38.5		-10	55
2340		38.65	11.95	0	38.5		-10	55
2355		38.58	11.95	0	38.5		-10	55
2375		38.48	11.95	0	38.5		-10	55
2395		38.54	11.95	0	38.5		-10	55
2405		38.54	11.95	0	38.5		-10	55
2415		38.68	11.95	0	38.5		-10	55
2435		38.66	11.95	0	38.5		-10	55
2455		38.64	11.95	0	38.5		-10	55
2465		38.64	11.95	0	38.5		-10	55
2475		38.57	11.95	0	38.5		-10	55
2495		38.62	11.95	0	38.5		-10	55
2515		38.58	11.95	0	38.5		-10	55
2530		38.58	11.95	0	38.5		-10	55
2535		38.57	11.95	0	38.5		-10	55
2555		38.44	11.95	0	38.5		-10	55
2575		38.64	11.95	0	38.5		-10	55
2590		38.64	11.95	0	38.5		-10	55
2595		38.57	11.95	0	38.5		-10	55
2615		38.46	11.95	0	38.5		-10	55
2635		38.61	11.95	0	38.5		-10	55
2650		38.61	11.95	0	38.5		-10	55
2655		38.55	11.95	0	38.5		-10	55
2675		38.56	11.95	0	38.5		-10	55
2695		38.49	11.95	0	38.5		-10	55
2715		38.68	12	0	38.5		-10	55
2735		38.6	12	0	38.5		-10	55
2755		38.45	12	0	38.5		-10	55
2775		38.45	12	0	38.5		-10	55
2795		38.53	12	0	38.5		-10	55
2815		38.42	12	0	38.5		-10	55
2835		38.56	12	0	38.5		-10	55
2840		38.56	12	0	38.5		-10	55
2855		38.53	12	0	38.5		-10	55
2875		38.4	12	0	38.5		-10	55
2895		38.58	12	0	38.5		-10	55
2900		38.58	12	0	38.5		-10	55
2915		38.54	12	0	38.5		-10	55
2935		38.52	12	0	38.5		-10	55
2955		38.56	12	0	38.5		-10	55
2965		38.56	12	0	38.5		-10	55
2975		38.55	12	0	38.5		-10	55
2995		38.45	12	0	38.5		-10	55
3015		38.67	12	0	38.5		-10	55
3025		38.67	12	0	38.5		-10	55
3035		38.5	12	0	38.5		-10	55
3055		38.47	12	0	38.5		-10	55
3075		38.51	12	0	38.5		-10	55
3090		38.51	12	0	38.5		-10	55
3095		38.62	12	0	38.5		-10	55
3115		38.48	12	0	38.5		-10	55
3135		38.46	12	0	38.5		-10	55
3150		38.46	12	0	38.5		-10	55
3155		38.54	12	0	38.5		-10	55
3175		38.3	12	0	38.5		-10	55
3195		38.49	12	0	38.5		-10	55
3215		38.52	12.08	0	38.5		-10	55
3235		38.58	12.08	0	38.5		-10	55
3255		38.45	12.08	0	38.5		-10	55
3275		38.35	12.08	0	38.5		-10	55
3295		38.54	12.08	0	38.5		-10	55
3315		38.53	12.08	0	38.5		-10	55
3335		38.55	12.08	0	38.5		-10	55
3340		38.55	12.08	0	38.5		-10	55
3355		38.52	12.08	0	38.5		-10	55
3375		38.43	12.08	0	38.5		-10	55
3395		38.5	12.08	0	38.5		-10	55
3400		38.5	12.08	0	38.5		-10	55
3415		38.46	12.08	0	38.5		-10	55
3435		38.57	12.08	0	38.5		-10	55
3455		38.4	12.08	0	38.5		-10	55
3465		38.4	12.08	0	38.5		-10	55
3475		38.48	12.08	0	38.5		-10	55
3495		38.4	12.08	0	38.5		-10	55
3515		38.41	12.08	0	38.5		-10	55
3525		38.41	12.08	0	38.5		-10	55
3535		38.51	12.08	0	38.5		-10	55
3555		38.49	12.08	0	38.5		-10	55
3575		38.3	12.08	0	38.5		-10	55
3590		38.3	12.08	0	38.5		-10	55
3595		38.5	12.08	0	38.5		-10	55
3615		38.7	12.08	0	38.5		-10	55
3635		38.55	12.08	0	38.5		-10	55
3650		38.55	12.08	0	38.5		-10	55
3655		38.58	12.08	0	38.5		-10	55
3675		38.48	12.08	0	38.5		-10	55
3695		38.33	12.08	0	38.5		-10	55
3715		38.49	11.93	0	38.5		-10	55
3735		38.48	11.93	0	38.5		-10	55
3755		38.61	11.93	0	38.5		-10	55
3775		38.51	11.93	0	38.5		-10	55
3795		38.51	11.93	0	38.5		-10	55
3815		38.49	11.93	0	38.5		-10	55
3835		38.69	11.93	0	38.5		-10	55
3840		38.69	11.93	0	38.5		-10	55
3855		38.61	11.93	0	38.5		-10	55
3875		38.5	11.93	0	38.5		-10	55
3895		38.56	11.93	0	38.5		-10	55
3900		38.56	11.93	0	38.5		-10	55
3915		38.6	11.93	0	38.5		-10	55
3935		38.56	11.93	0	38.5		-10	55
3955		38.62	11.93	0	38.5		-10	55
3965		38.62	11.93	0	38.5		-10	55
3975		38.51	11.93	0	38.5		-10	55
3995		38.52	11.93	0	38.5		-10	55
4015		38.48	11.93	0	38.5		-10	55
4025		38.48	11.93	0	38.5		-10	55
4035		38.52	11.93	0	38.5		-10	55
4055		38.49	11.93	0	38.5		-10	55
4075		38.57	11.93	0	38.5		-10	55
4085		38.57	11.93	0	38.5		-10	55
4095		38.39	11.93	0	38.5		-10	55
4115		38.57	11.93	0	38.5		-10	55
4135		38.53	11.93	0	38.5		-10	55
4150		38.53	11.93	0	38.5		-10	55
4155		38.6	11.93	0	38.5		-10	55
4175		38.49	11.93	0	38.5		-10	55
4195		38.51	11.93	0	38.5		-10	55
4215		38.62	12.07	0	38.5		-10	55
4235		38.58	12.07	0	38.5		-10	55
4255		38.46	12.07	0	38.5		-10	55
4275		38.57	12.07	0	38.5		-10	55
4295		38.46	12.07	0	38.5		-10	55
4315		38.64	12.07	0	38.5		-10	55
4335		38.47	12.07	0	38.5		-10	55
4355		38.45	12.07	0	38.5		-10	55
4375		38.52	12.07	0	38.5		-10	55
4395		38.5	12.07	0	38.5		-10	55
4400		38.5	12.07	0	38.5		-10	55
4415		38.55	12.07	0	38.5		-10	55
4435		38.49	12.07	0	38.5		-10	55
4455		38.58	12.07	0	38.5		-10	55
4460		38.58	12.07	0	38.5		-10	55
4475		38.36	12.07	0	38.5		-10	55
4495		38.48	12.07	0	38.5		-10	55
4515		38.38	12.07	0	38.5		-10	55
4525		38.38	12.07	0	38.5		-10	55
4535		38.47	12.07	0	38.5		-10	55
4555		38.58	12.07	0	38.5		-10	55
4575		38.44	12.07	0	38.5		-10	55
4585		38.44	12.07	0	38.5		-10	55
4595		38.5	12.07	0	38.5		-10	55
4615		38.53	12.07	0	38.5		-10	55
4635		38.39	12.07	0	38.5		-10	55
4650		38.39	12.07	0	38.5		-10	55
4655		38.58	12.07	0	38.5		-10	55
4675		38.61	12.07	0	38.5		-10	55
4695		38.53	12.07	0	38.5		-10	55
4710		38.53	12.07	0	38.5		-10	55
4715		38.49	12.07	0	38.5		-10	55
4735		38.37	12.07	0	38.5		-10	55
4755		38.45	12.07	0	38.5		-10	55
4775		38.53	11.92	0	38.5		-10	55
4795		38.51	11.92	0	38.5		-10	55
4815		38.59	11.92	0	38.5		-10	55
4835		38.59	11.92	0	38.5		-10	55
4855		38.48	11.92	0	38.5		-10	55
4875		38.47	11.92	0	38.5		-10	55
4895		38.45	11.92	0	38.5		-10	55
4900		38.45	11.92	0	38.5		-10	55
4915		38.42	11.92	0	38.5		-10	55
4935		38.53	11.92	0	38.5		-10	55
4955		38.52	11.92	0	38.5		-10	55
4960		38.52	11.92	0	38.5		-10	55
4975		38.5	11.92	0	38.5		-10	55
4995		38.5	11.92	0	38.5		-10	55
5015		38.54	11.92	0	38.5		-10	55
5025		38.54	11.92	0	38.5		-10	55
5035		38.7	11.92	0	38.5		-10	55
5055		38.43	11.92	0	38.5		-10	55
5075		38.57	11.92	0	38.5		-10	55
5085		38.57	11.92	0	38.5		-10	55
5095		38.54	11.92	0	38.5		-10	55
5115		38.47	11.92	0	38.5		-10	55
5135		38.57	11.92	0	38.5		-10	55
5150		38.57	11.92	0	38.5		-10	55
5155		38.51	11.92	0	38.5		-10	55
5175		38.49	11.92	0	38.5		-10	55
5195		38.49	11.92	0	38.5		-10	55
5210		38.49	11.92	0	38.5		-10	55
5215		38.53	11.92	0	38.5		-10	55
5235		38.69	11.92	0	38.5		-10	55
5255		38.72	11.92	0	38.5		-10	55
5275		38.71	11.74	0	38.5		-10	55
5295		38.83	11.74	0	38.5		-10	55
5315		38.84	11.74	0	38.5		-10	55
5335		39.05	11.74	0	38.5		-10	55
5355		39	11.74	0	38.5		-10	55
5375		39.09	11.74	0	38.5		-10	55
5395		39.39	11.74	0	38.5		-10	55
5415		39.48	11.74	0	38.5		-10	55
5435		39.49	11.74	0	38.5		-10	55
5455		39.66	11.74	0	38.5		-10	55
5460		39.66	11.74	0	38.5		-10	55
5475		39.83	11.74	0	38.5		-10	55
5495		40	11.74	0	38.5		-10	55
5515		40	11.74	0	38.5		-10	55
5525		40	11.74	0	38.5		-10	55
5535		40.27	11.74	0	38.5		-10	55
5555		40.37	11.74	0	38.5		-10	55
5575		40.46	11.74	0	38.5		-10	55
5585		40.46	11.74	0	38.5		-10	55
5595		40.84	11.74	0	38.5		-10	55
5615		41.07	11.74	0	38.5		-10	55
5635		41.09	11.74	0	38.5		-10	55
5645		41.09	11.74	0	38.5		-10	55
5655		41.16	11.74	0	38.5		-10	55
5675		41.44	11.74	0	38.5		-10	55
5695		41.48	11.74	0	38.5		-10	55
5710		41.48	11.74	0	38.5		-10	55
5715		41.73	11.74	0	38.5		-10	55
5735		42.09	11.74	0	38.5		-10	55
5755		42.13	11.74	0	38.5		-10	55
5770		42.13	11.74	0	38.5		-10	55
5775		42.26	11.74	0	38.5		-10	55
5795		42.38	11.74	0	38.5		-10	55
5815		42.64	11.74	0	38.5		-10	55
5835		42.87	12	0	38.5		-10	55
5855		42.8	12	0	38.5		-10	55
5875		43.13	12	0	38.5		-10	55
5895		43.37	12	0	38.5		-10	55
5915		43.45	12	0	38.5		-10	55
5935		43.75	12	0	38.5		-10	55
5955		43.69	12	0	38.5		-10	55
5960		43.69	12	0	38.5		-10	55
5975		43.98	12	0	38.5		-10	55
5995		44.17	12	0	38.5		-10	55
6015		44.04	12	0	38.5		-10	55
6020		44.04	12	0	38.5		-10	55
6035		44.34	12	0	38.5		-10	55
6055		44.43	12	0	38.5		-10	55
6075		44.69	12	0	38.5		-10	55
6085		44.69	12	0	38.5		-10	55
6095		44.83	12	0	38.5		-10	55
6115		45	12	0	38.5		-10	55
6135		45.21	12	0	38.5		-10	55
6145		45.21	12	0	38.5		-10	55
6155		45.2	12	0	38.5		-10	55
6175		45.41	12	0	38.5		-10	55
6195		45.66	12	0	38.5		-10	55
6210		45.66	12	0	38.5		-10	55
6215		45.75	12	0	38.5		-10	55
6235		45.88	12	0	38.5		-10	55
6255		45.77	12	0	38.5		-10	55
6270		45.77	12	0	38.5		-10	55
6275		46.09	12	0	38.5		-10	55
6295		46.38	12	0	38.5		-10	55
6315		46.35	12	0	38.5		-10	55
6335		46.41	11.82	0	38.5		-10	55
6355		46.42	11.82	0	38.5		-10	55
6375		46.76	11.82	0	38.5		-10	55
6395		46.91	11.82	0	38.5		-10	55
6415		47.02	11.82	0	38.5		-10	55
6435		47.17	11.82	0	38.5		-10	55
6455		47.48	11.82	0	38.5		-10	55
6460		47.48	11.82	0	38.5		-10	55
6475		47.4	11.82	0	38.5		-10	55
6495		47.43	11.82	0	38.5		-10	55
6515		47.55	11.82	0	38.5		-10	55
6520		47.55	11.82	0	38.5		-10	55
6535		47.67	11.82	0	38.5		-10	55
6555		47.77	11.82	0	38.5		-10	55
6575		48.01	11.82	0	38.5		-10	55
6585		48.01	11.82	0	38.5		-10	55
6595		48.12	11.82	0	38.5		-10	55
6615		48.14	11.82	0	38.5		-10	55
6635		48.21	11.82	0	38.5		-10	55
6645		48.21	11.82	0	38.5		-10	55
6655		48.16	11.82	0	38.5		-10	55
6675		48.27	11.82	0	38.5		-10	55
6695		48.32	11.82	0	38.5		-10	55
6705		48.32	11.82	0	38.5		-10	55
6715		48.54	11.82	0	38.5		-10	55
6735		48.53	11.82	0	38.5		-10	55
6755		48.6	11.82	0	38.5		-10	55
6770		48.6	11.82	0	38.5		-10	55
6775		48.55	11.82	0	38.5		-10	55
6795		48.49	11.82	0	38.5		-10	55
6815		48.57	11.82	0	38.5		-10	55
6835		48.68	11.93	0	38.5		-10	55
6855		48.53	11.93	0	38.5		-10	55
6875		48.53	11.93	0	38.5		-10	55
6895		48.64	11.93	0	38.5		-10	55
6915		48.44	11.93	0	38.5		-10	55
6935		48.47	11.93	0	38.5		-10	55
6955		48.24	11.93	0	38.5		-10	55
6975		48.28	11.93	0	38.5		-10	55
6995		48.18	11.93	0	38.5		-10	55
7015		48.05	11.93	0	38.5		-10	55
7020		48.05	11.93	0	38.5		-10	55
7035		47.82	11.93	0	38.5		-10	55
7055		47.64	11.93	0	38.5		-10	55
7075		47.55	11.93	0	38.5		-10	55
7080		47.55	11.93	0	38.5		-10	55
7095		47.34	11.93	0	38.5		-10	55
7115		47.22	11.93	0	38.5		-10	55
7135		46.76	11.93	0	38.5		-10	55
7145		46.76	11.93	0	38.5		-10	55
7155		46.64	11.93	0	38.5		-10	55
7175		46.42	11.93	0	38.5		-10	55
7195		46.29	11.93	0	38.5		-10	55
7205		46.29	11.93	0	38.5		-10	55
7215		45.91	11.93	0	38.5		-10	55
7235		45.82	11.93	0	38.5		-10	55
7255		45.44	11.93	0	38.5		-10	55
7270		45.44	11.93	0	38.5		-10	55
7275		45.21	11.93	0	38.5		-10	55
7295		44.89	11.93	0	38.5		-10	55
7315		44.74	11.93	0	38.5		-10	55
7330		44.74	11.93	0	38.5		-10	55
7335		44.62	11.93	0	38.5		-10	55
7355		44.28	11.93	0	38.5		-10	55
7375		44.09	11.93	0	38.5		-10	55
7395		43.93	11.87	0	38.5		-10	55
7415		43.68	11.87	0	38.5		-10	55
7435		43.5	11.87	0	38.5		-10	55
7455		43.03	11.87	0	38.5		-10	55
7460		43.03	11.87	0	38.5		-10	55
7475		42.95	11.87	0	38.5		-10	55
7495		43.02	11.87	0	38.5		-10	55
7515		42.65	11.87	0	38.5		-10	55
7520		42.65	11.87	0	38.5		-10	55
7535		42.44	11.87	0	38.5		-10	55
7555		42.43	11.87	0	38.5		-10	55
7575		42.13	11.87	0	38.5		-10	55
7580		42.13	11.87	0	38.5		-10	55
7595		42.09	11.87	0	38.5		-10	55
7615		41.83	11.87	0	38.5		-10	55
7635		41.58	11.87	0	38.5		-10	55
7645		41.58	11.87	0	38.5		-10	55
7655		41.47	11.87	0	38.5		-10	55
7675		41.25	11.87	0	38.5		-10	55
7695		41.03	11.87	0	38.5		-10	55
7705		41.03	11.87	0	38.5		-10	55
7715		40.98	11.87	0	38.5		-10	55
7735		40.86	11.87	0	38.5		-10	55
7755		40.59	11.87	0	38.5		-10	55
7770		40.59	11.87	0	38.5		-10	55
7775		40.51	11.87	0	38.5		-10	55
7795		40.2	11.87	0	38.5		-10	55
7815		40.06	11.87	0	38.5		-10	55
7830		40.06	11.87	0	38.5		-10	55
7835		39.88	11.87	0	38.5		-10	55
7855		39.89	11.87	0	38.5		-10	55
7875		39.73	11.87	0	38.5		-10	55
7895		39.53	11.7	0	38.5		-10	55
7915		39.45	11.7	0	38.5		-10	55
7935		39.44	11.7	0	38.5		-10	55
7955		39.26	11.7	0	38.5		-10	55
7975		39.23	11.7	0	38.5		-10	55
7995		39.13	11.7	0	38.5		-10	55
8015		38.93	11.7	0	38.5		-10	55
8020		38.93	11.7	0	38.5		-10	55
8035		39.07	11.7	0	38.5		-10	55
8055		39.04	11.7	0	38.5		-10	55
8075		38.82	11.7	0	38.5		-10	55
8080		38.82	11.7	0	38.5		-10	55
8095		38.82	11.7	0	38.5		-10	55
8115		38.73	11.7	0	38.5		-10	55
8135		38.69	11.7	0	38.5		-10	55
8145		38.69	11.7	0	38.5		-10	55
8155		38.92	11.7	0	38.5		-10	55
8175		38.72	11.7	0	38.5		-10	55
8195		38.68	11.7	0	38.5		-10	55
8205		38.68	11.7	0	38.5		-10	55
8215		38.79	11.7	0	38.5		-10	55
8235		38.66	11.7	0	38.5		-10	55
8255		38.69	11.7	0	38.5		-10	55
8265		38.69	11.7	0	38.5		-10	55
8275		38.71	11.7	0	38.5		-10	55
8295		38.81	11.7	0	38.5		-10	55
8315		38.66	11.7	0	38.5		-10	55
8330		38.66	11.7	0	38.5		-10	55
8335		38.73	11.7	0	38.5		-10	55
8355		38.75	11.7	0	38.5		-10	55
8375		38.76	11.7	0	38.5		-10	55
8390		38.76	11.7	0	38.5		-10	55
8395		38.94	11.7	0	38.5		-10	55
8415		38.88	11.7	0	38.5		-10	55
8435		39.05	11.7	0	38.5		-10	55
8455		39.01	11.8	0	38.5		-10	55
8475		39.01	11.8	0	38.5		-10	55
8495		39.06	11.8	0	38.5		-10	55
8515		39.14	11.8	0	38.5		-10	55
8535		39.35	11.8	0	38.5		-10	55
8555		39.42	11.8	0	38.5		-10	55
8575		39.46	11.8	0	38.5		-10	55
8580		39.46	11.8	0	38.5		-10	55
8595		39.61	11.8	0	38.5		-10	55
8615		39.87	11.8	0	38.5		-10	55
8635		39.72	11.8	0	38.5		-10	55
8640		39.72	11.8	0	38.5		-10	55
8655		40.07	11.8	0	38.5		-10	55
8675		40.12	11.8	0	38.5		-10	55
8695		40.45	11.8	0	38.5		-10	55
8705		40.45	11.8	0	38.5		-10	55
8715		40.54	11.8	0	38.5		-10	55
8735		40.71	11.8	0	38.5		-10	55
8755		40.98	11.8	0	38.5		-10	55
8765		40.98	11.8	0	38.5		-10	55
8775		41.1	11.8	0	38.5		-10	55
8795		41.17	11.8	0	38.5		-10	55
8815		41.55	11.8	0	38.5		-10	55
8830		41.55	11.8	0	38.5		-10	55
8835		41.59	11.8	0	38.5		-10	55
8855		41.86	11.8	0	38.5		-10	55
8875		42.06	11.8	0	38.5		-10	55
8890		42.06	11.8	0	38.5		-10	55
8895		42.33	11.8	0	38.5		-10	55
8915		42.47	11.8	0	38.5		-10	55
8935		42.65	11.8	0	38.5		-10	55
8955		42.8	11.65	0	38.5		-10	55
8975		43.02	11.65	0	38.5		-10	55
8995		43.25	11.65	0	38.5		-10	55
9015		43.44	11.65	0	38.5		-10	55
9035		43.87	11.65	0	38.5		-10	55
9055		43.83	11.65	0	38.5		-10	55
9075		43.97	11.65	0	38.5		-10	55
9080		43.97	11.65	0	38.5		-10	55
9095		44.09	11.65	0	38.5		-10	55
9115		44.25	11.65	0	38.5		-10	55
9135		44.59	11.65	0	38.5		-10	55
9140		44.59	11.65	0	38.5		-10	55
9155		44.64	11.65	0	38.5		-10	55
9175		44.89	11.65	0	38.5		-10	55
9195		44.85	11.65	0	38.5		-10	55
9205		44.85	11.65	0	38.5		-10	55
9215		45.31	11.65	0	38.5		-10	55
9235		45.37	11.65	0	38.5		-10	55
9255		45.67	11.65	0	38.5		-10	55
9265		45.67	11.65	0	38.5		-10	55
9275		45.83	11.65	0	38.5		-10	55
9295		45.89	11.65	0	38.5		-10	55
9315		46.11	11.65	0	38.5		-10	55
9330		46.11	11.65	0	38.5		-10	55
9335		46.21	11.65	0	38.5		-10	55
9355		46.47	11.65	0	38.5		-10	55
9375		46.58	11.65	0	38.5		-10	55
9390		46.58	11.65	0	38.5		-10	55
9395		46.69	11.65	0	38.5		-10	55
9415		46.89	11.65	0	38.5		-10	55
9435		46.96	11.65	0	38.5		-10	55
9455		47.23	11.74	0	38.5		-10	55
9475		47.38	11.74	0	38.5		-10	55
9495		47.44	11.74	0	38.5		-10	55
9515		47.54	11.74	0	38.5		-10	55
9535		47.87	11.74	0	38.5		-10	55
9555		47.85	11.74	0	38.5		-10	55
9575		48.04	11.74	0	38.5		-10	55
9595		48.14	11.74	0	38.5		-10	55
9615		48.26	11.74	0	38.5		-10	55
9635		48.33	11.74	0	38.5		-10	55
9640		48.33	11.74	0	38.5		-10	55
9655		48.46	11.74	0	38.5		-10	55
9675		48.45	11.74	0	38.5		-10	55
9695		48.54	11.74	0	38.5		-10	55
9700		48.54	11.74	0	38.5		-10	55
9715		48.66	11.74	0	38.5		-10	55
9735		48.67	11.74	0	38.5		-10	55
9755		48.76	11.74	0	38.5		-10	55
9765		48.76	11.74	0	38.5		-10	55
9775		48.83	11.74	0	38.5		-10	55
9795		48.78	11.74	0	38.5		-10	55
9815		48.7	11.74	0	38.5		-10	55
9830		48.7	11.74	0	38.5		-10	55
9835		48.97	11.74	0	38.5		-10	55
9855		48.74	11.74	0	38.5		-10	55
9875		48.84	11.74	0	38.5		-10	55
9890		48.84	11.74	0	38.5		-10	55
9895		48.63	11.74	0	38.5		-10	55
9915		48.69	11.74	0	38.5		-10	55
9935		48.46	11.74	0	38.5		-10	55
9950		48.46	11.74	0	38.5		-10	55
9955		48.38	11.74	0	38.5		-10	55
9975		48.25	11.74	0	38.5		-10	55
9995		48.13	11.74	0	38.5		-10	55
10015		48.02	11.72	0	38.5		-10	55
10035		47.79	11.72	0	38.5		-10	55
10055		47.54	11.72	0	38.5		-10	55
10075		47.47	11.72	0	38.5		-10	55
10095		47.17	11.72	0	38.5		-10	55
10115		46.86	11.72	0	38.5		-10	55
10135		46.65	11.72	0	38.5		-10	55
10140		46.65	11.72	0	38.5		-10	55
10155		46.41	11.72	0	38.5		-10	55
10175		46.16	11.72	0	38.5		-10	55
10195		45.95	11.72	0	38.5		-10	55
10200		45.95	11.72	0	38.5		-10	55
10215		45.61	11.72	0	38.5		-10	55
10235		45.47	11.72	0	38.5		-10	55
10255		45.24	11.72	0	38.5		-10	55
10265		45.24	11.72	0	38.5		-10	55
10275		44.91	11.72	0	38.5		-10	55
10295		44.95	11.72	0	38.5		-10	55
10315		44.63	11.72	0	38.5		-10	55
10325		44.63	11.72	0	38.5		-10	55
10335		44.11	11.72	0	38.5		-10	55
10355		44.2	11.72	0	38.5		-10	55
10375		43.92	11.72	0	38.5		-10	55
10390		43.92	11.72	0	38.5		-10	55
10395		43.63	11.72	0	38.5		-10	55
10415		43.45	11.72	0	38.5		-10	55
10435		43.2	11.72	0	38.5		-10	55
10450		43.2	11.72	0	38.5		-10	55
10455		43.13	11.72	0	38.5		-10	55
10475		42.99	11.72	0	38.5		-10	55
10495		42.74	11.72	0	38.5		-10	55
10515		42.58	11.88	0	38.5		-10	55
10535		42.34	11.88	0	38.5		-10	55
10555		42.14	11.88	0	38.5		-10	55
10575		41.89	11.88	0	38.5		-10	55
10595		41.76	11.88	0	38.5		-10	55
10615		41.75	11.88	0	38.5		-10	55
10635		41.54	11.88	0	38.5		-10	55
10640		41.54	11.88	0	38.5		-10	55
10655		41.34	11.88	0	38.5		-10	55
10675		41.13	11.88	0	38.5		-10	55
10695		40.99	11.88	0	38.5		-10	55
10700		40.99	11.88	0	38.5		-10	55
10715		40.99	11.88	0	38.5		-10	55
10735		40.73	11.88	0	38.5		-10	55
10755		40.57	11.88	0	38.5		-10	55
10765		40.57	11.88	0	38.5		-10	55
10775		40.29	11.88	0	38.5		-10	55
10795		40.14	11.88	0	38.5		-10	55
10815		40.09	11.88	0	38.5		-10	55
10825		40.09	11.88	0	38.5		-10	55
10835		39.82	11.88	0	38.5		-10	55
10855		39.9	11.88	0	38.5		-10	55
10875		39.69	11.88	0	38.5		-10	55
10885		39.69	11.88	0	38.5		-10	55
10895		39.67	11.88	0	38.5		-10	55
10915		39.4	11.88	0	38.5		-10	55
10935		39.38	11.88	0	38.5		-10	55
10950		39.38	11.88	0	38.5		-10	55
10955		39.37	11.88	0	38.5		-10	55
10975		39.12	11.88	0	38.5		-10	55
10995		39.06	11.88	0	38.5		-10	55
11015		39.17	11.79	0	38.5		-10	55
11035		39.06	11.79	0	38.5		-10	55
11055		39	11.79	0	38.5		-10	55
11075		38.8	11.79	0	38.5		-10	55
11095		38.86	11.79	0	38.5		-10	55
11115		38.9	11.79	0	38.5		-10	55
11135		38.8	11.79	0	38.5		-10	55
11140		38.8	11.79	0	38.5		-10	55
11155		38.66	11.79	0	38.5		-10	55
11175		38.77	11.79	0	38.5		-10	55
11195		38.89	11.79	0	38.5		-10	55
11200		38.89	11.79	0	38.5		-10	55
11215		38.66	11.79	0	38.5		-10	55
11235		38.78	11.79	0	38.5		-10	55
11255		38.87	11.79	0	38.5		-10	55
11260		38.87	11.79	0	38.5		-10	55
11275		38.72	11.79	0	38.5		-10	55
11295		38.84	11.79	0	38.5		-10	55
11315		38.7	11.79	0	38.5		-10	55
11325		38.7	11.79	0	38.5		-10	55
11335		38.9	11.79	0	38.5		-10	55
11355		38.81	11.79	0	38.5		-10	55
11375		38.83	11.79	0	38.5		-10	55
11385		38.83	11.79	0	38.5		-10	55
11395		38.79	11.79	0	38.5		-10	55
11415		38.84	11.79	0	38.5		-10	55
11435		38.89	11.79	0	38.5		-10	55
11450		38.89	11.79	0	38.5		-10	55
11455		38.8	11.79	0	38.5		-10	55
11475		38.76	11.79	0	38.5		-10	55
11495		38.9	11.79	0	38.5		-10	55
11510		38.9	11.79	0	38.5		-10	55
11515		38.87	11.79	0	38.5		-10	55
11535		38.73	11.79	0	38.5		-10	55
11555		38.82	11.79	0	38.5		-10	55
11575		38.78	11.88	0	38.5		-10	55
11595		38.96	11.88	0	38.5		-10	55
11615		38.74	11.88	0	38.5		-10	55
11635		38.68	11.88	0	38.5		-10	55
11655		38.74	11.88	0	38.5		-10	55
11675		38.82	11.88	0	38.5		-10	55
11695		38.75	11.88	0	38.5		-10	55
11700		38.75	11.88	0	38.5		-10	55
11715		38.95	11.88	0	38.5		-10	55
11735		38.79	11.88	0	38.5		-10	55
11755		38.72	11.88	0	38.5		-10	55
11760		38.72	11.88	0	38.5		-10	55
11775		38.63	11.88	0	38.5		-10	55
11795		38.8	11.88	0	38.5		-10	55
11815		38.67	11.88	0	38.5		-10	55
11825		38.67	11.88	0	38.5		-10	55
11835		38.72	11.88	0	38.5		-10	55
11855		38.59	11.88	0	38.5		-10	55
11875		38.68	11.88	0	38.5		-10	55
11885		38.68	11.88	0	38.5		-10	55
11895		38.69	11.88	0	38.5		-10	55
11915		38.65	11.88	0	38.5		-10	55
11935		38.73	11.88	0	38.5		-10	55
11950		38.73	11.88	0	38.5		-10	55
11955		38.52	11.88	0	38.5		-10	55
11975		38.54	11.88	0	38.5		-10	55
11995		38.58	11.88	0	38.5		-10	55
12010		38.58	11.88	0	38.5		-10	55
12015		38.53	11.88	0	38.5		-10	55
12035		38.62	11.88	0	38.5		-10	55
12055		38.57	11.88	0	38.5		-10	55
12075		38.49	11.93	0	38.5		-10	55
12095		38.47	11.93	0	38.5		-10	55
12115		38.6	11.93	0	38.5		-10	55
12135		38.61	11.93	0	38.5		-10	55
12155		38.78	11.93	0	38.5		-10	55
12175		38.81	11.93	0	38.5		-10	55
12195		38.91	11.93	0	38.5		-10	55
12215		38.94	11.93	0	38.5		-10	55
12235		39	11.93	0	38.5		-10	55
12255		39.16	11.93	0	38.5		-10	55
12260		39.16	11.93	0	38.5		-10	55
12275		39.37	11.93	0	38.5		-10	55
12295		39.41	11.93	0	38.5		-10	55
12315		39.59	11.93	0	38.5		-10	55
12325		39.59	11.93	0	38.5		-10	55
12335		39.92	11.93	0	38.5		-10	55
12355		40.02	11.93	0	38.5		-10	55
12375		40.31	11.93	0	38.5		-10	55
12385		40.31	11.93	0	38.5		-10	55
12395		40.21	11.93	0	38.5		-10	55
12415		40.47	11.93	0	38.5		-10	55
12435		40.75	11.93	0	38.5		-10	55
12450		40.75	11.93	0	38.5		-10	55
12455		40.8	11.93	0	38.5		-10	55
12475		41.12	11.93	0	38.5		-10	55
12495		41.13	11.93	0	38.5		-10	55
12510		41.13	11.93	0	38.5		-10	55
12515		41.45	11.93	0	38.5		-10	55
12535		41.77	11.93	0	38.5		-10	55
12555		41.84	11.93	0	38.5		-10	55
12570		41.84	11.93	0	38.5		-10	55
12575		42.02	11.93	0	38.5		-10	55
12595		42.18	11.93	0	38.5		-10	55
12615		42.32	11.93	0	38.5		-10	55
12635		42.46	11.82	0	38.5		-10	55
12655		42.87	11.82	0	38.5		-10	55
12675		42.91	11.82	0	38.5		-10	55
12695		43.11	11.82	0	38.5		-10	55
12715		43.25	11.82	0	38.5		-10	55
12735		43.55	11.82	0	38.5		-10	55
12755		43.85	11.82	0	38.5		-10	55
12760		43.85	11.82	0	38.5		-10	55
12775		44.03	11.82	0	38.5		-10	55
12795		44.21	11.82	0	38.5		-10	55
12815		44.22	11.82	0	38.5		-10	55
12820		44.22	11.82	0	38.5		-10	55
12835		44.47	11.82	0	38.5		-10	55
12855		44.67	11.82	0	38.5		-10	55
12875		44.84	11.82	0	38.5		-10	55
12885		44.84	11.82	0	38.5		-10	55
12895		45.01	11.82	0	38.5		-10	55
12915		45.26	11.82	0	38.5		-10	55
12935		45.4	11.82	0	38.5		-10	55
12945		45.4	11.82	0	38.5		-10	55
12955		45.61	11.82	0	38.5		-10	55
12975		45.68	11.82	0	38.5		-10	55
12995		45.78	11.82	0	38.5		-10	55
13010		45.78	11.82	0	38.5		-10	55
13015		46.02	11.82	0	38.5		-10	55
13035		46.23	11.82	0	38.5		-10	55
13055		46.38	11.82	0	38.5		-10	55
13070		46.38	11.82	0	38.5		-10	55
13075		46.42	11.82	0	38.5		-10	55
13095		46.55	11.82	0	38.5		-10	55
13115		46.81	11.82	0	38.5		-10	55
13135		46.78	12.15	0	38.5		-10	55
13155		47.07	12.15	0	38.5		-10	55
13175		47.37	12.15	0	38.5		-10	55
13195		47.37	12.15	0	38.5		-10	55
13215		47.45	12.15	0	38.5		-10	55
13235		47.49	12.15	0	38.5		-10	55
13255		47.78	12.15	0	38.5		-10	55
13260		47.78	12.15	0	38.5		-10	55
13275		47.81	12.15	0	38.5		-10	55
13295		47.8	12.15	0	38.5		-10	55
13315		48.15	12.15	0	38.5		-10	55
13320		48.15	12.15	0	38.5		-10	55
13335		48.16	12.15	0	38.5		-10	55
13355		48.12	12.15	0	38.5		-10	55
13375		48.27	12.15	0	38.5		-10	55
13385		48.27	12.15	0	38.5		-10	55
13395		48.26	12.15	0	38.5		-10	55
13415		48.21	12.15	0	38.5		-10	55
13435		48.3	12.15	0	38.5		-10	55
13445		48.3	12.15	0	38.5		-10	55
13455		48.29	12.15	0	38.5		-10	55
13475		48.2	12.15	0	38.5		-10	55
13495		48.45	12.15	0	38.5		-10	55
13510		48.45	12.15	0	38.5		-10	55
13515		48.43	12.15	0	38.5		-10	55
13535		48.47	12.15	0	38.5		-10	55
13555		48.37	12.15	0	38.5		-10	55
13570		48.37	12.15	0	38.5		-10	55
13575		48.22	12.15	0	38.5		-10	55
13595		48.47	12.15	0	38.5		-10	55
13615		48.36	12.15	0	38.5		-10	55
13635		48.2	12.08	0	38.5		-10	55
13655		48.24	12.08	0	38.5		-10	55
13675		48.26	12.08	0	38.5		-10	55
13695		48.23	12.08	0	38.5		-10	55
13715		48.08	12.08	0	38.5		-10	55
13735		48.12	12.08	0	38.5		-10	55
13755		47.8	12.08	0	38.5		-10	55
13760		47.8	12.08	0	38.5		-10	55
13775		47.84	12.08	0	38.5		-10	55
13795		47.85	12.08	0	38.5		-10	55
13815		47.54	12.08	0	38.5		-10	55
13820		47.54	12.08	0	38.5		-10	55
13835		47.58	12.08	0	38.5		-10	55
13855		47.53	12.08	0	38.5		-10	55
13875		47.17	12.08	0	38.5		-10	55
13880		47.17	12.08	0	38.5		-10	55
13895		47.03	12.08	0	38.5		-10	55
13915		46.89	12.08	0	38.5		-10	55
13935		46.59	12.08	0	38.5		-10	55
13945		46.59	12.08	0	38.5		-10	55
13955		46.47	12.08	0	38.5		-10	55
13975		46.31	12.08	0	38.5		-10	55
13995		46.15	12.08	0	38.5		-10	55
14005		46.15	12.08	0	38.5		-10	55
14015		45.93	12.08	0	38.5		-10	55
14035		45.55	12.08	0	38.5		-10	55
14055		45.39	12.08	0	38.5		-10	55
14070		45.39	12.08	0	38.5		-10	55
14075		45.12	12.08	0	38.5		-10	55
14095		44.95	12.08	0	38.5		-10	55
14115		44.71	12.08	0	38.5		-10	55
14130		44.71	12.08	0	38.5		-10	55
14135		44.55	12.08	0	38.5		-10	55
14155		44.37	12.08	0	38.5		-10	55
14175		44.08	12.08	0	38.5		-10	55
14195		43.92	12.07	0	38.5		-10	55
14215		43.72	12.07	0	38.5		-10	55
14235		43.51	12.07	0	38.5		-10	55
14255		43.32	12.07	0	38.5		-10	55
14275		43.08	12.07	0	38.5		-10	55
14295		42.91	12.07	0	38.5		-10	55
14315		42.73	12.07	0	38.5		-10	55
14320		42.73	12.07	0	38.5		-10	55
14335		42.59	12.07	0	38.5		-10	55
14355		42.25	12.07	0	38.5		-10	55
14375		42.07	12.07	0	38.5		-10	55
14380		42.07	12.07	0	38.5		-10	55
14395		41.88	12.07	0	38.5		-10	55
14415		41.67	12.07	0	38.5		-10	55
14435		41.72	12.07	0	38.5		-10	55
14445		41.72	12.07	0	38.5		-10	55
14455		41.43	12.07	0	38.5		-10	55
14475		41.19	12.07	0	38.5		-10	55
14495		41.24	12.07	0	38.5		-10	55
14505		41.24	12.07	0	38.5		-10	55
14515		40.9	12.07	0	38.5		-10	55
14535		40.94	12.07	0	38.5		-10	55
14555		40.47	12.07	0	38.5		-10	55
14570		40.47	12.07	0	38.5		-10	55
14575		40.47	12.07	0	38.5		-10	55
14595		40.3	12.07	0	38.5		-10	55
14615		40.39	12.07	0	38.5		-10	55
14630		40.39	12.07	0	38.5		-10	55
14635		40.06	12.07	0	38.5		-10	55
14655		39.89	12.07	0	38.5		-10	55
14675		39.8	12.07	0	38.5		-10	55
14695		39.56	12.1	0	38.5		-10	55
14715		39.53	12.1	0	38.5		-10	55
14735		39.28	12.1	0	38.5		-10	55
14755		39.19	12.1	0	38.5		-10	55
14775		39	12.1	0	38.5		-10	55
14795		39.01	12.1	0	38.5		-10	55
14815		38.91	12.1	0	38.5		-10	55
14820		38.91	12.1	0	38.5		-10	55
14835		38.88	12.1	0	38.5		-10	55
14855		38.82	12.1	0	38.5		-10	55
14875		38.73	12.1	0	38.5		-10	55
14880		38.73	12.1	0	38.5		-10	55
14895		38.6	12.1	0	38.5		-10	55
14915		38.71	12.1	0	38.5		-10	55
14935		38.65	12.1	0	38.5		-10	55
14945		38.65	12.1	0	38.5		-10	55
14955		38.66	12.1	0	38.5		-10	55
14975		38.52	12.1	0	38.5		-10	55
14995		38.51	12.1	0	38.5		-10	55
15005		38.51	12.1	0	38.5		-10	55
15015		38.46	12.1	0	38.5		-10	55
15035		38.4	12.1	0	38.5		-10	55
15055		38.57	12.1	0	38.5		-10	55
15070		38.57	12.1	0	38.5		-10	55
15075		38.58	12.1	0	38.5		-10	55
15095		38.44	12.1	0	38.5		-10	55
15115		38.61	12.1	0	38.5		-10	55
15130		38.61	12.1	0	38.5		-10	55
15135		38.58	12.1	0	38.5		-10	55
15155		38.53	12.1	0	38.5		-10	55
15175		38.68	12.1	0	38.5		-10	55
15190		38.68	12.1	0	38.5		-10	55
15195		38.66	12.1	0	38.5		-10	55
15215		38.92	12.1	0	38.5		-10	55
15235		38.98	12.1	0	38.5		-10	55
15255		39.2	12.23	0	38.5		-10	55
15275		39.35	12.23	0	38.5		-10	55
15295		39.22	12.23	0	38.5		-10	55
15315		39.56	12.23	0	38.5		-10	55
15335		39.69	12.23	0	38.5		-10	55
15355		39.93	12.23	0	38.5		-10	55
15375		39.92	12.23	0	38.5		-10	55
15380		39.92	12.23	0	38.5		-10	55
15395		40.37	12.23	0	38.5		-10	55
15415		40.46	12.23	0	38.5		-10	55
15435		40.64	12.23	0	38.5		-10	55
15445		40.64	12.23	0	38.5		-10	55
15455		40.98	12.23	0	38.5		-10	55
15475		41.13	12.23	0	38.5		-10	55
15495		41.35	12.23	0	38.5		-10	55
15505		41.35	12.23	0	38.5		-10	55
15515		41.43	12.23	0	38.5		-10	55
15535		41.67	12.23	0	38.5		-10	55
15555		41.81	12.23	0	38.5		-10	55
15565		41.81	12.23	0	38.5		-10	55
15575		42.07	12.23	0	38.5		-10	55
15595		42.12	12.23	0	38.5		-10	55
15615		42.5	12.23	0	38.5		-10	55
15630		42.5	12.23	0	38.5		-10	55
15635		42.64	12.23	0	38.5		-10	55
15655		42.94	12.23	0	38.5		-10	55
15675		43.06	12.23	0	38.5		-10	55
15690		43.06	12.23	0	38.5		-10	55
15695		43.25	12.23	0	38.5		-10	55
15715		43.63	12.23	0	38.5		-10	55
15735		43.8	12.23	0	38.5		-10	55
15755		43.96	12.25	0	38.5		-10	55
15775		44.19	12.25	0	38.5		-10	55
15795		44.29	12.25	0	38.5		-10	55
15815		44.52	12.25	0	38.5		-10	55
15835		44.68	12.25	0	38.5		-10	55
15855		44.96	12.25	0	38.5		-10	55
15875		45.12	12.25	0	38.5		-10	55
15880		45.12	12.25	0	38.5		-10	55
15895		45.41	12.25	0	38.5		-10	55
15915		45.47	12.25	0	38.5		-10	55
15935		45.63	12.25	0	38.5		-10	55
15940		45.63	12.25	0	38.5		-10	55
15955		45.85	12.25	0	38.5		-10	55
15975		46.02	12.25	0	38.5		-10	55
15995		46.12	12.25	0	38.5		-10	55
16005		46.12	12.25	0	38.5		-10	55
16015		46.38	12.25	0	38.5		-10	55
16035		46.62	12.25	0	38.5		-10	55
16055		46.79	12.25	0	38.5		-10	55
16065		46.79	12.25	0	38.5		-10	55
16075		46.7	12.25	0	38.5		-10	55
16095		47	12.25	0	38.5		-10	55
16115		47.34	12.25	0	38.5		-10	55
16130		47.34	12.25	0	38.5		-10	55
16135		47.56	12.25	0	38.5		-10	55
16155		47.65	12.25	0	38.5		-10	55
16175		47.5	12.25	0	38.5		-10	55
16190		47.5	12.25	0	38.5		-10	55
16195		47.77	12.25	0	38.5		-10	55
16215		47.9	12.25	0	38.5		-10	55
16235		48.07	12.25	0	38.5		-10	55
16255		48.1	12.17	0	38.5		-10	55
16275		48.17	12.17	0	38.5		-10	55
16295		48.28	12.17	0	38.5		-10	55
16315		48.39	12.17	0	38.5		-10	55
16335		48.42	12.17	0	38.5		-10	55
16355		48.32	12.17	0	38.5		-10	55
16375		48.31	12.17	0	38.5		-10	55
16380		48.31	12.17	0	38.5		-10	55
16395		48.65	12.17	0	38.5		-10	55
16415		48.49	12.17	0	38.5		-10	55
16435		48.59	12.17	0	38.5		-10	55
16440		48.59	12.17	0	38.5		-10	55
16455		48.32	12.17	0	38.5		-10	55
16475		48.53	12.17	0	38.5		-10	55
16495		48.53	12.17	0	38.5		-10	55
16500		48.53	12.17	0	38.5		-10	55
16515		48.5	12.17	0	38.5		-10	55
16535		48.39	12.17	0	38.5		-10	55
16555		48.26	12.17	0	38.5		-10	55
16565		48.26	12.17	0	38.5		-10	55
16575		48.27	12.17	0	38.5		-10	55
16595		48.17	12.17	0	38.5		-10	55
16615		48	12.17	0	38.5		-10	55
16630		48	12.17	0	38.5		-10	55
16635		48.11	12.17	0	38.5		-10	55
16655		47.85	12.17	0	38.5		-10	55
16675		47.66	12.17	0	38.5		-10	55
16690		47.66	12.17	0	38.5		-10	55
16695		47.49	12.17	0	38.5		-10	55
16715		47.28	12.17	0	38.5		-10	55
16735		47.09	12.17	0	38.5		-10	55
16750		47.09	12.17	0	38.5		-10	55
16755		46.99	12.17	0	38.5		-10	55
16775		46.66	12.17	0	38.5		-10	55
16795		46.42	12.17	0	38.5		-10	55
16815		46.34	12.07	0	38.5		-10	55
16835		45.88	12.07	0	38.5		-10	55
16855		45.79	12.07	0	38.5		-10	55
16875		45.61	12.07	0	38.5		-10	55
16895		45.36	12.07	0	38.5		-10	55
16915		45.27	12.07	0	38.5		-10	55
16935		44.74	12.07	0	38.5		-10	55
16940		44.74	12.07	0	38.5		-10	55
16955		44.61	12.07	0	38.5		-10	55
16975		44.5	12.07	0	38.5		-10	55
16995		44.3	12.07	0	38.5		-10	55
17000		44.3	12.07	0	38.5		-10	55
17015		43.93	12.07	0	38.5		-10	55
17035		43.99	12.07	0	38.5		-10	55
17055		43.73	12.07	0	38.5		-10	55
17065		43.73	12.07	0	38.5		-10	55
17075		43.52	12.07	0	38.5		-10	55
17095		43.25	12.07	0	38.5		-10	55
17115		42.96	12.07	0	38.5		-10	55
17125		42.96	12.07	0	38.5		-10	55
17135		42.85	12.07	0	38.5		-10	55
17155		42.69	12.07	0	38.5		-10	55
17175		42.46	12.07	0	38.5		-10	55
17190		42.46	12.07	0	38.5		-10	55
17195		42.32	12.07	0	38.5		-10	55
17215		42.14	12.07	0	38.5		-10	55
17235		42.1	12.07	0	38.5		-10	55
17250		42.1	12.07	0	38.5		-10	55
17255		41.74	12.07	0	38.5		-10	55
17275		41.56	12.07	0	38.5		-10	55
17295		41.38	12.07	0	38.5		-10	55
17315		41.25	12.41	0	38.5		-10	55
17335		41.18	12.41	0	38.5		-10	55
17355		41.12	12.41	0	38.5		-10	55
17375		40.91	12.41	0	38.5		-10	55
17395		40.67	12.41	0	38.5		-10	55
17415		40.43	12.41	0	38.5		-10	55
17435		40.39	12.41	0	38.5		-10	55
17440		40.39	12.41	0	38.5		-10	55
17455		40.27	12.41	0	38.5		-10	55
17475		40.02	12.41	0	38.5		-10	55
17495		39.85	12.41	0	38.5		-10	55
17500		39.85	12.41	0	38.5		-10	55
17515		39.68	12.41	0	38.5		-10	55
17535		39.63	12.41	0	38.5		-10	55
17555		39.52	12.41	0	38.5		-10	55
17565		39.52	12.41	0	38.5		-10	55
17575		39.35	12.41	0	38.5		-10	55
17595		39.28	12.41	0	38.5		-10	55
17615		39.18	12.41	0	38.5		-10	55
17625		39.18	12.41	0	38.5		-10	55
17635		39.14	12.41	0	38.5		-10	55
17655		39.11	12.41	0	38.5		-10	55
17675		38.87	12.41	0	38.5		-10	55
17690		38.87	12.41	0	38.5		-10	55
17695		38.77	12.41	0	38.5		-10	55
17715		38.74	12.41	0	38.5		-10	55
17735		38.74	12.41	0	38.5		-10	55
17750		38.74	12.41	0	38.5		-10	55
17755		38.6	12.41	0	38.5		-10	55
17775		38.64	12.41	0	38.5		-10	55
17795		38.49	12.41	0	38.5		-10	55
17815		38.52	12.41	0	38.5		-10	55
17835		38.47	12.41	0	38.5		-10	55
17855		38.64	12.41	0	38.5		-10	55
17875		38.47	12.41	0	38.5		-10	55
17895		38.57	12.41	0	38.5		-10	55
17915		38.58	12.41	0	38.5		-10	55
17935		38.56	12.41	0	38.5		-10	55
17940		38.56	12.41	0	38.5		-10	55
17955		38.52	12.41	0	38.5		-10	55
17975		38.6	12.41	0	38.5		-10	55
17995		38.61	12.41	0	38.5		-10	55
18000		38.61	12.41	0	38.5		-10	55
18015		38.61	12.41	0	38.5		-10	55
18035		38.83	12.41	0	38.5		-10	55
18055		38.89	12.41	0	38.5		-10	55
18065		38.89	12.41	0	38.5		-10	55
18075		38.93	12.41	0	38.5		-10	55
18095		39.14	12.41	0	38.5		-10	55
18115		39.26	12.41	0	38.5		-10	55
18125		39.26	12.41	0	38.5		-10	55
18135		39.18	12.41	0	38.5		-10	55
18155		39.55	12.41	0	38.5		-10	55
18175		39.6	12.41	0	38.5		-10	55
18185		39.6	12.41	0	38.5		-10	55
18195		39.62	12.41	0	38.5		-10	55
18215		39.94	12.41	0	38.5		-10	55
18235		40.06	12.41	0	38.5		-10	55
18250		40.06	12.41	0	38.5		-10	55
18255		40.31	12.41	0	38.5		-10	55
18275		40.47	12.41	0	38.5		-10	55
18295		40.54	12.41	0	38.5		-10	55
18310		40.54	12.41	0	38.5		-10	55
18315		40.86	12.41	0	38.5		-10	55
18335		41.01	12.41	0	38.5		-10	55
18355		41.17	12.41	0	38.5		-10	55
18375		41.35	12.28	0	38.5		-10	55
18395		41.6	12.28	0	38.5		-10	55
18415		41.8	12.28	0	38.5		-10	55
18435		42.09	12.28	0	38.5		-10	55
18455		42.3	12.28	0	38.5		-10	55
18475		42.53	12.28	0	38.5		-10	55
18495		42.71	12.28	0	38.5		-10	55
18500		42.71	12.28	0	38.5		-10	55
18515		42.83	12.28	0	38.5		-10	55
18535		43.03	12.28	0	38.5		-10	55
18555		43.43	12.28	0	38.5		-10	55
18560		43.43	12.28	0	38.5		-10	55
18575		43.48	12.28	0	38.5		-10	55
18595		43.7	12.28	0	38.5		-10	55
18615		44.03	12.28	0	38.5		-10	55
18625		44.03	12.28	0	38.5		-10	55
18635		44.2	12.28	0	38.5		-10	55
18655		44.34	12.28	0	38.5		-10	55
18675		44.5	12.28	0	38.5		-10	55
18685		44.5	12.28	0	38.5		-10	55
18695		44.74	12.28	0	38.5		-10	55
18715		45.01	12.28	0	38.5		-10	55
18735		45.09	12.28	0	38.5		-10	55
18750		45.09	12.28	0	38.5		-10	55
18755		45.26	12.28	0	38.5		-10	55
18775		45.47	12.28	0	38.5		-10	55
18795		45.53	12.28	0	38.5		-10	55
18810		45.53	12.28	0	38.5		-10	55
18815		45.83	12.28	0	38.5		-10	55
18835		45.94	12.28	0	38.5		-10	55
18855		46.27	12.28	0	38.5		-10	55
18875		46.28	12.41	0	38.5		-10	55
18895		46.52	12.41	0	38.5		-10	55
18915		46.71	12.41	0	38.5		-10	55
18935		46.99	12.41	0	38.5		-10	55
18955		47.05	12.41	0	38.5		-10	55
18975		47.47	12.41	0	38.5		-10	55
18995		47.34	12.41	0	38.5		-10	55
19000		47.34	12.41	0	38.5		-10	55
19015		47.59	12.41	0	38.5		-10	55
19035		47.79	12.41	0	38.5		-10	55
19055		47.97	12.41	0	38.5		-10	55
19060		47.97	12.41	0	38.5		-10	55
19075		47.89	12.41	0	38.5		-10	55
19095		47.9	12.41	0	38.5		-10	55
19115		48.06	12.41	0	38.5		-10	55
19125		48.06	12.41	0	38.5		-10	55
19135		48.23	12.41	0	38.5		-10	55
19155		48.34	12.41	0	38.5		-10	55
19175		48.33	12.41	0	38.5		-10	55
19185		48.33	12.41	0	38.5		-10	55
19195		48.4	12.41	0	38.5		-10	55
19215		48.49	12.41	0	38.5		-10	55
19235		48.48	12.41	0	38.5		-10	55
19250		48.48	12.41	0	38.5		-10	55
19255		48.47	12.41	0	38.5		-10	55
19275		48.58	12.41	0	38.5		-10	55
19295		48.56	12.41	0	38.5		-10	55
19310		48.56	12.41	0	38.5		-10	55
19315		48.55	12.41	0	38.5		-10	55
19335		48.45	12.41	0	38.5		-10	55
19355		48.46	12.41	0	38.5		-10	55
19375		48.17	12.58	0	38.5		-10	55
19395		48.31	12.58	0	38.5		-10	55
19415		48.31	12.58	0	38.5		-10	55
19435		48.29	12.58	0	38.5		-10	55
19455		48.09	12.58	0	38.5		-10	55
19475		47.9	12.58	0	38.5		-10	55
19495		47.9	12.58	0	38.5		-10	55
19515		47.64	12.58	0	38.5		-10	55
19535		47.33	12.58	0	38.5		-10	55
19555		47.32	12.58	0	38.5		-10	55
19560		47.32	12.58	0	38.5		-10	55
19575		47	12.58	0	38.5		-10	55
19595		46.71	12.58	0	38.5		-10	55
19615		46.65	12.58	0	38.5		-10	55
19620		46.65	12.58	0	38.5		-10	55
19635		46.38	12.58	0	38.5		-10	55
19655		46.29	12.58	0	38.5		-10	55
19675		45.88	12.58	0	38.5		-10	55
19685		45.88	12.58	0	38.5		-10	55
19695		45.74	12.58	0	38.5		-10	55
19715		45.47	12.58	0	38.5		-10	55
19735		45.3	12.58	0	38.5		-10	55
19745		45.3	12.58	0	38.5		-10	55
19755		45.14	12.58	0	38.5		-10	55
19775		44.84	12.58	0	38.5		-10	55
19795		44.68	12.58	0	38.5		-10	55
19810		44.68	12.58	0	38.5		-10	55
19815		44.42	12.58	0	38.5		-10	55
19835		44.12	12.58	0	38.5		-10	55
19855		44.06	12.58	0	38.5		-10	55
19870		44.06	12.58	0	38.5		-10	55
19875		43.79	12.58	0	38.5		-10	55
19895		43.6	12.58	0	38.5		-10	55
19915		43.51	12.58	0	38.5		-10	55
19935		43.22	12.33	0	38.5		-10	55
19955		43.08	12.33	0	38.5		-10	55
19975		42.89	12.33	0	38.5		-10	55
19995		42.73	12.33	0	38.5		-10	55
20015		42.51	12.33	0	38.5		-10	55
20035		42.31	12.33	0	38.5		-10	55
20055		42.23	12.33	0	38.5		-10	55
20060		42.23	12.33	0	38.5		-10	55
20075		41.84	12.33	0	38.5		-10	55
20095		41.75	12.33	0	38.5		-10	55
20115		41.66	12.33	0	38.5		-10	55
20120		41.66	12.33	0	38.5		-10	55
20135		41.56	12.33	0	38.5		-10	55
20155		41.4	12.33	0	38.5		-10	55
20175		41.18	12.33	0	38.5		-10	55
20185		41.18	12.33	0	38.5		-10	55
20195		40.92	12.33	0	38.5		-10	55
20215		40.81	12.33	0	38.5		-10	55
20235		40.59	12.33	0	38.5		-10	55
20245		40.59	12.33	0	38.5		-10	55
20255		40.47	12.33	0	38.5		-10	55
20275		40.4	12.33	0	38.5		-10	55
20295		40.28	12.33	0	38.5		-10	55
20310		40.28	12.33	0	38.5		-10	55
20315		40.08	12.33	0	38.5		-10	55
20335		39.95	12.33	0	38.5		-10	55
20355		39.8	12.33	0	38.5		-10	55
20370		39.8	12.33	0	38.5		-10	55
20375		39.67	12.33	0	38.5		-10	55
20395		39.53	12.33	0	38.5		-10	55
20415		39.46	12.33	0	38.5		-10	55
20435		39.44	12.74	0	38.5		-10	55
20455		39.12	12.74	0	38.5		-10	55
20475		39.09	12.74	0	38.5		-10	55
20495		38.87	12.74	0	38.5		-10	55
20515		38.91	12.74	0	38.5		-10	55
20535		38.88	12.74	0	38.5		-10	55
20555		38.82	12.74	0	38.5		-10	55
20560		38.82	12.74	0	38.5		-10	55
20575		38.85	12.74	0	38.5		-10	55
20595		38.7	12.74	0	38.5		-10	55
20615		38.69	12.74	0	38.5		-10	55
20620		38.69	12.74	0	38.5		-10	55
20635		38.72	12.74	0	38.5		-10	55
20655		38.7	12.74	0	38.5		-10	55
20675		38.56	12.74	0	38.5		-10	55
20685		38.56	12.74	0	38.5		-10	55
20695		38.58	12.74	0	38.5		-10	55
20715		38.55	12.74	0	38.5		-10	55
20735		38.48	12.74	0	38.5		-10	55
20745		38.48	12.74	0	38.5		-10	55
20755		38.43	12.74	0	38.5		-10	55
20775		38.44	12.74	0	38.5		-10	55
20795		38.46	12.74	0	38.5		-10	55
20805		38.46	12.74	0	38.5		-10	55
20815		38.65	12.74	0	38.5		-10	55
20835		38.53	12.74	0	38.5		-10	55
20855		38.53	12.74	0	38.5		-10	55
20870		38.53	12.74	0	38.5		-10	55
20875		38.79	12.74	0	38.5		-10	55
20895		38.78	12.74	0	38.5		-10	55
20915		38.84	12.74	0	38.5		-10	55
20935		38.91	12.55	0	38.5		-10	55
20955		39.05	12.55	0	38.5		-10	55
20975		39.2	12.55	0	38.5		-10	55
20995		39.27	12.55	0	38.5		-10	55
21015		39.36	12.55	0	38.5		-10	55
21035		39.57	12.55	0	38.5		-10	55
21055		39.72	12.55	0	38.5		-10	55
21075		39.74	12.55	0	38.5		-10	55
21095		40.13	12.55	0	38.5		-10	55
21115		40.19	12.55	0	38.5		-10	55
21120		40.19	12.55	0	38.5		-10	55
21135		40.42	12.55	0	38.5		-10	55
21155		40.63	12.55	0	38.5		-10	55
21175		40.9	12.55	0	38.5		-10	55
21180		40.9	12.55	0	38.5		-10	55
21195		41.09	12.55	0	38.5		-10	55
21215		41.36	12.55	0	38.5		-10	55
21235		41.52	12.55	0	38.5		-10	55
21245		41.52	12.55	0	38.5		-10	55
21255		41.7	12.55	0	38.5		-10	55
21275		42.02	12.55	0	38.5		-10	55
21295		42.1	12.55	0	38.5		-10	55
21305		42.1	12.55	0	38.5		-10	55
21315		42.32	12.55	0	38.5		-10	55
21335		42.52	12.55	0	38.5		-10	55
21355		42.83	12.55	0	38.5		-10	55
21370		42.83	12.55	0	38.5		-10	55
21375		42.88	12.55	0	38.5		-10	55
21395		43.2	12.55	0	38.5		-10	55
21415		43.39	12.55	0	38.5		-10	55
21430		43.39	12.55	0	38.5		-10	55
21435		43.52	12.55	0	38.5		-10	55
21455		43.91	12.55	0	38.5		-10	55
21475		44.07	12.55	0	38.5		-10	55
21495		44.18	12.56	0	38.5		-10	55
21515		44.39	12.56	0	38.5		-10	55
21535		44.69	12.56	0	38.5		-10	55
21555		44.96	12.56	0	38.5		-10	55
21575		45.05	12.56	0	38.5		-10	55
21595		45.18	12.56	0	38.5		-10	55
21615		45.52	12.56	0	38.5		-10	55
21620		45.52	12.56	0	38.5		-10	55
21635		45.63	12.56	0	38.5		-10	55
21655		45.9	12.56	0	38.5		-10	55
21675		45.95	12.56	0	38.5		-10	55
21680		45.95	12.56	0	38.5		-10	55
21695		46.14	12.56	0	38.5		-10	55
21715		46.43	12.56	0	38.5		-10	55
21735		46.47	12.56	0	38.5		-10	55
21745		46.47	12.56	0	38.5		-10	55
21755		46.59	12.56	0	38.5		-10	55
21775		46.84	12.56	0	38.5		-10	55
21795		46.95	12.56	0	38.5		-10	55
21805		46.95	12.56	0	38.5		-10	55
21815		47.15	12.56	0	38.5		-10	55
21835		47.4	12.56	0	38.5		-10	55
21855		47.57	12.56	0	38.5		-10	55
21870		47.57	12.56	0	38.5		-10	55
21875		47.69	12.56	0	38.5		-10	55
21895		47.86	12.56	0	38.5		-10	55
21915		47.79	12.56	0	38.5		-10	55
21930		47.79	12.56	0	38.5		-10	55
21935		47.81	12.56	0	38.5		-10	55
21955		48.02	12.56	0	38.5		-10	55
21975		48.06	12.56	0	38.5		-10	55
21995		48.16	12.74	0	38.5		-10	55
22015		48.19	12.74	0	38.5		-10	55
22035		48.34	12.74	0	38.5		-10	55
22055		48.45	12.74	0	38.5		-10	55
22075		48.47	12.74	0	38.5		-10	55
22095		48.45	12.74	0	38.5		-10	55
22115		48.48	12.74	0	38.5		-10	55
22135		48.52	12.74	0	38.5		-10	55
22155		48.41	12.74	0	38.5		-10	55
22175		48.43	12.74	0	38.5		-10	55
22180		48.43	12.74	0	38.5		-10	55
22195		48.4	12.74	0	38.5		-10	55
22215		48.43	12.74	0	38.5		-10	55
22235		48.35	12.74	0	38.5		-10	55
22245		48.35	12.74	0	38.5		-10	55
22255		48.27	12.74	0	38.5		-10	55
22275		48.18	12.74	0	38.5		-10	55
22295		48.09	12.74	0	38.5		-10	55
22305		48.09	12.74	0	38.5		-10	55
22315		48.17	12.74	0	38.5		-10	55
22335		47.85	12.74	0	38.5		-10	55
22355		47.81	12.74	0	38.5		-10	55
22365		47.81	12.74	0	38.5		-10	55
22375		47.69	12.74	0	38.5		-10	55
22395		47.6	12.74	0	38.5		-10	55
22415		47.46	12.74	0	38.5		-10	55
22430		47.46	12.74	0	38.5		-10	55
22435		47.11	12.74	0	38.5		-10	55
22455		46.95	12.74	0	38.5		-10	55
22475		46.7	12.74	0	38.5		-10	55
22490		46.7	12.74	0	38.5		-10	55
22495		46.51	12.74	0	38.5		-10	55
22515		46.3	12.74	0	38.5		-10	55
22535		46.07	12.74	0	38.5		-10	55
22555		45.96	12.91	0	38.5		-10	55
22575		45.65	12.91	0	38.5		-10	55
22595		45.57	12.91	0	38.5		-10	55
22615		45.37	12.91	0	38.5		-10	55
22635		45.07	12.91	0	38.5		-10	55
22655		44.79	12.91	0	38.5		-10	55
22675		44.64	12.91	0	38.5		-10	55
22680		44.64	12.91	0	38.5		-10	55
22695		44.53	12.91	0	38.5		-10	55
22715		44.25	12.91	0	38.5		-10	55
22735		44	12.91	0	38.5		-10	55
22740		44	12.91	0	38.5		-10	55
22755		43.68	12.91	0	38.5		-10	55
22775		43.6	12.91	0	38.5		-10	55
22795		43.34	12.91	0	38.5		-10	55
22805		43.34	12.91	0	38.5		-10	55
22815		43.12	12.91	0	38.5		-10	55
22835		43.07	12.91	0	38.5		-10	55
22855		42.76	12.91	0	38.5		-10	55
22865		42.76	12.91	0	38.5		-10	55
22875		42.59	12.91	0	38.5		-10	55
22895		42.43	12.91	0	38.5		-10	55
22915		42.32	12.91	0	38.5		-10	55
22930		42.32	12.91	0	38.5		-10	55
22935		42.19	12.91	0	38.5		-10	55
22955		42.03	12.91	0	38.5		-10	55
22975		41.77	12.91	0	38.5		-10	55
22990		41.77	12.91	0	38.5		-10	55
22995		41.61	12.91	0	38.5		-10	55
23015		41.58	12.91	0	38.5		-10	55
23035		41.28	12.91	0	38.5		-10	55
23055		41.1	12.93	0	38.5		-10	55
23075		40.98	12.93	0	38.5		-10	55
23095		40.66	12.93	0	38.5		-10	55
23115		40.54	12.93	0	38.5		-10	55
23135		40.5	12.93	0	38.5		-10	55
23155		40.41	12.93	0	38.5		-10	55
23175		40.2	12.93	0	38.5		-10	55
23180		40.2	12.93	0	38.5		-10	55
23195		39.95	12.93	0	38.5		-10	55
23215		39.93	12.93	0	38.5		-10	55
23235		39.69	12.93	0	38.5		-10	55
23240		39.69	12.93	0	38.5		-10	55
23255		39.59	12.93	0	38.5		-10	55
23275		39.45	12.93	0	38.5		-10	55
23295		39.48	12.93	0	38.5		-10	55
23305		39.48	12.93	0	38.5		-10	55
23315		39.25	12.93	0	38.5		-10	55
23335		39.27	12.93	0	38.5		-10	55
23355		39.04	12.93	0	38.5		-10	55
23365		39.04	12.93	0	38.5		-10	55
23375		38.99	12.93	0	38.5		-10	55
23395		38.92	12.93	0	38.5		-10	55
23415		38.86	12.93	0	38.5		-10	55
23430		38.86	12.93	0	38.5		-10	55
23435		38.76	12.93	0	38.5		-10	55
23455		38.7	12.93	0	38.5		-10	55
23475		38.62	12.93	0	38.5		-10	55
23490		38.62	12.93	0	38.5		-10	55
23495		38.66	12.93	0	38.5		-10	55
23515		38.66	12.93	0	38.5		-10	55
23535		38.56	12.93	0	38.5		-10	55
23555		38.49	12.81	0	38.5		-10	55
23575		38.62	12.81	0	38.5		-10	55
23595		38.46	12.81	0	38.5		-10	55
23615		38.37	12.81	0	38.5		-10	55
23635		38.53	12.81	0	38.5		-10	55
23655		38.57	12.81	0	38.5		-10	55
23675		38.48	12.81	0	38.5		-10	55
23680		38.48	12.81	0	38.5		-10	55
23695		38.45	12.81	0	38.5		-10	55
23715		38.61	12.81	0	38.5		-10	55
23735		38.71	12.81	0	38.5		-10	55
23740		38.71	12.81	0	38.5		-10	55
23755		38.81	12.81	0	38.5		-10	55
23775		38.85	12.81	0	38.5		-10	55
23795		38.9	12.81	0	38.5		-10	55
23800		38.9	12.81	0	38.5		-10	55
23815		38.99	12.81	0	38.5		-10	55
23835		39.05	12.81	0	38.5		-10	55
23855		39.15	12.81	0	38.5		-10	55
23865		39.15	12.81	0	38.5		-10	55
23875		39.24	12.81	0	38.5		-10	55
23895		39.47	12.81	0	38.5		-10	55
23915		39.54	12.81	0	38.5		-10	55
23925		39.54	12.81	0	38.5		-10	55
23935		39.76	12.81	0	38.5		-10	55
23955		39.96	12.81	0	38.5		-10	55
23975		40.07	12.81	0	38.5		-10	55
23990		40.07	12.81	0	38.5		-10	55
23995		40.41	12.81	0	38.5		-10	55
24015		40.51	12.81	0	38.5		-10	55
24035		40.69	12.81	0	38.5		-10	55
24050		40.69	12.81	0	38.5		-10	55
24055		40.86	12.81	0	38.5		-10	55
24075		41.08	12.81	0	38.5		-10	55
24095		41.33	12.81	0	38.5		-10	55
24115		41.5	13.06	0	38.5		-10	55
24135		41.83	13.06	0	38.5		-10	55
24155		41.82	13.06	0	38.5		-10	55
24175		42.17	13.06	0	38.5		-10	55
24195		42.37	13.06	0	38.5		-10	55
24215		42.57	13.06	0	38.5		-10	55
24235		42.76	13.06	0	38.5		-10	55
24240		42.76	13.06	0	38.5		-10	55
24255		43.02	13.06	0	38.5		-10	55
24275		43.41	13.06	0	38.5		-10	55
24295		43.46	13.06	0	38.5		-10	55
24300		43.46	13.06	0	38.5		-10	55
24315		43.65	13.06	0	38.5		-10	55
24335		43.96	13.06	0	38.5		-10	55
24355		44.17	13.06	0	38.5		-10	55
24365		44.17	13.06	0	38.5		-10	55
24375		44.24	13.06	0	38.5		-10	55
24395		44.34	13.06	0	38.5		-10	55
24415		44.78	13.06	0	38.5		-10	55
24425		44.78	13.06	0	38.5		-10	55
24435		45.15	13.06	0	38.5		-10	55
24455		45.14	13.06	0	38.5		-10	55
24475		45.49	13.06	0	38.5		-10	55
24490		45.49	13.06	0	38.5		-10	55
24495		45.52	13.06	0	38.5		-10	55
24515		45.62	13.06	0	38.5		-10	55
24535		46.11	13.06	0	38.5		-10	55
24550		46.11	13.06	0	38.5		-10	55
24555		46.17	13.06	0	38.5		-10	55
24575		46.36	13.06	0	38.5		-10	55
24595		46.46	13.06	0	38.5		-10	55
24615		46.49	13.03	0	38.5		-10	55
24635		46.8	13.03	0	38.5		-10	55
24655		46.99	13.03	0	38.5		-10	55
24675		47.1	13.03	0	38.5		-10	55
24695		47.25	13.03	0	38.5		-10	55
24715		47.41	13.03	0	38.5		-10	55
24735		47.63	13.03	0	38.5		-10	55
24740		47.63	13.03	0	38.5		-10	55
24755		47.61	13.03	0	38.5		-10	55
24775		47.91	13.03	0	38.5		-10	55
24795		48.01	13.03	0	38.5		-10	55
24800		48.01	13.03	0	38.5		-10	55
24815		47.9	13.03	0	38.5		-10	55
24835		48.15	13.03	0	38.5		-10	55
24855		48.15	13.03	0	38.5		-10	55
24865		48.15	13.03	0	38.5		-10	55
24875		48.2	13.03	0	38.5		-10	55
24895		48.15	13.03	0	38.5		-10	55
24915		48.25	13.03	0	38.5		-10	55
24925		48.25	13.03	0	38.5		-10	55
24935		48.32	13.03	0	38.5		-10	55
24955		48.34	13.03	0	38.5		-10	55
24975		48.34	13.03	0	38.5		-10	55
24985		48.34	13.03	0	38.5		-10	55
24995		48.35	13.03	0	38.5		-10	55
25015		48.43	13.03	0	38.5		-10	55
25035		48.48	13.03	0	38.5		-10	55
25050		48.48	13.03	0	38.5		-10	55
25055		48.28	13.03	0	38.5		-10	55
25075		48.15	13.03	0	38.5		-10	55
25095		48.17	13.03	0	38.5		-10	55
25110		48.17	13.03	0	38.5		-10	55
25115		48.15	13.03	0	38.5		-10	55
25135		48.15	13.03	0	38.5		-10	55
25155		48.02	13.03	0	38.5		-10	55
25175		48	13.01	0	38.5		-10	55
25195		48.02	13.01	0	38.5		-10	55
25215		47.9	13.01	0	38.5		-10	55
25235		47.68	13.01	0	38.5		-10	55
25255		47.76	13.01	0	38.5		-10	55
25275		47.52	13.01	0	38.5		-10	55
25295		47.42	13.01	0	38.5		-10	55
25300		47.42	13.01	0	38.5		-10	55
25315		47.28	13.01	0	38.5		-10	55
25335		46.99	13.01	0	38.5		-10	55
25355		46.81	13.01	0	38.5		-10	55
25360		46.81	13.01	0	38.5		-10	55
25375		46.58	13.01	0	38.5		-10	55
25395		46.47	13.01	0	38.5		-10	55
25415		46.47	13.01	0	38.5		-10	55
25425		46.47	13.01	0	38.5		-10	55
25435		45.96	13.01	0	38.5		-10	55
25455		45.8	13.01	0	38.5		-10	55
25475		45.68	13.01	0	38.5		-10	55
25485		45.68	13.01	0	38.5		-10	55
25495		45.41	13.01	0	38.5		-10	55
25515		45.11	13.01	0	38.5		-10	55
25535		44.95	13.01	0	38.5		-10	55
25550		44.95	13.01	0	38.5		-10	55
25555		44.79	13.01	0	38.5		-10	55
25575		44.48	13.01	0	38.5		-10	55
25595		44.27	13.01	0	38.5		-10	55
25610		44.27	13.01	0	38.5		-10	55
25615		44.22	13.01	0	38.5		-10	55
25635		44.03	13.01	0	38.5		-10	55
25655		43.83	13.01	0	38.5		-10	55
25675		43.68	12.98	0	38.5		-10	55
25695		43.43	12.98	0	38.5		-10	55
25715		43.29	12.98	0	38.5		-10	55
25735		42.94	12.98	0	38.5		-10	55
25755		42.79	12.98	0	38.5		-10	55
25775		42.81	12.98	0	38.5		-10	55
25795		42.51	12.98	0	38.5		-10	55
25800		42.51	12.98	0	38.5		-10	55
25815		42.44	12.98	0	38.5		-10	55
25835		42.06	12.98	0	38.5		-10	55
25855		41.89	12.98	0	38.5		-10	55
25860		41.89	12.98	0	38.5		-10	55
25875		41.86	12.98	0	38.5		-10	55
25895		41.56	12.98	0	38.5		-10	55
25915		41.58	12.98	0	38.5		-10	55
25925		41.58	12.98	0	38.5		-10	55
25935		41.25	12.98	0	38.5		-10	55
25955		41.11	12.98	0	38.5		-10	55
25975		40.95	12.98	0	38.5		-10	55
25985		40.95	12.98	0	38.5		-10	55
25995		40.82	12.98	0	38.5		-10	55
26015		40.71	12.98	0	38.5		-10	55
26035		40.45	12.98	0	38.5		-10	55
26050		40.45	12.98	0	38.5		-10	55
26055		40.35	12.98	0	38.5		-10	55
26075		40.3	12.98	0	38.5		-10	55
26095		39.97	12.98	0	38.5		-10	55
26110		39.97	12.98	0	38.5		-10	55
26115		39.79	12.98	0	38.5		-10	55
26135		39.7	12.98	0	38.5		-10	55
26155		39.53	12.98	0	38.5		-10	55
26175		39.49	13.04	0	38.5		-10	55
26195		39.3	13.04	0	38.5		-10	55
26215		39.28	13.04	0	38.5		-10	55
26235		39.26	13.04	0	38.5		-10	55
26255		39.03	13.04	0	38.5		-10	55
26275		38.82	13.04	0	38.5		-10	55
26295		38.97	13.04	0	38.5		-10	55
26300		38.97	13.04	0	38.5		-10	55
26315		38.84	13.04	0	38.5		-10	55
26335		38.79	13.04	0	38.5		-10	55
26355		38.72	13.04	0	38.5		-10	55
26360		38.72	13.04	0	38.5		-10	55
26375		38.55	13.04	0	38.5		-10	55
26395		38.58	13.04	0	38.5		-10	55
26415		38.55	13.04	0	38.5		-10	55
26420		38.55	13.04	0	38.5		-10	55
26435		38.45	13.04	0	38.5		-10	55
26455		38.69	13.04	0	38.5		-10	55
26475		38.44	13.04	0	38.5		-10	55
26485		38.44	13.04	0	38.5		-10	55
26495		38.46	13.04	0	38.5		-10	55
26515		38.57	13.04	0	38.5		-10	55
26535		38.33	13.04	0	38.5		-10	55
26550		38.33	13.04	0	38.5		-10	55
26555		38.42	13.04	0	38.5		-10	55
26575		38.47	13.04	0	38.5		-10	55
26595		38.49	13.04	0	38.5		-10	55
26610		38.49	13.04	0	38.5		-10	55
26615		38.48	13.04	0	38.5		-10	55
26635		38.56	13.04	0	38.5		-10	55
26655		38.69	13.04	0	38.5		-10	55
26670		38.69	13.04	0	38.5		-10	55
26675		38.75	13.04	0	38.5		-10	55
26695		38.95	13.04	0	38.5		-10	55
26715		38.96	13.04	0	38.5		-10	55
26735		39.16	13.13	0	38.5		-10	55
26755		39.12	13.13	0	38.5		-10	55
26775		39.24	13.13	0	38.5		-10	55
26795		39.41	13.13	0	38.5		-10	55
26815		39.59	13.13	0	38.5		-10	55
26835		39.65	13.13	0	38.5		-10	55
26855		39.98	13.13	0	38.5		-10	55
26860		39.98	13.13	0	38.5		-10	55
26875		39.94	13.13	0	38.5		-10	55
26895		40.3	13.13	0	38.5		-10	55
26915		40.55	13.13	0	38.5		-10	55
26920		40.55	13.13	0	38.5		-10	55
26935		40.66	13.13	0	38.5		-10	55
26955		41.02	13.13	0	38.5		-10	55
26975		41.07	13.13	0	38.5		-10	55
26985		41.07	13.13	0	38.5		-10	55
26995		41.28	13.13	0	38.5		-10	55
27015		41.47	13.13	0	38.5		-10	55
27035		41.67	13.13	0	38.5		-10	55
27045		41.67	13.13	0	38.5		-10	55
27055		41.87	13.13	0	38.5		-10	55
27075		42.21	13.13	0	38.5		-10	55
27095		42.34	13.13	0	38.5		-10	55
27110		42.34	13.13	0	38.5		-10	55
27115		42.5	13.13	0	38.5		-10	55
27135		42.79	13.13	0	38.5		-10	55
27155		43.02	13.13	0	38.5		-10	55
27170		43.02	13.13	0	38.5		-10	55
27175		43.12	13.13	0	38.5		-10	55
27195		43.5	13.13	0	38.5		-10	55
27215		43.7	13.13	0	38.5		-10	55
27235		43.81	13.06	0	38.5		-10	55
27255		44.07	13.06	0	38.5		-10	55
27275		44.35	13.06	0	38.5		-10	55
27295		44.44	13.06	0	38.5		-10	55
27315		44.7	13.06	0	38.5		-10	55
27335		44.9	13.06	0	38.5		-10	55
27355		45.01	13.06	0	38.5		-10	55
27360		45.01	13.06	0	38.5		-10	55
27375		45.31	13.06	0	38.5		-10	55
27395		45.5	13.06	0	38.5		-10	55
27415		45.77	13.06	0	38.5		-10	55
27420		45.77	13.06	0	38.5		-10	55
27435		45.89	13.06	0	38.5		-10	55
27455		45.91	13.06	0	38.5		-10	55
27475		46.24	13.06	0	38.5		-10	55
27485		46.24	13.06	0	38.5		-10	55
27495		46.52	13.06	0	38.5		-10	55
27515		46.59	13.06	0	38.5		-10	55
27535		46.84	13.06	0	38.5		-10	55
27545		46.84	13.06	0	38.5		-10	55
27555		46.89	13.06	0	38.5		-10	55
27575		47.06	13.06	0	38.5		-10	55
27595		47.3	13.06	0	38.5		-10	55
27605		47.3	13.06	0	38.5		-10	55
27615		47.38	13.06	0	38.5		-10	55
27635		47.6	13.06	0	38.5		-10	55
27655		47.69	13.06	0	38.5		-10	55
27670		47.69	13.06	0	38.5		-10	55
27675		47.88	13.06	0	38.5		-10	55
27695		47.95	13.06	0	38.5		-10	55
27715		48.06	13.06	0	38.5		-10	55
27730		48.06	13.06	0	38.5		-10	55
27735		48	13.06	0	38.5		-10	55
27755		47.9	13.06	0	38.5		-10	55
27775		48.19	13.06	0	38.5		-10	55
27795		48.29	13.33	0	38.5		-10	55
27815		48.14	13.33	0	38.5		-10	55
27835		48.53	13.33	0	38.5		-10	55
27855		48.22	13.33	0	38.5		-10	55
27860		48.22	13.33	0	38.5		-10	55
27875		48.39	13.33	0	38.5		-10	55
27895		48.32	13.33	0	38.5		-10	55
27915		48.46	13.33	0	38.5		-10	55
27920		48.46	13.33	0	38.5		-10	55
27935		48.36	13.33	0	38.5		-10	55
27955		48.34	13.33	0	38.5		-10	55
27975		48.26	13.33	0	38.5		-10	55
27980		48.26	13.33	0	38.5		-10	55
27995		48.39	13.33	0	38.5		-10	55
28015		48.08	13.33	0	38.5		-10	55
28035		48.08	13.33	0	38.5		-10	55
28045		48.08	13.33	0	38.5		-10	55
28055		48.11	13.33	0	38.5		-10	55
28075		47.93	13.33	0	38.5		-10	55
28095		48.08	13.33	0	38.5		-10	55
28105		48.08	13.33	0	38.5		-10	55
28115		47.92	13.33	0	38.5		-10	55
28135		47.6	13.33	0	38.5		-10	55
28155		47.63	13.33	0	38.5		-10	55
28170		47.63	13.33	0	38.5		-10	55
28175		47.47	13.33	0	38.5		-10	55
28195		47.32	13.33	0	38.5		-10	55
28215		47.25	13.33	0	38.5		-10	55
28230		47.25	13.33	0	38.5		-10	55
28235		46.88	13.33	0	38.5		-10	55
28255		46.62	13.33	0	38.5		-10	55
28275		46.57	13.33	0	38.5		-10	55
28295		46.42	13.23	0	38.5		-10	55
28315		46.1	13.23	0	38.5		-10	55
28335		46.01	13.23	0	38.5		-10	55
28355		45.66	13.23	0	38.5		-10	55
28375		45.48	13.23	0	38.5		-10	55
28395		45.24	13.23	0	38.5		-10	55
28415		45.2	13.23	0	38.5		-10	55
28420		45.2	13.23	0	38.5		-10	55
28435		44.84	13.23	0	38.5		-10	55
28455		44.63	13.23	0	38.5		-10	55
28475		44.31	13.23	0	38.5		-10	55
28480		44.31	13.23	0	38.5		-10	55
28495		44.25	13.23	0	38.5		-10	55
28515		44.09	13.23	0	38.5		-10	55
28535		43.83	13.23	0	38.5		-10	55
28545		43.83	13.23	0	38.5		-10	55
28555		43.63	13.23	0	38.5		-10	55
28575		43.46	13.23	0	38.5		-10	55
28595		43.2	13.23	0	38.5		-10	55
28605		43.2	13.23	0	38.5		-10	55
28615		43.18	13.23	0	38.5		-10	55
28635		42.81	13.23	0	38.5		-10	55
28655		42.62	13.23	0	38.5		-10	55
28670		42.62	13.23	0	38.5		-10	55
28675		42.42	13.23	0	38.5		-10	55
28695		42.3	13.23	0	38.5		-10	55
28715		42.1	13.23	0	38.5		-10	55
28730		42.1	13.23	0	38.5		-10	55
28735		41.97	13.23	0	38.5		-10	55
28755		41.77	13.23	0	38.5		-10	55
28775		41.74	13.23	0	38.5		-10	55
28795		41.46	13.26	0	38.5		-10	55
28815		41.31	13.26	0	38.5		-10	55
28835		41.18	13.26	0	38.5		-10	55
28855		41.01	13.26	0	38.5		-10	55
28875		40.9	13.26	0	38.5		-10	55
28895		40.64	13.26	0	38.5		-10	55
28915		40.65	13.26	0	38.5		-10	55
28920		40.65	13.26	0	38.5		-10	55
28935		40.36	13.26	0	38.5		-10	55
28955		40.17	13.26	0	38.5		-10	55
28975		39.99	13.26	0	38.5		-10	55
28980		39.99	13.26	0	38.5		-10	55
28995		39.84	13.26	0	38.5		-10	55
29015		39.75	13.26	0	38.5		-10	55
29035		39.75	13.26	0	38.5		-10	55
29045		39.75	13.26	0	38.5		-10	55
29055		39.51	13.26	0	38.5		-10	55
29075		39.33	13.26	0	38.5		-10	55
29095		39.22	13.26	0	38.5		-10	55
29105		39.22	13.26	0	38.5		-10	55
29115		39.21	13.26	0	38.5		-10	55
29135		39.11	13.26	0	38.5		-10	55
29155		38.98	13.26	0	38.5		-10	55
29170		38.98	13.26	0	38.5		-10	55
29175		38.93	13.26	0	38.5		-10	55
29195		38.81	13.26	0	38.5		-10	55
29215		38.81	13.26	0	38.5		-10	55
29230		38.81	13.26	0	38.5		-10	55
29235		38.7	13.26	0	38.5		-10	55
29255		38.76	13.26	0	38.5		-10	55
29275		38.64	13.26	0	38.5		-10	55
29295		38.57	13.23	0	38.5		-10	55
29315		38.51	13.23	0	38.5		-10	55
29335		38.47	13.23	0	38.5		-10	55
29355		38.34	13.23	0	38.5		-10	55
29375		38.41	13.23	0	38.5		-10	55
29395		38.4	13.23	0	38.5		-10	55
29415		38.39	13.23	0	38.5		-10	55
29435		38.46	13.23	0	38.5		-10	55
29455		38.47	13.23	0	38.5		-10	55
29475		38.5	13.23	0	38.5		-10	55
29480		38.5	13.23	0	38.5		-10	55
29495		38.48	13.23	0	38.5		-10	55
29515		38.6	13.23	0	38.5		-10	55
29535		38.63	13.23	0	38.5		-10	55
29540		38.63	13.23	0	38.5		-10	55
29555		38.78	13.23	0	38.5		-10	55
29575		38.81	13.23	0	38.5		-10	55
29595		38.92	13.23	0	38.5		-10	55
29605		38.92	13.23	0	38.5		-10	55
29615		39.16	13.23	0	38.5		-10	55
29635		39.24	13.23	0	38.5		-10	55
29655		39.31	13.23	0	38.5		-10	55
29665		39.31	13.23	0	38.5		-10	55
29675		39.35	13.23	0	38.5		-10	55
29695		39.5	13.23	0	38.5		-10	55
29715		39.76	13.23	0	38.5		-10	55
29730		39.76	13.23	0	38.5		-10	55
29735		40.04	13.23	0	38.5		-10	55
29755		40.07	13.23	0	38.5		-10	55
29775		40.31	13.23	0	38.5		-10	55
29790		40.31	13.23	0	38.5		-10	55
29795		40.57	13.23	0	38.5		-10	55
29815		40.82	13.23	0	38.5		-10	55
29835		40.98	13.23	0	38.5		-10	55
29855		41.17	13.23	0	38.5		-10	55
29875		41.31	13.23	0	38.5		-10	55
29895		41.6	13.23	0	38.5		-10	55
29915		41.88	13.23	0	38.5		-10	55
29935		41.85	13.23	0	38.5		-10	55
29955		42.28	13.23	0	38.5		-10	55
29975		42.51	13.23	0	38.5		-10	55
29980		42.51	13.23	0	38.5		-10	55
29995		42.68	13.23	0	38.5		-10	55
30015		42.94	13.23	0	38.5		-10	55
30035		43.23	13.23	0	38.5		-10	55
30040		43.23	13.23	0	38.5		-10	55
30055		43.36	13.23	0	38.5		-10	55
30075		43.5	13.23	0	38.5		-10	55
30095		43.58	13.23	0	38.5		-10	55
30105		43.58	13.23	0	38.5		-10	55
30115		44	13.23	0	38.5		-10	55
30135		44	13.23	0	38.5		-10	55
30155		44.24	13.23	0	38.5		-10	55
30165		44.24	13.23	0	38.5		-10	55
30175		44.7	13.23	0	38.5		-10	55
30195		44.89	13.23	0	38.5		-10	55
30215		44.96	13.23	0	38.5		-10	55
30230		44.96	13.23	0	38.5		-10	55
30235		45.03	13.23	0	38.5		-10	55
30255		45.4	13.23	0	38.5		-10	55
30275		45.41	13.23	0	38.5		-10	55
30290		45.41	13.23	0	38.5		-10	55
30295		45.91	13.23	0	38.5		-10	55
30315		46.11	13.23	0	38.5		-10	55
30335		46.35	13.23	0	38.5		-10	55
30355		46.32	13.49	0	38.5		-10	55
30375		46.54	13.49	0	38.5		-10	55
30395		46.68	13.49	0	38.5		-10	55
30415		46.91	13.49	0	38.5		-10	55
30435		47.09	13.49	0	38.5		-10	55
30455		47.1	13.49	0	38.5		-10	55
30475		47.3	13.49	0	38.5		-10	55
30480		47.3	13.49	0	38.5		-10	55
30495		47.63	13.49	0	38.5		-10	55
30515		47.65	13.49	0	38.5		-10	55
30535		47.72	13.49	0	38.5		-10	55
30540		47.72	13.49	0	38.5		-10	55
30555		47.87	13.49	0	38.5		-10	55
30575		47.82	13.49	0	38.5		-10	55
30595		47.97	13.49	0	38.5		-10	55
30605		47.97	13.49	0	38.5		-10	55
30615		48.02	13.49	0	38.5		-10	55
30635		48.21	13.49	0	38.5		-10	55
30655		48.09	13.49	0	38.5		-10	55
30665		48.09	13.49	0	38.5		-10	55
30675		48.26	13.49	0	38.5		-10	55
30695		48.27	13.49	0	38.5		-10	55
30715		48.32	13.49	0	38.5		-10	55
30725		48.32	13.49	0	38.5		-10	55
30735		48.23	13.49	0	38.5		-10	55
30755		48.33	13.49	0	38.5		-10	55
30775		48.31	13.49	0	38.5		-10	55
30790		48.31	13.49	0	38.5		-10	55
30795		48.3	13.49	0	38.5		-10	55
30815		48.34	13.49	0	38.5		-10	55
30835		48.15	13.49	0	38.5		-10	55
30855		48.19	13.46	0	38.5		-10	55
30875		48.23	13.46	0	38.5		-10	55
30895		48.21	13.46	0	38.5		-10	55
30915		48.32	13.46	0	38.5		-10	55
30935		48.23	13.46	0	38.5		-10	55
30955		48.16	13.46	0	38.5		-10	55
30975		47.98	13.46	0	38.5		-10	55
30995		47.93	13.46	0	38.5		-10	55
31015		47.76	13.46	0	38.5		-10	55
31035		47.8	13.46	0	38.5		-10	55
31040		47.8	13.46	0	38.5		-10	55
31055		47.75	13.46	0	38.5		-10	55
31075		47.48	13.46	0	38.5		-10	55
31095		47.32	13.46	0	38.5		-10	55
31100		47.32	13.46	0	38.5		-10	55
31115		47.16	13.46	0	38.5		-10	55
31135		46.94	13.46	0	38.5		-10	55
31155		46.76	13.46	0	38.5		-10	55
31165		46.76	13.46	0	38.5		-10	55
31175		46.54	13.46	0	38.5		-10	55
31195		46.42	13.46	0	38.5		-10	55
31215		46.18	13.46	0	38.5		-10	55
31225		46.18	13.46	0	38.5		-10	55
31235		45.82	13.46	0	38.5		-10	55
31255		45.75	13.46	0	38.5		-10	55
31275		45.52	13.46	0	38.5		-10	55
31290		45.52	13.46	0	38.5		-10	55
31295		45.42	13.46	0	38.5		-10	55
31315		45.18	13.46	0	38.5		-10	55
31335		44.95	13.46	0	38.5		-10	55
31350		44.95	13.46	0	38.5		-10	55
31355		44.76	13.46	0	38.5		-10	55
31375		44.45	13.46	0	38.5		-10	55
31395		44.29	13.46	0	38.5		-10	55
31415		44.09	13.41	0	38.5		-10	55
31435		43.97	13.41	0	38.5		-10	55
31455		43.64	13.41	0	38.5		-10	55
31475		43.61	13.41	0	38.5		-10	55
31495		43.24	13.41	0	38.5		-10	55
31515		43.34	13.41	0	38.5		-10	55
31535		42.7	13.41	0	38.5		-10	55
31540		42.7	13.41	0	38.5		-10	55
31555		42.75	13.41	0	38.5		-10	55
31575		42.38	13.41	0	38.5		-10	55
31595		42.38	13.41	0	38.5		-10	55
31600		42.38	13.41	0	38.5		-10	55
31615		42.36	13.41	0	38.5		-10	55
31635		42.13	13.41	0	38.5		-10	55
31655		41.88	13.41	0	38.5		-10	55
31665		41.88	13.41	0	38.5		-10	55
31675		41.64	13.41	0	38.5		-10	55
31695		41.46	13.41	0	38.5		-10	55
31715		41.5	13.41	0	38.5		-10	55
31725		41.5	13.41	0	38.5		-10	55
31735		41.19	13.41	0	38.5		-10	55
31755		41.03	13.41	0	38.5		-10	55
31775		40.89	13.41	0	38.5		-10	55
31790		40.89	13.41	0	38.5		-10	55
31795		40.75	13.41	0	38.5		-10	55
31815		40.6	13.41	0	38.5		-10	55
31835		40.25	13.41	0	38.5		-10	55
31850		40.25	13.41	0	38.5		-10	55
31855		40.27	13.41	0	38.5		-10	55
31875		40.11	13.41	0	38.5		-10	55
31895		39.93	13.41	0	38.5		-10	55
31910		39.93	13.41	0	38.5		-10	55
31915		39.84	13.41	0	38.5		-10	55
31935		39.79	13.41	0	38.5		-10	55
31955		39.54	13.41	0	38.5		-10	55
31975		39.48	13.24	0	38.5		-10	55
31995		39.36	13.24	0	38.5		-10	55
32015		39.27	13.24	0	38.5		-10	55
32035		39.21	13.24	0	38.5		-10	55
32055		39	13.24	0	38.5		-10	55
32075		39.01	13.24	0	38.5		-10	55
32095		38.81	13.24	0	38.5		-10	55
32100		38.81	13.24	0	38.5		-10	55
32115		38.81	13.24	0	38.5		-10	55
32135		38.57	13.24	0	38.5		-10	55
32155		38.81	13.24	0	38.5		-10	55
32165		38.81	13.24	0	38.5		-10	55
32175		38.59	13.24	0	38.5		-10	55
32195		38.63	13.24	0	38.5		-10	55
32215		38.6	13.24	0	38.5		-10	55
32225		38.6	13.24	0	38.5		-10	55
32235		38.52	13.24	0	38.5		-10	55
32255		38.51	13.24	0	38.5		-10	55
32275		38.57	13.24	0	38.5		-10	55
[truncated: 433 more rows]
