# Supplementary material for: Clinical identification of the stimulus intensity to measure temporal summation of second pain
Source: Sci Rep. 2022 Jul 28;12:12915. doi: 10.1038/s41598-022-17171-6 (PMC9334644; doi:10.1038/s41598-022-17171-6)
Supplement: Supplementary file 2 — Supplementary Information 2. [file 41598_2022_17171_MOESM2_ESM.zip › 49 PT2.xlsx]

## Sheet: Sheet1
Timestamp [msec]	Heater [C]	Tec [C]	Water [C]	COVAS	Baseline [C]	Events	LimiterMin [C]	LimiterMax [C]
35		39.85
50		39.85	11.54	0	39.5		-10	55
55		39.69	11.54	0	39.5		-10	55
75		39.7	11.54	0	39.5		-10	55
95		39.82	11.54	0	39.5		-10	55
115		39.82	11.54	0	39.5		-10	55
135		39.78	11.54	0	39.5		-10	55
155		39.7	11.54	0	39.5		-10	55
175		39.72	11.54	0	39.5		-10	55
195		39.72	11.54	0	39.5		-10	55
215		39.74	11.54	0	39.5		-10	55
220		39.74	11.54	0	39.5		-10	55
235		39.57	11.54	0	39.5		-10	55
255		39.63	11.54	0	39.5		-10	55
275		39.7	11.54	0	39.5		-10	55
280		39.7	11.54	0	39.5		-10	55
295		39.6	11.54	0	39.5		-10	55
315		39.65	11.54	0	39.5		-10	55
335		39.58	11.54	0	39.5		-10	55
345		39.58	11.54	0	39.5		-10	55
355		39.67	11.54	0	39.5		-10	55
375		39.62	11.54	0	39.5		-10	55
395		39.7	11.54	0	39.5		-10	55
405		39.7	11.54	0	39.5		-10	55
415		39.6	11.54	0	39.5		-10	55
435		39.65	11.54	0	39.5		-10	55
455		39.61	11.54	0	39.5		-10	55
470		39.61	11.54	0	39.5		-10	55
475		39.6	11.54	0	39.5		-10	55
495		39.58	11.54	0	39.5		-10	55
515		39.52	11.54	0	39.5		-10	55
530		39.52	11.54	0	39.5		-10	55
535		39.48	11.54	0	39.5		-10	55
555		39.4	11.54	0	39.5		-10	55
575		39.58	11.54	0	39.5		-10	55
595		39.47	11.44	0	39.5		-10	55
615		39.57	11.44	0	39.5		-10	55
635		39.56	11.44	0	39.5		-10	55
655		39.56	11.44	0	39.5		-10	55
675		39.36	11.44	0	39.5		-10	55
695		39.48	11.44	0	39.5		-10	55
715		39.55	11.44	0	39.5		-10	55
720		39.55	11.44	0	39.5		-10	55
735		39.47	11.44	0	39.5		-10	55
755		39.61	11.44	0	39.5		-10	55
775		39.35	11.44	0	39.5		-10	55
780		39.35	11.44	0	39.5		-10	55
795		39.57	11.44	0	39.5		-10	55
815		39.56	11.44	0	39.5		-10	55
835		39.43	11.44	0	39.5		-10	55
845		39.43	11.44	0	39.5		-10	55
855		39.33	11.44	0	39.5		-10	55
875		39.47	11.44	0	39.5		-10	55
895		39.34	11.44	0	39.5		-10	55
905		39.34	11.44	0	39.5		-10	55
915		39.41	11.44	0	39.5		-10	55
935		39.49	11.44	0	39.5		-10	55
955		39.44	11.44	0	39.5		-10	55
970		39.44	11.44	0	39.5		-10	55
975		39.47	11.44	0	39.5		-10	55
995		39.5	11.44	0	39.5		-10	55
1015		39.47	11.44	0	39.5		-10	55
1030		39.47	11.44	0	39.5		-10	55
1035		39.5	11.44	0	39.5		-10	55
1055		39.42	11.44	0	39.5		-10	55
1075		39.47	11.44	0	39.5		-10	55
1090		39.47	11.44	0	39.5		-10	55
1095		39.49	11.44	0	39.5		-10	55
1115		39.49	11.44	0	39.5		-10	55
1135		39.4	11.44	0	39.5		-10	55
1155		39.49	11.36	0	39.5		-10	55
1175		39.52	11.36	0	39.5		-10	55
1195		39.45	11.36	0	39.5		-10	55
1215		39.53	11.36	0	39.5		-10	55
1235		39.57	11.36	0	39.5		-10	55
1255		39.54	11.36	0	39.5		-10	55
1275		39.59	11.36	0	39.5		-10	55
1280		39.59	11.36	0	39.5		-10	55
1295		39.55	11.36	0	39.5		-10	55
1315		39.55	11.36	0	39.5		-10	55
1335		39.46	11.36	0	39.5		-10	55
1345		39.46	11.36	0	39.5		-10	55
1355		39.49	11.36	0	39.5		-10	55
1375		39.54	11.36	0	39.5		-10	55
1395		39.36	11.36	0	39.5		-10	55
1405		39.36	11.36	0	39.5		-10	55
1415		39.55	11.36	0	39.5		-10	55
1435		39.56	11.36	0	39.5		-10	55
1455		39.58	11.36	0	39.5		-10	55
1465		39.58	11.36	0	39.5		-10	55
1475		39.64	11.36	0	39.5		-10	55
1495		39.48	11.36	0	39.5		-10	55
1515		39.64	11.36	0	39.5		-10	55
1530		39.64	11.36	0	39.5		-10	55
1535		39.45	11.36	0	39.5		-10	55
1555		39.56	11.36	0	39.5		-10	55
1575		39.51	11.36	0	39.5		-10	55
1590		39.51	11.36	0	39.5		-10	55
1595		39.52	11.36	0	39.5		-10	55
1615		39.63	11.36	0	39.5		-10	55
1635		39.7	11.36	0	39.5		-10	55
1655		39.66	11.37	0	39.5		-10	55
1675		39.54	11.37	0	39.5		-10	55
1695		39.58	11.37	0	39.5		-10	55
1715		39.56	11.37	0	39.5		-10	55
1735		39.61	11.37	0	39.5		-10	55
1755		39.55	11.37	0	39.5		-10	55
1775		39.52	11.37	0	39.5		-10	55
1780		39.52	11.37	0	39.5		-10	55
1795		39.52	11.37	0	39.5		-10	55
1815		39.5	11.37	0	39.5		-10	55
1835		39.6	11.37	0	39.5		-10	55
1840		39.6	11.37	0	39.5		-10	55
1855		39.61	11.37	0	39.5		-10	55
1875		39.49	11.37	0	39.5		-10	55
1895		39.53	11.37	0	39.5		-10	55
1905		39.53	11.37	0	39.5		-10	55
1915		39.49	11.37	0	39.5		-10	55
1935		39.54	11.37	0	39.5		-10	55
1955		39.51	11.37	0	39.5		-10	55
1965		39.51	11.37	0	39.5		-10	55
1975		39.52	11.37	0	39.5		-10	55
1995		39.59	11.37	0	39.5		-10	55
2015		39.67	11.37	0	39.5		-10	55
2030		39.67	11.37	0	39.5		-10	55
2035		39.66	11.37	0	39.5		-10	55
2055		39.53	11.37	0	39.5		-10	55
2075		39.49	11.37	0	39.5		-10	55
2090		39.49	11.37	0	39.5		-10	55
2095		39.5	11.37	0	39.5		-10	55
2115		39.61	11.37	0	39.5		-10	55
2135		39.47	11.37	0	39.5		-10	55
2155		39.46	11.29	0	39.5		-10	55
2175		39.66	11.29	0	39.5		-10	55
2195		39.53	11.29	0	39.5		-10	55
2215		39.43	11.29	0	39.5		-10	55
2235		39.51	11.29	0	39.5		-10	55
2255		39.58	11.29	0	39.5		-10	55
2275		39.46	11.29	0	39.5		-10	55
2280		39.46	11.29	0	39.5		-10	55
2295		39.55	11.29	0	39.5		-10	55
2315		39.53	11.29	0	39.5		-10	55
2335		39.55	11.29	0	39.5		-10	55
2340		39.55	11.29	0	39.5		-10	55
2355		39.51	11.29	0	39.5		-10	55
2375		39.52	11.29	0	39.5		-10	55
2395		39.55	11.29	0	39.5		-10	55
2400		39.55	11.29	0	39.5		-10	55
2415		39.53	11.29	0	39.5		-10	55
2435		39.44	11.29	0	39.5		-10	55
2455		39.29	11.29	0	39.5		-10	55
2465		39.29	11.29	0	39.5		-10	55
2475		39.51	11.29	0	39.5		-10	55
2495		39.64	11.29	0	39.5		-10	55
2515		39.4	11.29	0	39.5		-10	55
2530		39.4	11.29	0	39.5		-10	55
2535		39.48	11.29	0	39.5		-10	55
2555		39.5	11.29	0	39.5		-10	55
2575		39.34	11.29	0	39.5		-10	55
2590		39.34	11.29	0	39.5		-10	55
2595		39.53	11.29	0	39.5		-10	55
2615		39.5	11.29	0	39.5		-10	55
2635		39.45	11.29	0	39.5		-10	55
2655		39.5	11.32	0	39.5		-10	55
2675		39.5	11.32	0	39.5		-10	55
2695		39.41	11.32	0	39.5		-10	55
2715		39.49	11.32	0	39.5		-10	55
2735		39.53	11.32	0	39.5		-10	55
2755		39.48	11.32	0	39.5		-10	55
2775		39.52	11.32	0	39.5		-10	55
2795		39.52	11.32	0	39.5		-10	55
2815		39.47	11.32	0	39.5		-10	55
2835		39.49	11.32	0	39.5		-10	55
2840		39.49	11.32	0	39.5		-10	55
2855		39.5	11.32	0	39.5		-10	55
2875		39.53	11.32	0	39.5		-10	55
2895		39.47	11.32	0	39.5		-10	55
2900		39.47	11.32	0	39.5		-10	55
2915		39.64	11.32	0	39.5		-10	55
2935		39.41	11.32	0	39.5		-10	55
2955		39.47	11.32	0	39.5		-10	55
2965		39.47	11.32	0	39.5		-10	55
2975		39.54	11.32	0	39.5		-10	55
2995		39.52	11.32	0	39.5		-10	55
3015		39.6	11.32	0	39.5		-10	55
3025		39.6	11.32	0	39.5		-10	55
3035		39.54	11.32	0	39.5		-10	55
3055		39.6	11.32	0	39.5		-10	55
3075		39.49	11.32	0	39.5		-10	55
3090		39.49	11.32	0	39.5		-10	55
3095		39.57	11.32	0	39.5		-10	55
3115		39.57	11.32	0	39.5		-10	55
3135		39.45	11.32	0	39.5		-10	55
3150		39.45	11.32	0	39.5		-10	55
3155		39.55	11.32	0	39.5		-10	55
3175		39.39	11.32	0	39.5		-10	55
3195		39.51	11.32	0	39.5		-10	55
3215		39.71	11.16	0	39.5		-10	55
3235		39.51	11.16	0	39.5		-10	55
3255		39.55	11.16	0	39.5		-10	55
3275		39.54	11.16	0	39.5		-10	55
3295		39.51	11.16	0	39.5		-10	55
3315		39.5	11.16	0	39.5		-10	55
3335		39.6	11.16	0	39.5		-10	55
3340		39.6	11.16	0	39.5		-10	55
3355		39.51	11.16	0	39.5		-10	55
3375		39.62	11.16	0	39.5		-10	55
3395		39.46	11.16	0	39.5		-10	55
3400		39.46	11.16	0	39.5		-10	55
3415		39.57	11.16	0	39.5		-10	55
3435		39.54	11.16	0	39.5		-10	55
3455		39.4	11.16	0	39.5		-10	55
3465		39.4	11.16	0	39.5		-10	55
3475		39.61	11.16	0	39.5		-10	55
3495		39.49	11.16	0	39.5		-10	55
3515		39.48	11.16	0	39.5		-10	55
3525		39.48	11.16	0	39.5		-10	55
3535		39.74	11.16	0	39.5		-10	55
3555		39.53	11.16	0	39.5		-10	55
3575		39.49	11.16	0	39.5		-10	55
3590		39.49	11.16	0	39.5		-10	55
3595		39.52	11.16	0	39.5		-10	55
3615		39.54	11.16	0	39.5		-10	55
3635		39.58	11.16	0	39.5		-10	55
3650		39.58	11.16	0	39.5		-10	55
3655		39.47	11.16	0	39.5		-10	55
3675		39.5	11.16	0	39.5		-10	55
3695		39.48	11.16	0	39.5		-10	55
3710		39.48	11.16	0	39.5		-10	55
3715		39.36	11.16	0	39.5		-10	55
3735		39.4	11.16	0	39.5		-10	55
3755		39.42	11.16	0	39.5		-10	55
3775		39.43	11.32	0	39.5		-10	55
3795		39.4	11.32	0	39.5		-10	55
3815		39.48	11.32	0	39.5		-10	55
3835		39.55	11.32	0	39.5		-10	55
3840		39.55	11.32	0	39.5		-10	55
3855		39.55	11.32	0	39.5		-10	55
3875		39.55	11.32	0	39.5		-10	55
3895		39.4	11.32	0	39.5		-10	55
3900		39.4	11.32	0	39.5		-10	55
3915		39.63	11.32	0	39.5		-10	55
3935		39.43	11.32	0	39.5		-10	55
3955		39.46	11.32	0	39.5		-10	55
3965		39.46	11.32	0	39.5		-10	55
3975		39.42	11.32	0	39.5		-10	55
3995		39.55	11.32	0	39.5		-10	55
4015		39.5	11.32	0	39.5		-10	55
4025		39.5	11.32	0	39.5		-10	55
4035		39.42	11.32	0	39.5		-10	55
4055		39.41	11.32	0	39.5		-10	55
4075		39.53	11.32	0	39.5		-10	55
4085		39.53	11.32	0	39.5		-10	55
4095		39.5	11.32	0	39.5		-10	55
4115		39.7	11.32	0	39.5		-10	55
4135		39.5	11.32	0	39.5		-10	55
4150		39.5	11.32	0	39.5		-10	55
4155		39.4	11.32	0	39.5		-10	55
4175		39.45	11.32	0	39.5		-10	55
4195		39.47	11.32	0	39.5		-10	55
4210		39.47	11.32	0	39.5		-10	55
4215		39.5	11.32	0	39.5		-10	55
4235		39.52	11.32	0	39.5		-10	55
4255		39.52	11.32	0	39.5		-10	55
4275		39.4	11.31	0	39.5		-10	55
4295		39.53	11.31	0	39.5		-10	55
4315		39.41	11.31	0	39.5		-10	55
4335		39.36	11.31	0	39.5		-10	55
4355		39.46	11.31	0	39.5		-10	55
4375		39.49	11.31	0	39.5		-10	55
4395		39.57	11.31	0	39.5		-10	55
4400		39.57	11.31	0	39.5		-10	55
4415		39.59	11.31	0	39.5		-10	55
4435		39.43	11.31	0	39.5		-10	55
4455		39.56	11.31	0	39.5		-10	55
4460		39.56	11.31	0	39.5		-10	55
4475		39.61	11.31	0	39.5		-10	55
4495		39.44	11.31	0	39.5		-10	55
4515		39.57	11.31	0	39.5		-10	55
4525		39.57	11.31	0	39.5		-10	55
4535		39.49	11.31	0	39.5		-10	55
4555		39.44	11.31	0	39.5		-10	55
4575		39.59	11.31	0	39.5		-10	55
4585		39.59	11.31	0	39.5		-10	55
4595		39.61	11.31	0	39.5		-10	55
4615		39.59	11.31	0	39.5		-10	55
4635		39.71	11.31	0	39.5		-10	55
4650		39.71	11.31	0	39.5		-10	55
4655		39.59	11.31	0	39.5		-10	55
4675		39.63	11.31	0	39.5		-10	55
4695		39.53	11.31	0	39.5		-10	55
4710		39.53	11.31	0	39.5		-10	55
4715		39.52	11.31	0	39.5		-10	55
4735		39.52	11.31	0	39.5		-10	55
4755		39.49	11.31	0	39.5		-10	55
4775		39.56	11.11	0	39.5		-10	55
4795		39.58	11.11	0	39.5		-10	55
4815		39.58	11.11	0	39.5		-10	55
4835		39.66	11.11	0	39.5		-10	55
4855		39.53	11.11	0	39.5		-10	55
4875		39.47	11.11	0	39.5		-10	55
4895		39.64	11.11	0	39.5		-10	55
4900		39.64	11.11	0	39.5		-10	55
4915		39.41	11.11	0	39.5		-10	55
4935		39.43	11.11	0	39.5		-10	55
4955		39.4	11.11	0	39.5		-10	55
4960		39.4	11.11	0	39.5		-10	55
4975		39.58	11.11	0	39.5		-10	55
4995		39.51	11.11	0	39.5		-10	55
5015		39.52	11.11	0	39.5		-10	55
5025		39.52	11.11	0	39.5		-10	55
5035		39.53	11.11	0	39.5		-10	55
5055		39.53	11.11	0	39.5		-10	55
5075		39.6	11.11	0	39.5		-10	55
5085		39.6	11.11	0	39.5		-10	55
5095		39.48	11.11	0	39.5		-10	55
5115		39.44	11.11	0	39.5		-10	55
5135		39.54	11.11	0	39.5		-10	55
5150		39.54	11.11	0	39.5		-10	55
5155		39.6	11.11	0	39.5		-10	55
5175		39.45	11.11	0	39.5		-10	55
5195		39.61	11.11	0	39.5		-10	55
5210		39.61	11.11	0	39.5		-10	55
5215		39.39	11.11	0	39.5		-10	55
5235		39.66	11.11	0	39.5		-10	55
5255		39.77	11.11	0	39.5		-10	55
5275		39.94	11.45	0	39.5		-10	55
5295		39.84	11.45	0	39.5		-10	55
5315		39.88	11.45	0	39.5		-10	55
5335		39.89	11.45	0	39.5		-10	55
5355		40	11.45	0	39.5		-10	55
5375		40.29	11.45	0	39.5		-10	55
5395		40.34	11.45	0	39.5		-10	55
5415		40.5	11.45	0	39.5		-10	55
5435		40.66	11.45	0	39.5		-10	55
5455		40.79	11.45	0	39.5		-10	55
5460		40.79	11.45	0	39.5		-10	55
5475		40.79	11.45	0	39.5		-10	55
5495		41.09	11.45	0	39.5		-10	55
5515		41.08	11.45	0	39.5		-10	55
5520		41.08	11.45	0	39.5		-10	55
5535		41.32	11.45	0	39.5		-10	55
5555		41.49	11.45	0	39.5		-10	55
5575		41.58	11.45	0	39.5		-10	55
5585		41.58	11.45	0	39.5		-10	55
5595		41.73	11.45	0	39.5		-10	55
5615		42.01	11.45	0	39.5		-10	55
5635		42.13	11.45	0	39.5		-10	55
5645		42.13	11.45	0	39.5		-10	55
5655		42.47	11.45	0	39.5		-10	55
5675		42.46	11.45	0	39.5		-10	55
5695		42.57	11.45	0	39.5		-10	55
5710		42.57	11.45	0	39.5		-10	55
5715		42.72	11.45	0	39.5		-10	55
5735		42.89	11.45	0	39.5		-10	55
5755		43.02	11.45	0	39.5		-10	55
5770		43.02	11.45	0	39.5		-10	55
5775		43.31	11.45	0	39.5		-10	55
5795		43.24	11.45	0	39.5		-10	55
5815		43.53	11.45	0	39.5		-10	55
5835		43.82	11.16	0	39.5		-10	55
5855		44.01	11.16	0	39.5		-10	55
5875		44.09	11.16	0	39.5		-10	55
5895		44.33	11.16	0	39.5		-10	55
5915		44.38	11.16	0	39.5		-10	55
5935		44.36	11.16	0	39.5		-10	55
5955		44.75	11.16	0	39.5		-10	55
5960		44.75	11.16	0	39.5		-10	55
5975		44.89	11.16	0	39.5		-10	55
5995		44.96	11.16	0	39.5		-10	55
6015		45.1	11.16	0	39.5		-10	55
6020		45.1	11.16	0	39.5		-10	55
6035		45.26	11.16	0	39.5		-10	55
6055		45.58	11.16	0	39.5		-10	55
6075		45.6	11.16	0	39.5		-10	55
6085		45.6	11.16	0	39.5		-10	55
6095		45.78	11.16	0	39.5		-10	55
6115		45.79	11.16	0	39.5		-10	55
6135		45.85	11.16	0	39.5		-10	55
6145		45.85	11.16	0	39.5		-10	55
6155		46.19	11.16	0	39.5		-10	55
6175		46.17	11.16	0	39.5		-10	55
6195		46.36	11.16	0	39.5		-10	55
6210		46.36	11.16	0	39.5		-10	55
6215		46.51	11.16	0	39.5		-10	55
6235		46.7	11.16	0	39.5		-10	55
6255		46.75	11.16	0	39.5		-10	55
6270		46.75	11.16	0	39.5		-10	55
6275		46.81	11.16	0	39.5		-10	55
6295		47.23	11.16	0	39.5		-10	55
6315		47.22	11.16	0	39.5		-10	55
6335		47.35	11.09	0	39.5		-10	55
6355		47.46	11.09	0	39.5		-10	55
6375		47.64	11.09	0	39.5		-10	55
6395		47.87	11.09	0	39.5		-10	55
6415		47.81	11.09	0	39.5		-10	55
6435		47.89	11.09	0	39.5		-10	55
6455		48.13	11.09	0	39.5		-10	55
6460		48.13	11.09	0	39.5		-10	55
6475		48.25	11.09	0	39.5		-10	55
6495		48.36	11.09	0	39.5		-10	55
6515		48.45	11.09	0	39.5		-10	55
6520		48.45	11.09	0	39.5		-10	55
6535		48.41	11.09	0	39.5		-10	55
6555		48.66	11.09	0	39.5		-10	55
6575		48.53	11.09	0	39.5		-10	55
6585		48.53	11.09	0	39.5		-10	55
6595		48.78	11.09	0	39.5		-10	55
6615		48.88	11.09	0	39.5		-10	55
6635		49.4	11.09	0	39.5		-10	55
6645		49.4	11.09	0	39.5		-10	55
6655		49.15	11.09	0	39.5		-10	55
6675		49.16	11.09	0	39.5		-10	55
6695		49.5	11.09	0	39.5		-10	55
6705		49.5	11.09	0	39.5		-10	55
6715		49.5	11.09	0	39.5		-10	55
6735		49.41	11.09	0	39.5		-10	55
6755		49.56	11.09	0	39.5		-10	55
6770		49.56	11.09	0	39.5		-10	55
6775		49.64	11.09	0	39.5		-10	55
6795		49.66	11.09	0	39.5		-10	55
6815		49.67	11.09	0	39.5		-10	55
6830		49.67	11.09	0	39.5		-10	55
6835		49.59	11.09	0	39.5		-10	55
6855		49.62	11.09	0	39.5		-10	55
6875		49.48	11.09	0	39.5		-10	55
6895		49.64	11.06	0	39.5		-10	55
6915		49.5	11.06	0	39.5		-10	55
6935		49.41	11.06	0	39.5		-10	55
6955		49.23	11.06	0	39.5		-10	55
6975		49	11.06	0	39.5		-10	55
6995		48.73	11.06	0	39.5		-10	55
7015		48.85	11.06	0	39.5		-10	55
7020		48.85	11.06	0	39.5		-10	55
7035		48.67	11.06	0	39.5		-10	55
7055		48.53	11.06	0	39.5		-10	55
7075		48.31	11.06	0	39.5		-10	55
7080		48.31	11.06	0	39.5		-10	55
7095		48.11	11.06	0	39.5		-10	55
7115		47.96	11.06	0	39.5		-10	55
7135		47.6	11.06	0	39.5		-10	55
7145		47.6	11.06	0	39.5		-10	55
7155		47.38	11.06	0	39.5		-10	55
7175		47.05	11.06	0	39.5		-10	55
7195		46.9	11.06	0	39.5		-10	55
7205		46.9	11.06	0	39.5		-10	55
7215		46.65	11.06	0	39.5		-10	55
7235		46.44	11.06	0	39.5		-10	55
7255		46.17	11.06	0	39.5		-10	55
7270		46.17	11.06	0	39.5		-10	55
7275		45.85	11.06	0	39.5		-10	55
7295		45.61	11.06	0	39.5		-10	55
7315		45.35	11.06	0	39.5		-10	55
7330		45.35	11.06	0	39.5		-10	55
7335		45.23	11.06	0	39.5		-10	55
7355		45.05	11.06	0	39.5		-10	55
7375		44.66	11.06	0	39.5		-10	55
7395		44.65	11.12	0	39.5		-10	55
7415		44.49	11.12	0	39.5		-10	55
7435		44.29	11.12	0	39.5		-10	55
7455		43.85	11.12	0	39.5		-10	55
7475		43.61	11.12	0	39.5		-10	55
7495		43.59	11.12	0	39.5		-10	55
7515		43.42	11.12	0	39.5		-10	55
7520		43.42	11.12	0	39.5		-10	55
7535		43.07	11.12	0	39.5		-10	55
7555		42.98	11.12	0	39.5		-10	55
7575		42.74	11.12	0	39.5		-10	55
7580		42.74	11.12	0	39.5		-10	55
7595		42.54	11.12	0	39.5		-10	55
7615		42.46	11.12	0	39.5		-10	55
7635		42.22	11.12	0	39.5		-10	55
7645		42.22	11.12	0	39.5		-10	55
7655		42.09	11.12	0	39.5		-10	55
7675		42.08	11.12	0	39.5		-10	55
7695		41.82	11.12	0	39.5		-10	55
7705		41.82	11.12	0	39.5		-10	55
7715		41.69	11.12	0	39.5		-10	55
7735		41.4	11.12	0	39.5		-10	55
7755		41.23	11.12	0	39.5		-10	55
7770		41.23	11.12	0	39.5		-10	55
7775		41.06	11.12	0	39.5		-10	55
7795		41.09	11.12	0	39.5		-10	55
7815		40.85	11.12	0	39.5		-10	55
7830		40.85	11.12	0	39.5		-10	55
7835		40.92	11.12	0	39.5		-10	55
7855		40.54	11.12	0	39.5		-10	55
7875		40.48	11.12	0	39.5		-10	55
7895		40.44	11.06	0	39.5		-10	55
7915		40.38	11.06	0	39.5		-10	55
7935		40.14	11.06	0	39.5		-10	55
7955		40.1	11.06	0	39.5		-10	55
7975		40.06	11.06	0	39.5		-10	55
7995		39.98	11.06	0	39.5		-10	55
8015		39.94	11.06	0	39.5		-10	55
8035		39.79	11.06	0	39.5		-10	55
8055		39.75	11.06	0	39.5		-10	55
8075		39.77	11.06	0	39.5		-10	55
8080		39.77	11.06	0	39.5		-10	55
8095		39.78	11.06	0	39.5		-10	55
8115		39.6	11.06	0	39.5		-10	55
8135		39.69	11.06	0	39.5		-10	55
8145		39.69	11.06	0	39.5		-10	55
8155		39.6	11.06	0	39.5		-10	55
8175		39.69	11.06	0	39.5		-10	55
8195		39.67	11.06	0	39.5		-10	55
8205		39.67	11.06	0	39.5		-10	55
8215		39.71	11.06	0	39.5		-10	55
8235		39.74	11.06	0	39.5		-10	55
8255		39.66	11.06	0	39.5		-10	55
8270		39.66	11.06	0	39.5		-10	55
8275		39.71	11.06	0	39.5		-10	55
8295		39.77	11.06	0	39.5		-10	55
8315		39.82	11.06	0	39.5		-10	55
8330		39.82	11.06	0	39.5		-10	55
8335		39.89	11.06	0	39.5		-10	55
8355		39.81	11.06	0	39.5		-10	55
8375		39.96	11.06	0	39.5		-10	55
8390		39.96	11.06	0	39.5		-10	55
8395		40.09	11.06	0	39.5		-10	55
8415		40.2	11.06	0	39.5		-10	55
8435		40.33	11.06	0	39.5		-10	55
8455		40.45	10.98	0	39.5		-10	55
8475		40.49	10.98	0	39.5		-10	55
8495		40.66	10.98	0	39.5		-10	55
8515		40.78	10.98	0	39.5		-10	55
8535		40.84	10.98	0	39.5		-10	55
8555		41.02	10.98	0	39.5		-10	55
8575		41.23	10.98	0	39.5		-10	55
8580		41.23	10.98	0	39.5		-10	55
8595		41.43	10.98	0	39.5		-10	55
8615		41.49	10.98	0	39.5		-10	55
8635		41.68	10.98	0	39.5		-10	55
8640		41.68	10.98	0	39.5		-10	55
8655		42.02	10.98	0	39.5		-10	55
8675		42.12	10.98	0	39.5		-10	55
8695		42.4	10.98	0	39.5		-10	55
8705		42.4	10.98	0	39.5		-10	55
8715		42.48	10.98	0	39.5		-10	55
8735		42.76	10.98	0	39.5		-10	55
8755		42.87	10.98	0	39.5		-10	55
8765		42.87	10.98	0	39.5		-10	55
8775		43.11	10.98	0	39.5		-10	55
8795		43.44	10.98	0	39.5		-10	55
8815		43.55	10.98	0	39.5		-10	55
8830		43.55	10.98	0	39.5		-10	55
8835		43.74	10.98	0	39.5		-10	55
8855		43.92	10.98	0	39.5		-10	55
8875		44.01	10.98	0	39.5		-10	55
8890		44.01	10.98	0	39.5		-10	55
8895		44.26	10.98	0	39.5		-10	55
8915		44.33	10.98	0	39.5		-10	55
8935		44.69	10.98	0	39.5		-10	55
8955		44.83	10.91	0	39.5		-10	55
8975		45.02	10.91	0	39.5		-10	55
8995		45.14	10.91	0	39.5		-10	55
9015		45.44	10.91	0	39.5		-10	55
9035		45.63	10.91	0	39.5		-10	55
9055		45.73	10.91	0	39.5		-10	55
9075		45.9	10.91	0	39.5		-10	55
9080		45.9	10.91	0	39.5		-10	55
9095		46.09	10.91	0	39.5		-10	55
9115		46.21	10.91	0	39.5		-10	55
9135		46.41	10.91	0	39.5		-10	55
9140		46.41	10.91	0	39.5		-10	55
9155		46.53	10.91	0	39.5		-10	55
9175		46.68	10.91	0	39.5		-10	55
9195		47.02	10.91	0	39.5		-10	55
9205		47.02	10.91	0	39.5		-10	55
9215		47.1	10.91	0	39.5		-10	55
9235		47.16	10.91	0	39.5		-10	55
9255		47.48	10.91	0	39.5		-10	55
9265		47.48	10.91	0	39.5		-10	55
9275		47.6	10.91	0	39.5		-10	55
9295		47.82	10.91	0	39.5		-10	55
9315		47.85	10.91	0	39.5		-10	55
9330		47.85	10.91	0	39.5		-10	55
9335		47.9	10.91	0	39.5		-10	55
9355		48.16	10.91	0	39.5		-10	55
9375		48.31	10.91	0	39.5		-10	55
9390		48.31	10.91	0	39.5		-10	55
9395		48.55	10.91	0	39.5		-10	55
9415		48.62	10.91	0	39.5		-10	55
9435		48.85	10.91	0	39.5		-10	55
9455		48.98	11.02	0	39.5		-10	55
9475		49.03	11.02	0	39.5		-10	55
9495		49.13	11.02	0	39.5		-10	55
9515		49.41	11.02	0	39.5		-10	55
9535		49.21	11.02	0	39.5		-10	55
9555		49.45	11.02	0	39.5		-10	55
9575		49.62	11.02	0	39.5		-10	55
9595		49.54	11.02	0	39.5		-10	55
9615		49.78	11.02	0	39.5		-10	55
9635		49.7	11.02	0	39.5		-10	55
9640		49.7	11.02	0	39.5		-10	55
9655		49.91	11.02	0	39.5		-10	55
9675		49.78	11.02	0	39.5		-10	55
9695		49.9	11.02	0	39.5		-10	55
9700		49.9	11.02	0	39.5		-10	55
9715		49.78	11.02	0	39.5		-10	55
9735		49.89	11.02	0	39.5		-10	55
9755		49.84	11.02	0	39.5		-10	55
9765		49.84	11.02	0	39.5		-10	55
9775		49.67	11.02	0	39.5		-10	55
9795		49.61	11.02	0	39.5		-10	55
9815		49.53	11.02	0	39.5		-10	55
9825		49.53	11.02	0	39.5		-10	55
9835		49.29	11.02	0	39.5		-10	55
9855		49.29	11.02	0	39.5		-10	55
9875		49.04	11.02	0	39.5		-10	55
9890		49.04	11.02	0	39.5		-10	55
9895		49.06	11.02	0	39.5		-10	55
9915		48.64	11.02	0	39.5		-10	55
9935		48.44	11.02	0	39.5		-10	55
9950		48.44	11.02	0	39.5		-10	55
9955		48.4	11.02	0	39.5		-10	55
9975		48.11	11.02	0	39.5		-10	55
9995		48.01	11.02	0	39.5		-10	55
10015		47.85	11.07	0	39.5		-10	55
10035		47.38	11.07	0	39.5		-10	55
10055		47.12	11.07	0	39.5		-10	55
10075		46.99	11.07	0	39.5		-10	55
10095		46.8	11.07	0	39.5		-10	55
10115		46.38	11.07	0	39.5		-10	55
10135		46.21	11.07	0	39.5		-10	55
10140		46.21	11.07	0	39.5		-10	55
10155		45.91	11.07	0	39.5		-10	55
10175		45.94	11.07	0	39.5		-10	55
10195		45.55	11.07	0	39.5		-10	55
10200		45.55	11.07	0	39.5		-10	55
10215		45.4	11.07	0	39.5		-10	55
10235		45.17	11.07	0	39.5		-10	55
10255		44.99	11.07	0	39.5		-10	55
10265		44.99	11.07	0	39.5		-10	55
10275		44.65	11.07	0	39.5		-10	55
10295		44.47	11.07	0	39.5		-10	55
10315		44.21	11.07	0	39.5		-10	55
10325		44.21	11.07	0	39.5		-10	55
10335		44.07	11.07	0	39.5		-10	55
10355		43.9	11.07	0	39.5		-10	55
10375		43.67	11.07	0	39.5		-10	55
10390		43.67	11.07	0	39.5		-10	55
10395		43.48	11.07	0	39.5		-10	55
10415		43.42	11.07	0	39.5		-10	55
10435		43.13	11.07	0	39.5		-10	55
10450		43.13	11.07	0	39.5		-10	55
10455		43.06	11.07	0	39.5		-10	55
10475		42.95	11.07	0	39.5		-10	55
10495		42.51	11.07	0	39.5		-10	55
10515		42.4	11.07	0	39.5		-10	55
10535		42.25	11.07	0	39.5		-10	55
10555		42.26	11.07	0	39.5		-10	55
10575		41.92	11.07	0	39.5		-10	55
10595		41.92	11.07	0	39.5		-10	55
10615		41.76	11.07	0	39.5		-10	55
10635		41.44	11.07	0	39.5		-10	55
10640		41.44	11.07	0	39.5		-10	55
10655		41.23	11.07	0	39.5		-10	55
10675		41.18	11.07	0	39.5		-10	55
10695		41.07	11.07	0	39.5		-10	55
10700		41.07	11.07	0	39.5		-10	55
10715		40.95	11.07	0	39.5		-10	55
10735		40.8	11.07	0	39.5		-10	55
10755		40.66	11.07	0	39.5		-10	55
10765		40.66	11.07	0	39.5		-10	55
10775		40.62	11.07	0	39.5		-10	55
10795		40.45	11.07	0	39.5		-10	55
10815		40.43	11.07	0	39.5		-10	55
10825		40.43	11.07	0	39.5		-10	55
10835		40.24	11.07	0	39.5		-10	55
10855		40.06	11.07	0	39.5		-10	55
10875		40.11	11.07	0	39.5		-10	55
10890		40.11	11.07	0	39.5		-10	55
10895		40.01	11.07	0	39.5		-10	55
10915		39.92	11.07	0	39.5		-10	55
10935		40	11.07	0	39.5		-10	55
10950		40	11.07	0	39.5		-10	55
10955		39.82	11.07	0	39.5		-10	55
10975		39.91	11.07	0	39.5		-10	55
10995		39.8	11.07	0	39.5		-10	55
11010		39.8	11.07	0	39.5		-10	55
11015		39.74	11.07	0	39.5		-10	55
11035		39.94	11.07	0	39.5		-10	55
11055		39.77	11.07	0	39.5		-10	55
11075		39.71	10.96	0	39.5		-10	55
11095		39.83	10.96	0	39.5		-10	55
11115		39.93	10.96	0	39.5		-10	55
11135		39.84	10.96	0	39.5		-10	55
11155		39.76	10.96	0	39.5		-10	55
11175		39.76	10.96	0	39.5		-10	55
11195		39.77	10.96	0	39.5		-10	55
11200		39.77	10.96	0	39.5		-10	55
11215		39.8	10.96	0	39.5		-10	55
11235		39.75	10.96	0	39.5		-10	55
11255		39.84	10.96	0	39.5		-10	55
11260		39.84	10.96	0	39.5		-10	55
11275		39.85	10.96	0	39.5		-10	55
11295		39.96	10.96	0	39.5		-10	55
11315		40.18	10.96	0	39.5		-10	55
11325		40.18	10.96	0	39.5		-10	55
11335		40.13	10.96	0	39.5		-10	55
11355		39.97	10.96	0	39.5		-10	55
11375		40.12	10.96	0	39.5		-10	55
11385		40.12	10.96	0	39.5		-10	55
11395		40.28	10.96	0	39.5		-10	55
11415		40.26	10.96	0	39.5		-10	55
11435		40.48	10.96	0	39.5		-10	55
11450		40.48	10.96	0	39.5		-10	55
11455		40.51	10.96	0	39.5		-10	55
11475		40.66	10.96	0	39.5		-10	55
11495		40.83	10.96	0	39.5		-10	55
11510		40.83	10.96	0	39.5		-10	55
11515		40.95	10.96	0	39.5		-10	55
11535		41.08	10.96	0	39.5		-10	55
11555		41.13	10.96	0	39.5		-10	55
11575		41.57	11.19	0	39.5		-10	55
11595		41.55	11.19	0	39.5		-10	55
11615		41.78	11.19	0	39.5		-10	55
11635		42.04	11.19	0	39.5		-10	55
11655		42.09	11.19	0	39.5		-10	55
11675		42.38	11.19	0	39.5		-10	55
11695		42.79	11.19	0	39.5		-10	55
11700		42.79	11.19	0	39.5		-10	55
11715		42.58	11.19	0	39.5		-10	55
11735		42.9	11.19	0	39.5		-10	55
11755		43.08	11.19	0	39.5		-10	55
11760		43.08	11.19	0	39.5		-10	55
11775		43.22	11.19	0	39.5		-10	55
11795		43.47	11.19	0	39.5		-10	55
11815		43.75	11.19	0	39.5		-10	55
11825		43.75	11.19	0	39.5		-10	55
11835		44.03	11.19	0	39.5		-10	55
11855		44.15	11.19	0	39.5		-10	55
11875		44.27	11.19	0	39.5		-10	55
11885		44.27	11.19	0	39.5		-10	55
11895		44.45	11.19	0	39.5		-10	55
11915		44.67	11.19	0	39.5		-10	55
11935		45.02	11.19	0	39.5		-10	55
11950		45.02	11.19	0	39.5		-10	55
11955		44.98	11.19	0	39.5		-10	55
11975		45.25	11.19	0	39.5		-10	55
11995		45.44	11.19	0	39.5		-10	55
12010		45.44	11.19	0	39.5		-10	55
12015		45.64	11.19	0	39.5		-10	55
12035		45.76	11.19	0	39.5		-10	55
12055		45.92	11.19	0	39.5		-10	55
12075		46.38	11.31	0	39.5		-10	55
12095		46.38	11.31	0	39.5		-10	55
12115		46.5	11.31	0	39.5		-10	55
12135		46.62	11.31	0	39.5		-10	55
12155		46.75	11.31	0	39.5		-10	55
12175		47.05	11.31	0	39.5		-10	55
12195		47.15	11.31	0	39.5		-10	55
12200		47.15	11.31	0	39.5		-10	55
12215		47.32	11.31	0	39.5		-10	55
12235		47.59	11.31	0	39.5		-10	55
12255		47.71	11.31	0	39.5		-10	55
12260		47.71	11.31	0	39.5		-10	55
12275		47.89	11.31	0	39.5		-10	55
12295		48.09	11.31	0	39.5		-10	55
12315		48.33	11.31	0	39.5		-10	55
12320		48.33	11.31	0	39.5		-10	55
12335		48.32	11.31	0	39.5		-10	55
12355		48.43	11.31	0	39.5		-10	55
12375		48.6	11.31	0	39.5		-10	55
12385		48.6	11.31	0	39.5		-10	55
12395		48.75	11.31	0	39.5		-10	55
12415		48.81	11.31	0	39.5		-10	55
12435		48.9	11.31	0	39.5		-10	55
12445		48.9	11.31	0	39.5		-10	55
12455		48.94	11.31	0	39.5		-10	55
12475		49.06	11.31	0	39.5		-10	55
12495		49.51	11.31	0	39.5		-10	55
12510		49.51	11.31	0	39.5		-10	55
12515		49.57	11.31	0	39.5		-10	55
12535		49.56	11.31	0	39.5		-10	55
12555		49.51	11.31	0	39.5		-10	55
12570		49.51	11.31	0	39.5		-10	55
12575		49.54	11.31	0	39.5		-10	55
12595		49.74	11.31	0	39.5		-10	55
12615		49.78	11.31	0	39.5		-10	55
12635		49.75	11.14	0	39.5		-10	55
12655		49.71	11.14	0	39.5		-10	55
12675		49.93	11.14	0	39.5		-10	55
12695		49.76	11.14	0	39.5		-10	55
12715		49.83	11.14	0	39.5		-10	55
12735		49.61	11.14	0	39.5		-10	55
12755		49.82	11.14	0	39.5		-10	55
12760		49.82	11.14	0	39.5		-10	55
12775		49.34	11.14	0	39.5		-10	55
12795		49.33	11.14	0	39.5		-10	55
12815		49.15	11.14	0	39.5		-10	55
12820		49.15	11.14	0	39.5		-10	55
12835		49.2	11.14	0	39.5		-10	55
12855		48.86	11.14	0	39.5		-10	55
12875		48.58	11.14	0	39.5		-10	55
12885		48.58	11.14	0	39.5		-10	55
12895		48.23	11.14	0	39.5		-10	55
12915		48.41	11.14	0	39.5		-10	55
12935		48.04	11.14	0	39.5		-10	55
12945		48.04	11.14	0	39.5		-10	55
12955		47.81	11.14	0	39.5		-10	55
12975		47.65	11.14	0	39.5		-10	55
12995		47.35	11.14	0	39.5		-10	55
13010		47.35	11.14	0	39.5		-10	55
13015		47.18	11.14	0	39.5		-10	55
13035		46.96	11.14	0	39.5		-10	55
13055		46.84	11.14	0	39.5		-10	55
13070		46.84	11.14	0	39.5		-10	55
13075		46.53	11.14	0	39.5		-10	55
13095		46.27	11.14	0	39.5		-10	55
13115		45.87	11.14	0	39.5		-10	55
13135		45.66	11.36	0	39.5		-10	55
13155		45.56	11.36	0	39.5		-10	55
13175		45.25	11.36	0	39.5		-10	55
13195		45.28	11.36	0	39.5		-10	55
13215		44.91	11.36	0	39.5		-10	55
13235		44.65	11.36	0	39.5		-10	55
13255		44.46	11.36	0	39.5		-10	55
13260		44.46	11.36	0	39.5		-10	55
13275		44.16	11.36	0	39.5		-10	55
13295		44.04	11.36	0	39.5		-10	55
13315		44	11.36	0	39.5		-10	55
13320		44	11.36	0	39.5		-10	55
13335		43.64	11.36	0	39.5		-10	55
13355		43.62	11.36	0	39.5		-10	55
13375		43.43	11.36	0	39.5		-10	55
13385		43.43	11.36	0	39.5		-10	55
13395		43.31	11.36	0	39.5		-10	55
13415		43.11	11.36	0	39.5		-10	55
13435		42.8	11.36	0	39.5		-10	55
13445		42.8	11.36	0	39.5		-10	55
13455		42.66	11.36	0	39.5		-10	55
13475		42.55	11.36	0	39.5		-10	55
13495		42.49	11.36	0	39.5		-10	55
13510		42.49	11.36	0	39.5		-10	55
13515		42.2	11.36	0	39.5		-10	55
13535		41.86	11.36	0	39.5		-10	55
13555		41.72	11.36	0	39.5		-10	55
13570		41.72	11.36	0	39.5		-10	55
13575		41.62	11.36	0	39.5		-10	55
13595		41.56	11.36	0	39.5		-10	55
13615		41.34	11.36	0	39.5		-10	55
13630		41.34	11.36	0	39.5		-10	55
13635		41.21	11.36	0	39.5		-10	55
13655		41.28	11.36	0	39.5		-10	55
13675		41.03	11.36	0	39.5		-10	55
13695		40.77	11.31	0	39.5		-10	55
13715		40.66	11.31	0	39.5		-10	55
13735		40.68	11.31	0	39.5		-10	55
13755		40.43	11.31	0	39.5		-10	55
13760		40.43	11.31	0	39.5		-10	55
13775		40.31	11.31	0	39.5		-10	55
13795		40.23	11.31	0	39.5		-10	55
13815		40.14	11.31	0	39.5		-10	55
13820		40.14	11.31	0	39.5		-10	55
13835		40.18	11.31	0	39.5		-10	55
13855		40.02	11.31	0	39.5		-10	55
13875		39.99	11.31	0	39.5		-10	55
13885		39.99	11.31	0	39.5		-10	55
13895		40.04	11.31	0	39.5		-10	55
13915		39.84	11.31	0	39.5		-10	55
13935		39.8	11.31	0	39.5		-10	55
13945		39.8	11.31	0	39.5		-10	55
13955		39.8	11.31	0	39.5		-10	55
13975		39.73	11.31	0	39.5		-10	55
13995		39.87	11.31	0	39.5		-10	55
14005		39.87	11.31	0	39.5		-10	55
14015		39.79	11.31	0	39.5		-10	55
14035		39.69	11.31	0	39.5		-10	55
14055		39.66	11.31	0	39.5		-10	55
14070		39.66	11.31	0	39.5		-10	55
14075		39.71	11.31	0	39.5		-10	55
14095		39.72	11.31	0	39.5		-10	55
14115		39.66	11.31	0	39.5		-10	55
14130		39.66	11.31	0	39.5		-10	55
14135		39.54	11.31	0	39.5		-10	55
14155		39.63	11.31	0	39.5		-10	55
14175		39.65	11.31	0	39.5		-10	55
14195		39.7	11.31	0	39.5		-10	55
14215		39.78	11.31	0	39.5		-10	55
14235		39.68	11.31	0	39.5		-10	55
14255		39.89	11.31	0	39.5		-10	55
14275		39.85	11.31	0	39.5		-10	55
14295		39.97	11.31	0	39.5		-10	55
14315		39.89	11.31	0	39.5		-10	55
14320		39.89	11.31	0	39.5		-10	55
14335		40.02	11.31	0	39.5		-10	55
14355		40.2	11.31	0	39.5		-10	55
14375		40.27	11.31	0	39.5		-10	55
14380		40.27	11.31	0	39.5		-10	55
14395		40.39	11.31	0	39.5		-10	55
14415		40.55	11.31	0	39.5		-10	55
14435		40.6	11.31	0	39.5		-10	55
14445		40.6	11.31	0	39.5		-10	55
14455		40.89	11.31	0	39.5		-10	55
14475		40.99	11.31	0	39.5		-10	55
14495		41.05	11.31	0	39.5		-10	55
14505		41.05	11.31	0	39.5		-10	55
14515		41.33	11.31	0	39.5		-10	55
14535		41.36	11.31	0	39.5		-10	55
14555		41.54	11.31	0	39.5		-10	55
14570		41.54	11.31	0	39.5		-10	55
14575		41.77	11.31	0	39.5		-10	55
14595		41.8	11.31	0	39.5		-10	55
14615		42.21	11.31	0	39.5		-10	55
14630		42.21	11.31	0	39.5		-10	55
14635		42.48	11.31	0	39.5		-10	55
14655		42.54	11.31	0	39.5		-10	55
14675		42.62	11.31	0	39.5		-10	55
14695		42.96	11.34	0	39.5		-10	55
14715		43.3	11.34	0	39.5		-10	55
14735		43.46	11.34	0	39.5		-10	55
14755		43.52	11.34	0	39.5		-10	55
14775		43.86	11.34	0	39.5		-10	55
14795		44.03	11.34	0	39.5		-10	55
14815		44.03	11.34	0	39.5		-10	55
14820		44.03	11.34	0	39.5		-10	55
14835		44.36	11.34	0	39.5		-10	55
14855		44.61	11.34	0	39.5		-10	55
14875		44.79	11.34	0	39.5		-10	55
14880		44.79	11.34	0	39.5		-10	55
14895		44.87	11.34	0	39.5		-10	55
14915		45.01	11.34	0	39.5		-10	55
14935		45.43	11.34	0	39.5		-10	55
14945		45.43	11.34	0	39.5		-10	55
14955		45.56	11.34	0	39.5		-10	55
14975		45.71	11.34	0	39.5		-10	55
14995		45.86	11.34	0	39.5		-10	55
15005		45.86	11.34	0	39.5		-10	55
15015		46.09	11.34	0	39.5		-10	55
15035		46.37	11.34	0	39.5		-10	55
15055		46.32	11.34	0	39.5		-10	55
15070		46.32	11.34	0	39.5		-10	55
15075		46.49	11.34	0	39.5		-10	55
15095		46.9	11.34	0	39.5		-10	55
15115		46.92	11.34	0	39.5		-10	55
15130		46.92	11.34	0	39.5		-10	55
15135		47.19	11.34	0	39.5		-10	55
15155		47.41	11.34	0	39.5		-10	55
15175		47.5	11.34	0	39.5		-10	55
15195		47.64	11.54	0	39.5		-10	55
15215		47.87	11.54	0	39.5		-10	55
15235		48.3	11.54	0	39.5		-10	55
15255		48.11	11.54	0	39.5		-10	55
15275		48.33	11.54	0	39.5		-10	55
15295		48.36	11.54	0	39.5		-10	55
15315		48.56	11.54	0	39.5		-10	55
15335		48.64	11.54	0	39.5		-10	55
15355		48.89	11.54	0	39.5		-10	55
15375		49.03	11.54	0	39.5		-10	55
15380		49.03	11.54	0	39.5		-10	55
15395		49.06	11.54	0	39.5		-10	55
15415		49.13	11.54	0	39.5		-10	55
15435		49.21	11.54	0	39.5		-10	55
15440		49.21	11.54	0	39.5		-10	55
15455		49.45	11.54	0	39.5		-10	55
15475		49.32	11.54	0	39.5		-10	55
15495		49.5	11.54	0	39.5		-10	55
15505		49.5	11.54	0	39.5		-10	55
15515		49.55	11.54	0	39.5		-10	55
15535		49.46	11.54	0	39.5		-10	55
15555		49.67	11.54	0	39.5		-10	55
15565		49.67	11.54	0	39.5		-10	55
15575		49.51	11.54	0	39.5		-10	55
15595		49.59	11.54	0	39.5		-10	55
15615		49.75	11.54	0	39.5		-10	55
15630		49.75	11.54	0	39.5		-10	55
15635		49.66	11.54	0	39.5		-10	55
15655		49.38	11.54	0	39.5		-10	55
15675		49.62	11.54	0	39.5		-10	55
15690		49.62	11.54	0	39.5		-10	55
15695		49.53	11.54	0	39.5		-10	55
15715		49.58	11.54	0	39.5		-10	55
15735		49.36	11.54	0	39.5		-10	55
15755		49.06	11.54	0	39.5		-10	55
15775		49.1	11.54	0	39.5		-10	55
15795		48.9	11.54	0	39.5		-10	55
15815		48.66	11.54	0	39.5		-10	55
15835		48.65	11.54	0	39.5		-10	55
15855		48.45	11.54	0	39.5		-10	55
15875		48.12	11.54	0	39.5		-10	55
15880		48.12	11.54	0	39.5		-10	55
15895		48.11	11.54	0	39.5		-10	55
15915		47.75	11.54	0	39.5		-10	55
15935		47.53	11.54	0	39.5		-10	55
15940		47.53	11.54	0	39.5		-10	55
15955		47.46	11.54	0	39.5		-10	55
15975		47.17	11.54	0	39.5		-10	55
15995		47.01	11.54	0	39.5		-10	55
16005		47.01	11.54	0	39.5		-10	55
16015		46.62	11.54	0	39.5		-10	55
16035		46.32	11.54	0	39.5		-10	55
16055		46.28	11.54	0	39.5		-10	55
16065		46.28	11.54	0	39.5		-10	55
16075		45.94	11.54	0	39.5		-10	55
16095		45.73	11.54	0	39.5		-10	55
16115		45.56	11.54	0	39.5		-10	55
16130		45.56	11.54	0	39.5		-10	55
16135		45.29	11.54	0	39.5		-10	55
16155		45	11.54	0	39.5		-10	55
16175		44.97	11.54	0	39.5		-10	55
16190		44.97	11.54	0	39.5		-10	55
16195		44.69	11.54	0	39.5		-10	55
16215		44.6	11.54	0	39.5		-10	55
16235		44.31	11.54	0	39.5		-10	55
16255		44.03	11.5	0	39.5		-10	55
16275		43.89	11.5	0	39.5		-10	55
16295		43.69	11.5	0	39.5		-10	55
16315		43.58	11.5	0	39.5		-10	55
16335		43.34	11.5	0	39.5		-10	55
16355		43.15	11.5	0	39.5		-10	55
16375		43.01	11.5	0	39.5		-10	55
16380		43.01	11.5	0	39.5		-10	55
16395		42.84	11.5	0	39.5		-10	55
16415		42.73	11.5	0	39.5		-10	55
16435		42.44	11.5	0	39.5		-10	55
16440		42.44	11.5	0	39.5		-10	55
16455		42.3	11.5	0	39.5		-10	55
16475		42.26	11.5	0	39.5		-10	55
16495		41.91	11.5	0	39.5		-10	55
16500		41.91	11.5	0	39.5		-10	55
16515		41.74	11.5	0	39.5		-10	55
16535		41.75	11.5	0	39.5		-10	55
16555		41.39	11.5	0	39.5		-10	55
16565		41.39	11.5	0	39.5		-10	55
16575		41.26	11.5	0	39.5		-10	55
16595		41.44	11.5	0	39.5		-10	55
16615		41.13	11.5	0	39.5		-10	55
16625		41.13	11.5	0	39.5		-10	55
16635		40.96	11.5	0	39.5		-10	55
16655		40.93	11.5	0	39.5		-10	55
16675		40.71	11.5	0	39.5		-10	55
16690		40.71	11.5	0	39.5		-10	55
16695		40.55	11.5	0	39.5		-10	55
16715		40.54	11.5	0	39.5		-10	55
16735		40.31	11.5	0	39.5		-10	55
16750		40.31	11.5	0	39.5		-10	55
16755		40.33	11.5	0	39.5		-10	55
16775		40.06	11.5	0	39.5		-10	55
16795		39.96	11.5	0	39.5		-10	55
16815		40	11.7	0	39.5		-10	55
16835		39.82	11.7	0	39.5		-10	55
16855		39.81	11.7	0	39.5		-10	55
16875		39.75	11.7	0	39.5		-10	55
16895		39.75	11.7	0	39.5		-10	55
16915		39.75	11.7	0	39.5		-10	55
16935		39.64	11.7	0	39.5		-10	55
16940		39.64	11.7	0	39.5		-10	55
16955		39.54	11.7	0	39.5		-10	55
16975		39.73	11.7	0	39.5		-10	55
16995		39.6	11.7	0	39.5		-10	55
17000		39.6	11.7	0	39.5		-10	55
17015		39.55	11.7	0	39.5		-10	55
17035		39.61	11.7	0	39.5		-10	55
17055		39.59	11.7	0	39.5		-10	55
17065		39.59	11.7	0	39.5		-10	55
17075		39.55	11.7	0	39.5		-10	55
17095		39.72	11.7	0	39.5		-10	55
17115		39.57	11.7	0	39.5		-10	55
17125		39.57	11.7	0	39.5		-10	55
17135		39.64	11.7	0	39.5		-10	55
17155		39.59	11.7	0	39.5		-10	55
17175		39.66	11.7	0	39.5		-10	55
17190		39.66	11.7	0	39.5		-10	55
17195		39.78	11.7	0	39.5		-10	55
17215		39.88	11.7	0	39.5		-10	55
17235		39.89	11.7	0	39.5		-10	55
17250		39.89	11.7	0	39.5		-10	55
17255		39.97	11.7	0	39.5		-10	55
17275		40.11	11.7	0	39.5		-10	55
17295		40.08	11.7	0	39.5		-10	55
17315		40.37	11.72	0	39.5		-10	55
17335		40.57	11.72	0	39.5		-10	55
17355		40.67	11.72	0	39.5		-10	55
17375		40.79	11.72	0	39.5		-10	55
17395		40.94	11.72	0	39.5		-10	55
17415		41.05	11.72	0	39.5		-10	55
17435		41.26	11.72	0	39.5		-10	55
17440		41.26	11.72	0	39.5		-10	55
17455		41.32	11.72	0	39.5		-10	55
17475		41.72	11.72	0	39.5		-10	55
17495		41.78	11.72	0	39.5		-10	55
17500		41.78	11.72	0	39.5		-10	55
17515		42.11	11.72	0	39.5		-10	55
17535		42.14	11.72	0	39.5		-10	55
17555		42.46	11.72	0	39.5		-10	55
17565		42.46	11.72	0	39.5		-10	55
17575		42.62	11.72	0	39.5		-10	55
17595		42.8	11.72	0	39.5		-10	55
17615		42.89	11.72	0	39.5		-10	55
17625		42.89	11.72	0	39.5		-10	55
17635		43.17	11.72	0	39.5		-10	55
17655		43.24	11.72	0	39.5		-10	55
17675		43.44	11.72	0	39.5		-10	55
17690		43.44	11.72	0	39.5		-10	55
17695		43.98	11.72	0	39.5		-10	55
17715		43.93	11.72	0	39.5		-10	55
17735		44.19	11.72	0	39.5		-10	55
17750		44.19	11.72	0	39.5		-10	55
17755		44.39	11.72	0	39.5		-10	55
17775		44.61	11.72	0	39.5		-10	55
17795		44.79	11.72	0	39.5		-10	55
17810		44.79	11.72	0	39.5		-10	55
17815		45.04	11.72	0	39.5		-10	55
17835		45.22	11.72	0	39.5		-10	55
17855		45.45	11.72	0	39.5		-10	55
17875		45.58	11.87	0	39.5		-10	55
17895		45.67	11.87	0	39.5		-10	55
17915		45.88	11.87	0	39.5		-10	55
17935		46.31	11.87	0	39.5		-10	55
17955		46.43	11.87	0	39.5		-10	55
17975		46.42	11.87	0	39.5		-10	55
17995		46.69	11.87	0	39.5		-10	55
18000		46.69	11.87	0	39.5		-10	55
18015		46.99	11.87	0	39.5		-10	55
18035		47.16	11.87	0	39.5		-10	55
18055		47.31	11.87	0	39.5		-10	55
18065		47.31	11.87	0	39.5		-10	55
18075		47.35	11.87	0	39.5		-10	55
18095		47.64	11.87	0	39.5		-10	55
18115		47.99	11.87	0	39.5		-10	55
18125		47.99	11.87	0	39.5		-10	55
18135		48.01	11.87	0	39.5		-10	55
18155		48.13	11.87	0	39.5		-10	55
18175		48.37	11.87	0	39.5		-10	55
18185		48.37	11.87	0	39.5		-10	55
18195		48.39	11.87	0	39.5		-10	55
18215		48.46	11.87	0	39.5		-10	55
18235		48.65	11.87	0	39.5		-10	55
18250		48.65	11.87	0	39.5		-10	55
18255		48.7	11.87	0	39.5		-10	55
18275		48.9	11.87	0	39.5		-10	55
18295		49.02	11.87	0	39.5		-10	55
18310		49.02	11.87	0	39.5		-10	55
18315		49.07	11.87	0	39.5		-10	55
18335		49.2	11.87	0	39.5		-10	55
18355		49.33	11.87	0	39.5		-10	55
18375		49.22	11.74	0	39.5		-10	55
18395		49.46	11.74	0	39.5		-10	55
18415		49.54	11.74	0	39.5		-10	55
18435		49.46	11.74	0	39.5		-10	55
18455		49.4	11.74	0	39.5		-10	55
18475		49.66	11.74	0	39.5		-10	55
18495		49.52	11.74	0	39.5		-10	55
18500		49.52	11.74	0	39.5		-10	55
18515		49.51	11.74	0	39.5		-10	55
18535		49.51	11.74	0	39.5		-10	55
18555		49.46	11.74	0	39.5		-10	55
18560		49.46	11.74	0	39.5		-10	55
18575		49.5	11.74	0	39.5		-10	55
18595		49.25	11.74	0	39.5		-10	55
18615		49.24	11.74	0	39.5		-10	55
18625		49.24	11.74	0	39.5		-10	55
18635		49.24	11.74	0	39.5		-10	55
18655		48.87	11.74	0	39.5		-10	55
18675		48.87	11.74	0	39.5		-10	55
18685		48.87	11.74	0	39.5		-10	55
18695		48.87	11.74	0	39.5		-10	55
18715		48.58	11.74	0	39.5		-10	55
18735		48.4	11.74	0	39.5		-10	55
18750		48.4	11.74	0	39.5		-10	55
18755		48.15	11.74	0	39.5		-10	55
18775		48.08	11.74	0	39.5		-10	55
18795		47.81	11.74	0	39.5		-10	55
18810		47.81	11.74	0	39.5		-10	55
18815		47.53	11.74	0	39.5		-10	55
18835		47.32	11.74	0	39.5		-10	55
18855		46.99	11.74	0	39.5		-10	55
18875		46.84	11.93	0	39.5		-10	55
18895		46.75	11.93	0	39.5		-10	55
18915		46.37	11.93	0	39.5		-10	55
18935		46.31	11.93	0	39.5		-10	55
18955		46.01	11.93	0	39.5		-10	55
18975		45.75	11.93	0	39.5		-10	55
18995		45.69	11.93	0	39.5		-10	55
19000		45.69	11.93	0	39.5		-10	55
19015		45.46	11.93	0	39.5		-10	55
19035		45.13	11.93	0	39.5		-10	55
19055		45	11.93	0	39.5		-10	55
19060		45	11.93	0	39.5		-10	55
19075		44.62	11.93	0	39.5		-10	55
19095		44.49	11.93	0	39.5		-10	55
19115		44.32	11.93	0	39.5		-10	55
19120		44.32	11.93	0	39.5		-10	55
19135		44.19	11.93	0	39.5		-10	55
19155		44.05	11.93	0	39.5		-10	55
19175		43.73	11.93	0	39.5		-10	55
19185		43.73	11.93	0	39.5		-10	55
19195		43.61	11.93	0	39.5		-10	55
19215		43.19	11.93	0	39.5		-10	55
19235		43.19	11.93	0	39.5		-10	55
19245		43.19	11.93	0	39.5		-10	55
19255		43.04	11.93	0	39.5		-10	55
19275		43.03	11.93	0	39.5		-10	55
19295		42.69	11.93	0	39.5		-10	55
19310		42.69	11.93	0	39.5		-10	55
19315		42.54	11.93	0	39.5		-10	55
19335		42.3	11.93	0	39.5		-10	55
19355		42.27	11.93	0	39.5		-10	55
19375		42.1	11.93	0	39.5		-10	55
19380		42.1	11.87	0	39.5		-10	55
19395		41.91	11.87	0	39.5		-10	55
19415		41.73	11.87	0	39.5		-10	55
19435		41.47	11.87	0	39.5		-10	55
19455		41.39	11.87	0	39.5		-10	55
19475		41.15	11.87	0	39.5		-10	55
19495		41.07	11.87	0	39.5		-10	55
19515		40.99	11.87	0	39.5		-10	55
19535		40.76	11.87	0	39.5		-10	55
19555		40.59	11.87	0	39.5		-10	55
19560		40.59	11.87	0	39.5		-10	55
19575		40.49	11.87	0	39.5		-10	55
19595		40.52	11.87	0	39.5		-10	55
19615		40.32	11.87	0	39.5		-10	55
19620		40.32	11.87	0	39.5		-10	55
19635		40.13	11.87	0	39.5		-10	55
19655		40.09	11.87	0	39.5		-10	55
19675		40.09	11.87	0	39.5		-10	55
19685		40.09	11.87	0	39.5		-10	55
19695		39.88	11.87	0	39.5		-10	55
19715		39.93	11.87	0	39.5		-10	55
19735		39.75	11.87	0	39.5		-10	55
19745		39.75	11.87	0	39.5		-10	55
19755		39.77	11.87	0	39.5		-10	55
19775		39.69	11.87	0	39.5		-10	55
19795		39.76	11.87	0	39.5		-10	55
19810		39.76	11.87	0	39.5		-10	55
19815		39.71	11.87	0	39.5		-10	55
19835		39.71	11.87	0	39.5		-10	55
19855		39.53	11.87	0	39.5		-10	55
19870		39.53	11.87	0	39.5		-10	55
19875		39.62	11.87	0	39.5		-10	55
19895		39.58	11.87	0	39.5		-10	55
19915		39.54	11.87	0	39.5		-10	55
19935		39.46	12.05	0	39.5		-10	55
19955		39.52	12.05	0	39.5		-10	55
19975		39.61	12.05	0	39.5		-10	55
19995		39.69	12.05	1	39.5		-10	55
20015		39.7	12.05	1	39.5		-10	55
20035		39.73	12.05	1	39.5		-10	55
20055		39.75	12.05	1	39.5		-10	55
20060		39.75	12.05	1	39.5		-10	55
20075		39.81	12.05	1	39.5		-10	55
20095		40.05	12.05	1	39.5		-10	55
20115		40.15	12.05	1	39.5		-10	55
20120		40.15	12.05	1	39.5		-10	55
20135		40.51	12.05	1	39.5		-10	55
20155		40.31	12.05	1	39.5		-10	55
20175		40.57	12.05	1	39.5		-10	55
20185		40.57	12.05	1	39.5		-10	55
20195		40.7	12.05	1	39.5		-10	55
20215		40.9	12.05	1	39.5		-10	55
20235		40.93	12.05	1	39.5		-10	55
20245		40.93	12.05	1	39.5		-10	55
20255		41.15	12.05	1	39.5		-10	55
20275		41.53	12.05	1	39.5		-10	55
20295		41.62	12.05	1	39.5		-10	55
20310		41.62	12.05	1	39.5		-10	55
20315		41.72	12.05	1	39.5		-10	55
20335		41.95	12.05	1	39.5		-10	55
20355		42.12	12.05	1	39.5		-10	55
20370		42.12	12.05	1	39.5		-10	55
20375		42.53	12.05	1	39.5		-10	55
20395		42.62	12.05	1	39.5		-10	55
20415		42.73	12.05	1	39.5		-10	55
20435		42.91	11.97	1	39.5		-10	55
20455		43.34	11.97	1	39.5		-10	55
20475		43.55	11.97	1	39.5		-10	55
20495		43.65	11.97	2	39.5		-10	55
20515		43.89	11.97	2	39.5		-10	55
20535		44.07	11.97	2	39.5		-10	55
20555		44.32	11.97	2	39.5		-10	55
20560		44.32	11.97	2	39.5		-10	55
20575		44.44	11.97	2	39.5		-10	55
20595		44.61	11.97	2	39.5		-10	55
20615		44.99	11.97	2	39.5		-10	55
20620		44.99	11.97	2	39.5		-10	55
20635		45.09	11.97	2	39.5		-10	55
20655		45.3	11.97	2	39.5		-10	55
20675		45.62	11.97	2	39.5		-10	55
20685		45.62	11.97	2	39.5		-10	55
20695		45.72	11.97	2	39.5		-10	55
20715		45.76	11.97	2	39.5		-10	55
20735		46.21	11.97	2	39.5		-10	55
20745		46.21	11.97	2	39.5		-10	55
20755		46.4	11.97	2	39.5		-10	55
20775		46.5	11.97	2	39.5		-10	55
20795		46.6	11.97	2	39.5		-10	55
20805		46.6	11.97	2	39.5		-10	55
20815		46.88	11.97	2	39.5		-10	55
20835		47.01	11.97	2	39.5		-10	55
20855		47.29	11.97	2	39.5		-10	55
20870		47.29	11.97	2	39.5		-10	55
20875		47.49	11.97	2	39.5		-10	55
20895		47.6	11.97	2	39.5		-10	55
20915		47.75	11.97	2	39.5		-10	55
20930		47.75	11.97	2	39.5		-10	55
20935		48.04	11.97	2	39.5		-10	55
20955		48.04	11.97	2	39.5		-10	55
20975		48.3	11.97	2	39.5		-10	55
20995		48.4	12.08	2	39.5		-10	55
21015		48.6	12.08	2	39.5		-10	55
21035		48.73	12.08	2	39.5		-10	55
21055		48.81	12.08	2	39.5		-10	55
21060		48.81	12.08	2	39.5		-10	55
21075		48.98	12.08	2	39.5		-10	55
21095		49.11	12.08	2	39.5		-10	55
21115		49.3	12.08	2	39.5		-10	55
21120		49.3	12.08	2	39.5		-10	55
21135		49.25	12.08	2	39.5		-10	55
21155		49.29	12.08	2	39.5		-10	55
21175		49.26	12.08	2	39.5		-10	55
21180		49.26	12.08	2	39.5		-10	55
21195		49.55	12.08	2	39.5		-10	55
21215		49.47	12.08	2	39.5		-10	55
21235		49.39	12.08	2	39.5		-10	55
21245		49.39	12.08	2	39.5		-10	55
21255		49.5	12.08	2	39.5		-10	55
21275		49.71	12.08	2	39.5		-10	55
21295		49.5	12.08	2	39.5		-10	55
21305		49.5	12.08	2	39.5		-10	55
21315		49.63	12.08	2	39.5		-10	55
21335		49.57	12.08	2	39.5		-10	55
21355		49.66	12.08	2	39.5		-10	55
21370		49.66	12.08	2	39.5		-10	55
21375		49.53	12.08	2	39.5		-10	55
21395		49.49	12.08	2	39.5		-10	55
21415		49.38	12.08	2	39.5		-10	55
21430		49.38	12.08	2	39.5		-10	55
21435		49.27	12.08	2	39.5		-10	55
21455		49.22	12.08	2	39.5		-10	55
21475		48.92	12.08	2	39.5		-10	55
21495		49.08	12.12	2	39.5		-10	55
21515		48.74	12.12	2	39.5		-10	55
21535		48.47	12.12	2	39.5		-10	55
21555		48.48	12.12	2	39.5		-10	55
21575		48.41	12.12	2	39.5		-10	55
21595		48.16	12.12	2	39.5		-10	55
21615		47.96	12.12	2	39.5		-10	55
21620		47.96	12.12	2	39.5		-10	55
21635		47.83	12.12	2	39.5		-10	55
21655		47.54	12.12	2	39.5		-10	55
21675		47.25	12.12	2	39.5		-10	55
21680		47.25	12.12	2	39.5		-10	55
21695		47.04	12.12	2	39.5		-10	55
21715		46.98	12.12	2	39.5		-10	55
21735		46.63	12.12	2	39.5		-10	55
21740		46.63	12.12	2	39.5		-10	55
21755		46.48	12.12	2	39.5		-10	55
21775		46.32	12.12	2	39.5		-10	55
21795		46.02	12.12	2	39.5		-10	55
21805		46.02	12.12	2	39.5		-10	55
21815		45.71	12.12	2	39.5		-10	55
21835		45.65	12.12	2	39.5		-10	55
21855		45.41	12.12	2	39.5		-10	55
21870		45.41	12.12	3	39.5		-10	55
21875		45.22	12.12	3	39.5		-10	55
21895		44.97	12.12	3	39.5		-10	55
21915		44.75	12.12	3	39.5		-10	55
21930		44.75	12.12	3	39.5		-10	55
21935		44.71	12.12	3	39.5		-10	55
21955		44.48	12.12	3	39.5		-10	55
21975		44.26	12.12	3	39.5		-10	55
21995		44	12.13	3	39.5		-10	55
22015		43.92	12.13	3	39.5		-10	55
22035		43.61	12.13	3	39.5		-10	55
22055		43.5	12.13	3	39.5		-10	55
22075		43.28	12.13	3	39.5		-10	55
22095		43.06	12.13	3	39.5		-10	55
22115		42.9	12.13	3	39.5		-10	55
22135		42.76	12.13	3	39.5		-10	55
22155		42.56	12.13	3	39.5		-10	55
22175		42.31	12.13	3	39.5		-10	55
22180		42.31	12.13	3	39.5		-10	55
22195		42.26	12.13	3	39.5		-10	55
22215		42.05	12.13	3	39.5		-10	55
22235		41.85	12.13	3	39.5		-10	55
22240		41.85	12.13	4	39.5		-10	55
22255		41.79	12.13	4	39.5		-10	55
22275		41.65	12.13	4	39.5		-10	55
22295		41.44	12.13	4	39.5		-10	55
22305		41.44	12.13	4	39.5		-10	55
22315		41.41	12.13	4	39.5		-10	55
22335		41.19	12.13	4	39.5		-10	55
22355		40.98	12.13	4	39.5		-10	55
22370		40.98	12.13	5	39.5		-10	55
22375		40.78	12.13	5	39.5		-10	55
22395		40.8	12.13	5	39.5		-10	55
22415		40.56	12.13	5	39.5		-10	55
22430		40.56	12.13	5	39.5		-10	55
22435		40.54	12.13	5	39.5		-10	55
22455		40.31	12.13	5	39.5		-10	55
22475		40.22	12.13	5	39.5		-10	55
22490		40.22	12.13	5	39.5		-10	55
22495		40.09	12.13	5	39.5		-10	55
22515		40.05	12.13	5	39.5		-10	55
22535		39.96	12.13	5	39.5		-10	55
22555		39.95	12.18	5	39.5		-10	55
22575		39.78	12.18	5	39.5		-10	55
22595		39.76	12.18	5	39.5		-10	55
22615		39.71	12.18	5	39.5		-10	55
22635		39.6	12.18	5	39.5		-10	55
22655		39.58	12.18	5	39.5		-10	55
22675		39.58	12.18	5	39.5		-10	55
22680		39.58	12.18	5	39.5		-10	55
22695		39.74	12.18	5	39.5		-10	55
22715		39.4	12.18	5	39.5		-10	55
22735		39.62	12.18	5	39.5		-10	55
22740		39.62	12.18	6	39.5		-10	55
22755		39.51	12.18	6	39.5		-10	55
22775		39.54	12.18	6	39.5		-10	55
22795		39.67	12.18	6	39.5		-10	55
22805		39.67	12.18	6	39.5		-10	55
22815		39.46	12.18	6	39.5		-10	55
22835		39.46	12.18	6	39.5		-10	55
22855		39.59	12.18	6	39.5		-10	55
22865		39.59	12.18	6	39.5		-10	55
22875		39.69	12.18	6	39.5		-10	55
22895		39.69	12.18	6	39.5		-10	55
22915		39.9	12.18	6	39.5		-10	55
22930		39.9	12.18	6	39.5		-10	55
22935		39.85	12.18	6	39.5		-10	55
22955		39.92	12.18	6	39.5		-10	55
22975		40.07	12.18	6	39.5		-10	55
22990		40.07	12.18	6	39.5		-10	55
22995		40.06	12.18	6	39.5		-10	55
23015		40.29	12.18	6	39.5		-10	55
23035		40.44	12.18	6	39.5		-10	55
23055		40.47	12.17	6	39.5		-10	55
23075		40.68	12.17	6	39.5		-10	55
23095		40.91	12.17	6	39.5		-10	55
23115		41.13	12.17	6	39.5		-10	55
23135		41.18	12.17	6	39.5		-10	55
23155		41.38	12.17	6	39.5		-10	55
23175		41.69	12.17	6	39.5		-10	55
23180		41.69	12.17	6	39.5		-10	55
23195		41.86	12.17	6	39.5		-10	55
23215		42	12.17	6	39.5		-10	55
23235		42.22	12.17	6	39.5		-10	55
23240		42.22	12.17	6	39.5		-10	55
23255		42.29	12.17	6	39.5		-10	55
23275		42.63	12.17	6	39.5		-10	55
23295		42.85	12.17	6	39.5		-10	55
23305		42.85	12.17	6	39.5		-10	55
23315		43.07	12.17	6	39.5		-10	55
23335		43.22	12.17	6	39.5		-10	55
23355		43.43	12.17	6	39.5		-10	55
23365		43.43	12.17	6	39.5		-10	55
23375		43.74	12.17	6	39.5		-10	55
23395		43.79	12.17	6	39.5		-10	55
23415		44.04	12.17	6	39.5		-10	55
23425		44.04	12.17	6	39.5		-10	55
23435		44.23	12.17	6	39.5		-10	55
23455		44.43	12.17	6	39.5		-10	55
23475		44.69	12.17	6	39.5		-10	55
23490		44.69	12.17	6	39.5		-10	55
23495		44.83	12.17	6	39.5		-10	55
23515		45.11	12.17	6	39.5		-10	55
23535		45.3	12.17	6	39.5		-10	55
23550		45.3	12.17	6	39.5		-10	55
23555		45.46	12.17	6	39.5		-10	55
23575		45.77	12.17	6	39.5		-10	55
23595		45.94	12.17	6	39.5		-10	55
23615		46.25	12.35	6	39.5		-10	55
23635		46.28	12.35	6	39.5		-10	55
23655		46.48	12.35	6	39.5		-10	55
23675		46.71	12.35	6	39.5		-10	55
23695		46.84	12.35	6	39.5		-10	55
23715		46.97	12.35	6	39.5		-10	55
23735		47.32	12.35	6	39.5		-10	55
23740		47.32	12.35	6	39.5		-10	55
23755		47.54	12.35	6	39.5		-10	55
23775		47.53	12.35	6	39.5		-10	55
23795		47.84	12.35	6	39.5		-10	55
23800		47.84	12.35	6	39.5		-10	55
23815		47.95	12.35	6	39.5		-10	55
23835		48	12.35	6	39.5		-10	55
23855		48.23	12.35	6	39.5		-10	55
23865		48.23	12.35	6	39.5		-10	55
23875		48.31	12.35	6	39.5		-10	55
23895		48.51	12.35	6	39.5		-10	55
23915		48.6	12.35	6	39.5		-10	55
23925		48.6	12.35	6	39.5		-10	55
23935		48.78	12.35	6	39.5		-10	55
23955		48.85	12.35	6	39.5		-10	55
23975		49.03	12.35	6	39.5		-10	55
23990		49.03	12.35	6	39.5		-10	55
23995		49.11	12.35	6	39.5		-10	55
24015		49.23	12.35	6	39.5		-10	55
24035		49.21	12.35	6	39.5		-10	55
24055		49.4	12.35	6	39.5		-10	55
24075		49.37	12.35	6	39.5		-10	55
24095		49.58	12.35	6	39.5		-10	55
24115		49.46	12.61	6	39.5		-10	55
24135		49.66	12.61	6	39.5		-10	55
24155		49.63	12.61	6	39.5		-10	55
24175		49.65	12.61	6	39.5		-10	55
24195		49.58	12.61	6	39.5		-10	55
24215		49.61	12.61	6	39.5		-10	55
24235		49.48	12.61	6	39.5		-10	55
24240		49.48	12.61	6	39.5		-10	55
24255		49.44	12.61	6	39.5		-10	55
24275		49.36	12.61	6	39.5		-10	55
24295		49.33	12.61	6	39.5		-10	55
24300		49.33	12.61	6	39.5		-10	55
24315		49.25	12.61	6	39.5		-10	55
24335		49.07	12.61	6	39.5		-10	55
24355		48.98	12.61	6	39.5		-10	55
24365		48.98	12.61	7	39.5		-10	55
24375		48.74	12.61	7	39.5		-10	55
24395		48.66	12.61	7	39.5		-10	55
24415		48.5	12.61	7	39.5		-10	55
24425		48.5	12.61	7	39.5		-10	55
24435		48.44	12.61	7	39.5		-10	55
24455		48.17	12.61	7	39.5		-10	55
24475		47.95	12.61	7	39.5		-10	55
24490		47.95	12.61	7	39.5		-10	55
24495		47.79	12.61	7	39.5		-10	55
24515		47.6	12.61	7	39.5		-10	55
24535		47.41	12.61	7	39.5		-10	55
24550		47.41	12.61	7	39.5		-10	55
24555		47.1	12.61	7	39.5		-10	55
24575		46.9	12.61	7	39.5		-10	55
24595		46.84	12.61	7	39.5		-10	55
24615		46.6	12.55	7	39.5		-10	55
24635		46.17	12.55	7	39.5		-10	55
24655		46.03	12.55	7	39.5		-10	55
24675		45.74	12.55	7	39.5		-10	55
24695		45.6	12.55	7	39.5		-10	55
24715		45.21	12.55	7	39.5		-10	55
24735		45	12.55	8	39.5		-10	55
24755		44.88	12.55	8	39.5		-10	55
24775		44.83	12.55	8	39.5		-10	55
24795		44.61	12.55	8	39.5		-10	55
24800		44.61	12.55	8	39.5		-10	55
24815		44.33	12.55	8	39.5		-10	55
24835		44.07	12.55	8	39.5		-10	55
24855		44.01	12.55	8	39.5		-10	55
24865		44.01	12.55	8	39.5		-10	55
24875		43.73	12.55	8	39.5		-10	55
24895		43.53	12.55	8	39.5		-10	55
24915		43.49	12.55	8	39.5		-10	55
24925		43.49	12.55	8	39.5		-10	55
24935		43.4	12.55	8	39.5		-10	55
24955		42.98	12.55	8	39.5		-10	55
24975		43.03	12.55	8	39.5		-10	55
24990		43.03	12.55	8	39.5		-10	55
24995		42.74	12.55	8	39.5		-10	55
25015		42.57	12.55	8	39.5		-10	55
25035		42.26	12.55	8	39.5		-10	55
25050		42.26	12.55	8	39.5		-10	55
25055		42.19	12.55	8	39.5		-10	55
25075		42.06	12.55	8	39.5		-10	55
25095		41.88	12.55	8	39.5		-10	55
25115		41.75	12.48	8	39.5		-10	55
25135		41.53	12.48	8	39.5		-10	55
25155		41.4	12.48	8	39.5		-10	55
25175		41.23	12.48	8	39.5		-10	55
25195		41.06	12.48	8	39.5		-10	55
25215		41.03	12.48	8	39.5		-10	55
25235		40.93	12.48	9	39.5		-10	55
25255		40.66	12.48	9	39.5		-10	55
25275		40.55	12.48	9	39.5		-10	55
25295		40.51	12.48	9	39.5		-10	55
25300		40.51	12.48	9	39.5		-10	55
25315		40.25	12.48	9	39.5		-10	55
25335		40.2	12.48	9	39.5		-10	55
25355		40.05	12.48	9	39.5		-10	55
25360		40.05	12.48	9	39.5		-10	55
25375		40.27	12.48	9	39.5		-10	55
25395		39.96	12.48	9	39.5		-10	55
25415		39.9	12.48	9	39.5		-10	55
25425		39.9	12.48	9	39.5		-10	55
25435		39.87	12.48	9	39.5		-10	55
25455		39.79	12.48	9	39.5		-10	55
25475		39.71	12.48	9	39.5		-10	55
25485		39.71	12.48	9	39.5		-10	55
25495		39.57	12.48	9	39.5		-10	55
25515		39.63	12.48	9	39.5		-10	55
25535		39.49	12.48	9	39.5		-10	55
25550		39.49	12.48	9	39.5		-10	55
25555		39.54	12.48	9	39.5		-10	55
25575		39.59	12.48	9	39.5		-10	55
25595		39.5	12.48	9	39.5		-10	55
25610		39.5	12.48	9	39.5		-10	55
25615		39.49	12.48	9	39.5		-10	55
25635		39.43	12.48	9	39.5		-10	55
25655		39.65	12.48	9	39.5		-10	55
25675		39.45	12.66	9	39.5		-10	55
25695		39.55	12.66	9	39.5		-10	55
25715		39.57	12.66	9	39.5		-10	55
25735		39.59	12.66	9	39.5		-10	55
25755		39.72	12.66	9	39.5		-10	55
25775		39.75	12.66	9	39.5		-10	55
25795		39.7	12.66	9	39.5		-10	55
25800		39.7	12.66	9	39.5		-10	55
25815		39.8	12.66	9	39.5		-10	55
25835		39.85	12.66	9	39.5		-10	55
25855		40.09	12.66	9	39.5		-10	55
25860		40.09	12.66	10	39.5		-10	55
25875		40.29	12.66	10	39.5		-10	55
25895		40.35	12.66	10	39.5		-10	55
25915		40.49	12.66	10	39.5		-10	55
25925		40.49	12.66	10	39.5		-10	55
25935		40.69	12.66	10	39.5		-10	55
25955		40.88	12.66	10	39.5		-10	55
25975		41.07	12.66	10	39.5		-10	55
25985		41.07	12.66	10	39.5		-10	55
25995		41.21	12.66	10	39.5		-10	55
26015		41.41	12.66	10	39.5		-10	55
26035		41.48	12.66	10	39.5		-10	55
26045		41.48	12.66	10	39.5		-10	55
26055		41.73	12.66	10	39.5		-10	55
26075		41.89	12.66	10	39.5		-10	55
26095		42.22	12.66	10	39.5		-10	55
26110		42.22	12.66	10	39.5		-10	55
26115		42.35	12.66	10	39.5		-10	55
26135		42.53	12.66	10	39.5		-10	55
26155		42.83	12.66	10	39.5		-10	55
26175		42.94	12.61	10	39.5		-10	55
26195		43.3	12.61	10	39.5		-10	55
26215		43.52	12.61	10	39.5		-10	55
26235		43.53	12.61	10	39.5		-10	55
26255		43.81	12.61	10	39.5		-10	55
26275		44.01	12.61	10	39.5		-10	55
26295		44.45	12.61	10	39.5		-10	55
26300		44.45	12.61	10	39.5		-10	55
26315		44.55	12.61	10	39.5		-10	55
26335		44.85	12.61	10	39.5		-10	55
26355		44.97	12.61	10	39.5		-10	55
26360		44.97	12.61	10	39.5		-10	55
26375		45.08	12.61	10	39.5		-10	55
26395		45.24	12.61	10	39.5		-10	55
26415		45.58	12.61	10	39.5		-10	55
26420		45.58	12.61	10	39.5		-10	55
26435		45.71	12.61	10	39.5		-10	55
26455		45.89	12.61	10	39.5		-10	55
26475		46.18	12.61	10	39.5		-10	55
26485		46.18	12.61	10	39.5		-10	55
26495		46.26	12.61	10	39.5		-10	55
26515		46.43	12.61	10	39.5		-10	55
26535		46.55	12.61	10	39.5		-10	55
26545		46.55	12.61	10	39.5		-10	55
26555		46.81	12.61	10	39.5		-10	55
26575		47.22	12.61	10	39.5		-10	55
26595		47.22	12.61	10	39.5		-10	55
26610		47.22	12.61	10	39.5		-10	55
26615		47.37	12.61	10	39.5		-10	55
26635		47.64	12.61	10	39.5		-10	55
26655		47.85	12.61	10	39.5		-10	55
26670		47.85	12.61	10	39.5		-10	55
26675		47.95	12.61	10	39.5		-10	55
26695		48.06	12.61	10	39.5		-10	55
26715		48.18	12.61	10	39.5		-10	55
26735		48.43	12.76	10	39.5		-10	55
26755		48.48	12.76	10	39.5		-10	55
26775		48.52	12.76	10	39.5		-10	55
26795		48.85	12.76	10	39.5		-10	55
26815		48.82	12.76	10	39.5		-10	55
26835		48.99	12.76	10	39.5		-10	55
26855		49.06	12.76	10	39.5		-10	55
26860		49.06	12.76	10	39.5		-10	55
26875		49.24	12.76	10	39.5		-10	55
26895		49.04	12.76	10	39.5		-10	55
26915		49.36	12.76	10	39.5		-10	55
26920		49.36	12.76	10	39.5		-10	55
26935		49.26	12.76	10	39.5		-10	55
26955		49.48	12.76	10	39.5		-10	55
26975		49.48	12.76	10	39.5		-10	55
26985		49.48	12.76	11	39.5		-10	55
26995		49.48	12.76	11	39.5		-10	55
27015		49.36	12.76	11	39.5		-10	55
27035		49.43	12.76	11	39.5		-10	55
27045		49.43	12.76	11	39.5		-10	55
27055		49.42	12.76	11	39.5		-10	55
27075		49.48	12.76	11	39.5		-10	55
27095		49.55	12.76	11	39.5		-10	55
27110		49.55	12.76	11	39.5		-10	55
27115		49.32	12.76	11	39.5		-10	55
27135		49.37	12.76	11	39.5		-10	55
27155		49.28	12.76	11	39.5		-10	55
27170		49.28	12.76	11	39.5		-10	55
27175		49.08	12.76	11	39.5		-10	55
27195		49.04	12.76	11	39.5		-10	55
27215		48.93	12.76	11	39.5		-10	55
27235		48.67	12.48	11	39.5		-10	55
27255		48.58	12.48	11	39.5		-10	55
27275		48.58	12.48	11	39.5		-10	55
27295		48.29	12.48	11	39.5		-10	55
27315		48.2	12.48	11	39.5		-10	55
27335		47.86	12.48	11	39.5		-10	55
27355		47.71	12.48	11	39.5		-10	55
27360		47.71	12.48	11	39.5		-10	55
27375		47.53	12.48	11	39.5		-10	55
27395		47.45	12.48	11	39.5		-10	55
27415		47.06	12.48	11	39.5		-10	55
27420		47.06	12.48	11	39.5		-10	55
27435		47.01	12.48	11	39.5		-10	55
27455		46.75	12.48	11	39.5		-10	55
27475		46.53	12.48	11	39.5		-10	55
27485		46.53	12.48	12	39.5		-10	55
27495		46.21	12.48	12	39.5		-10	55
27515		46.11	12.48	12	39.5		-10	55
27535		45.85	12.48	12	39.5		-10	55
27545		45.85	12.48	12	39.5		-10	55
27555		45.75	12.48	12	39.5		-10	55
27575		45.42	12.48	12	39.5		-10	55
27595		45.2	12.48	12	39.5		-10	55
27610		45.2	12.48	13	39.5		-10	55
27615		45	12.48	13	39.5		-10	55
27635		44.8	12.48	13	39.5		-10	55
27655		44.56	12.48	13	39.5		-10	55
27670		44.56	12.48	13	39.5		-10	55
27675		44.5	12.48	13	39.5		-10	55
27695		44.11	12.48	13	39.5		-10	55
27715		43.98	12.48	13	39.5		-10	55
27730		43.98	12.48	13	39.5		-10	55
27735		43.73	12.48	13	39.5		-10	55
27755		43.77	12.48	13	39.5		-10	55
27775		43.53	12.48	13	39.5		-10	55
27795		43.33	12.46	13	39.5		-10	55
27815		43.18	12.46	13	39.5		-10	55
27835		42.8	12.46	13	39.5		-10	55
27855		42.73	12.46	13	39.5		-10	55
27875		42.59	12.46	13	39.5		-10	55
27895		42.42	12.46	13	39.5		-10	55
27915		42.31	12.46	13	39.5		-10	55
27920		42.31	12.46	13	39.5		-10	55
27935		42.08	12.46	13	39.5		-10	55
27955		41.88	12.46	13	39.5		-10	55
27975		41.81	12.46	13	39.5		-10	55
27980		41.81	12.46	14	39.5		-10	55
27995		41.58	12.46	14	39.5		-10	55
28015		41.31	12.46	14	39.5		-10	55
28035		41.23	12.46	14	39.5		-10	55
28045		41.23	12.46	14	39.5		-10	55
28055		41.11	12.46	14	39.5		-10	55
28075		40.98	12.46	14	39.5		-10	55
28095		40.9	12.46	14	39.5		-10	55
28105		40.9	12.46	14	39.5		-10	55
28115		40.71	12.46	14	39.5		-10	55
28135		40.51	12.46	14	39.5		-10	55
28155		40.56	12.46	14	39.5		-10	55
28170		40.56	12.46	14	39.5		-10	55
28175		40.37	12.46	14	39.5		-10	55
28195		40.18	12.46	14	39.5		-10	55
28215		40.06	12.46	14	39.5		-10	55
28230		40.06	12.46	15	39.5		-10	55
28235		39.97	12.46	15	39.5		-10	55
28255		39.99	12.46	15	39.5		-10	55
28275		39.88	12.46	15	39.5		-10	55
28295		39.77	12.63	15	39.5		-10	55
28315		39.87	12.63	15	39.5		-10	55
28335		39.69	12.63	15	39.5		-10	55
28355		39.63	12.63	15	39.5		-10	55
28375		39.75	12.63	15	39.5		-10	55
28395		39.58	12.63	15	39.5		-10	55
28415		39.51	12.63	15	39.5		-10	55
28420		39.51	12.63	15	39.5		-10	55
28435		39.5	12.63	15	39.5		-10	55
28455		39.55	12.63	15	39.5		-10	55
28475		39.4	12.63	15	39.5		-10	55
28480		39.4	12.63	16	39.5		-10	55
28495		39.56	12.63	16	39.5		-10	55
28515		39.57	12.63	16	39.5		-10	55
28535		39.54	12.63	16	39.5		-10	55
28545		39.54	12.63	16	39.5		-10	55
28555		39.59	12.63	16	39.5		-10	55
28575		39.48	12.63	16	39.5		-10	55
28595		39.54	12.63	16	39.5		-10	55
28605		39.54	12.63	16	39.5		-10	55
28615		39.69	12.63	16	39.5		-10	55
28635		39.7	12.63	16	39.5		-10	55
28655		39.76	12.63	16	39.5		-10	55
28670		39.76	12.63	16	39.5		-10	55
28675		39.83	12.63	16	39.5		-10	55
28695		39.98	12.63	16	39.5		-10	55
28715		40.12	12.63	16	39.5		-10	55
28730		40.12	12.63	17	39.5		-10	55
28735		40.18	12.63	17	39.5		-10	55
28755		40.26	12.63	17	39.5		-10	55
28775		40.53	12.63	17	39.5		-10	55
28795		40.55	12.83	17	39.5		-10	55
28815		40.84	12.83	17	39.5		-10	55
28835		41.05	12.83	17	39.5		-10	55
28855		41.19	12.83	17	39.5		-10	55
28875		41.44	12.83	17	39.5		-10	55
28895		41.66	12.83	17	39.5		-10	55
28915		41.88	12.83	17	39.5		-10	55
28920		41.88	12.83	17	39.5		-10	55
28935		41.93	12.83	17	39.5		-10	55
28955		42.19	12.83	17	39.5		-10	55
28975		42.44	12.83	17	39.5		-10	55
28980		42.44	12.83	17	39.5		-10	55
28995		42.65	12.83	17	39.5		-10	55
29015		42.87	12.83	17	39.5		-10	55
29035		43	12.83	17	39.5		-10	55
29040		43	12.83	17	39.5		-10	55
29055		43.25	12.83	17	39.5		-10	55
29075		43.51	12.83	17	39.5		-10	55
29095		43.65	12.83	17	39.5		-10	55
29105		43.65	12.83	18	39.5		-10	55
29115		43.94	12.83	18	39.5		-10	55
29135		44.09	12.83	18	39.5		-10	55
29155		44.24	12.83	18	39.5		-10	55
29170		44.24	12.83	18	39.5		-10	55
29175		44.54	12.83	18	39.5		-10	55
29195		44.69	12.83	18	39.5		-10	55
29215		45.07	12.83	18	39.5		-10	55
29230		45.07	12.83	18	39.5		-10	55
29235		45.21	12.83	18	39.5		-10	55
29255		45.47	12.83	18	39.5		-10	55
29275		45.52	12.83	18	39.5		-10	55
29290		45.52	12.83	18	39.5		-10	55
29295		45.85	12.83	18	39.5		-10	55
29315		45.93	12.83	18	39.5		-10	55
29335		46.16	12.83	18	39.5		-10	55
29355		46.32	12.74	18	39.5		-10	55
29375		46.49	12.74	18	39.5		-10	55
29395		46.66	12.74	18	39.5		-10	55
29415		46.9	12.74	18	39.5		-10	55
29435		47.08	12.74	18	39.5		-10	55
29455		47.28	12.74	18	39.5		-10	55
29475		47.62	12.74	18	39.5		-10	55
29480		47.62	12.74	18	39.5		-10	55
29495		47.63	12.74	18	39.5		-10	55
29515		47.92	12.74	18	39.5		-10	55
29535		47.94	12.74	18	39.5		-10	55
29540		47.94	12.74	18	39.5		-10	55
29555		48.04	12.74	18	39.5		-10	55
29575		48.25	12.74	18	39.5		-10	55
29595		48.47	12.74	18	39.5		-10	55
29605		48.47	12.74	18	39.5		-10	55
29615		48.6	12.74	18	39.5		-10	55
29635		48.61	12.74	18	39.5		-10	55
29655		48.77	12.74	18	39.5		-10	55
29665		48.77	12.74	18	39.5		-10	55
29675		48.84	12.74	18	39.5		-10	55
29695		49.02	12.74	18	39.5		-10	55
29715		49.06	12.74	18	39.5		-10	55
29730		49.06	12.74	18	39.5		-10	55
29735		49.19	12.74	18	39.5		-10	55
29755		49.16	12.74	18	39.5		-10	55
29775		49.27	12.74	18	39.5		-10	55
29790		49.27	12.74	18	39.5		-10	55
29795		49.29	12.74	18	39.5		-10	55
29815		49.27	12.74	18	39.5		-10	55
29835		49.36	12.74	18	39.5		-10	55
29855		49.48	12.71	18	39.5		-10	55
29875		49.42	12.71	18	39.5		-10	55
29895		49.46	12.71	18	39.5		-10	55
29915		49.37	12.71	18	39.5		-10	55
29935		49.26	12.71	18	39.5		-10	55
29955		49.31	12.71	18	39.5		-10	55
29975		49.41	12.71	18	39.5		-10	55
29980		49.41	12.71	18	39.5		-10	55
29995		49.3	12.71	18	39.5		-10	55
30015		49.16	12.71	18	39.5		-10	55
30035		49.19	12.71	18	39.5		-10	55
30040		49.19	12.71	18	39.5		-10	55
30055		49.2	12.71	18	39.5		-10	55
30075		49.02	12.71	18	39.5		-10	55
30095		48.93	12.71	18	39.5		-10	55
30105		48.93	12.71	18	39.5		-10	55
30115		48.83	12.71	18	39.5		-10	55
30135		48.57	12.71	18	39.5		-10	55
30155		48.59	12.71	18	39.5		-10	55
30165		48.59	12.71	18	39.5		-10	55
30175		48.4	12.71	18	39.5		-10	55
30195		48.12	12.71	18	39.5		-10	55
30215		48.05	12.71	18	39.5		-10	55
30230		48.05	12.71	20	39.5		-10	55
30235		47.8	12.71	20	39.5		-10	55
30255		47.54	12.71	20	39.5		-10	55
30275		47.56	12.71	20	39.5		-10	55
30290		47.56	12.71	20	39.5		-10	55
30295		47.35	12.71	20	39.5		-10	55
30315		47.01	12.71	20	39.5		-10	55
30335		46.9	12.71	20	39.5		-10	55
30350		46.9	12.71	20	39.5		-10	55
30355		46.66	12.71	20	39.5		-10	55
30375		46.5	12.71	20	39.5		-10	55
30395		46.31	12.71	20	39.5		-10	55
30415		45.95	12.76	20	39.5		-10	55
30435		45.8	12.76	20	39.5		-10	55
30455		45.57	12.76	20	39.5		-10	55
30475		45.37	12.76	20	39.5		-10	55
30480		45.37	12.76	21	39.5		-10	55
30495		45.29	12.76	21	39.5		-10	55
30515		44.93	12.76	21	39.5		-10	55
30535		44.74	12.76	21	39.5		-10	55
30540		44.74	12.76	21	39.5		-10	55
30555		44.64	12.76	21	39.5		-10	55
30575		44.32	12.76	21	39.5		-10	55
30595		44.15	12.76	21	39.5		-10	55
30600		44.15	12.76	21	39.5		-10	55
30615		44.04	12.76	21	39.5		-10	55
30635		43.84	12.76	21	39.5		-10	55
30655		43.76	12.76	21	39.5		-10	55
30665		43.76	12.76	21	39.5		-10	55
30675		43.44	12.76	21	39.5		-10	55
30695		43.2	12.76	21	39.5		-10	55
30715		43.15	12.76	21	39.5		-10	55
30725		43.15	12.76	22	39.5		-10	55
30735		42.85	12.76	22	39.5		-10	55
30755		42.69	12.76	22	39.5		-10	55
30775		42.56	12.76	22	39.5		-10	55
30790		42.56	12.76	22	39.5		-10	55
30795		42.43	12.76	22	39.5		-10	55
30815		42.13	12.76	22	39.5		-10	55
30835		42.08	12.76	22	39.5		-10	55
30850		42.08	12.76	23	39.5		-10	55
30855		41.96	12.76	23	39.5		-10	55
30875		41.71	12.76	23	39.5		-10	55
30895		41.54	12.76	23	39.5		-10	55
30915		41.32	12.74	23	39.5		-10	55
30935		41.41	12.74	23	39.5		-10	55
30955		41.21	12.74	23	39.5		-10	55
30975		41.03	12.74	24	39.5		-10	55
30995		40.77	12.74	24	39.5		-10	55
31015		40.58	12.74	24	39.5		-10	55
31035		40.55	12.74	24	39.5		-10	55
31040		40.55	12.74	24	39.5		-10	55
31055		40.38	12.74	24	39.5		-10	55
31075		40.3	12.74	24	39.5		-10	55
31095		40.28	12.74	24	39.5		-10	55
31100		40.28	12.74	24	39.5		-10	55
31115		40.16	12.74	24	39.5		-10	55
31135		40.06	12.74	24	39.5		-10	55
31155		40.08	12.74	24	39.5		-10	55
31165		40.08	12.74	24	39.5		-10	55
31175		39.84	12.74	24	39.5		-10	55
31195		39.81	12.74	24	39.5		-10	55
31215		39.71	12.74	24	39.5		-10	55
31225		39.71	12.74	25	39.5		-10	55
31235		39.6	12.74	25	39.5		-10	55
31255		39.68	12.74	25	39.5		-10	55
31275		39.52	12.74	25	39.5		-10	55
31290		39.52	12.74	25	39.5		-10	55
31295		39.55	12.74	25	39.5		-10	55
31315		39.68	12.74	25	39.5		-10	55
31335		39.49	12.74	25	39.5		-10	55
31350		39.49	12.74	25	39.5		-10	55
31355		39.44	12.74	25	39.5		-10	55
31375		39.41	12.74	25	39.5		-10	55
31395		39.42	12.74	25	39.5		-10	55
31415		39.51	12.79	25	39.5		-10	55
31435		39.43	12.79	25	39.5		-10	55
31455		39.57	12.79	25	39.5		-10	55
31475		39.62	12.79	26	39.5		-10	55
31495		39.71	12.79	26	39.5		-10	55
31515		39.83	12.79	26	39.5		-10	55
31535		39.78	12.79	26	39.5		-10	55
31540		39.78	12.79	26	39.5		-10	55
31555		39.87	12.79	26	39.5		-10	55
31575		40.01	12.79	26	39.5		-10	55
31595		40.14	12.79	26	39.5		-10	55
31600		40.14	12.79	26	39.5		-10	55
31615		40.13	12.79	26	39.5		-10	55
31635		40.32	12.79	26	39.5		-10	55
31655		40.46	12.79	26	39.5		-10	55
31665		40.46	12.79	26	39.5		-10	55
31675		40.63	12.79	26	39.5		-10	55
31695		40.8	12.79	26	39.5		-10	55
31715		40.93	12.79	26	39.5		-10	55
31725		40.93	12.79	26	39.5		-10	55
31735		41.17	12.79	26	39.5		-10	55
31755		41.34	12.79	26	39.5		-10	55
31775		41.58	12.79	26	39.5		-10	55
31790		41.58	12.79	26	39.5		-10	55
31795		41.63	12.79	26	39.5		-10	55
31815		41.8	12.79	26	39.5		-10	55
31835		42.13	12.79	26	39.5		-10	55
31850		42.13	12.79	26	39.5		-10	55
31855		42.38	12.79	26	39.5		-10	55
31875		42.53	12.79	26	39.5		-10	55
31895		42.85	12.79	26	39.5		-10	55
31910		42.85	12.79	26	39.5		-10	55
31915		43.07	12.79	26	39.5		-10	55
31935		43.15	12.79	26	39.5		-10	55
31955		43.5	12.79	26	39.5		-10	55
31975		43.67	12.78	27	39.5		-10	55
31995		43.9	12.78	27	39.5		-10	55
32015		44.01	12.78	27	39.5		-10	55
32035		44.22	12.78	27	39.5		-10	55
32055		44.45	12.78	27	39.5		-10	55
32075		44.7	12.78	27	39.5		-10	55
32095		44.94	12.78	27	39.5		-10	55
32100		44.94	12.78	27	39.5		-10	55
32115		45	12.78	27	39.5		-10	55
32135		45.34	12.78	27	39.5		-10	55
32155		45.5	12.78	27	39.5		-10	55
32160		45.5	12.78	27	39.5		-10	55
32175		45.67	12.78	27	39.5		-10	55
32195		45.97	12.78	27	39.5		-10	55
32215		46.09	12.78	27	39.5		-10	55
32225		46.09	12.78	27	39.5		-10	55
32235		46.28	12.78	27	39.5		-10	55
[truncated: 647 more rows]
