# Supplementary material for: Clinical identification of the stimulus intensity to measure temporal summation of second pain
Source: Sci Rep. 2022 Jul 28;12:12915. doi: 10.1038/s41598-022-17171-6 (PMC9334644; doi:10.1038/s41598-022-17171-6)
Supplement: Supplementary file 2 — Supplementary Information 2. [file 41598_2022_17171_MOESM2_ESM.zip › 59 PT.xlsx]

## Sheet: Sheet1
Timestamp [msec]	Heater [C]	Tec [C]	Water [C]	COVAS	Baseline [C]	Events	LimiterMin [C]	LimiterMax [C]
45		39.69
65		39.67
85		39.74	11.42	0	39.4		-10	55
105		39.84	11.42	0	39.4		-10	55
125		39.42	11.42	0	39.4		-10	55
145		39.56	11.42	0	39.4		-10	55
150		39.56	11.42	0	39.4		-10	55
165		39.66	11.42	0	39.4		-10	55
185		39.71	11.42	0	39.4		-10	55
205		39.58	11.42	0	39.4		-10	55
215		39.58	11.42	0	39.4		-10	55
225		39.48	11.42	0	39.4		-10	55
245		39.46	11.42	0	39.4		-10	55
265		39.64	11.42	0	39.4		-10	55
275		39.64	11.42	0	39.4		-10	55
285		39.66	11.42	0	39.4		-10	55
305		39.45	11.42	0	39.4		-10	55
325		39.33	11.42	0	39.4		-10	55
335		39.33	11.42	0	39.4		-10	55
345		39.41	11.42	0	39.4		-10	55
365		39.57	11.42	0	39.4		-10	55
385		39.55	11.42	0	39.4		-10	55
400		39.55	11.42	0	39.4		-10	55
405		39.54	11.42	0	39.4		-10	55
425		39.43	11.42	0	39.4		-10	55
445		39.47	11.42	0	39.4		-10	55
460		39.47	11.42	0	39.4		-10	55
465		39.57	11.42	0	39.4		-10	55
485		39.49	11.42	0	39.4		-10	55
505		39.41	11.42	0	39.4		-10	55
525		39.29	11.42	0	39.4		-10	55
545		39.35	11.42	0	39.4		-10	55
565		39.59	11.42	0	39.4		-10	55
585		39.61	11.12	0	39.4		-10	55
605		39.29	11.12	0	39.4		-10	55
625		39.23	11.12	0	39.4		-10	55
645		39.33	11.12	0	39.4		-10	55
650		39.33	11.12	0	39.4		-10	55
665		39.5	11.12	0	39.4		-10	55
685		39.56	11.12	0	39.4		-10	55
705		39.38	11.12	0	39.4		-10	55
710		39.38	11.12	0	39.4		-10	55
725		39.41	11.12	0	39.4		-10	55
745		39.33	11.12	0	39.4		-10	55
765		39.53	11.12	0	39.4		-10	55
775		39.53	11.12	0	39.4		-10	55
785		39.59	11.12	0	39.4		-10	55
805		39.37	11.12	0	39.4		-10	55
825		39.27	11.12	0	39.4		-10	55
835		39.27	11.12	0	39.4		-10	55
845		39.44	11.12	0	39.4		-10	55
865		39.47	11.12	0	39.4		-10	55
885		39.37	11.12	0	39.4		-10	55
900		39.37	11.12	0	39.4		-10	55
905		39.29	11.12	0	39.4		-10	55
925		39.29	11.12	0	39.4		-10	55
945		39.35	11.12	0	39.4		-10	55
960		39.35	11.12	0	39.4		-10	55
965		39.52	11.12	0	39.4		-10	55
985		39.55	11.12	0	39.4		-10	55
1005		39.47	11.12	0	39.4		-10	55
1025		39.2	11.12	0	39.4		-10	55
1045		39.24	11.12	0	39.4		-10	55
1065		39.56	11.12	0	39.4		-10	55
1085		39.39	10.98	0	39.4		-10	55
1105		39.46	10.98	0	39.4		-10	55
1125		39.24	10.98	0	39.4		-10	55
1145		39.46	10.98	0	39.4		-10	55
1150		39.46	10.98	0	39.4		-10	55
1165		39.53	10.98	0	39.4		-10	55
1185		39.48	10.98	0	39.4		-10	55
1205		39.37	10.98	0	39.4		-10	55
1210		39.37	10.98	0	39.4		-10	55
1225		39.37	10.98	0	39.4		-10	55
1245		39.42	10.98	0	39.4		-10	55
1265		39.53	10.98	0	39.4		-10	55
1275		39.53	10.98	0	39.4		-10	55
1285		39.48	10.98	0	39.4		-10	55
1305		39.39	10.98	0	39.4		-10	55
1325		39.31	10.98	0	39.4		-10	55
1335		39.31	10.98	0	39.4		-10	55
1345		39.46	10.98	0	39.4		-10	55
1365		39.56	10.98	0	39.4		-10	55
1385		39.56	10.98	0	39.4		-10	55
1400		39.56	10.98	0	39.4		-10	55
1405		39.3	10.98	0	39.4		-10	55
1425		39.31	10.98	0	39.4		-10	55
1445		39.52	10.98	0	39.4		-10	55
1460		39.52	10.98	0	39.4		-10	55
1465		39.74	10.98	0	39.4		-10	55
1485		39.51	10.98	0	39.4		-10	55
1505		39.52	10.98	0	39.4		-10	55
1520		39.52	10.98	0	39.4		-10	55
1525		39.37	10.98	0	39.4		-10	55
1545		39.37	10.98	0	39.4		-10	55
1565		39.53	10.98	0	39.4		-10	55
1585		39.49	10.98	0	39.4		-10	55
1605		39.53	10.98	0	39.4		-10	55
1625		39.37	10.98	0	39.4		-10	55
1645		39.38	10.98	0	39.4		-10	55
1665		39.52	10.98	0	39.4		-10	55
1685		39.39	10.98	0	39.4		-10	55
1705		39.46	10.98	0	39.4		-10	55
1710		39.46	10.98	0	39.4		-10	55
1725		39.35	10.98	0	39.4		-10	55
1745		39.43	10.98	0	39.4		-10	55
1765		39.55	10.98	0	39.4		-10	55
1770		39.55	10.98	0	39.4		-10	55
1785		39.51	10.98	0	39.4		-10	55
1805		39.44	10.98	0	39.4		-10	55
1825		39.24	10.98	0	39.4		-10	55
1835		39.24	10.98	0	39.4		-10	55
1845		39.51	10.98	0	39.4		-10	55
1865		39.52	10.98	0	39.4		-10	55
1885		39.58	10.98	0	39.4		-10	55
1895		39.58	10.98	0	39.4		-10	55
1905		39.42	10.98	0	39.4		-10	55
1925		39.31	10.98	0	39.4		-10	55
1945		39.39	10.98	0	39.4		-10	55
1960		39.39	10.98	0	39.4		-10	55
1965		39.53	10.98	0	39.4		-10	55
1985		39.6	10.98	0	39.4		-10	55
2005		39.27	10.98	0	39.4		-10	55
2020		39.27	10.98	0	39.4		-10	55
2025		39.33	10.98	0	39.4		-10	55
2045		39.37	10.98	0	39.4		-10	55
2065		39.58	10.98	0	39.4		-10	55
2085		39.53	10.86	0	39.4		-10	55
2105		39.34	10.86	0	39.4		-10	55
2125		39.25	10.86	0	39.4		-10	55
2145		39.46	10.86	0	39.4		-10	55
2165		39.57	10.86	0	39.4		-10	55
2185		39.5	10.86	0	39.4		-10	55
2205		39.42	10.86	0	39.4		-10	55
2210		39.42	10.86	0	39.4		-10	55
2225		39.27	10.86	0	39.4		-10	55
2245		39.39	10.86	0	39.4		-10	55
2265		39.59	10.86	0	39.4		-10	55
2270		39.59	10.86	0	39.4		-10	55
2285		39.51	10.86	0	39.4		-10	55
2305		39.3	10.86	0	39.4		-10	55
2325		39.27	10.86	0	39.4		-10	55
2335		39.27	10.86	0	39.4		-10	55
2345		39.41	10.86	0	39.4		-10	55
2365		39.56	10.86	0	39.4		-10	55
2385		39.51	10.86	0	39.4		-10	55
2395		39.51	10.86	0	39.4		-10	55
2405		39.34	10.86	0	39.4		-10	55
2425		39.19	10.86	0	39.4		-10	55
2445		39.42	10.86	0	39.4		-10	55
2460		39.42	10.86	0	39.4		-10	55
2465		39.53	10.86	0	39.4		-10	55
2485		39.59	10.86	0	39.4		-10	55
2505		39.37	10.86	0	39.4		-10	55
2520		39.37	10.86	0	39.4		-10	55
2525		39.4	10.86	0	39.4		-10	55
2545		39.49	10.86	0	39.4		-10	55
2565		39.57	10.86	0	39.4		-10	55
2585		39.47	10.89	0	39.4		-10	55
2605		39.44	10.89	0	39.4		-10	55
2625		39.44	10.89	0	39.4		-10	55
2645		39.37	10.89	0	39.4		-10	55
2665		39.51	10.89	0	39.4		-10	55
2685		39.51	10.89	0	39.4		-10	55
2705		39.42	10.89	0	39.4		-10	55
2710		39.42	10.89	0	39.4		-10	55
2725		39.24	10.89	0	39.4		-10	55
2745		39.43	10.89	0	39.4		-10	55
2765		39.59	10.89	0	39.4		-10	55
2770		39.59	10.89	0	39.4		-10	55
2785		39.51	10.89	0	39.4		-10	55
2805		39.47	10.89	0	39.4		-10	55
2825		39.34	10.89	0	39.4		-10	55
2830		39.34	10.89	0	39.4		-10	55
2845		39.37	10.89	0	39.4		-10	55
2865		39.48	10.89	0	39.4		-10	55
2885		39.49	10.89	0	39.4		-10	55
2895		39.49	10.89	0	39.4		-10	55
2905		39.33	10.89	0	39.4		-10	55
2925		39.46	10.89	0	39.4		-10	55
2945		39.36	10.89	0	39.4		-10	55
2960		39.36	10.89	0	39.4		-10	55
2965		39.54	10.89	0	39.4		-10	55
2985		39.57	10.89	0	39.4		-10	55
3005		39.26	10.89	0	39.4		-10	55
3020		39.26	10.89	0	39.4		-10	55
3025		39.24	10.89	0	39.4		-10	55
3045		39.42	10.89	0	39.4		-10	55
3065		39.42	10.89	0	39.4		-10	55
3080		39.42	10.89	0	39.4		-10	55
3085		39.39	10.89	0	39.4		-10	55
3105		39.37	10.89	0	39.4		-10	55
3125		39.25	10.89	0	39.4		-10	55
3145		39.2	10.88	0	39.4		-10	55
3165		39.44	10.88	0	39.4		-10	55
3185		39.5	10.88	0	39.4		-10	55
3205		39.24	10.88	0	39.4		-10	55
3225		39.32	10.88	0	39.4		-10	55
3245		39.42	10.88	0	39.4		-10	55
3265		39.5	10.88	0	39.4		-10	55
3270		39.5	10.88	0	39.4		-10	55
3285		39.54	10.88	0	39.4		-10	55
3305		39.21	10.88	0	39.4		-10	55
3325		39.28	10.88	0	39.4		-10	55
3330		39.28	10.88	0	39.4		-10	55
3345		39.43	10.88	0	39.4		-10	55
3365		39.45	10.88	0	39.4		-10	55
3385		39.48	10.88	0	39.4		-10	55
3395		39.48	10.88	0	39.4		-10	55
3405		39.36	10.88	0	39.4		-10	55
3425		39.29	10.88	0	39.4		-10	55
3445		39.44	10.88	0	39.4		-10	55
3455		39.44	10.88	0	39.4		-10	55
3465		39.48	10.88	0	39.4		-10	55
3485		39.67	10.88	0	39.4		-10	55
3505		39.35	10.88	0	39.4		-10	55
3520		39.35	10.88	0	39.4		-10	55
3525		39.38	10.88	0	39.4		-10	55
3545		39.36	10.88	0	39.4		-10	55
3565		39.51	10.88	0	39.4		-10	55
3580		39.51	10.88	0	39.4		-10	55
3585		39.48	10.88	0	39.4		-10	55
3605		39.45	10.88	0	39.4		-10	55
3625		39.32	10.88	0	39.4		-10	55
3645		39.42	11.01	0	39.4		-10	55
3665		39.55	11.01	0	39.4		-10	55
3685		39.54	11.01	0	39.4		-10	55
3705		39.33	11.01	0	39.4		-10	55
3725		39.24	11.01	0	39.4		-10	55
3745		39.44	11.01	0	39.4		-10	55
3765		39.6	11.01	0	39.4		-10	55
3770		39.6	11.01	0	39.4		-10	55
3785		39.61	11.01	0	39.4		-10	55
3805		39.33	11.01	0	39.4		-10	55
3825		39.25	11.01	0	39.4		-10	55
3830		39.25	11.01	0	39.4		-10	55
3845		39.37	11.01	0	39.4		-10	55
3865		39.54	11.01	0	39.4		-10	55
3885		39.59	11.01	0	39.4		-10	55
3895		39.59	11.01	0	39.4		-10	55
3905		39.5	11.01	0	39.4		-10	55
3925		39.22	11.01	0	39.4		-10	55
3945		39.41	11.01	0	39.4		-10	55
3955		39.41	11.01	0	39.4		-10	55
3965		39.55	11.01	0	39.4		-10	55
3985		39.64	11.01	0	39.4		-10	55
4005		39.33	11.01	0	39.4		-10	55
4015		39.33	11.01	0	39.4		-10	55
4025		39.2	11.01	0	39.4		-10	55
4045		39.22	11.01	0	39.4		-10	55
4065		39.5	11.01	0	39.4		-10	55
4080		39.5	11.01	0	39.4		-10	55
4085		39.59	11.01	0	39.4		-10	55
4105		39.32	11.01	0	39.4		-10	55
4125		39.29	11.01	0	39.4		-10	55
4145		39.39	10.74	0	39.4		-10	55
4165		39.62	10.74	0	39.4		-10	55
4185		39.63	10.74	0	39.4		-10	55
4205		39.27	10.74	0	39.4		-10	55
4225		39.29	10.74	0	39.4		-10	55
4245		39.42	10.74	0	39.4		-10	55
4265		39.54	10.74	0	39.4		-10	55
4285		39.43	10.74	0	39.4		-10	55
4305		39.35	10.74	0	39.4		-10	55
4325		39.35	10.74	0	39.4		-10	55
4330		39.35	10.74	0	39.4		-10	55
4345		39.25	10.74	0	39.4		-10	55
4365		39.52	10.74	0	39.4		-10	55
4385		39.56	10.74	0	39.4		-10	55
4390		39.56	10.74	0	39.4		-10	55
4405		39.34	10.74	0	39.4		-10	55
4425		39.32	10.74	0	39.4		-10	55
4445		39.42	10.74	0	39.4		-10	55
4455		39.42	10.74	0	39.4		-10	55
4465		39.55	10.74	0	39.4		-10	55
4485		39.43	10.74	0	39.4		-10	55
4505		39.43	10.74	0	39.4		-10	55
4515		39.43	10.74	0	39.4		-10	55
4525		39.25	10.74	0	39.4		-10	55
4545		39.48	10.74	0	39.4		-10	55
4565		39.53	10.74	0	39.4		-10	55
4580		39.53	10.74	0	39.4		-10	55
4585		39.54	10.74	0	39.4		-10	55
4605		39.39	10.74	0	39.4		-10	55
4625		39.19	10.74	0	39.4		-10	55
4640		39.19	10.74	0	39.4		-10	55
4645		39.42	10.74	0	39.4		-10	55
4665		39.49	10.74	0	39.4		-10	55
4685		39.51	10.74	0	39.4		-10	55
4705		39.34	10.74	0	39.4		-10	55
4725		39.39	10.74	0	39.4		-10	55
4745		39.43	10.74	0	39.4		-10	55
4765		39.41	10.74	0	39.4		-10	55
4785		39.58	10.74	0	39.4		-10	55
4805		39.28	10.74	0	39.4		-10	55
4825		39.21	10.74	0	39.4		-10	55
4830		39.21	10.74	0	39.4		-10	55
4845		39.35	10.74	0	39.4		-10	55
4865		39.45	10.74	0	39.4		-10	55
4885		39.53	10.74	0	39.4		-10	55
4890		39.53	10.74	0	39.4		-10	55
4905		39.28	10.74	0	39.4		-10	55
4925		39.15	10.74	0	39.4		-10	55
4945		39.43	10.74	0	39.4		-10	55
4955		39.43	10.74	0	39.4		-10	55
4965		39.51	10.74	0	39.4		-10	55
4985		39.49	10.74	0	39.4		-10	55
5005		39.28	10.74	0	39.4		-10	55
5015		39.28	10.74	0	39.4		-10	55
5025		39.26	10.74	0	39.4		-10	55
5045		39.39	10.74	0	39.4		-10	55
5065		39.49	10.74	0	39.4		-10	55
5080		39.49	10.74	0	39.4		-10	55
5085		39.49	10.74	0	39.4		-10	55
5105		39.34	10.74	0	39.4		-10	55
5125		39.36	10.74	0	39.4		-10	55
5140		39.36	10.74	0	39.4		-10	55
5145		39.45	10.74	0	39.4		-10	55
5165		39.5	10.74	0	39.4		-10	55
5185		39.64	10.74	0	39.4		-10	55
5205		39.36	10.74	0	39.4		-10	55
5225		39.44	10.74	0	39.4		-10	55
5245		39.53	10.74	0	39.4		-10	55
5265		39.81	10.74	0	39.4		-10	55
5285		39.74	10.74	0	39.4		-10	55
5305		39.65	10.74	0	39.4		-10	55
5325		39.68	10.74	0	39.4		-10	55
5330		39.68	10.74	0	39.4		-10	55
5345		40.08	10.74	0	39.4		-10	55
5365		40.25	10.74	0	39.4		-10	55
5385		40.44	10.74	0	39.4		-10	55
5390		40.44	10.74	0	39.4		-10	55
5405		40.31	10.74	0	39.4		-10	55
5425		40.39	10.74	0	39.4		-10	55
5445		40.88	10.74	0	39.4		-10	55
5455		40.88	10.74	0	39.4		-10	55
5465		41.02	10.74	0	39.4		-10	55
5485		41.06	10.74	0	39.4		-10	55
5505		41.09	10.74	0	39.4		-10	55
5515		41.09	10.74	0	39.4		-10	55
5525		41.29	10.74	0	39.4		-10	55
5545		41.54	10.74	0	39.4		-10	55
5565		41.85	10.74	0	39.4		-10	55
5580		41.85	10.74	0	39.4		-10	55
5585		42.07	10.74	0	39.4		-10	55
5605		42.02	10.74	0	39.4		-10	55
5625		42.17	10.74	0	39.4		-10	55
5640		42.17	10.74	0	39.4		-10	55
5645		42.43	10.74	0	39.4		-10	55
5665		42.78	10.74	0	39.4		-10	55
5685		43.09	10.74	0	39.4		-10	55
5700		43.09	10.74	0	39.4		-10	55
5705		42.87	10.74	0	39.4		-10	55
5725		43.08	10.74	0	39.4		-10	55
5745		43.5	10.74	0	39.4		-10	55
5765		43.69	10.69	0	39.4		-10	55
5785		43.72	10.69	0	39.4		-10	55
5805		43.96	10.69	0	39.4		-10	55
5825		44.02	10.69	0	39.4		-10	55
5845		44.31	10.69	0	39.4		-10	55
5865		44.44	10.69	0	39.4		-10	55
5885		44.71	10.69	0	39.4		-10	55
5890		44.71	10.69	0	39.4		-10	55
5905		44.71	10.69	0	39.4		-10	55
5925		44.86	10.69	0	39.4		-10	55
5945		44.98	10.69	0	39.4		-10	55
5950		44.98	10.69	0	39.4		-10	55
5965		45.44	10.69	0	39.4		-10	55
5985		45.5	10.69	0	39.4		-10	55
6005		45.45	10.69	0	39.4		-10	55
6015		45.45	10.69	0	39.4		-10	55
6025		45.56	10.69	0	39.4		-10	55
6045		45.94	10.69	0	39.4		-10	55
6065		46.19	10.69	0	39.4		-10	55
6075		46.19	10.69	0	39.4		-10	55
6085		46.38	10.69	0	39.4		-10	55
6105		46.35	10.69	0	39.4		-10	55
6125		46.44	10.69	0	39.4		-10	55
6140		46.44	10.69	0	39.4		-10	55
6145		46.67	10.69	0	39.4		-10	55
6165		46.85	10.69	0	39.4		-10	55
6185		47.22	10.69	0	39.4		-10	55
6200		47.22	10.69	0	39.4		-10	55
6205		47.22	10.69	0	39.4		-10	55
6225		47.12	10.69	0	39.4		-10	55
6245		47.45	10.69	0	39.4		-10	55
6265		47.82	10.68	0	39.4		-10	55
6285		47.96	10.68	0	39.4		-10	55
6305		47.83	10.68	0	39.4		-10	55
6325		47.94	10.68	0	39.4		-10	55
6345		48.15	10.68	0	39.4		-10	55
6365		48.5	10.68	0	39.4		-10	55
6385		48.46	10.68	0	39.4		-10	55
6390		48.46	10.68	0	39.4		-10	55
6405		48.37	10.68	0	39.4		-10	55
6425		48.47	10.68	0	39.4		-10	55
6445		48.68	10.68	0	39.4		-10	55
6450		48.68	10.68	0	39.4		-10	55
6465		49.07	10.68	0	39.4		-10	55
6485		49.09	10.68	0	39.4		-10	55
6505		49.03	10.68	0	39.4		-10	55
6515		49.03	10.68	0	39.4		-10	55
6525		49.07	10.68	0	39.4		-10	55
6545		49.35	10.68	0	39.4		-10	55
6565		49.44	10.68	0	39.4		-10	55
6575		49.44	10.68	0	39.4		-10	55
6585		49.66	10.68	0	39.4		-10	55
6605		49.43	10.68	0	39.4		-10	55
6625		49.28	10.68	0	39.4		-10	55
6640		49.28	10.68	0	39.4		-10	55
6645		49.58	10.68	0	39.4		-10	55
6665		49.65	10.68	0	39.4		-10	55
6685		49.52	10.68	0	39.4		-10	55
6700		49.52	10.68	0	39.4		-10	55
6705		49.42	10.68	0	39.4		-10	55
6725		49.26	10.68	0	39.4		-10	55
6745		49.43	10.68	0	39.4		-10	55
6765		49.37	10.66	0	39.4		-10	55
6785		49.37	10.66	0	39.4		-10	55
6805		49.06	10.66	0	39.4		-10	55
6825		48.84	10.66	0	39.4		-10	55
6845		48.97	10.66	0	39.4		-10	55
6865		48.95	10.66	0	39.4		-10	55
6885		48.79	10.66	0	39.4		-10	55
6890		48.79	10.66	0	39.4		-10	55
6905		48.47	10.66	0	39.4		-10	55
6925		48.13	10.66	0	39.4		-10	55
6945		48.1	10.66	0	39.4		-10	55
6950		48.1	10.66	0	39.4		-10	55
6965		48.03	10.66	0	39.4		-10	55
6985		47.72	10.66	0	39.4		-10	55
7005		47.49	10.66	0	39.4		-10	55
7010		47.49	10.66	0	39.4		-10	55
7025		46.95	10.66	0	39.4		-10	55
7045		46.91	10.66	0	39.4		-10	55
7065		46.74	10.66	0	39.4		-10	55
7075		46.74	10.66	0	39.4		-10	55
7085		46.44	10.66	0	39.4		-10	55
7105		46.16	10.66	0	39.4		-10	55
7125		45.8	10.66	0	39.4		-10	55
7135		45.8	10.66	0	39.4		-10	55
7145		45.7	10.66	0	39.4		-10	55
7165		45.49	10.66	0	39.4		-10	55
7185		45.35	10.66	0	39.4		-10	55
7200		45.35	10.66	0	39.4		-10	55
7205		45.03	10.66	0	39.4		-10	55
7225		44.57	10.66	0	39.4		-10	55
7245		44.61	10.66	0	39.4		-10	55
7260		44.61	10.66	0	39.4		-10	55
7265		44.51	10.66	0	39.4		-10	55
7285		44.25	10.66	0	39.4		-10	55
7305		44.03	10.66	0	39.4		-10	55
7325		43.76	10.69	0	39.4		-10	55
7345		43.6	10.69	0	39.4		-10	55
7365		43.59	10.69	0	39.4		-10	55
7385		43.4	10.69	0	39.4		-10	55
7405		43.25	10.69	0	39.4		-10	55
7425		42.81	10.69	0	39.4		-10	55
7445		42.63	10.69	0	39.4		-10	55
7450		42.63	10.69	0	39.4		-10	55
7465		42.62	10.69	0	39.4		-10	55
7485		42.53	10.69	0	39.4		-10	55
7505		42.3	10.69	0	39.4		-10	55
7510		42.3	10.69	0	39.4		-10	55
7525		41.94	10.69	0	39.4		-10	55
7545		42.1	10.69	0	39.4		-10	55
7565		41.9	10.69	0	39.4		-10	55
7575		41.9	10.69	0	39.4		-10	55
7585		41.75	10.69	0	39.4		-10	55
7605		41.41	10.69	0	39.4		-10	55
7625		41.07	10.69	0	39.4		-10	55
7635		41.07	10.69	0	39.4		-10	55
7645		41.13	10.69	0	39.4		-10	55
7665		41.08	10.69	0	39.4		-10	55
7685		41.07	10.69	0	39.4		-10	55
7700		41.07	10.69	0	39.4		-10	55
7705		40.71	10.69	0	39.4		-10	55
7725		40.46	10.69	0	39.4		-10	55
7745		40.37	10.69	0	39.4		-10	55
7760		40.37	10.69	0	39.4		-10	55
7765		40.43	10.69	0	39.4		-10	55
7785		40.18	10.69	0	39.4		-10	55
7805		39.85	10.69	0	39.4		-10	55
7825		39.82	10.48	0	39.4		-10	55
7845		39.82	10.48	0	39.4		-10	55
7865		39.94	10.48	0	39.4		-10	55
7885		39.96	10.48	0	39.4		-10	55
7905		39.75	10.48	0	39.4		-10	55
7925		39.61	10.48	0	39.4		-10	55
7945		39.49	10.48	0	39.4		-10	55
7950		39.49	10.48	0	39.4		-10	55
7965		39.69	10.48	0	39.4		-10	55
7985		39.62	10.48	0	39.4		-10	55
8005		39.57	10.48	0	39.4		-10	55
8010		39.57	10.48	0	39.4		-10	55
8025		39.48	10.48	0	39.4		-10	55
8045		39.46	10.48	0	39.4		-10	55
8065		39.72	10.48	0	39.4		-10	55
8075		39.72	10.48	0	39.4		-10	55
8085		39.69	10.48	0	39.4		-10	55
8105		39.66	10.48	0	39.4		-10	55
8125		39.52	10.48	0	39.4		-10	55
8135		39.52	10.48	0	39.4		-10	55
8145		39.68	10.48	0	39.4		-10	55
8165		39.83	10.48	0	39.4		-10	55
8185		40.05	10.48	0	39.4		-10	55
8200		40.05	10.48	0	39.4		-10	55
8205		40	10.48	0	39.4		-10	55
8225		39.97	10.48	0	39.4		-10	55
8245		40.05	10.48	0	39.4		-10	55
8260		40.05	10.48	0	39.4		-10	55
8265		40.38	10.48	0	39.4		-10	55
8285		40.57	10.48	0	39.4		-10	55
8305		40.62	10.48	0	39.4		-10	55
8320		40.62	10.48	0	39.4		-10	55
8325		40.45	10.48	0	39.4		-10	55
8345		40.82	10.48	0	39.4		-10	55
8365		41.16	10.48	0	39.4		-10	55
8385		41.23	10.48	0	39.4		-10	55
8405		41.23	10.48	0	39.4		-10	55
8425		41.5	10.48	0	39.4		-10	55
8445		41.69	10.48	0	39.4		-10	55
8450		41.69	10.48	0	39.4		-10	55
8465		42.23	10.48	0	39.4		-10	55
8485		42.47	10.48	0	39.4		-10	55
8505		42.44	10.48	0	39.4		-10	55
8510		42.44	10.48	0	39.4		-10	55
8525		42.43	10.48	0	39.4		-10	55
8545		42.73	10.48	0	39.4		-10	55
8565		43.18	10.48	0	39.4		-10	55
8570		43.18	10.48	0	39.4		-10	55
8585		43.37	10.48	0	39.4		-10	55
8605		43.55	10.48	0	39.4		-10	55
8625		43.55	10.48	0	39.4		-10	55
8635		43.55	10.48	0	39.4		-10	55
8645		43.82	10.48	0	39.4		-10	55
8665		44.16	10.48	0	39.4		-10	55
8685		44.32	10.48	0	39.4		-10	55
8695		44.32	10.48	0	39.4		-10	55
8705		44.28	10.48	0	39.4		-10	55
8725		44.65	10.48	0	39.4		-10	55
8745		44.83	10.48	0	39.4		-10	55
8760		44.83	10.48	0	39.4		-10	55
8765		45.1	10.48	0	39.4		-10	55
8785		45.38	10.48	0	39.4		-10	55
8805		45.48	10.48	0	39.4		-10	55
8820		45.48	10.48	0	39.4		-10	55
8825		45.6	10.48	0	39.4		-10	55
8845		45.76	10.48	0	39.4		-10	55
8865		46.17	10.48	0	39.4		-10	55
8885		46.4	10.69	0	39.4		-10	55
8905		46.36	10.69	0	39.4		-10	55
8925		46.48	10.69	0	39.4		-10	55
8945		46.8	10.69	0	39.4		-10	55
8965		47.12	10.69	0	39.4		-10	55
8985		47.39	10.69	0	39.4		-10	55
9005		47.51	10.69	0	39.4		-10	55
9010		47.51	10.69	0	39.4		-10	55
9025		47.46	10.69	0	39.4		-10	55
9045		47.86	10.69	0	39.4		-10	55
9065		47.96	10.69	0	39.4		-10	55
9070		47.96	10.69	0	39.4		-10	55
9085		48.13	10.69	0	39.4		-10	55
9105		48.14	10.69	0	39.4		-10	55
9125		48.37	10.69	0	39.4		-10	55
9135		48.37	10.69	0	39.4		-10	55
9145		48.59	10.69	0	39.4		-10	55
9165		48.8	10.69	0	39.4		-10	55
9185		48.86	10.69	0	39.4		-10	55
9195		48.86	10.69	0	39.4		-10	55
9205		48.96	10.69	0	39.4		-10	55
9225		48.99	10.69	0	39.4		-10	55
9245		49.27	10.69	0	39.4		-10	55
9260		49.27	10.69	0	39.4		-10	55
9265		49.46	10.69	0	39.4		-10	55
9285		49.56	10.69	0	39.4		-10	55
9305		49.54	10.69	0	39.4		-10	55
9320		49.54	10.69	0	39.4		-10	55
9325		49.6	10.69	0	39.4		-10	55
9345		49.74	10.69	0	39.4		-10	55
9365		49.82	10.69	0	39.4		-10	55
9385		49.85	10.58	0	39.4		-10	55
9405		49.73	10.58	0	39.4		-10	55
9425		49.58	10.58	0	39.4		-10	55
9445		49.58	10.58	0	39.4		-10	55
9465		49.93	10.58	0	39.4		-10	55
9485		49.53	10.58	0	39.4		-10	55
9505		49.49	10.58	0	39.4		-10	55
9510		49.49	10.58	0	39.4		-10	55
9525		49.12	10.58	0	39.4		-10	55
9545		49.05	10.58	0	39.4		-10	55
9565		49.06	10.58	0	39.4		-10	55
9570		49.06	10.58	0	39.4		-10	55
9585		48.76	10.58	0	39.4		-10	55
9605		48.63	10.58	0	39.4		-10	55
9625		48.35	10.58	0	39.4		-10	55
9630		48.35	10.58	0	39.4		-10	55
9645		48.05	10.58	0	39.4		-10	55
9665		47.93	10.58	0	39.4		-10	55
9685		47.77	10.58	0	39.4		-10	55
9695		47.77	10.58	0	39.4		-10	55
9705		47.45	10.58	0	39.4		-10	55
9725		47.01	10.58	0	39.4		-10	55
9745		46.89	10.58	0	39.4		-10	55
9760		46.89	10.58	0	39.4		-10	55
9765		46.79	10.58	0	39.4		-10	55
9785		46.53	10.58	0	39.4		-10	55
9805		46.19	10.58	0	39.4		-10	55
9820		46.19	10.58	0	39.4		-10	55
9825		45.81	10.58	0	39.4		-10	55
9845		45.57	10.58	0	39.4		-10	55
9865		45.61	10.58	0	39.4		-10	55
9880		45.61	10.58	0	39.4		-10	55
9885		45.25	10.58	0	39.4		-10	55
9905		44.93	10.58	0	39.4		-10	55
9925		44.54	10.58	0	39.4		-10	55
9945		44.66	10.38	0	39.4		-10	55
9965		44.53	10.38	0	39.4		-10	55
9985		44.35	10.38	0	39.4		-10	55
10005		43.89	10.38	0	39.4		-10	55
10025		43.82	10.38	0	39.4		-10	55
10045		43.82	10.38	0	39.4		-10	55
10065		43.73	10.38	0	39.4		-10	55
10070		43.73	10.38	0	39.4		-10	55
10085		43.56	10.38	0	39.4		-10	55
10105		43.18	10.38	0	39.4		-10	55
10125		42.91	10.38	0	39.4		-10	55
10130		42.91	10.38	0	39.4		-10	55
10145		42.83	10.38	0	39.4		-10	55
10165		42.68	10.38	0	39.4		-10	55
10185		42.57	10.38	0	39.4		-10	55
10195		42.57	10.38	0	39.4		-10	55
10205		42.44	10.38	0	39.4		-10	55
10225		42.1	10.38	0	39.4		-10	55
10245		41.87	10.38	0	39.4		-10	55
10255		41.87	10.38	0	39.4		-10	55
10265		42	10.38	0	39.4		-10	55
10285		41.72	10.38	0	39.4		-10	55
10305		41.39	10.38	0	39.4		-10	55
10320		41.39	10.38	0	39.4		-10	55
10325		41.23	10.38	0	39.4		-10	55
10345		41.15	10.38	0	39.4		-10	55
10365		41.08	10.38	0	39.4		-10	55
10380		41.08	10.38	0	39.4		-10	55
10385		41.01	10.38	0	39.4		-10	55
10405		40.68	10.38	0	39.4		-10	55
10425		40.41	10.38	0	39.4		-10	55
10445		40.35	10.64	0	39.4		-10	55
10465		40.57	10.64	0	39.4		-10	55
10485		40.32	10.64	0	39.4		-10	55
10505		40.08	10.64	0	39.4		-10	55
10525		39.99	10.64	0	39.4		-10	55
10545		39.89	10.64	0	39.4		-10	55
10565		40.05	10.64	0	39.4		-10	55
10570		40.05	10.64	0	39.4		-10	55
10585		40	10.64	0	39.4		-10	55
10605		39.7	10.64	0	39.4		-10	55
10625		39.76	10.64	0	39.4		-10	55
10630		39.76	10.64	0	39.4		-10	55
10645		39.86	10.64	0	39.4		-10	55
10665		39.8	10.64	0	39.4		-10	55
10685		39.91	10.64	0	39.4		-10	55
10695		39.91	10.64	0	39.4		-10	55
10705		39.72	10.64	0	39.4		-10	55
10725		39.53	10.64	0	39.4		-10	55
10745		39.61	10.64	0	39.4		-10	55
10755		39.61	10.64	0	39.4		-10	55
10765		39.79	10.64	0	39.4		-10	55
10785		39.79	10.64	0	39.4		-10	55
10805		39.79	10.64	0	39.4		-10	55
10820		39.79	10.64	0	39.4		-10	55
10825		39.49	10.64	0	39.4		-10	55
10845		39.65	10.64	0	39.4		-10	55
10865		39.84	10.64	0	39.4		-10	55
10880		39.84	10.64	0	39.4		-10	55
10885		39.69	10.64	0	39.4		-10	55
10905		39.62	10.64	0	39.4		-10	55
10925		39.67	10.64	0	39.4		-10	55
10945		39.69	10.53	0	39.4		-10	55
10965		39.69	10.53	0	39.4		-10	55
10985		39.86	10.53	0	39.4		-10	55
11005		39.85	10.53	0	39.4		-10	55
11025		39.8	10.53	0	39.4		-10	55
11045		39.75	10.53	0	39.4		-10	55
11065		39.99	10.53	0	39.4		-10	55
11070		39.99	10.53	0	39.4		-10	55
11085		40.08	10.53	0	39.4		-10	55
11105		39.95	10.53	0	39.4		-10	55
11125		39.95	10.53	0	39.4		-10	55
11130		39.95	10.53	0	39.4		-10	55
11145		39.99	10.53	0	39.4		-10	55
11165		40.43	10.53	0	39.4		-10	55
11185		40.69	10.53	0	39.4		-10	55
11195		40.69	10.53	0	39.4		-10	55
11205		40.61	10.53	0	39.4		-10	55
11225		40.57	10.53	0	39.4		-10	55
11245		40.97	10.53	0	39.4		-10	55
11255		40.97	10.53	0	39.4		-10	55
11265		41.09	10.53	0	39.4		-10	55
11285		41.29	10.53	0	39.4		-10	55
11305		41.31	10.53	0	39.4		-10	55
11315		41.31	10.53	0	39.4		-10	55
11325		41.46	10.53	0	39.4		-10	55
11345		41.66	10.53	0	39.4		-10	55
11365		41.94	10.53	0	39.4		-10	55
11380		41.94	10.53	0	39.4		-10	55
11385		42.33	10.53	0	39.4		-10	55
11405		42.41	10.53	0	39.4		-10	55
11425		42.39	10.53	0	39.4		-10	55
11440		42.39	10.53	0	39.4		-10	55
11445		42.76	10.53	0	39.4		-10	55
11465		43.07	10.53	0	39.4		-10	55
11485		43.17	10.53	0	39.4		-10	55
11505		43.4	10.68	0	39.4		-10	55
11525		43.48	10.68	0	39.4		-10	55
11545		43.86	10.68	0	39.4		-10	55
11565		44.22	10.68	0	39.4		-10	55
11585		44.44	10.68	0	39.4		-10	55
11605		44.36	10.68	0	39.4		-10	55
11625		44.54	10.68	0	39.4		-10	55
11630		44.54	10.68	0	39.4		-10	55
11645		44.89	10.68	0	39.4		-10	55
11665		45.14	10.68	0	39.4		-10	55
11685		45.42	10.68	0	39.4		-10	55
11690		45.42	10.68	0	39.4		-10	55
11705		45.47	10.68	0	39.4		-10	55
11725		45.71	10.68	0	39.4		-10	55
11745		45.85	10.68	0	39.4		-10	55
11755		45.85	10.68	0	39.4		-10	55
11765		46.25	10.68	0	39.4		-10	55
11785		46.46	10.68	0	39.4		-10	55
11805		46.44	10.68	0	39.4		-10	55
11815		46.44	10.68	0	39.4		-10	55
11825		46.57	10.68	0	39.4		-10	55
11845		46.84	10.68	0	39.4		-10	55
11865		47.31	10.68	0	39.4		-10	55
11880		47.31	10.68	0	39.4		-10	55
11885		47.52	10.68	0	39.4		-10	55
11905		47.4	10.68	0	39.4		-10	55
11925		47.57	10.68	0	39.4		-10	55
11940		47.57	10.68	0	39.4		-10	55
11945		47.72	10.68	0	39.4		-10	55
11965		48.16	10.68	0	39.4		-10	55
11985		48.31	10.68	0	39.4		-10	55
12005		48.2	10.91	0	39.4		-10	55
12025		48.35	10.91	0	39.4		-10	55
12045		48.52	10.91	0	39.4		-10	55
12065		48.89	10.91	0	39.4		-10	55
12085		49	10.91	0	39.4		-10	55
12105		48.9	10.91	0	39.4		-10	55
12125		48.93	10.91	0	39.4		-10	55
12130		48.93	10.91	0	39.4		-10	55
12145		49.05	10.91	0	39.4		-10	55
12165		49.45	10.91	0	39.4		-10	55
12185		49.45	10.91	0	39.4		-10	55
12190		49.45	10.91	0	39.4		-10	55
12205		49.34	10.91	0	39.4		-10	55
12225		49.44	10.91	0	39.4		-10	55
12245		49.56	10.91	0	39.4		-10	55
12255		49.56	10.91	0	39.4		-10	55
12265		49.77	10.91	0	39.4		-10	55
12285		49.65	10.91	0	39.4		-10	55
12305		49.48	10.91	0	39.4		-10	55
12315		49.48	10.91	0	39.4		-10	55
12325		49.66	10.91	0	39.4		-10	55
12345		49.62	10.91	0	39.4		-10	55
12365		49.53	10.91	0	39.4		-10	55
12380		49.53	10.91	0	39.4		-10	55
12385		49.53	10.91	0	39.4		-10	55
12405		49.26	10.91	0	39.4		-10	55
12425		48.98	10.91	0	39.4		-10	55
12440		48.98	10.91	0	39.4		-10	55
12445		49.07	10.91	0	39.4		-10	55
12465		49.02	10.91	0	39.4		-10	55
12485		48.81	10.91	0	39.4		-10	55
12505		48.56	10.79	0	39.4		-10	55
12525		48.19	10.79	0	39.4		-10	55
12545		47.95	10.79	0	39.4		-10	55
12565		47.87	10.79	0	39.4		-10	55
12585		47.83	10.79	0	39.4		-10	55
12605		47.46	10.79	0	39.4		-10	55
12625		46.84	10.79	0	39.4		-10	55
12645		46.73	10.79	0	39.4		-10	55
12665		46.6	10.79	0	39.4		-10	55
12685		46.53	10.79	0	39.4		-10	55
12690		46.53	10.79	0	39.4		-10	55
12705		46.09	10.79	0	39.4		-10	55
12725		45.73	10.79	0	39.4		-10	55
12745		45.51	10.79	0	39.4		-10	55
12750		45.51	10.79	0	39.4		-10	55
12765		45.62	10.79	0	39.4		-10	55
12785		45.5	10.79	0	39.4		-10	55
12805		44.98	10.79	0	39.4		-10	55
12815		44.98	10.79	0	39.4		-10	55
12825		44.73	10.79	0	39.4		-10	55
12845		44.59	10.79	0	39.4		-10	55
12865		44.58	10.79	0	39.4		-10	55
12875		44.58	10.79	0	39.4		-10	55
12885		44.35	10.79	0	39.4		-10	55
12905		44.06	10.79	0	39.4		-10	55
12925		43.84	10.79	0	39.4		-10	55
12940		43.84	10.79	0	39.4		-10	55
12945		43.54	10.79	0	39.4		-10	55
12965		43.7	10.79	0	39.4		-10	55
12985		43.37	10.79	0	39.4		-10	55
13000		43.37	10.79	0	39.4		-10	55
13005		43.25	10.79	0	39.4		-10	55
13025		42.9	10.79	0	39.4		-10	55
13045		42.61	10.79	0	39.4		-10	55
13065		42.73	11.02	0	39.4		-10	55
13085		42.66	11.02	0	39.4		-10	55
13105		42.29	11.02	0	39.4		-10	55
13125		41.97	11.02	0	39.4		-10	55
13145		41.96	11.02	0	39.4		-10	55
13165		42.01	11.02	0	39.4		-10	55
13185		41.85	11.02	0	39.4		-10	55
13190		41.85	11.02	0	39.4		-10	55
13205		41.46	11.02	0	39.4		-10	55
13225		41.11	11.02	0	39.4		-10	55
13245		41.19	11.02	0	39.4		-10	55
13250		41.19	11.02	0	39.4		-10	55
13265		41.11	11.02	0	39.4		-10	55
13285		40.94	11.02	0	39.4		-10	55
13305		40.87	11.02	0	39.4		-10	55
13315		40.87	11.02	0	39.4		-10	55
13325		40.53	11.02	0	39.4		-10	55
13345		40.41	11.02	0	39.4		-10	55
13365		40.63	11.02	0	39.4		-10	55
13375		40.63	11.02	0	39.4		-10	55
13385		40.48	11.02	0	39.4		-10	55
13405		40.37	11.02	0	39.4		-10	55
13425		39.91	11.02	0	39.4		-10	55
13440		39.91	11.02	0	39.4		-10	55
13445		39.8	11.02	0	39.4		-10	55
13465		40.12	11.02	0	39.4		-10	55
13485		39.91	11.02	0	39.4		-10	55
13500		39.91	11.02	0	39.4		-10	55
13505		39.69	11.02	0	39.4		-10	55
13525		39.63	11.02	0	39.4		-10	55
13545		39.66	11.02	0	39.4		-10	55
13565		39.79	10.76	0	39.4		-10	55
13585		39.62	10.76	0	39.4		-10	55
13605		39.6	10.76	0	39.4		-10	55
13625		39.35	10.76	0	39.4		-10	55
13645		39.48	10.76	0	39.4		-10	55
13665		39.74	10.76	0	39.4		-10	55
13685		39.69	10.76	0	39.4		-10	55
13690		39.69	10.76	0	39.4		-10	55
13705		39.49	10.76	0	39.4		-10	55
13725		39.26	10.76	0	39.4		-10	55
13745		39.57	10.76	0	39.4		-10	55
13750		39.57	10.76	0	39.4		-10	55
13765		39.87	10.76	0	39.4		-10	55
13785		39.8	10.76	0	39.4		-10	55
13805		39.68	10.76	0	39.4		-10	55
13815		39.68	10.76	0	39.4		-10	55
13825		39.67	10.76	0	39.4		-10	55
13845		39.82	10.76	0	39.4		-10	55
13865		40.19	10.76	0	39.4		-10	55
13875		40.19	10.76	0	39.4		-10	55
13885		40.16	10.76	0	39.4		-10	55
13905		40.19	10.76	0	39.4		-10	55
13925		40.2	10.76	0	39.4		-10	55
13935		40.2	10.76	0	39.4		-10	55
13945		40.31	10.76	0	39.4		-10	55
13965		40.69	10.76	0	39.4		-10	55
13985		40.77	10.76	0	39.4		-10	55
14000		40.77	10.76	0	39.4		-10	55
14005		40.99	10.76	0	39.4		-10	55
14025		41.08	10.76	0	39.4		-10	55
14045		41.13	10.76	0	39.4		-10	55
14065		41.47	11.21	0	39.4		-10	55
14085		41.78	11.21	0	39.4		-10	55
14105		41.74	11.21	0	39.4		-10	55
14125		41.76	11.21	0	39.4		-10	55
14145		42.13	11.21	0	39.4		-10	55
14165		42.65	11.21	0	39.4		-10	55
14185		42.63	11.21	0	39.4		-10	55
14205		42.86	11.21	0	39.4		-10	55
14225		43.04	11.21	0	39.4		-10	55
14245		43.33	11.21	0	39.4		-10	55
14250		43.33	11.21	0	39.4		-10	55
14265		43.67	11.21	0	39.4		-10	55
14285		43.87	11.21	0	39.4		-10	55
14305		43.94	11.21	0	39.4		-10	55
14310		43.94	11.21	0	39.4		-10	55
14325		44	11.21	0	39.4		-10	55
14345		44.27	11.21	0	39.4		-10	55
14365		44.78	11.21	0	39.4		-10	55
14375		44.78	11.21	0	39.4		-10	55
14385		44.84	11.21	0	39.4		-10	55
14405		44.94	11.21	0	39.4		-10	55
14425		45.1	11.21	0	39.4		-10	55
14435		45.1	11.21	0	39.4		-10	55
14445		45.52	11.21	0	39.4		-10	55
14465		45.74	11.21	0	39.4		-10	55
14485		45.96	11.21	0	39.4		-10	55
14500		45.96	11.21	0	39.4		-10	55
14505		46.07	11.21	0	39.4		-10	55
14525		46.11	11.21	0	39.4		-10	55
14545		46.48	11.21	0	39.4		-10	55
14560		46.48	11.21	0	39.4		-10	55
14565		46.67	11.21	0	39.4		-10	55
14585		46.87	11.21	0	39.4		-10	55
14605		46.99	11.21	0	39.4		-10	55
14625		47.04	10.73	0	39.4		-10	55
14645		47.56	10.73	0	39.4		-10	55
14665		47.92	10.73	0	39.4		-10	55
14685		47.95	10.73	0	39.4		-10	55
14705		47.98	10.73	0	39.4		-10	55
14725		48.09	10.73	0	39.4		-10	55
14745		48.23	10.73	0	39.4		-10	55
14750		48.23	10.73	0	39.4		-10	55
14765		48.51	10.73	0	39.4		-10	55
14785		48.55	10.73	0	39.4		-10	55
14805		48.74	10.73	0	39.4		-10	55
14810		48.74	10.73	0	39.4		-10	55
14825		48.68	10.73	0	39.4		-10	55
14845		48.94	10.73	0	39.4		-10	55
14865		49.36	10.73	0	39.4		-10	55
14875		49.36	10.73	0	39.4		-10	55
14885		49.24	10.73	0	39.4		-10	55
14905		49.23	10.73	0	39.4		-10	55
14925		48.97	10.73	0	39.4		-10	55
14935		48.97	10.73	0	39.4		-10	55
14945		49.24	10.73	0	39.4		-10	55
14965		49.5	10.73	0	39.4		-10	55
14985		49.52	10.73	0	39.4		-10	55
15000		49.52	10.73	0	39.4		-10	55
15005		49.36	10.73	0	39.4		-10	55
15025		49.38	10.73	0	39.4		-10	55
15045		49.41	10.73	0	39.4		-10	55
15060		49.41	10.73	0	39.4		-10	55
15065		49.6	10.73	0	39.4		-10	55
15085		49.54	10.73	0	39.4		-10	55
15105		49.35	10.73	0	39.4		-10	55
15125		49.13	11.06	0	39.4		-10	55
15145		49.13	11.06	0	39.4		-10	55
15165		49.21	11.06	0	39.4		-10	55
15185		49.05	11.06	0	39.4		-10	55
15205		48.61	11.06	0	39.4		-10	55
15225		48.34	11.06	0	39.4		-10	55
15245		48.35	11.06	0	39.4		-10	55
15265		48.24	11.06	0	39.4		-10	55
15285		47.91	11.06	0	39.4		-10	55
15305		47.59	11.06	0	39.4		-10	55
15310		47.59	11.06	0	39.4		-10	55
15325		47.4	11.06	0	39.4		-10	55
15345		47.22	11.06	0	39.4		-10	55
15365		47.03	11.06	0	39.4		-10	55
15375		47.03	11.06	0	39.4		-10	55
15385		46.8	11.06	0	39.4		-10	55
15405		46.54	11.06	0	39.4		-10	55
15425		46.25	11.06	0	39.4		-10	55
15435		46.25	11.06	0	39.4		-10	55
15445		46.1	11.06	0	39.4		-10	55
15465		46.06	11.06	0	39.4		-10	55
15485		45.71	11.06	0	39.4		-10	55
15495		45.71	11.06	0	39.4		-10	55
15505		45.35	11.06	0	39.4		-10	55
15525		45.19	11.06	0	39.4		-10	55
15545		44.96	11.06	0	39.4		-10	55
15560		44.96	11.06	0	39.4		-10	55
15565		44.91	11.06	0	39.4		-10	55
15585		44.6	11.06	0	39.4		-10	55
15605		44.37	11.06	0	39.4		-10	55
15620		44.37	11.06	0	39.4		-10	55
15625		43.95	11.06	0	39.4		-10	55
15645		43.87	11.06	0	39.4		-10	55
15665		44.01	11.06	0	39.4		-10	55
15685		43.78	11.07	0	39.4		-10	55
15705		43.6	11.07	0	39.4		-10	55
15725		43.16	11.07	0	39.4		-10	55
15745		43.05	11.07	0	39.4		-10	55
15765		43.1	11.07	0	39.4		-10	55
15785		42.9	11.07	0	39.4		-10	55
15805		42.61	11.07	0	39.4		-10	55
15810		42.61	11.07	0	39.4		-10	55
15825		42.32	11.07	0	39.4		-10	55
15845		42.17	11.07	0	39.4		-10	55
15865		42.24	11.07	0	39.4		-10	55
15870		42.24	11.07	0	39.4		-10	55
15885		41.94	11.07	0	39.4		-10	55
15905		41.78	11.07	0	39.4		-10	55
15925		41.56	11.07	0	39.4		-10	55
15935		41.56	11.07	0	39.4		-10	55
15945		41.25	11.07	0	39.4		-10	55
15965		41.26	11.07	0	39.4		-10	55
15985		41.23	11.07	0	39.4		-10	55
15995		41.23	11.07	0	39.4		-10	55
16005		41.03	11.07	0	39.4		-10	55
16025		40.67	11.07	0	39.4		-10	55
16045		40.68	11.07	0	39.4		-10	55
16060		40.68	11.07	0	39.4		-10	55
16065		40.64	11.07	0	39.4		-10	55
16085		40.6	11.07	0	39.4		-10	55
16105		40.3	11.07	0	39.4		-10	55
16120		40.3	11.07	0	39.4		-10	55
16125		40.05	11.07	0	39.4		-10	55
16145		40.08	11.07	0	39.4		-10	55
16165		40.32	11.07	0	39.4		-10	55
16185		40.12	11.12	0	39.4		-10	55
16205		39.72	11.12	0	39.4		-10	55
16225		39.61	11.12	0	39.4		-10	55
16245		39.64	11.12	0	39.4		-10	55
16265		39.95	11.12	0	39.4		-10	55
16285		39.74	11.12	0	39.4		-10	55
16305		39.67	11.12	0	39.4		-10	55
16310		39.67	11.12	0	39.4		-10	55
16325		39.54	11.12	0	39.4		-10	55
16345		39.44	11.12	0	39.4		-10	55
16365		39.6	11.12	0	39.4		-10	55
16370		39.6	11.12	0	39.4		-10	55
16385		39.68	11.12	0	39.4		-10	55
16405		39.49	11.12	0	39.4		-10	55
16425		39.32	11.12	0	39.4		-10	55
16435		39.32	11.12	0	39.4		-10	55
16445		39.5	11.12	0	39.4		-10	55
16465		39.69	11.12	0	39.4		-10	55
16485		39.67	11.12	0	39.4		-10	55
16495		39.67	11.12	0	39.4		-10	55
16505		39.52	11.12	0	39.4		-10	55
16525		39.57	11.12	0	39.4		-10	55
16545		39.65	11.12	0	39.4		-10	55
16560		39.65	11.12	0	39.4		-10	55
16565		40.06	11.12	0	39.4		-10	55
16585		40.04	11.12	0	39.4		-10	55
16605		39.94	11.12	0	39.4		-10	55
16620		39.94	11.12	0	39.4		-10	55
16625		40	11.12	0	39.4		-10	55
16645		40.23	11.12	0	39.4		-10	55
16665		40.47	11.12	0	39.4		-10	55
16685		40.73	11.29	0	39.4		-10	55
16705		40.75	11.29	0	39.4		-10	55
16725		40.91	11.29	0	39.4		-10	55
16745		41.24	11.29	0	39.4		-10	55
16765		41.44	11.29	0	39.4		-10	55
16785		41.7	11.29	0	39.4		-10	55
16805		41.7	11.29	0	39.4		-10	55
16825		41.94	11.29	0	39.4		-10	55
16845		42.11	11.29	0	39.4		-10	55
16865		42.42	11.29	0	39.4		-10	55
16870		42.42	11.29	0	39.4		-10	55
16885		42.68	11.29	0	39.4		-10	55
16905		42.75	11.29	0	39.4		-10	55
16925		42.89	11.29	0	39.4		-10	55
16930		42.89	11.29	0	39.4		-10	55
16945		43.11	11.29	0	39.4		-10	55
16965		43.61	11.29	0	39.4		-10	55
16985		43.91	11.29	0	39.4		-10	55
16995		43.91	11.29	0	39.4		-10	55
17005		44.02	11.29	0	39.4		-10	55
17025		44.02	11.29	0	39.4		-10	55
17045		44.32	11.29	0	39.4		-10	55
17055		44.32	11.29	0	39.4		-10	55
17065		44.54	11.29	0	39.4		-10	55
17085		44.98	11.29	0	39.4		-10	55
17105		45	11.29	0	39.4		-10	55
17120		45	11.29	0	39.4		-10	55
17125		45.08	11.29	0	39.4		-10	55
17145		45.4	11.29	0	39.4		-10	55
17165		45.63	11.29	0	39.4		-10	55
17180		45.63	11.29	0	39.4		-10	55
17185		45.86	11.29	0	39.4		-10	55
17205		46.01	11.29	0	39.4		-10	55
17225		46.15	11.29	0	39.4		-10	55
17245		46.28	11.29	0	39.4		-10	55
17265		46.67	11.29	0	39.4		-10	55
17285		46.95	11.29	0	39.4		-10	55
17305		46.99	11.29	0	39.4		-10	55
17325		47.02	11.29	0	39.4		-10	55
17345		47.34	11.29	0	39.4		-10	55
17365		47.58	11.29	0	39.4		-10	55
17370		47.58	11.29	0	39.4		-10	55
17385		47.76	11.29	0	39.4		-10	55
17405		48.04	11.29	0	39.4		-10	55
17425		47.92	11.29	0	39.4		-10	55
17430		47.92	11.29	0	39.4		-10	55
17445		48.13	11.29	0	39.4		-10	55
17465		48.42	11.29	0	39.4		-10	55
17485		48.51	11.29	0	39.4		-10	55
17495		48.51	11.29	0	39.4		-10	55
17505		48.72	11.29	0	39.4		-10	55
17525		48.71	11.29	0	39.4		-10	55
17545		48.73	11.29	0	39.4		-10	55
17555		48.73	11.29	0	39.4		-10	55
17565		49.02	11.29	0	39.4		-10	55
17585		49.14	11.29	0	39.4		-10	55
17605		49.11	11.29	0	39.4		-10	55
17620		49.11	11.29	0	39.4		-10	55
17625		49.15	11.29	0	39.4		-10	55
17645		49.36	11.29	0	39.4		-10	55
17665		49.56	11.29	0	39.4		-10	55
17680		49.56	11.29	0	39.4		-10	55
17685		49.48	11.29	0	39.4		-10	55
17705		49.33	11.29	0	39.4		-10	55
17725		49.27	11.29	0	39.4		-10	55
17745		49.52	11.34	0	39.4		-10	55
17765		49.48	11.34	0	39.4		-10	55
17785		49.36	11.34	0	39.4		-10	55
17805		49.43	11.34	0	39.4		-10	55
17825		49.36	11.34	0	39.4		-10	55
17845		49.2	11.34	0	39.4		-10	55
17865		49.4	11.34	0	39.4		-10	55
17870		49.4	11.34	0	39.4		-10	55
17885		49.26	11.34	0	39.4		-10	55
17905		49.02	11.34	0	39.4		-10	55
17925		48.9	11.34	0	39.4		-10	55
17930		48.9	11.34	0	39.4		-10	55
17945		48.55	11.34	0	39.4		-10	55
17965		48.47	11.34	0	39.4		-10	55
17985		48.52	11.34	0	39.4		-10	55
17995		48.52	11.34	0	39.4		-10	55
18005		48.15	11.34	0	39.4		-10	55
18025		47.87	11.34	0	39.4		-10	55
18045		47.68	11.34	0	39.4		-10	55
18055		47.68	11.34	0	39.4		-10	55
18065		47.63	11.34	0	39.4		-10	55
18085		47.54	11.34	0	39.4		-10	55
18105		47.05	11.34	0	39.4		-10	55
18115		47.05	11.34	0	39.4		-10	55
18125		46.79	11.34	0	39.4		-10	55
18145		46.61	11.34	0	39.4		-10	55
18165		46.45	11.34	0	39.4		-10	55
18180		46.45	11.34	0	39.4		-10	55
18185		46.43	11.34	0	39.4		-10	55
18205		46.07	11.34	0	39.4		-10	55
18225		45.65	11.34	0	39.4		-10	55
18240		45.65	11.34	0	39.4		-10	55
18245		45.5	11.34	0	39.4		-10	55
18265		45.48	11.34	0	39.4		-10	55
18285		45.14	11.34	0	39.4		-10	55
18305		44.95	11.41	0	39.4		-10	55
18325		44.57	11.41	0	39.4		-10	55
18345		44.53	11.41	0	39.4		-10	55
18365		44.41	11.41	0	39.4		-10	55
18370		44.41	11.41	0	39.4		-10	55
18385		44.3	11.41	0	39.4		-10	55
18405		43.88	11.41	0	39.4		-10	55
18425		43.72	11.41	0	39.4		-10	55
18430		43.72	11.41	0	39.4		-10	55
18445		43.48	11.41	0	39.4		-10	55
18465		43.65	11.41	0	39.4		-10	55
18485		43.39	11.41	0	39.4		-10	55
18490		43.39	11.41	0	39.4		-10	55
18505		43.22	11.41	0	39.4		-10	55
18525		42.72	11.41	0	39.4		-10	55
18545		42.68	11.41	0	39.4		-10	55
18555		42.68	11.41	0	39.4		-10	55
18565		42.82	11.41	0	39.4		-10	55
18585		42.54	11.41	0	39.4		-10	55
18605		42.22	11.41	0	39.4		-10	55
18615		42.22	11.41	0	39.4		-10	55
18625		42.01	11.41	0	39.4		-10	55
18645		41.7	11.41	0	39.4		-10	55
18665		41.99	11.41	0	39.4		-10	55
18680		41.99	11.41	0	39.4		-10	55
18685		41.65	11.41	0	39.4		-10	55
18705		41.35	11.41	0	39.4		-10	55
18725		41.06	11.41	0	39.4		-10	55
18740		41.06	11.41	0	39.4		-10	55
18745		41.03	11.41	0	39.4		-10	55
18765		41.07	11.41	0	39.4		-10	55
18785		40.92	11.41	0	39.4		-10	55
18805		40.69	11.55	0	39.4		-10	55
18825		40.38	11.55	0	39.4		-10	55
18845		40.39	11.55	0	39.4		-10	55
18865		40.39	11.55	0	39.4		-10	55
18885		40.35	11.55	0	39.4		-10	55
18905		40.03	11.55	0	39.4		-10	55
18925		39.76	11.55	0	39.4		-10	55
18930		39.76	11.55	0	39.4		-10	55
18945		39.77	11.55	0	39.4		-10	55
18965		39.92	11.55	0	39.4		-10	55
18985		39.81	11.55	0	39.4		-10	55
18990		39.81	11.55	0	39.4		-10	55
19005		39.64	11.55	0	39.4		-10	55
19025		39.69	11.55	0	39.4		-10	55
19045		39.41	11.55	0	39.4		-10	55
19055		39.41	11.55	0	39.4		-10	55
19065		39.66	11.55	0	39.4		-10	55
19085		39.58	11.55	0	39.4		-10	55
19105		39.59	11.55	0	39.4		-10	55
19115		39.59	11.55	0	39.4		-10	55
19125		39.35	11.55	0	39.4		-10	55
19145		39.42	11.55	0	39.4		-10	55
19165		39.56	11.55	0	39.4		-10	55
19180		39.56	11.55	0	39.4		-10	55
19185		39.57	11.55	0	39.4		-10	55
19205		39.58	11.55	0	39.4		-10	55
19225		39.46	11.55	0	39.4		-10	55
19240		39.46	11.55	0	39.4		-10	55
19245		39.42	11.55	0	39.4		-10	55
19265		39.67	11.55	0	39.4		-10	55
19285		39.7	11.55	0	39.4		-10	55
19305		39.61	11.37	0	39.4		-10	55
19325		39.7	11.37	0	39.4		-10	55
19345		39.77	11.37	0	39.4		-10	55
19365		39.98	11.37	0	39.4		-10	55
19385		40.34	11.37	0	39.4		-10	55
19405		40.28	11.37	0	39.4		-10	55
19425		40.3	11.37	0	39.4		-10	55
19430		40.3	11.37	0	39.4		-10	55
19445		40.51	11.37	0	39.4		-10	55
19465		40.8	11.37	0	39.4		-10	55
19485		40.95	11.37	0	39.4		-10	55
19490		40.95	11.37	0	39.4		-10	55
19505		40.91	11.37	0	39.4		-10	55
19525		41.08	11.37	0	39.4		-10	55
19545		41.31	11.37	0	39.4		-10	55
19550		41.31	11.37	0	39.4		-10	55
19565		41.6	11.37	0	39.4		-10	55
19585		41.8	11.37	0	39.4		-10	55
19605		41.87	11.37	0	39.4		-10	55
19615		41.87	11.37	0	39.4		-10	55
19625		42.11	11.37	0	39.4		-10	55
19645		42.25	11.37	0	39.4		-10	55
19665		42.71	11.37	0	39.4		-10	55
19680		42.71	11.37	0	39.4		-10	55
19685		43.07	11.37	0	39.4		-10	55
19705		43.04	11.37	0	39.4		-10	55
19725		43.17	11.37	0	39.4		-10	55
19740		43.17	11.37	0	39.4		-10	55
19745		43.37	11.37	0	39.4		-10	55
19765		43.89	11.37	0	39.4		-10	55
19785		44.04	11.37	0	39.4		-10	55
19800		44.04	11.37	0	39.4		-10	55
19805		44.19	11.37	0	39.4		-10	55
19825		44.33	11.37	0	39.4		-10	55
19845		44.38	11.37	0	39.4		-10	55
19865		44.85	11.74	0	39.4		-10	55
19885		45.03	11.74	0	39.4		-10	55
19905		45.18	11.74	0	39.4		-10	55
19925		45.59	11.74	0	39.4		-10	55
19945		45.58	11.74	0	39.4		-10	55
19965		45.94	11.74	0	39.4		-10	55
19985		46.15	11.74	0	39.4		-10	55
19990		46.15	11.74	0	39.4		-10	55
20005		46.05	11.74	0	39.4		-10	55
20025		46.26	11.74	0	39.4		-10	55
20045		46.43	11.74	0	39.4		-10	55
20050		46.43	11.74	0	39.4		-10	55
20065		46.97	11.74	0	39.4		-10	55
20085		46.98	11.74	0	39.4		-10	55
20105		47.26	11.74	0	39.4		-10	55
20115		47.26	11.74	0	39.4		-10	55
20125		47.35	11.74	0	39.4		-10	55
20145		47.38	11.74	0	39.4		-10	55
20165		47.76	11.74	0	39.4		-10	55
20175		47.76	11.74	0	39.4		-10	55
20185		48.02	11.74	0	39.4		-10	55
20205		47.99	11.74	0	39.4		-10	55
20225		48.24	11.74	0	39.4		-10	55
20240		48.24	11.74	0	39.4		-10	55
20245		48.3	11.74	0	39.4		-10	55
20265		48.68	11.74	0	39.4		-10	55
20285		48.62	11.74	0	39.4		-10	55
20300		48.62	11.74	0	39.4		-10	55
20305		48.56	11.74	0	39.4		-10	55
20325		48.73	11.74	0	39.4		-10	55
20345		48.68	11.74	0	39.4		-10	55
20365		49.11	11.74	0	39.4		-10	55
20385		49.32	11.74	0	39.4		-10	55
20405		49.24	11.74	0	39.4		-10	55
20425		49.11	11.74	0	39.4		-10	55
20445		49.01	11.74	0	39.4		-10	55
20465		49.31	11.74	0	39.4		-10	55
20485		49.39	11.74	0	39.4		-10	55
20490		49.39	11.74	0	39.4		-10	55
20505		49.27	11.74	0	39.4		-10	55
20525		49.2	11.74	0	39.4		-10	55
20545		49.25	11.74	0	39.4		-10	55
20550		49.25	11.74	0	39.4		-10	55
20565		49.38	11.74	0	39.4		-10	55
20585		49.28	11.74	0	39.4		-10	55
20605		49.2	11.74	0	39.4		-10	55
20615		49.2	11.74	0	39.4		-10	55
20625		48.9	11.74	0	39.4		-10	55
20645		48.92	11.74	0	39.4		-10	55
20665		48.86	11.74	0	39.4		-10	55
20675		48.86	11.74	0	39.4		-10	55
20685		48.63	11.74	0	39.4		-10	55
20705		48.71	11.74	0	39.4		-10	55
20725		48.3	11.74	0	39.4		-10	55
20740		48.3	11.74	0	39.4		-10	55
20745		48.23	11.74	0	39.4		-10	55
20765		48.13	11.74	0	39.4		-10	55
20785		47.99	11.74	0	39.4		-10	55
20800		47.99	11.74	0	39.4		-10	55
20805		47.63	11.74	0	39.4		-10	55
20825		47.53	11.74	0	39.4		-10	55
20845		47.17	11.74	0	39.4		-10	55
20865		47.08	11.6	0	39.4		-10	55
20885		46.93	11.6	0	39.4		-10	55
20905		46.46	11.6	0	39.4		-10	55
20925		46.25	11.6	0	39.4		-10	55
20945		46.11	11.6	0	39.4		-10	55
20965		46.08	11.6	0	39.4		-10	55
20985		45.8	11.6	0	39.4		-10	55
20990		45.8	11.6	0	39.4		-10	55
21005		45.42	11.6	0	39.4		-10	55
21025		44.99	11.6	0	39.4		-10	55
21045		44.8	11.6	0	39.4		-10	55
21050		44.8	11.6	0	39.4		-10	55
21065		44.89	11.6	0	39.4		-10	55
21085		44.71	11.6	0	39.4		-10	55
21105		44.31	11.6	0	39.4		-10	55
21110		44.31	11.6	0	39.4		-10	55
21125		44.11	11.6	0	39.4		-10	55
21145		44.07	11.6	0	39.4		-10	55
21165		44.13	11.6	0	39.4		-10	55
21175		44.13	11.6	0	39.4		-10	55
21185		43.84	11.6	0	39.4		-10	55
21205		43.52	11.6	0	39.4		-10	55
21225		43.23	11.6	0	39.4		-10	55
21235		43.23	11.6	0	39.4		-10	55
21245		43.09	11.6	0	39.4		-10	55
21265		43.18	11.6	0	39.4		-10	55
21285		43.04	11.6	0	39.4		-10	55
21300		43.04	11.6	0	39.4		-10	55
21305		42.71	11.6	0	39.4		-10	55
21325		42.19	11.6	0	39.4		-10	55
21345		42.23	11.6	0	39.4		-10	55
21360		42.23	11.6	0	39.4		-10	55
21365		42.19	11.6	0	39.4		-10	55
21385		42.03	11.6	0	39.4		-10	55
21405		41.95	11.6	0	39.4		-10	55
21425		41.65	11.8	0	39.4		-10	55
21445		41.49	11.8	0	39.4		-10	55
21465		41.38	11.8	0	39.4		-10	55
21485		41.3	11.8	0	39.4		-10	55
21490		41.3	11.8	0	39.4		-10	55
21505		40.99	11.8	0	39.4		-10	55
21525		40.83	11.8	0	39.4		-10	55
21545		40.54	11.8	0	39.4		-10	55
21550		40.54	11.8	0	39.4		-10	55
21565		40.69	11.8	0	39.4		-10	55
21585		40.53	11.8	0	39.4		-10	55
21605		40.36	11.8	0	39.4		-10	55
21610		40.36	11.8	0	39.4		-10	55
21625		39.98	11.8	0	39.4		-10	55
21645		40.11	11.8	0	39.4		-10	55
21665		40.05	11.8	0	39.4		-10	55
21675		40.05	11.8	0	39.4		-10	55
21685		39.95	11.8	0	39.4		-10	55
21705		39.8	11.8	0	39.4		-10	55
21725		39.67	11.8	0	39.4		-10	55
21735		39.67	11.8	0	39.4		-10	55
21745		39.61	11.8	0	39.4		-10	55
21765		39.62	11.8	0	39.4		-10	55
21785		39.65	11.8	0	39.4		-10	55
21800		39.65	11.8	0	39.4		-10	55
21805		39.5	11.8	0	39.4		-10	55
21825		39.37	11.8	0	39.4		-10	55
21845		39.5	11.8	0	39.4		-10	55
21860		39.5	11.8	0	39.4		-10	55
21865		39.41	11.8	0	39.4		-10	55
21885		39.44	11.8	0	39.4		-10	55
21905		39.28	11.8	0	39.4		-10	55
21925		39.41	11.72	0	39.4		-10	55
21945		39.33	11.72	0	39.4		-10	55
21965		39.43	11.72	0	39.4		-10	55
21985		39.64	11.72	0	39.4		-10	55
22005		39.57	11.72	0	39.4		-10	55
22025		39.66	11.72	0	39.4		-10	55
22045		39.58	11.72	0	39.4		-10	55
22050		39.58	11.72	0	39.4		-10	55
22065		39.73	11.72	0	39.4		-10	55
22085		39.95	11.72	0	39.4		-10	55
22105		39.91	11.72	0	39.4		-10	55
22110		39.91	11.72	0	39.4		-10	55
22125		40.12	11.72	0	39.4		-10	55
22145		40.11	11.72	0	39.4		-10	55
22165		40.41	11.72	0	39.4		-10	55
22175		40.41	11.72	0	39.4		-10	55
22185		40.69	11.72	0	39.4		-10	55
22205		40.66	11.72	0	39.4		-10	55
22225		40.87	11.72	0	39.4		-10	55
22235		40.87	11.72	0	39.4		-10	55
22245		40.77	11.72	0	39.4		-10	55
22265		41.23	11.72	0	39.4		-10	55
22285		41.61	11.72	0	39.4		-10	55
22300		41.61	11.72	0	39.4		-10	55
22305		41.67	11.72	0	39.4		-10	55
22325		41.81	11.72	0	39.4		-10	55
22345		41.9	11.72	0	39.4		-10	55
22360		41.9	11.72	0	39.4		-10	55
22365		42.28	11.72	0	39.4		-10	55
22385		42.48	11.72	0	39.4		-10	55
22405		42.65	11.72	0	39.4		-10	55
22420		42.65	11.72	0	39.4		-10	55
22425		42.8	11.72	0	39.4		-10	55
22445		42.99	11.72	0	39.4		-10	55
22465		43.55	11.72	0	39.4		-10	55
22485		43.61	11.88	0	39.4		-10	55
22505		43.9	11.88	0	39.4		-10	55
22525		43.92	11.88	0	39.4		-10	55
22545		43.98	11.88	0	39.4		-10	55
22565		44.48	11.88	0	39.4		-10	55
22585		44.56	11.88	0	39.4		-10	55
22605		44.75	11.88	0	39.4		-10	55
22610		44.75	11.88	0	39.4		-10	55
22625		44.99	11.88	0	39.4		-10	55
22645		45.25	11.88	0	39.4		-10	55
22665		45.57	11.88	0	39.4		-10	55
22670		45.57	11.88	0	39.4		-10	55
22685		45.7	11.88	0	39.4		-10	55
22705		45.89	11.88	0	39.4		-10	55
22725		46.03	11.88	0	39.4		-10	55
22735		46.03	11.88	0	39.4		-10	55
22745		46.06	11.88	0	39.4		-10	55
22765		46.67	11.88	0	39.4		-10	55
22785		46.7	11.88	0	39.4		-10	55
22795		46.7	11.88	0	39.4		-10	55
22805		46.81	11.88	0	39.4		-10	55
22825		46.78	11.88	0	39.4		-10	55
22845		46.93	11.88	0	39.4		-10	55
22860		46.93	11.88	0	39.4		-10	55
22865		47.36	11.88	0	39.4		-10	55
22885		47.59	11.88	0	39.4		-10	55
22905		47.81	11.88	0	39.4		-10	55
22920		47.81	11.88	0	39.4		-10	55
22925		47.87	11.88	0	39.4		-10	55
22945		47.92	11.88	0	39.4		-10	55
22965		48.26	11.88	0	39.4		-10	55
22985		48.42	11.8	0	39.4		-10	55
23005		48.54	11.8	0	39.4		-10	55
23025		48.58	11.8	0	39.4		-10	55
23045		48.6	11.8	0	39.4		-10	55
23065		48.85	11.8	0	39.4		-10	55
23085		48.98	11.8	0	39.4		-10	55
23105		48.98	11.8	0	39.4		-10	55
23110		48.98	11.8	0	39.4		-10	55
23125		48.88	11.8	0	39.4		-10	55
23145		49.07	11.8	0	39.4		-10	55
23165		49.26	11.8	0	39.4		-10	55
23170		49.26	11.8	0	39.4		-10	55
23185		49.1	11.8	0	39.4		-10	55
23205		49.19	11.8	0	39.4		-10	55
23225		49.09	11.8	0	39.4		-10	55
23235		49.09	11.8	0	39.4		-10	55
23245		48.95	11.8	0	39.4		-10	55
23265		49.31	11.8	0	39.4		-10	55
23285		49.49	11.8	0	39.4		-10	55
23295		49.49	11.8	0	39.4		-10	55
23305		49.37	11.8	0	39.4		-10	55
23325		49.02	11.8	0	39.4		-10	55
23345		49.26	11.8	0	39.4		-10	55
23360		49.26	11.8	0	39.4		-10	55
23365		49.01	11.8	0	39.4		-10	55
23385		49.26	11.8	0	39.4		-10	55
23405		48.99	11.8	0	39.4		-10	55
23420		48.99	11.8	0	39.4		-10	55
23425		48.87	11.8	0	39.4		-10	55
23445		48.8	11.8	0	39.4		-10	55
23465		48.94	11.8	0	39.4		-10	55
23485		48.77	12.03	0	39.4		-10	55
23505		48.52	12.03	0	39.4		-10	55
23525		48.42	12.03	0	39.4		-10	55
23545		48.1	12.03	0	39.4		-10	55
23565		48.1	12.03	0	39.4		-10	55
23585		47.96	12.03	0	39.4		-10	55
23605		47.76	12.03	0	39.4		-10	55
23610		47.76	12.03	0	39.4		-10	55
23625		47.56	12.03	0	39.4		-10	55
23645		47.32	12.03	0	39.4		-10	55
23665		47.27	12.03	0	39.4		-10	55
23670		47.27	12.03	0	39.4		-10	55
23685		47.03	12.03	0	39.4		-10	55
23705		46.65	12.03	0	39.4		-10	55
23725		46.35	12.03	0	39.4		-10	55
23735		46.35	12.03	0	39.4		-10	55
23745		46.2	12.03	0	39.4		-10	55
23765		45.96	12.03	0	39.4		-10	55
23785		45.93	12.03	0	39.4		-10	55
23795		45.93	12.03	0	39.4		-10	55
23805		45.6	12.03	0	39.4		-10	55
23825		45.18	12.03	0	39.4		-10	55
23845		45.05	12.03	0	39.4		-10	55
23855		45.05	12.03	0	39.4		-10	55
23865		45.1	12.03	0	39.4		-10	55
23885		44.85	12.03	0	39.4		-10	55
23905		44.47	12.03	0	39.4		-10	55
23920		44.47	12.03	0	39.4		-10	55
23925		44.16	12.03	0	39.4		-10	55
23945		44.04	12.03	0	39.4		-10	55
23965		44.15	12.03	0	39.4		-10	55
23985		44.05	12.02	0	39.4		-10	55
24005		43.66	12.02	0	39.4		-10	55
24025		43.24	12.02	0	39.4		-10	55
24045		43.13	12.02	0	39.4		-10	55
24065		43.27	12.02	0	39.4		-10	55
24085		43.08	12.02	0	39.4		-10	55
24105		42.77	12.02	0	39.4		-10	55
24125		42.6	12.02	0	39.4		-10	55
24145		42.29	12.02	0	39.4		-10	55
24165		42.3	12.02	0	39.4		-10	55
24170		42.3	12.02	0	39.4		-10	55
24185		42.29	12.02	0	39.4		-10	55
24205		42.08	12.02	0	39.4		-10	55
24225		41.82	12.02	0	39.4		-10	55
24230		41.82	12.02	0	39.4		-10	55
24245		41.6	12.02	0	39.4		-10	55
24265		41.48	12.02	0	39.4		-10	55
24285		41.31	12.02	0	39.4		-10	55
24295		41.31	12.02	0	39.4		-10	55
24305		41.15	12.02	0	39.4		-10	55
24325		40.89	12.02	0	39.4		-10	55
24345		40.62	12.02	0	39.4		-10	55
24355		40.62	12.02	0	39.4		-10	55
24365		40.79	12.02	0	39.4		-10	55
24385		40.68	12.02	0	39.4		-10	55
24405		40.31	12.02	0	39.4		-10	55
24420		40.31	12.02	0	39.4		-10	55
24425		40.22	12.02	0	39.4		-10	55
24445		40.02	12.02	0	39.4		-10	55
24465		40.21	12.02	0	39.4		-10	55
24480		40.21	12.02	0	39.4		-10	55
24485		40.03	12.02	0	39.4		-10	55
24505		39.98	12.02	0	39.4		-10	55
24525		39.55	12.02	0	39.4		-10	55
24545		39.59	12.02	0	39.4		-10	55
24565		39.65	12.02	0	39.4		-10	55
24585		39.72	12.02	0	39.4		-10	55
24605		39.57	12.02	0	39.4		-10	55
24625		39.44	12.02	0	39.4		-10	55
24645		39.37	12.02	0	39.4		-10	55
24665		39.44	12.02	0	39.4		-10	55
24670		39.44	12.02	0	39.4		-10	55
24685		39.65	12.02	0	39.4		-10	55
24705		39.46	12.02	0	39.4		-10	55
24725		39.45	12.02	0	39.4		-10	55
24730		39.45	12.02	0	39.4		-10	55
24745		39.37	12.02	0	39.4		-10	55
24765		39.55	12.02	0	39.4		-10	55
24785		39.53	12.02	0	39.4		-10	55
24795		39.53	12.02	0	39.4		-10	55
24805		39.54	12.02	0	39.4		-10	55
24825		39.52	12.02	0	39.4		-10	55
24845		39.44	12.02	0	39.4		-10	55
24855		39.44	12.02	0	39.4		-10	55
24865		39.73	12.02	0	39.4		-10	55
24885		39.92	12.02	0	39.4		-10	55
24905		40.03	12.02	0	39.4		-10	55
24920		40.03	12.02	0	39.4		-10	55
24925		39.92	12.02	0	39.4		-10	55
24945		40.12	12.02	0	39.4		-10	55
24965		40.54	12.02	0	39.4		-10	55
24980		40.54	12.02	0	39.4		-10	55
24985		40.68	12.02	0	39.4		-10	55
25005		40.69	12.02	0	39.4		-10	55
25025		40.76	12.02	0	39.4		-10	55
25040		40.76	12.02	0	39.4		-10	55
25045		40.97	12.02	0	39.4		-10	55
25065		41.29	12.02	0	39.4		-10	55
25085		41.7	12.02	0	39.4		-10	55
25105		41.72	12.1	0	39.4		-10	55
25125		41.77	12.1	0	39.4		-10	55
25145		41.76	12.1	0	39.4		-10	55
25165		42.3	12.1	0	39.4		-10	55
25185		42.62	12.1	0	39.4		-10	55
25205		42.59	12.1	0	39.4		-10	55
25225		42.83	12.1	0	39.4		-10	55
25230		42.83	12.1	0	39.4		-10	55
25245		43.05	12.1	0	39.4		-10	55
25265		43.44	12.1	0	39.4		-10	55
25285		43.79	12.1	0	39.4		-10	55
25295		43.79	12.1	0	39.4		-10	55
25305		43.81	12.1	0	39.4		-10	55
25325		43.78	12.1	0	39.4		-10	55
25345		43.91	12.1	0	39.4		-10	55
25355		43.91	12.1	0	39.4		-10	55
25365		44.45	12.1	0	39.4		-10	55
25385		44.68	12.1	0	39.4		-10	55
25405		44.77	12.1	0	39.4		-10	55
25415		44.77	12.1	0	39.4		-10	55
25425		44.92	12.1	0	39.4		-10	55
25445		45.11	12.1	0	39.4		-10	55
25465		45.55	12.1	0	39.4		-10	55
25480		45.55	12.1	0	39.4		-10	55
25485		45.78	12.1	0	39.4		-10	55
25505		45.91	12.1	0	39.4		-10	55
25525		46.03	12.1	0	39.4		-10	55
25540		46.03	12.1	0	39.4		-10	55
25545		46.06	12.1	0	39.4		-10	55
25565		46.52	12.1	0	39.4		-10	55
25585		46.76	12.1	0	39.4		-10	55
25605		46.81	12.07	0	39.4		-10	55
25625		46.9	12.07	0	39.4		-10	55
25645		47.12	12.07	0	39.4		-10	55
25665		47.41	12.07	0	39.4		-10	55
25685		47.65	12.07	0	39.4		-10	55
25705		47.96	12.07	0	39.4		-10	55
25725		47.73	12.07	0	39.4		-10	55
25730		47.73	12.07	0	39.4		-10	55
25745		48	12.07	0	39.4		-10	55
25765		48.16	12.07	0	39.4		-10	55
25785		48.5	12.07	0	39.4		-10	55
25790		48.5	12.07	0	39.4		-10	55
25805		48.45	12.07	0	39.4		-10	55
25825		48.59	12.07	0	39.4		-10	55
25845		48.48	12.07	0	39.4		-10	55
25855		48.48	12.07	0	39.4		-10	55
25865		48.93	12.07	0	39.4		-10	55
25885		48.99	12.07	0	39.4		-10	55
25905		48.94	12.07	0	39.4		-10	55
25915		48.94	12.07	0	39.4		-10	55
25925		49.36	12.07	0	39.4		-10	55
25945		48.86	12.07	0	39.4		-10	55
25965		49.23	12.07	0	39.4		-10	55
25980		49.23	12.07	0	39.4		-10	55
25985		49.28	12.07	0	39.4		-10	55
26005		49.32	12.07	0	39.4		-10	55
26025		49.15	12.07	0	39.4		-10	55
26040		49.15	12.07	0	39.4		-10	55
26045		49.2	12.07	0	39.4		-10	55
26065		49.22	12.07	0	39.4		-10	55
26085		49.4	12.07	0	39.4		-10	55
26105		49.2	11.98	0	39.4		-10	55
26125		48.98	11.98	0	39.4		-10	55
26145		48.94	11.98	0	39.4		-10	55
26165		49.06	11.98	0	39.4		-10	55
26185		49.08	11.98	0	39.4		-10	55
26205		48.77	11.98	0	39.4		-10	55
26225		48.55	11.98	0	39.4		-10	55
26230		48.55	11.98	0	39.4		-10	55
26245		48.49	11.98	0	39.4		-10	55
26265		48.55	11.98	0	39.4		-10	55
26285		48.37	11.98	0	39.4		-10	55
26290		48.37	11.98	0	39.4		-10	55
26305		48.16	11.98	0	39.4		-10	55
26325		47.58	11.98	0	39.4		-10	55
26345		47.71	11.98	0	39.4		-10	55
26350		47.71	11.98	0	39.4		-10	55
26365		47.56	11.98	0	39.4		-10	55
26385		47.37	11.98	0	39.4		-10	55
26405		46.95	11.98	0	39.4		-10	55
26415		46.95	11.98	0	39.4		-10	55
26425		46.67	11.98	0	39.4		-10	55
26445		46.39	11.98	0	39.4		-10	55
26465		46.43	11.98	0	39.4		-10	55
26480		46.43	11.98	0	39.4		-10	55
26485		46.33	11.98	0	39.4		-10	55
26505		45.83	11.98	0	39.4		-10	55
26525		45.49	11.98	0	39.4		-10	55
26540		45.49	11.98	0	39.4		-10	55
26545		45.39	11.98	0	39.4		-10	55
26565		45.28	11.98	0	39.4		-10	55
26585		44.97	11.98	0	39.4		-10	55
26605		44.88	12.12	0	39.4		-10	55
26625		44.46	12.12	0	39.4		-10	55
26645		44.26	12.12	0	39.4		-10	55
26665		44.46	12.12	0	39.4		-10	55
26685		44.17	12.12	0	39.4		-10	55
26705		44.04	12.12	0	39.4		-10	55
26725		43.58	12.12	0	39.4		-10	55
26745		43.39	12.12	0	39.4		-10	55
26765		43.6	12.12	0	39.4		-10	55
26785		43.38	12.12	0	39.4		-10	55
26790		43.38	12.12	0	39.4		-10	55
26805		43.02	12.12	0	39.4		-10	55
26825		42.72	12.12	0	39.4		-10	55
26845		42.52	12.12	0	39.4		-10	55
26850		42.52	12.12	0	39.4		-10	55
26865		42.52	12.12	0	39.4		-10	55
26885		42.37	12.12	0	39.4		-10	55
26905		42.15	12.12	0	39.4		-10	55
26915		42.15	12.12	0	39.4		-10	55
26925		41.86	12.12	0	39.4		-10	55
26945		41.7	12.12	0	39.4		-10	55
26965		41.72	12.12	0	39.4		-10	55
26975		41.72	12.12	0	39.4		-10	55
26985		41.63	12.12	0	39.4		-10	55
27005		41.4	12.12	0	39.4		-10	55
27025		41.02	12.12	0	39.4		-10	55
27040		41.02	12.12	0	39.4		-10	55
27045		40.87	12.12	0	39.4		-10	55
27065		40.96	12.12	0	39.4		-10	55
27085		40.81	12.12	0	39.4		-10	55
27100		40.81	12.12	0	39.4		-10	55
27105		40.48	12.12	0	39.4		-10	55
27125		40.39	12.12	0	39.4		-10	55
27145		40.22	12.12	0	39.4		-10	55
27165		40.23	12.18	0	39.4		-10	55
27185		40.25	12.18	0	39.4		-10	55
27205		40.02	12.18	0	39.4		-10	55
27225		39.86	12.18	0	39.4		-10	55
27245		39.54	12.18	0	39.4		-10	55
27265		39.64	12.18	0	39.4		-10	55
27285		39.8	12.18	0	39.4		-10	55
27290		39.8	12.18	0	39.4		-10	55
27305		39.67	12.18	0	39.4		-10	55
27325		39.36	12.18	0	39.4		-10	55
27345		39.43	12.18	0	39.4		-10	55
27350		39.43	12.18	0	39.4		-10	55
27365		39.47	12.18	0	39.4		-10	55
27385		39.5	12.18	0	39.4		-10	55
27405		39.48	12.18	0	39.4		-10	55
27415		39.48	12.18	0	39.4		-10	55
27425		39.26	12.18	0	39.4		-10	55
27445		39.29	12.18	0	39.4		-10	55
27465		39.45	12.18	0	39.4		-10	55
27475		39.45	12.18	0	39.4		-10	55
27485		39.62	12.18	0	39.4		-10	55
27505		39.55	12.18	0	39.4		-10	55
27525		39.28	12.18	0	39.4		-10	55
27540		39.28	12.18	0	39.4		-10	55
27545		39.5	12.18	0	39.4		-10	55
27565		39.7	12.18	0	39.4		-10	55
27585		39.82	12.18	0	39.4		-10	55
27600		39.82	12.18	0	39.4		-10	55
27605		39.75	12.18	0	39.4		-10	55
27625		39.73	12.18	0	39.4		-10	55
27645		39.78	12.18	0	39.4		-10	55
27665		40.05	12.35	0	39.4		-10	55
27685		40.29	12.35	0	39.4		-10	55
27705		40.42	12.35	0	39.4		-10	55
27725		40.42	12.35	0	39.4		-10	55
27745		40.63	12.35	0	39.4		-10	55
27765		40.87	12.35	0	39.4		-10	55
27785		41.22	12.35	0	39.4		-10	55
27790		41.22	12.35	0	39.4		-10	55
27805		41.27	12.35	0	39.4		-10	55
27825		41.22	12.35	0	39.4		-10	55
27845		41.46	12.35	0	39.4		-10	55
27850		41.46	12.35	0	39.4		-10	55
27865		41.84	12.35	0	39.4		-10	55
27885		42.33	12.35	0	39.4		-10	55
27905		42.27	12.35	0	39.4		-10	55
27915		42.27	12.35	0	39.4		-10	55
27925		42.33	12.35	0	39.4		-10	55
27945		42.54	12.35	0	39.4		-10	55
27965		42.97	12.35	0	39.4		-10	55
27975		42.97	12.35	0	39.4		-10	55
27985		43.16	12.35	0	39.4		-10	55
28005		43.43	12.35	0	39.4		-10	55
28025		43.43	12.35	0	39.4		-10	55
28040		43.43	12.35	0	39.4		-10	55
28045		43.68	12.35	0	39.4		-10	55
28065		44.05	12.35	0	39.4		-10	55
28085		44.33	12.35	0	39.4		-10	55
28100		44.33	12.35	0	39.4		-10	55
28105		44.47	12.35	0	39.4		-10	55
28125		44.51	12.35	0	39.4		-10	55
28145		44.63	12.35	0	39.4		-10	55
28160		44.63	12.35	0	39.4		-10	55
28165		45.12	12.35	0	39.4		-10	55
28185		45.45	12.35	0	39.4		-10	55
28205		45.44	12.35	0	39.4		-10	55
28225		45.65	12.36	0	39.4		-10	55
28245		45.79	12.36	0	39.4		-10	55
28265		46.1	12.36	0	39.4		-10	55
28285		46.24	12.36	0	39.4		-10	55
28305		46.49	12.36	0	39.4		-10	55
28325		46.54	12.36	0	39.4		-10	55
28345		46.65	12.36	0	39.4		-10	55
28350		46.65	12.36	0	39.4		-10	55
28365		46.98	12.36	0	39.4		-10	55
28385		47.31	12.36	0	39.4		-10	55
28405		47.44	12.36	0	39.4		-10	55
28410		47.44	12.36	0	39.4		-10	55
28425		47.42	12.36	0	39.4		-10	55
28445		47.67	12.36	0	39.4		-10	55
28465		47.87	12.36	0	39.4		-10	55
28475		47.87	12.36	0	39.4		-10	55
28485		48.16	12.36	0	39.4		-10	55
28505		48.42	12.36	0	39.4		-10	55
28525		48.33	12.36	0	39.4		-10	55
28535		48.33	12.36	0	39.4		-10	55
28545		48.25	12.36	0	39.4		-10	55
28565		48.53	12.36	0	39.4		-10	55
28585		48.82	12.36	0	39.4		-10	55
28600		48.82	12.36	0	39.4		-10	55
28605		48.79	12.36	0	39.4		-10	55
28625		48.78	12.36	0	39.4		-10	55
28645		48.85	12.36	0	39.4		-10	55
28660		48.85	12.36	0	39.4		-10	55
28665		49.13	12.36	0	39.4		-10	55
28685		49.01	12.36	0	39.4		-10	55
28705		49.39	12.36	0	39.4		-10	55
28725		48.94	12.12	0	39.4		-10	55
28745		48.95	12.12	0	39.4		-10	55
28765		49.26	12.12	0	39.4		-10	55
28785		49.41	12.12	0	39.4		-10	55
28805		49.2	12.12	0	39.4		-10	55
28825		49.15	12.12	0	39.4		-10	55
28845		49.06	12.12	0	39.4		-10	55
28850		49.06	12.12	0	39.4		-10	55
28865		49.32	12.12	0	39.4		-10	55
28885		49.34	12.12	0	39.4		-10	55
28905		49.26	12.12	0	39.4		-10	55
28910		49.26	12.12	0	39.4		-10	55
28925		48.93	12.12	0	39.4		-10	55
28945		48.9	12.12	0	39.4		-10	55
28965		48.86	12.12	0	39.4		-10	55
28975		48.86	12.12	0	39.4		-10	55
28985		48.92	12.12	0	39.4		-10	55
29005		48.69	12.12	0	39.4		-10	55
29025		48.38	12.12	0	39.4		-10	55
29035		48.38	12.12	0	39.4		-10	55
29045		48.25	12.12	0	39.4		-10	55
29065		48.2	12.12	0	39.4		-10	55
29085		48.16	12.12	0	39.4		-10	55
29100		48.16	12.12	0	39.4		-10	55
29105		47.83	12.12	0	39.4		-10	55
29125		47.68	12.12	0	39.4		-10	55
29145		47.21	12.12	0	39.4		-10	55
29160		47.21	12.12	0	39.4		-10	55
29165		47.3	12.12	0	39.4		-10	55
29185		47.07	12.12	0	39.4		-10	55
29205		46.74	12.12	0	39.4		-10	55
29225		46.29	12.45	0	39.4		-10	55
29245		46.2	12.45	0	39.4		-10	55
29265		45.98	12.45	0	39.4		-10	55
29285		46.1	12.45	0	39.4		-10	55
29305		45.65	12.45	0	39.4		-10	55
29325		45.32	12.45	0	39.4		-10	55
29345		45.07	12.45	0	39.4		-10	55
29365		45.06	12.45	0	39.4		-10	55
29385		44.87	12.45	0	39.4		-10	55
29405		44.68	12.45	0	39.4		-10	55
29410		44.68	12.45	0	39.4		-10	55
29425		44.16	12.45	0	39.4		-10	55
29445		44.09	12.45	0	39.4		-10	55
29465		44.2	12.45	0	39.4		-10	55
29470		44.2	12.45	0	39.4		-10	55
29485		43.99	12.45	0	39.4		-10	55
29505		43.81	12.45	0	39.4		-10	55
29525		43.38	12.45	0	39.4		-10	55
29535		43.38	12.45	0	39.4		-10	55
29545		43.3	12.45	0	39.4		-10	55
29565		43.2	12.45	0	39.4		-10	55
29585		43.18	12.45	0	39.4		-10	55
29595		43.18	12.45	0	39.4		-10	55
29605		42.83	12.45	0	39.4		-10	55
29625		42.39	12.45	0	39.4		-10	55
29645		42.36	12.45	0	39.4		-10	55
29660		42.36	12.45	0	39.4		-10	55
29665		42.33	12.45	0	39.4		-10	55
29685		42.23	12.45	0	39.4		-10	55
29705		42.22	12.45	0	39.4		-10	55
29720		42.22	12.45	0	39.4		-10	55
29725		41.71	12.45	0	39.4		-10	55
29745		41.5	12.45	0	39.4		-10	55
29765		41.49	12.45	0	39.4		-10	55
29785		41.37	12.38	0	39.4		-10	55
29805		41.3	12.38	0	39.4		-10	55
29825		40.98	12.38	0	39.4		-10	55
29845		40.68	12.38	0	39.4		-10	55
29865		40.75	12.38	0	39.4		-10	55
29885		40.79	12.38	0	39.4		-10	55
29905		40.48	12.38	0	39.4		-10	55
29910		40.48	12.38	0	39.4		-10	55
29925		40.26	12.38	0	39.4		-10	55
29945		40.05	12.38	0	39.4		-10	55
29965		40.18	12.38	0	39.4		-10	55
29970		40.18	12.38	0	39.4		-10	55
29985		40.08	12.38	0	39.4		-10	55
30005		39.99	12.38	0	39.4		-10	55
30025		39.78	12.38	0	39.4		-10	55
30035		39.78	12.38	0	39.4		-10	55
30045		39.57	12.38	0	39.4		-10	55
30065		39.59	12.38	0	39.4		-10	55
30085		39.67	12.38	0	39.4		-10	55
30095		39.67	12.38	0	39.4		-10	55
30105		39.74	12.38	0	39.4		-10	55
30125		39.42	12.38	0	39.4		-10	55
30145		39.36	12.38	0	39.4		-10	55
30160		39.36	12.38	0	39.4		-10	55
30165		39.37	12.38	0	39.4		-10	55
30185		39.47	12.38	0	39.4		-10	55
30205		39.43	12.38	0	39.4		-10	55
30220		39.43	12.38	0	39.4		-10	55
30225		39.34	12.38	0	39.4		-10	55
30245		39.35	12.38	0	39.4		-10	55
30265		39.51	12.38	0	39.4		-10	55
30285		39.6	12.43	0	39.4		-10	55
30305		39.58	12.43	0	39.4		-10	55
30325		39.52	12.43	0	39.4		-10	55
30345		39.53	12.43	0	39.4		-10	55
30365		39.91	12.43	0	39.4		-10	55
30385		40	12.43	0	39.4		-10	55
30405		40.07	12.43	0	39.4		-10	55
30410		40.07	12.43	0	39.4		-10	55
30425		40.13	12.43	0	39.4		-10	55
30445		40.02	12.43	0	39.4		-10	55
30465		40.46	12.43	0	39.4		-10	55
30470		40.46	12.43	0	39.4		-10	55
30485		40.88	12.43	0	39.4		-10	55
30505		40.95	12.43	0	39.4		-10	55
30525		40.93	12.43	0	39.4		-10	55
30535		40.93	12.43	0	39.4		-10	55
30545		40.95	12.43	0	39.4		-10	55
30565		41.26	12.43	0	39.4		-10	55
30585		41.66	12.43	0	39.4		-10	55
30595		41.66	12.43	0	39.4		-10	55
30605		41.7	12.43	0	39.4		-10	55
30625		41.82	12.43	0	39.4		-10	55
30645		42.08	12.43	0	39.4		-10	55
30655		42.08	12.43	0	39.4		-10	55
30665		42.41	12.43	0	39.4		-10	55
30685		42.69	12.43	0	39.4		-10	55
30705		42.81	12.43	0	39.4		-10	55
30720		42.81	12.43	0	39.4		-10	55
30725		43	12.43	0	39.4		-10	55
30745		43.08	12.43	0	39.4		-10	55
30765		43.43	12.43	0	39.4		-10	55
30785		43.77	12.51	0	39.4		-10	55
30805		43.91	12.51	0	39.4		-10	55
30825		44.14	12.51	0	39.4		-10	55
30845		44.31	12.51	0	39.4		-10	55
30865		44.53	12.51	0	39.4		-10	55
30885		44.8	12.51	0	39.4		-10	55
30905		44.93	12.51	0	39.4		-10	55
30910		44.93	12.51	0	39.4		-10	55
30925		45.25	12.51	0	39.4		-10	55
30945		45.26	12.51	0	39.4		-10	55
30965		45.68	12.51	0	39.4		-10	55
30970		45.68	12.51	0	39.4		-10	55
30985		45.93	12.51	0	39.4		-10	55
31005		46.1	12.51	0	39.4		-10	55
31025		46.15	12.51	0	39.4		-10	55
31030		46.15	12.51	0	39.4		-10	55
31045		46.35	12.51	0	39.4		-10	55
31065		46.5	12.51	0	39.4		-10	55
31085		46.78	12.51	0	39.4		-10	55
31095		46.78	12.51	0	39.4		-10	55
31105		46.94	12.51	0	39.4		-10	55
31125		47.04	12.51	0	39.4		-10	55
31145		47.2	12.51	0	39.4		-10	55
31155		47.2	12.51	0	39.4		-10	55
31165		47.61	12.51	0	39.4		-10	55
31185		47.76	12.51	0	39.4		-10	55
31205		47.88	12.51	0	39.4		-10	55
31220		47.88	12.51	0	39.4		-10	55
31225		47.82	12.51	0	39.4		-10	55
31245		48.08	12.51	0	39.4		-10	55
31265		48.2	12.51	0	39.4		-10	55
31280		48.2	12.51	0	39.4		-10	55
31285		48.58	12.51	0	39.4		-10	55
31305		48.68	12.51	0	39.4		-10	55
31325		48.69	12.51	0	39.4		-10	55
31345		48.71	12.4	0	39.4		-10	55
31365		48.9	12.4	0	39.4		-10	55
31385		48.95	12.4	0	39.4		-10	55
31405		49.13	12.4	0	39.4		-10	55
31425		48.98	12.4	0	39.4		-10	55
31445		48.97	12.4	0	39.4		-10	55
31465		49.24	12.4	0	39.4		-10	55
31470		49.24	12.4	0	39.4		-10	55
31485		49.16	12.4	0	39.4		-10	55
31505		49.28	12.4	0	39.4		-10	55
31525		49.09	12.4	0	39.4		-10	55
31530		49.09	12.4	0	39.4		-10	55
31545		49.11	12.4	0	39.4		-10	55
31565		49.21	12.4	0	39.4		-10	55
31585		49.19	12.4	0	39.4		-10	55
31595		49.19	12.4	0	39.4		-10	55
31605		49.41	12.4	0	39.4		-10	55
31625		48.93	12.4	0	39.4		-10	55
31645		48.9	12.4	0	39.4		-10	55
31655		48.9	12.4	0	39.4		-10	55
31665		49.01	12.4	0	39.4		-10	55
31685		49.02	12.4	0	39.4		-10	55
31705		48.96	12.4	0	39.4		-10	55
31720		48.96	12.4	0	39.4		-10	55
31725		48.73	12.4	0	39.4		-10	55
31745		48.47	12.4	0	39.4		-10	55
31765		48.43	12.4	0	39.4		-10	55
31780		48.43	12.4	0	39.4		-10	55
31785		48.35	12.4	0	39.4		-10	55
31805		48.26	12.4	0	39.4		-10	55
31825		47.89	12.4	0	39.4		-10	55
31845		47.72	12.48	0	39.4		-10	55
31865		47.39	12.48	0	39.4		-10	55
31885		47.42	12.48	0	39.4		-10	55
31905		47.27	12.48	0	39.4		-10	55
31925		46.79	12.48	0	39.4		-10	55
31945		46.53	12.48	0	39.4		-10	55
31965		46.48	12.48	0	39.4		-10	55
31985		46.34	12.48	0	39.4		-10	55
32005		46.01	12.48	0	39.4		-10	55
32025		45.63	12.48	0	39.4		-10	55
32030		45.63	12.48	0	39.4		-10	55
32045		45.39	12.48	0	39.4		-10	55
32065		45.25	12.48	0	39.4		-10	55
32085		45.2	12.48	0	39.4		-10	55
32095		45.2	12.48	0	39.4		-10	55
32105		44.86	12.48	0	39.4		-10	55
32125		44.61	12.48	0	39.4		-10	55
32145		44.4	12.48	0	39.4		-10	55
32155		44.4	12.48	0	39.4		-10	55
32165		44.25	12.48	0	39.4		-10	55
32185		44.14	12.48	0	39.4		-10	55
32205		44.09	12.48	0	39.4		-10	55
32220		44.09	12.48	0	39.4		-10	55
32225		43.64	12.48	0	39.4		-10	55
32245		43.38	12.48	0	39.4		-10	55
32265		43.33	12.48	0	39.4		-10	55
[truncated: 250 more rows]
