# Supplementary material for: Clinical identification of the stimulus intensity to measure temporal summation of second pain
Source: Sci Rep. 2022 Jul 28;12:12915. doi: 10.1038/s41598-022-17171-6 (PMC9334644; doi:10.1038/s41598-022-17171-6)
Supplement: Supplementary file 2 — Supplementary Information 2. [file 41598_2022_17171_MOESM2_ESM.zip › 59 PT1.xlsx]

## Sheet: Sheet1
Timestamp [msec]	Heater [C]	Tec [C]	Water [C]	COVAS	Baseline [C]	Events	LimiterMin [C]	LimiterMax [C]
30		40.39
45		40.39	10.91	0	40.4		-10	55
50		40.38	10.91	0	40.4		-10	55
70		40.46	10.91	0	40.4		-10	55
90		40.57	10.91	0	40.4		-10	55
95		40.57	10.91	0	40.4		-10	55
110		40.67	10.91	0	40.4		-10	55
130		40.66	10.91	0	40.4		-10	55
150		40.48	10.91	0	40.4		-10	55
155		40.48	10.91	0	40.4		-10	55
170		40.45	10.91	0	40.4		-10	55
190		40.49	10.91	0	40.4		-10	55
210		40.7	10.91	0	40.4		-10	55
220		40.7	10.91	0	40.4		-10	55
230		40.4	10.91	0	40.4		-10	55
250		40.33	10.91	0	40.4		-10	55
270		40.45	10.91	0	40.4		-10	55
280		40.45	10.91	0	40.4		-10	55
290		40.5	10.91	0	40.4		-10	55
310		40.42	10.91	0	40.4		-10	55
330		40.42	10.91	0	40.4		-10	55
340		40.42	10.91	0	40.4		-10	55
350		40.32	10.91	0	40.4		-10	55
370		40.26	10.91	0	40.4		-10	55
390		40.54	10.91	0	40.4		-10	55
405		40.54	10.91	0	40.4		-10	55
410		40.44	10.91	0	40.4		-10	55
430		40.46	10.91	0	40.4		-10	55
450		40.3	10.91	0	40.4		-10	55
470		40.4	10.91	0	40.4		-10	55
490		40.43	10.91	0	40.4		-10	55
510		40.55	10.91	0	40.4		-10	55
530		40.43	10.91	0	40.4		-10	55
550		40.3	10.91	0	40.4		-10	55
570		40.3	10.91	0	40.4		-10	55
590		40.54	10.83	0	40.4		-10	55
610		40.72	10.83	0	40.4		-10	55
630		40.39	10.83	0	40.4		-10	55
650		40.3	10.83	0	40.4		-10	55
655		40.3	10.83	0	40.4		-10	55
670		40.23	10.83	0	40.4		-10	55
690		40.4	10.83	0	40.4		-10	55
710		40.52	10.83	0	40.4		-10	55
715		40.52	10.83	0	40.4		-10	55
730		40.37	10.83	0	40.4		-10	55
750		40.32	10.83	0	40.4		-10	55
770		40.32	10.83	0	40.4		-10	55
780		40.32	10.83	0	40.4		-10	55
790		40.56	10.83	0	40.4		-10	55
810		40.47	10.83	0	40.4		-10	55
830		40.4	10.83	0	40.4		-10	55
840		40.4	10.83	0	40.4		-10	55
850		40.23	10.83	0	40.4		-10	55
870		40.35	10.83	0	40.4		-10	55
890		40.45	10.83	0	40.4		-10	55
905		40.45	10.83	0	40.4		-10	55
910		40.55	10.83	0	40.4		-10	55
930		40.48	10.83	0	40.4		-10	55
950		40.42	10.83	0	40.4		-10	55
965		40.42	10.83	0	40.4		-10	55
970		40.36	10.83	0	40.4		-10	55
990		40.54	10.83	0	40.4		-10	55
1010		40.67	10.83	0	40.4		-10	55
1030		40.6	10.83	0	40.4		-10	55
1050		40.3	10.83	0	40.4		-10	55
1070		40.41	10.83	0	40.4		-10	55
1090		40.51	10.68	0	40.4		-10	55
1110		40.63	10.68	0	40.4		-10	55
1130		40.45	10.68	0	40.4		-10	55
1150		40.45	10.68	0	40.4		-10	55
1155		40.45	10.68	0	40.4		-10	55
1170		40.44	10.68	0	40.4		-10	55
1190		40.47	10.68	0	40.4		-10	55
1210		40.55	10.68	0	40.4		-10	55
1215		40.55	10.68	0	40.4		-10	55
1230		40.53	10.68	0	40.4		-10	55
1250		40.5	10.68	0	40.4		-10	55
1270		40.26	10.68	0	40.4		-10	55
1280		40.26	10.68	0	40.4		-10	55
1290		40.62	10.68	0	40.4		-10	55
1310		40.46	10.68	0	40.4		-10	55
1330		40.52	10.68	0	40.4		-10	55
1340		40.52	10.68	0	40.4		-10	55
1350		40.39	10.68	0	40.4		-10	55
1370		40.28	10.68	0	40.4		-10	55
1390		40.67	10.68	0	40.4		-10	55
1405		40.67	10.68	0	40.4		-10	55
1410		40.6	10.68	0	40.4		-10	55
1430		40.42	10.68	0	40.4		-10	55
1450		40.39	10.68	0	40.4		-10	55
1465		40.39	10.68	0	40.4		-10	55
1470		40.42	10.68	0	40.4		-10	55
1490		40.52	10.68	0	40.4		-10	55
1510		40.48	10.68	0	40.4		-10	55
1530		40.62	10.68	0	40.4		-10	55
1550		40.31	10.68	0	40.4		-10	55
1570		40.37	10.68	0	40.4		-10	55
1590		40.37	10.91	0	40.4		-10	55
1610		40.52	10.91	0	40.4		-10	55
1630		40.6	10.91	0	40.4		-10	55
1650		40.31	10.91	0	40.4		-10	55
1655		40.31	10.91	0	40.4		-10	55
1670		40.29	10.91	0	40.4		-10	55
1690		40.39	10.91	0	40.4		-10	55
1710		40.53	10.91	0	40.4		-10	55
1715		40.53	10.91	0	40.4		-10	55
1730		40.61	10.91	0	40.4		-10	55
1750		40.4	10.91	0	40.4		-10	55
1770		40.29	10.91	0	40.4		-10	55
1780		40.29	10.91	0	40.4		-10	55
1790		40.43	10.91	0	40.4		-10	55
1810		40.51	10.91	0	40.4		-10	55
1830		40.37	10.91	0	40.4		-10	55
1840		40.37	10.91	0	40.4		-10	55
1850		40.36	10.91	0	40.4		-10	55
1870		40.32	10.91	0	40.4		-10	55
1890		40.44	10.91	0	40.4		-10	55
1900		40.44	10.91	0	40.4		-10	55
1910		40.63	10.91	0	40.4		-10	55
1930		40.57	10.91	0	40.4		-10	55
1950		40.23	10.91	0	40.4		-10	55
1965		40.23	10.91	0	40.4		-10	55
1970		40.22	10.91	0	40.4		-10	55
1990		40.44	10.91	0	40.4		-10	55
2010		40.52	10.91	0	40.4		-10	55
2025		40.52	10.91	0	40.4		-10	55
2030		40.62	10.91	0	40.4		-10	55
2050		40.24	10.91	0	40.4		-10	55
2070		40.21	10.91	0	40.4		-10	55
2090		40.48	10.79	0	40.4		-10	55
2110		40.54	10.79	0	40.4		-10	55
2130		40.55	10.79	0	40.4		-10	55
2150		40.36	10.79	0	40.4		-10	55
2170		40.37	10.79	0	40.4		-10	55
2190		40.39	10.79	0	40.4		-10	55
2210		40.57	10.79	0	40.4		-10	55
2215		40.57	10.79	0	40.4		-10	55
2230		40.58	10.79	0	40.4		-10	55
2250		40.44	10.79	0	40.4		-10	55
2270		40.29	10.79	0	40.4		-10	55
2275		40.29	10.79	0	40.4		-10	55
2290		40.45	10.79	0	40.4		-10	55
2310		40.36	10.79	0	40.4		-10	55
2330		40.5	10.79	0	40.4		-10	55
2340		40.5	10.79	0	40.4		-10	55
2350		40.24	10.79	0	40.4		-10	55
2370		40.19	10.79	0	40.4		-10	55
2390		40.51	10.79	0	40.4		-10	55
2400		40.51	10.79	0	40.4		-10	55
2410		40.69	10.79	0	40.4		-10	55
2430		40.61	10.79	0	40.4		-10	55
2450		40.27	10.79	0	40.4		-10	55
2465		40.27	10.79	0	40.4		-10	55
2470		40.36	10.79	0	40.4		-10	55
2490		40.47	10.79	0	40.4		-10	55
2510		40.62	10.79	0	40.4		-10	55
2525		40.62	10.79	0	40.4		-10	55
2530		40.59	10.79	0	40.4		-10	55
2550		40.4	10.79	0	40.4		-10	55
2570		40.33	10.79	0	40.4		-10	55
2590		40.35	10.79	0	40.4		-10	55
2610		40.5	10.79	0	40.4		-10	55
2630		40.54	10.79	0	40.4		-10	55
2650		40.3	10.79	0	40.4		-10	55
2670		40.32	10.79	0	40.4		-10	55
2690		40.41	10.79	0	40.4		-10	55
2710		40.54	10.79	0	40.4		-10	55
2715		40.54	10.79	0	40.4		-10	55
2730		40.54	10.79	0	40.4		-10	55
2750		40.22	10.79	0	40.4		-10	55
2770		40.27	10.79	0	40.4		-10	55
2775		40.27	10.79	0	40.4		-10	55
2790		40.41	10.79	0	40.4		-10	55
2810		40.46	10.79	0	40.4		-10	55
2830		40.65	10.79	0	40.4		-10	55
2840		40.65	10.79	0	40.4		-10	55
2850		40.36	10.79	0	40.4		-10	55
2870		40.12	10.79	0	40.4		-10	55
2890		40.28	10.79	0	40.4		-10	55
2900		40.28	10.79	0	40.4		-10	55
2910		40.6	10.79	0	40.4		-10	55
2930		40.51	10.79	0	40.4		-10	55
2950		40.36	10.79	0	40.4		-10	55
2965		40.36	10.79	0	40.4		-10	55
2970		40.21	10.79	0	40.4		-10	55
2990		40.39	10.79	0	40.4		-10	55
3010		40.55	10.79	0	40.4		-10	55
3025		40.55	10.79	0	40.4		-10	55
3030		40.48	10.79	0	40.4		-10	55
3050		40.24	10.79	0	40.4		-10	55
3070		40.21	10.79	0	40.4		-10	55
3090		40.42	10.61	0	40.4		-10	55
3110		40.5	10.61	0	40.4		-10	55
3130		40.45	10.61	0	40.4		-10	55
3150		40.32	10.61	0	40.4		-10	55
3170		40.3	10.61	0	40.4		-10	55
3190		40.48	10.61	0	40.4		-10	55
3210		40.67	10.61	0	40.4		-10	55
3230		40.53	10.61	0	40.4		-10	55
3250		40.27	10.61	0	40.4		-10	55
3270		40.35	10.61	0	40.4		-10	55
3275		40.35	10.61	0	40.4		-10	55
3290		40.36	10.61	0	40.4		-10	55
3310		40.49	10.61	0	40.4		-10	55
3330		40.57	10.61	0	40.4		-10	55
3335		40.57	10.61	0	40.4		-10	55
3350		40.33	10.61	0	40.4		-10	55
3370		40.37	10.61	0	40.4		-10	55
3390		40.41	10.61	0	40.4		-10	55
3400		40.41	10.61	0	40.4		-10	55
3410		40.51	10.61	0	40.4		-10	55
3430		40.5	10.61	0	40.4		-10	55
3450		40.28	10.61	0	40.4		-10	55
3465		40.28	10.61	0	40.4		-10	55
3470		40.47	10.61	0	40.4		-10	55
3490		40.47	10.61	0	40.4		-10	55
3510		40.64	10.61	0	40.4		-10	55
3525		40.64	10.61	0	40.4		-10	55
3530		40.53	10.61	0	40.4		-10	55
3550		40.21	10.61	0	40.4		-10	55
3570		40.28	10.61	0	40.4		-10	55
3585		40.28	10.61	0	40.4		-10	55
3590		40.43	10.61	0	40.4		-10	55
3610		40.57	10.61	0	40.4		-10	55
3630		40.55	10.61	0	40.4		-10	55
3650		40.34	10.79	0	40.4		-10	55
3670		40.33	10.79	0	40.4		-10	55
3690		40.5	10.79	0	40.4		-10	55
3710		40.46	10.79	0	40.4		-10	55
3730		40.68	10.79	0	40.4		-10	55
3750		40.37	10.79	0	40.4		-10	55
3770		40.3	10.79	0	40.4		-10	55
3775		40.3	10.79	0	40.4		-10	55
3790		40.37	10.79	0	40.4		-10	55
3810		40.43	10.79	0	40.4		-10	55
3830		40.55	10.79	0	40.4		-10	55
3835		40.55	10.79	0	40.4		-10	55
3850		40.34	10.79	0	40.4		-10	55
3870		40.4	10.79	0	40.4		-10	55
3890		40.33	10.79	0	40.4		-10	55
3900		40.33	10.79	0	40.4		-10	55
3910		40.44	10.79	0	40.4		-10	55
3930		40.45	10.79	0	40.4		-10	55
3950		40.29	10.79	0	40.4		-10	55
3960		40.29	10.79	0	40.4		-10	55
3970		40.41	10.79	0	40.4		-10	55
3990		40.29	10.79	0	40.4		-10	55
4010		40.39	10.79	0	40.4		-10	55
4025		40.39	10.79	0	40.4		-10	55
4030		40.46	10.79	0	40.4		-10	55
4050		40.38	10.79	0	40.4		-10	55
4070		40.37	10.79	0	40.4		-10	55
4085		40.37	10.79	0	40.4		-10	55
4090		40.3	10.79	0	40.4		-10	55
4110		40.37	10.79	0	40.4		-10	55
4130		40.53	10.79	0	40.4		-10	55
4150		40.41	10.48	0	40.4		-10	55
4170		40.3	10.48	0	40.4		-10	55
4190		40.47	10.48	0	40.4		-10	55
4210		40.5	10.48	0	40.4		-10	55
4230		40.5	10.48	0	40.4		-10	55
4250		40.41	10.48	0	40.4		-10	55
4270		40.3	10.48	0	40.4		-10	55
4275		40.3	10.48	0	40.4		-10	55
4290		40.38	10.48	0	40.4		-10	55
4310		40.53	10.48	0	40.4		-10	55
4330		40.53	10.48	0	40.4		-10	55
4335		40.53	10.48	0	40.4		-10	55
4350		40.31	10.48	0	40.4		-10	55
4370		40.33	10.48	0	40.4		-10	55
4390		40.37	10.48	0	40.4		-10	55
4400		40.37	10.48	0	40.4		-10	55
4410		40.49	10.48	0	40.4		-10	55
4430		40.61	10.48	0	40.4		-10	55
4450		40.4	10.48	0	40.4		-10	55
4460		40.4	10.48	0	40.4		-10	55
4470		40.3	10.48	0	40.4		-10	55
4490		40.35	10.48	0	40.4		-10	55
4510		40.41	10.48	0	40.4		-10	55
4520		40.41	10.48	0	40.4		-10	55
4530		40.44	10.48	0	40.4		-10	55
4550		40.46	10.48	0	40.4		-10	55
4570		40.31	10.48	0	40.4		-10	55
4585		40.31	10.48	0	40.4		-10	55
4590		40.4	10.48	0	40.4		-10	55
4610		40.52	10.48	0	40.4		-10	55
4630		40.53	10.48	0	40.4		-10	55
4645		40.53	10.48	0	40.4		-10	55
4650		40.42	10.48	0	40.4		-10	55
4670		40.21	10.48	0	40.4		-10	55
4690		40.28	10.48	0	40.4		-10	55
4710		40.47	10.71	0	40.4		-10	55
4730		40.46	10.71	0	40.4		-10	55
4750		40.4	10.71	0	40.4		-10	55
4770		40.4	10.71	0	40.4		-10	55
4775		40.4	10.71	0	40.4		-10	55
4790		40.22	10.71	0	40.4		-10	55
4810		40.45	10.71	0	40.4		-10	55
4830		40.48	10.71	0	40.4		-10	55
4835		40.48	10.71	0	40.4		-10	55
4850		40.38	10.71	0	40.4		-10	55
4870		40.46	10.71	0	40.4		-10	55
4890		40.3	10.71	0	40.4		-10	55
4895		40.3	10.71	0	40.4		-10	55
4910		40.4	10.71	0	40.4		-10	55
4930		40.47	10.71	0	40.4		-10	55
4950		40.39	10.71	0	40.4		-10	55
4960		40.39	10.71	0	40.4		-10	55
4970		40.49	10.71	0	40.4		-10	55
4990		40.29	10.71	0	40.4		-10	55
5010		40.41	10.71	0	40.4		-10	55
5020		40.41	10.71	0	40.4		-10	55
5030		40.52	10.71	0	40.4		-10	55
5050		40.43	10.71	0	40.4		-10	55
5070		40.37	10.71	0	40.4		-10	55
5085		40.37	10.71	0	40.4		-10	55
5090		40.31	10.71	0	40.4		-10	55
5110		40.46	10.71	0	40.4		-10	55
5130		40.5	10.71	0	40.4		-10	55
5145		40.5	10.71	0	40.4		-10	55
5150		40.49	10.71	0	40.4		-10	55
5170		40.42	10.71	0	40.4		-10	55
5190		40.22	10.71	0	40.4		-10	55
5210		40.59	10.69	0	40.4		-10	55
5230		40.75	10.69	0	40.4		-10	55
5250		40.58	10.69	0	40.4		-10	55
5270		40.77	10.69	0	40.4		-10	55
5290		40.52	10.69	0	40.4		-10	55
5310		40.87	10.69	0	40.4		-10	55
5330		41.09	10.69	0	40.4		-10	55
5335		41.09	10.69	0	40.4		-10	55
5350		41.09	10.69	0	40.4		-10	55
5370		41.1	10.69	0	40.4		-10	55
5390		41.27	10.69	0	40.4		-10	55
5395		41.27	10.69	0	40.4		-10	55
5410		41.56	10.69	0	40.4		-10	55
5430		41.79	10.69	0	40.4		-10	55
5450		41.76	10.69	0	40.4		-10	55
5460		41.76	10.69	0	40.4		-10	55
5470		41.86	10.69	0	40.4		-10	55
5490		42	10.69	0	40.4		-10	55
5510		42.4	10.69	0	40.4		-10	55
5520		42.4	10.69	0	40.4		-10	55
5530		42.64	10.69	0	40.4		-10	55
5550		42.68	10.69	0	40.4		-10	55
5570		42.59	10.69	0	40.4		-10	55
5585		42.59	10.69	0	40.4		-10	55
5590		42.93	10.69	0	40.4		-10	55
5610		43.24	10.69	0	40.4		-10	55
5630		43.52	10.69	0	40.4		-10	55
5645		43.52	10.69	0	40.4		-10	55
5650		43.55	10.69	0	40.4		-10	55
5670		43.62	10.69	0	40.4		-10	55
5690		43.8	10.69	0	40.4		-10	55
5710		44.16	10.81	0	40.4		-10	55
5730		44.31	10.81	0	40.4		-10	55
5750		44.43	10.81	0	40.4		-10	55
5770		44.29	10.81	0	40.4		-10	55
5790		44.61	10.81	0	40.4		-10	55
5810		44.88	10.81	0	40.4		-10	55
5830		45.23	10.81	0	40.4		-10	55
5850		45.29	10.81	0	40.4		-10	55
5870		45.23	10.81	0	40.4		-10	55
5890		45.42	10.81	0	40.4		-10	55
5895		45.42	10.81	0	40.4		-10	55
5910		45.84	10.81	0	40.4		-10	55
5930		45.99	10.81	0	40.4		-10	55
5950		46.06	10.81	0	40.4		-10	55
5960		46.06	10.81	0	40.4		-10	55
5970		45.98	10.81	0	40.4		-10	55
5990		46.24	10.81	0	40.4		-10	55
6010		46.44	10.81	0	40.4		-10	55
6020		46.44	10.81	0	40.4		-10	55
6030		46.73	10.81	0	40.4		-10	55
6050		46.91	10.81	0	40.4		-10	55
6070		46.95	10.81	0	40.4		-10	55
6085		46.95	10.81	0	40.4		-10	55
6090		47.12	10.81	0	40.4		-10	55
6110		47.54	10.81	0	40.4		-10	55
6130		47.6	10.81	0	40.4		-10	55
6145		47.6	10.81	0	40.4		-10	55
6150		47.75	10.81	0	40.4		-10	55
6170		47.63	10.81	0	40.4		-10	55
6190		47.85	10.81	0	40.4		-10	55
6205		47.85	10.81	0	40.4		-10	55
6210		48.13	10.81	0	40.4		-10	55
6230		48.14	10.81	0	40.4		-10	55
6250		48.39	10.81	0	40.4		-10	55
6270		48.42	10.44	0	40.4		-10	55
6290		48.49	10.44	0	40.4		-10	55
6310		48.74	10.44	0	40.4		-10	55
6330		49.04	10.44	0	40.4		-10	55
6350		49.04	10.44	0	40.4		-10	55
6370		49.18	10.44	0	40.4		-10	55
6390		49.28	10.44	0	40.4		-10	55
6395		49.28	10.44	0	40.4		-10	55
6410		49.41	10.44	0	40.4		-10	55
6430		49.57	10.44	0	40.4		-10	55
6450		49.86	10.44	0	40.4		-10	55
6455		49.86	10.44	0	40.4		-10	55
6470		49.75	10.44	0	40.4		-10	55
6490		49.8	10.44	0	40.4		-10	55
6510		50.05	10.44	0	40.4		-10	55
6520		50.05	10.44	0	40.4		-10	55
6530		50.12	10.44	0	40.4		-10	55
6550		50.32	10.44	0	40.4		-10	55
6570		50.15	10.44	0	40.4		-10	55
6580		50.15	10.44	0	40.4		-10	55
6590		50.15	10.44	0	40.4		-10	55
6610		50.58	10.44	0	40.4		-10	55
6630		50.48	10.44	0	40.4		-10	55
6645		50.48	10.44	0	40.4		-10	55
6650		50.43	10.44	0	40.4		-10	55
6670		50.34	10.44	0	40.4		-10	55
6690		50.55	10.44	0	40.4		-10	55
6705		50.55	10.44	0	40.4		-10	55
6710		50.66	10.44	0	40.4		-10	55
6730		50.6	10.44	0	40.4		-10	55
6750		50.5	10.44	0	40.4		-10	55
6770		50.34	10.58	0	40.4		-10	55
6790		50.16	10.58	0	40.4		-10	55
6810		50.33	10.58	0	40.4		-10	55
6830		50.15	10.58	0	40.4		-10	55
6850		50.25	10.58	0	40.4		-10	55
6870		49.73	10.58	0	40.4		-10	55
6890		49.61	10.58	0	40.4		-10	55
6895		49.61	10.58	0	40.4		-10	55
6910		49.72	10.58	0	40.4		-10	55
6930		49.65	10.58	0	40.4		-10	55
6950		49.35	10.58	0	40.4		-10	55
6955		49.35	10.58	0	40.4		-10	55
6970		48.84	10.58	0	40.4		-10	55
6990		48.56	10.58	0	40.4		-10	55
7010		48.63	10.58	0	40.4		-10	55
7020		48.63	10.58	0	40.4		-10	55
7030		48.42	10.58	0	40.4		-10	55
7050		48.1	10.58	0	40.4		-10	55
7070		47.83	10.58	0	40.4		-10	55
7080		47.83	10.58	0	40.4		-10	55
7090		47.56	10.58	0	40.4		-10	55
7110		47.47	10.58	0	40.4		-10	55
7130		47.26	10.58	0	40.4		-10	55
7145		47.26	10.58	0	40.4		-10	55
7150		47.07	10.58	0	40.4		-10	55
7170		46.5	10.58	0	40.4		-10	55
7190		46.49	10.58	0	40.4		-10	55
7205		46.49	10.58	0	40.4		-10	55
7210		46.15	10.58	0	40.4		-10	55
7230		45.98	10.58	0	40.4		-10	55
7250		45.7	10.58	0	40.4		-10	55
7270		45.58	10.58	0	40.4		-10	55
7290		45.34	10.58	0	40.4		-10	55
7310		45.09	10.58	0	40.4		-10	55
7330		44.93	10.58	0	40.4		-10	55
7350		44.85	10.58	0	40.4		-10	55
7370		44.41	10.58	0	40.4		-10	55
7390		44.15	10.58	0	40.4		-10	55
7395		44.15	10.58	0	40.4		-10	55
7410		44.14	10.58	0	40.4		-10	55
7430		44.25	10.58	0	40.4		-10	55
7450		43.94	10.58	0	40.4		-10	55
7455		43.94	10.58	0	40.4		-10	55
7470		43.52	10.58	0	40.4		-10	55
7490		43.3	10.58	0	40.4		-10	55
7510		43.35	10.58	0	40.4		-10	55
7515		43.35	10.58	0	40.4		-10	55
7530		43.25	10.58	0	40.4		-10	55
7550		43.05	10.58	0	40.4		-10	55
7570		42.62	10.58	0	40.4		-10	55
7580		42.62	10.58	0	40.4		-10	55
7590		42.59	10.58	0	40.4		-10	55
7610		42.51	10.58	0	40.4		-10	55
7630		42.47	10.58	0	40.4		-10	55
7640		42.47	10.58	0	40.4		-10	55
7650		42.35	10.58	0	40.4		-10	55
7670		42.01	10.58	0	40.4		-10	55
7690		41.78	10.58	0	40.4		-10	55
7705		41.78	10.58	0	40.4		-10	55
7710		41.78	10.58	0	40.4		-10	55
7730		41.81	10.58	0	40.4		-10	55
7750		41.72	10.58	0	40.4		-10	55
7765		41.72	10.58	0	40.4		-10	55
7770		41.4	10.58	0	40.4		-10	55
7790		41.08	10.58	0	40.4		-10	55
7810		41.05	10.58	0	40.4		-10	55
7830		41.15	10.46	0	40.4		-10	55
7850		41.14	10.46	0	40.4		-10	55
7870		40.8	10.46	0	40.4		-10	55
7890		40.67	10.46	0	40.4		-10	55
7910		40.67	10.46	0	40.4		-10	55
7930		40.88	10.46	0	40.4		-10	55
7950		40.77	10.46	0	40.4		-10	55
7955		40.77	10.46	0	40.4		-10	55
7970		40.53	10.46	0	40.4		-10	55
7990		40.46	10.46	0	40.4		-10	55
8010		40.62	10.46	0	40.4		-10	55
8015		40.62	10.46	0	40.4		-10	55
8030		40.56	10.46	0	40.4		-10	55
8050		40.64	10.46	0	40.4		-10	55
8070		40.44	10.46	0	40.4		-10	55
8080		40.44	10.46	0	40.4		-10	55
8090		40.43	10.46	0	40.4		-10	55
8110		40.55	10.46	0	40.4		-10	55
8130		40.73	10.46	0	40.4		-10	55
8140		40.73	10.46	0	40.4		-10	55
8150		40.81	10.46	0	40.4		-10	55
8170		40.84	10.46	0	40.4		-10	55
8190		40.81	10.46	0	40.4		-10	55
8205		40.81	10.46	0	40.4		-10	55
8210		40.96	10.46	0	40.4		-10	55
8230		41.18	10.46	0	40.4		-10	55
8250		41.24	10.46	0	40.4		-10	55
8265		41.24	10.46	0	40.4		-10	55
8270		41.22	10.46	0	40.4		-10	55
8290		41.25	10.46	0	40.4		-10	55
8310		41.35	10.46	0	40.4		-10	55
8330		41.73	10.46	0	40.4		-10	55
8350		42	10.46	0	40.4		-10	55
8370		41.87	10.46	0	40.4		-10	55
8390		42.1	10.46	0	40.4		-10	55
8410		42.08	10.46	0	40.4		-10	55
8430		42.67	10.46	0	40.4		-10	55
8450		42.96	10.46	0	40.4		-10	55
8455		42.96	10.46	0	40.4		-10	55
8470		42.89	10.46	0	40.4		-10	55
8490		42.95	10.46	0	40.4		-10	55
8510		43.46	10.46	0	40.4		-10	55
8515		43.46	10.46	0	40.4		-10	55
8530		43.8	10.46	0	40.4		-10	55
8550		43.9	10.46	0	40.4		-10	55
8570		43.96	10.46	0	40.4		-10	55
8580		43.96	10.46	0	40.4		-10	55
8590		44.02	10.46	0	40.4		-10	55
8610		44.28	10.46	0	40.4		-10	55
8630		44.76	10.46	0	40.4		-10	55
8640		44.76	10.46	0	40.4		-10	55
8650		44.95	10.46	0	40.4		-10	55
8670		45.06	10.46	0	40.4		-10	55
8690		45	10.46	0	40.4		-10	55
8705		45	10.46	0	40.4		-10	55
8710		45.2	10.46	0	40.4		-10	55
8730		45.71	10.46	0	40.4		-10	55
8750		45.95	10.46	0	40.4		-10	55
8765		45.95	10.46	0	40.4		-10	55
8770		46.08	10.46	0	40.4		-10	55
8790		46.06	10.46	0	40.4		-10	55
8810		46.24	10.46	0	40.4		-10	55
8825		46.24	10.46	0	40.4		-10	55
8830		46.86	10.46	0	40.4		-10	55
8850		46.88	10.46	0	40.4		-10	55
8870		46.98	10.46	0	40.4		-10	55
8890		47.14	10.49	0	40.4		-10	55
8910		47.34	10.49	0	40.4		-10	55
8930		47.66	10.49	0	40.4		-10	55
8950		47.79	10.49	0	40.4		-10	55
8970		48.14	10.49	0	40.4		-10	55
8990		47.91	10.49	0	40.4		-10	55
9010		48.06	10.49	0	40.4		-10	55
9015		48.06	10.49	0	40.4		-10	55
9030		48.51	10.49	0	40.4		-10	55
9050		48.72	10.49	0	40.4		-10	55
9070		48.89	10.49	0	40.4		-10	55
9075		48.89	10.49	0	40.4		-10	55
9090		48.91	10.49	0	40.4		-10	55
9110		49.07	10.49	0	40.4		-10	55
9130		49.27	10.49	0	40.4		-10	55
9140		49.27	10.49	0	40.4		-10	55
9150		49.67	10.49	0	40.4		-10	55
9170		49.76	10.49	0	40.4		-10	55
9190		49.66	10.49	0	40.4		-10	55
9200		49.66	10.49	0	40.4		-10	55
9210		49.77	10.49	0	40.4		-10	55
9230		50.04	10.49	0	40.4		-10	55
9250		50.33	10.49	0	40.4		-10	55
9265		50.33	10.49	0	40.4		-10	55
9270		50.16	10.49	0	40.4		-10	55
9290		49.99	10.49	0	40.4		-10	55
9310		50.29	10.49	0	40.4		-10	55
9325		50.29	10.49	0	40.4		-10	55
9330		50.62	10.49	0	40.4		-10	55
9350		50.69	10.49	0	40.4		-10	55
9370		50.68	10.49	0	40.4		-10	55
9390		50.6	10.46	0	40.4		-10	55
9410		50.64	10.46	0	40.4		-10	55
9430		50.88	10.46	0	40.4		-10	55
9450		50.79	10.46	0	40.4		-10	55
9470		50.75	10.46	0	40.4		-10	55
9490		50.42	10.46	0	40.4		-10	55
9510		50.57	10.46	0	40.4		-10	55
9515		50.57	10.46	0	40.4		-10	55
9530		50.5	10.46	0	40.4		-10	55
9550		50.34	10.46	0	40.4		-10	55
9570		50.24	10.46	0	40.4		-10	55
9575		50.24	10.46	0	40.4		-10	55
9590		49.99	10.46	0	40.4		-10	55
9610		49.73	10.46	0	40.4		-10	55
9630		49.57	10.46	0	40.4		-10	55
9640		49.57	10.46	0	40.4		-10	55
9650		49.56	10.46	0	40.4		-10	55
9670		49.31	10.46	0	40.4		-10	55
9690		48.89	10.46	0	40.4		-10	55
9700		48.89	10.46	0	40.4		-10	55
9710		48.56	10.46	0	40.4		-10	55
9730		48.57	10.46	0	40.4		-10	55
9750		48.46	10.46	0	40.4		-10	55
9765		48.46	10.46	0	40.4		-10	55
9770		48.19	10.46	0	40.4		-10	55
9790		47.66	10.46	0	40.4		-10	55
9810		47.41	10.46	0	40.4		-10	55
9825		47.41	10.46	0	40.4		-10	55
9830		47.46	10.46	0	40.4		-10	55
9850		47.3	10.46	0	40.4		-10	55
9870		46.88	10.46	0	40.4		-10	55
9890		46.52	10.53	0	40.4		-10	55
9910		46.22	10.53	0	40.4		-10	55
9930		46.16	10.53	0	40.4		-10	55
9950		46.16	10.53	0	40.4		-10	55
9970		45.78	10.53	0	40.4		-10	55
9990		45.41	10.53	0	40.4		-10	55
10010		45.2	10.53	0	40.4		-10	55
10015		45.2	10.53	0	40.4		-10	55
10030		45.11	10.53	0	40.4		-10	55
10050		45.24	10.53	0	40.4		-10	55
10070		44.8	10.53	0	40.4		-10	55
10075		44.8	10.53	0	40.4		-10	55
10090		44.38	10.53	0	40.4		-10	55
10110		44.31	10.53	0	40.4		-10	55
10130		44.16	10.53	0	40.4		-10	55
10135		44.16	10.53	0	40.4		-10	55
10150		44.31	10.53	0	40.4		-10	55
10170		43.95	10.53	0	40.4		-10	55
10190		43.81	10.53	0	40.4		-10	55
10200		43.81	10.53	0	40.4		-10	55
10210		43.53	10.53	0	40.4		-10	55
10230		43.57	10.53	0	40.4		-10	55
10250		43.48	10.53	0	40.4		-10	55
10260		43.48	10.53	0	40.4		-10	55
10270		43.31	10.53	0	40.4		-10	55
10290		42.84	10.53	0	40.4		-10	55
10310		42.61	10.53	0	40.4		-10	55
10325		42.61	10.53	0	40.4		-10	55
10330		42.56	10.53	0	40.4		-10	55
10350		42.55	10.53	0	40.4		-10	55
10370		42.42	10.53	0	40.4		-10	55
10390		42.02	10.51	0	40.4		-10	55
10410		41.79	10.51	0	40.4		-10	55
10430		41.92	10.51	0	40.4		-10	55
10450		41.74	10.51	0	40.4		-10	55
10470		41.59	10.51	0	40.4		-10	55
10490		41.46	10.51	0	40.4		-10	55
10510		41.14	10.51	0	40.4		-10	55
10530		41.18	10.51	0	40.4		-10	55
10550		41.23	10.51	0	40.4		-10	55
10570		41.08	10.51	0	40.4		-10	55
10575		41.08	10.51	0	40.4		-10	55
10590		40.91	10.51	0	40.4		-10	55
10610		40.81	10.51	0	40.4		-10	55
10630		40.88	10.51	0	40.4		-10	55
10635		40.88	10.51	0	40.4		-10	55
10650		40.94	10.51	0	40.4		-10	55
10670		41.05	10.51	0	40.4		-10	55
10690		40.75	10.51	0	40.4		-10	55
10700		40.75	10.51	0	40.4		-10	55
10710		40.41	10.51	0	40.4		-10	55
10730		40.71	10.51	0	40.4		-10	55
10750		40.79	10.51	0	40.4		-10	55
10760		40.79	10.51	0	40.4		-10	55
10770		40.74	10.51	0	40.4		-10	55
10790		40.64	10.51	0	40.4		-10	55
10810		40.62	10.51	0	40.4		-10	55
10825		40.62	10.51	0	40.4		-10	55
10830		40.77	10.51	0	40.4		-10	55
10850		40.8	10.51	0	40.4		-10	55
10870		40.78	10.51	0	40.4		-10	55
10885		40.78	10.51	0	40.4		-10	55
10890		40.66	10.51	0	40.4		-10	55
10910		40.71	10.51	0	40.4		-10	55
10930		40.77	10.51	0	40.4		-10	55
10950		41.05	10.54	0	40.4		-10	55
10970		41.07	10.54	0	40.4		-10	55
10990		41.01	10.54	0	40.4		-10	55
11010		40.98	10.54	0	40.4		-10	55
11030		41.16	10.54	0	40.4		-10	55
11050		41.62	10.54	0	40.4		-10	55
11070		41.66	10.54	0	40.4		-10	55
11075		41.66	10.54	0	40.4		-10	55
11090		41.48	10.54	0	40.4		-10	55
11110		41.7	10.54	0	40.4		-10	55
11130		41.87	10.54	0	40.4		-10	55
11135		41.87	10.54	0	40.4		-10	55
11150		42.25	10.54	0	40.4		-10	55
11170		42.41	10.54	0	40.4		-10	55
11190		42.47	10.54	0	40.4		-10	55
11200		42.47	10.54	0	40.4		-10	55
11210		42.64	10.54	0	40.4		-10	55
11230		42.82	10.54	0	40.4		-10	55
11250		43.13	10.54	0	40.4		-10	55
11260		43.13	10.54	0	40.4		-10	55
11270		43.33	10.54	0	40.4		-10	55
11290		43.44	10.54	0	40.4		-10	55
11310		43.49	10.54	0	40.4		-10	55
11325		43.49	10.54	0	40.4		-10	55
11330		43.81	10.54	0	40.4		-10	55
11350		44.28	10.54	0	40.4		-10	55
11370		44.49	10.54	0	40.4		-10	55
11385		44.49	10.54	0	40.4		-10	55
11390		44.37	10.54	0	40.4		-10	55
11410		44.66	10.54	0	40.4		-10	55
11430		45.09	10.54	0	40.4		-10	55
11445		45.09	10.54	0	40.4		-10	55
11450		45.07	10.54	0	40.4		-10	55
11470		45.62	10.54	0	40.4		-10	55
11490		45.54	10.54	0	40.4		-10	55
11510		45.76	10.56	0	40.4		-10	55
11530		46.11	10.56	0	40.4		-10	55
11550		46.34	10.56	0	40.4		-10	55
11570		46.59	10.56	0	40.4		-10	55
11575		46.59	10.56	0	40.4		-10	55
11590		46.81	10.56	0	40.4		-10	55
11610		46.74	10.56	0	40.4		-10	55
11630		47.11	10.56	0	40.4		-10	55
11635		47.11	10.56	0	40.4		-10	55
11650		47.33	10.56	0	40.4		-10	55
11670		47.62	10.56	0	40.4		-10	55
11690		47.68	10.56	0	40.4		-10	55
11700		47.68	10.56	0	40.4		-10	55
11710		47.74	10.56	0	40.4		-10	55
11730		48.08	10.56	0	40.4		-10	55
11750		48.33	10.56	0	40.4		-10	55
11760		48.33	10.56	0	40.4		-10	55
11770		48.64	10.56	0	40.4		-10	55
11790		48.39	10.56	0	40.4		-10	55
11810		48.7	10.56	0	40.4		-10	55
11820		48.7	10.56	0	40.4		-10	55
11830		48.8	10.56	0	40.4		-10	55
11850		49.27	10.56	0	40.4		-10	55
11870		49.36	10.56	0	40.4		-10	55
11885		49.36	10.56	0	40.4		-10	55
11890		49.48	10.56	0	40.4		-10	55
11910		49.48	10.56	0	40.4		-10	55
11930		49.76	10.56	0	40.4		-10	55
11945		49.76	10.56	0	40.4		-10	55
11950		50.08	10.56	0	40.4		-10	55
11970		50.03	10.56	0	40.4		-10	55
11990		50.15	10.56	0	40.4		-10	55
12010		50.16	10.56	0	40.4		-10	55
12030		50.37	10.56	0	40.4		-10	55
12050		50.59	10.56	0	40.4		-10	55
12070		50.48	10.56	0	40.4		-10	55
12090		50.47	10.56	0	40.4		-10	55
12110		50.5	10.56	0	40.4		-10	55
12130		50.55	10.56	0	40.4		-10	55
12135		50.55	10.56	0	40.4		-10	55
12150		50.86	10.56	0	40.4		-10	55
12170		50.76	10.56	0	40.4		-10	55
12190		50.58	10.56	0	40.4		-10	55
12195		50.58	10.56	0	40.4		-10	55
12210		50.59	10.56	0	40.4		-10	55
12230		50.58	10.56	0	40.4		-10	55
12250		50.67	10.56	0	40.4		-10	55
12260		50.67	10.56	0	40.4		-10	55
12270		50.49	10.56	0	40.4		-10	55
12290		50.45	10.56	0	40.4		-10	55
12310		50.12	10.56	0	40.4		-10	55
12320		50.12	10.56	0	40.4		-10	55
12330		50.07	10.56	0	40.4		-10	55
12350		50.16	10.56	0	40.4		-10	55
12370		49.98	10.56	0	40.4		-10	55
12385		49.98	10.56	0	40.4		-10	55
12390		49.52	10.56	0	40.4		-10	55
12410		49.36	10.56	0	40.4		-10	55
12430		49.21	10.56	0	40.4		-10	55
12445		49.21	10.56	0	40.4		-10	55
12450		49	10.56	0	40.4		-10	55
12470		48.69	10.56	0	40.4		-10	55
12490		48.36	10.56	0	40.4		-10	55
12510		48.08	10.71	0	40.4		-10	55
12530		47.93	10.71	0	40.4		-10	55
12550		47.68	10.71	0	40.4		-10	55
12570		47.45	10.71	0	40.4		-10	55
12590		47.4	10.71	0	40.4		-10	55
12610		46.98	10.71	0	40.4		-10	55
12630		46.7	10.71	0	40.4		-10	55
12635		46.7	10.71	0	40.4		-10	55
12650		46.68	10.71	0	40.4		-10	55
12670		46.54	10.71	0	40.4		-10	55
12690		46.1	10.71	0	40.4		-10	55
12695		46.1	10.71	0	40.4		-10	55
12710		45.8	10.71	0	40.4		-10	55
12730		45.59	10.71	0	40.4		-10	55
12750		45.79	10.71	0	40.4		-10	55
12755		45.79	10.71	0	40.4		-10	55
12770		45.53	10.71	0	40.4		-10	55
12790		45.21	10.71	0	40.4		-10	55
12810		44.87	10.71	0	40.4		-10	55
12820		44.87	10.71	0	40.4		-10	55
12830		44.49	10.71	0	40.4		-10	55
12850		44.53	10.71	0	40.4		-10	55
12870		44.36	10.71	0	40.4		-10	55
12885		44.36	10.71	0	40.4		-10	55
12890		44.17	10.71	0	40.4		-10	55
12910		43.86	10.71	0	40.4		-10	55
12930		44.01	10.71	0	40.4		-10	55
12945		44.01	10.71	0	40.4		-10	55
12950		43.85	10.71	0	40.4		-10	55
12970		43.78	10.71	0	40.4		-10	55
12990		43.65	10.71	0	40.4		-10	55
13005		43.65	10.71	0	40.4		-10	55
13010		43.06	10.71	0	40.4		-10	55
13030		42.96	10.71	0	40.4		-10	55
13050		43.15	10.71	0	40.4		-10	55
13070		42.96	10.81	0	40.4		-10	55
13090		42.8	10.81	0	40.4		-10	55
13110		42.39	10.81	0	40.4		-10	55
13130		42.11	10.81	0	40.4		-10	55
13150		42.23	10.81	0	40.4		-10	55
13170		42.14	10.81	0	40.4		-10	55
13190		41.91	10.81	0	40.4		-10	55
13195		41.91	10.81	0	40.4		-10	55
13210		41.59	10.81	0	40.4		-10	55
13230		41.54	10.81	0	40.4		-10	55
13250		41.53	10.81	0	40.4		-10	55
13255		41.53	10.81	0	40.4		-10	55
13270		41.43	10.81	0	40.4		-10	55
13290		41.27	10.81	0	40.4		-10	55
13310		41.09	10.81	0	40.4		-10	55
13320		41.09	10.81	0	40.4		-10	55
13330		41.05	10.81	0	40.4		-10	55
13350		41.04	10.81	0	40.4		-10	55
13370		40.98	10.81	0	40.4		-10	55
13385		40.98	10.81	0	40.4		-10	55
13390		40.84	10.81	0	40.4		-10	55
13410		40.75	10.81	0	40.4		-10	55
13430		40.67	10.81	0	40.4		-10	55
13445		40.67	10.81	0	40.4		-10	55
13450		40.69	10.81	0	40.4		-10	55
13470		40.6	10.81	0	40.4		-10	55
13490		40.81	10.81	0	40.4		-10	55
13505		40.81	10.81	0	40.4		-10	55
13510		40.51	10.81	0	40.4		-10	55
13530		40.47	10.81	0	40.4		-10	55
13550		40.6	10.81	0	40.4		-10	55
13570		40.62	10.79	0	40.4		-10	55
13590		40.51	10.79	0	40.4		-10	55
13610		40.47	10.79	0	40.4		-10	55
13630		40.47	10.79	0	40.4		-10	55
13650		40.75	10.79	0	40.4		-10	55
13670		40.71	10.79	0	40.4		-10	55
13690		40.74	10.79	0	40.4		-10	55
13695		40.74	10.79	0	40.4		-10	55
13710		40.61	10.79	0	40.4		-10	55
13730		40.8	10.79	0	40.4		-10	55
13750		40.99	10.79	0	40.4		-10	55
13755		40.99	10.79	0	40.4		-10	55
13770		40.88	10.79	0	40.4		-10	55
13790		40.99	10.79	0	40.4		-10	55
13810		41.08	10.79	0	40.4		-10	55
13820		41.08	10.79	0	40.4		-10	55
13830		41.01	10.79	0	40.4		-10	55
13850		41.32	10.79	0	40.4		-10	55
13870		41.53	10.79	0	40.4		-10	55
13880		41.53	10.79	0	40.4		-10	55
13890		41.86	10.79	0	40.4		-10	55
13910		41.69	10.79	0	40.4		-10	55
13930		41.85	10.79	0	40.4		-10	55
13945		41.85	10.79	0	40.4		-10	55
13950		42.04	10.79	0	40.4		-10	55
13970		42.28	10.79	0	40.4		-10	55
13990		42.5	10.79	0	40.4		-10	55
14005		42.5	10.79	0	40.4		-10	55
14010		42.55	10.79	0	40.4		-10	55
14030		42.8	10.79	0	40.4		-10	55
14050		43.13	10.79	0	40.4		-10	55
14070		43.33	10.76	0	40.4		-10	55
14090		43.57	10.76	0	40.4		-10	55
14110		43.71	10.76	0	40.4		-10	55
14130		43.82	10.76	0	40.4		-10	55
14150		44.18	10.76	0	40.4		-10	55
14170		44.38	10.76	0	40.4		-10	55
14190		44.55	10.76	0	40.4		-10	55
14195		44.55	10.76	0	40.4		-10	55
14210		44.68	10.76	0	40.4		-10	55
14230		44.72	10.76	0	40.4		-10	55
14250		45.32	10.76	0	40.4		-10	55
14255		45.32	10.76	0	40.4		-10	55
14270		45.41	10.76	0	40.4		-10	55
14290		45.54	10.76	0	40.4		-10	55
14310		45.85	10.76	0	40.4		-10	55
14320		45.85	10.76	0	40.4		-10	55
14330		45.96	10.76	0	40.4		-10	55
14350		46.35	10.76	0	40.4		-10	55
14370		46.45	10.76	0	40.4		-10	55
14380		46.45	10.76	0	40.4		-10	55
14390		46.74	10.76	0	40.4		-10	55
14410		46.84	10.76	0	40.4		-10	55
14430		46.88	10.76	0	40.4		-10	55
14440		46.88	10.76	0	40.4		-10	55
14450		47.34	10.76	0	40.4		-10	55
14470		47.66	10.76	0	40.4		-10	55
14490		47.72	10.76	0	40.4		-10	55
14505		47.72	10.76	0	40.4		-10	55
14510		47.74	10.76	0	40.4		-10	55
14530		48.03	10.76	0	40.4		-10	55
14550		48.2	10.76	0	40.4		-10	55
14565		48.2	10.76	0	40.4		-10	55
14570		48.65	10.76	0	40.4		-10	55
14590		48.68	10.76	0	40.4		-10	55
14610		48.71	10.76	0	40.4		-10	55
14630		48.77	11.01	0	40.4		-10	55
14650		49.05	11.01	0	40.4		-10	55
14670		49.56	11.01	0	40.4		-10	55
14690		49.52	11.01	0	40.4		-10	55
14710		49.53	11.01	0	40.4		-10	55
14730		49.67	11.01	0	40.4		-10	55
14750		49.67	11.01	0	40.4		-10	55
14755		49.67	11.01	0	40.4		-10	55
14770		50	11.01	0	40.4		-10	55
14790		50.13	11.01	0	40.4		-10	55
14810		50.1	11.01	0	40.4		-10	55
14815		50.1	11.01	0	40.4		-10	55
14830		50.11	11.01	0	40.4		-10	55
14850		50.47	11.01	0	40.4		-10	55
14870		50.38	11.01	0	40.4		-10	55
14880		50.38	11.01	0	40.4		-10	55
14890		50.54	11.01	0	40.4		-10	55
14910		50.55	11.01	0	40.4		-10	55
14930		50.32	11.01	0	40.4		-10	55
14940		50.32	11.01	0	40.4		-10	55
14950		50.46	11.01	0	40.4		-10	55
14970		50.59	11.01	0	40.4		-10	55
14990		50.5	11.01	0	40.4		-10	55
15005		50.5	11.01	0	40.4		-10	55
15010		50.49	11.01	0	40.4		-10	55
15030		50.42	11.01	0	40.4		-10	55
15050		50.58	11.01	0	40.4		-10	55
15065		50.58	11.01	0	40.4		-10	55
15070		50.39	11.01	0	40.4		-10	55
15090		50.42	11.01	0	40.4		-10	55
15110		50.08	11.01	0	40.4		-10	55
15130		49.81	10.89	0	40.4		-10	55
15150		49.79	10.89	0	40.4		-10	55
15170		49.93	10.89	0	40.4		-10	55
15190		49.67	10.89	0	40.4		-10	55
15210		49.29	10.89	0	40.4		-10	55
15230		48.98	10.89	0	40.4		-10	55
15250		48.82	10.89	0	40.4		-10	55
15255		48.82	10.89	0	40.4		-10	55
15270		48.72	10.89	0	40.4		-10	55
15290		48.41	10.89	0	40.4		-10	55
15310		48.22	10.89	0	40.4		-10	55
15315		48.22	10.89	0	40.4		-10	55
15330		47.82	10.89	0	40.4		-10	55
15350		47.7	10.89	0	40.4		-10	55
15370		47.53	10.89	0	40.4		-10	55
15380		47.53	10.89	0	40.4		-10	55
15390		47.52	10.89	0	40.4		-10	55
15410		46.94	10.89	0	40.4		-10	55
15430		46.56	10.89	0	40.4		-10	55
15440		46.56	10.89	0	40.4		-10	55
15450		46.61	10.89	0	40.4		-10	55
15470		46.41	10.89	0	40.4		-10	55
15490		46.38	10.89	0	40.4		-10	55
15505		46.38	10.89	0	40.4		-10	55
15510		45.87	10.89	0	40.4		-10	55
15530		45.71	10.89	0	40.4		-10	55
15550		45.5	10.89	0	40.4		-10	55
15565		45.5	10.89	0	40.4		-10	55
15570		45.41	10.89	0	40.4		-10	55
15590		45.32	10.89	0	40.4		-10	55
15610		45.02	10.89	0	40.4		-10	55
15630		44.66	11.07	0	40.4		-10	55
15650		44.53	11.07	0	40.4		-10	55
15670		44.64	11.07	0	40.4		-10	55
15690		44.27	11.07	0	40.4		-10	55
15710		44.17	11.07	0	40.4		-10	55
15730		43.79	11.07	0	40.4		-10	55
15750		43.77	11.07	0	40.4		-10	55
15770		43.74	11.07	0	40.4		-10	55
15790		43.54	11.07	0	40.4		-10	55
15810		43.34	11.07	0	40.4		-10	55
15815		43.34	11.07	0	40.4		-10	55
15830		43.04	11.07	0	40.4		-10	55
15850		42.91	11.07	0	40.4		-10	55
15870		42.83	11.07	0	40.4		-10	55
15880		42.83	11.07	0	40.4		-10	55
15890		42.7	11.07	0	40.4		-10	55
15910		42.55	11.07	0	40.4		-10	55
15930		42.07	11.07	0	40.4		-10	55
15940		42.07	11.07	0	40.4		-10	55
15950		42.07	11.07	0	40.4		-10	55
15970		42.19	11.07	0	40.4		-10	55
15990		42.02	11.07	0	40.4		-10	55
16005		42.02	11.07	0	40.4		-10	55
16010		41.61	11.07	0	40.4		-10	55
16030		41.34	11.07	0	40.4		-10	55
16050		41.41	11.07	0	40.4		-10	55
16065		41.41	11.07	0	40.4		-10	55
16070		41.32	11.07	0	40.4		-10	55
16090		41.29	11.07	0	40.4		-10	55
16110		41.23	11.07	0	40.4		-10	55
16125		41.23	11.07	0	40.4		-10	55
16130		40.86	11.07	0	40.4		-10	55
16150		40.79	11.07	0	40.4		-10	55
16170		40.99	11.07	0	40.4		-10	55
16190		40.85	11.14	0	40.4		-10	55
16210		40.78	11.14	0	40.4		-10	55
16230		40.55	11.14	0	40.4		-10	55
16250		40.41	11.14	0	40.4		-10	55
16270		40.76	11.14	0	40.4		-10	55
16290		40.68	11.14	0	40.4		-10	55
16310		40.55	11.14	0	40.4		-10	55
16315		40.55	11.14	0	40.4		-10	55
16330		40.47	11.14	0	40.4		-10	55
16350		40.38	11.14	0	40.4		-10	55
16370		40.69	11.14	0	40.4		-10	55
16375		40.69	11.14	0	40.4		-10	55
16390		40.61	11.14	0	40.4		-10	55
16410		40.54	11.14	0	40.4		-10	55
16430		40.48	11.14	0	40.4		-10	55
16440		40.48	11.14	0	40.4		-10	55
16450		40.45	11.14	0	40.4		-10	55
16470		40.75	11.14	0	40.4		-10	55
16490		40.65	11.14	0	40.4		-10	55
16500		40.65	11.14	0	40.4		-10	55
16510		40.71	11.14	0	40.4		-10	55
16530		40.77	11.14	0	40.4		-10	55
16550		40.87	11.14	0	40.4		-10	55
16565		40.87	11.14	0	40.4		-10	55
16570		41.04	11.14	0	40.4		-10	55
16590		41.28	11.14	0	40.4		-10	55
16610		41.24	11.14	0	40.4		-10	55
16625		41.24	11.14	0	40.4		-10	55
16630		41.26	11.14	0	40.4		-10	55
16650		41.5	11.14	0	40.4		-10	55
16670		41.89	11.14	0	40.4		-10	55
16690		41.99	11.21	0	40.4		-10	55
16710		42.09	11.21	0	40.4		-10	55
16730		42.08	11.21	0	40.4		-10	55
16750		42.23	11.21	0	40.4		-10	55
16770		42.69	11.21	0	40.4		-10	55
16790		43.04	11.21	0	40.4		-10	55
16810		43.04	11.21	0	40.4		-10	55
16815		43.04	11.21	0	40.4		-10	55
16830		43.14	11.21	0	40.4		-10	55
16850		43.35	11.21	0	40.4		-10	55
16870		43.8	11.21	0	40.4		-10	55
16875		43.8	11.21	0	40.4		-10	55
16890		44.09	11.21	0	40.4		-10	55
16910		44.17	11.21	0	40.4		-10	55
16930		44.15	11.21	0	40.4		-10	55
16940		44.15	11.21	0	40.4		-10	55
16950		44.37	11.21	0	40.4		-10	55
16970		44.86	11.21	0	40.4		-10	55
16990		45.21	11.21	0	40.4		-10	55
17000		45.21	11.21	0	40.4		-10	55
17010		45.16	11.21	0	40.4		-10	55
17030		45.17	11.21	0	40.4		-10	55
17050		45.55	11.21	0	40.4		-10	55
17060		45.55	11.21	0	40.4		-10	55
17070		45.95	11.21	0	40.4		-10	55
17090		46.14	11.21	0	40.4		-10	55
17110		46.2	11.21	0	40.4		-10	55
17125		46.2	11.21	0	40.4		-10	55
17130		46.4	11.21	0	40.4		-10	55
17150		46.58	11.21	0	40.4		-10	55
17170		46.85	11.21	0	40.4		-10	55
17190		47.12	11.11	0	40.4		-10	55
17210		47.4	11.11	0	40.4		-10	55
17230		47.51	11.11	0	40.4		-10	55
17250		47.53	11.11	0	40.4		-10	55
17270		47.81	11.11	0	40.4		-10	55
17290		48.22	11.11	0	40.4		-10	55
17310		48.34	11.11	0	40.4		-10	55
17315		48.34	11.11	0	40.4		-10	55
17330		48.3	11.11	0	40.4		-10	55
17350		48.38	11.11	0	40.4		-10	55
17370		48.78	11.11	0	40.4		-10	55
17375		48.78	11.11	0	40.4		-10	55
17390		49.02	11.11	0	40.4		-10	55
17410		49.19	11.11	0	40.4		-10	55
17430		49.4	11.11	0	40.4		-10	55
17440		49.4	11.11	0	40.4		-10	55
17450		49.27	11.11	0	40.4		-10	55
17470		49.62	11.11	0	40.4		-10	55
17490		49.79	11.11	0	40.4		-10	55
17500		49.79	11.11	0	40.4		-10	55
17510		49.88	11.11	0	40.4		-10	55
17530		49.96	11.11	0	40.4		-10	55
17550		49.78	11.11	0	40.4		-10	55
17560		49.78	11.11	0	40.4		-10	55
17570		50	11.11	0	40.4		-10	55
17590		50.34	11.11	0	40.4		-10	55
17610		50.19	11.11	0	40.4		-10	55
17625		50.19	11.11	0	40.4		-10	55
17630		50.09	11.11	0	40.4		-10	55
17650		50.15	11.11	0	40.4		-10	55
17670		50.38	11.11	0	40.4		-10	55
17685		50.38	11.11	0	40.4		-10	55
17690		50.57	11.11	0	40.4		-10	55
17710		50.49	11.11	0	40.4		-10	55
17730		50.35	11.11	0	40.4		-10	55
17750		50.41	11.39	0	40.4		-10	55
17770		50.52	11.39	0	40.4		-10	55
17790		50.43	11.39	0	40.4		-10	55
17810		50.26	11.39	0	40.4		-10	55
17830		50.21	11.39	0	40.4		-10	55
17850		49.93	11.39	0	40.4		-10	55
17870		49.86	11.39	0	40.4		-10	55
17875		49.86	11.39	0	40.4		-10	55
17890		50.03	11.39	0	40.4		-10	55
17910		49.75	11.39	0	40.4		-10	55
17930		49.56	11.39	0	40.4		-10	55
17935		49.56	11.39	0	40.4		-10	55
17950		49.22	11.39	0	40.4		-10	55
17970		49.17	11.39	0	40.4		-10	55
17990		48.98	11.39	0	40.4		-10	55
18000		48.98	11.39	0	40.4		-10	55
18010		48.84	11.39	0	40.4		-10	55
18030		48.31	11.39	0	40.4		-10	55
18050		48.11	11.39	0	40.4		-10	55
18060		48.11	11.39	0	40.4		-10	55
18070		48.02	11.39	0	40.4		-10	55
18090		47.96	11.39	0	40.4		-10	55
18110		47.73	11.39	0	40.4		-10	55
18125		47.73	11.39	0	40.4		-10	55
18130		47.28	11.39	0	40.4		-10	55
18150		46.97	11.39	0	40.4		-10	55
18170		46.91	11.39	0	40.4		-10	55
18185		46.91	11.39	0	40.4		-10	55
18190		46.78	11.39	0	40.4		-10	55
18210		46.71	11.39	0	40.4		-10	55
18230		46.27	11.39	0	40.4		-10	55
18250		45.72	11.26	0	40.4		-10	55
18270		45.78	11.26	0	40.4		-10	55
18290		45.8	11.26	0	40.4		-10	55
18310		45.49	11.26	0	40.4		-10	55
18330		45.26	11.26	0	40.4		-10	55
18350		44.88	11.26	0	40.4		-10	55
18370		45.14	11.26	0	40.4		-10	55
18375		45.14	11.26	0	40.4		-10	55
18390		44.74	11.26	0	40.4		-10	55
18410		44.6	11.26	0	40.4		-10	55
18430		44.26	11.26	0	40.4		-10	55
18435		44.26	11.26	0	40.4		-10	55
18450		43.97	11.26	0	40.4		-10	55
18470		44.17	11.26	0	40.4		-10	55
18490		44.04	11.26	0	40.4		-10	55
18500		44.04	11.26	0	40.4		-10	55
18510		43.8	11.26	0	40.4		-10	55
18530		43.58	11.26	0	40.4		-10	55
18550		43.19	11.26	0	40.4		-10	55
18560		43.19	11.26	0	40.4		-10	55
18570		43.27	11.26	0	40.4		-10	55
18590		43.13	11.26	0	40.4		-10	55
18610		42.99	11.26	0	40.4		-10	55
18625		42.99	11.26	0	40.4		-10	55
18630		42.64	11.26	0	40.4		-10	55
18650		42.42	11.26	0	40.4		-10	55
18670		42.26	11.26	0	40.4		-10	55
18685		42.26	11.26	0	40.4		-10	55
18690		42.33	11.26	0	40.4		-10	55
18710		42.12	11.26	0	40.4		-10	55
18730		41.93	11.26	0	40.4		-10	55
18745		41.93	11.26	0	40.4		-10	55
18750		41.55	11.26	0	40.4		-10	55
18770		41.54	11.26	0	40.4		-10	55
18790		41.5	11.26	0	40.4		-10	55
18810		41.42	11.45	0	40.4		-10	55
18830		41.12	11.45	0	40.4		-10	55
18850		41.06	11.45	0	40.4		-10	55
18870		41	11.45	0	40.4		-10	55
18890		41.07	11.45	0	40.4		-10	55
18910		40.85	11.45	0	40.4		-10	55
18930		40.74	11.45	0	40.4		-10	55
18935		40.74	11.45	0	40.4		-10	55
18950		40.61	11.45	0	40.4		-10	55
18970		40.53	11.45	0	40.4		-10	55
18990		40.65	11.45	0	40.4		-10	55
18995		40.65	11.45	0	40.4		-10	55
19010		40.72	11.45	0	40.4		-10	55
19030		40.36	11.45	0	40.4		-10	55
19050		40.21	11.45	0	40.4		-10	55
19060		40.21	11.45	0	40.4		-10	55
19070		40.28	11.45	0	40.4		-10	55
19090		40.47	11.45	0	40.4		-10	55
19110		40.54	11.45	0	40.4		-10	55
19120		40.54	11.45	0	40.4		-10	55
19130		40.48	11.45	0	40.4		-10	55
19150		40.35	11.45	0	40.4		-10	55
19170		40.36	11.45	0	40.4		-10	55
19185		40.36	11.45	0	40.4		-10	55
19190		40.64	11.45	0	40.4		-10	55
19210		40.62	11.45	0	40.4		-10	55
19230		40.65	11.45	0	40.4		-10	55
19245		40.65	11.45	0	40.4		-10	55
19250		40.44	11.45	0	40.4		-10	55
19270		40.69	11.45	0	40.4		-10	55
19290		40.95	11.45	0	40.4		-10	55
19310		41.08	11.65	0	40.4		-10	55
19330		41.11	11.65	0	40.4		-10	55
19350		41.1	11.65	0	40.4		-10	55
19370		41.16	11.65	0	40.4		-10	55
19390		41.51	11.65	0	40.4		-10	55
19410		41.67	11.65	0	40.4		-10	55
19430		41.82	11.65	0	40.4		-10	55
19435		41.82	11.65	0	40.4		-10	55
19450		41.95	11.65	0	40.4		-10	55
19470		42.01	11.65	0	40.4		-10	55
19490		42.4	11.65	0	40.4		-10	55
19495		42.4	11.65	0	40.4		-10	55
19510		42.75	11.65	0	40.4		-10	55
19530		42.84	11.65	0	40.4		-10	55
19550		42.99	11.65	0	40.4		-10	55
19560		42.99	11.65	0	40.4		-10	55
19570		43.06	11.65	0	40.4		-10	55
19590		43.38	11.65	0	40.4		-10	55
19610		43.75	11.65	0	40.4		-10	55
19620		43.75	11.65	0	40.4		-10	55
19630		43.85	11.65	0	40.4		-10	55
19650		43.97	11.65	0	40.4		-10	55
19670		44.25	11.65	0	40.4		-10	55
19685		44.25	11.65	0	40.4		-10	55
19690		44.53	11.65	0	40.4		-10	55
19710		44.81	11.65	0	40.4		-10	55
19730		44.94	11.65	0	40.4		-10	55
19745		44.94	11.65	0	40.4		-10	55
19750		45.13	11.65	0	40.4		-10	55
19770		45.34	11.65	0	40.4		-10	55
19790		45.54	11.65	0	40.4		-10	55
19810		45.86	11.62	0	40.4		-10	55
19830		46.09	11.62	0	40.4		-10	55
19850		46.16	11.62	0	40.4		-10	55
19870		46.38	11.62	0	40.4		-10	55
19890		46.82	11.62	0	40.4		-10	55
19910		46.99	11.62	0	40.4		-10	55
19930		47.14	11.62	0	40.4		-10	55
19935		47.14	11.62	0	40.4		-10	55
19950		47.16	11.62	0	40.4		-10	55
19970		47.42	11.62	0	40.4		-10	55
19990		47.87	11.62	0	40.4		-10	55
19995		47.87	11.62	0	40.4		-10	55
20010		48.1	11.62	0	40.4		-10	55
20030		48.02	11.62	0	40.4		-10	55
20050		48.26	11.62	0	40.4		-10	55
20055		48.26	11.62	0	40.4		-10	55
20070		48.2	11.62	0	40.4		-10	55
20090		48.59	11.62	0	40.4		-10	55
20110		48.89	11.62	0	40.4		-10	55
20120		48.89	11.62	0	40.4		-10	55
20130		48.8	11.62	0	40.4		-10	55
20150		48.99	11.62	0	40.4		-10	55
20170		49.22	11.62	0	40.4		-10	55
20180		49.22	11.62	0	40.4		-10	55
20190		49.49	11.62	0	40.4		-10	55
20210		49.53	11.62	0	40.4		-10	55
20230		49.55	11.62	0	40.4		-10	55
20245		49.55	11.62	0	40.4		-10	55
20250		49.7	11.62	0	40.4		-10	55
20270		49.65	11.62	0	40.4		-10	55
20290		50.04	11.62	0	40.4		-10	55
20305		50.04	11.62	0	40.4		-10	55
20310		50.12	11.62	0	40.4		-10	55
20330		50.13	11.62	0	40.4		-10	55
20350		50.09	11.62	0	40.4		-10	55
20370		49.99	11.69	0	40.4		-10	55
20390		50.31	11.69	0	40.4		-10	55
20410		50.12	11.69	0	40.4		-10	55
20430		50.09	11.69	0	40.4		-10	55
20450		50.21	11.69	0	40.4		-10	55
20470		50.24	11.69	0	40.4		-10	55
20490		50.33	11.69	0	40.4		-10	55
20495		50.33	11.69	0	40.4		-10	55
20510		50.36	11.69	0	40.4		-10	55
20530		50.26	11.69	0	40.4		-10	55
20550		50.02	11.69	0	40.4		-10	55
20555		50.02	11.69	0	40.4		-10	55
20570		49.99	11.69	0	40.4		-10	55
20590		50.03	11.69	0	40.4		-10	55
20610		50.13	11.69	0	40.4		-10	55
20620		50.13	11.69	0	40.4		-10	55
20630		49.95	11.69	0	40.4		-10	55
20650		49.61	11.69	0	40.4		-10	55
20670		49.5	11.69	0	40.4		-10	55
20680		49.5	11.69	0	40.4		-10	55
20690		49.56	11.69	0	40.4		-10	55
20710		49.49	11.69	0	40.4		-10	55
20730		49.06	11.69	0	40.4		-10	55
20745		49.06	11.69	0	40.4		-10	55
20750		48.92	11.69	0	40.4		-10	55
20770		48.69	11.69	0	40.4		-10	55
20790		48.74	11.69	0	40.4		-10	55
20805		48.74	11.69	0	40.4		-10	55
20810		48.5	11.69	0	40.4		-10	55
20830		48.14	11.69	0	40.4		-10	55
20850		47.86	11.69	0	40.4		-10	55
20870		47.52	11.8	0	40.4		-10	55
20890		47.57	11.8	0	40.4		-10	55
20910		47.33	11.8	0	40.4		-10	55
20930		46.97	11.8	0	40.4		-10	55
20950		46.71	11.8	0	40.4		-10	55
20970		46.42	11.8	0	40.4		-10	55
20990		46.51	11.8	0	40.4		-10	55
20995		46.51	11.8	0	40.4		-10	55
21010		46.24	11.8	0	40.4		-10	55
21030		45.8	11.8	0	40.4		-10	55
21050		45.56	11.8	0	40.4		-10	55
21055		45.56	11.8	0	40.4		-10	55
21070		45.18	11.8	0	40.4		-10	55
21090		45.35	11.8	0	40.4		-10	55
21110		45.24	11.8	0	40.4		-10	55
21120		45.24	11.8	0	40.4		-10	55
21130		44.97	11.8	0	40.4		-10	55
21150		44.66	11.8	0	40.4		-10	55
21170		44.4	11.8	0	40.4		-10	55
21180		44.4	11.8	0	40.4		-10	55
21190		44.43	11.8	0	40.4		-10	55
21210		44.34	11.8	0	40.4		-10	55
21230		44.03	11.8	0	40.4		-10	55
21245		44.03	11.8	0	40.4		-10	55
21250		43.84	11.8	0	40.4		-10	55
21270		43.62	11.8	0	40.4		-10	55
21290		43.6	11.8	0	40.4		-10	55
21305		43.6	11.8	0	40.4		-10	55
21310		43.48	11.8	0	40.4		-10	55
21330		43.29	11.8	0	40.4		-10	55
21350		43.03	11.8	0	40.4		-10	55
21365		43.03	11.8	0	40.4		-10	55
21370		42.82	11.8	0	40.4		-10	55
21390		42.68	11.8	0	40.4		-10	55
21410		42.77	11.8	0	40.4		-10	55
21430		42.54	11.88	0	40.4		-10	55
21450		42.23	11.88	0	40.4		-10	55
21470		42.01	11.88	0	40.4		-10	55
21490		41.95	11.88	0	40.4		-10	55
21495		41.95	11.88	0	40.4		-10	55
21510		41.88	11.88	0	40.4		-10	55
21530		41.85	11.88	0	40.4		-10	55
21550		41.16	11.88	0	40.4		-10	55
21555		41.16	11.88	0	40.4		-10	55
21570		41.28	11.88	0	40.4		-10	55
21590		41.27	11.88	0	40.4		-10	55
21610		41.16	11.88	0	40.4		-10	55
21615		41.16	11.88	0	40.4		-10	55
21630		41.12	11.88	0	40.4		-10	55
21650		40.95	11.88	0	40.4		-10	55
21670		40.65	11.88	0	40.4		-10	55
21680		40.65	11.88	0	40.4		-10	55
21690		40.84	11.88	0	40.4		-10	55
21710		40.72	11.88	0	40.4		-10	55
21730		40.66	11.88	0	40.4		-10	55
21740		40.66	11.88	0	40.4		-10	55
21750		40.56	11.88	0	40.4		-10	55
21770		40.35	11.88	0	40.4		-10	55
21790		40.42	11.88	0	40.4		-10	55
21805		40.42	11.88	0	40.4		-10	55
21810		40.63	11.88	0	40.4		-10	55
21830		40.55	11.88	0	40.4		-10	55
21850		40.47	11.88	0	40.4		-10	55
21865		40.47	11.88	0	40.4		-10	55
21870		40.2	11.88	0	40.4		-10	55
21890		40.4	11.88	0	40.4		-10	55
21910		40.63	11.88	0	40.4		-10	55
21930		40.7	11.87	0	40.4		-10	55
21950		40.42	11.87	0	40.4		-10	55
21970		40.35	11.87	0	40.4		-10	55
21990		40.61	11.87	0	40.4		-10	55
22010		40.86	11.87	0	40.4		-10	55
22030		41.01	11.87	0	40.4		-10	55
22050		40.9	11.87	0	40.4		-10	55
22055		40.9	11.87	0	40.4		-10	55
22070		41.12	11.87	0	40.4		-10	55
22090		41.35	11.87	0	40.4		-10	55
22110		41.53	11.87	0	40.4		-10	55
22115		41.53	11.87	0	40.4		-10	55
22130		41.64	11.87	0	40.4		-10	55
22150		41.62	11.87	0	40.4		-10	55
22170		41.8	11.87	0	40.4		-10	55
22180		41.8	11.87	0	40.4		-10	55
22190		42.09	11.87	0	40.4		-10	55
22210		42.15	11.87	0	40.4		-10	55
22230		42.53	11.87	0	40.4		-10	55
22240		42.53	11.87	0	40.4		-10	55
22250		42.41	11.87	0	40.4		-10	55
22270		42.66	11.87	0	40.4		-10	55
22290		42.97	11.87	0	40.4		-10	55
22305		42.97	11.87	0	40.4		-10	55
22310		43.3	11.87	0	40.4		-10	55
22330		43.64	11.87	0	40.4		-10	55
22350		43.69	11.87	0	40.4		-10	55
22365		43.69	11.87	0	40.4		-10	55
22370		43.59	11.87	0	40.4		-10	55
22390		44.29	11.87	0	40.4		-10	55
22410		44.35	11.87	0	40.4		-10	55
22430		44.74	11.67	0	40.4		-10	55
22450		44.77	11.67	0	40.4		-10	55
22470		44.8	11.67	0	40.4		-10	55
22490		45.21	11.67	0	40.4		-10	55
22510		45.4	11.67	0	40.4		-10	55
22530		45.66	11.67	0	40.4		-10	55
22550		45.88	11.67	0	40.4		-10	55
22555		45.88	11.67	0	40.4		-10	55
22570		45.98	11.67	0	40.4		-10	55
22590		46.22	11.67	0	40.4		-10	55
22610		46.43	11.67	0	40.4		-10	55
22615		46.43	11.67	0	40.4		-10	55
22630		46.93	11.67	0	40.4		-10	55
22650		47.13	11.67	0	40.4		-10	55
22670		46.91	11.67	0	40.4		-10	55
22675		46.91	11.67	0	40.4		-10	55
22690		47.31	11.67	0	40.4		-10	55
22710		47.59	11.67	0	40.4		-10	55
22730		47.83	11.67	0	40.4		-10	55
22740		47.83	11.67	0	40.4		-10	55
22750		47.94	11.67	0	40.4		-10	55
22770		47.93	11.67	0	40.4		-10	55
22790		48.26	11.67	0	40.4		-10	55
22805		48.26	11.67	0	40.4		-10	55
22810		48.51	11.67	0	40.4		-10	55
22830		48.72	11.67	0	40.4		-10	55
22850		48.81	11.67	0	40.4		-10	55
22865		48.81	11.67	0	40.4		-10	55
22870		48.98	11.67	0	40.4		-10	55
22890		49.1	11.67	0	40.4		-10	55
22910		49.45	11.67	0	40.4		-10	55
22925		49.45	11.67	0	40.4		-10	55
22930		49.5	11.67	0	40.4		-10	55
22950		49.69	11.67	0	40.4		-10	55
22970		49.54	11.67	0	40.4		-10	55
22990		49.73	11.75	0	40.4		-10	55
23010		50.11	11.75	0	40.4		-10	55
23030		50.16	11.75	0	40.4		-10	55
23050		50.04	11.75	0	40.4		-10	55
23070		50.05	11.75	0	40.4		-10	55
23090		50.13	11.75	0	40.4		-10	55
23110		50.27	11.75	0	40.4		-10	55
23115		50.27	11.75	0	40.4		-10	55
23130		50.45	11.75	0	40.4		-10	55
23150		50.43	11.75	0	40.4		-10	55
23170		50.25	11.75	0	40.4		-10	55
23175		50.25	11.75	0	40.4		-10	55
23190		50.26	11.75	0	40.4		-10	55
23210		50.38	11.75	0	40.4		-10	55
23230		50.46	11.75	0	40.4		-10	55
23240		50.46	11.75	0	40.4		-10	55
23250		50.22	11.75	0	40.4		-10	55
23270		50.02	11.75	0	40.4		-10	55
23290		50	11.75	0	40.4		-10	55
23300		50	11.75	0	40.4		-10	55
23310		50.15	11.75	0	40.4		-10	55
23330		50.08	11.75	0	40.4		-10	55
23350		49.9	11.75	0	40.4		-10	55
23365		49.9	11.75	0	40.4		-10	55
23370		49.68	11.75	0	40.4		-10	55
23390		49.58	11.75	0	40.4		-10	55
23410		49.58	11.75	0	40.4		-10	55
23425		49.58	11.75	0	40.4		-10	55
23430		49.38	11.75	0	40.4		-10	55
23450		49.21	11.75	0	40.4		-10	55
23470		48.63	11.75	0	40.4		-10	55
23490		48.66	12.07	0	40.4		-10	55
23510		48.68	12.07	0	40.4		-10	55
23530		48.46	12.07	0	40.4		-10	55
23550		48.3	12.07	0	40.4		-10	55
23570		47.66	12.07	0	40.4		-10	55
23590		47.51	12.07	0	40.4		-10	55
23610		47.51	12.07	0	40.4		-10	55
23615		47.51	12.07	0	40.4		-10	55
23630		47.34	12.07	0	40.4		-10	55
23650		47.16	12.07	0	40.4		-10	55
23670		46.58	12.07	0	40.4		-10	55
23675		46.58	12.07	0	40.4		-10	55
23690		46.39	12.07	0	40.4		-10	55
23710		46.33	12.07	0	40.4		-10	55
23730		46.34	12.07	0	40.4		-10	55
23740		46.34	12.07	0	40.4		-10	55
23750		46.19	12.07	0	40.4		-10	55
23770		45.56	12.07	0	40.4		-10	55
23790		45.39	12.07	0	40.4		-10	55
23800		45.39	12.07	0	40.4		-10	55
23810		45.46	12.07	0	40.4		-10	55
23830		45.31	12.07	0	40.4		-10	55
23850		44.97	12.07	0	40.4		-10	55
23865		44.97	12.07	0	40.4		-10	55
23870		44.76	12.07	0	40.4		-10	55
23890		44.5	12.07	0	40.4		-10	55
23910		44.45	12.07	0	40.4		-10	55
23925		44.45	12.07	0	40.4		-10	55
23930		44.34	12.07	0	40.4		-10	55
23950		44.18	12.07	0	40.4		-10	55
23970		43.82	12.07	0	40.4		-10	55
23990		43.69	11.82	0	40.4		-10	55
24010		43.77	11.82	0	40.4		-10	55
24030		43.53	11.82	0	40.4		-10	55
24050		43.24	11.82	0	40.4		-10	55
24070		42.88	11.82	0	40.4		-10	55
24090		42.75	11.82	0	40.4		-10	55
24110		42.72	11.82	0	40.4		-10	55
24115		42.72	11.82	0	40.4		-10	55
24130		42.81	11.82	0	40.4		-10	55
24150		42.34	11.82	0	40.4		-10	55
24170		42.16	11.82	0	40.4		-10	55
24175		42.16	11.82	0	40.4		-10	55
24190		42	11.82	0	40.4		-10	55
24210		41.93	11.82	0	40.4		-10	55
24230		41.88	11.82	0	40.4		-10	55
24235		41.88	11.82	0	40.4		-10	55
24250		41.82	11.82	0	40.4		-10	55
24270		41.46	11.82	0	40.4		-10	55
24290		41.22	11.82	0	40.4		-10	55
24300		41.22	11.82	0	40.4		-10	55
24310		41.29	11.82	0	40.4		-10	55
24330		41.16	11.82	0	40.4		-10	55
24350		41.14	11.82	0	40.4		-10	55
24360		41.14	11.82	0	40.4		-10	55
24370		40.85	11.82	0	40.4		-10	55
24390		40.81	11.82	0	40.4		-10	55
24410		40.84	11.82	0	40.4		-10	55
24425		40.84	11.82	0	40.4		-10	55
24430		40.92	11.82	0	40.4		-10	55
24450		40.83	11.82	0	40.4		-10	55
24470		40.5	11.82	0	40.4		-10	55
24485		40.5	11.82	1	40.4		-10	55
24490		40.44	11.82	1	40.4		-10	55
24510		40.67	11.82	1	40.4		-10	55
24530		40.56	11.82	1	40.4		-10	55
24550		40.45	12.02	1	40.4		-10	55
24570		40.36	12.02	1	40.4		-10	55
24590		40.29	12.02	1	40.4		-10	55
24610		40.42	12.02	1	40.4		-10	55
24630		40.4	12.02	1	40.4		-10	55
24650		40.52	12.02	1	40.4		-10	55
24670		40.44	12.02	1	40.4		-10	55
24675		40.44	12.02	1	40.4		-10	55
24690		40.49	12.02	1	40.4		-10	55
24710		40.66	12.02	1	40.4		-10	55
24730		40.85	12.02	1	40.4		-10	55
24735		40.85	12.02	1	40.4		-10	55
24750		40.84	12.02	1	40.4		-10	55
24770		40.68	12.02	1	40.4		-10	55
24790		40.82	12.02	1	40.4		-10	55
24800		40.82	12.02	1	40.4		-10	55
24810		41.08	12.02	1	40.4		-10	55
24830		41.19	12.02	1	40.4		-10	55
24850		41.31	12.02	1	40.4		-10	55
24860		41.31	12.02	1	40.4		-10	55
24870		41.33	12.02	1	40.4		-10	55
24890		41.5	12.02	1	40.4		-10	55
24910		41.71	12.02	1	40.4		-10	55
24925		41.71	12.02	1	40.4		-10	55
24930		42.15	12.02	1	40.4		-10	55
24950		42.2	12.02	1	40.4		-10	55
24970		42.19	12.02	1	40.4		-10	55
24985		42.19	12.02	1	40.4		-10	55
24990		42.36	12.02	1	40.4		-10	55
25010		42.72	12.02	1	40.4		-10	55
25030		43.05	12.02	1	40.4		-10	55
25050		43.25	11.97	1	40.4		-10	55
25070		43.32	11.97	1	40.4		-10	55
25090		43.45	11.97	1	40.4		-10	55
25110		43.85	11.97	1	40.4		-10	55
25130		44.06	11.97	1	40.4		-10	55
25150		44.28	11.97	1	40.4		-10	55
25170		44.4	11.97	1	40.4		-10	55
25175		44.4	11.97	1	40.4		-10	55
25190		44.55	11.97	1	40.4		-10	55
25210		44.65	11.97	1	40.4		-10	55
25230		45.14	11.97	1	40.4		-10	55
25235		45.14	11.97	1	40.4		-10	55
25250		45.47	11.97	1	40.4		-10	55
25270		45.46	11.97	1	40.4		-10	55
25290		45.65	11.97	1	40.4		-10	55
25300		45.65	11.97	1	40.4		-10	55
25310		46.02	11.97	1	40.4		-10	55
25330		46.36	11.97	1	40.4		-10	55
25350		46.49	11.97	1	40.4		-10	55
25360		46.49	11.97	1	40.4		-10	55
25370		46.48	11.97	1	40.4		-10	55
25390		46.55	11.97	1	40.4		-10	55
25410		47.01	11.97	1	40.4		-10	55
25425		47.01	11.97	1	40.4		-10	55
25430		47.26	11.97	1	40.4		-10	55
25450		47.55	11.97	1	40.4		-10	55
25470		47.51	11.97	1	40.4		-10	55
25485		47.51	11.97	1	40.4		-10	55
25490		47.7	11.97	1	40.4		-10	55
25510		47.97	11.97	1	40.4		-10	55
25530		48.13	11.97	1	40.4		-10	55
25545		48.13	11.97	1	40.4		-10	55
25550		48.52	11.97	1	40.4		-10	55
25570		48.5	11.97	1	40.4		-10	55
25590		48.5	11.97	1	40.4		-10	55
25610		48.76	12.08	1	40.4		-10	55
25630		49.09	12.08	1	40.4		-10	55
25650		49.33	12.08	1	40.4		-10	55
25670		49.31	12.08	1	40.4		-10	55
25690		49.22	12.08	1	40.4		-10	55
25710		49.56	12.08	1	40.4		-10	55
25730		49.86	12.08	1	40.4		-10	55
25735		49.86	12.08	1	40.4		-10	55
25750		49.86	12.08	1	40.4		-10	55
25770		49.92	12.08	1	40.4		-10	55
25790		50	12.08	1	40.4		-10	55
25795		50	12.08	1	40.4		-10	55
25810		50.05	12.08	1	40.4		-10	55
25830		50.33	12.08	1	40.4		-10	55
25850		50.17	12.08	1	40.4		-10	55
25860		50.17	12.08	1	40.4		-10	55
25870		50.15	12.08	1	40.4		-10	55
25890		50.07	12.08	1	40.4		-10	55
25910		50.17	12.08	1	40.4		-10	55
25920		50.17	12.08	1	40.4		-10	55
25930		50.32	12.08	1	40.4		-10	55
25950		50.42	12.08	1	40.4		-10	55
25970		50.3	12.08	1	40.4		-10	55
25985		50.3	12.08	1	40.4		-10	55
25990		50.06	12.08	1	40.4		-10	55
26010		50.22	12.08	1	40.4		-10	55
26030		50.4	12.08	1	40.4		-10	55
26045		50.4	12.08	1	40.4		-10	55
26050		50.22	12.08	1	40.4		-10	55
26070		49.96	12.08	1	40.4		-10	55
26090		49.91	12.08	1	40.4		-10	55
26110		49.94	12.08	1	40.4		-10	55
26130		49.75	12.08	1	40.4		-10	55
26150		49.62	12.08	1	40.4		-10	55
26170		49.46	12.08	1	40.4		-10	55
26190		49.03	12.08	1	40.4		-10	55
26210		48.91	12.08	1	40.4		-10	55
26230		49.04	12.08	1	40.4		-10	55
26235		49.04	12.08	1	40.4		-10	55
26250		48.75	12.08	1	40.4		-10	55
26270		48.42	12.08	1	40.4		-10	55
26290		48.16	12.08	1	40.4		-10	55
26295		48.16	12.08	1	40.4		-10	55
26310		47.93	12.08	1	40.4		-10	55
26330		48.13	12.08	1	40.4		-10	55
26350		47.64	12.08	1	40.4		-10	55
26360		47.64	12.08	1	40.4		-10	55
26370		47.33	12.08	1	40.4		-10	55
26390		46.93	12.08	1	40.4		-10	55
26410		46.77	12.08	1	40.4		-10	55
26420		46.77	12.08	1	40.4		-10	55
26430		46.78	12.08	1	40.4		-10	55
26450		46.43	12.08	1	40.4		-10	55
26470		46.23	12.08	1	40.4		-10	55
26485		46.23	12.08	1	40.4		-10	55
26490		45.92	12.08	1	40.4		-10	55
26510		45.59	12.08	1	40.4		-10	55
26530		45.66	12.08	1	40.4		-10	55
26545		45.66	12.08	1	40.4		-10	55
26550		45.56	12.08	1	40.4		-10	55
26570		45.09	12.08	1	40.4		-10	55
26590		44.95	12.08	1	40.4		-10	55
26610		44.73	12.1	1	40.4		-10	55
26630		44.66	12.1	1	40.4		-10	55
26650		44.64	12.1	1	40.4		-10	55
26670		44.38	12.1	1	40.4		-10	55
26690		44.01	12.1	1	40.4		-10	55
26710		43.91	12.1	1	40.4		-10	55
26730		44.04	12.1	1	40.4		-10	55
26735		44.04	12.1	1	40.4		-10	55
26750		43.76	12.1	1	40.4		-10	55
26770		43.55	12.1	1	40.4		-10	55
26790		43.23	12.1	1	40.4		-10	55
26795		43.23	12.1	1	40.4		-10	55
26810		43.04	12.1	1	40.4		-10	55
26830		43.08	12.1	1	40.4		-10	55
26850		42.92	12.1	1	40.4		-10	55
26860		42.92	12.1	1	40.4		-10	55
26870		42.71	12.1	1	40.4		-10	55
26890		42.38	12.1	1	40.4		-10	55
26910		42.26	12.1	1	40.4		-10	55
26920		42.26	12.1	1	40.4		-10	55
26930		42.17	12.1	1	40.4		-10	55
26950		42.09	12.1	1	40.4		-10	55
26970		41.87	12.1	1	40.4		-10	55
26980		41.87	12.1	0	40.4		-10	55
26990		41.66	12.1	0	40.4		-10	55
27010		41.47	12.1	0	40.4		-10	55
27030		41.55	12.1	0	40.4		-10	55
27045		41.55	12.1	0	40.4		-10	55
27050		41.47	12.1	0	40.4		-10	55
27070		41.24	12.1	0	40.4		-10	55
27090		41.15	12.1	0	40.4		-10	55
27110		40.86	12.48	0	40.4		-10	55
27130		41	12.48	0	40.4		-10	55
27150		41.04	12.48	0	40.4		-10	55
27170		40.6	12.48	0	40.4		-10	55
27190		40.56	12.48	0	40.4		-10	55
27210		40.53	12.48	0	40.4		-10	55
27230		40.54	12.48	0	40.4		-10	55
27250		40.57	12.48	0	40.4		-10	55
27270		40.53	12.48	0	40.4		-10	55
27290		40.31	12.48	0	40.4		-10	55
27295		40.31	12.48	0	40.4		-10	55
27310		40.45	12.48	0	40.4		-10	55
27330		40.45	12.48	0	40.4		-10	55
27350		40.54	12.48	0	40.4		-10	55
27355		40.54	12.48	0	40.4		-10	55
27370		40.49	12.48	0	40.4		-10	55
27390		40.32	12.48	0	40.4		-10	55
27410		40.51	12.48	0	40.4		-10	55
27420		40.51	12.48	0	40.4		-10	55
27430		40.41	12.48	0	40.4		-10	55
27450		40.52	12.48	0	40.4		-10	55
27470		40.59	12.48	0	40.4		-10	55
27480		40.59	12.48	0	40.4		-10	55
27490		40.45	12.48	0	40.4		-10	55
27510		40.46	12.48	0	40.4		-10	55
27530		40.89	12.48	0	40.4		-10	55
27545		40.89	12.48	0	40.4		-10	55
27550		41.01	12.48	0	40.4		-10	55
27570		41.11	12.48	0	40.4		-10	55
27590		40.89	12.48	0	40.4		-10	55
27605		40.89	12.48	0	40.4		-10	55
27610		41.09	12.48	0	40.4		-10	55
27630		41.51	12.48	0	40.4		-10	55
27650		41.35	12.48	0	40.4		-10	55
27670		41.71	12.17	0	40.4		-10	55
27690		41.71	12.17	0	40.4		-10	55
27710		42.04	12.17	0	40.4		-10	55
27730		42.39	12.17	0	40.4		-10	55
27750		42.42	12.17	0	40.4		-10	55
27770		42.58	12.17	0	40.4		-10	55
27790		42.79	12.17	0	40.4		-10	55
27795		42.79	12.17	0	40.4		-10	55
27810		42.94	12.17	0	40.4		-10	55
27830		43.14	12.17	0	40.4		-10	55
27850		43.48	12.17	0	40.4		-10	55
27855		43.48	12.17	0	40.4		-10	55
27870		43.76	12.17	0	40.4		-10	55
27890		43.76	12.17	0	40.4		-10	55
27910		43.96	12.17	0	40.4		-10	55
27920		43.96	12.17	0	40.4		-10	55
27930		44.27	12.17	0	40.4		-10	55
27950		44.51	12.17	0	40.4		-10	55
27970		44.64	12.17	0	40.4		-10	55
27980		44.64	12.17	0	40.4		-10	55
27990		44.85	12.17	0	40.4		-10	55
28010		45.01	12.17	0	40.4		-10	55
28030		45.38	12.17	0	40.4		-10	55
28045		45.38	12.17	0	40.4		-10	55
28050		45.76	12.17	0	40.4		-10	55
28070		45.86	12.17	0	40.4		-10	55
28090		46.03	12.17	0	40.4		-10	55
28105		46.03	12.17	0	40.4		-10	55
28110		46.19	12.17	0	40.4		-10	55
28130		46.46	12.17	0	40.4		-10	55
28150		46.7	12.17	0	40.4		-10	55
28170		46.76	12.17	0	40.4		-10	55
28190		46.92	12.17	0	40.4		-10	55
28210		47.09	12.17	0	40.4		-10	55
28230		47.55	12.17	0	40.4		-10	55
28250		47.77	12.17	0	40.4		-10	55
28270		47.88	12.17	0	40.4		-10	55
28290		47.99	12.17	0	40.4		-10	55
28295		47.99	12.17	0	40.4		-10	55
28310		48.04	12.17	0	40.4		-10	55
28330		48.29	12.17	0	40.4		-10	55
28350		48.68	12.17	0	40.4		-10	55
28355		48.68	12.17	0	40.4		-10	55
28370		48.69	12.17	0	40.4		-10	55
28390		48.64	12.17	0	40.4		-10	55
28410		48.94	12.17	0	40.4		-10	55
28420		48.94	12.17	0	40.4		-10	55
28430		49.22	12.17	0	40.4		-10	55
28450		49.4	12.17	0	40.4		-10	55
28470		49.48	12.17	0	40.4		-10	55
28480		49.48	12.17	0	40.4		-10	55
28490		49.53	12.17	0	40.4		-10	55
28510		49.65	12.17	0	40.4		-10	55
28530		49.81	12.17	0	40.4		-10	55
28540		49.81	12.17	0	40.4		-10	55
28550		49.88	12.17	0	40.4		-10	55
28570		49.96	12.17	0	40.4		-10	55
28590		49.86	12.17	0	40.4		-10	55
28605		49.86	12.17	0	40.4		-10	55
28610		49.87	12.17	0	40.4		-10	55
28630		50.14	12.17	0	40.4		-10	55
28650		50.24	12.17	0	40.4		-10	55
28665		50.24	12.17	0	40.4		-10	55
28670		50.29	12.17	0	40.4		-10	55
28690		50.08	12.17	0	40.4		-10	55
28710		49.99	12.17	0	40.4		-10	55
28730		50.17	12.25	0	40.4		-10	55
28750		50.29	12.25	0	40.4		-10	55
28770		50.35	12.25	0	40.4		-10	55
28790		50.29	12.25	0	40.4		-10	55
28810		50.09	12.25	0	40.4		-10	55
28830		50.21	12.25	0	40.4		-10	55
28850		50.27	12.25	0	40.4		-10	55
28855		50.27	12.25	0	40.4		-10	55
28870		49.85	12.25	0	40.4		-10	55
28890		49.8	12.25	0	40.4		-10	55
28910		49.82	12.25	0	40.4		-10	55
28915		49.82	12.25	0	40.4		-10	55
28930		49.53	12.25	0	40.4		-10	55
28950		49.59	12.25	0	40.4		-10	55
28970		49.25	12.25	0	40.4		-10	55
28980		49.25	12.25	0	40.4		-10	55
28990		49.13	12.25	0	40.4		-10	55
29010		48.64	12.25	0	40.4		-10	55
29030		48.65	12.25	0	40.4		-10	55
29040		48.65	12.25	0	40.4		-10	55
29050		48.68	12.25	0	40.4		-10	55
29070		48.24	12.25	0	40.4		-10	55
29090		48.12	12.25	0	40.4		-10	55
29105		48.12	12.25	0	40.4		-10	55
29110		47.86	12.25	0	40.4		-10	55
29130		47.68	12.25	0	40.4		-10	55
29150		47.66	12.25	0	40.4		-10	55
29165		47.66	12.25	0	40.4		-10	55
29170		47.24	12.25	0	40.4		-10	55
29190		47.03	12.25	0	40.4		-10	55
29210		46.65	12.25	0	40.4		-10	55
29230		46.43	12.23	0	40.4		-10	55
29250		46.52	12.23	0	40.4		-10	55
29270		46.29	12.23	0	40.4		-10	55
29290		45.86	12.23	0	40.4		-10	55
29310		45.5	12.23	0	40.4		-10	55
29330		45.4	12.23	0	40.4		-10	55
29350		45.4	12.23	0	40.4		-10	55
29355		45.4	12.23	0	40.4		-10	55
29370		45.17	12.23	0	40.4		-10	55
29390		44.83	12.23	0	40.4		-10	55
29410		44.55	12.23	0	40.4		-10	55
29415		44.55	12.23	0	40.4		-10	55
29430		44.53	12.23	0	40.4		-10	55
29450		44.47	12.23	0	40.4		-10	55
29470		44.11	12.23	0	40.4		-10	55
29480		44.11	12.23	0	40.4		-10	55
29490		44.11	12.23	0	40.4		-10	55
29510		43.68	12.23	0	40.4		-10	55
29530		43.71	12.23	0	40.4		-10	55
29540		43.71	12.23	0	40.4		-10	55
29550		43.68	12.23	0	40.4		-10	55
29570		43.43	12.23	0	40.4		-10	55
29590		43.31	12.23	0	40.4		-10	55
29605		43.31	12.23	1	40.4		-10	55
29610		42.88	12.23	1	40.4		-10	55
29630		42.95	12.23	1	40.4		-10	55
29650		42.77	12.23	1	40.4		-10	55
29665		42.77	12.23	1	40.4		-10	55
29670		42.49	12.23	1	40.4		-10	55
29690		42.39	12.23	1	40.4		-10	55
29710		42.16	12.23	1	40.4		-10	55
29730		42.08	12.4	0	40.4		-10	55
29750		42.13	12.4	0	40.4		-10	55
29770		41.82	12.4	0	40.4		-10	55
29790		41.55	12.4	0	40.4		-10	55
29810		41.3	12.4	0	40.4		-10	55
29830		41.3	12.4	0	40.4		-10	55
29850		41.24	12.4	0	40.4		-10	55
29870		41.23	12.4	0	40.4		-10	55
29890		40.99	12.4	0	40.4		-10	55
29910		40.7	12.4	0	40.4		-10	55
29915		40.7	12.4	0	40.4		-10	55
29930		40.84	12.4	0	40.4		-10	55
29950		40.76	12.4	0	40.4		-10	55
29970		40.71	12.4	0	40.4		-10	55
29975		40.71	12.4	1	40.4		-10	55
29990		40.43	12.4	1	40.4		-10	55
30010		40.54	12.4	1	40.4		-10	55
30030		40.63	12.4	1	40.4		-10	55
30040		40.63	12.4	1	40.4		-10	55
30050		40.61	12.4	1	40.4		-10	55
30070		40.66	12.4	1	40.4		-10	55
30090		40.54	12.4	1	40.4		-10	55
30100		40.54	12.4	1	40.4		-10	55
30110		40.28	12.4	1	40.4		-10	55
30130		40.34	12.4	1	40.4		-10	55
30150		40.5	12.4	1	40.4		-10	55
30165		40.5	12.4	1	40.4		-10	55
30170		40.49	12.4	1	40.4		-10	55
30190		40.47	12.4	1	40.4		-10	55
30210		40.25	12.4	1	40.4		-10	55
30225		40.25	12.4	1	40.4		-10	55
30230		40.6	12.4	1	40.4		-10	55
30250		40.73	12.4	1	40.4		-10	55
30270		40.93	12.4	1	40.4		-10	55
30290		40.8	12.33	1	40.4		-10	55
30310		40.68	12.33	1	40.4		-10	55
30330		41.03	12.33	1	40.4		-10	55
30350		41.15	12.33	0	40.4		-10	55
30370		41.33	12.33	0	40.4		-10	55
30390		41.44	12.33	0	40.4		-10	55
30410		41.47	12.33	0	40.4		-10	55
30415		41.47	12.33	0	40.4		-10	55
30430		41.67	12.33	0	40.4		-10	55
30450		41.96	12.33	0	40.4		-10	55
30470		42.16	12.33	0	40.4		-10	55
30475		42.16	12.33	0	40.4		-10	55
30490		42.17	12.33	0	40.4		-10	55
30510		42.21	12.33	0	40.4		-10	55
30530		42.6	12.33	0	40.4		-10	55
30540		42.6	12.33	0	40.4		-10	55
30550		42.94	12.33	0	40.4		-10	55
30570		43.18	12.33	0	40.4		-10	55
30590		43.16	12.33	0	40.4		-10	55
30600		43.16	12.33	1	40.4		-10	55
30610		43.42	12.33	1	40.4		-10	55
30630		43.81	12.33	1	40.4		-10	55
30650		44.04	12.33	1	40.4		-10	55
30665		44.04	12.33	1	40.4		-10	55
30670		44.49	12.33	1	40.4		-10	55
30690		44.43	12.33	1	40.4		-10	55
30710		44.48	12.33	1	40.4		-10	55
30725		44.48	12.33	0	40.4		-10	55
30730		44.69	12.33	0	40.4		-10	55
30750		45.2	12.33	0	40.4		-10	55
30770		45.34	12.33	0	40.4		-10	55
30790		45.37	12.46	0	40.4		-10	55
30810		45.55	12.46	0	40.4		-10	55
30830		45.88	12.46	0	40.4		-10	55
30850		46.15	12.46	1	40.4		-10	55
30870		46.58	12.46	1	40.4		-10	55
30890		46.54	12.46	1	40.4		-10	55
30910		46.71	12.46	1	40.4		-10	55
30915		46.71	12.46	1	40.4		-10	55
30930		46.91	12.46	1	40.4		-10	55
30950		47.28	12.46	1	40.4		-10	55
30970		47.57	12.46	1	40.4		-10	55
30975		47.57	12.46	0	40.4		-10	55
30990		47.62	12.46	0	40.4		-10	55
31010		47.62	12.46	0	40.4		-10	55
31030		47.84	12.46	0	40.4		-10	55
31040		47.84	12.46	0	40.4		-10	55
31050		48.41	12.46	0	40.4		-10	55
31070		48.39	12.46	0	40.4		-10	55
31090		48.4	12.46	0	40.4		-10	55
31100		48.4	12.46	1	40.4		-10	55
31110		48.63	12.46	1	40.4		-10	55
31130		48.78	12.46	1	40.4		-10	55
31150		49.07	12.46	1	40.4		-10	55
31160		49.07	12.46	1	40.4		-10	55
31170		49.23	12.46	1	40.4		-10	55
31190		49.15	12.46	1	40.4		-10	55
31210		49.23	12.46	1	40.4		-10	55
31225		49.23	12.46	0	40.4		-10	55
31230		49.55	12.46	0	40.4		-10	55
31250		49.87	12.46	0	40.4		-10	55
31270		49.88	12.46	0	40.4		-10	55
31285		49.88	12.46	0	40.4		-10	55
31290		49.87	12.46	0	40.4		-10	55
31310		49.77	12.46	0	40.4		-10	55
31330		49.99	12.46	0	40.4		-10	55
31350		50.18	12.6	0	40.4		-10	55
31370		50.21	12.6	0	40.4		-10	55
31390		50.04	12.6	0	40.4		-10	55
31410		50.1	12.6	0	40.4		-10	55
31415		50.1	12.6	0	40.4		-10	55
31430		50.07	12.6	0	40.4		-10	55
31450		50.32	12.6	0	40.4		-10	55
31470		50.29	12.6	0	40.4		-10	55
31475		50.29	12.6	0	40.4		-10	55
31490		50.21	12.6	0	40.4		-10	55
31510		50.22	12.6	0	40.4		-10	55
31530		50.2	12.6	0	40.4		-10	55
31535		50.2	12.6	0	40.4		-10	55
31550		50.25	12.6	0	40.4		-10	55
31570		50.33	12.6	0	40.4		-10	55
31590		50.2	12.6	0	40.4		-10	55
31600		50.2	12.6	0	40.4		-10	55
31610		49.75	12.6	0	40.4		-10	55
31630		49.97	12.6	0	40.4		-10	55
31650		49.95	12.6	0	40.4		-10	55
31660		49.95	12.6	0	40.4		-10	55
31670		49.85	12.6	0	40.4		-10	55
31690		49.73	12.6	0	40.4		-10	55
31710		49.45	12.6	0	40.4		-10	55
31725		49.45	12.6	1	40.4		-10	55
31730		49.19	12.6	1	40.4		-10	55
31750		49.36	12.6	1	40.4		-10	55
31770		49.24	12.6	1	40.4		-10	55
31785		49.24	12.6	1	40.4		-10	55
31790		49.01	12.6	1	40.4		-10	55
31810		48.72	12.6	1	40.4		-10	55
31830		48.38	12.6	1	40.4		-10	55
31850		48.39	12.45	0	40.4		-10	55
31870		48.17	12.45	0	40.4		-10	55
31890		47.97	12.45	0	40.4		-10	55
31910		47.55	12.45	0	40.4		-10	55
31930		47.34	12.45	0	40.4		-10	55
31950		47.29	12.45	0	40.4		-10	55
31970		46.92	12.45	0	40.4		-10	55
31975		46.92	12.45	0	40.4		-10	55
31990		46.72	12.45	0	40.4		-10	55
32010		46.45	12.45	0	40.4		-10	55
32030		46.14	12.45	0	40.4		-10	55
32035		46.14	12.45	0	40.4		-10	55
32050		46.18	12.45	0	40.4		-10	55
32070		46	12.45	0	40.4		-10	55
32090		45.65	12.45	0	40.4		-10	55
32100		45.65	12.45	0	40.4		-10	55
32110		45.38	12.45	0	40.4		-10	55
32130		45.05	12.45	0	40.4		-10	55
32150		45.15	12.45	0	40.4		-10	55
32160		45.15	12.45	0	40.4		-10	55
32170		45.12	12.45	0	40.4		-10	55
[truncated: 306 more rows]
