# Supplementary material for: Clinical identification of the stimulus intensity to measure temporal summation of second pain
Source: Sci Rep. 2022 Jul 28;12:12915. doi: 10.1038/s41598-022-17171-6 (PMC9334644; doi:10.1038/s41598-022-17171-6)
Supplement: Supplementary file 2 — Supplementary Information 2. [file 41598_2022_17171_MOESM2_ESM.zip › 59 PT2.xlsx]

## Sheet: Sheet1
Timestamp [msec]	Heater [C]	Tec [C]	Water [C]	COVAS	Baseline [C]	Events	LimiterMin [C]	LimiterMax [C]
35		41.69
50		41.69	11.06	0	41.4		-10	55
55		41.61	11.06	0	41.4		-10	55
75		41.45	11.06	0	41.4		-10	55
95		41.61	11.06	0	41.4		-10	55
110		41.61	11.06	0	41.4		-10	55
115		41.74	11.06	0	41.4		-10	55
135		41.64	11.06	0	41.4		-10	55
155		41.63	11.06	0	41.4		-10	55
175		41.46	11.06	0	41.4		-10	55
195		41.64	11.06	0	41.4		-10	55
215		41.7	11.06	0	41.4		-10	55
235		41.55	11.06	0	41.4		-10	55
255		41.55	11.06	0	41.4		-10	55
275		41.38	11.06	0	41.4		-10	55
295		41.43	11.06	0	41.4		-10	55
300		41.43	11.06	0	41.4		-10	55
315		41.67	11.06	0	41.4		-10	55
335		41.49	11.06	0	41.4		-10	55
355		41.34	11.06	0	41.4		-10	55
360		41.34	11.06	0	41.4		-10	55
375		41.29	11.06	0	41.4		-10	55
395		41.32	11.06	0	41.4		-10	55
415		41.62	11.06	0	41.4		-10	55
420		41.62	11.06	0	41.4		-10	55
435		41.41	11.06	0	41.4		-10	55
455		41.45	11.06	0	41.4		-10	55
475		41.29	11.06	0	41.4		-10	55
485		41.29	11.06	0	41.4		-10	55
495		41.39	11.06	0	41.4		-10	55
515		41.54	11.06	0	41.4		-10	55
535		41.59	11.06	0	41.4		-10	55
545		41.59	11.06	0	41.4		-10	55
555		41.36	11.06	0	41.4		-10	55
575		41.31	11.06	0	41.4		-10	55
595		41.38	11.06	0	41.4		-10	55
610		41.38	10.94	0	41.4		-10	55
615		41.48	10.94	0	41.4		-10	55
635		41.55	10.94	0	41.4		-10	55
655		41.25	10.94	0	41.4		-10	55
670		41.25	10.94	0	41.4		-10	55
675		41.23	10.94	0	41.4		-10	55
695		41.32	10.94	0	41.4		-10	55
715		41.44	10.94	0	41.4		-10	55
735		41.51	10.94	0	41.4		-10	55
755		41.5	10.94	0	41.4		-10	55
775		41.19	10.94	0	41.4		-10	55
795		41.41	10.94	0	41.4		-10	55
815		41.38	10.94	0	41.4		-10	55
835		41.61	10.94	0	41.4		-10	55
855		41.48	10.94	0	41.4		-10	55
860		41.48	10.94	0	41.4		-10	55
875		41.2	10.94	0	41.4		-10	55
895		41.3	10.94	0	41.4		-10	55
915		41.58	10.94	0	41.4		-10	55
920		41.58	10.94	0	41.4		-10	55
935		41.53	10.94	0	41.4		-10	55
955		41.52	10.94	0	41.4		-10	55
975		41.2	10.94	0	41.4		-10	55
985		41.2	10.94	0	41.4		-10	55
995		41.35	10.94	0	41.4		-10	55
1015		41.54	10.94	0	41.4		-10	55
1035		41.53	10.94	0	41.4		-10	55
1045		41.53	10.94	0	41.4		-10	55
1055		41.42	10.94	0	41.4		-10	55
1075		41.31	10.94	0	41.4		-10	55
1095		41.46	10.94	0	41.4		-10	55
1110		41.46	10.84	0	41.4		-10	55
1115		41.48	10.84	0	41.4		-10	55
1135		41.57	10.84	0	41.4		-10	55
1155		41.48	10.84	0	41.4		-10	55
1170		41.48	10.84	0	41.4		-10	55
1175		41.36	10.84	0	41.4		-10	55
1195		41.23	10.84	0	41.4		-10	55
1215		41.63	10.84	0	41.4		-10	55
1235		41.65	10.84	0	41.4		-10	55
1255		41.61	10.84	0	41.4		-10	55
1275		41.41	10.84	0	41.4		-10	55
1295		41.35	10.84	0	41.4		-10	55
1315		41.4	10.84	0	41.4		-10	55
1335		41.7	10.84	0	41.4		-10	55
1355		41.48	10.84	0	41.4		-10	55
1360		41.48	10.84	0	41.4		-10	55
1375		41.25	10.84	0	41.4		-10	55
1395		41.53	10.84	0	41.4		-10	55
1415		41.52	10.84	0	41.4		-10	55
1420		41.52	10.84	0	41.4		-10	55
1435		41.62	10.84	0	41.4		-10	55
1455		41.5	10.84	0	41.4		-10	55
1475		41.45	10.84	0	41.4		-10	55
1485		41.45	10.84	0	41.4		-10	55
1495		41.37	10.84	0	41.4		-10	55
1515		41.54	10.84	0	41.4		-10	55
1535		41.62	10.84	0	41.4		-10	55
1545		41.62	10.84	0	41.4		-10	55
1555		41.61	10.84	0	41.4		-10	55
1575		41.35	10.84	0	41.4		-10	55
1595		41.42	10.84	0	41.4		-10	55
1605		41.42	10.84	0	41.4		-10	55
1615		41.61	10.84	0	41.4		-10	55
1635		41.67	10.84	0	41.4		-10	55
1655		41.51	10.84	0	41.4		-10	55
1670		41.51	10.73	0	41.4		-10	55
1675		41.3	10.73	0	41.4		-10	55
1695		41.42	10.73	0	41.4		-10	55
1715		41.49	10.73	0	41.4		-10	55
1735		41.54	10.73	0	41.4		-10	55
1755		41.62	10.73	0	41.4		-10	55
1775		41.09	10.73	0	41.4		-10	55
1795		41.38	10.73	0	41.4		-10	55
1815		41.55	10.73	0	41.4		-10	55
1835		41.62	10.73	0	41.4		-10	55
1855		41.56	10.73	0	41.4		-10	55
1875		41.23	10.73	0	41.4		-10	55
1895		41.24	10.73	0	41.4		-10	55
1915		41.33	10.73	0	41.4		-10	55
1920		41.33	10.73	0	41.4		-10	55
1935		41.53	10.73	0	41.4		-10	55
1955		41.41	10.73	0	41.4		-10	55
1975		41.48	10.73	0	41.4		-10	55
1980		41.48	10.73	0	41.4		-10	55
1995		41.16	10.73	0	41.4		-10	55
2015		41.42	10.73	0	41.4		-10	55
2035		41.61	10.73	0	41.4		-10	55
2045		41.61	10.73	0	41.4		-10	55
2055		41.57	10.73	0	41.4		-10	55
2075		41.39	10.73	0	41.4		-10	55
2095		41.38	10.73	0	41.4		-10	55
2105		41.38	10.73	0	41.4		-10	55
2115		41.42	10.73	0	41.4		-10	55
2135		41.61	10.73	0	41.4		-10	55
2155		41.51	10.73	0	41.4		-10	55
2170		41.51	10.79	0	41.4		-10	55
2175		41.34	10.79	0	41.4		-10	55
2195		41.27	10.79	0	41.4		-10	55
2215		41.42	10.79	0	41.4		-10	55
2230		41.42	10.79	0	41.4		-10	55
2235		41.63	10.79	0	41.4		-10	55
2255		41.41	10.79	0	41.4		-10	55
2275		41.34	10.79	0	41.4		-10	55
2295		41.23	10.79	0	41.4		-10	55
2315		41.42	10.79	0	41.4		-10	55
2335		41.66	10.79	0	41.4		-10	55
2355		41.5	10.79	0	41.4		-10	55
2375		41.4	10.79	0	41.4		-10	55
2395		41.25	10.79	0	41.4		-10	55
2415		41.57	10.79	0	41.4		-10	55
2420		41.57	10.79	0	41.4		-10	55
2435		41.58	10.79	0	41.4		-10	55
2455		41.64	10.79	0	41.4		-10	55
2475		41.5	10.79	0	41.4		-10	55
2480		41.5	10.79	0	41.4		-10	55
2495		41.27	10.79	0	41.4		-10	55
2515		41.44	10.79	0	41.4		-10	55
2535		41.55	10.79	0	41.4		-10	55
2545		41.55	10.79	0	41.4		-10	55
2555		41.52	10.79	0	41.4		-10	55
2575		41.28	10.79	0	41.4		-10	55
2595		41.24	10.79	0	41.4		-10	55
2610		41.24	10.79	0	41.4		-10	55
2615		41.35	10.79	0	41.4		-10	55
2635		41.55	10.79	0	41.4		-10	55
2655		41.4	10.79	0	41.4		-10	55
2670		41.4	10.64	0	41.4		-10	55
2675		41.24	10.64	0	41.4		-10	55
2695		41.23	10.64	0	41.4		-10	55
2715		41.46	10.64	0	41.4		-10	55
2730		41.46	10.64	0	41.4		-10	55
2735		41.38	10.64	0	41.4		-10	55
2755		41.66	10.64	0	41.4		-10	55
2775		41.39	10.64	0	41.4		-10	55
2795		41.41	10.64	0	41.4		-10	55
2815		41.44	10.64	0	41.4		-10	55
2835		41.56	10.64	0	41.4		-10	55
2855		41.5	10.64	0	41.4		-10	55
2875		41.44	10.64	0	41.4		-10	55
2895		41.23	10.64	0	41.4		-10	55
2915		41.37	10.64	0	41.4		-10	55
2935		41.53	10.64	0	41.4		-10	55
2955		41.54	10.64	0	41.4		-10	55
2975		41.3	10.64	0	41.4		-10	55
2980		41.3	10.64	0	41.4		-10	55
2995		41.24	10.64	0	41.4		-10	55
3015		41.51	10.64	0	41.4		-10	55
3035		41.53	10.64	0	41.4		-10	55
3045		41.53	10.64	0	41.4		-10	55
3055		41.58	10.64	0	41.4		-10	55
3075		41.4	10.64	0	41.4		-10	55
3095		41.32	10.64	0	41.4		-10	55
3105		41.32	10.64	0	41.4		-10	55
3115		41.38	10.64	0	41.4		-10	55
3135		41.31	10.64	0	41.4		-10	55
3155		41.49	10.64	0	41.4		-10	55
3165		41.49	10.64	0	41.4		-10	55
3175		41.44	10.64	0	41.4		-10	55
3195		41.22	10.64	0	41.4		-10	55
3215		41.25	10.64	0	41.4		-10	55
3230		41.25	10.71	0	41.4		-10	55
3235		41.67	10.71	0	41.4		-10	55
3255		41.63	10.71	0	41.4		-10	55
3275		41.36	10.71	0	41.4		-10	55
3295		41.25	10.71	0	41.4		-10	55
3315		41.37	10.71	0	41.4		-10	55
3335		41.55	10.71	0	41.4		-10	55
3355		41.47	10.71	0	41.4		-10	55
3375		41.37	10.71	0	41.4		-10	55
3395		41.3	10.71	0	41.4		-10	55
3415		41.32	10.71	0	41.4		-10	55
3435		41.38	10.71	0	41.4		-10	55
3455		41.53	10.71	0	41.4		-10	55
3475		41.47	10.71	0	41.4		-10	55
3480		41.47	10.71	0	41.4		-10	55
3495		41.33	10.71	0	41.4		-10	55
3515		41.37	10.71	0	41.4		-10	55
3535		41.52	10.71	0	41.4		-10	55
3540		41.52	10.71	0	41.4		-10	55
3555		41.46	10.71	0	41.4		-10	55
3575		41.46	10.71	0	41.4		-10	55
3595		41.28	10.71	0	41.4		-10	55
3605		41.28	10.71	0	41.4		-10	55
3615		41.47	10.71	0	41.4		-10	55
3635		41.64	10.71	0	41.4		-10	55
3655		41.69	10.71	0	41.4		-10	55
3665		41.69	10.71	0	41.4		-10	55
3675		41.34	10.71	0	41.4		-10	55
3695		41.25	10.71	0	41.4		-10	55
3715		41.42	10.71	0	41.4		-10	55
3730		41.42	10.74	0	41.4		-10	55
3735		41.53	10.74	0	41.4		-10	55
3755		41.63	10.74	0	41.4		-10	55
3775		41.42	10.74	0	41.4		-10	55
3790		41.42	10.74	0	41.4		-10	55
3795		41.27	10.74	0	41.4		-10	55
3815		41.24	10.74	0	41.4		-10	55
3835		41.59	10.74	0	41.4		-10	55
3855		41.55	10.74	0	41.4		-10	55
3875		41.43	10.74	0	41.4		-10	55
3895		41.35	10.74	0	41.4		-10	55
3915		41.28	10.74	0	41.4		-10	55
3935		41.56	10.74	0	41.4		-10	55
3955		41.47	10.74	0	41.4		-10	55
3975		41.46	10.74	0	41.4		-10	55
3980		41.46	10.74	0	41.4		-10	55
3995		41.26	10.74	0	41.4		-10	55
4015		41.33	10.74	0	41.4		-10	55
4035		41.44	10.74	0	41.4		-10	55
4040		41.44	10.74	0	41.4		-10	55
4055		41.6	10.74	0	41.4		-10	55
4075		41.36	10.74	0	41.4		-10	55
4095		41.31	10.74	0	41.4		-10	55
4105		41.31	10.74	0	41.4		-10	55
4115		41.33	10.74	0	41.4		-10	55
4135		41.41	10.74	0	41.4		-10	55
4155		41.52	10.74	0	41.4		-10	55
4165		41.52	10.74	0	41.4		-10	55
4175		41.39	10.74	0	41.4		-10	55
4195		41.18	10.74	0	41.4		-10	55
4215		41.37	10.74	0	41.4		-10	55
4230		41.37	10.63	0	41.4		-10	55
4235		41.43	10.63	0	41.4		-10	55
4255		41.34	10.63	0	41.4		-10	55
4275		41.32	10.63	0	41.4		-10	55
4290		41.32	10.63	0	41.4		-10	55
4295		41.24	10.63	0	41.4		-10	55
4315		41.29	10.63	0	41.4		-10	55
4335		41.55	10.63	0	41.4		-10	55
4355		41.49	10.63	0	41.4		-10	55
4375		41.46	10.63	0	41.4		-10	55
4395		41.42	10.63	0	41.4		-10	55
4415		41.23	10.63	0	41.4		-10	55
4435		41.52	10.63	0	41.4		-10	55
4455		41.53	10.63	0	41.4		-10	55
4475		41.37	10.63	0	41.4		-10	55
4495		41.64	10.63	0	41.4		-10	55
4515		41.48	10.63	0	41.4		-10	55
4535		41.48	10.63	0	41.4		-10	55
4540		41.48	10.63	0	41.4		-10	55
4555		41.57	10.63	0	41.4		-10	55
4575		41.4	10.63	0	41.4		-10	55
4595		41.41	10.63	0	41.4		-10	55
4600		41.41	10.63	0	41.4		-10	55
4615		41.24	10.63	0	41.4		-10	55
4635		41.45	10.63	0	41.4		-10	55
4655		41.46	10.63	0	41.4		-10	55
4665		41.46	10.63	0	41.4		-10	55
4675		41.4	10.63	0	41.4		-10	55
4695		41.32	10.63	0	41.4		-10	55
4715		41.38	10.63	0	41.4		-10	55
4725		41.38	10.63	0	41.4		-10	55
4735		41.42	10.63	0	41.4		-10	55
4755		41.54	10.63	0	41.4		-10	55
4775		41.59	10.63	0	41.4		-10	55
4790		41.59	10.44	0	41.4		-10	55
4795		41.44	10.44	0	41.4		-10	55
4815		41.31	10.44	0	41.4		-10	55
4835		41.36	10.44	0	41.4		-10	55
4850		41.36	10.44	0	41.4		-10	55
4855		41.54	10.44	0	41.4		-10	55
4875		41.46	10.44	0	41.4		-10	55
4895		41.34	10.44	0	41.4		-10	55
4915		41.19	10.44	0	41.4		-10	55
4935		41.47	10.44	0	41.4		-10	55
4955		41.35	10.44	0	41.4		-10	55
4975		41.38	10.44	0	41.4		-10	55
4995		41.36	10.44	0	41.4		-10	55
5015		41.21	10.44	0	41.4		-10	55
5035		41.37	10.44	0	41.4		-10	55
5040		41.37	10.44	0	41.4		-10	55
5055		41.47	10.44	0	41.4		-10	55
5075		41.45	10.44	0	41.4		-10	55
5095		41.18	10.44	0	41.4		-10	55
5100		41.18	10.44	0	41.4		-10	55
5115		41.26	10.44	0	41.4		-10	55
5135		41.49	10.44	0	41.4		-10	55
5155		41.54	10.44	0	41.4		-10	55
5165		41.54	10.44	0	41.4		-10	55
5175		41.34	10.44	0	41.4		-10	55
5195		41.28	10.44	0	41.4		-10	55
5215		41.55	10.44	0	41.4		-10	55
5225		41.55	10.44	0	41.4		-10	55
5235		41.55	10.44	0	41.4		-10	55
5255		41.67	10.44	0	41.4		-10	55
5275		41.87	10.44	0	41.4		-10	55
5290		41.87	10.61	0	41.4		-10	55
5295		41.67	10.61	0	41.4		-10	55
5315		41.63	10.61	0	41.4		-10	55
5335		42.1	10.61	0	41.4		-10	55
5350		42.1	10.61	0	41.4		-10	55
5355		42.12	10.61	0	41.4		-10	55
5375		42.19	10.61	0	41.4		-10	55
5395		42.18	10.61	0	41.4		-10	55
5415		42.33	10.61	0	41.4		-10	55
5435		42.48	10.61	0	41.4		-10	55
5455		42.9	10.61	0	41.4		-10	55
5475		42.95	10.61	0	41.4		-10	55
5495		42.99	10.61	0	41.4		-10	55
5515		43.25	10.61	0	41.4		-10	55
5535		43.41	10.61	0	41.4		-10	55
5540		43.41	10.61	0	41.4		-10	55
5555		43.7	10.61	0	41.4		-10	55
5575		43.94	10.61	0	41.4		-10	55
5595		43.79	10.61	0	41.4		-10	55
5600		43.79	10.61	0	41.4		-10	55
5615		44.01	10.61	0	41.4		-10	55
5635		44.24	10.61	0	41.4		-10	55
5655		44.47	10.61	0	41.4		-10	55
5665		44.47	10.61	0	41.4		-10	55
5675		44.72	10.61	0	41.4		-10	55
5695		44.51	10.61	0	41.4		-10	55
5715		44.85	10.61	0	41.4		-10	55
5725		44.85	10.61	0	41.4		-10	55
5735		44.9	10.61	0	41.4		-10	55
5755		45.42	10.61	0	41.4		-10	55
5775		45.44	10.61	0	41.4		-10	55
5790		45.44	10.49	0	41.4		-10	55
5795		45.53	10.49	0	41.4		-10	55
5815		45.63	10.49	0	41.4		-10	55
5835		45.88	10.49	0	41.4		-10	55
5850		45.88	10.49	0	41.4		-10	55
5855		46.15	10.49	0	41.4		-10	55
5875		46.59	10.49	0	41.4		-10	55
5895		46.44	10.49	0	41.4		-10	55
5910		46.44	10.49	0	41.4		-10	55
5915		46.37	10.49	0	41.4		-10	55
5935		46.84	10.49	0	41.4		-10	55
5955		47.06	10.49	0	41.4		-10	55
5975		47.12	10.49	0	41.4		-10	55
5995		47.32	10.49	0	41.4		-10	55
6015		47.18	10.49	0	41.4		-10	55
6035		47.5	10.49	0	41.4		-10	55
6055		47.83	10.49	0	41.4		-10	55
6075		48.03	10.49	0	41.4		-10	55
6095		47.97	10.49	0	41.4		-10	55
6100		47.97	10.49	0	41.4		-10	55
6115		48.15	10.49	0	41.4		-10	55
6135		48.28	10.49	0	41.4		-10	55
6155		48.56	10.49	0	41.4		-10	55
6160		48.56	10.49	0	41.4		-10	55
6175		48.78	10.49	0	41.4		-10	55
6195		48.61	10.49	0	41.4		-10	55
6215		48.83	10.49	0	41.4		-10	55
6225		48.83	10.49	0	41.4		-10	55
6235		48.98	10.49	0	41.4		-10	55
6255		49.22	10.49	0	41.4		-10	55
6275		49.35	10.49	0	41.4		-10	55
6285		49.35	10.49	0	41.4		-10	55
6295		49.35	10.49	0	41.4		-10	55
6315		49.31	10.49	0	41.4		-10	55
6335		49.63	10.49	0	41.4		-10	55
6350		49.63	10.54	0	41.4		-10	55
6355		50.12	10.54	0	41.4		-10	55
6375		50.13	10.54	0	41.4		-10	55
6395		50.16	10.54	0	41.4		-10	55
6410		50.16	10.54	0	41.4		-10	55
6415		50.09	10.54	0	41.4		-10	55
6435		50.24	10.54	0	41.4		-10	55
6455		50.67	10.54	0	41.4		-10	55
6475		50.74	10.54	0	41.4		-10	55
6495		50.62	10.54	0	41.4		-10	55
6515		50.5	10.54	0	41.4		-10	55
6535		50.82	10.54	0	41.4		-10	55
6555		50.96	10.54	0	41.4		-10	55
6575		51.19	10.54	0	41.4		-10	55
6595		51.07	10.54	0	41.4		-10	55
6600		51.07	10.54	0	41.4		-10	55
6615		51.12	10.54	0	41.4		-10	55
6635		51.18	10.54	0	41.4		-10	55
6655		51.32	10.54	0	41.4		-10	55
6660		51.32	10.54	0	41.4		-10	55
6675		51.45	10.54	0	41.4		-10	55
6695		51.41	10.54	0	41.4		-10	55
6715		51.18	10.54	0	41.4		-10	55
6725		51.18	10.54	0	41.4		-10	55
6735		51.51	10.54	0	41.4		-10	55
6755		51.73	10.54	0	41.4		-10	55
6775		51.67	10.54	0	41.4		-10	55
6785		51.67	10.54	0	41.4		-10	55
6795		51.56	10.54	0	41.4		-10	55
6815		51.38	10.54	0	41.4		-10	55
6835		51.35	10.54	0	41.4		-10	55
6850		51.35	10.56	0	41.4		-10	55
6855		51.64	10.56	0	41.4		-10	55
6875		51.48	10.56	0	41.4		-10	55
6895		51.14	10.56	0	41.4		-10	55
6910		51.14	10.56	0	41.4		-10	55
6915		50.72	10.56	0	41.4		-10	55
6935		50.72	10.56	0	41.4		-10	55
6955		50.7	10.56	0	41.4		-10	55
6975		50.55	10.56	0	41.4		-10	55
6995		50.26	10.56	0	41.4		-10	55
7015		50.1	10.56	0	41.4		-10	55
7035		49.74	10.56	0	41.4		-10	55
7055		49.96	10.56	0	41.4		-10	55
7075		49.54	10.56	0	41.4		-10	55
7095		49.37	10.56	0	41.4		-10	55
7100		49.37	10.56	0	41.4		-10	55
7115		48.86	10.56	0	41.4		-10	55
7135		48.63	10.56	0	41.4		-10	55
7155		48.55	10.56	0	41.4		-10	55
7160		48.55	10.56	0	41.4		-10	55
7175		48.34	10.56	0	41.4		-10	55
7195		48.12	10.56	0	41.4		-10	55
7215		47.66	10.56	0	41.4		-10	55
7220		47.66	10.56	0	41.4		-10	55
7235		47.47	10.56	0	41.4		-10	55
7255		47.51	10.56	0	41.4		-10	55
7275		47.24	10.56	0	41.4		-10	55
7285		47.24	10.56	0	41.4		-10	55
7295		46.87	10.56	0	41.4		-10	55
7315		46.46	10.56	0	41.4		-10	55
7335		46.53	10.56	0	41.4		-10	55
7350		46.53	10.58	0	41.4		-10	55
7355		46.4	10.58	0	41.4		-10	55
7375		46.43	10.58	0	41.4		-10	55
7395		45.8	10.58	0	41.4		-10	55
7410		45.8	10.58	0	41.4		-10	55
7415		45.49	10.58	0	41.4		-10	55
7435		45.44	10.58	0	41.4		-10	55
7455		45.36	10.58	0	41.4		-10	55
7470		45.36	10.58	0	41.4		-10	55
7475		45.2	10.58	0	41.4		-10	55
7495		45.04	10.58	0	41.4		-10	55
7515		44.66	10.58	0	41.4		-10	55
7535		44.54	10.58	0	41.4		-10	55
7555		44.58	10.58	0	41.4		-10	55
7575		44.31	10.58	0	41.4		-10	55
7595		44.1	10.58	0	41.4		-10	55
7615		43.93	10.58	0	41.4		-10	55
7635		43.75	10.58	0	41.4		-10	55
7655		43.77	10.58	0	41.4		-10	55
7660		43.77	10.58	0	41.4		-10	55
7675		43.58	10.58	0	41.4		-10	55
7695		43.35	10.58	0	41.4		-10	55
7715		43.14	10.58	0	41.4		-10	55
7720		43.14	10.58	0	41.4		-10	55
7735		42.86	10.58	0	41.4		-10	55
7755		42.82	10.58	0	41.4		-10	55
7775		42.91	10.58	0	41.4		-10	55
7785		42.91	10.58	0	41.4		-10	55
7795		42.62	10.58	0	41.4		-10	55
7815		42.23	10.58	0	41.4		-10	55
7835		42.26	10.58	0	41.4		-10	55
7845		42.26	10.58	0	41.4		-10	55
7855		42.19	10.58	0	41.4		-10	55
7875		42.22	10.58	0	41.4		-10	55
7895		42.06	10.58	0	41.4		-10	55
7910		42.06	10.46	0	41.4		-10	55
7915		41.97	10.46	0	41.4		-10	55
7935		41.79	10.46	0	41.4		-10	55
7955		41.88	10.46	0	41.4		-10	55
7970		41.88	10.46	0	41.4		-10	55
7975		41.98	10.46	0	41.4		-10	55
7995		41.74	10.46	0	41.4		-10	55
8015		41.6	10.46	0	41.4		-10	55
8035		41.37	10.46	0	41.4		-10	55
8055		41.68	10.46	0	41.4		-10	55
8075		41.84	10.46	0	41.4		-10	55
8095		41.69	10.46	0	41.4		-10	55
8115		41.53	10.46	0	41.4		-10	55
8135		41.4	10.46	0	41.4		-10	55
8155		41.59	10.46	0	41.4		-10	55
8160		41.59	10.46	0	41.4		-10	55
8175		41.64	10.46	0	41.4		-10	55
8195		41.6	10.46	0	41.4		-10	55
8215		41.58	10.46	0	41.4		-10	55
8220		41.58	10.46	0	41.4		-10	55
8235		41.62	10.46	0	41.4		-10	55
8255		41.85	10.46	0	41.4		-10	55
8275		42.08	10.46	0	41.4		-10	55
8285		42.08	10.46	0	41.4		-10	55
8295		41.94	10.46	0	41.4		-10	55
8315		41.92	10.46	0	41.4		-10	55
8335		41.89	10.46	0	41.4		-10	55
8345		41.89	10.46	0	41.4		-10	55
8355		42.34	10.46	0	41.4		-10	55
8375		42.38	10.46	0	41.4		-10	55
8395		42.64	10.46	0	41.4		-10	55
8410		42.64	10.54	0	41.4		-10	55
8415		42.51	10.54	0	41.4		-10	55
8435		42.66	10.54	0	41.4		-10	55
8455		43.01	10.54	0	41.4		-10	55
8470		43.01	10.54	0	41.4		-10	55
8475		43.17	10.54	0	41.4		-10	55
8495		43.3	10.54	0	41.4		-10	55
8515		43.48	10.54	0	41.4		-10	55
8535		43.44	10.54	0	41.4		-10	55
8555		43.85	10.54	0	41.4		-10	55
8575		44.23	10.54	0	41.4		-10	55
8595		44.27	10.54	0	41.4		-10	55
8615		44.35	10.54	0	41.4		-10	55
8635		44.65	10.54	0	41.4		-10	55
8655		44.91	10.54	0	41.4		-10	55
8660		44.91	10.54	0	41.4		-10	55
8675		45.16	10.54	0	41.4		-10	55
8695		45.41	10.54	0	41.4		-10	55
8715		45.59	10.54	0	41.4		-10	55
8720		45.59	10.54	0	41.4		-10	55
8735		45.48	10.54	0	41.4		-10	55
8755		45.94	10.54	0	41.4		-10	55
8775		46.1	10.54	0	41.4		-10	55
8780		46.1	10.54	0	41.4		-10	55
8795		46.46	10.54	0	41.4		-10	55
8815		46.32	10.54	0	41.4		-10	55
8835		46.55	10.54	0	41.4		-10	55
8845		46.55	10.54	0	41.4		-10	55
8855		46.92	10.54	0	41.4		-10	55
8875		47.17	10.54	0	41.4		-10	55
8895		47.3	10.54	0	41.4		-10	55
8905		47.3	10.54	0	41.4		-10	55
8915		47.23	10.54	0	41.4		-10	55
8935		47.57	10.54	0	41.4		-10	55
8955		47.93	10.54	0	41.4		-10	55
8970		47.93	10.6	0	41.4		-10	55
8975		48.22	10.6	0	41.4		-10	55
8995		48.33	10.6	0	41.4		-10	55
9015		48.29	10.6	0	41.4		-10	55
9030		48.29	10.6	0	41.4		-10	55
9035		48.42	10.6	0	41.4		-10	55
9055		48.73	10.6	0	41.4		-10	55
9075		49.03	10.6	0	41.4		-10	55
9095		49.28	10.6	0	41.4		-10	55
9115		49.27	10.6	0	41.4		-10	55
9135		49.1	10.6	0	41.4		-10	55
9155		49.62	10.6	0	41.4		-10	55
9175		49.83	10.6	0	41.4		-10	55
9195		49.96	10.6	0	41.4		-10	55
9215		49.95	10.6	0	41.4		-10	55
9220		49.95	10.6	0	41.4		-10	55
9235		50.03	10.6	0	41.4		-10	55
9255		50.41	10.6	0	41.4		-10	55
9275		50.71	10.6	0	41.4		-10	55
9280		50.71	10.6	0	41.4		-10	55
9295		50.92	10.6	0	41.4		-10	55
9315		50.76	10.6	0	41.4		-10	55
9335		50.94	10.6	0	41.4		-10	55
9345		50.94	10.6	0	41.4		-10	55
9355		51.15	10.6	0	41.4		-10	55
9375		51.29	10.6	0	41.4		-10	55
9395		51.4	10.6	0	41.4		-10	55
9405		51.4	10.6	0	41.4		-10	55
9415		51.35	10.6	0	41.4		-10	55
9435		51.36	10.6	0	41.4		-10	55
9455		51.66	10.6	0	41.4		-10	55
9470		51.66	10.51	0	41.4		-10	55
9475		51.73	10.51	0	41.4		-10	55
9495		51.86	10.51	0	41.4		-10	55
9515		51.75	10.51	0	41.4		-10	55
9530		51.75	10.51	0	41.4		-10	55
9535		51.56	10.51	0	41.4		-10	55
9555		52	10.51	0	41.4		-10	55
9575		51.89	10.51	0	41.4		-10	55
9595		51.9	10.51	0	41.4		-10	55
9615		51.42	10.51	0	41.4		-10	55
9635		51.56	10.51	0	41.4		-10	55
9655		51.35	10.51	0	41.4		-10	55
9675		51.4	10.51	0	41.4		-10	55
9695		51.43	10.51	0	41.4		-10	55
9715		51.15	10.51	0	41.4		-10	55
9720		51.15	10.51	0	41.4		-10	55
9735		50.77	10.51	0	41.4		-10	55
9755		50.71	10.51	0	41.4		-10	55
9775		50.67	10.51	0	41.4		-10	55
9780		50.67	10.51	0	41.4		-10	55
9795		50.46	10.51	0	41.4		-10	55
9815		50.13	10.51	0	41.4		-10	55
9835		49.88	10.51	0	41.4		-10	55
9845		49.88	10.51	0	41.4		-10	55
9855		49.82	10.51	0	41.4		-10	55
9875		49.53	10.51	0	41.4		-10	55
9895		49.4	10.51	0	41.4		-10	55
9905		49.4	10.51	0	41.4		-10	55
9915		49.01	10.51	0	41.4		-10	55
9935		48.84	10.51	0	41.4		-10	55
9955		48.59	10.51	0	41.4		-10	55
9970		48.59	10.48	0	41.4		-10	55
9975		48.54	10.48	0	41.4		-10	55
9995		48.23	10.48	0	41.4		-10	55
10015		47.67	10.48	0	41.4		-10	55
10030		47.67	10.48	0	41.4		-10	55
10035		47.54	10.48	0	41.4		-10	55
10055		47.34	10.48	0	41.4		-10	55
10075		47.29	10.48	0	41.4		-10	55
10090		47.29	10.48	0	41.4		-10	55
10095		46.92	10.48	0	41.4		-10	55
10115		46.6	10.48	0	41.4		-10	55
10135		46.31	10.48	0	41.4		-10	55
10155		46.35	10.48	0	41.4		-10	55
10175		46.2	10.48	0	41.4		-10	55
10195		45.96	10.48	0	41.4		-10	55
10215		45.79	10.48	0	41.4		-10	55
10235		45.37	10.48	0	41.4		-10	55
10255		45.35	10.48	0	41.4		-10	55
10275		45.26	10.48	0	41.4		-10	55
10280		45.26	10.48	0	41.4		-10	55
10295		44.99	10.48	0	41.4		-10	55
10315		44.87	10.48	0	41.4		-10	55
10335		44.46	10.48	0	41.4		-10	55
10340		44.46	10.48	0	41.4		-10	55
10355		44.47	10.48	0	41.4		-10	55
10375		44.41	10.48	0	41.4		-10	55
10395		44.28	10.48	0	41.4		-10	55
10405		44.28	10.48	0	41.4		-10	55
10415		43.96	10.48	0	41.4		-10	55
10435		43.69	10.48	0	41.4		-10	55
10455		43.69	10.48	0	41.4		-10	55
10465		43.69	10.48	0	41.4		-10	55
10475		43.79	10.48	0	41.4		-10	55
10495		43.5	10.48	0	41.4		-10	55
10515		43.39	10.48	0	41.4		-10	55
10530		43.39	10.49	0	41.4		-10	55
10535		42.89	10.49	0	41.4		-10	55
10555		42.82	10.49	0	41.4		-10	55
10575		42.89	10.49	0	41.4		-10	55
10590		42.89	10.49	0	41.4		-10	55
10595		42.81	10.49	0	41.4		-10	55
10615		42.58	10.49	0	41.4		-10	55
10635		42.28	10.49	0	41.4		-10	55
10655		42.23	10.49	0	41.4		-10	55
10675		42.33	10.49	0	41.4		-10	55
10695		42.31	10.49	0	41.4		-10	55
10715		41.99	10.49	0	41.4		-10	55
10735		41.84	10.49	0	41.4		-10	55
10755		41.83	10.49	0	41.4		-10	55
10775		41.89	10.49	0	41.4		-10	55
10780		41.89	10.49	0	41.4		-10	55
10795		41.85	10.49	0	41.4		-10	55
10815		41.75	10.49	0	41.4		-10	55
10835		41.65	10.49	0	41.4		-10	55
10840		41.65	10.49	0	41.4		-10	55
10855		41.55	10.49	0	41.4		-10	55
10875		41.67	10.49	0	41.4		-10	55
10895		41.78	10.49	0	41.4		-10	55
10905		41.78	10.49	0	41.4		-10	55
10915		41.51	10.49	0	41.4		-10	55
10935		41.55	10.49	0	41.4		-10	55
10955		41.56	10.49	0	41.4		-10	55
10965		41.56	10.49	0	41.4		-10	55
10975		41.77	10.49	0	41.4		-10	55
10995		41.9	10.49	0	41.4		-10	55
11015		41.58	10.49	0	41.4		-10	55
11030		41.58	10.88	0	41.4		-10	55
11035		41.62	10.88	0	41.4		-10	55
11055		41.63	10.88	0	41.4		-10	55
11075		41.79	10.88	0	41.4		-10	55
11090		41.79	10.88	0	41.4		-10	55
11095		41.8	10.88	0	41.4		-10	55
11115		41.99	10.88	0	41.4		-10	55
11135		41.84	10.88	0	41.4		-10	55
11155		41.91	10.88	0	41.4		-10	55
11175		42.39	10.88	0	41.4		-10	55
11195		42.49	10.88	0	41.4		-10	55
11215		42.43	10.88	0	41.4		-10	55
11235		42.34	10.88	0	41.4		-10	55
11255		42.6	10.88	0	41.4		-10	55
11275		42.82	10.88	0	41.4		-10	55
11280		42.82	10.88	0	41.4		-10	55
11295		43.14	10.88	0	41.4		-10	55
11315		43.07	10.88	0	41.4		-10	55
11335		43.2	10.88	0	41.4		-10	55
11340		43.2	10.88	0	41.4		-10	55
11355		43.47	10.88	0	41.4		-10	55
11375		43.75	10.88	0	41.4		-10	55
11395		44.02	10.88	0	41.4		-10	55
11405		44.02	10.88	0	41.4		-10	55
11415		43.96	10.88	0	41.4		-10	55
11435		44.11	10.88	0	41.4		-10	55
11455		44.41	10.88	0	41.4		-10	55
11465		44.41	10.88	0	41.4		-10	55
11475		44.8	10.88	0	41.4		-10	55
11495		45.04	10.88	0	41.4		-10	55
11515		45.22	10.88	0	41.4		-10	55
11525		45.22	10.88	0	41.4		-10	55
11535		45.2	10.88	0	41.4		-10	55
11555		45.54	10.88	0	41.4		-10	55
11575		45.74	10.88	0	41.4		-10	55
11590		45.74	10.48	0	41.4		-10	55
11595		46.12	10.48	0	41.4		-10	55
11615		46.09	10.48	0	41.4		-10	55
11635		46.39	10.48	0	41.4		-10	55
11650		46.39	10.48	0	41.4		-10	55
11655		46.59	10.48	0	41.4		-10	55
11675		46.83	10.48	0	41.4		-10	55
11695		47.13	10.48	0	41.4		-10	55
11715		47.2	10.48	0	41.4		-10	55
11735		47.33	10.48	0	41.4		-10	55
11755		47.6	10.48	0	41.4		-10	55
11775		47.88	10.48	0	41.4		-10	55
11795		48.11	10.48	0	41.4		-10	55
11815		48.26	10.48	0	41.4		-10	55
11835		48.3	10.48	0	41.4		-10	55
11840		48.3	10.48	0	41.4		-10	55
11855		48.63	10.48	0	41.4		-10	55
11875		48.95	10.48	0	41.4		-10	55
11895		49.03	10.48	0	41.4		-10	55
11900		49.03	10.48	0	41.4		-10	55
11915		49.22	10.48	0	41.4		-10	55
11935		49.23	10.48	0	41.4		-10	55
11955		49.5	10.48	0	41.4		-10	55
11965		49.5	10.48	0	41.4		-10	55
11975		49.81	10.48	0	41.4		-10	55
11995		49.87	10.48	0	41.4		-10	55
12015		50.03	10.48	0	41.4		-10	55
12025		50.03	10.48	0	41.4		-10	55
12035		50.04	10.48	0	41.4		-10	55
12055		50.33	10.48	0	41.4		-10	55
12075		50.62	10.48	0	41.4		-10	55
12090		50.62	10.73	0	41.4		-10	55
12095		50.79	10.73	0	41.4		-10	55
12115		50.84	10.73	0	41.4		-10	55
12135		50.79	10.73	0	41.4		-10	55
12150		50.79	10.73	0	41.4		-10	55
12155		50.96	10.73	0	41.4		-10	55
12175		51.18	10.73	0	41.4		-10	55
12195		51.3	10.73	0	41.4		-10	55
12215		51.48	10.73	0	41.4		-10	55
12235		51.21	10.73	0	41.4		-10	55
12255		51.36	10.73	0	41.4		-10	55
12275		51.81	10.73	0	41.4		-10	55
12295		51.91	10.73	0	41.4		-10	55
12315		51.69	10.73	0	41.4		-10	55
12335		51.63	10.73	0	41.4		-10	55
12340		51.63	10.73	0	41.4		-10	55
12355		51.73	10.73	0	41.4		-10	55
12375		51.7	10.73	0	41.4		-10	55
12395		51.76	10.73	0	41.4		-10	55
12400		51.76	10.73	0	41.4		-10	55
12415		51.8	10.73	0	41.4		-10	55
12435		51.35	10.73	0	41.4		-10	55
12455		51.38	10.73	0	41.4		-10	55
12465		51.38	10.73	0	41.4		-10	55
12475		51.56	10.73	0	41.4		-10	55
12495		51.46	10.73	0	41.4		-10	55
12515		51.2	10.73	0	41.4		-10	55
12525		51.2	10.73	0	41.4		-10	55
12535		50.8	10.73	0	41.4		-10	55
12555		50.66	10.73	0	41.4		-10	55
12575		50.55	10.73	0	41.4		-10	55
12590		50.55	10.63	0	41.4		-10	55
12595		50.37	10.63	0	41.4		-10	55
12615		50.15	10.63	0	41.4		-10	55
12635		49.92	10.63	0	41.4		-10	55
12650		49.92	10.63	0	41.4		-10	55
12655		49.52	10.63	0	41.4		-10	55
12675		49.56	10.63	0	41.4		-10	55
12695		49.31	10.63	0	41.4		-10	55
12710		49.31	10.63	0	41.4		-10	55
12715		49.15	10.63	0	41.4		-10	55
12735		48.69	10.63	0	41.4		-10	55
12755		48.42	10.63	0	41.4		-10	55
12775		48.22	10.63	0	41.4		-10	55
12795		48.08	10.63	0	41.4		-10	55
12815		47.82	10.63	0	41.4		-10	55
12835		47.64	10.63	0	41.4		-10	55
12855		47.21	10.63	0	41.4		-10	55
12875		47.12	10.63	0	41.4		-10	55
12895		46.99	10.63	0	41.4		-10	55
12900		46.99	10.63	0	41.4		-10	55
12915		46.63	10.63	0	41.4		-10	55
12935		46.48	10.63	0	41.4		-10	55
12955		46.03	10.63	0	41.4		-10	55
12965		46.03	10.63	0	41.4		-10	55
12975		46.17	10.63	0	41.4		-10	55
12995		46.01	10.63	0	41.4		-10	55
13015		45.77	10.63	0	41.4		-10	55
13025		45.77	10.63	0	41.4		-10	55
13035		45.49	10.63	0	41.4		-10	55
13055		45.32	10.63	0	41.4		-10	55
13075		45.29	10.63	0	41.4		-10	55
13085		45.29	10.63	0	41.4		-10	55
13095		45.12	10.63	0	41.4		-10	55
13115		44.94	10.63	0	41.4		-10	55
13135		44.52	10.63	0	41.4		-10	55
13150		44.52	10.73	0	41.4		-10	55
13155		44.24	10.73	0	41.4		-10	55
13175		44.5	10.73	0	41.4		-10	55
13195		44.22	10.73	0	41.4		-10	55
13210		44.22	10.73	0	41.4		-10	55
13215		43.97	10.73	0	41.4		-10	55
13235		43.67	10.73	0	41.4		-10	55
13255		43.8	10.73	0	41.4		-10	55
13275		43.64	10.73	0	41.4		-10	55
13295		43.42	10.73	0	41.4		-10	55
13315		43.3	10.73	0	41.4		-10	55
13335		42.96	10.73	0	41.4		-10	55
13355		42.76	10.73	0	41.4		-10	55
13375		42.82	10.73	0	41.4		-10	55
13395		42.7	10.73	0	41.4		-10	55
13400		42.7	10.73	0	41.4		-10	55
13415		42.59	10.73	0	41.4		-10	55
13435		42.3	10.73	0	41.4		-10	55
13455		42.11	10.73	0	41.4		-10	55
13460		42.11	10.73	0	41.4		-10	55
13475		42.26	10.73	0	41.4		-10	55
13495		42.17	10.73	0	41.4		-10	55
13515		42.21	10.73	0	41.4		-10	55
13525		42.21	10.73	0	41.4		-10	55
13535		41.86	10.73	0	41.4		-10	55
13555		41.64	10.73	0	41.4		-10	55
13575		41.68	10.73	0	41.4		-10	55
13585		41.68	10.73	0	41.4		-10	55
13595		41.83	10.73	0	41.4		-10	55
13615		42.01	10.73	0	41.4		-10	55
13635		41.64	10.73	0	41.4		-10	55
13650		41.64	10.73	0	41.4		-10	55
13655		41.46	10.73	0	41.4		-10	55
13675		41.67	10.73	0	41.4		-10	55
13695		41.8	10.73	0	41.4		-10	55
13710		41.8	10.73	0	41.4		-10	55
13715		41.77	10.73	0	41.4		-10	55
13735		41.56	10.73	0	41.4		-10	55
13755		41.51	10.73	0	41.4		-10	55
13775		41.69	10.73	0	41.4		-10	55
13795		41.71	10.73	0	41.4		-10	55
13815		41.87	10.73	0	41.4		-10	55
13835		41.56	10.73	0	41.4		-10	55
13855		41.68	10.73	0	41.4		-10	55
13875		41.87	10.73	0	41.4		-10	55
13895		41.93	10.73	0	41.4		-10	55
13900		41.93	10.73	0	41.4		-10	55
13915		42.03	10.73	0	41.4		-10	55
13935		41.89	10.73	0	41.4		-10	55
13955		42.13	10.73	0	41.4		-10	55
13960		42.13	10.73	0	41.4		-10	55
13975		42.16	10.73	0	41.4		-10	55
13995		42.46	10.73	0	41.4		-10	55
14015		42.54	10.73	0	41.4		-10	55
14025		42.54	10.73	0	41.4		-10	55
14035		42.66	10.73	0	41.4		-10	55
14055		42.7	10.73	0	41.4		-10	55
14075		42.88	10.73	0	41.4		-10	55
14085		42.88	10.73	0	41.4		-10	55
14095		43.22	10.73	0	41.4		-10	55
14115		43.42	10.73	0	41.4		-10	55
14135		43.51	10.73	0	41.4		-10	55
14150		43.51	10.64	0	41.4		-10	55
14155		43.69	10.64	0	41.4		-10	55
14175		43.89	10.64	0	41.4		-10	55
14195		44.2	10.64	0	41.4		-10	55
14210		44.2	10.64	0	41.4		-10	55
14215		44.39	10.64	0	41.4		-10	55
14235		44.41	10.64	0	41.4		-10	55
14255		44.57	10.64	0	41.4		-10	55
14275		44.81	10.64	0	41.4		-10	55
14295		45.32	10.64	0	41.4		-10	55
14315		45.36	10.64	0	41.4		-10	55
14335		45.44	10.64	0	41.4		-10	55
14355		45.79	10.64	0	41.4		-10	55
14375		45.98	10.64	0	41.4		-10	55
14395		46.46	10.64	0	41.4		-10	55
14415		46.53	10.64	0	41.4		-10	55
14435		46.78	10.64	0	41.4		-10	55
14455		46.73	10.64	0	41.4		-10	55
14460		46.73	10.64	0	41.4		-10	55
14475		47.04	10.64	0	41.4		-10	55
14495		47.48	10.64	0	41.4		-10	55
14515		47.68	10.64	0	41.4		-10	55
14520		47.68	10.64	0	41.4		-10	55
14535		47.68	10.64	0	41.4		-10	55
14555		47.92	10.64	0	41.4		-10	55
14575		48.17	10.64	0	41.4		-10	55
14585		48.17	10.64	0	41.4		-10	55
14595		48.46	10.64	0	41.4		-10	55
14615		48.67	10.64	0	41.4		-10	55
14635		48.65	10.64	0	41.4		-10	55
14645		48.65	10.64	0	41.4		-10	55
14655		48.76	10.64	0	41.4		-10	55
14675		49.1	10.64	0	41.4		-10	55
14695		49.39	10.64	0	41.4		-10	55
14710		49.39	10.73	0	41.4		-10	55
14715		49.63	10.73	0	41.4		-10	55
14735		49.58	10.73	0	41.4		-10	55
14755		49.62	10.73	0	41.4		-10	55
14770		49.62	10.73	0	41.4		-10	55
14775		49.88	10.73	0	41.4		-10	55
14795		50.11	10.73	0	41.4		-10	55
14815		50.39	10.73	0	41.4		-10	55
14835		50.33	10.73	0	41.4		-10	55
14855		50.51	10.73	0	41.4		-10	55
14875		50.61	10.73	0	41.4		-10	55
14895		51.09	10.73	0	41.4		-10	55
14915		51.07	10.73	0	41.4		-10	55
14935		51.11	10.73	0	41.4		-10	55
14955		51.1	10.73	0	41.4		-10	55
14960		51.1	10.73	0	41.4		-10	55
14975		51.31	10.73	0	41.4		-10	55
14995		51.55	10.73	0	41.4		-10	55
15015		51.61	10.73	0	41.4		-10	55
15020		51.61	10.73	0	41.4		-10	55
15035		51.42	10.73	0	41.4		-10	55
15055		51.37	10.73	0	41.4		-10	55
15075		51.57	10.73	0	41.4		-10	55
15085		51.57	10.73	0	41.4		-10	55
15095		51.5	10.73	0	41.4		-10	55
15115		51.73	10.73	0	41.4		-10	55
15135		51.67	10.73	0	41.4		-10	55
15145		51.67	10.73	0	41.4		-10	55
15155		51.43	10.73	0	41.4		-10	55
15175		51.6	10.73	0	41.4		-10	55
15195		51.48	10.73	0	41.4		-10	55
15210		51.48	10.91	0	41.4		-10	55
15215		51.5	10.91	0	41.4		-10	55
15235		51.38	10.91	0	41.4		-10	55
15255		51.12	10.91	0	41.4		-10	55
15270		51.12	10.91	0	41.4		-10	55
15275		51.02	10.91	0	41.4		-10	55
15295		51.02	10.91	0	41.4		-10	55
15315		50.75	10.91	0	41.4		-10	55
15335		50.56	10.91	0	41.4		-10	55
15355		50.08	10.91	0	41.4		-10	55
15375		49.95	10.91	0	41.4		-10	55
15395		49.8	10.91	0	41.4		-10	55
15415		49.74	10.91	0	41.4		-10	55
15435		49.37	10.91	0	41.4		-10	55
15455		49.25	10.91	0	41.4		-10	55
15460		49.25	10.91	0	41.4		-10	55
15475		48.77	10.91	0	41.4		-10	55
15495		48.82	10.91	0	41.4		-10	55
15515		48.6	10.91	0	41.4		-10	55
15520		48.6	10.91	0	41.4		-10	55
15535		48.17	10.91	0	41.4		-10	55
15555		47.82	10.91	0	41.4		-10	55
15575		47.76	10.91	0	41.4		-10	55
15585		47.76	10.91	0	41.4		-10	55
15595		47.72	10.91	0	41.4		-10	55
15615		47.36	10.91	0	41.4		-10	55
15635		46.97	10.91	0	41.4		-10	55
15645		46.97	10.91	2	41.4		-10	55
15655		46.6	10.91	2	41.4		-10	55
15675		46.56	10.91	2	41.4		-10	55
15695		46.56	10.91	2	41.4		-10	55
15705		46.56	10.91	2	41.4		-10	55
15715		46.24	10.91	2	41.4		-10	55
15735		46.05	10.91	2	41.4		-10	55
15755		45.77	10.91	2	41.4		-10	55
15770		45.77	11.01	4	41.4		-10	55
15775		45.6	11.01	4	41.4		-10	55
15795		45.54	11.01	4	41.4		-10	55
15815		45.44	11.01	4	41.4		-10	55
15830		45.44	11.01	4	41.4		-10	55
15835		45.14	11.01	4	41.4		-10	55
15855		44.89	11.01	4	41.4		-10	55
15875		44.68	11.01	4	41.4		-10	55
15895		44.77	11.01	5	41.4		-10	55
15915		44.54	11.01	5	41.4		-10	55
15935		44.37	11.01	5	41.4		-10	55
15955		44.18	11.01	5	41.4		-10	55
15975		43.89	11.01	5	41.4		-10	55
15995		44.01	11.01	5	41.4		-10	55
16015		43.66	11.01	5	41.4		-10	55
16020		43.66	11.01	5	41.4		-10	55
16035		43.55	11.01	5	41.4		-10	55
16055		43.38	11.01	5	41.4		-10	55
16075		43.16	11.01	5	41.4		-10	55
16080		43.16	11.01	5	41.4		-10	55
16095		43.19	11.01	5	41.4		-10	55
16115		43.04	11.01	5	41.4		-10	55
16135		42.78	11.01	5	41.4		-10	55
16145		42.78	11.01	5	41.4		-10	55
16155		42.56	11.01	5	41.4		-10	55
16175		42.45	11.01	5	41.4		-10	55
16195		42.4	11.01	5	41.4		-10	55
16205		42.4	11.01	5	41.4		-10	55
16215		42.52	11.01	5	41.4		-10	55
16235		42.11	11.01	5	41.4		-10	55
16255		42.06	11.01	5	41.4		-10	55
16270		42.06	11.11	5	41.4		-10	55
16275		41.96	11.11	5	41.4		-10	55
16295		41.92	11.11	5	41.4		-10	55
16315		41.97	11.11	5	41.4		-10	55
16330		41.97	11.11	5	41.4		-10	55
16335		41.85	11.11	5	41.4		-10	55
16355		41.56	11.11	5	41.4		-10	55
16375		41.54	11.11	5	41.4		-10	55
16395		41.75	11.11	5	41.4		-10	55
16415		41.88	11.11	5	41.4		-10	55
16435		41.77	11.11	5	41.4		-10	55
16455		41.56	11.11	5	41.4		-10	55
16475		41.51	11.11	5	41.4		-10	55
16495		41.7	11.11	5	41.4		-10	55
16515		41.78	11.11	5	41.4		-10	55
16520		41.78	11.11	5	41.4		-10	55
16535		41.63	11.11	5	41.4		-10	55
16555		41.51	11.11	5	41.4		-10	55
16575		41.48	11.11	5	41.4		-10	55
16580		41.48	11.11	5	41.4		-10	55
16595		41.72	11.11	5	41.4		-10	55
16615		41.74	11.11	5	41.4		-10	55
16635		41.67	11.11	5	41.4		-10	55
16645		41.67	11.11	5	41.4		-10	55
16655		41.73	11.11	5	41.4		-10	55
16675		41.79	11.11	5	41.4		-10	55
16695		42.03	11.11	5	41.4		-10	55
16705		42.03	11.11	5	41.4		-10	55
16715		42.16	11.11	5	41.4		-10	55
16735		42.17	11.11	5	41.4		-10	55
16755		42.15	11.11	5	41.4		-10	55
16770		42.15	11.21	2	41.4		-10	55
16775		42.21	11.21	2	41.4		-10	55
16795		42.46	11.21	2	41.4		-10	55
16815		42.77	11.21	2	41.4		-10	55
16830		42.77	11.21	2	41.4		-10	55
16835		42.73	11.21	2	41.4		-10	55
16855		42.81	11.21	2	41.4		-10	55
16875		42.91	11.21	2	41.4		-10	55
16895		43.23	11.21	2	41.4		-10	55
16915		43.57	11.21	2	41.4		-10	55
16935		43.67	11.21	2	41.4		-10	55
16955		43.78	11.21	2	41.4		-10	55
16975		43.93	11.21	2	41.4		-10	55
16995		44.41	11.21	2	41.4		-10	55
17015		44.66	11.21	1	41.4		-10	55
17035		44.65	11.21	1	41.4		-10	55
17055		44.93	11.21	1	41.4		-10	55
17075		45.13	11.21	1	41.4		-10	55
17080		45.13	11.21	1	41.4		-10	55
17095		45.45	11.21	1	41.4		-10	55
17115		45.51	11.21	1	41.4		-10	55
17135		45.8	11.21	1	41.4		-10	55
17140		45.8	11.21	0	41.4		-10	55
17155		45.98	11.21	0	41.4		-10	55
17175		46.02	11.21	0	41.4		-10	55
17195		46.53	11.21	0	41.4		-10	55
17205		46.53	11.21	0	41.4		-10	55
17215		46.68	11.21	0	41.4		-10	55
17235		46.84	11.21	0	41.4		-10	55
17255		46.84	11.21	0	41.4		-10	55
17270		46.84	11.29	0	41.4		-10	55
17275		47.1	11.29	0	41.4		-10	55
17295		47.46	11.29	0	41.4		-10	55
17315		47.8	11.29	0	41.4		-10	55
17330		47.8	11.29	0	41.4		-10	55
17335		48.05	11.29	0	41.4		-10	55
17355		48.07	11.29	0	41.4		-10	55
17375		48.06	11.29	0	41.4		-10	55
17390		48.06	11.29	0	41.4		-10	55
17395		48.48	11.29	0	41.4		-10	55
17415		48.85	11.29	0	41.4		-10	55
17435		49.02	11.29	0	41.4		-10	55
17455		49.11	11.29	0	41.4		-10	55
17475		49.18	11.29	0	41.4		-10	55
17495		49.46	11.29	0	41.4		-10	55
17515		49.78	11.29	0	41.4		-10	55
17535		49.66	11.29	0	41.4		-10	55
17555		49.79	11.29	0	41.4		-10	55
17575		50.07	11.29	0	41.4		-10	55
17580		50.07	11.29	0	41.4		-10	55
17595		50.34	11.29	0	41.4		-10	55
17615		50.64	11.29	0	41.4		-10	55
17635		50.55	11.29	0	41.4		-10	55
17640		50.55	11.29	0	41.4		-10	55
17655		50.55	11.29	0	41.4		-10	55
17675		50.66	11.29	0	41.4		-10	55
17695		51.11	11.29	0	41.4		-10	55
17705		51.11	11.29	0	41.4		-10	55
17715		51.27	11.29	0	41.4		-10	55
17735		51.15	11.29	0	41.4		-10	55
17755		51.06	11.29	0	41.4		-10	55
17765		51.06	11.29	0	41.4		-10	55
17775		51.14	11.29	0	41.4		-10	55
17795		51.67	11.29	0	41.4		-10	55
17815		51.5	11.29	0	41.4		-10	55
17830		51.5	11.41	0	41.4		-10	55
17835		51.55	11.41	0	41.4		-10	55
17855		51.53	11.41	0	41.4		-10	55
17875		51.3	11.41	0	41.4		-10	55
17890		51.3	11.41	0	41.4		-10	55
17895		51.63	11.41	0	41.4		-10	55
17915		51.52	11.41	0	41.4		-10	55
17935		51.46	11.41	0	41.4		-10	55
17955		51.36	11.41	0	41.4		-10	55
17975		51.27	11.41	0	41.4		-10	55
17995		51.3	11.41	0	41.4		-10	55
18015		51.3	11.41	2	41.4		-10	55
18035		51.25	11.41	2	41.4		-10	55
18055		50.73	11.41	2	41.4		-10	55
18075		50.56	11.41	2	41.4		-10	55
18080		50.56	11.41	2	41.4		-10	55
18095		50.7	11.41	2	41.4		-10	55
18115		50.54	11.41	2	41.4		-10	55
18135		50.25	11.41	2	41.4		-10	55
18140		50.25	11.41	6	41.4		-10	55
18155		49.83	11.41	6	41.4		-10	55
18175		49.56	11.41	6	41.4		-10	55
18195		49.46	11.41	6	41.4		-10	55
18205		49.46	11.41	6	41.4		-10	55
18215		49.28	11.41	6	41.4		-10	55
18235		49.06	11.41	6	41.4		-10	55
18255		48.62	11.41	6	41.4		-10	55
18265		48.62	11.41	7	41.4		-10	55
18275		48.43	11.41	7	41.4		-10	55
18295		48.41	11.41	7	41.4		-10	55
18315		48.1	11.41	7	41.4		-10	55
18325		48.1	11.41	7	41.4		-10	55
18335		47.85	11.41	7	41.4		-10	55
18355		47.48	11.41	7	41.4		-10	55
18375		47.27	11.41	7	41.4		-10	55
18390		47.27	11.36	7	41.4		-10	55
18395		47.26	11.36	7	41.4		-10	55
18415		47.12	11.36	7	41.4		-10	55
18435		46.85	11.36	7	41.4		-10	55
18450		46.85	11.36	7	41.4		-10	55
18455		46.34	11.36	7	41.4		-10	55
18475		46.25	11.36	7	41.4		-10	55
18495		46.09	11.36	7	41.4		-10	55
18515		46.11	11.36	7	41.4		-10	55
18535		45.72	11.36	7	41.4		-10	55
18555		45.43	11.36	7	41.4		-10	55
18575		45.64	11.36	7	41.4		-10	55
18580		45.64	11.36	7	41.4		-10	55
18595		45.33	11.36	7	41.4		-10	55
18615		45.14	11.36	7	41.4		-10	55
18635		44.97	11.36	7	41.4		-10	55
18640		44.97	11.36	7	41.4		-10	55
18655		44.67	11.36	7	41.4		-10	55
18675		44.45	11.36	7	41.4		-10	55
18695		44.38	11.36	7	41.4		-10	55
18700		44.38	11.36	7	41.4		-10	55
18715		44.44	11.36	7	41.4		-10	55
18735		44.16	11.36	7	41.4		-10	55
18755		43.84	11.36	7	41.4		-10	55
18765		43.84	11.36	7	41.4		-10	55
18775		43.66	11.36	7	41.4		-10	55
18795		43.69	11.36	7	41.4		-10	55
18815		43.56	11.36	7	41.4		-10	55
18825		43.56	11.36	7	41.4		-10	55
18835		43.27	11.36	7	41.4		-10	55
18855		42.92	11.36	7	41.4		-10	55
18875		42.82	11.36	7	41.4		-10	55
18890		42.82	11.5	8	41.4		-10	55
18895		42.9	11.5	8	41.4		-10	55
18915		42.82	11.5	8	41.4		-10	55
18935		42.68	11.5	8	41.4		-10	55
18950		42.68	11.5	8	41.4		-10	55
18955		42.35	11.5	8	41.4		-10	55
18975		42.27	11.5	8	41.4		-10	55
18995		42.31	11.5	8	41.4		-10	55
19015		42.17	11.5	7	41.4		-10	55
19035		41.99	11.5	7	41.4		-10	55
19055		41.78	11.5	7	41.4		-10	55
19075		41.77	11.5	7	41.4		-10	55
19095		41.85	11.5	7	41.4		-10	55
19115		41.82	11.5	7	41.4		-10	55
19135		41.84	11.5	7	41.4		-10	55
19140		41.84	11.5	8	41.4		-10	55
19155		41.61	11.5	8	41.4		-10	55
19175		41.45	11.5	8	41.4		-10	55
19195		41.51	11.5	8	41.4		-10	55
19200		41.51	11.5	8	41.4		-10	55
19215		41.6	11.5	8	41.4		-10	55
19235		41.64	11.5	8	41.4		-10	55
19255		41.48	11.5	8	41.4		-10	55
19265		41.48	11.5	5	41.4		-10	55
19275		41.33	11.5	5	41.4		-10	55
19295		41.61	11.5	5	41.4		-10	55
19315		41.62	11.5	5	41.4		-10	55
19325		41.62	11.5	5	41.4		-10	55
19335		41.55	11.5	5	41.4		-10	55
19355		41.57	11.5	5	41.4		-10	55
19375		41.5	11.5	5	41.4		-10	55
19390		41.5	11.41	0	41.4		-10	55
19395		41.86	11.41	0	41.4		-10	55
19415		41.88	11.41	0	41.4		-10	55
19435		41.91	11.41	0	41.4		-10	55
19450		41.91	11.41	0	41.4		-10	55
19455		41.87	11.41	0	41.4		-10	55
19475		41.94	11.41	0	41.4		-10	55
19495		42.27	11.41	0	41.4		-10	55
19515		42.42	11.41	0	41.4		-10	55
19535		42.69	11.41	0	41.4		-10	55
19555		42.46	11.41	0	41.4		-10	55
19575		42.64	11.41	0	41.4		-10	55
19595		42.91	11.41	0	41.4		-10	55
19615		43.09	11.41	0	41.4		-10	55
19635		43.32	11.41	0	41.4		-10	55
19640		43.32	11.41	0	41.4		-10	55
19655		43.22	11.41	0	41.4		-10	55
19675		43.47	11.41	0	41.4		-10	55
19695		43.76	11.41	0	41.4		-10	55
19700		43.76	11.41	0	41.4		-10	55
19715		43.98	11.41	0	41.4		-10	55
19735		44.14	11.41	0	41.4		-10	55
19755		44.32	11.41	0	41.4		-10	55
19765		44.32	11.41	0	41.4		-10	55
19775		44.49	11.41	0	41.4		-10	55
19795		44.77	11.41	0	41.4		-10	55
19815		45.11	11.41	0	41.4		-10	55
19825		45.11	11.41	0	41.4		-10	55
19835		45.3	11.41	0	41.4		-10	55
19855		45.46	11.41	0	41.4		-10	55
19875		45.54	11.41	0	41.4		-10	55
19890		45.54	11.39	0	41.4		-10	55
19895		45.99	11.39	0	41.4		-10	55
19915		46.33	11.39	0	41.4		-10	55
19935		46.47	11.39	0	41.4		-10	55
19950		46.47	11.39	0	41.4		-10	55
19955		46.56	11.39	0	41.4		-10	55
19975		46.68	11.39	0	41.4		-10	55
19995		46.99	11.39	0	41.4		-10	55
20010		46.99	11.39	0	41.4		-10	55
20015		47.31	11.39	0	41.4		-10	55
20035		47.62	11.39	0	41.4		-10	55
20055		47.63	11.39	0	41.4		-10	55
20075		47.88	11.39	0	41.4		-10	55
20095		48.08	11.39	0	41.4		-10	55
20115		48.41	11.39	0	41.4		-10	55
20135		48.56	11.39	0	41.4		-10	55
20155		48.6	11.39	0	41.4		-10	55
20175		48.68	11.39	0	41.4		-10	55
20195		48.89	11.39	0	41.4		-10	55
20200		48.89	11.39	0	41.4		-10	55
20215		49.38	11.39	0	41.4		-10	55
20235		49.62	11.39	0	41.4		-10	55
20255		49.57	11.39	0	41.4		-10	55
20260		49.57	11.39	0	41.4		-10	55
20275		49.79	11.39	0	41.4		-10	55
20295		49.91	11.39	0	41.4		-10	55
20315		50.37	11.39	0	41.4		-10	55
20325		50.37	11.39	0	41.4		-10	55
20335		50.13	11.39	0	41.4		-10	55
20355		50.39	11.39	0	41.4		-10	55
20375		50.3	11.39	0	41.4		-10	55
20385		50.3	11.39	0	41.4		-10	55
20395		50.5	11.39	0	41.4		-10	55
20415		50.89	11.39	0	41.4		-10	55
20435		50.89	11.39	0	41.4		-10	55
20450		50.89	11.67	0	41.4		-10	55
20455		50.88	11.67	0	41.4		-10	55
20475		51.02	11.67	0	41.4		-10	55
20495		51.22	11.67	0	41.4		-10	55
20510		51.22	11.67	0	41.4		-10	55
20515		51.47	11.67	0	41.4		-10	55
20535		51.39	11.67	0	41.4		-10	55
20555		51.23	11.67	0	41.4		-10	55
20575		51.33	11.67	0	41.4		-10	55
20595		51.48	11.67	0	41.4		-10	55
20615		51.58	11.67	0	41.4		-10	55
20635		51.62	11.67	0	41.4		-10	55
20655		51.46	11.67	0	41.4		-10	55
20675		51.25	11.67	0	41.4		-10	55
20695		51.44	11.67	0	41.4		-10	55
20700		51.44	11.67	0	41.4		-10	55
20715		51.54	11.67	0	41.4		-10	55
20735		51.45	11.67	0	41.4		-10	55
20755		51.19	11.67	0	41.4		-10	55
20760		51.19	11.67	0	41.4		-10	55
20775		50.97	11.67	0	41.4		-10	55
20795		51.14	11.67	0	41.4		-10	55
20815		51.01	11.67	0	41.4		-10	55
20825		51.01	11.67	0	41.4		-10	55
20835		51	11.67	0	41.4		-10	55
20855		50.72	11.67	0	41.4		-10	55
20875		50.25	11.67	0	41.4		-10	55
20885		50.25	11.67	0	41.4		-10	55
20895		50.12	11.67	0	41.4		-10	55
20915		50.11	11.67	0	41.4		-10	55
20935		50	11.67	0	41.4		-10	55
20950		50	11.77	0	41.4		-10	55
20955		49.69	11.77	0	41.4		-10	55
20975		49.18	11.77	0	41.4		-10	55
20995		49.15	11.77	0	41.4		-10	55
21010		49.15	11.77	0	41.4		-10	55
21015		49.07	11.77	0	41.4		-10	55
21035		48.84	11.77	0	41.4		-10	55
21055		48.34	11.77	0	41.4		-10	55
21075		48.16	11.77	0	41.4		-10	55
21095		48.05	11.77	0	41.4		-10	55
21115		47.91	11.77	0	41.4		-10	55
21135		47.79	11.77	0	41.4		-10	55
21155		47.42	11.77	0	41.4		-10	55
21175		47.09	11.77	0	41.4		-10	55
21195		46.88	11.77	0	41.4		-10	55
21200		46.88	11.77	0	41.4		-10	55
21215		46.78	11.77	0	41.4		-10	55
21235		46.44	11.77	0	41.4		-10	55
21255		46.28	11.77	0	41.4		-10	55
21260		46.28	11.77	0	41.4		-10	55
21275		45.74	11.77	0	41.4		-10	55
21295		45.87	11.77	0	41.4		-10	55
21315		45.74	11.77	0	41.4		-10	55
21320		45.74	11.77	0	41.4		-10	55
21335		45.75	11.77	0	41.4		-10	55
21355		45.35	11.77	0	41.4		-10	55
21375		45.01	11.77	0	41.4		-10	55
21385		45.01	11.77	0	41.4		-10	55
21395		45.04	11.77	0	41.4		-10	55
21415		44.9	11.77	0	41.4		-10	55
21435		44.85	11.77	0	41.4		-10	55
21445		44.85	11.77	0	41.4		-10	55
21455		44.58	11.77	0	41.4		-10	55
21475		44.25	11.77	0	41.4		-10	55
21495		44.25	11.77	0	41.4		-10	55
21510		44.25	11.9	2	41.4		-10	55
21515		44.05	11.9	2	41.4		-10	55
21535		44.03	11.9	2	41.4		-10	55
21555		43.66	11.9	2	41.4		-10	55
21570		43.66	11.9	2	41.4		-10	55
21575		43.45	11.9	2	41.4		-10	55
21595		43.22	11.9	2	41.4		-10	55
21615		43.43	11.9	2	41.4		-10	55
21635		43.27	11.9	4	41.4		-10	55
21655		43.01	11.9	4	41.4		-10	55
21675		42.58	11.9	4	41.4		-10	55
21695		42.59	11.9	4	41.4		-10	55
21715		42.53	11.9	4	41.4		-10	55
21735		42.56	11.9	4	41.4		-10	55
21755		42.34	11.9	4	41.4		-10	55
21760		42.34	11.9	6	41.4		-10	55
21775		41.94	11.9	6	41.4		-10	55
21795		42.16	11.9	6	41.4		-10	55
21815		42.1	11.9	6	41.4		-10	55
21820		42.1	11.9	6	41.4		-10	55
21835		42.05	11.9	6	41.4		-10	55
21855		41.84	11.9	6	41.4		-10	55
21875		41.64	11.9	6	41.4		-10	55
21885		41.64	11.9	5	41.4		-10	55
21895		41.74	11.9	5	41.4		-10	55
21915		41.76	11.9	5	41.4		-10	55
21935		41.62	11.9	5	41.4		-10	55
21945		41.62	11.9	5	41.4		-10	55
21955		41.56	11.9	5	41.4		-10	55
21975		41.4	11.9	5	41.4		-10	55
21995		41.57	11.9	5	41.4		-10	55
22010		41.57	11.79	6	41.4		-10	55
22015		41.54	11.79	6	41.4		-10	55
22035		41.57	11.79	6	41.4		-10	55
22055		41.53	11.79	6	41.4		-10	55
22070		41.53	11.79	6	41.4		-10	55
22075		41.44	11.79	6	41.4		-10	55
22095		41.45	11.79	6	41.4		-10	55
22115		41.7	11.79	6	41.4		-10	55
22135		41.54	11.79	6	41.4		-10	55
22155		41.67	11.79	6	41.4		-10	55
22175		41.62	11.79	6	41.4		-10	55
22195		41.72	11.79	6	41.4		-10	55
22215		42.07	11.79	6	41.4		-10	55
22235		42.24	11.79	6	41.4		-10	55
22255		42.13	11.79	6	41.4		-10	55
22260		42.13	11.79	6	41.4		-10	55
22275		42.19	11.79	6	41.4		-10	55
22295		42.37	11.79	6	41.4		-10	55
22315		42.72	11.79	6	41.4		-10	55
22325		42.72	11.79	6	41.4		-10	55
22335		42.91	11.79	6	41.4		-10	55
22355		42.81	11.79	6	41.4		-10	55
22375		42.96	11.79	6	41.4		-10	55
22385		42.96	11.79	6	41.4		-10	55
22395		43.26	11.79	6	41.4		-10	55
22415		43.48	11.79	6	41.4		-10	55
22435		43.72	11.79	6	41.4		-10	55
22445		43.72	11.79	6	41.4		-10	55
22455		43.98	11.79	6	41.4		-10	55
22475		44.02	11.79	6	41.4		-10	55
22495		44.16	11.79	6	41.4		-10	55
22510		44.16	11.77	6	41.4		-10	55
22515		44.53	11.77	6	41.4		-10	55
22535		44.67	11.77	6	41.4		-10	55
22555		44.92	11.77	6	41.4		-10	55
22570		44.92	11.77	6	41.4		-10	55
22575		45.1	11.77	6	41.4		-10	55
22595		45.29	11.77	6	41.4		-10	55
22615		45.58	11.77	6	41.4		-10	55
22630		45.58	11.77	6	41.4		-10	55
22635		45.95	11.77	6	41.4		-10	55
22655		45.86	11.77	6	41.4		-10	55
22675		46.13	11.77	6	41.4		-10	55
22695		46.41	11.77	6	41.4		-10	55
22715		46.72	11.77	6	41.4		-10	55
22735		46.97	11.77	6	41.4		-10	55
22755		47.3	11.77	6	41.4		-10	55
22775		47.38	11.77	6	41.4		-10	55
22795		47.5	11.77	6	41.4		-10	55
22815		47.96	11.77	6	41.4		-10	55
22820		47.96	11.77	6	41.4		-10	55
22835		47.91	11.77	6	41.4		-10	55
22855		48.1	11.77	6	41.4		-10	55
22875		48.31	11.77	6	41.4		-10	55
22880		48.31	11.77	6	41.4		-10	55
22895		48.44	11.77	6	41.4		-10	55
22915		48.91	11.77	6	41.4		-10	55
22935		48.99	11.77	6	41.4		-10	55
22945		48.99	11.77	6	41.4		-10	55
22955		49.09	11.77	6	41.4		-10	55
22975		49.14	11.77	6	41.4		-10	55
22995		49.49	11.77	6	41.4		-10	55
23005		49.49	11.77	1	41.4		-10	55
23015		49.81	11.77	1	41.4		-10	55
23035		49.98	11.77	1	41.4		-10	55
23055		49.96	11.77	1	41.4		-10	55
23070		49.96	11.77	1	41.4		-10	55
23075		50.16	11.77	1	41.4		-10	55
23095		50.25	11.77	1	41.4		-10	55
23115		50.45	11.77	1	41.4		-10	55
23130		50.45	11.77	0	41.4		-10	55
23135		50.71	11.77	0	41.4		-10	55
23155		50.71	11.77	0	41.4		-10	55
23175		50.71	11.77	0	41.4		-10	55
23195		50.96	11.77	0	41.4		-10	55
23215		51.17	11.77	0	41.4		-10	55
23235		51.17	11.77	0	41.4		-10	55
23255		51.13	11.77	0	41.4		-10	55
23275		51.13	11.77	0	41.4		-10	55
23295		51.32	11.77	0	41.4		-10	55
23315		51.5	11.77	0	41.4		-10	55
23320		51.5	11.77	0	41.4		-10	55
23335		51.47	11.77	0	41.4		-10	55
23355		51.55	11.77	0	41.4		-10	55
23375		51.28	11.77	0	41.4		-10	55
23380		51.28	11.77	0	41.4		-10	55
23395		51.37	11.77	0	41.4		-10	55
23415		51.65	11.77	0	41.4		-10	55
23435		51.69	11.77	0	41.4		-10	55
23445		51.69	11.77	0	41.4		-10	55
23455		51.33	11.77	0	41.4		-10	55
23475		51.12	11.77	0	41.4		-10	55
23495		51.09	11.77	0	41.4		-10	55
23505		51.09	11.77	0	41.4		-10	55
23515		51.42	11.77	0	41.4		-10	55
23535		51.11	11.77	0	41.4		-10	55
23555		50.9	11.77	0	41.4		-10	55
23570		50.9	11.97	0	41.4		-10	55
23575		50.67	11.97	0	41.4		-10	55
23595		50.38	11.97	0	41.4		-10	55
23615		50.55	11.97	0	41.4		-10	55
23630		50.55	11.97	0	41.4		-10	55
23635		50.31	11.97	0	41.4		-10	55
23655		50.25	11.97	0	41.4		-10	55
23675		49.63	11.97	0	41.4		-10	55
23695		49.53	11.97	0	41.4		-10	55
23715		49.31	11.97	0	41.4		-10	55
23735		49.1	11.97	0	41.4		-10	55
23755		48.78	11.97	0	41.4		-10	55
23775		48.35	11.97	0	41.4		-10	55
23795		48.3	11.97	0	41.4		-10	55
23815		48.25	11.97	0	41.4		-10	55
23820		48.25	11.97	0	41.4		-10	55
23835		48.13	11.97	0	41.4		-10	55
23855		47.81	11.97	0	41.4		-10	55
23875		47.28	11.97	0	41.4		-10	55
23880		47.28	11.97	0	41.4		-10	55
23895		47.28	11.97	0	41.4		-10	55
23915		47.16	11.97	0	41.4		-10	55
23935		47.03	11.97	0	41.4		-10	55
23940		47.03	11.97	0	41.4		-10	55
23955		46.69	11.97	0	41.4		-10	55
23975		46.35	11.97	0	41.4		-10	55
23995		46.23	11.97	0	41.4		-10	55
24005		46.23	11.97	0	41.4		-10	55
24015		46.1	11.97	0	41.4		-10	55
24035		45.9	11.97	0	41.4		-10	55
24055		45.56	11.97	0	41.4		-10	55
24070		45.56	12.03	0	41.4		-10	55
24075		45.3	12.03	0	41.4		-10	55
24095		45.28	12.03	0	41.4		-10	55
24115		45.3	12.03	0	41.4		-10	55
24130		45.3	12.03	0	41.4		-10	55
24135		45.09	12.03	0	41.4		-10	55
24155		44.83	12.03	0	41.4		-10	55
24175		44.5	12.03	0	41.4		-10	55
24190		44.5	12.03	0	41.4		-10	55
24195		44.37	12.03	0	41.4		-10	55
24215		44.53	12.03	0	41.4		-10	55
24235		44.19	12.03	0	41.4		-10	55
24255		44.08	12.03	1	41.4		-10	55
24275		43.81	12.03	1	41.4		-10	55
24295		43.54	12.03	1	41.4		-10	55
24315		43.69	12.03	1	41.4		-10	55
24335		43.43	12.03	1	41.4		-10	55
24355		43.29	12.03	1	41.4		-10	55
24375		42.75	12.03	1	41.4		-10	55
24380		42.75	12.03	9	41.4		-10	55
24395		42.78	12.03	9	41.4		-10	55
24415		42.89	12.03	9	41.4		-10	55
24435		42.84	12.03	9	41.4		-10	55
24440		42.84	12.03	9	41.4		-10	55
24455		42.53	12.03	9	41.4		-10	55
24475		42.27	12.03	9	41.4		-10	55
24495		42.19	12.03	9	41.4		-10	55
24505		42.19	12.03	14	41.4		-10	55
24515		42.32	12.03	14	41.4		-10	55
24535		42.13	12.03	14	41.4		-10	55
24555		41.86	12.03	14	41.4		-10	55
24565		41.86	12.03	14	41.4		-10	55
24575		41.7	12.03	14	41.4		-10	55
24595		41.61	12.03	14	41.4		-10	55
24615		41.76	12.03	14	41.4		-10	55
24630		41.76	11.84	16	41.4		-10	55
24635		41.77	11.84	16	41.4		-10	55
24655		41.61	11.84	16	41.4		-10	55
24675		41.53	11.84	16	41.4		-10	55
24690		41.53	11.84	16	41.4		-10	55
24695		41.31	11.84	16	41.4		-10	55
24715		41.51	11.84	16	41.4		-10	55
24735		41.6	11.84	16	41.4		-10	55
24755		41.57	11.84	17	41.4		-10	55
24775		41.42	11.84	17	41.4		-10	55
24795		41.28	11.84	17	41.4		-10	55
24815		41.65	11.84	17	41.4		-10	55
24835		41.63	11.84	17	41.4		-10	55
24855		41.62	11.84	17	41.4		-10	55
24875		41.58	11.84	17	41.4		-10	55
24880		41.58	11.84	17	41.4		-10	55
24895		41.54	11.84	17	41.4		-10	55
24915		41.75	11.84	17	41.4		-10	55
24935		41.81	11.84	17	41.4		-10	55
24940		41.81	11.84	17	41.4		-10	55
24955		41.86	11.84	17	41.4		-10	55
24975		42.02	11.84	17	41.4		-10	55
24995		42.16	11.84	17	41.4		-10	55
25005		42.16	11.84	16	41.4		-10	55
25015		42.42	11.84	16	41.4		-10	55
25035		42.56	11.84	16	41.4		-10	55
25055		42.56	11.84	16	41.4		-10	55
25065		42.56	11.84	16	41.4		-10	55
25075		42.71	11.84	16	41.4		-10	55
25095		42.64	11.84	16	41.4		-10	55
25115		43.18	11.84	16	41.4		-10	55
25130		43.18	12.08	16	41.4		-10	55
25135		43.38	12.08	16	41.4		-10	55
25155		43.48	12.08	16	41.4		-10	55
25175		43.51	12.08	16	41.4		-10	55
25190		43.51	12.08	16	41.4		-10	55
25195		43.66	12.08	16	41.4		-10	55
25215		44.09	12.08	16	41.4		-10	55
25235		44.33	12.08	16	41.4		-10	55
25250		44.33	12.08	16	41.4		-10	55
25255		44.51	12.08	16	41.4		-10	55
25275		44.42	12.08	16	41.4		-10	55
25295		44.84	12.08	16	41.4		-10	55
25315		45.33	12.08	16	41.4		-10	55
25335		45.43	12.08	16	41.4		-10	55
25355		45.6	12.08	16	41.4		-10	55
25375		45.64	12.08	16	41.4		-10	55
25380		45.64	12.08	17	41.4		-10	55
25395		46	12.08	17	41.4		-10	55
25415		46.31	12.08	17	41.4		-10	55
25435		46.69	12.08	17	41.4		-10	55
25440		46.69	12.08	17	41.4		-10	55
25455		46.6	12.08	17	41.4		-10	55
25475		46.66	12.08	17	41.4		-10	55
25495		47.12	12.08	17	41.4		-10	55
25505		47.12	12.08	17	41.4		-10	55
25515		47.41	12.08	17	41.4		-10	55
25535		47.61	12.08	17	41.4		-10	55
25555		47.93	12.08	17	41.4		-10	55
25565		47.93	12.08	17	41.4		-10	55
25575		47.79	12.08	17	41.4		-10	55
25595		47.99	12.08	17	41.4		-10	55
25615		48.44	12.08	17	41.4		-10	55
25625		48.44	12.08	16	41.4		-10	55
25635		48.69	12.08	16	41.4		-10	55
25655		48.73	12.08	16	41.4		-10	55
25675		48.68	12.08	16	41.4		-10	55
25690		48.68	12.08	16	41.4		-10	55
25695		49	12.08	16	41.4		-10	55
25715		49.5	12.08	16	41.4		-10	55
25735		49.74	12.08	16	41.4		-10	55
25750		49.74	12.08	16	41.4		-10	55
25755		49.71	12.08	16	41.4		-10	55
25775		49.66	12.08	16	41.4		-10	55
25795		49.9	12.08	16	41.4		-10	55
25815		50.25	12.08	16	41.4		-10	55
25835		50.46	12.08	16	41.4		-10	55
25855		50.49	12.08	16	41.4		-10	55
25875		50.39	12.08	14	41.4		-10	55
25895		50.63	12.08	14	41.4		-10	55
25915		50.76	12.08	14	41.4		-10	55
25935		50.89	12.08	14	41.4		-10	55
25940		50.89	12.08	14	41.4		-10	55
25955		51.06	12.08	14	41.4		-10	55
25975		50.85	12.08	14	41.4		-10	55
25995		51.07	12.08	14	41.4		-10	55
26000		51.07	12.08	14	41.4		-10	55
26015		51.37	12.08	14	41.4		-10	55
26035		51.45	12.08	14	41.4		-10	55
26055		51.12	12.08	14	41.4		-10	55
26065		51.12	12.08	14	41.4		-10	55
26075		51.05	12.08	14	41.4		-10	55
26095		51.22	12.08	14	41.4		-10	55
26115		51.47	12.08	14	41.4		-10	55
26125		51.47	12.08	12	41.4		-10	55
26135		51.53	12.08	12	41.4		-10	55
26155		51.34	12.08	12	41.4		-10	55
26175		51.17	12.08	12	41.4		-10	55
26190		51.17	12.12	12	41.4		-10	55
26195		51.17	12.12	12	41.4		-10	55
26215		51.31	12.12	12	41.4		-10	55
26235		51.35	12.12	12	41.4		-10	55
26250		51.35	12.12	10	41.4		-10	55
26255		51	12.12	10	41.4		-10	55
26275		50.75	12.12	10	41.4		-10	55
26295		50.72	12.12	10	41.4		-10	55
26315		50.71	12.12	10	41.4		-10	55
26335		50.75	12.12	10	41.4		-10	55
26355		50.37	12.12	10	41.4		-10	55
26375		50.09	12.12	5	41.4		-10	55
26395		49.88	12.12	5	41.4		-10	55
26415		49.87	12.12	5	41.4		-10	55
26435		49.95	12.12	5	41.4		-10	55
26440		49.95	12.12	5	41.4		-10	55
26455		49.32	12.12	5	41.4		-10	55
26475		49.01	12.12	5	41.4		-10	55
26495		48.79	12.12	5	41.4		-10	55
26500		48.79	12.12	0	41.4		-10	55
26515		48.81	12.12	0	41.4		-10	55
26535		48.7	12.12	0	41.4		-10	55
26555		48.29	12.12	0	41.4		-10	55
26565		48.29	12.12	0	41.4		-10	55
26575		47.95	12.12	0	41.4		-10	55
26595		47.7	12.12	0	41.4		-10	55
26615		47.58	12.12	0	41.4		-10	55
26625		47.58	12.12	0	41.4		-10	55
26635		47.49	12.12	0	41.4		-10	55
26655		47.19	12.12	0	41.4		-10	55
26675		46.84	12.12	0	41.4		-10	55
26690		46.84	12.05	0	41.4		-10	55
26695		46.57	12.05	0	41.4		-10	55
26715		46.59	12.05	0	41.4		-10	55
26735		46.44	12.05	0	41.4		-10	55
26750		46.44	12.05	0	41.4		-10	55
26755		46.2	12.05	0	41.4		-10	55
26775		45.88	12.05	0	41.4		-10	55
26795		45.59	12.05	0	41.4		-10	55
26815		45.71	12.05	0	41.4		-10	55
26835		45.47	12.05	0	41.4		-10	55
26855		45.25	12.05	0	41.4		-10	55
26875		44.76	12.05	0	41.4		-10	55
26895		44.74	12.05	0	41.4		-10	55
26915		44.68	12.05	0	41.4		-10	55
26935		44.62	12.05	0	41.4		-10	55
26955		44.3	12.05	0	41.4		-10	55
26975		44.08	12.05	0	41.4		-10	55
26995		43.85	12.05	0	41.4		-10	55
27000		43.85	12.05	0	41.4		-10	55
27015		44.04	12.05	0	41.4		-10	55
27035		43.7	12.05	0	41.4		-10	55
27055		43.61	12.05	0	41.4		-10	55
27060		43.61	12.05	0	41.4		-10	55
27075		43.19	12.05	0	41.4		-10	55
27095		43.1	12.05	0	41.4		-10	55
27115		43.16	12.05	0	41.4		-10	55
27125		43.16	12.05	0	41.4		-10	55
27135		43.1	12.05	0	41.4		-10	55
27155		42.84	12.05	0	41.4		-10	55
27175		42.45	12.05	0	41.4		-10	55
27185		42.45	12.05	0	41.4		-10	55
27195		42.38	12.05	0	41.4		-10	55
27215		42.48	12.05	0	41.4		-10	55
27235		42.45	12.05	0	41.4		-10	55
27250		42.45	12.07	0	41.4		-10	55
27255		42.26	12.07	0	41.4		-10	55
27275		42.04	12.07	0	41.4		-10	55
27295		41.77	12.07	0	41.4		-10	55
27310		41.77	12.07	0	41.4		-10	55
27315		41.99	12.07	0	41.4		-10	55
27335		41.88	12.07	0	41.4		-10	55
27355		41.93	12.07	0	41.4		-10	55
27375		41.53	12.07	0	41.4		-10	55
27395		41.55	12.07	0	41.4		-10	55
27415		41.63	12.07	0	41.4		-10	55
27435		41.56	12.07	0	41.4		-10	55
27455		41.56	12.07	0	41.4		-10	55
27475		41.34	12.07	0	41.4		-10	55
27495		41.38	12.07	0	41.4		-10	55
27500		41.38	12.07	0	41.4		-10	55
27515		41.36	12.07	0	41.4		-10	55
27535		41.48	12.07	0	41.4		-10	55
27555		41.47	12.07	0	41.4		-10	55
27560		41.47	12.07	0	41.4		-10	55
27575		41.24	12.07	0	41.4		-10	55
27595		41.38	12.07	0	41.4		-10	55
27615		41.52	12.07	0	41.4		-10	55
27625		41.52	12.07	0	41.4		-10	55
27635		41.57	12.07	0	41.4		-10	55
27655		41.63	12.07	0	41.4		-10	55
27675		41.42	12.07	0	41.4		-10	55
27685		41.42	12.07	0	41.4		-10	55
27695		41.61	12.07	0	41.4		-10	55
27715		41.91	12.07	0	41.4		-10	55
27735		41.94	12.07	0	41.4		-10	55
27750		41.94	12.18	0	41.4		-10	55
27755		42.11	12.18	0	41.4		-10	55
27775		42.02	12.18	0	41.4		-10	55
27795		42.32	12.18	0	41.4		-10	55
27810		42.32	12.18	0	41.4		-10	55
27815		42.59	12.18	0	41.4		-10	55
27835		42.77	12.18	0	41.4		-10	55
27855		42.88	12.18	0	41.4		-10	55
27875		42.91	12.18	0	41.4		-10	55
27895		43.04	12.18	0	41.4		-10	55
27915		43.36	12.18	0	41.4		-10	55
27935		43.6	12.18	0	41.4		-10	55
27955		43.71	12.18	0	41.4		-10	55
27975		43.7	12.18	0	41.4		-10	55
27995		44.05	12.18	0	41.4		-10	55
28000		44.05	12.18	0	41.4		-10	55
28015		44.27	12.18	0	41.4		-10	55
28035		44.87	12.18	0	41.4		-10	55
28055		44.83	12.18	0	41.4		-10	55
28060		44.83	12.18	0	41.4		-10	55
28075		44.88	12.18	0	41.4		-10	55
28095		45.09	12.18	0	41.4		-10	55
28115		45.41	12.18	0	41.4		-10	55
28125		45.41	12.18	0	41.4		-10	55
28135		45.61	12.18	0	41.4		-10	55
28155		45.78	12.18	0	41.4		-10	55
28175		45.89	12.18	0	41.4		-10	55
28185		45.89	12.18	0	41.4		-10	55
28195		46.2	12.18	0	41.4		-10	55
28215		46.5	12.18	0	41.4		-10	55
28235		46.82	12.18	0	41.4		-10	55
28245		46.82	12.18	0	41.4		-10	55
28255		47.1	12.18	0	41.4		-10	55
28275		47.08	12.18	0	41.4		-10	55
28295		47.32	12.18	0	41.4		-10	55
28310		47.32	12.23	0	41.4		-10	55
28315		47.78	12.23	0	41.4		-10	55
28335		47.77	12.23	0	41.4		-10	55
28355		47.95	12.23	0	41.4		-10	55
28370		47.95	12.23	0	41.4		-10	55
28375		48.07	12.23	0	41.4		-10	55
28395		48.36	12.23	0	41.4		-10	55
28415		48.69	12.23	0	41.4		-10	55
28435		48.88	12.23	0	41.4		-10	55
28455		49.05	12.23	0	41.4		-10	55
28475		49.13	12.23	0	41.4		-10	55
28495		49.15	12.23	0	41.4		-10	55
28515		49.65	12.23	0	41.4		-10	55
28535		49.74	12.23	0	41.4		-10	55
28555		49.97	12.23	0	41.4		-10	55
28560		49.97	12.23	0	41.4		-10	55
28575		49.96	12.23	0	41.4		-10	55
28595		50	12.23	0	41.4		-10	55
28615		50.29	12.23	0	41.4		-10	55
28620		50.29	12.23	0	41.4		-10	55
28635		50.57	12.23	0	41.4		-10	55
28655		50.71	12.23	0	41.4		-10	55
28675		50.6	12.23	0	41.4		-10	55
28685		50.6	12.23	0	41.4		-10	55
28695		50.58	12.23	0	41.4		-10	55
28715		50.8	12.23	0	41.4		-10	55
28735		51.01	12.23	0	41.4		-10	55
28745		51.01	12.23	0	41.4		-10	55
28755		51.04	12.23	0	41.4		-10	55
28775		50.84	12.23	0	41.4		-10	55
28795		51.17	12.23	0	41.4		-10	55
28810		51.17	12.25	0	41.4		-10	55
28815		51.19	12.25	0	41.4		-10	55
28835		51.47	12.25	0	41.4		-10	55
28855		51.21	12.25	0	41.4		-10	55
28870		51.21	12.25	0	41.4		-10	55
28875		51.12	12.25	0	41.4		-10	55
28895		51.17	12.25	0	41.4		-10	55
28915		51.29	12.25	0	41.4		-10	55
28935		51.4	12.25	0	41.4		-10	55
28955		51.22	12.25	0	41.4		-10	55
28975		51.07	12.25	0	41.4		-10	55
28995		51.05	12.25	0	41.4		-10	55
29015		51.11	12.25	0	41.4		-10	55
29035		51.21	12.25	0	41.4		-10	55
29055		51.04	12.25	0	41.4		-10	55
29060		51.04	12.25	0	41.4		-10	55
29075		50.57	12.25	0	41.4		-10	55
29095		50.62	12.25	0	41.4		-10	55
29115		50.66	12.25	0	41.4		-10	55
29120		50.66	12.25	0	41.4		-10	55
29135		50.52	12.25	0	41.4		-10	55
29155		50.37	12.25	0	41.4		-10	55
29175		50.03	12.25	0	41.4		-10	55
29185		50.03	12.25	0	41.4		-10	55
29195		49.82	12.25	0	41.4		-10	55
29215		49.7	12.25	0	41.4		-10	55
29235		49.68	12.25	0	41.4		-10	55
29245		49.68	12.25	0	41.4		-10	55
29255		49.2	12.25	0	41.4		-10	55
29275		48.97	12.25	0	41.4		-10	55
29295		48.57	12.25	0	41.4		-10	55
29310		48.57	12.23	0	41.4		-10	55
29315		48.67	12.23	0	41.4		-10	55
29335		48.47	12.23	0	41.4		-10	55
29355		48.22	12.23	0	41.4		-10	55
29370		48.22	12.23	0	41.4		-10	55
29375		47.88	12.23	0	41.4		-10	55
29395		47.68	12.23	0	41.4		-10	55
29415		47.58	12.23	0	41.4		-10	55
29435		47.52	12.23	0	41.4		-10	55
29455		46.98	12.23	0	41.4		-10	55
29475		46.74	12.23	0	41.4		-10	55
29495		46.59	12.23	2	41.4		-10	55
29515		46.57	12.23	2	41.4		-10	55
29535		46.4	12.23	2	41.4		-10	55
29555		46.02	12.23	2	41.4		-10	55
29575		45.88	12.23	2	41.4		-10	55
29595		45.56	12.23	2	41.4		-10	55
29615		45.52	12.23	2	41.4		-10	55
29620		45.52	12.23	5	41.4		-10	55
29635		45.49	12.23	5	41.4		-10	55
29655		45.37	12.23	5	41.4		-10	55
29675		44.89	12.23	5	41.4		-10	55
29685		44.89	12.23	5	41.4		-10	55
29695		44.75	12.23	5	41.4		-10	55
29715		44.83	12.23	5	41.4		-10	55
29735		44.59	12.23	5	41.4		-10	55
29745		44.59	12.23	7	41.4		-10	55
29755		44.42	12.23	7	41.4		-10	55
29775		44.01	12.23	7	41.4		-10	55
29795		43.89	12.23	7	41.4		-10	55
29805		43.89	12.23	7	41.4		-10	55
29815		43.76	12.23	7	41.4		-10	55
29835		43.75	12.23	7	41.4		-10	55
29855		43.69	12.23	7	41.4		-10	55
29870		43.69	12.3	10	41.4		-10	55
29875		43.27	12.3	10	41.4		-10	55
29895		43.03	12.3	10	41.4		-10	55
29915		43.02	12.3	10	41.4		-10	55
29930		43.02	12.3	10	41.4		-10	55
29935		42.99	12.3	10	41.4		-10	55
29955		42.72	12.3	10	41.4		-10	55
29975		42.7	12.3	10	41.4		-10	55
29995		42.31	12.3	12	41.4		-10	55
30015		42.35	12.3	12	41.4		-10	55
30035		42.33	12.3	12	41.4		-10	55
30055		42.13	12.3	12	41.4		-10	55
30075		41.92	12.3	12	41.4		-10	55
30095		41.88	12.3	12	41.4		-10	55
30115		41.78	12.3	12	41.4		-10	55
30120		41.78	12.3	14	41.4		-10	55
30135		41.83	12.3	14	41.4		-10	55
30155		41.6	12.3	14	41.4		-10	55
30175		41.54	12.3	14	41.4		-10	55
30180		41.54	12.3	14	41.4		-10	55
30195		41.27	12.3	14	41.4		-10	55
30215		41.57	12.3	14	41.4		-10	55
30235		41.61	12.3	14	41.4		-10	55
30245		41.61	12.3	14	41.4		-10	55
30255		41.52	12.3	14	41.4		-10	55
30275		41.3	12.3	14	41.4		-10	55
30295		41.2	12.3	14	41.4		-10	55
30305		41.2	12.3	14	41.4		-10	55
30315		41.27	12.3	14	41.4		-10	55
30335		41.49	12.3	14	41.4		-10	55
30355		41.58	12.3	14	41.4		-10	55
30370		41.58	12.48	14	41.4		-10	55
30375		41.29	12.48	14	41.4		-10	55
30395		41.35	12.48	14	41.4		-10	55
30415		41.57	12.48	14	41.4		-10	55
30430		41.57	12.48	14	41.4		-10	55
30435		41.71	12.48	14	41.4		-10	55
30455		41.71	12.48	14	41.4		-10	55
30475		41.69	12.48	14	41.4		-10	55
30495		41.78	12.48	14	41.4		-10	55
30515		42	12.48	14	41.4		-10	55
30535		42.2	12.48	14	41.4		-10	55
30555		42.26	12.48	14	41.4		-10	55
30575		42.28	12.48	14	41.4		-10	55
30595		42.32	12.48	14	41.4		-10	55
30615		42.75	12.48	14	41.4		-10	55
30620		42.75	12.48	13	41.4		-10	55
30635		42.95	12.48	13	41.4		-10	55
30655		43.05	12.48	13	41.4		-10	55
30675		43.07	12.48	13	41.4		-10	55
30680		43.07	12.48	13	41.4		-10	55
30695		43.21	12.48	13	41.4		-10	55
30715		43.68	12.48	13	41.4		-10	55
30735		43.91	12.48	13	41.4		-10	55
30745		43.91	12.48	14	41.4		-10	55
30755		43.96	12.48	14	41.4		-10	55
30775		44.13	12.48	14	41.4		-10	55
30795		44.25	12.48	14	41.4		-10	55
30805		44.25	12.48	14	41.4		-10	55
30815		44.6	12.48	14	41.4		-10	55
30835		44.93	12.48	14	41.4		-10	55
30855		45.05	12.48	14	41.4		-10	55
30865		45.05	12.48	13	41.4		-10	55
30875		45.17	12.48	13	41.4		-10	55
30895		45.27	12.48	13	41.4		-10	55
30915		45.81	12.48	13	41.4		-10	55
30930		45.81	12.38	13	41.4		-10	55
30935		46.09	12.38	13	41.4		-10	55
30955		46.2	12.38	13	41.4		-10	55
30975		46.3	12.38	13	41.4		-10	55
30995		46.55	12.38	14	41.4		-10	55
31015		46.88	12.38	14	41.4		-10	55
31035		47.18	12.38	14	41.4		-10	55
31055		47.52	12.38	14	41.4		-10	55
31075		47.53	12.38	14	41.4		-10	55
31095		47.57	12.38	14	41.4		-10	55
31115		47.95	12.38	13	41.4		-10	55
31135		48.28	12.38	13	41.4		-10	55
31155		48.39	12.38	13	41.4		-10	55
31175		48.34	12.38	13	41.4		-10	55
31180		48.34	12.38	13	41.4		-10	55
31195		48.53	12.38	13	41.4		-10	55
31215		48.86	12.38	13	41.4		-10	55
31235		49.18	12.38	13	41.4		-10	55
31240		49.18	12.38	13	41.4		-10	55
31255		49.39	12.38	13	41.4		-10	55
31275		49.44	12.38	13	41.4		-10	55
31295		49.63	12.38	13	41.4		-10	55
31305		49.63	12.38	13	41.4		-10	55
31315		49.79	12.38	13	41.4		-10	55
31335		50.16	12.38	13	41.4		-10	55
31355		50.15	12.38	13	41.4		-10	55
31365		50.15	12.38	14	41.4		-10	55
31375		50.14	12.38	14	41.4		-10	55
31395		50.29	12.38	14	41.4		-10	55
31415		50.53	12.38	14	41.4		-10	55
31430		50.53	12.31	14	41.4		-10	55
31435		50.64	12.31	14	41.4		-10	55
31455		50.69	12.31	14	41.4		-10	55
31475		50.59	12.31	14	41.4		-10	55
31490		50.59	12.31	13	41.4		-10	55
31495		50.59	12.31	13	41.4		-10	55
31515		50.99	12.31	13	41.4		-10	55
31535		51.15	12.31	13	41.4		-10	55
31555		51.08	12.31	13	41.4		-10	55
31575		51.15	12.31	13	41.4		-10	55
31595		51.12	12.31	13	41.4		-10	55
31615		50.94	12.31	14	41.4		-10	55
31635		51.29	12.31	14	41.4		-10	55
31655		51.31	12.31	14	41.4		-10	55
31675		51.19	12.31	14	41.4		-10	55
31680		51.19	12.31	14	41.4		-10	55
31695		51.1	12.31	14	41.4		-10	55
31715		51.27	12.31	14	41.4		-10	55
31735		51.23	12.31	14	41.4		-10	55
31740		51.23	12.31	13	41.4		-10	55
31755		51.19	12.31	13	41.4		-10	55
31775		50.96	12.31	13	41.4		-10	55
31795		50.96	12.31	13	41.4		-10	55
31805		50.96	12.31	13	41.4		-10	55
31815		50.92	12.31	13	41.4		-10	55
31835		51.09	12.31	13	41.4		-10	55
31855		50.96	12.31	13	41.4		-10	55
31865		50.96	12.31	13	41.4		-10	55
31875		50.56	12.31	13	41.4		-10	55
31895		50.38	12.31	13	41.4		-10	55
31915		50.49	12.31	13	41.4		-10	55
31930		50.49	12.33	13	41.4		-10	55
31935		50.53	12.33	13	41.4		-10	55
31955		50.35	12.33	13	41.4		-10	55
31975		49.91	12.33	13	41.4		-10	55
31990		49.91	12.33	12	41.4		-10	55
31995		49.77	12.33	12	41.4		-10	55
32015		49.54	12.33	12	41.4		-10	55
32035		49.67	12.33	12	41.4		-10	55
32055		49.36	12.33	12	41.4		-10	55
32075		49.02	12.33	12	41.4		-10	55
32095		48.85	12.33	12	41.4		-10	55
32115		48.69	12.33	8	41.4		-10	55
32135		48.56	12.33	8	41.4		-10	55
32155		48.37	12.33	8	41.4		-10	55
32175		47.98	12.33	8	41.4		-10	55
32180		47.98	12.33	8	41.4		-10	55
32195		47.65	12.33	8	41.4		-10	55
32215		47.48	12.33	8	41.4		-10	55
32235		47.51	12.33	8	41.4		-10	55
32240		47.51	12.33	6	41.4		-10	55
32255		47.21	12.33	6	41.4		-10	55
32275		46.74	12.33	6	41.4		-10	55
[truncated: 332 more rows]
