# Supplementary material for: Clinical identification of the stimulus intensity to measure temporal summation of second pain
Source: Sci Rep. 2022 Jul 28;12:12915. doi: 10.1038/s41598-022-17171-6 (PMC9334644; doi:10.1038/s41598-022-17171-6)
Supplement: Supplementary file 2 — Supplementary Information 2. [file 41598_2022_17171_MOESM2_ESM.zip › 60 PT.xlsx]

## Sheet: Sheet1
Timestamp [msec]	Heater [C]	Tec [C]	Water [C]	COVAS	Baseline [C]	Events	LimiterMin [C]	LimiterMax [C]
30		37.34	10.54	0	37.2		-10	55
50		37.06	10.54	0	37.2		-10	55
65		37.06	10.54	0	37.2		-10	55
70		37.09	10.54	0	37.2		-10	55
90		37.31	10.54	0	37.2		-10	55
95		37.31	10.54	0	37.2		-10	55
110		37.36	10.54	0	37.2		-10	55
130		37.34	10.54	0	37.2		-10	55
145		37.34	10.54	0	37.2		-10	55
150		37.21	10.54	0	37.2		-10	55
170		37.11	10.54	0	37.2		-10	55
190		37.26	10.54	0	37.2		-10	55
210		37.56	10.54	0	37.2		-10	55
230		37.33	10.54	0	37.2		-10	55
250		37.01	10.54	0	37.2		-10	55
270		37.2	10.54	0	37.2		-10	55
290		37.35	10.54	0	37.2		-10	55
310		37.47	10.54	0	37.2		-10	55
330		37.4	10.54	0	37.2		-10	55
335		37.4	10.54	0	37.2		-10	55
350		37.21	10.54	0	37.2		-10	55
370		37.16	10.54	0	37.2		-10	55
390		37.32	10.54	0	37.2		-10	55
395		37.32	10.54	0	37.2		-10	55
410		37.3	10.54	0	37.2		-10	55
430		37.29	10.54	0	37.2		-10	55
450		37.09	10.54	0	37.2		-10	55
460		37.09	10.54	0	37.2		-10	55
470		37.16	10.54	0	37.2		-10	55
490		37.1	10.54	0	37.2		-10	55
510		37.4	10.54	0	37.2		-10	55
520		37.4	10.54	0	37.2		-10	55
530		37.31	10.54	0	37.2		-10	55
550		37.14	10.54	0	37.2		-10	55
570		37.14	10.54	0	37.2		-10	55
580		37.14	10.49	0	37.2		-10	55
590		37.14	10.49	0	37.2		-10	55
610		37.34	10.49	0	37.2		-10	55
630		37.43	10.49	0	37.2		-10	55
645		37.43	10.49	0	37.2		-10	55
650		37.11	10.49	0	37.2		-10	55
670		37.13	10.49	0	37.2		-10	55
690		37.17	10.49	0	37.2		-10	55
710		37.33	10.49	0	37.2		-10	55
730		37.22	10.49	0	37.2		-10	55
750		37.07	10.49	0	37.2		-10	55
770		37.06	10.49	0	37.2		-10	55
790		37.21	10.49	0	37.2		-10	55
810		37.33	10.49	0	37.2		-10	55
830		37.29	10.49	0	37.2		-10	55
835		37.29	10.49	0	37.2		-10	55
850		37.1	10.49	0	37.2		-10	55
870		37.07	10.49	0	37.2		-10	55
890		37.11	10.49	0	37.2		-10	55
895		37.11	10.49	0	37.2		-10	55
910		37.48	10.49	0	37.2		-10	55
930		37.32	10.49	0	37.2		-10	55
950		37.18	10.49	0	37.2		-10	55
955		37.18	10.49	0	37.2		-10	55
970		37.1	10.49	0	37.2		-10	55
990		37.26	10.49	0	37.2		-10	55
1010		37.38	10.49	0	37.2		-10	55
1020		37.38	10.49	0	37.2		-10	55
1030		37.19	10.49	0	37.2		-10	55
1050		37.04	10.49	0	37.2		-10	55
1070		37.15	10.49	0	37.2		-10	55
1080		37.15	10.58	0	37.2		-10	55
1090		37.25	10.58	0	37.2		-10	55
1110		37.33	10.58	0	37.2		-10	55
1130		37.29	10.58	0	37.2		-10	55
1145		37.29	10.58	0	37.2		-10	55
1150		37.06	10.58	0	37.2		-10	55
1170		37.03	10.58	0	37.2		-10	55
1190		37.24	10.58	0	37.2		-10	55
1205		37.24	10.58	0	37.2		-10	55
1210		37.32	10.58	0	37.2		-10	55
1230		37.2	10.58	0	37.2		-10	55
1250		37.14	10.58	0	37.2		-10	55
1270		37.02	10.58	0	37.2		-10	55
1290		37.22	10.58	0	37.2		-10	55
1310		37.39	10.58	0	37.2		-10	55
1330		37.27	10.58	0	37.2		-10	55
1350		37.22	10.58	0	37.2		-10	55
1370		37.21	10.58	0	37.2		-10	55
1390		37.24	10.58	0	37.2		-10	55
1395		37.24	10.58	0	37.2		-10	55
1410		37.28	10.58	0	37.2		-10	55
1430		37.27	10.58	0	37.2		-10	55
1450		37.15	10.58	0	37.2		-10	55
1455		37.15	10.58	0	37.2		-10	55
1470		37.12	10.58	0	37.2		-10	55
1490		37.21	10.58	0	37.2		-10	55
1510		37.34	10.58	0	37.2		-10	55
1520		37.34	10.58	0	37.2		-10	55
1530		37.25	10.58	0	37.2		-10	55
1550		37.07	10.58	0	37.2		-10	55
1570		37.12	10.58	0	37.2		-10	55
1580		37.12	10.81	0	37.2		-10	55
1590		37.16	10.81	0	37.2		-10	55
1610		37.5	10.81	0	37.2		-10	55
1630		37.28	10.81	0	37.2		-10	55
1645		37.28	10.81	0	37.2		-10	55
1650		37.29	10.81	0	37.2		-10	55
1670		36.97	10.81	0	37.2		-10	55
1690		37.2	10.81	0	37.2		-10	55
1705		37.2	10.81	0	37.2		-10	55
1710		37.27	10.81	0	37.2		-10	55
1730		37.29	10.81	0	37.2		-10	55
1750		37.2	10.81	0	37.2		-10	55
1770		37	10.81	0	37.2		-10	55
1790		37.12	10.81	0	37.2		-10	55
1810		37.39	10.81	0	37.2		-10	55
1830		37.17	10.81	0	37.2		-10	55
1850		37.1	10.81	0	37.2		-10	55
1870		37.16	10.81	0	37.2		-10	55
1890		37.23	10.81	0	37.2		-10	55
1895		37.23	10.81	0	37.2		-10	55
1910		37.52	10.81	0	37.2		-10	55
1930		37.31	10.81	0	37.2		-10	55
1950		37.12	10.81	0	37.2		-10	55
1955		37.12	10.81	0	37.2		-10	55
1970		37.12	10.81	0	37.2		-10	55
1990		37.28	10.81	0	37.2		-10	55
2010		37.25	10.81	0	37.2		-10	55
2020		37.25	10.81	0	37.2		-10	55
2030		37.35	10.81	0	37.2		-10	55
2050		37.29	10.81	0	37.2		-10	55
2070		37.03	10.81	0	37.2		-10	55
2080		37.03	10.39	0	37.2		-10	55
2090		37.07	10.39	0	37.2		-10	55
2110		37.23	10.39	0	37.2		-10	55
2130		37.34	10.39	0	37.2		-10	55
2140		37.34	10.39	0	37.2		-10	55
2150		37.36	10.39	0	37.2		-10	55
2170		37.05	10.39	0	37.2		-10	55
2190		37.15	10.39	0	37.2		-10	55
2205		37.15	10.39	0	37.2		-10	55
2210		37.24	10.39	0	37.2		-10	55
2230		37.24	10.39	0	37.2		-10	55
2250		37.13	10.39	0	37.2		-10	55
2265		37.13	10.39	0	37.2		-10	55
2270		37.1	10.39	0	37.2		-10	55
2290		37.15	10.39	0	37.2		-10	55
2310		37.24	10.39	0	37.2		-10	55
2330		37.4	10.39	0	37.2		-10	55
2350		37.13	10.39	0	37.2		-10	55
2370		37.06	10.39	0	37.2		-10	55
2390		37.17	10.39	0	37.2		-10	55
2410		37.21	10.39	0	37.2		-10	55
2430		37.28	10.39	0	37.2		-10	55
2450		37.15	10.39	0	37.2		-10	55
2455		37.15	10.39	0	37.2		-10	55
2470		37.13	10.39	0	37.2		-10	55
2490		37.07	10.39	0	37.2		-10	55
2510		37.27	10.39	0	37.2		-10	55
2515		37.27	10.39	0	37.2		-10	55
2530		37.37	10.39	0	37.2		-10	55
2550		37.16	10.39	0	37.2		-10	55
2570		37.08	10.39	0	37.2		-10	55
2580		37.08	10.71	0	37.2		-10	55
2590		37.13	10.71	0	37.2		-10	55
2610		37.29	10.71	0	37.2		-10	55
2630		37.6	10.71	0	37.2		-10	55
2640		37.6	10.71	0	37.2		-10	55
2650		37.23	10.71	0	37.2		-10	55
2670		37.09	10.71	0	37.2		-10	55
2690		37.21	10.71	0	37.2		-10	55
2705		37.21	10.71	0	37.2		-10	55
2710		37.36	10.71	0	37.2		-10	55
2730		37.34	10.71	0	37.2		-10	55
2750		37.15	10.71	0	37.2		-10	55
2765		37.15	10.71	0	37.2		-10	55
2770		37.01	10.71	0	37.2		-10	55
2790		37.22	10.71	0	37.2		-10	55
2810		37.44	10.71	0	37.2		-10	55
2830		37.32	10.71	0	37.2		-10	55
2850		37.14	10.71	0	37.2		-10	55
2870		37.02	10.71	0	37.2		-10	55
2890		37.14	10.71	0	37.2		-10	55
2910		37.22	10.71	0	37.2		-10	55
2930		37.44	10.71	0	37.2		-10	55
2950		37.35	10.71	0	37.2		-10	55
2955		37.35	10.71	0	37.2		-10	55
2970		37.04	10.71	0	37.2		-10	55
2990		37.13	10.71	0	37.2		-10	55
3010		37.37	10.71	0	37.2		-10	55
3015		37.37	10.71	0	37.2		-10	55
3030		37.23	10.71	0	37.2		-10	55
3050		37.28	10.71	0	37.2		-10	55
3070		37.08	10.71	0	37.2		-10	55
3080		37.08	10.61	0	37.2		-10	55
3090		37.19	10.61	0	37.2		-10	55
3110		37.55	10.61	0	37.2		-10	55
3130		37.26	10.61	0	37.2		-10	55
3140		37.26	10.61	0	37.2		-10	55
3150		37.24	10.61	0	37.2		-10	55
3170		37.06	10.61	0	37.2		-10	55
3190		36.96	10.61	0	37.2		-10	55
3205		36.96	10.61	0	37.2		-10	55
3210		37.29	10.61	0	37.2		-10	55
3230		37.27	10.61	0	37.2		-10	55
3250		37.13	10.61	0	37.2		-10	55
3265		37.13	10.61	0	37.2		-10	55
3270		37.06	10.61	0	37.2		-10	55
3290		37.17	10.61	0	37.2		-10	55
3310		37.31	10.61	0	37.2		-10	55
3330		37.45	10.61	0	37.2		-10	55
3350		37.15	10.61	0	37.2		-10	55
3370		37.16	10.61	0	37.2		-10	55
3390		37.06	10.61	0	37.2		-10	55
3410		37.31	10.61	0	37.2		-10	55
3430		37.3	10.61	0	37.2		-10	55
3450		37.12	10.61	0	37.2		-10	55
3455		37.12	10.61	0	37.2		-10	55
3470		37.11	10.61	0	37.2		-10	55
3490		37.24	10.61	0	37.2		-10	55
3510		37.27	10.61	0	37.2		-10	55
3515		37.27	10.61	0	37.2		-10	55
3530		37.14	10.61	0	37.2		-10	55
3550		37.17	10.61	0	37.2		-10	55
3570		37.2	10.61	0	37.2		-10	55
3575		37.2	10.61	0	37.2		-10	55
3590		37.23	10.61	0	37.2		-10	55
3610		37.29	10.61	0	37.2		-10	55
3630		37.34	10.61	0	37.2		-10	55
3640		37.34	10.48	0	37.2		-10	55
3650		37.29	10.48	0	37.2		-10	55
3670		36.91	10.48	0	37.2		-10	55
3690		37.03	10.48	0	37.2		-10	55
3700		37.03	10.48	0	37.2		-10	55
3710		37.27	10.48	0	37.2		-10	55
3730		37.28	10.48	0	37.2		-10	55
3750		37.2	10.48	0	37.2		-10	55
3765		37.2	10.48	0	37.2		-10	55
3770		37.09	10.48	0	37.2		-10	55
3790		37.12	10.48	0	37.2		-10	55
3810		37.41	10.48	0	37.2		-10	55
3825		37.41	10.48	0	37.2		-10	55
3830		37.3	10.48	0	37.2		-10	55
3850		37.32	10.48	0	37.2		-10	55
3870		37	10.48	0	37.2		-10	55
3890		37.07	10.48	0	37.2		-10	55
3910		37.11	10.48	0	37.2		-10	55
3930		37.31	10.48	0	37.2		-10	55
3950		37.28	10.48	0	37.2		-10	55
3970		37.17	10.48	0	37.2		-10	55
3990		37.13	10.48	0	37.2		-10	55
4010		37.32	10.48	0	37.2		-10	55
4015		37.32	10.48	0	37.2		-10	55
4030		37.32	10.48	0	37.2		-10	55
4050		37.28	10.48	0	37.2		-10	55
4070		36.95	10.48	0	37.2		-10	55
4075		36.95	10.48	0	37.2		-10	55
4090		37.11	10.48	0	37.2		-10	55
4110		37.36	10.48	0	37.2		-10	55
4130		37.28	10.48	0	37.2		-10	55
4140		37.28	10.36	0	37.2		-10	55
4150		37.22	10.36	0	37.2		-10	55
4170		37.03	10.36	0	37.2		-10	55
4190		37.31	10.36	0	37.2		-10	55
4200		37.31	10.36	0	37.2		-10	55
4210		37.09	10.36	0	37.2		-10	55
4230		37.28	10.36	0	37.2		-10	55
4250		37.21	10.36	0	37.2		-10	55
4265		37.21	10.36	0	37.2		-10	55
4270		37.01	10.36	0	37.2		-10	55
4290		36.97	10.36	0	37.2		-10	55
4310		37.25	10.36	0	37.2		-10	55
4325		37.25	10.36	0	37.2		-10	55
4330		37.25	10.36	0	37.2		-10	55
4350		37.21	10.36	0	37.2		-10	55
4370		37.01	10.36	0	37.2		-10	55
4390		37.06	10.36	0	37.2		-10	55
4410		37.23	10.36	0	37.2		-10	55
4430		37.29	10.36	0	37.2		-10	55
4450		37.28	10.36	0	37.2		-10	55
4470		37.15	10.36	0	37.2		-10	55
4490		37.03	10.36	0	37.2		-10	55
4510		37.32	10.36	0	37.2		-10	55
4515		37.32	10.36	0	37.2		-10	55
4530		37.39	10.36	0	37.2		-10	55
4550		37.15	10.36	0	37.2		-10	55
4570		36.93	10.36	0	37.2		-10	55
4575		36.93	10.36	0	37.2		-10	55
4590		37.04	10.36	0	37.2		-10	55
4610		37.34	10.36	0	37.2		-10	55
4630		37.29	10.36	0	37.2		-10	55
4640		37.29	10.64	0	37.2		-10	55
4650		37.19	10.64	0	37.2		-10	55
4670		37.21	10.64	0	37.2		-10	55
4690		37.17	10.64	0	37.2		-10	55
4700		37.17	10.64	0	37.2		-10	55
4710		37.24	10.64	0	37.2		-10	55
4730		37.39	10.64	0	37.2		-10	55
4750		37.2	10.64	0	37.2		-10	55
4765		37.2	10.64	0	37.2		-10	55
4770		37.05	10.64	0	37.2		-10	55
4790		37.05	10.64	0	37.2		-10	55
4810		37.21	10.64	0	37.2		-10	55
4825		37.21	10.64	0	37.2		-10	55
4830		37.26	10.64	0	37.2		-10	55
4850		37.37	10.64	0	37.2		-10	55
4870		37.2	10.64	0	37.2		-10	55
4885		37.2	10.64	0	37.2		-10	55
4890		37.07	10.64	0	37.2		-10	55
4910		37.23	10.64	0	37.2		-10	55
4930		37.27	10.64	0	37.2		-10	55
4950		37.08	10.64	0	37.2		-10	55
4970		37.1	10.64	0	37.2		-10	55
4990		37.15	10.64	0	37.2		-10	55
5010		37.18	10.64	0	37.2		-10	55
5015		37.18	10.64	0	37.2		-10	55
5030		37.34	10.64	0	37.2		-10	55
5050		37.1	10.64	0	37.2		-10	55
5070		37.01	10.64	0	37.2		-10	55
5075		37.01	10.64	0	37.2		-10	55
5090		37.1	10.64	0	37.2		-10	55
5110		37.1	10.64	0	37.2		-10	55
5130		37.36	10.64	0	37.2		-10	55
5135		37.36	10.64	0	37.2		-10	55
5150		37.32	10.64	0	37.2		-10	55
5170		37.15	10.64	0	37.2		-10	55
5190		37.2	10.64	0	37.2		-10	55
5200		37.2	10.54	0	37.2		-10	55
5210		37.31	10.54	0	37.2		-10	55
5230		37.54	10.54	0	37.2		-10	55
5250		37.55	10.54	0	37.2		-10	55
5260		37.55	10.54	0	37.2		-10	55
5270		37.31	10.54	0	37.2		-10	55
5290		37.51	10.54	0	37.2		-10	55
5310		37.6	10.54	0	37.2		-10	55
5325		37.6	10.54	0	37.2		-10	55
5330		37.83	10.54	0	37.2		-10	55
5350		37.92	10.54	0	37.2		-10	55
5370		37.76	10.54	0	37.2		-10	55
5385		37.76	10.54	0	37.2		-10	55
5390		38.16	10.54	0	37.2		-10	55
5410		38.2	10.54	0	37.2		-10	55
5430		38.54	10.54	0	37.2		-10	55
5450		38.53	10.54	0	37.2		-10	55
5470		38.7	10.54	0	37.2		-10	55
5490		38.68	10.54	0	37.2		-10	55
5510		39.09	10.54	0	37.2		-10	55
5530		39.54	10.54	0	37.2		-10	55
5550		39.55	10.54	0	37.2		-10	55
5570		39.56	10.54	0	37.2		-10	55
5575		39.56	10.54	0	37.2		-10	55
5590		39.69	10.54	0	37.2		-10	55
5610		39.93	10.54	0	37.2		-10	55
5630		40.37	10.54	0	37.2		-10	55
5635		40.37	10.54	0	37.2		-10	55
5650		40.45	10.54	0	37.2		-10	55
5670		40.62	10.54	0	37.2		-10	55
5690		40.68	10.54	0	37.2		-10	55
5700		40.68	10.56	0	37.2		-10	55
5710		41.04	10.56	0	37.2		-10	55
5730		41.29	10.56	0	37.2		-10	55
5750		41.37	10.56	0	37.2		-10	55
5760		41.37	10.56	0	37.2		-10	55
5770		41.38	10.56	0	37.2		-10	55
5790		41.52	10.56	0	37.2		-10	55
5810		42.04	10.56	0	37.2		-10	55
5825		42.04	10.56	0	37.2		-10	55
5830		42.09	10.56	0	37.2		-10	55
5850		42.36	10.56	0	37.2		-10	55
5870		42.31	10.56	0	37.2		-10	55
5885		42.31	10.56	0	37.2		-10	55
5890		42.52	10.56	0	37.2		-10	55
5910		42.94	10.56	0	37.2		-10	55
5930		43.11	10.56	0	37.2		-10	55
5950		43.18	10.56	0	37.2		-10	55
5970		43.2	10.56	0	37.2		-10	55
5990		43.22	10.56	0	37.2		-10	55
6010		43.62	10.56	0	37.2		-10	55
6030		43.97	10.56	0	37.2		-10	55
6050		44.09	10.56	0	37.2		-10	55
6070		44.16	10.56	0	37.2		-10	55
6075		44.16	10.56	0	37.2		-10	55
6090		44.11	10.56	0	37.2		-10	55
6110		44.4	10.56	0	37.2		-10	55
6130		44.72	10.56	0	37.2		-10	55
6135		44.72	10.56	0	37.2		-10	55
6150		44.81	10.56	0	37.2		-10	55
6170		44.67	10.56	0	37.2		-10	55
6190		45.03	10.56	0	37.2		-10	55
6195		45.03	10.56	0	37.2		-10	55
6210		45.26	10.56	0	37.2		-10	55
6230		45.41	10.56	0	37.2		-10	55
6250		45.58	10.56	0	37.2		-10	55
6260		45.58	10.46	0	37.2		-10	55
6270		45.44	10.46	0	37.2		-10	55
6290		45.73	10.46	0	37.2		-10	55
6310		45.85	10.46	0	37.2		-10	55
6325		45.85	10.46	0	37.2		-10	55
6330		46.18	10.46	0	37.2		-10	55
6350		46.17	10.46	0	37.2		-10	55
6370		46.21	10.46	0	37.2		-10	55
6385		46.21	10.46	0	37.2		-10	55
6390		46.37	10.46	0	37.2		-10	55
6410		46.37	10.46	0	37.2		-10	55
6430		46.86	10.46	0	37.2		-10	55
6445		46.86	10.46	0	37.2		-10	55
6450		46.79	10.46	0	37.2		-10	55
6470		46.68	10.46	0	37.2		-10	55
6490		46.79	10.46	0	37.2		-10	55
6510		46.93	10.46	0	37.2		-10	55
6530		47.33	10.46	0	37.2		-10	55
6550		47.23	10.46	0	37.2		-10	55
6570		47.09	10.46	0	37.2		-10	55
6590		46.99	10.46	0	37.2		-10	55
6610		47.22	10.46	0	37.2		-10	55
6630		47.47	10.46	0	37.2		-10	55
6635		47.47	10.46	0	37.2		-10	55
6650		47.42	10.46	0	37.2		-10	55
6670		47.22	10.46	0	37.2		-10	55
6690		47.13	10.46	0	37.2		-10	55
6695		47.13	10.46	0	37.2		-10	55
6710		47.19	10.46	0	37.2		-10	55
6730		47.35	10.46	0	37.2		-10	55
6750		47.18	10.46	0	37.2		-10	55
6760		47.18	10.26	0	37.2		-10	55
6770		46.86	10.26	0	37.2		-10	55
6790		46.82	10.26	0	37.2		-10	55
6810		46.91	10.26	0	37.2		-10	55
6820		46.91	10.26	0	37.2		-10	55
6830		46.74	10.26	0	37.2		-10	55
6850		46.57	10.26	0	37.2		-10	55
6870		46.18	10.26	0	37.2		-10	55
6885		46.18	10.26	0	37.2		-10	55
6890		45.98	10.26	0	37.2		-10	55
6910		45.82	10.26	0	37.2		-10	55
6930		45.98	10.26	0	37.2		-10	55
6945		45.98	10.26	0	37.2		-10	55
6950		45.55	10.26	0	37.2		-10	55
6970		45.23	10.26	0	37.2		-10	55
6990		44.98	10.26	0	37.2		-10	55
7010		44.71	10.26	0	37.2		-10	55
7030		44.59	10.26	0	37.2		-10	55
7050		44.48	10.26	0	37.2		-10	55
7070		44.09	10.26	0	37.2		-10	55
7090		43.77	10.26	0	37.2		-10	55
7110		43.69	10.26	0	37.2		-10	55
7130		43.59	10.26	0	37.2		-10	55
7135		43.59	10.26	0	37.2		-10	55
7150		43.51	10.26	0	37.2		-10	55
7170		43.06	10.26	0	37.2		-10	55
7190		42.67	10.26	0	37.2		-10	55
7195		42.67	10.26	0	37.2		-10	55
7210		42.55	10.26	0	37.2		-10	55
7230		42.47	10.26	0	37.2		-10	55
7250		42.22	10.26	0	37.2		-10	55
7260		42.22	10.56	0	37.2		-10	55
7270		41.95	10.56	0	37.2		-10	55
7290		41.71	10.56	0	37.2		-10	55
7310		41.69	10.56	0	37.2		-10	55
7320		41.69	10.56	0	37.2		-10	55
7330		41.6	10.56	0	37.2		-10	55
7350		41.47	10.56	0	37.2		-10	55
7370		41.1	10.56	0	37.2		-10	55
7385		41.1	10.56	0	37.2		-10	55
7390		40.74	10.56	0	37.2		-10	55
7410		40.76	10.56	0	37.2		-10	55
7430		40.59	10.56	0	37.2		-10	55
7445		40.59	10.56	0	37.2		-10	55
7450		40.39	10.56	0	37.2		-10	55
7470		40.27	10.56	0	37.2		-10	55
7490		39.81	10.56	0	37.2		-10	55
7510		39.71	10.56	1	37.2		-10	55
7530		39.76	10.56	1	37.2		-10	55
7550		39.58	10.56	1	37.2		-10	55
7570		39.28	10.56	1	37.2		-10	55
7590		39.07	10.56	1	37.2		-10	55
7610		38.98	10.56	1	37.2		-10	55
7630		38.94	10.56	1	37.2		-10	55
7635		38.94	10.56	1	37.2		-10	55
7650		38.79	10.56	1	37.2		-10	55
7670		38.57	10.56	1	37.2		-10	55
7690		38.28	10.56	1	37.2		-10	55
7695		38.28	10.56	1	37.2		-10	55
7710		38.22	10.56	1	37.2		-10	55
7730		38.16	10.56	1	37.2		-10	55
7750		38.26	10.56	1	37.2		-10	55
7755		38.26	10.56	0	37.2		-10	55
7770		37.85	10.56	0	37.2		-10	55
7790		37.75	10.56	0	37.2		-10	55
7810		37.68	10.56	0	37.2		-10	55
7820		37.68	10.44	0	37.2		-10	55
7830		37.64	10.44	0	37.2		-10	55
7850		37.81	10.44	0	37.2		-10	55
7870		37.45	10.44	0	37.2		-10	55
7880		37.45	10.44	0	37.2		-10	55
7890		37.35	10.44	0	37.2		-10	55
7910		37.48	10.44	0	37.2		-10	55
7930		37.46	10.44	0	37.2		-10	55
7945		37.46	10.44	0	37.2		-10	55
7950		37.62	10.44	0	37.2		-10	55
7970		37.43	10.44	0	37.2		-10	55
7990		37.14	10.44	0	37.2		-10	55
8005		37.14	10.44	0	37.2		-10	55
8010		37.35	10.44	0	37.2		-10	55
8030		37.31	10.44	0	37.2		-10	55
8050		37.43	10.44	0	37.2		-10	55
8070		37.36	10.44	0	37.2		-10	55
8090		37.23	10.44	0	37.2		-10	55
8110		37.31	10.44	0	37.2		-10	55
8130		37.58	10.44	0	37.2		-10	55
8150		37.65	10.44	0	37.2		-10	55
8170		37.61	10.44	0	37.2		-10	55
8190		37.3	10.44	0	37.2		-10	55
8195		37.3	10.44	0	37.2		-10	55
8210		37.46	10.44	0	37.2		-10	55
8230		37.64	10.44	0	37.2		-10	55
8250		37.82	10.44	0	37.2		-10	55
8255		37.82	10.44	0	37.2		-10	55
8270		37.8	10.44	0	37.2		-10	55
8290		37.78	10.44	0	37.2		-10	55
8310		37.99	10.44	0	37.2		-10	55
8320		37.99	10.44	0	37.2		-10	55
8330		38.28	10.44	0	37.2		-10	55
8350		38.28	10.44	0	37.2		-10	55
8370		38.25	10.44	0	37.2		-10	55
8380		38.25	10.44	0	37.2		-10	55
8390		38.39	10.44	0	37.2		-10	55
8410		38.65	10.44	0	37.2		-10	55
8430		38.96	10.44	0	37.2		-10	55
8445		38.96	10.44	0	37.2		-10	55
8450		39.11	10.44	0	37.2		-10	55
8470		39.35	10.44	0	37.2		-10	55
8490		39.21	10.44	0	37.2		-10	55
8505		39.21	10.44	0	37.2		-10	55
8510		39.48	10.44	0	37.2		-10	55
8530		39.85	10.44	0	37.2		-10	55
8550		40.2	10.44	0	37.2		-10	55
8570		40.26	10.44	0	37.2		-10	55
8590		40.23	10.44	0	37.2		-10	55
8610		40.65	10.44	0	37.2		-10	55
8630		40.94	10.44	0	37.2		-10	55
8650		41.15	10.44	0	37.2		-10	55
8670		41.37	10.44	0	37.2		-10	55
8690		41.44	10.44	0	37.2		-10	55
8695		41.44	10.44	0	37.2		-10	55
8710		41.64	10.44	0	37.2		-10	55
8730		42.03	10.44	0	37.2		-10	55
8750		42.3	10.44	0	37.2		-10	55
8755		42.3	10.44	0	37.2		-10	55
8770		42.41	10.44	0	37.2		-10	55
8790		42.19	10.44	0	37.2		-10	55
8810		42.71	10.44	0	37.2		-10	55
8820		42.71	10.36	0	37.2		-10	55
8830		43	10.36	0	37.2		-10	55
8850		43.29	10.36	0	37.2		-10	55
8870		43.66	10.36	0	37.2		-10	55
8880		43.66	10.36	0	37.2		-10	55
8890		43.45	10.36	0	37.2		-10	55
8910		43.77	10.36	0	37.2		-10	55
8930		44.1	10.36	0	37.2		-10	55
8945		44.1	10.36	0	37.2		-10	55
8950		44.19	10.36	0	37.2		-10	55
8970		44.31	10.36	0	37.2		-10	55
8990		44.35	10.36	0	37.2		-10	55
9005		44.35	10.36	0	37.2		-10	55
9010		44.62	10.36	0	37.2		-10	55
9030		44.92	10.36	0	37.2		-10	55
9050		45.2	10.36	0	37.2		-10	55
9065		45.2	10.36	0	37.2		-10	55
9070		45.34	10.36	0	37.2		-10	55
9090		45.29	10.36	0	37.2		-10	55
9110		45.55	10.36	0	37.2		-10	55
9130		45.9	10.36	0	37.2		-10	55
9150		46.14	10.36	0	37.2		-10	55
9170		46.1	10.36	0	37.2		-10	55
9190		46.19	10.36	0	37.2		-10	55
9210		46.33	10.36	0	37.2		-10	55
9230		46.59	10.36	0	37.2		-10	55
9250		46.83	10.36	0	37.2		-10	55
9255		46.83	10.36	0	37.2		-10	55
9270		46.95	10.36	0	37.2		-10	55
9290		46.85	10.36	0	37.2		-10	55
9310		46.91	10.36	0	37.2		-10	55
9315		46.91	10.36	0	37.2		-10	55
9330		47.15	10.36	0	37.2		-10	55
9350		47.46	10.36	0	37.2		-10	55
9370		47.39	10.36	0	37.2		-10	55
9380		47.39	10.44	0	37.2		-10	55
9390		47.12	10.44	0	37.2		-10	55
9410		47.43	10.44	0	37.2		-10	55
9430		47.52	10.44	0	37.2		-10	55
9440		47.52	10.44	0	37.2		-10	55
9450		47.61	10.44	0	37.2		-10	55
9470		47.63	10.44	0	37.2		-10	55
9490		47.32	10.44	0	37.2		-10	55
9505		47.32	10.44	0	37.2		-10	55
9510		47.37	10.44	0	37.2		-10	55
9530		47.38	10.44	0	37.2		-10	55
9550		47.44	10.44	0	37.2		-10	55
9565		47.44	10.44	0	37.2		-10	55
9570		47.28	10.44	0	37.2		-10	55
9590		46.94	10.44	0	37.2		-10	55
9610		46.92	10.44	0	37.2		-10	55
9630		46.74	10.44	0	37.2		-10	55
9650		46.83	10.44	0	37.2		-10	55
9670		46.43	10.44	0	37.2		-10	55
9690		46.05	10.44	0	37.2		-10	55
9710		45.99	10.44	0	37.2		-10	55
9730		46.01	10.44	0	37.2		-10	55
9750		45.73	10.44	0	37.2		-10	55
9755		45.73	10.44	0	37.2		-10	55
9770		45.45	10.44	0	37.2		-10	55
9790		45.03	10.44	0	37.2		-10	55
9810		44.83	10.44	0	37.2		-10	55
9815		44.83	10.44	0	37.2		-10	55
9830		44.62	10.44	0	37.2		-10	55
9850		44.69	10.44	0	37.2		-10	55
9870		44.31	10.44	0	37.2		-10	55
9880		44.31	10.33	3	37.2		-10	55
9890		44.07	10.33	3	37.2		-10	55
9910		43.68	10.33	3	37.2		-10	55
9930		43.55	10.33	3	37.2		-10	55
9940		43.55	10.33	3	37.2		-10	55
9950		43.45	10.33	3	37.2		-10	55
9970		43.24	10.33	3	37.2		-10	55
9990		42.86	10.33	3	37.2		-10	55
10005		42.86	10.33	6	37.2		-10	55
10010		42.65	10.33	6	37.2		-10	55
10030		42.55	10.33	6	37.2		-10	55
10050		42.44	10.33	6	37.2		-10	55
10065		42.44	10.33	6	37.2		-10	55
10070		42.11	10.33	6	37.2		-10	55
10090		41.72	10.33	6	37.2		-10	55
10110		41.63	10.33	6	37.2		-10	55
10130		41.48	10.33	6	37.2		-10	55
10150		41.55	10.33	6	37.2		-10	55
10170		41.25	10.33	6	37.2		-10	55
10190		40.93	10.33	6	37.2		-10	55
10210		40.59	10.33	6	37.2		-10	55
10230		40.63	10.33	6	37.2		-10	55
10250		40.62	10.33	6	37.2		-10	55
10255		40.62	10.33	7	37.2		-10	55
10270		40.44	10.33	7	37.2		-10	55
10290		40.12	10.33	7	37.2		-10	55
10310		39.82	10.33	7	37.2		-10	55
10315		39.82	10.33	7	37.2		-10	55
10330		39.77	10.33	7	37.2		-10	55
10350		39.78	10.33	7	37.2		-10	55
10370		39.59	10.33	7	37.2		-10	55
10380		39.59	10.36	6	37.2		-10	55
10390		39.3	10.36	6	37.2		-10	55
10410		39	10.36	6	37.2		-10	55
10430		38.98	10.36	6	37.2		-10	55
10440		38.98	10.36	6	37.2		-10	55
10450		38.89	10.36	6	37.2		-10	55
10470		38.71	10.36	6	37.2		-10	55
10490		38.43	10.36	6	37.2		-10	55
10500		38.43	10.36	6	37.2		-10	55
10510		38.19	10.36	6	37.2		-10	55
10530		38.25	10.36	6	37.2		-10	55
10550		38.31	10.36	6	37.2		-10	55
10565		38.31	10.36	6	37.2		-10	55
10570		38.33	10.36	6	37.2		-10	55
10590		37.91	10.36	6	37.2		-10	55
10610		37.75	10.36	6	37.2		-10	55
10630		37.86	10.36	3	37.2		-10	55
10650		37.91	10.36	3	37.2		-10	55
10670		37.73	10.36	3	37.2		-10	55
10690		37.62	10.36	3	37.2		-10	55
10710		37.33	10.36	3	37.2		-10	55
10730		37.45	10.36	3	37.2		-10	55
10750		37.59	10.36	0	37.2		-10	55
10770		37.6	10.36	0	37.2		-10	55
10790		37.39	10.36	0	37.2		-10	55
10810		37.36	10.36	0	37.2		-10	55
10815		37.36	10.36	0	37.2		-10	55
10830		37.46	10.36	0	37.2		-10	55
10850		37.53	10.36	0	37.2		-10	55
10870		37.47	10.36	0	37.2		-10	55
10875		37.47	10.36	0	37.2		-10	55
10890		37.28	10.36	0	37.2		-10	55
10910		37.24	10.36	0	37.2		-10	55
10930		37.4	10.36	0	37.2		-10	55
10940		37.4	10.31	0	37.2		-10	55
10950		37.62	10.31	0	37.2		-10	55
10970		37.64	10.31	0	37.2		-10	55
10990		37.43	10.31	0	37.2		-10	55
11000		37.43	10.31	0	37.2		-10	55
11010		37.35	10.31	0	37.2		-10	55
11030		37.61	10.31	0	37.2		-10	55
11050		37.73	10.31	0	37.2		-10	55
11065		37.73	10.31	0	37.2		-10	55
11070		37.75	10.31	0	37.2		-10	55
11090		37.76	10.31	0	37.2		-10	55
11110		37.72	10.31	0	37.2		-10	55
11125		37.72	10.31	0	37.2		-10	55
11130		37.8	10.31	0	37.2		-10	55
11150		38.19	10.31	0	37.2		-10	55
11170		38.14	10.31	0	37.2		-10	55
11190		38.16	10.31	0	37.2		-10	55
11210		38.23	10.31	0	37.2		-10	55
11230		38.51	10.31	0	37.2		-10	55
11250		38.8	10.31	0	37.2		-10	55
11270		38.81	10.31	0	37.2		-10	55
11290		38.96	10.31	0	37.2		-10	55
11310		38.99	10.31	0	37.2		-10	55
11315		38.99	10.31	0	37.2		-10	55
11330		39.33	10.31	0	37.2		-10	55
11350		39.76	10.31	0	37.2		-10	55
11370		39.83	10.31	0	37.2		-10	55
11375		39.83	10.31	0	37.2		-10	55
11390		39.94	10.31	0	37.2		-10	55
11410		40.12	10.31	0	37.2		-10	55
11430		40.32	10.31	0	37.2		-10	55
11440		40.32	10.29	0	37.2		-10	55
11450		40.76	10.29	0	37.2		-10	55
11470		40.97	10.29	0	37.2		-10	55
11490		41.05	10.29	0	37.2		-10	55
11500		41.05	10.29	0	37.2		-10	55
11510		41.34	10.29	0	37.2		-10	55
11530		41.4	10.29	0	37.2		-10	55
11550		41.79	10.29	0	37.2		-10	55
11565		41.79	10.29	0	37.2		-10	55
11570		42.11	10.29	0	37.2		-10	55
11590		42.21	10.29	0	37.2		-10	55
11610		42.2	10.29	0	37.2		-10	55
11625		42.2	10.29	0	37.2		-10	55
11630		42.62	10.29	0	37.2		-10	55
11650		42.96	10.29	0	37.2		-10	55
11670		43.25	10.29	0	37.2		-10	55
11690		43.17	10.29	0	37.2		-10	55
11710		43.32	10.29	0	37.2		-10	55
11730		43.67	10.29	0	37.2		-10	55
11750		43.95	10.29	0	37.2		-10	55
11770		44.08	10.29	0	37.2		-10	55
11790		44.23	10.29	0	37.2		-10	55
11810		44.24	10.29	0	37.2		-10	55
11830		44.75	10.29	0	37.2		-10	55
11850		44.91	10.29	0	37.2		-10	55
11870		45.04	10.29	0	37.2		-10	55
11875		45.04	10.29	0	37.2		-10	55
11890		45.1	10.29	0	37.2		-10	55
11910		45.26	10.29	0	37.2		-10	55
11930		45.49	10.29	0	37.2		-10	55
11940		45.49	10.48	0	37.2		-10	55
11950		45.71	10.48	0	37.2		-10	55
11970		45.99	10.48	0	37.2		-10	55
11990		45.99	10.48	0	37.2		-10	55
12000		45.99	10.48	0	37.2		-10	55
12010		46.07	10.48	0	37.2		-10	55
12030		46.36	10.48	0	37.2		-10	55
12050		46.47	10.48	0	37.2		-10	55
12060		46.47	10.48	0	37.2		-10	55
12070		46.69	10.48	0	37.2		-10	55
12090		46.7	10.48	0	37.2		-10	55
12110		46.67	10.48	0	37.2		-10	55
12125		46.67	10.48	0	37.2		-10	55
12130		46.87	10.48	0	37.2		-10	55
12150		47.22	10.48	0	37.2		-10	55
12170		47.37	10.48	0	37.2		-10	55
12185		47.37	10.48	0	37.2		-10	55
12190		47.17	10.48	0	37.2		-10	55
12210		47.27	10.48	0	37.2		-10	55
12230		47.27	10.48	0	37.2		-10	55
12250		47.57	10.48	0	37.2		-10	55
12270		47.57	10.48	0	37.2		-10	55
12290		47.28	10.48	0	37.2		-10	55
12310		47.3	10.48	0	37.2		-10	55
12330		47.18	10.48	0	37.2		-10	55
12350		47.52	10.48	0	37.2		-10	55
12370		47.54	10.48	0	37.2		-10	55
12375		47.54	10.48	0	37.2		-10	55
12390		47.25	10.48	0	37.2		-10	55
12410		46.81	10.48	0	37.2		-10	55
12430		46.86	10.48	0	37.2		-10	55
12435		46.86	10.48	0	37.2		-10	55
12450		46.65	10.48	0	37.2		-10	55
12470		46.55	10.48	0	37.2		-10	55
12490		46.53	10.48	0	37.2		-10	55
12500		46.53	10.68	0	37.2		-10	55
12510		46.23	10.68	0	37.2		-10	55
12530		46.27	10.68	0	37.2		-10	55
12550		46.06	10.68	0	37.2		-10	55
12560		46.06	10.68	0	37.2		-10	55
12570		45.71	10.68	0	37.2		-10	55
12590		45.42	10.68	0	37.2		-10	55
12610		45.1	10.68	0	37.2		-10	55
12625		45.1	10.68	0	37.2		-10	55
12630		44.89	10.68	0	37.2		-10	55
12650		44.75	10.68	0	37.2		-10	55
12670		44.68	10.68	0	37.2		-10	55
12685		44.68	10.68	0	37.2		-10	55
12690		44.19	10.68	0	37.2		-10	55
12710		44.02	10.68	0	37.2		-10	55
12730		43.7	10.68	0	37.2		-10	55
12750		43.64	10.68	0	37.2		-10	55
12770		43.53	10.68	0	37.2		-10	55
12790		43.24	10.68	0	37.2		-10	55
12810		42.91	10.68	0	37.2		-10	55
12830		42.68	10.68	0	37.2		-10	55
12850		42.73	10.68	0	37.2		-10	55
12870		42.53	10.68	0	37.2		-10	55
12875		42.53	10.68	0	37.2		-10	55
12890		42.25	10.68	0	37.2		-10	55
12910		42.11	10.68	0	37.2		-10	55
12930		41.69	10.68	0	37.2		-10	55
12935		41.69	10.68	0	37.2		-10	55
12950		41.69	10.68	0	37.2		-10	55
12970		41.58	10.68	0	37.2		-10	55
12990		41.29	10.68	0	37.2		-10	55
13000		41.29	10.56	0	37.2		-10	55
13010		40.97	10.56	0	37.2		-10	55
13030		40.86	10.56	0	37.2		-10	55
13050		40.8	10.56	0	37.2		-10	55
13060		40.8	10.56	0	37.2		-10	55
13070		40.69	10.56	0	37.2		-10	55
13090		40.4	10.56	0	37.2		-10	55
13110		40.08	10.56	0	37.2		-10	55
13125		40.08	10.56	0	37.2		-10	55
13130		39.97	10.56	0	37.2		-10	55
13150		39.83	10.56	0	37.2		-10	55
13170		39.73	10.56	0	37.2		-10	55
13185		39.73	10.56	0	37.2		-10	55
13190		39.63	10.56	0	37.2		-10	55
13210		39.21	10.56	0	37.2		-10	55
13230		39.25	10.56	0	37.2		-10	55
13250		39.16	10.56	0	37.2		-10	55
13270		39.07	10.56	0	37.2		-10	55
13290		38.77	10.56	0	37.2		-10	55
13310		38.32	10.56	0	37.2		-10	55
13330		38.27	10.56	0	37.2		-10	55
13350		38.45	10.56	0	37.2		-10	55
13370		38.32	10.56	0	37.2		-10	55
13390		38.29	10.56	0	37.2		-10	55
13410		37.95	10.56	0	37.2		-10	55
13430		37.95	10.56	0	37.2		-10	55
13435		37.95	10.56	0	37.2		-10	55
13450		38.04	10.56	0	37.2		-10	55
13470		37.85	10.56	0	37.2		-10	55
13490		37.81	10.56	0	37.2		-10	55
13495		37.81	10.56	0	37.2		-10	55
13510		37.55	10.56	0	37.2		-10	55
13530		37.47	10.56	0	37.2		-10	55
13550		37.66	10.56	0	37.2		-10	55
13560		37.66	10.44	0	37.2		-10	55
13570		37.64	10.44	0	37.2		-10	55
13590		37.48	10.44	0	37.2		-10	55
13610		37.17	10.44	0	37.2		-10	55
13620		37.17	10.44	0	37.2		-10	55
13630		37.42	10.44	0	37.2		-10	55
13650		37.5	10.44	0	37.2		-10	55
13670		37.43	10.44	0	37.2		-10	55
13685		37.43	10.44	0	37.2		-10	55
13690		37.47	10.44	0	37.2		-10	55
13710		37.34	10.44	0	37.2		-10	55
13730		37.22	10.44	0	37.2		-10	55
13745		37.22	10.44	0	37.2		-10	55
13750		37.44	10.44	0	37.2		-10	55
13770		37.63	10.44	0	37.2		-10	55
13790		37.48	10.44	0	37.2		-10	55
13810		37.28	10.44	0	37.2		-10	55
13830		37.37	10.44	0	37.2		-10	55
13850		37.72	10.44	0	37.2		-10	55
13870		37.65	10.44	0	37.2		-10	55
13890		37.69	10.44	0	37.2		-10	55
13910		37.66	10.44	0	37.2		-10	55
13930		37.97	10.44	0	37.2		-10	55
13935		37.97	10.44	0	37.2		-10	55
13950		38.03	10.44	0	37.2		-10	55
13970		38.31	10.44	0	37.2		-10	55
13990		38.33	10.44	0	37.2		-10	55
13995		38.33	10.44	0	37.2		-10	55
14010		38.26	10.44	0	37.2		-10	55
14030		38.47	10.44	0	37.2		-10	55
14050		38.72	10.44	0	37.2		-10	55
14060		38.72	10.36	0	37.2		-10	55
14070		38.99	10.36	0	37.2		-10	55
14090		39.08	10.36	0	37.2		-10	55
14110		39.19	10.36	0	37.2		-10	55
14120		39.19	10.36	0	37.2		-10	55
14130		39.38	10.36	0	37.2		-10	55
14150		39.66	10.36	0	37.2		-10	55
14170		40.04	10.36	0	37.2		-10	55
14185		40.04	10.36	0	37.2		-10	55
14190		40.24	10.36	0	37.2		-10	55
14210		40.23	10.36	0	37.2		-10	55
14230		40.29	10.36	0	37.2		-10	55
14245		40.29	10.36	0	37.2		-10	55
14250		40.8	10.36	0	37.2		-10	55
14270		41.16	10.36	0	37.2		-10	55
14290		41.23	10.36	0	37.2		-10	55
14310		41.19	10.36	0	37.2		-10	55
14330		41.53	10.36	0	37.2		-10	55
14350		41.77	10.36	0	37.2		-10	55
14370		42.25	10.36	0	37.2		-10	55
14390		42.26	10.36	0	37.2		-10	55
14410		42.5	10.36	0	37.2		-10	55
14430		42.74	10.36	0	37.2		-10	55
14435		42.74	10.36	0	37.2		-10	55
14450		43.01	10.36	0	37.2		-10	55
14470		43.45	10.36	0	37.2		-10	55
14490		43.34	10.36	0	37.2		-10	55
14495		43.34	10.36	0	37.2		-10	55
14510		43.43	10.36	0	37.2		-10	55
14530		43.54	10.36	0	37.2		-10	55
14550		44	10.36	0	37.2		-10	55
14560		44	10.56	0	37.2		-10	55
14570		44.36	10.56	0	37.2		-10	55
14590		44.41	10.56	0	37.2		-10	55
14610		44.42	10.56	0	37.2		-10	55
14620		44.42	10.56	0	37.2		-10	55
14630		44.73	10.56	0	37.2		-10	55
14650		44.94	10.56	0	37.2		-10	55
14670		45.26	10.56	0	37.2		-10	55
14680		45.26	10.56	0	37.2		-10	55
14690		45.24	10.56	0	37.2		-10	55
14710		45.22	10.56	0	37.2		-10	55
14730		45.4	10.56	0	37.2		-10	55
14745		45.4	10.56	0	37.2		-10	55
14750		45.7	10.56	0	37.2		-10	55
14770		46.2	10.56	0	37.2		-10	55
14790		46.15	10.56	0	37.2		-10	55
14805		46.15	10.56	0	37.2		-10	55
14810		46.18	10.56	0	37.2		-10	55
14830		46.11	10.56	0	37.2		-10	55
14850		46.38	10.56	0	37.2		-10	55
14870		46.68	10.56	0	37.2		-10	55
14890		46.76	10.56	0	37.2		-10	55
14910		46.61	10.56	0	37.2		-10	55
14930		46.81	10.56	0	37.2		-10	55
14950		46.94	10.56	0	37.2		-10	55
14970		47.33	10.56	0	37.2		-10	55
14990		47.27	10.56	0	37.2		-10	55
14995		47.27	10.56	0	37.2		-10	55
15010		47.13	10.56	0	37.2		-10	55
15030		47.25	10.56	0	37.2		-10	55
15050		47.36	10.56	0	37.2		-10	55
15055		47.36	10.56	0	37.2		-10	55
15070		47.27	10.56	0	37.2		-10	55
15090		47.31	10.56	0	37.2		-10	55
15110		47.24	10.56	0	37.2		-10	55
15120		47.24	10.74	0	37.2		-10	55
15130		47.12	10.74	0	37.2		-10	55
15150		47.17	10.74	0	37.2		-10	55
15170		47.35	10.74	0	37.2		-10	55
15180		47.35	10.74	0	37.2		-10	55
15190		47.26	10.74	0	37.2		-10	55
15210		46.71	10.74	0	37.2		-10	55
15230		46.57	10.74	0	37.2		-10	55
15245		46.57	10.74	0	37.2		-10	55
15250		46.49	10.74	0	37.2		-10	55
15270		46.58	10.74	0	37.2		-10	55
15290		46.49	10.74	0	37.2		-10	55
15305		46.49	10.74	0	37.2		-10	55
15310		46.11	10.74	0	37.2		-10	55
15330		45.91	10.74	0	37.2		-10	55
15350		45.69	10.74	0	37.2		-10	55
15370		45.64	10.74	0	37.2		-10	55
15390		45.3	10.74	0	37.2		-10	55
15410		45.09	10.74	0	37.2		-10	55
15430		44.52	10.74	0	37.2		-10	55
15450		44.63	10.74	0	37.2		-10	55
15470		44.45	10.74	0	37.2		-10	55
15490		44.26	10.74	0	37.2		-10	55
15495		44.26	10.74	0	37.2		-10	55
15510		43.87	10.74	0	37.2		-10	55
15530		43.56	10.74	0	37.2		-10	55
15550		43.57	10.74	0	37.2		-10	55
15555		43.57	10.74	0	37.2		-10	55
15570		43.34	10.74	0	37.2		-10	55
15590		43.17	10.74	0	37.2		-10	55
15610		42.84	10.74	0	37.2		-10	55
15620		42.84	10.76	0	37.2		-10	55
15630		42.46	10.76	0	37.2		-10	55
15650		42.39	10.76	0	37.2		-10	55
15670		42.37	10.76	0	37.2		-10	55
15680		42.37	10.76	0	37.2		-10	55
15690		41.99	10.76	0	37.2		-10	55
15710		41.86	10.76	0	37.2		-10	55
15730		41.64	10.76	0	37.2		-10	55
15745		41.64	10.76	0	37.2		-10	55
15750		41.61	10.76	0	37.2		-10	55
15770		41.47	10.76	0	37.2		-10	55
15790		41.26	10.76	0	37.2		-10	55
15805		41.26	10.76	0	37.2		-10	55
15810		40.85	10.76	0	37.2		-10	55
15830		40.53	10.76	0	37.2		-10	55
15850		40.52	10.76	0	37.2		-10	55
15870		40.62	10.76	0	37.2		-10	55
15890		40.42	10.76	0	37.2		-10	55
15910		40.07	10.76	0	37.2		-10	55
15930		39.84	10.76	0	37.2		-10	55
15950		39.68	10.76	0	37.2		-10	55
15970		39.74	10.76	0	37.2		-10	55
15990		39.62	10.76	0	37.2		-10	55
16010		39.22	10.76	0	37.2		-10	55
16030		39.04	10.76	0	37.2		-10	55
16050		38.95	10.76	0	37.2		-10	55
16055		38.95	10.76	0	37.2		-10	55
16070		38.91	10.76	0	37.2		-10	55
16090		38.77	10.76	0	37.2		-10	55
16110		38.57	10.76	0	37.2		-10	55
16115		38.57	10.76	0	37.2		-10	55
16130		38.15	10.76	0	37.2		-10	55
16150		38.28	10.76	0	37.2		-10	55
16170		38.14	10.76	0	37.2		-10	55
16180		38.14	10.99	0	37.2		-10	55
16190		38.12	10.99	0	37.2		-10	55
16210		37.98	10.99	0	37.2		-10	55
16230		37.7	10.99	0	37.2		-10	55
16245		37.7	10.99	0	37.2		-10	55
16250		37.73	10.99	0	37.2		-10	55
16270		38.04	10.99	0	37.2		-10	55
16290		37.75	10.99	0	37.2		-10	55
16305		37.75	10.99	0	37.2		-10	55
16310		37.59	10.99	0	37.2		-10	55
16330		37.37	10.99	0	37.2		-10	55
16350		37.52	10.99	0	37.2		-10	55
16365		37.52	10.99	0	37.2		-10	55
16370		37.56	10.99	0	37.2		-10	55
16390		37.62	10.99	0	37.2		-10	55
16410		37.46	10.99	0	37.2		-10	55
16430		37.31	10.99	0	37.2		-10	55
16450		37.24	10.99	0	37.2		-10	55
16470		37.48	10.99	0	37.2		-10	55
16490		37.45	10.99	0	37.2		-10	55
16510		37.34	10.99	0	37.2		-10	55
16530		37.16	10.99	0	37.2		-10	55
16550		37.39	10.99	0	37.2		-10	55
16555		37.39	10.99	0	37.2		-10	55
16570		37.44	10.99	0	37.2		-10	55
16590		37.58	10.99	0	37.2		-10	55
16610		37.5	10.99	0	37.2		-10	55
16615		37.5	10.99	0	37.2		-10	55
16630		37.25	10.99	0	37.2		-10	55
16650		37.54	10.99	0	37.2		-10	55
16670		37.69	10.99	0	37.2		-10	55
16680		37.69	11.01	0	37.2		-10	55
16690		37.83	11.01	0	37.2		-10	55
16710		37.75	11.01	0	37.2		-10	55
16730		37.9	11.01	0	37.2		-10	55
16740		37.9	11.01	0	37.2		-10	55
16750		38.01	11.01	0	37.2		-10	55
16770		38.29	11.01	0	37.2		-10	55
16790		38.42	11.01	0	37.2		-10	55
16805		38.42	11.01	0	37.2		-10	55
16810		38.56	11.01	0	37.2		-10	55
16830		38.53	11.01	0	37.2		-10	55
16850		38.69	11.01	0	37.2		-10	55
16865		38.69	11.01	0	37.2		-10	55
16870		38.93	11.01	0	37.2		-10	55
16890		39.25	11.01	0	37.2		-10	55
16910		39.41	11.01	0	37.2		-10	55
16930		39.43	11.01	0	37.2		-10	55
16950		39.54	11.01	0	37.2		-10	55
16970		40.01	11.01	0	37.2		-10	55
16990		40.27	11.01	0	37.2		-10	55
17010		40.34	11.01	0	37.2		-10	55
17030		40.56	11.01	0	37.2		-10	55
17050		40.65	11.01	0	37.2		-10	55
17055		40.65	11.01	0	37.2		-10	55
17070		41.04	11.01	0	37.2		-10	55
17090		41.4	11.01	0	37.2		-10	55
17110		41.58	11.01	0	37.2		-10	55
17115		41.58	11.01	0	37.2		-10	55
17130		41.55	11.01	0	37.2		-10	55
17150		41.86	11.01	0	37.2		-10	55
17170		42.28	11.01	0	37.2		-10	55
17180		42.28	11.01	0	37.2		-10	55
17190		42.41	11.01	0	37.2		-10	55
17210		42.59	11.01	0	37.2		-10	55
17230		42.6	11.01	0	37.2		-10	55
17240		42.6	11.01	0	37.2		-10	55
17250		43	11.01	0	37.2		-10	55
17270		43.29	11.01	0	37.2		-10	55
17290		43.38	11.01	0	37.2		-10	55
17305		43.38	11.01	0	37.2		-10	55
17310		43.58	11.01	0	37.2		-10	55
17330		43.68	11.01	0	37.2		-10	55
17350		43.84	11.01	0	37.2		-10	55
17365		43.84	11.01	0	37.2		-10	55
17370		44.35	11.01	0	37.2		-10	55
17390		44.45	11.01	0	37.2		-10	55
17410		44.53	11.01	0	37.2		-10	55
17425		44.53	11.01	0	37.2		-10	55
17430		44.62	11.01	0	37.2		-10	55
17450		44.88	11.01	0	37.2		-10	55
17470		45.1	11.01	0	37.2		-10	55
17490		45.36	11.01	0	37.2		-10	55
17510		45.45	11.01	0	37.2		-10	55
17530		45.37	11.01	0	37.2		-10	55
17550		45.74	11.01	0	37.2		-10	55
17555		45.74	11.01	0	37.2		-10	55
17570		45.98	11.01	0	37.2		-10	55
17590		46.24	11.01	0	37.2		-10	55
17610		46.19	11.01	0	37.2		-10	55
17615		46.19	11.01	0	37.2		-10	55
17630		46.18	11.01	0	37.2		-10	55
17650		46.39	11.01	0	37.2		-10	55
17670		46.66	11.01	0	37.2		-10	55
17675		46.66	11.01	0	37.2		-10	55
17690		46.78	11.01	0	37.2		-10	55
17710		46.78	11.01	0	37.2		-10	55
17730		46.61	11.01	0	37.2		-10	55
17740		46.61	11.04	0	37.2		-10	55
17750		46.89	11.04	0	37.2		-10	55
17770		47.01	11.04	0	37.2		-10	55
17790		47.27	11.04	0	37.2		-10	55
17800		47.27	11.04	0	37.2		-10	55
17810		47.19	11.04	0	37.2		-10	55
17830		46.97	11.04	0	37.2		-10	55
17850		47.24	11.04	0	37.2		-10	55
17865		47.24	11.04	0	37.2		-10	55
17870		47.22	11.04	0	37.2		-10	55
17890		47.37	11.04	0	37.2		-10	55
17910		47.35	11.04	0	37.2		-10	55
17925		47.35	11.04	0	37.2		-10	55
17930		47.09	11.04	0	37.2		-10	55
17950		47.07	11.04	0	37.2		-10	55
17970		47.37	11.04	0	37.2		-10	55
17990		47.09	11.04	0	37.2		-10	55
18010		47.06	11.04	0	37.2		-10	55
18030		46.74	11.04	0	37.2		-10	55
18050		46.66	11.04	0	37.2		-10	55
18070		46.67	11.04	0	37.2		-10	55
18090		46.44	11.04	0	37.2		-10	55
18110		46.35	11.04	0	37.2		-10	55
18115		46.35	11.04	0	37.2		-10	55
18130		45.91	11.04	0	37.2		-10	55
18150		45.88	11.04	0	37.2		-10	55
18170		45.66	11.04	0	37.2		-10	55
18175		45.66	11.04	0	37.2		-10	55
18190		45.69	11.04	0	37.2		-10	55
18210		45.39	11.04	0	37.2		-10	55
18230		45.03	11.04	0	37.2		-10	55
18240		45.03	11.06	0	37.2		-10	55
18250		44.9	11.06	0	37.2		-10	55
18270		44.79	11.06	0	37.2		-10	55
18290		44.66	11.06	0	37.2		-10	55
18300		44.66	11.06	0	37.2		-10	55
18310		44.17	11.06	0	37.2		-10	55
18330		43.89	11.06	0	37.2		-10	55
18350		43.66	11.06	0	37.2		-10	55
18365		43.66	11.06	0	37.2		-10	55
18370		43.64	11.06	0	37.2		-10	55
18390		43.53	11.06	0	37.2		-10	55
18410		43.28	11.06	0	37.2		-10	55
18425		43.28	11.06	0	37.2		-10	55
18430		42.84	11.06	0	37.2		-10	55
18450		42.62	11.06	0	37.2		-10	55
18470		42.53	11.06	0	37.2		-10	55
18490		42.53	11.06	0	37.2		-10	55
18510		42.4	11.06	0	37.2		-10	55
18530		41.93	11.06	0	37.2		-10	55
18550		41.63	11.06	0	37.2		-10	55
18570		41.73	11.06	0	37.2		-10	55
18590		41.48	11.06	0	37.2		-10	55
18610		41.48	11.06	0	37.2		-10	55
18615		41.48	11.06	0	37.2		-10	55
18630		41.09	11.06	0	37.2		-10	55
18650		41.01	11.06	0	37.2		-10	55
18670		40.7	11.06	0	37.2		-10	55
18675		40.7	11.06	0	37.2		-10	55
18690		40.74	11.06	0	37.2		-10	55
18710		40.44	11.06	0	37.2		-10	55
18730		40.26	11.06	0	37.2		-10	55
18740		40.26	11.07	0	37.2		-10	55
18750		39.86	11.07	0	37.2		-10	55
18770		39.85	11.07	0	37.2		-10	55
18790		39.88	11.07	0	37.2		-10	55
18800		39.88	11.07	0	37.2		-10	55
18810		39.7	11.07	0	37.2		-10	55
18830		39.35	11.07	0	37.2		-10	55
18850		39.1	11.07	0	37.2		-10	55
18865		39.1	11.07	0	37.2		-10	55
18870		39.09	11.07	0	37.2		-10	55
18890		39.09	11.07	0	37.2		-10	55
18910		38.82	11.07	0	37.2		-10	55
18925		38.82	11.07	0	37.2		-10	55
18930		38.53	11.07	0	37.2		-10	55
18950		38.39	11.07	0	37.2		-10	55
18970		38.29	11.07	0	37.2		-10	55
18985		38.29	11.07	0	37.2		-10	55
18990		38.35	11.07	0	37.2		-10	55
19010		38.31	11.07	0	37.2		-10	55
19030		37.97	11.07	0	37.2		-10	55
19050		37.8	11.07	0	37.2		-10	55
19070		37.85	11.07	0	37.2		-10	55
19090		38.02	11.07	0	37.2		-10	55
19110		37.8	11.07	0	37.2		-10	55
19130		37.53	11.07	0	37.2		-10	55
19150		37.45	11.07	0	37.2		-10	55
19170		37.39	11.07	0	37.2		-10	55
19175		37.39	11.07	0	37.2		-10	55
19190		37.64	11.07	0	37.2		-10	55
19210		37.5	11.07	0	37.2		-10	55
19230		37.27	11.07	0	37.2		-10	55
19235		37.27	11.07	0	37.2		-10	55
19250		37.28	11.07	0	37.2		-10	55
19270		37.38	11.07	0	37.2		-10	55
19290		37.45	11.07	0	37.2		-10	55
19300		37.45	11.22	0	37.2		-10	55
19310		37.48	11.22	0	37.2		-10	55
19330		37.19	11.22	0	37.2		-10	55
19350		37.11	11.22	0	37.2		-10	55
19360		37.11	11.22	0	37.2		-10	55
19370		37.38	11.22	0	37.2		-10	55
19390		37.48	11.22	0	37.2		-10	55
19410		37.37	11.22	0	37.2		-10	55
19425		37.37	11.22	0	37.2		-10	55
19430		37.38	11.22	0	37.2		-10	55
19450		37.36	11.22	0	37.2		-10	55
19470		37.54	11.22	0	37.2		-10	55
19485		37.54	11.22	0	37.2		-10	55
19490		37.73	11.22	0	37.2		-10	55
19510		37.78	11.22	0	37.2		-10	55
19530		37.91	11.22	0	37.2		-10	55
19550		37.87	11.22	0	37.2		-10	55
19570		38.03	11.22	0	37.2		-10	55
19590		38.23	11.22	0	37.2		-10	55
19610		38.42	11.22	0	37.2		-10	55
19630		38.37	11.22	0	37.2		-10	55
19650		38.53	11.22	0	37.2		-10	55
19670		38.8	11.22	0	37.2		-10	55
19675		38.8	11.22	0	37.2		-10	55
19690		39.04	11.22	0	37.2		-10	55
19710		39.21	11.22	0	37.2		-10	55
19730		39.26	11.22	0	37.2		-10	55
19735		39.26	11.22	0	37.2		-10	55
19750		39.46	11.22	0	37.2		-10	55
19770		39.67	11.22	0	37.2		-10	55
19790		40.07	11.22	0	37.2		-10	55
19800		40.07	11.22	0	37.2		-10	55
19810		40.22	11.22	0	37.2		-10	55
19830		40.26	11.22	0	37.2		-10	55
19850		40.49	11.22	0	37.2		-10	55
19860		40.49	11.22	0	37.2		-10	55
19870		40.86	11.22	0	37.2		-10	55
19890		41.17	11.22	0	37.2		-10	55
19910		41.36	11.22	0	37.2		-10	55
19925		41.36	11.22	0	37.2		-10	55
19930		41.47	11.22	0	37.2		-10	55
19950		41.56	11.22	0	37.2		-10	55
19970		41.8	11.22	0	37.2		-10	55
19985		41.8	11.22	0	37.2		-10	55
19990		42.26	11.22	0	37.2		-10	55
20010		42.49	11.22	0	37.2		-10	55
20030		42.59	11.22	0	37.2		-10	55
20050		42.57	11.22	0	37.2		-10	55
20070		42.87	11.22	0	37.2		-10	55
20090		43.38	11.22	0	37.2		-10	55
20110		43.52	11.22	0	37.2		-10	55
20130		43.62	11.22	0	37.2		-10	55
20150		43.61	11.22	0	37.2		-10	55
20170		43.96	11.22	0	37.2		-10	55
20175		43.96	11.22	0	37.2		-10	55
20190		44.2	11.22	0	37.2		-10	55
20210		44.44	11.22	0	37.2		-10	55
20230		44.46	11.22	0	37.2		-10	55
20235		44.46	11.22	0	37.2		-10	55
20250		44.56	11.22	0	37.2		-10	55
20270		44.87	11.22	0	37.2		-10	55
20290		45.38	11.22	0	37.2		-10	55
20295		45.38	11.22	0	37.2		-10	55
20310		45.27	11.22	0	37.2		-10	55
20330		45.29	11.22	0	37.2		-10	55
20350		45.41	11.22	0	37.2		-10	55
20360		45.41	11.45	0	37.2		-10	55
20370		45.8	11.45	0	37.2		-10	55
20390		45.95	11.45	0	37.2		-10	55
20410		46.17	11.45	0	37.2		-10	55
20420		46.17	11.45	0	37.2		-10	55
20430		46.09	11.45	0	37.2		-10	55
20450		46.34	11.45	0	37.2		-10	55
20470		46.29	11.45	0	37.2		-10	55
20485		46.29	11.45	0	37.2		-10	55
20490		46.59	11.45	0	37.2		-10	55
20510		46.77	11.45	0	37.2		-10	55
20530		46.81	11.45	0	37.2		-10	55
20545		46.81	11.45	0	37.2		-10	55
20550		46.82	11.45	0	37.2		-10	55
20570		46.79	11.45	0	37.2		-10	55
20590		47.17	11.45	0	37.2		-10	55
20610		47.04	11.45	0	37.2		-10	55
20630		47.12	11.45	0	37.2		-10	55
20650		46.99	11.45	0	37.2		-10	55
20670		47.14	11.45	0	37.2		-10	55
20690		47.22	11.45	0	37.2		-10	55
20710		47.28	11.45	0	37.2		-10	55
20730		47.19	11.45	0	37.2		-10	55
20735		47.19	11.45	0	37.2		-10	55
20750		47.01	11.45	0	37.2		-10	55
20770		46.98	11.45	0	37.2		-10	55
20790		47.17	11.45	0	37.2		-10	55
20795		47.17	11.45	0	37.2		-10	55
20810		47.02	11.45	0	37.2		-10	55
20830		46.93	11.45	0	37.2		-10	55
20850		46.56	11.45	0	37.2		-10	55
20860		46.56	11.31	0	37.2		-10	55
20870		46.71	11.31	0	37.2		-10	55
20890		46.47	11.31	0	37.2		-10	55
20910		46.53	11.31	0	37.2		-10	55
20920		46.53	11.31	0	37.2		-10	55
20930		46.24	11.31	0	37.2		-10	55
20950		45.99	11.31	0	37.2		-10	55
20970		45.79	11.31	0	37.2		-10	55
20985		45.79	11.31	0	37.2		-10	55
20990		45.87	11.31	0	37.2		-10	55
21010		45.53	11.31	0	37.2		-10	55
21030		45.26	11.31	0	37.2		-10	55
21045		45.26	11.31	0	37.2		-10	55
21050		45.04	11.31	0	37.2		-10	55
21070		44.73	11.31	0	37.2		-10	55
21090		44.76	11.31	0	37.2		-10	55
21110		44.53	11.31	0	37.2		-10	55
21130		44.16	11.31	0	37.2		-10	55
21150		43.92	11.31	0	37.2		-10	55
21170		43.84	11.31	0	37.2		-10	55
21190		43.81	11.31	0	37.2		-10	55
21210		43.38	11.31	0	37.2		-10	55
21230		43.25	11.31	0	37.2		-10	55
21235		43.25	11.31	0	37.2		-10	55
21250		42.82	11.31	0	37.2		-10	55
21270		42.57	11.31	0	37.2		-10	55
21290		42.66	11.31	0	37.2		-10	55
21295		42.66	11.31	0	37.2		-10	55
21310		42.4	11.31	0	37.2		-10	55
21330		42.28	11.31	0	37.2		-10	55
21350		41.84	11.31	0	37.2		-10	55
21360		41.84	11.6	0	37.2		-10	55
21370		41.64	11.6	0	37.2		-10	55
21390		41.64	11.6	0	37.2		-10	55
21410		41.41	11.6	0	37.2		-10	55
21420		41.41	11.6	0	37.2		-10	55
21430		41.18	11.6	0	37.2		-10	55
21450		40.85	11.6	0	37.2		-10	55
21470		40.78	11.6	0	37.2		-10	55
21485		40.78	11.6	0	37.2		-10	55
21490		40.76	11.6	0	37.2		-10	55
21510		40.77	11.6	0	37.2		-10	55
21530		40.4	11.6	0	37.2		-10	55
21545		40.4	11.6	0	37.2		-10	55
21550		40.03	11.6	0	37.2		-10	55
21570		39.91	11.6	0	37.2		-10	55
21590		39.87	11.6	0	37.2		-10	55
21605		39.87	11.6	0	37.2		-10	55
21610		39.81	11.6	0	37.2		-10	55
21630		39.52	11.6	0	37.2		-10	55
21650		39.25	11.6	0	37.2		-10	55
21670		39.1	11.6	0	37.2		-10	55
21690		39.05	11.6	0	37.2		-10	55
21710		39.02	11.6	0	37.2		-10	55
21730		38.71	11.6	0	37.2		-10	55
21750		38.42	11.6	0	37.2		-10	55
21770		38.38	11.6	0	37.2		-10	55
21790		38.16	11.6	0	37.2		-10	55
21795		38.16	11.6	0	37.2		-10	55
21810		38.23	11.6	0	37.2		-10	55
21830		38.17	11.6	0	37.2		-10	55
21850		38.01	11.6	0	37.2		-10	55
21860		38.01	11.44	0	37.2		-10	55
21870		37.82	11.44	0	37.2		-10	55
21890		37.87	11.44	0	37.2		-10	55
21910		37.92	11.44	0	37.2		-10	55
21920		37.92	11.44	0	37.2		-10	55
21930		37.61	11.44	0	37.2		-10	55
21950		37.47	11.44	0	37.2		-10	55
21970		37.55	11.44	0	37.2		-10	55
21980		37.55	11.44	0	37.2		-10	55
21990		37.49	11.44	0	37.2		-10	55
22010		37.55	11.44	0	37.2		-10	55
22030		37.47	11.44	0	37.2		-10	55
22045		37.47	11.44	0	37.2		-10	55
22050		37.14	11.44	0	37.2		-10	55
22070		37.42	11.44	0	37.2		-10	55
22090		37.42	11.44	0	37.2		-10	55
22105		37.42	11.44	0	37.2		-10	55
22110		37.54	11.44	0	37.2		-10	55
22130		37.33	11.44	0	37.2		-10	55
22150		37.31	11.44	0	37.2		-10	55
22170		37.25	11.44	0	37.2		-10	55
22190		37.34	11.44	0	37.2		-10	55
22210		37.5	11.44	0	37.2		-10	55
22230		37.55	11.44	0	37.2		-10	55
22250		37.26	11.44	0	37.2		-10	55
22270		37.35	11.44	0	37.2		-10	55
22290		37.42	11.44	0	37.2		-10	55
22295		37.42	11.44	0	37.2		-10	55
22310		37.85	11.44	0	37.2		-10	55
22330		37.57	11.44	0	37.2		-10	55
22350		37.71	11.44	0	37.2		-10	55
22355		37.71	11.44	0	37.2		-10	55
22370		37.75	11.44	0	37.2		-10	55
22390		38.08	11.44	0	37.2		-10	55
22410		38.16	11.44	0	37.2		-10	55
22420		38.16	11.37	0	37.2		-10	55
22430		38.32	11.37	0	37.2		-10	55
22450		38.41	11.37	0	37.2		-10	55
22470		38.42	11.37	0	37.2		-10	55
22480		38.42	11.37	0	37.2		-10	55
22490		38.71	11.37	0	37.2		-10	55
22510		38.97	11.37	0	37.2		-10	55
22530		39.08	11.37	0	37.2		-10	55
22545		39.08	11.37	0	37.2		-10	55
22550		39.12	11.37	0	37.2		-10	55
22570		39.33	11.37	0	37.2		-10	55
22590		39.71	11.37	0	37.2		-10	55
22605		39.71	11.37	0	37.2		-10	55
22610		40.06	11.37	0	37.2		-10	55
22630		40.14	11.37	0	37.2		-10	55
22650		40.28	11.37	0	37.2		-10	55
22670		40.51	11.37	0	37.2		-10	55
22690		40.74	11.37	0	37.2		-10	55
22710		41.14	11.37	0	37.2		-10	55
22730		41.15	11.37	0	37.2		-10	55
22750		41.22	11.37	0	37.2		-10	55
22770		41.64	11.37	0	37.2		-10	55
22790		41.79	11.37	0	37.2		-10	55
22795		41.79	11.37	0	37.2		-10	55
22810		42.23	11.37	0	37.2		-10	55
22830		42.28	11.37	0	37.2		-10	55
22850		42.36	11.37	0	37.2		-10	55
22855		42.36	11.37	0	37.2		-10	55
22870		42.61	11.37	0	37.2		-10	55
22890		42.91	11.37	0	37.2		-10	55
22910		43.37	11.37	0	37.2		-10	55
22915		43.37	11.37	0	37.2		-10	55
22930		43.56	11.37	0	37.2		-10	55
22950		43.53	11.37	0	37.2		-10	55
22970		43.7	11.37	0	37.2		-10	55
22980		43.7	11.75	0	37.2		-10	55
22990		44.06	11.75	0	37.2		-10	55
23010		44.18	11.75	0	37.2		-10	55
23030		44.38	11.75	0	37.2		-10	55
23045		44.38	11.75	0	37.2		-10	55
23050		44.34	11.75	0	37.2		-10	55
23070		44.67	11.75	0	37.2		-10	55
23090		44.8	11.75	0	37.2		-10	55
23105		44.8	11.75	0	37.2		-10	55
23110		45.19	11.75	0	37.2		-10	55
23130		45.23	11.75	0	37.2		-10	55
23150		45.29	11.75	0	37.2		-10	55
23170		45.52	11.75	0	37.2		-10	55
23190		45.74	11.75	0	37.2		-10	55
23210		46.05	11.75	0	37.2		-10	55
23230		46	11.75	0	37.2		-10	55
23250		45.94	11.75	0	37.2		-10	55
23270		46.23	11.75	0	37.2		-10	55
23290		46.49	11.75	0	37.2		-10	55
23310		46.84	11.75	0	37.2		-10	55
23330		46.51	11.75	0	37.2		-10	55
23350		46.7	11.75	0	37.2		-10	55
23355		46.7	11.75	0	37.2		-10	55
23370		46.54	11.75	0	37.2		-10	55
23390		46.89	11.75	0	37.2		-10	55
23410		47.08	11.75	0	37.2		-10	55
23415		47.08	11.75	0	37.2		-10	55
23430		47.14	11.75	0	37.2		-10	55
23450		46.92	11.75	0	37.2		-10	55
23470		46.95	11.75	0	37.2		-10	55
23480		46.95	11.57	0	37.2		-10	55
23490		47.14	11.57	0	37.2		-10	55
23510		47.31	11.57	0	37.2		-10	55
23530		47.3	11.57	0	37.2		-10	55
23540		47.3	11.57	0	37.2		-10	55
23550		47.05	11.57	0	37.2		-10	55
23570		46.86	11.57	0	37.2		-10	55
23590		47.09	11.57	0	37.2		-10	55
23605		47.09	11.57	0	37.2		-10	55
23610		47.19	11.57	0	37.2		-10	55
23630		46.82	11.57	0	37.2		-10	55
23650		46.72	11.57	0	37.2		-10	55
23665		46.72	11.57	0	37.2		-10	55
23670		46.66	11.57	0	37.2		-10	55
23690		46.64	11.57	0	37.2		-10	55
23710		46.77	11.57	0	37.2		-10	55
23730		46.42	11.57	0	37.2		-10	55
23750		46.18	11.57	0	37.2		-10	55
23770		46.14	11.57	0	37.2		-10	55
23790		46.01	11.57	0	37.2		-10	55
23810		46.04	11.57	0	37.2		-10	55
23830		45.64	11.57	0	37.2		-10	55
23850		45.35	11.57	0	37.2		-10	55
23855		45.35	11.57	0	37.2		-10	55
23870		45.1	11.57	0	37.2		-10	55
23890		45	11.57	0	37.2		-10	55
23910		45	11.57	0	37.2		-10	55
23915		45	11.57	0	37.2		-10	55
23930		44.75	11.57	0	37.2		-10	55
23950		44.31	11.57	0	37.2		-10	55
23970		44.04	11.57	0	37.2		-10	55
23980		44.04	11.47	0	37.2		-10	55
23990		43.89	11.47	0	37.2		-10	55
24010		43.83	11.47	0	37.2		-10	55
24030		43.63	11.47	0	37.2		-10	55
24040		43.63	11.47	0	37.2		-10	55
24050		43.4	11.47	0	37.2		-10	55
24070		42.98	11.47	0	37.2		-10	55
24090		43	11.47	0	37.2		-10	55
24105		43	11.47	0	37.2		-10	55
24110		42.87	11.47	0	37.2		-10	55
24130		42.66	11.47	0	37.2		-10	55
24150		42.16	11.47	0	37.2		-10	55
24165		42.16	11.47	0	37.2		-10	55
24170		41.96	11.47	0	37.2		-10	55
24190		41.76	11.47	0	37.2		-10	55
24210		41.87	11.47	0	37.2		-10	55
24225		41.87	11.47	0	37.2		-10	55
24230		41.68	11.47	0	37.2		-10	55
24250		41.31	11.47	0	37.2		-10	55
24270		41.02	11.47	0	37.2		-10	55
24290		41.04	11.47	0	37.2		-10	55
24310		40.96	11.47	0	37.2		-10	55
24330		40.72	11.47	0	37.2		-10	55
24350		40.49	11.47	0	37.2		-10	55
24355		40.49	11.47	0	37.2		-10	55
24370		40.29	11.47	0	37.2		-10	55
24390		40.17	11.47	0	37.2		-10	55
24410		40.17	11.47	0	37.2		-10	55
24415		40.17	11.47	0	37.2		-10	55
24430		39.82	11.47	0	37.2		-10	55
24450		39.57	11.47	0	37.2		-10	55
24470		39.29	11.47	0	37.2		-10	55
24480		39.29	11.72	0	37.2		-10	55
24490		39.28	11.72	0	37.2		-10	55
24510		39.23	11.72	0	37.2		-10	55
24530		39.05	11.72	0	37.2		-10	55
24540		39.05	11.72	0	37.2		-10	55
24550		38.81	11.72	0	37.2		-10	55
24570		38.5	11.72	0	37.2		-10	55
24590		38.47	11.72	0	37.2		-10	55
24600		38.47	11.72	0	37.2		-10	55
24610		38.53	11.72	0	37.2		-10	55
24630		38.24	11.72	0	37.2		-10	55
24650		38.13	11.72	0	37.2		-10	55
24665		38.13	11.72	0	37.2		-10	55
24670		37.85	11.72	0	37.2		-10	55
24690		38.03	11.72	0	37.2		-10	55
24710		38.01	11.72	0	37.2		-10	55
24725		38.01	11.72	0	37.2		-10	55
24730		37.86	11.72	0	37.2		-10	55
24750		37.86	11.72	0	37.2		-10	55
24770		37.62	11.72	0	37.2		-10	55
24790		37.47	11.72	0	37.2		-10	55
24810		37.62	11.72	0	37.2		-10	55
24830		37.61	11.72	0	37.2		-10	55
24850		37.26	11.72	0	37.2		-10	55
24870		37.24	11.72	0	37.2		-10	55
24890		37.27	11.72	0	37.2		-10	55
24910		37.46	11.72	0	37.2		-10	55
24915		37.46	11.72	0	37.2		-10	55
24930		37.46	11.72	0	37.2		-10	55
24950		37.41	11.72	0	37.2		-10	55
24970		37.22	11.72	0	37.2		-10	55
24975		37.22	11.72	0	37.2		-10	55
24990		37.36	11.72	0	37.2		-10	55
25010		37.34	11.72	0	37.2		-10	55
25030		37.3	11.72	0	37.2		-10	55
25040		37.3	11.5	0	37.2		-10	55
25050		37.31	11.5	0	37.2		-10	55
25070		37.24	11.5	0	37.2		-10	55
25090		37.4	11.5	0	37.2		-10	55
25100		37.4	11.5	0	37.2		-10	55
25110		37.55	11.5	0	37.2		-10	55
25130		37.71	11.5	0	37.2		-10	55
25150		37.66	11.5	0	37.2		-10	55
25165		37.66	11.5	0	37.2		-10	55
25170		37.67	11.5	0	37.2		-10	55
25190		37.81	11.5	0	37.2		-10	55
25210		38.18	11.5	0	37.2		-10	55
25225		38.18	11.5	0	37.2		-10	55
25230		38.19	11.5	0	37.2		-10	55
25250		38.35	11.5	0	37.2		-10	55
25270		38.31	11.5	0	37.2		-10	55
25290		38.59	11.5	0	37.2		-10	55
25310		39.04	11.5	0	37.2		-10	55
25330		39.12	11.5	0	37.2		-10	55
25350		39.23	11.5	0	37.2		-10	55
25370		39.21	11.5	0	37.2		-10	55
25390		39.68	11.5	0	37.2		-10	55
25410		39.83	11.5	0	37.2		-10	55
25415		39.83	11.5	0	37.2		-10	55
25430		40.12	11.5	0	37.2		-10	55
25450		40.13	11.5	0	37.2		-10	55
25470		40.36	11.5	0	37.2		-10	55
25475		40.36	11.5	0	37.2		-10	55
25490		40.57	11.5	0	37.2		-10	55
25510		41	11.5	0	37.2		-10	55
25530		41.31	11.5	0	37.2		-10	55
25540		41.31	11.9	0	37.2		-10	55
25550		41.41	11.9	0	37.2		-10	55
25570		41.43	11.9	0	37.2		-10	55
25590		41.78	11.9	0	37.2		-10	55
25600		41.78	11.9	0	37.2		-10	55
25610		42.31	11.9	0	37.2		-10	55
25630		42.3	11.9	0	37.2		-10	55
25650		42.53	11.9	0	37.2		-10	55
25665		42.53	11.9	0	37.2		-10	55
25670		42.5	11.9	0	37.2		-10	55
25690		42.86	11.9	0	37.2		-10	55
25710		43.25	11.9	0	37.2		-10	55
25725		43.25	11.9	0	37.2		-10	55
25730		43.47	11.9	0	37.2		-10	55
25750		43.55	11.9	0	37.2		-10	55
25770		43.55	11.9	0	37.2		-10	55
25790		43.86	11.9	0	37.2		-10	55
25810		44.18	11.9	0	37.2		-10	55
25830		44.26	11.9	0	37.2		-10	55
25850		44.46	11.9	0	37.2		-10	55
25870		44.5	11.9	0	37.2		-10	55
25890		44.81	11.9	0	37.2		-10	55
25910		45.1	11.9	0	37.2		-10	55
25930		45.16	11.9	0	37.2		-10	55
25950		45.3	11.9	0	37.2		-10	55
25970		45.42	11.9	0	37.2		-10	55
25975		45.42	11.9	0	37.2		-10	55
25990		45.58	11.9	0	37.2		-10	55
26010		46.01	11.9	0	37.2		-10	55
26030		46.14	11.9	0	37.2		-10	55
26035		46.14	11.9	0	37.2		-10	55
26050		46.2	11.9	0	37.2		-10	55
26070		46.06	11.9	0	37.2		-10	55
26090		46.33	11.9	0	37.2		-10	55
26100		46.33	11.62	0	37.2		-10	55
26110		46.42	11.62	0	37.2		-10	55
26130		46.8	11.62	0	37.2		-10	55
26150		46.73	11.62	0	37.2		-10	55
26160		46.73	11.62	0	37.2		-10	55
26170		46.49	11.62	0	37.2		-10	55
26190		46.78	11.62	0	37.2		-10	55
26210		46.92	11.62	0	37.2		-10	55
26225		46.92	11.62	0	37.2		-10	55
26230		46.93	11.62	0	37.2		-10	55
26250		47.02	11.62	0	37.2		-10	55
26270		46.89	11.62	0	37.2		-10	55
26285		46.89	11.62	0	37.2		-10	55
26290		46.9	11.62	0	37.2		-10	55
26310		47.13	11.62	0	37.2		-10	55
26330		47.19	11.62	0	37.2		-10	55
26350		47.04	11.62	0	37.2		-10	55
26370		46.97	11.62	0	37.2		-10	55
26390		46.92	11.62	0	37.2		-10	55
26410		46.92	11.62	0	37.2		-10	55
26430		47.02	11.62	0	37.2		-10	55
26450		46.94	11.62	0	37.2		-10	55
26470		46.84	11.62	0	37.2		-10	55
26475		46.84	11.62	0	37.2		-10	55
26490		46.68	11.62	0	37.2		-10	55
26510		46.76	11.62	0	37.2		-10	55
26530		46.72	11.62	0	37.2		-10	55
26535		46.72	11.62	0	37.2		-10	55
26550		46.48	11.62	0	37.2		-10	55
26570		46.07	11.62	0	37.2		-10	55
26590		45.98	11.62	0	37.2		-10	55
26600		45.98	11.88	0	37.2		-10	55
26610		46.24	11.88	0	37.2		-10	55
26630		46	11.88	0	37.2		-10	55
26650		45.76	11.88	0	37.2		-10	55
26660		45.76	11.88	0	37.2		-10	55
26670		45.39	11.88	0	37.2		-10	55
26690		45.28	11.88	0	37.2		-10	55
26710		45.29	11.88	0	37.2		-10	55
26725		45.29	11.88	0	37.2		-10	55
26730		44.9	11.88	0	37.2		-10	55
26750		44.66	11.88	0	37.2		-10	55
26770		44.31	11.88	0	37.2		-10	55
26785		44.31	11.88	0	37.2		-10	55
26790		44.19	11.88	0	37.2		-10	55
26810		44.07	11.88	0	37.2		-10	55
26830		43.93	11.88	0	37.2		-10	55
26850		43.71	11.88	0	37.2		-10	55
26870		43.33	11.88	0	37.2		-10	55
26890		43.19	11.88	0	37.2		-10	55
26910		42.95	11.88	0	37.2		-10	55
26930		42.89	11.88	0	37.2		-10	55
26950		42.62	11.88	0	37.2		-10	55
26970		42.34	11.88	0	37.2		-10	55
26975		42.34	11.88	0	37.2		-10	55
26990		42.12	11.88	0	37.2		-10	55
27010		42.09	11.88	0	37.2		-10	55
27030		42	11.88	0	37.2		-10	55
27035		42	11.88	0	37.2		-10	55
27050		41.64	11.88	0	37.2		-10	55
27070		41.32	11.88	0	37.2		-10	55
27090		41.16	11.88	0	37.2		-10	55
27100		41.16	11.85	0	37.2		-10	55
27110		41.2	11.85	0	37.2		-10	55
27130		41.02	11.85	0	37.2		-10	55
27150		40.76	11.85	0	37.2		-10	55
27160		40.76	11.85	0	37.2		-10	55
27170		40.45	11.85	0	37.2		-10	55
27190		40.35	11.85	0	37.2		-10	55
27210		40.44	11.85	0	37.2		-10	55
27220		40.44	11.85	0	37.2		-10	55
27230		40.15	11.85	0	37.2		-10	55
27250		40.03	11.85	0	37.2		-10	55
27270		39.59	11.85	0	37.2		-10	55
27285		39.59	11.85	0	37.2		-10	55
27290		39.58	11.85	0	37.2		-10	55
27310		39.47	11.85	0	37.2		-10	55
27330		39.28	11.85	0	37.2		-10	55
27350		39.09	11.85	0	37.2		-10	55
27370		38.79	11.85	0	37.2		-10	55
27390		38.72	11.85	0	37.2		-10	55
27410		38.93	11.85	0	37.2		-10	55
27430		38.55	11.85	0	37.2		-10	55
27450		38.32	11.85	0	37.2		-10	55
27470		38.1	11.85	0	37.2		-10	55
27490		38.02	11.85	0	37.2		-10	55
27510		38.01	11.85	0	37.2		-10	55
27530		38.18	11.85	0	37.2		-10	55
27535		38.18	11.85	0	37.2		-10	55
27550		37.8	11.85	0	37.2		-10	55
27570		37.63	11.85	0	37.2		-10	55
27590		37.65	11.85	0	37.2		-10	55
27595		37.65	11.85	0	37.2		-10	55
27610		37.63	11.85	0	37.2		-10	55
27630		37.58	11.85	0	37.2		-10	55
27650		37.51	11.85	0	37.2		-10	55
27660		37.51	12	0	37.2		-10	55
27670		37.36	12	0	37.2		-10	55
27690		37.34	12	0	37.2		-10	55
27710		37.39	12	0	37.2		-10	55
27720		37.39	12	0	37.2		-10	55
27730		37.6	12	0	37.2		-10	55
27750		37.37	12	0	37.2		-10	55
27770		37.18	12	0	37.2		-10	55
27785		37.18	12	0	37.2		-10	55
27790		37.15	12	0	37.2		-10	55
27810		37.33	12	0	37.2		-10	55
27830		37.34	12	0	37.2		-10	55
27845		37.34	12	0	37.2		-10	55
27850		37.25	12	0	37.2		-10	55
27870		37.12	12	0	37.2		-10	55
27890		37.24	12	0	37.2		-10	55
27910		37.46	12	0	37.2		-10	55
27930		37.58	12	0	37.2		-10	55
27950		37.33	12	0	37.2		-10	55
27970		37.44	12	0	37.2		-10	55
27990		37.67	12	0	37.2		-10	55
28010		37.97	12	0	37.2		-10	55
28030		37.98	12	0	37.2		-10	55
28035		37.98	12	0	37.2		-10	55
28050		38.06	12	0	37.2		-10	55
28070		38.04	12	0	37.2		-10	55
28090		38.03	12	0	37.2		-10	55
28095		38.03	12	0	37.2		-10	55
28110		38.47	12	0	37.2		-10	55
28130		38.71	12	0	37.2		-10	55
28150		38.83	12	0	37.2		-10	55
28160		38.83	11.92	0	37.2		-10	55
28170		38.83	11.92	0	37.2		-10	55
28190		38.94	11.92	0	37.2		-10	55
28210		39.29	11.92	0	37.2		-10	55
28220		39.29	11.92	0	37.2		-10	55
28230		39.67	11.92	0	37.2		-10	55
28250		39.73	11.92	0	37.2		-10	55
28270		39.89	11.92	0	37.2		-10	55
28285		39.89	11.92	0	37.2		-10	55
28290		40.08	11.92	0	37.2		-10	55
28310		40.38	11.92	0	37.2		-10	55
28330		40.86	11.92	0	37.2		-10	55
28345		40.86	11.92	0	37.2		-10	55
28350		40.97	11.92	0	37.2		-10	55
28370		40.91	11.92	0	37.2		-10	55
28390		41.16	11.92	0	37.2		-10	55
28410		41.73	11.92	0	37.2		-10	55
28430		41.81	11.92	0	37.2		-10	55
28450		42.01	11.92	0	37.2		-10	55
28470		42.12	11.92	0	37.2		-10	55
28490		42.46	11.92	0	37.2		-10	55
28510		42.67	11.92	0	37.2		-10	55
28530		42.91	11.92	0	37.2		-10	55
28550		43.14	11.92	0	37.2		-10	55
28570		43.04	11.92	0	37.2		-10	55
28590		43.2	11.92	0	37.2		-10	55
28595		43.2	11.92	0	37.2		-10	55
28610		43.76	11.92	0	37.2		-10	55
28630		43.91	11.92	0	37.2		-10	55
28650		44.26	11.92	0	37.2		-10	55
28660		44.26	11.87	0	37.2		-10	55
28670		44.09	11.87	0	37.2		-10	55
28690		44.25	11.87	0	37.2		-10	55
28710		44.52	11.87	0	37.2		-10	55
28720		44.52	11.87	0	37.2		-10	55
28730		44.89	11.87	0	37.2		-10	55
28750		44.97	11.87	0	37.2		-10	55
28770		44.74	11.87	0	37.2		-10	55
28780		44.74	11.87	0	37.2		-10	55
28790		45.12	11.87	0	37.2		-10	55
28810		45.44	11.87	0	37.2		-10	55
28830		45.73	11.87	0	37.2		-10	55
28845		45.73	11.87	0	37.2		-10	55
28850		45.76	11.87	0	37.2		-10	55
28870		45.7	11.87	0	37.2		-10	55
28890		45.98	11.87	0	37.2		-10	55
28905		45.98	11.87	0	37.2		-10	55
28910		46.2	11.87	0	37.2		-10	55
28930		46.4	11.87	0	37.2		-10	55
28950		46.33	11.87	0	37.2		-10	55
28970		46.37	11.87	0	37.2		-10	55
28990		46.44	11.87	0	37.2		-10	55
29010		46.68	11.87	0	37.2		-10	55
29030		46.88	11.87	0	37.2		-10	55
29050		46.77	11.87	0	37.2		-10	55
29070		46.63	11.87	0	37.2		-10	55
29090		46.74	11.87	0	37.2		-10	55
29095		46.74	11.87	0	37.2		-10	55
29110		47.02	11.87	0	37.2		-10	55
29130		47.07	11.87	0	37.2		-10	55
29150		47.03	11.87	0	37.2		-10	55
29155		47.03	11.87	0	37.2		-10	55
29170		46.83	11.87	0	37.2		-10	55
29190		46.77	11.87	0	37.2		-10	55
29210		47.08	11.87	0	37.2		-10	55
29220		47.08	11.92	0	37.2		-10	55
29230		47.15	11.92	0	37.2		-10	55
29250		46.98	11.92	0	37.2		-10	55
29270		46.75	11.92	0	37.2		-10	55
29280		46.75	11.92	0	37.2		-10	55
29290		46.72	11.92	0	37.2		-10	55
29310		46.78	11.92	0	37.2		-10	55
29330		46.76	11.92	0	37.2		-10	55
29345		46.76	11.92	0	37.2		-10	55
29350		46.63	11.92	0	37.2		-10	55
29370		46.47	11.92	0	37.2		-10	55
29390		46.35	11.92	0	37.2		-10	55
29405		46.35	11.92	0	37.2		-10	55
29410		46.2	11.92	0	37.2		-10	55
29430		46.15	11.92	0	37.2		-10	55
29450		45.88	11.92	0	37.2		-10	55
29470		45.55	11.92	0	37.2		-10	55
29490		45.49	11.92	0	37.2		-10	55
29510		45.37	11.92	0	37.2		-10	55
29530		45.23	11.92	0	37.2		-10	55
29550		44.78	11.92	0	37.2		-10	55
29570		44.49	11.92	0	37.2		-10	55
29590		44.24	11.92	0	37.2		-10	55
29595		44.24	11.92	0	37.2		-10	55
29610		44.35	11.92	0	37.2		-10	55
29630		44.03	11.92	0	37.2		-10	55
29650		43.61	11.92	0	37.2		-10	55
29655		43.61	11.92	0	37.2		-10	55
29670		43.62	11.92	0	37.2		-10	55
29690		43.34	11.92	0	37.2		-10	55
29710		43.32	11.92	0	37.2		-10	55
29720		43.32	11.98	0	37.2		-10	55
29730		43.21	11.98	0	37.2		-10	55
29750		42.86	11.98	0	37.2		-10	55
29770		42.59	11.98	0	37.2		-10	55
29780		42.59	11.98	0	37.2		-10	55
29790		42.3	11.98	0	37.2		-10	55
29810		42.34	11.98	0	37.2		-10	55
29830		42.02	11.98	0	37.2		-10	55
29845		42.02	11.98	0	37.2		-10	55
29850		41.88	11.98	0	37.2		-10	55
29870		41.52	11.98	0	37.2		-10	55
29890		41.3	11.98	0	37.2		-10	55
29905		41.3	11.98	0	37.2		-10	55
29910		41.27	11.98	0	37.2		-10	55
29930		41.17	11.98	0	37.2		-10	55
29950		41.02	11.98	0	37.2		-10	55
29970		40.52	11.98	0	37.2		-10	55
29990		40.39	11.98	0	37.2		-10	55
30010		40.35	11.98	0	37.2		-10	55
30030		40.4	11.98	0	37.2		-10	55
30050		40.08	11.98	0	37.2		-10	55
30070		39.81	11.98	0	37.2		-10	55
30090		39.55	11.98	0	37.2		-10	55
30110		39.54	11.98	0	37.2		-10	55
30130		39.41	11.98	0	37.2		-10	55
30150		39.21	11.98	0	37.2		-10	55
30155		39.21	11.98	0	37.2		-10	55
30170		39.14	11.98	0	37.2		-10	55
30190		38.64	11.98	0	37.2		-10	55
30210		38.76	11.98	0	37.2		-10	55
30215		38.76	11.98	0	37.2		-10	55
30230		38.67	11.98	0	37.2		-10	55
30250		38.57	11.98	0	37.2		-10	55
30270		38.36	11.98	0	37.2		-10	55
30280		38.36	12.07	0	37.2		-10	55
30290		38.12	12.07	0	37.2		-10	55
30310		38.12	12.07	0	37.2		-10	55
30330		38.16	12.07	0	37.2		-10	55
30340		38.16	12.07	0	37.2		-10	55
30350		38.06	12.07	0	37.2		-10	55
30370		37.77	12.07	0	37.2		-10	55
30390		37.66	12.07	0	37.2		-10	55
30405		37.66	12.07	0	37.2		-10	55
30410		37.58	12.07	0	37.2		-10	55
30430		37.7	12.07	0	37.2		-10	55
30450		37.63	12.07	0	37.2		-10	55
30465		37.63	12.07	0	37.2		-10	55
30470		37.23	12.07	0	37.2		-10	55
30490		37.23	12.07	0	37.2		-10	55
30510		37.46	12.07	0	37.2		-10	55
30530		37.42	12.07	0	37.2		-10	55
30550		37.42	12.07	0	37.2		-10	55
30570		37.08	12.07	0	37.2		-10	55
30590		37.1	12.07	0	37.2		-10	55
30610		37.34	12.07	0	37.2		-10	55
30630		37.37	12.07	0	37.2		-10	55
30650		37.37	12.07	0	37.2		-10	55
30655		37.37	12.07	0	37.2		-10	55
30670		37.16	12.07	0	37.2		-10	55
30690		37.29	12.07	0	37.2		-10	55
30710		37.39	12.07	0	37.2		-10	55
30715		37.39	12.07	0	37.2		-10	55
30730		37.81	12.07	0	37.2		-10	55
30750		37.6	12.07	0	37.2		-10	55
30770		37.56	12.07	0	37.2		-10	55
30780		37.56	12	0	37.2		-10	55
30790		37.69	12	0	37.2		-10	55
30810		37.89	12	0	37.2		-10	55
30830		38.23	12	0	37.2		-10	55
30840		38.23	12	0	37.2		-10	55
30850		38.18	12	0	37.2		-10	55
30870		38.34	12	0	37.2		-10	55
30890		38.43	12	0	37.2		-10	55
30905		38.43	12	0	37.2		-10	55
30910		38.61	12	0	37.2		-10	55
30930		38.91	12	0	37.2		-10	55
30950		39.04	12	0	37.2		-10	55
30965		39.04	12	0	37.2		-10	55
30970		39	12	0	37.2		-10	55
30990		39.32	12	0	37.2		-10	55
31010		39.57	12	0	37.2		-10	55
31030		39.92	12	0	37.2		-10	55
31050		40.11	12	0	37.2		-10	55
31070		40.08	12	0	37.2		-10	55
31090		40.4	12	0	37.2		-10	55
31110		40.78	12	0	37.2		-10	55
31130		41	12	0	37.2		-10	55
31150		41.24	12	0	37.2		-10	55
31155		41.24	12	0	37.2		-10	55
31170		41.25	12	0	37.2		-10	55
31190		41.47	12	0	37.2		-10	55
31210		41.85	12	0	37.2		-10	55
31215		41.85	12	0	37.2		-10	55
31230		42.18	12	0	37.2		-10	55
31250		42.44	12	0	37.2		-10	55
31270		42.45	12	0	37.2		-10	55
31280		42.45	11.95	0	37.2		-10	55
31290		42.74	11.95	0	37.2		-10	55
31310		42.92	11.95	0	37.2		-10	55
31330		43.34	11.95	0	37.2		-10	55
31340		43.34	11.95	0	37.2		-10	55
31350		43.52	11.95	0	37.2		-10	55
31370		43.55	11.95	0	37.2		-10	55
31390		43.54	11.95	0	37.2		-10	55
31405		43.54	11.95	0	37.2		-10	55
31410		43.84	11.95	0	37.2		-10	55
31430		44.19	11.95	0	37.2		-10	55
31450		44.4	11.95	0	37.2		-10	55
31465		44.4	11.95	0	37.2		-10	55
31470		44.38	11.95	0	37.2		-10	55
31490		44.4	11.95	0	37.2		-10	55
31510		44.79	11.95	0	37.2		-10	55
31525		44.79	11.95	0	37.2		-10	55
31530		45.17	11.95	0	37.2		-10	55
31550		45.21	11.95	0	37.2		-10	55
31570		45.19	11.95	0	37.2		-10	55
31590		45.42	11.95	0	37.2		-10	55
31610		45.97	11.95	0	37.2		-10	55
31630		45.85	11.95	0	37.2		-10	55
31650		45.95	11.95	0	37.2		-10	55
31670		45.98	11.95	0	37.2		-10	55
31690		46.11	11.95	0	37.2		-10	55
31710		46.3	11.95	0	37.2		-10	55
31715		46.3	11.95	0	37.2		-10	55
31730		46.47	11.95	0	37.2		-10	55
31750		46.6	11.95	0	37.2		-10	55
31770		46.45	11.95	0	37.2		-10	55
31775		46.45	11.95	0	37.2		-10	55
31790		46.48	11.95	0	37.2		-10	55
31810		46.72	11.95	0	37.2		-10	55
31830		46.94	11.95	0	37.2		-10	55
31840		46.94	12.08	0	37.2		-10	55
31850		46.89	12.08	0	37.2		-10	55
31870		46.85	12.08	0	37.2		-10	55
31890		46.74	12.08	0	37.2		-10	55
31900		46.74	12.08	0	37.2		-10	55
31910		47.04	12.08	0	37.2		-10	55
31930		47.18	12.08	0	37.2		-10	55
31950		46.96	12.08	0	37.2		-10	55
31965		46.96	12.08	0	37.2		-10	55
31970		46.86	12.08	0	37.2		-10	55
31990		46.98	12.08	0	37.2		-10	55
32010		46.97	12.08	0	37.2		-10	55
32025		46.97	12.08	0	37.2		-10	55
32030		47.05	12.08	0	37.2		-10	55
32050		46.97	12.08	0	37.2		-10	55
32070		46.84	12.08	0	37.2		-10	55
32090		46.73	12.08	0	37.2		-10	55
32110		46.79	12.08	0	37.2		-10	55
32130		46.82	12.08	0	37.2		-10	55
32150		46.66	12.08	0	37.2		-10	55
32170		46.55	12.08	0	37.2		-10	55
32190		46.45	12.08	0	37.2		-10	55
32210		46.52	12.08	0	37.2		-10	55
32215		46.52	12.08	0	37.2		-10	55
32230		46.4	12.08	0	37.2		-10	55
32250		46.28	12.08	0	37.2		-10	55
[truncated: 267 more rows]
