# Supplementary material for: Clinical identification of the stimulus intensity to measure temporal summation of second pain
Source: Sci Rep. 2022 Jul 28;12:12915. doi: 10.1038/s41598-022-17171-6 (PMC9334644; doi:10.1038/s41598-022-17171-6)
Supplement: Supplementary file 2 — Supplementary Information 2. [file 41598_2022_17171_MOESM2_ESM.zip › 60 PT1.xlsx]

## Sheet: Sheet1
Timestamp [msec]	Heater [C]	Tec [C]	Water [C]	COVAS	Baseline [C]	Events	LimiterMin [C]	LimiterMax [C]
25		38.35
45		38.18	10.27	0	38.2		-10	55
65		38.39	10.27	0	38.2		-10	55
85		38.59	10.27	0	38.2		-10	55
95		38.59	10.27	0	38.2		-10	55
105		38.49	10.27	0	38.2		-10	55
125		38.32	10.27	0	38.2		-10	55
145		38.25	10.27	0	38.2		-10	55
155		38.25	10.27	0	38.2		-10	55
165		38.43	10.27	0	38.2		-10	55
185		38.44	10.27	0	38.2		-10	55
205		38.38	10.27	0	38.2		-10	55
220		38.38	10.27	0	38.2		-10	55
225		38.27	10.27	0	38.2		-10	55
245		38.11	10.27	0	38.2		-10	55
265		38.39	10.27	0	38.2		-10	55
280		38.39	10.27	0	38.2		-10	55
285		38.36	10.27	0	38.2		-10	55
305		38.38	10.27	0	38.2		-10	55
325		38.39	10.27	0	38.2		-10	55
345		38.2	10.27	0	38.2		-10	55
365		38.28	10.27	0	38.2		-10	55
385		38.36	10.27	0	38.2		-10	55
405		38.18	10.27	0	38.2		-10	55
425		38.25	10.27	0	38.2		-10	55
445		38.09	10.27	0	38.2		-10	55
465		38.23	10.27	0	38.2		-10	55
470		38.23	10.27	0	38.2		-10	55
485		38.44	10.27	0	38.2		-10	55
505		38.29	10.27	0	38.2		-10	55
525		38.16	10.27	0	38.2		-10	55
530		38.16	10.27	0	38.2		-10	55
545		38.13	10.27	0	38.2		-10	55
565		38.02	10.27	0	38.2		-10	55
585		38.38	10.27	0	38.2		-10	55
595		38.38	10.27	0	38.2		-10	55
605		38.27	10.27	0	38.2		-10	55
625		38.24	10.27	0	38.2		-10	55
645		38.22	10.27	0	38.2		-10	55
655		38.22	10.27	0	38.2		-10	55
665		38.24	10.27	0	38.2		-10	55
685		38.28	10.27	0	38.2		-10	55
705		38.28	10.27	0	38.2		-10	55
720		38.28	10.27	0	38.2		-10	55
725		38.17	10.27	0	38.2		-10	55
745		38.09	10.27	0	38.2		-10	55
765		38.2	10.27	0	38.2		-10	55
780		38.2	10.27	0	38.2		-10	55
785		38.28	10.27	0	38.2		-10	55
805		38.28	10.27	0	38.2		-10	55
825		38.11	10.27	0	38.2		-10	55
840		38.11	10.27	0	38.2		-10	55
845		38.05	10.27	0	38.2		-10	55
865		38.22	10.27	0	38.2		-10	55
885		38.36	10.27	0	38.2		-10	55
905		38.29	10.27	0	38.2		-10	55
925		38.18	10.27	0	38.2		-10	55
945		38.04	10.27	0	38.2		-10	55
965		38.22	10.27	0	38.2		-10	55
970		38.22	10.27	0	38.2		-10	55
985		38.37	10.27	0	38.2		-10	55
1005		38.26	10.27	0	38.2		-10	55
1025		38.1	10.27	0	38.2		-10	55
1030		38.1	10.27	0	38.2		-10	55
1045		38.09	10.27	0	38.2		-10	55
1065		38.21	10.27	0	38.2		-10	55
1085		38.48	10.27	0	38.2		-10	55
1095		38.48	10.33	0	38.2		-10	55
1105		38.18	10.33	0	38.2		-10	55
1125		38.17	10.33	0	38.2		-10	55
1145		38.18	10.33	0	38.2		-10	55
1155		38.18	10.33	0	38.2		-10	55
1165		38.19	10.33	0	38.2		-10	55
1185		38.49	10.33	0	38.2		-10	55
1205		38.28	10.33	0	38.2		-10	55
1215		38.28	10.33	0	38.2		-10	55
1225		38.17	10.33	0	38.2		-10	55
1245		38.21	10.33	0	38.2		-10	55
1265		38.14	10.33	0	38.2		-10	55
1280		38.14	10.33	0	38.2		-10	55
1285		38.34	10.33	0	38.2		-10	55
1305		38.25	10.33	0	38.2		-10	55
1325		38.29	10.33	0	38.2		-10	55
1340		38.29	10.33	0	38.2		-10	55
1345		38.27	10.33	0	38.2		-10	55
1365		38.23	10.33	0	38.2		-10	55
1385		38.4	10.33	0	38.2		-10	55
1405		38.4	10.33	0	38.2		-10	55
1425		38.25	10.33	0	38.2		-10	55
1445		38.09	10.33	0	38.2		-10	55
1465		38.22	10.33	0	38.2		-10	55
1485		38.33	10.33	0	38.2		-10	55
1505		38.47	10.33	0	38.2		-10	55
1525		38.26	10.33	0	38.2		-10	55
1530		38.26	10.33	0	38.2		-10	55
1545		38.17	10.33	0	38.2		-10	55
1565		38.32	10.33	0	38.2		-10	55
1585		38.39	10.33	0	38.2		-10	55
1590		38.39	10.33	0	38.2		-10	55
1605		38.33	10.33	0	38.2		-10	55
1625		38.2	10.33	0	38.2		-10	55
1645		38.09	10.33	0	38.2		-10	55
1655		38.09	10.21	0	38.2		-10	55
1665		38.36	10.21	0	38.2		-10	55
1685		38.34	10.21	0	38.2		-10	55
1705		38.23	10.21	0	38.2		-10	55
1715		38.23	10.21	0	38.2		-10	55
1725		38.11	10.21	0	38.2		-10	55
1745		37.92	10.21	0	38.2		-10	55
1765		38.29	10.21	0	38.2		-10	55
1780		38.29	10.21	0	38.2		-10	55
1785		38.38	10.21	0	38.2		-10	55
1805		38.19	10.21	0	38.2		-10	55
1825		38.12	10.21	0	38.2		-10	55
1840		38.12	10.21	0	38.2		-10	55
1845		38.1	10.21	0	38.2		-10	55
1865		38.18	10.21	0	38.2		-10	55
1885		38.29	10.21	0	38.2		-10	55
1905		38.32	10.21	0	38.2		-10	55
1925		38.19	10.21	0	38.2		-10	55
1945		38.09	10.21	0	38.2		-10	55
1965		38.41	10.21	0	38.2		-10	55
1985		38.26	10.21	0	38.2		-10	55
2005		38.36	10.21	0	38.2		-10	55
2025		38.12	10.21	0	38.2		-10	55
2030		38.12	10.21	0	38.2		-10	55
2045		38.11	10.21	0	38.2		-10	55
2065		38.29	10.21	0	38.2		-10	55
2085		38.35	10.21	0	38.2		-10	55
2090		38.35	10.21	0	38.2		-10	55
2105		38.39	10.21	0	38.2		-10	55
2125		38.04	10.21	0	38.2		-10	55
2145		38.12	10.21	0	38.2		-10	55
2155		38.12	10.29	0	38.2		-10	55
2165		38.21	10.29	0	38.2		-10	55
2185		38.38	10.29	0	38.2		-10	55
2205		38.32	10.29	0	38.2		-10	55
2215		38.32	10.29	0	38.2		-10	55
2225		38.09	10.29	0	38.2		-10	55
2245		38.15	10.29	0	38.2		-10	55
2265		38.32	10.29	0	38.2		-10	55
2280		38.32	10.29	0	38.2		-10	55
2285		38.34	10.29	0	38.2		-10	55
2305		38.36	10.29	0	38.2		-10	55
2325		38.24	10.29	0	38.2		-10	55
2340		38.24	10.29	0	38.2		-10	55
2345		38.23	10.29	0	38.2		-10	55
2365		38.2	10.29	0	38.2		-10	55
2385		38.44	10.29	0	38.2		-10	55
2405		38.28	10.29	0	38.2		-10	55
2425		38.13	10.29	0	38.2		-10	55
2445		38.11	10.29	0	38.2		-10	55
2465		38.34	10.29	0	38.2		-10	55
2485		38.18	10.29	0	38.2		-10	55
2505		38.4	10.29	0	38.2		-10	55
2525		38.28	10.29	0	38.2		-10	55
2545		38.08	10.29	0	38.2		-10	55
2565		38.18	10.29	0	38.2		-10	55
2585		38.23	10.29	0	38.2		-10	55
2590		38.23	10.29	0	38.2		-10	55
2605		38.2	10.29	0	38.2		-10	55
2625		38.16	10.29	0	38.2		-10	55
2645		38.11	10.29	0	38.2		-10	55
2650		38.11	10.29	0	38.2		-10	55
2665		38.21	10.29	0	38.2		-10	55
2685		38.37	10.29	0	38.2		-10	55
2705		38.21	10.29	0	38.2		-10	55
2715		38.21	10.16	0	38.2		-10	55
2725		38.05	10.16	0	38.2		-10	55
2745		38.22	10.16	0	38.2		-10	55
2765		38.16	10.16	0	38.2		-10	55
2775		38.16	10.16	0	38.2		-10	55
2785		38.35	10.16	0	38.2		-10	55
2805		38.13	10.16	0	38.2		-10	55
2825		38.16	10.16	0	38.2		-10	55
2840		38.16	10.16	0	38.2		-10	55
2845		38.2	10.16	0	38.2		-10	55
2865		38.24	10.16	0	38.2		-10	55
2885		38.3	10.16	0	38.2		-10	55
2900		38.3	10.16	0	38.2		-10	55
2905		38.24	10.16	0	38.2		-10	55
2925		38.12	10.16	0	38.2		-10	55
2945		37.94	10.16	0	38.2		-10	55
2965		38.23	10.16	0	38.2		-10	55
2985		38.22	10.16	0	38.2		-10	55
3005		38.29	10.16	0	38.2		-10	55
3025		38.08	10.16	0	38.2		-10	55
3045		38	10.16	0	38.2		-10	55
3065		38.27	10.16	0	38.2		-10	55
3085		38.37	10.16	0	38.2		-10	55
3090		38.37	10.16	0	38.2		-10	55
3105		38.32	10.16	0	38.2		-10	55
3125		38.16	10.16	0	38.2		-10	55
3145		38.03	10.16	0	38.2		-10	55
3150		38.03	10.16	0	38.2		-10	55
3165		38.46	10.16	0	38.2		-10	55
3185		38.46	10.16	0	38.2		-10	55
3205		38.32	10.16	0	38.2		-10	55
3215		38.32	10.17	0	38.2		-10	55
3225		38.22	10.17	0	38.2		-10	55
3245		38.13	10.17	0	38.2		-10	55
3265		38.23	10.17	0	38.2		-10	55
3275		38.23	10.17	0	38.2		-10	55
3285		38.4	10.17	0	38.2		-10	55
3305		38.34	10.17	0	38.2		-10	55
3325		38.19	10.17	0	38.2		-10	55
3340		38.19	10.17	0	38.2		-10	55
3345		38.11	10.17	0	38.2		-10	55
3365		38.14	10.17	0	38.2		-10	55
3385		38.31	10.17	0	38.2		-10	55
3400		38.31	10.17	0	38.2		-10	55
3405		38.26	10.17	0	38.2		-10	55
3425		38.08	10.17	0	38.2		-10	55
3445		38.08	10.17	0	38.2		-10	55
3465		38.34	10.17	0	38.2		-10	55
3485		38.44	10.17	0	38.2		-10	55
3505		38.27	10.17	0	38.2		-10	55
3525		37.9	10.17	0	38.2		-10	55
3545		38.14	10.17	0	38.2		-10	55
3565		38.29	10.17	0	38.2		-10	55
3585		38.34	10.17	0	38.2		-10	55
3590		38.34	10.17	0	38.2		-10	55
3605		38.32	10.17	0	38.2		-10	55
3625		38.18	10.17	0	38.2		-10	55
3645		38.28	10.17	0	38.2		-10	55
3650		38.28	10.17	0	38.2		-10	55
3665		38.18	10.17	0	38.2		-10	55
3685		38.34	10.17	0	38.2		-10	55
3705		38.3	10.17	0	38.2		-10	55
3715		38.3	10.19	0	38.2		-10	55
3725		38.04	10.19	0	38.2		-10	55
3745		38.01	10.19	0	38.2		-10	55
3765		38.22	10.19	0	38.2		-10	55
3775		38.22	10.19	0	38.2		-10	55
3785		38.34	10.19	0	38.2		-10	55
3805		38.38	10.19	0	38.2		-10	55
3825		38.25	10.19	0	38.2		-10	55
3835		38.25	10.19	0	38.2		-10	55
3845		38.26	10.19	0	38.2		-10	55
3865		38.28	10.19	0	38.2		-10	55
3885		38.17	10.19	0	38.2		-10	55
3900		38.17	10.19	0	38.2		-10	55
3905		38.21	10.19	0	38.2		-10	55
3925		38.01	10.19	0	38.2		-10	55
3945		38.15	10.19	0	38.2		-10	55
3960		38.15	10.19	0	38.2		-10	55
3965		38.32	10.19	0	38.2		-10	55
3985		38.32	10.19	0	38.2		-10	55
4005		38.18	10.19	0	38.2		-10	55
4025		38	10.19	0	38.2		-10	55
4030		38	10.19	0	38.2		-10	55
4045		38.19	10.19	0	38.2		-10	55
4065		38.29	10.19	0	38.2		-10	55
4085		38.31	10.19	0	38.2		-10	55
4105		38.3	10.19	0	38.2		-10	55
4125		38.18	10.19	0	38.2		-10	55
4145		38.19	10.19	0	38.2		-10	55
4150		38.19	10.19	0	38.2		-10	55
4165		38.23	10.19	0	38.2		-10	55
4185		38.34	10.19	0	38.2		-10	55
4205		38.27	10.19	0	38.2		-10	55
4210		38.27	10.19	0	38.2		-10	55
4225		38.17	10.19	0	38.2		-10	55
4245		38.16	10.19	0	38.2		-10	55
4265		38.35	10.19	0	38.2		-10	55
4275		38.35	9.95	0	38.2		-10	55
4285		38.34	9.95	0	38.2		-10	55
4305		38.29	9.95	0	38.2		-10	55
4325		38.04	9.95	0	38.2		-10	55
4335		38.04	9.95	0	38.2		-10	55
4345		38.14	9.95	0	38.2		-10	55
4365		38.19	9.95	0	38.2		-10	55
4385		38.3	9.95	0	38.2		-10	55
4400		38.3	9.95	0	38.2		-10	55
4405		38.26	9.95	0	38.2		-10	55
4425		38.13	9.95	0	38.2		-10	55
4445		38.17	9.95	0	38.2		-10	55
4460		38.17	9.95	0	38.2		-10	55
4465		38.3	9.95	0	38.2		-10	55
4485		38.37	9.95	0	38.2		-10	55
4505		38.21	9.95	0	38.2		-10	55
4525		38.03	9.95	0	38.2		-10	55
4545		38.13	9.95	0	38.2		-10	55
4565		38.26	9.95	0	38.2		-10	55
4585		38.3	9.95	0	38.2		-10	55
4605		38.2	9.95	0	38.2		-10	55
4625		38	9.95	0	38.2		-10	55
4645		38.25	9.95	0	38.2		-10	55
4650		38.25	9.95	0	38.2		-10	55
4665		38.21	9.95	0	38.2		-10	55
4685		38.35	9.95	0	38.2		-10	55
4705		38.3	9.95	0	38.2		-10	55
4710		38.3	9.95	0	38.2		-10	55
4725		38.19	9.95	0	38.2		-10	55
4745		38.23	9.95	0	38.2		-10	55
4765		38.38	9.95	0	38.2		-10	55
4775		38.38	10.11	0	38.2		-10	55
4785		38.35	10.11	0	38.2		-10	55
4805		38.2	10.11	0	38.2		-10	55
4825		38.07	10.11	0	38.2		-10	55
4835		38.07	10.11	0	38.2		-10	55
4845		38.11	10.11	0	38.2		-10	55
4865		38.3	10.11	0	38.2		-10	55
4885		38.28	10.11	0	38.2		-10	55
4900		38.28	10.11	0	38.2		-10	55
4905		38.11	10.11	0	38.2		-10	55
4925		38.07	10.11	0	38.2		-10	55
4945		38.14	10.11	0	38.2		-10	55
4960		38.14	10.11	0	38.2		-10	55
4965		38.2	10.11	0	38.2		-10	55
4985		38.33	10.11	0	38.2		-10	55
5005		38.15	10.11	0	38.2		-10	55
5025		38.11	10.11	0	38.2		-10	55
5045		38.11	10.11	0	38.2		-10	55
5065		38.33	10.11	0	38.2		-10	55
5085		38.32	10.11	0	38.2		-10	55
5105		38.2	10.11	0	38.2		-10	55
5125		38.12	10.11	0	38.2		-10	55
5145		38.12	10.11	0	38.2		-10	55
5165		38.27	10.11	0	38.2		-10	55
5185		38.29	10.11	0	38.2		-10	55
5205		38.3	10.11	0	38.2		-10	55
5210		38.3	10.11	0	38.2		-10	55
5225		38.2	10.11	0	38.2		-10	55
5245		38.21	10.11	0	38.2		-10	55
5265		38.42	10.11	0	38.2		-10	55
5275		38.42	10.26	0	38.2		-10	55
5285		38.62	10.26	0	38.2		-10	55
5305		38.46	10.26	0	38.2		-10	55
5325		38.58	10.26	0	38.2		-10	55
5335		38.58	10.26	0	38.2		-10	55
5345		38.73	10.26	0	38.2		-10	55
5365		38.98	10.26	0	38.2		-10	55
5385		39.2	10.26	0	38.2		-10	55
5395		39.2	10.26	0	38.2		-10	55
5405		39.23	10.26	0	38.2		-10	55
5425		39.27	10.26	0	38.2		-10	55
5445		39.35	10.26	0	38.2		-10	55
5460		39.35	10.26	0	38.2		-10	55
5465		39.75	10.26	0	38.2		-10	55
5485		40.01	10.26	0	38.2		-10	55
5505		40.14	10.26	0	38.2		-10	55
5520		40.14	10.26	0	38.2		-10	55
5525		40.21	10.26	0	38.2		-10	55
5545		40.36	10.26	0	38.2		-10	55
5565		40.61	10.26	0	38.2		-10	55
5585		40.87	10.26	0	38.2		-10	55
5605		40.92	10.26	0	38.2		-10	55
5625		41.22	10.26	0	38.2		-10	55
5645		41.32	10.26	0	38.2		-10	55
5660		41.32	10.26	0	38.2		-10	55
5665		41.57	10.26	0	38.2		-10	55
5685		41.79	10.26	0	38.2		-10	55
5705		41.92	10.26	0	38.2		-10	55
5710		41.92	10.26	0	38.2		-10	55
5725		41.75	10.26	0	38.2		-10	55
5745		42.19	10.26	0	38.2		-10	55
5765		42.46	10.26	0	38.2		-10	55
5770		42.46	10.26	0	38.2		-10	55
5785		42.9	10.26	0	38.2		-10	55
5805		42.77	10.26	0	38.2		-10	55
5825		42.6	10.26	0	38.2		-10	55
5835		42.6	9.92	0	38.2		-10	55
5845		42.98	9.92	0	38.2		-10	55
5865		43.47	9.92	0	38.2		-10	55
5885		43.57	9.92	0	38.2		-10	55
5895		43.57	9.92	0	38.2		-10	55
5905		43.66	9.92	0	38.2		-10	55
5925		43.77	9.92	0	38.2		-10	55
5945		43.87	9.92	0	38.2		-10	55
5960		43.87	9.92	0	38.2		-10	55
5965		44.26	9.92	0	38.2		-10	55
5985		44.34	9.92	0	38.2		-10	55
6005		44.31	9.92	0	38.2		-10	55
6020		44.31	9.92	0	38.2		-10	55
6025		44.42	9.92	0	38.2		-10	55
6045		44.73	9.92	0	38.2		-10	55
6065		44.88	9.92	0	38.2		-10	55
6085		45.19	9.92	0	38.2		-10	55
6105		45.18	9.92	0	38.2		-10	55
6125		45.21	9.92	0	38.2		-10	55
6145		45.5	9.92	0	38.2		-10	55
6165		45.63	9.92	0	38.2		-10	55
6185		45.86	9.92	0	38.2		-10	55
6205		45.82	9.92	0	38.2		-10	55
6210		45.82	9.92	0	38.2		-10	55
6225		46.08	9.92	0	38.2		-10	55
6245		46.17	9.92	0	38.2		-10	55
6265		46.52	9.92	0	38.2		-10	55
6270		46.52	9.92	0	38.2		-10	55
6285		46.72	9.92	0	38.2		-10	55
6305		46.53	9.92	0	38.2		-10	55
6325		46.67	9.92	0	38.2		-10	55
6335		46.67	10.07	0	38.2		-10	55
6345		46.85	10.07	0	38.2		-10	55
6365		47.18	10.07	0	38.2		-10	55
6385		47.39	10.07	0	38.2		-10	55
6395		47.39	10.07	0	38.2		-10	55
6405		47.41	10.07	0	38.2		-10	55
6425		47.36	10.07	0	38.2		-10	55
6445		47.63	10.07	0	38.2		-10	55
6455		47.63	10.07	0	38.2		-10	55
6465		48.04	10.07	0	38.2		-10	55
6485		47.92	10.07	0	38.2		-10	55
6505		47.82	10.07	0	38.2		-10	55
6520		47.82	10.07	0	38.2		-10	55
6525		47.78	10.07	0	38.2		-10	55
6545		47.97	10.07	0	38.2		-10	55
6565		48.05	10.07	0	38.2		-10	55
6585		48.21	10.07	0	38.2		-10	55
6605		48.05	10.07	0	38.2		-10	55
6625		48.04	10.07	0	38.2		-10	55
6645		48.34	10.07	0	38.2		-10	55
6665		48.34	10.07	0	38.2		-10	55
6685		48.39	10.07	0	38.2		-10	55
6705		48.01	10.07	0	38.2		-10	55
6710		48.01	10.07	0	38.2		-10	55
6725		47.99	10.07	0	38.2		-10	55
6745		48.15	10.07	0	38.2		-10	55
6765		48.33	10.07	0	38.2		-10	55
6770		48.33	10.07	0	38.2		-10	55
6785		48.16	10.07	0	38.2		-10	55
6805		48.07	10.07	0	38.2		-10	55
6825		47.82	10.07	0	38.2		-10	55
6830		47.82	10.07	0	38.2		-10	55
6845		47.58	10.07	0	38.2		-10	55
6865		47.88	10.07	0	38.2		-10	55
6885		47.62	10.07	0	38.2		-10	55
6895		47.62	9.94	0	38.2		-10	55
6905		47.37	9.94	0	38.2		-10	55
6925		46.97	9.94	0	38.2		-10	55
6945		47.02	9.94	0	38.2		-10	55
6955		47.02	9.94	0	38.2		-10	55
6965		46.89	9.94	0	38.2		-10	55
6985		46.64	9.94	0	38.2		-10	55
7005		46.32	9.94	0	38.2		-10	55
7020		46.32	9.94	0	38.2		-10	55
7025		45.93	9.94	0	38.2		-10	55
7045		45.78	9.94	0	38.2		-10	55
7065		45.7	9.94	0	38.2		-10	55
7080		45.7	9.94	0	38.2		-10	55
7085		45.41	9.94	0	38.2		-10	55
7105		45.13	9.94	0	38.2		-10	55
7125		44.81	9.94	0	38.2		-10	55
7145		44.61	9.94	0	38.2		-10	55
7165		44.46	9.94	0	38.2		-10	55
7185		44.25	9.94	0	38.2		-10	55
7205		43.91	9.94	0	38.2		-10	55
7225		43.54	9.94	0	38.2		-10	55
7245		43.54	9.94	0	38.2		-10	55
7265		43.47	9.94	0	38.2		-10	55
7270		43.47	9.94	0	38.2		-10	55
7285		43.29	9.94	0	38.2		-10	55
7305		42.91	9.94	0	38.2		-10	55
7325		42.7	9.94	0	38.2		-10	55
7330		42.7	9.94	0	38.2		-10	55
7345		42.5	9.94	0	38.2		-10	55
7365		42.57	9.94	0	38.2		-10	55
7385		42.3	9.94	0	38.2		-10	55
7395		42.3	9.85	0	38.2		-10	55
7405		41.92	9.85	0	38.2		-10	55
7425		41.77	9.85	0	38.2		-10	55
7445		41.59	9.85	0	38.2		-10	55
7455		41.59	9.85	0	38.2		-10	55
7465		41.71	9.85	0	38.2		-10	55
7485		41.49	9.85	0	38.2		-10	55
7505		41.22	9.85	0	38.2		-10	55
7520		41.22	9.85	0	38.2		-10	55
7525		40.91	9.85	0	38.2		-10	55
7545		40.89	9.85	0	38.2		-10	55
7565		40.87	9.85	0	38.2		-10	55
7580		40.87	9.85	0	38.2		-10	55
7585		40.45	9.85	0	38.2		-10	55
7605		40.25	9.85	0	38.2		-10	55
7625		39.95	9.85	0	38.2		-10	55
7645		39.96	9.85	0	38.2		-10	55
7665		40.02	9.85	0	38.2		-10	55
7685		39.69	9.85	0	38.2		-10	55
7705		39.45	9.85	0	38.2		-10	55
7725		39.3	9.85	0	38.2		-10	55
7745		39.28	9.85	0	38.2		-10	55
7765		39.25	9.85	0	38.2		-10	55
7770		39.25	9.85	0	38.2		-10	55
7785		39.05	9.85	0	38.2		-10	55
7805		38.89	9.85	0	38.2		-10	55
7825		38.79	9.85	0	38.2		-10	55
7830		38.79	9.85	0	38.2		-10	55
7845		38.74	9.85	0	38.2		-10	55
7865		38.72	9.85	0	38.2		-10	55
7885		38.73	9.85	0	38.2		-10	55
7895		38.73	9.85	0	38.2		-10	55
7905		38.46	9.85	0	38.2		-10	55
7925		38.31	9.85	0	38.2		-10	55
7945		38.39	9.85	0	38.2		-10	55
7955		38.39	9.85	0	38.2		-10	55
7965		38.57	9.85	0	38.2		-10	55
7985		38.71	9.85	0	38.2		-10	55
8005		38.46	9.85	0	38.2		-10	55
8020		38.46	9.85	0	38.2		-10	55
8025		38.14	9.85	0	38.2		-10	55
8045		38.33	9.85	0	38.2		-10	55
8065		38.47	9.85	0	38.2		-10	55
8080		38.47	9.85	0	38.2		-10	55
8085		38.49	9.85	0	38.2		-10	55
8105		38.32	9.85	0	38.2		-10	55
8125		38.3	9.85	0	38.2		-10	55
8140		38.3	9.85	0	38.2		-10	55
8145		38.53	9.85	0	38.2		-10	55
8165		38.65	9.85	0	38.2		-10	55
8185		38.75	9.85	0	38.2		-10	55
8205		38.62	9.85	0	38.2		-10	55
8225		38.59	9.85	0	38.2		-10	55
8245		38.86	9.85	0	38.2		-10	55
8265		39.12	9.85	0	38.2		-10	55
8285		39.11	9.85	0	38.2		-10	55
8305		39.11	9.85	0	38.2		-10	55
8325		39.32	9.85	0	38.2		-10	55
8330		39.32	9.85	0	38.2		-10	55
8345		39.5	9.85	0	38.2		-10	55
8365		39.87	9.85	0	38.2		-10	55
8385		40.05	9.85	0	38.2		-10	55
8390		40.05	9.85	0	38.2		-10	55
8405		40.01	9.85	0	38.2		-10	55
8425		40.22	9.85	0	38.2		-10	55
8445		40.63	9.85	0	38.2		-10	55
8455		40.63	9.97	0	38.2		-10	55
8465		40.9	9.97	0	38.2		-10	55
8485		40.93	9.97	0	38.2		-10	55
8505		41.22	9.97	0	38.2		-10	55
8515		41.22	9.97	0	38.2		-10	55
8525		41.41	9.97	0	38.2		-10	55
8545		41.62	9.97	0	38.2		-10	55
8565		41.94	9.97	0	38.2		-10	55
8580		41.94	9.97	0	38.2		-10	55
8585		42.14	9.97	0	38.2		-10	55
8605		42.05	9.97	0	38.2		-10	55
8625		42.35	9.97	0	38.2		-10	55
8640		42.35	9.97	0	38.2		-10	55
8645		42.59	9.97	0	38.2		-10	55
8665		42.92	9.97	0	38.2		-10	55
8685		43.3	9.97	0	38.2		-10	55
8705		43.17	9.97	0	38.2		-10	55
8725		43.38	9.97	0	38.2		-10	55
8745		43.79	9.97	0	38.2		-10	55
8765		43.98	9.97	0	38.2		-10	55
8785		44.11	9.97	0	38.2		-10	55
8805		44.19	9.97	0	38.2		-10	55
8825		44.46	9.97	0	38.2		-10	55
8830		44.46	9.97	0	38.2		-10	55
8845		44.76	9.97	0	38.2		-10	55
8865		44.9	9.97	0	38.2		-10	55
8885		45.04	9.97	0	38.2		-10	55
8890		45.04	9.97	0	38.2		-10	55
8905		45.1	9.97	0	38.2		-10	55
8925		45.16	9.97	0	38.2		-10	55
8945		45.54	9.97	0	38.2		-10	55
8955		45.54	10.01	0	38.2		-10	55
8965		45.96	10.01	0	38.2		-10	55
8985		46.19	10.01	0	38.2		-10	55
9005		46.04	10.01	0	38.2		-10	55
9015		46.04	10.01	0	38.2		-10	55
9025		46.28	10.01	0	38.2		-10	55
9045		46.48	10.01	0	38.2		-10	55
9065		46.73	10.01	0	38.2		-10	55
9080		46.73	10.01	0	38.2		-10	55
9085		46.94	10.01	0	38.2		-10	55
9105		46.92	10.01	0	38.2		-10	55
9125		47.07	10.01	0	38.2		-10	55
9140		47.07	10.01	0	38.2		-10	55
9145		47.37	10.01	0	38.2		-10	55
9165		47.7	10.01	0	38.2		-10	55
9185		47.63	10.01	0	38.2		-10	55
9205		47.68	10.01	0	38.2		-10	55
9225		47.98	10.01	0	38.2		-10	55
9245		47.98	10.01	0	38.2		-10	55
9265		48.26	10.01	0	38.2		-10	55
9285		48.25	10.01	0	38.2		-10	55
9305		48.12	10.01	0	38.2		-10	55
9325		48.39	10.01	0	38.2		-10	55
9330		48.39	10.01	0	38.2		-10	55
9345		48.27	10.01	0	38.2		-10	55
9365		48.55	10.01	0	38.2		-10	55
9385		48.62	10.01	0	38.2		-10	55
9390		48.62	10.01	0	38.2		-10	55
9405		48.3	10.01	0	38.2		-10	55
9425		48.35	10.01	0	38.2		-10	55
9445		48.6	10.01	0	38.2		-10	55
9450		48.6	10.01	0	38.2		-10	55
9465		48.69	10.01	0	38.2		-10	55
9485		48.47	10.01	0	38.2		-10	55
9505		48.14	10.01	0	38.2		-10	55
9515		48.14	9.79	0	38.2		-10	55
9525		48.18	9.79	0	38.2		-10	55
9545		48.17	9.79	0	38.2		-10	55
9565		48.08	9.79	0	38.2		-10	55
9580		48.08	9.79	0	38.2		-10	55
9585		47.9	9.79	0	38.2		-10	55
9605		47.54	9.79	0	38.2		-10	55
9625		47.23	9.79	0	38.2		-10	55
9640		47.23	9.79	0	38.2		-10	55
9645		47.1	9.79	0	38.2		-10	55
9665		47.09	9.79	0	38.2		-10	55
9685		46.8	9.79	0	38.2		-10	55
9700		46.8	9.79	0	38.2		-10	55
9705		46.33	9.79	0	38.2		-10	55
9725		46.11	9.79	0	38.2		-10	55
9745		46.15	9.79	0	38.2		-10	55
9765		45.9	9.79	0	38.2		-10	55
9785		45.58	9.79	0	38.2		-10	55
9805		45.16	9.79	0	38.2		-10	55
9825		45.03	9.79	0	38.2		-10	55
9845		44.82	9.79	0	38.2		-10	55
9865		44.69	9.79	0	38.2		-10	55
9885		44.2	9.79	0	38.2		-10	55
9890		44.2	9.79	0	38.2		-10	55
9905		43.98	9.79	0	38.2		-10	55
9925		43.94	9.79	0	38.2		-10	55
9945		43.85	9.79	0	38.2		-10	55
9950		43.85	9.79	0	38.2		-10	55
9965		43.75	9.79	0	38.2		-10	55
9985		43.32	9.79	0	38.2		-10	55
10005		43.09	9.79	0	38.2		-10	55
10015		43.09	9.97	0	38.2		-10	55
10025		42.93	9.97	0	38.2		-10	55
10045		42.83	9.97	0	38.2		-10	55
10065		42.7	9.97	0	38.2		-10	55
10075		42.7	9.97	0	38.2		-10	55
10085		42.56	9.97	0	38.2		-10	55
10105		42.16	9.97	0	38.2		-10	55
10125		42.01	9.97	0	38.2		-10	55
10140		42.01	9.97	0	38.2		-10	55
10145		41.9	9.97	0	38.2		-10	55
10165		41.79	9.97	0	38.2		-10	55
10185		41.63	9.97	0	38.2		-10	55
10200		41.63	9.97	0	38.2		-10	55
10205		41.17	9.97	0	38.2		-10	55
10225		41.01	9.97	0	38.2		-10	55
10245		41.23	9.97	0	38.2		-10	55
10265		41.08	9.97	0	38.2		-10	55
10285		40.82	9.97	0	38.2		-10	55
10305		40.43	9.97	0	38.2		-10	55
10325		40.32	9.97	0	38.2		-10	55
10345		40.29	9.97	0	38.2		-10	55
10365		40.11	9.97	0	38.2		-10	55
10385		39.89	9.97	0	38.2		-10	55
10390		39.89	9.97	0	38.2		-10	55
10405		39.61	9.97	0	38.2		-10	55
10425		39.31	9.97	0	38.2		-10	55
10445		39.48	9.97	0	38.2		-10	55
10450		39.48	9.97	0	38.2		-10	55
10465		39.5	9.97	0	38.2		-10	55
10485		39.14	9.97	0	38.2		-10	55
10505		38.92	9.97	0	38.2		-10	55
10515		38.92	9.89	0	38.2		-10	55
10525		38.85	9.89	0	38.2		-10	55
10545		38.95	9.89	0	38.2		-10	55
10565		38.96	9.89	0	38.2		-10	55
10575		38.96	9.89	0	38.2		-10	55
10585		38.7	9.89	0	38.2		-10	55
10605		38.6	9.89	0	38.2		-10	55
10625		38.52	9.89	0	38.2		-10	55
10640		38.52	9.89	0	38.2		-10	55
10645		38.69	9.89	0	38.2		-10	55
10665		38.7	9.89	0	38.2		-10	55
10685		38.64	9.89	0	38.2		-10	55
10700		38.64	9.89	0	38.2		-10	55
10705		38.26	9.89	0	38.2		-10	55
10725		38.38	9.89	0	38.2		-10	55
10745		38.53	9.89	0	38.2		-10	55
10760		38.53	9.89	0	38.2		-10	55
10765		38.54	9.89	0	38.2		-10	55
10785		38.64	9.89	0	38.2		-10	55
10805		38.37	9.89	0	38.2		-10	55
10825		38.39	9.89	0	38.2		-10	55
10845		38.59	9.89	0	38.2		-10	55
10865		38.57	9.89	0	38.2		-10	55
10885		38.59	9.89	0	38.2		-10	55
10890		38.59	9.89	0	38.2		-10	55
10905		38.42	9.89	0	38.2		-10	55
10925		38.53	9.89	0	38.2		-10	55
10945		38.75	9.89	0	38.2		-10	55
10950		38.75	9.89	0	38.2		-10	55
10965		38.84	9.89	0	38.2		-10	55
10985		38.94	9.89	0	38.2		-10	55
11005		38.83	9.89	0	38.2		-10	55
11010		38.83	9.89	0	38.2		-10	55
11025		38.93	9.89	0	38.2		-10	55
11045		39.18	9.89	0	38.2		-10	55
11065		39.5	9.89	0	38.2		-10	55
11075		39.5	9.94	0	38.2		-10	55
11085		39.46	9.94	0	38.2		-10	55
11105		39.43	9.94	0	38.2		-10	55
11125		39.53	9.94	0	38.2		-10	55
11135		39.53	9.94	0	38.2		-10	55
11145		40.05	9.94	0	38.2		-10	55
11165		40.26	9.94	0	38.2		-10	55
11185		40.36	9.94	0	38.2		-10	55
11200		40.36	9.94	0	38.2		-10	55
11205		40.35	9.94	0	38.2		-10	55
11225		40.63	9.94	0	38.2		-10	55
11245		41.01	9.94	0	38.2		-10	55
11260		41.01	9.94	0	38.2		-10	55
11265		41.3	9.94	0	38.2		-10	55
11285		41.34	9.94	0	38.2		-10	55
11305		41.31	9.94	0	38.2		-10	55
11325		41.7	9.94	0	38.2		-10	55
11345		42.01	9.94	0	38.2		-10	55
11365		42.29	9.94	0	38.2		-10	55
11385		42.39	9.94	0	38.2		-10	55
11405		42.53	9.94	0	38.2		-10	55
11425		42.79	9.94	0	38.2		-10	55
11445		43.06	9.94	0	38.2		-10	55
11450		43.06	9.94	0	38.2		-10	55
11465		43.36	9.94	0	38.2		-10	55
11485		43.42	9.94	0	38.2		-10	55
11505		43.62	9.94	0	38.2		-10	55
11510		43.62	9.94	0	38.2		-10	55
11525		43.78	9.94	0	38.2		-10	55
11545		44.16	9.94	0	38.2		-10	55
11565		44.43	9.94	0	38.2		-10	55
11575		44.43	9.84	0	38.2		-10	55
11585		44.44	9.84	0	38.2		-10	55
11605		44.52	9.84	0	38.2		-10	55
11625		44.85	9.84	0	38.2		-10	55
11635		44.85	9.84	0	38.2		-10	55
11645		45.4	9.84	0	38.2		-10	55
11665		45.52	9.84	0	38.2		-10	55
11685		45.45	9.84	0	38.2		-10	55
11700		45.45	9.84	0	38.2		-10	55
11705		45.54	9.84	0	38.2		-10	55
11725		45.69	9.84	0	38.2		-10	55
11745		46.09	9.84	0	38.2		-10	55
11760		46.09	9.84	0	38.2		-10	55
11765		46.33	9.84	0	38.2		-10	55
11785		46.37	9.84	0	38.2		-10	55
11805		46.42	9.84	0	38.2		-10	55
11825		46.79	9.84	0	38.2		-10	55
11845		46.94	9.84	0	38.2		-10	55
11865		47.25	9.84	0	38.2		-10	55
11885		47.22	9.84	0	38.2		-10	55
11905		47.36	9.84	0	38.2		-10	55
11925		47.51	9.84	0	38.2		-10	55
11945		47.71	9.84	0	38.2		-10	55
11950		47.71	9.84	0	38.2		-10	55
11965		47.93	9.84	0	38.2		-10	55
11985		47.89	9.84	0	38.2		-10	55
12005		47.81	9.84	0	38.2		-10	55
12010		47.81	9.84	0	38.2		-10	55
12025		48.12	9.84	0	38.2		-10	55
12045		48.38	9.84	0	38.2		-10	55
12065		48.24	9.84	0	38.2		-10	55
12075		48.24	10.02	0	38.2		-10	55
12085		48.33	10.02	0	38.2		-10	55
12105		48.42	10.02	0	38.2		-10	55
12125		48.42	10.02	0	38.2		-10	55
12135		48.42	10.02	0	38.2		-10	55
12145		48.68	10.02	0	38.2		-10	55
12165		48.55	10.02	0	38.2		-10	55
12185		48.46	10.02	0	38.2		-10	55
12200		48.46	10.02	0	38.2		-10	55
12205		48.26	10.02	0	38.2		-10	55
12225		48.2	10.02	0	38.2		-10	55
12245		48.32	10.02	0	38.2		-10	55
12260		48.32	10.02	0	38.2		-10	55
12265		48.16	10.02	0	38.2		-10	55
12285		48.02	10.02	0	38.2		-10	55
12305		47.78	10.02	0	38.2		-10	55
12320		47.78	10.02	0	38.2		-10	55
12325		47.62	10.02	0	38.2		-10	55
12345		47.71	10.02	0	38.2		-10	55
12365		47.53	10.02	0	38.2		-10	55
12385		47.11	10.02	0	38.2		-10	55
12405		46.75	10.02	0	38.2		-10	55
12425		46.72	10.02	0	38.2		-10	55
12445		46.65	10.02	0	38.2		-10	55
12465		46.38	10.02	0	38.2		-10	55
12485		45.85	10.02	0	38.2		-10	55
12505		45.56	10.02	0	38.2		-10	55
12510		45.56	10.02	0	38.2		-10	55
12525		45.47	10.02	0	38.2		-10	55
12545		45.38	10.02	0	38.2		-10	55
12565		45.15	10.02	0	38.2		-10	55
12570		45.15	10.02	0	38.2		-10	55
12585		44.72	10.02	0	38.2		-10	55
12605		44.64	10.02	0	38.2		-10	55
12625		44.29	10.02	0	38.2		-10	55
12635		44.29	10.12	0	38.2		-10	55
12645		44.24	10.12	0	38.2		-10	55
12665		44.08	10.12	0	38.2		-10	55
12685		43.71	10.12	0	38.2		-10	55
12695		43.71	10.12	0	38.2		-10	55
12705		43.42	10.12	0	38.2		-10	55
12725		43.29	10.12	0	38.2		-10	55
12745		43.35	10.12	0	38.2		-10	55
12760		43.35	10.12	0	38.2		-10	55
12765		43.11	10.12	0	38.2		-10	55
12785		42.86	10.12	0	38.2		-10	55
12805		42.5	10.12	0	38.2		-10	55
12820		42.5	10.12	0	38.2		-10	55
12825		42.42	10.12	0	38.2		-10	55
12845		42.38	10.12	0	38.2		-10	55
12865		42.17	10.12	0	38.2		-10	55
12885		41.9	10.12	0	38.2		-10	55
12905		41.55	10.12	0	38.2		-10	55
12925		41.46	10.12	0	38.2		-10	55
12945		41.42	10.12	0	38.2		-10	55
12965		41.33	10.12	0	38.2		-10	55
12985		40.92	10.12	0	38.2		-10	55
13005		40.81	10.12	0	38.2		-10	55
13010		40.81	10.12	0	38.2		-10	55
13025		40.72	10.12	0	38.2		-10	55
13045		40.78	10.12	0	38.2		-10	55
13065		40.45	10.12	0	38.2		-10	55
13070		40.45	10.12	0	38.2		-10	55
13085		40.14	10.12	0	38.2		-10	55
13105		39.97	10.12	0	38.2		-10	55
13125		39.87	10.12	0	38.2		-10	55
13135		39.87	10.06	0	38.2		-10	55
13145		39.79	10.06	0	38.2		-10	55
13165		39.7	10.06	0	38.2		-10	55
13185		39.49	10.06	0	38.2		-10	55
13195		39.49	10.06	0	38.2		-10	55
13205		39.15	10.06	0	38.2		-10	55
13225		39.24	10.06	0	38.2		-10	55
13245		39.08	10.06	0	38.2		-10	55
13260		39.08	10.06	0	38.2		-10	55
13265		39.06	10.06	0	38.2		-10	55
13285		38.89	10.06	0	38.2		-10	55
13305		38.73	10.06	0	38.2		-10	55
13320		38.73	10.06	0	38.2		-10	55
13325		38.74	10.06	0	38.2		-10	55
13345		38.75	10.06	0	38.2		-10	55
13365		38.76	10.06	0	38.2		-10	55
13385		38.62	10.06	0	38.2		-10	55
13405		38.35	10.06	0	38.2		-10	55
13425		38.37	10.06	0	38.2		-10	55
13445		38.52	10.06	0	38.2		-10	55
13465		38.56	10.06	0	38.2		-10	55
13485		38.28	10.06	0	38.2		-10	55
13505		38.43	10.06	0	38.2		-10	55
13510		38.43	10.06	0	38.2		-10	55
13525		38.38	10.06	0	38.2		-10	55
13545		38.61	10.06	0	38.2		-10	55
13565		38.48	10.06	0	38.2		-10	55
13570		38.48	10.06	0	38.2		-10	55
13585		38.29	10.06	0	38.2		-10	55
13605		38.43	10.06	0	38.2		-10	55
13625		38.42	10.06	0	38.2		-10	55
13635		38.42	10.17	0	38.2		-10	55
13645		38.64	10.17	0	38.2		-10	55
13665		38.62	10.17	0	38.2		-10	55
13685		38.75	10.17	0	38.2		-10	55
13695		38.75	10.17	0	38.2		-10	55
13705		38.67	10.17	0	38.2		-10	55
13725		38.85	10.17	0	38.2		-10	55
13745		39.13	10.17	0	38.2		-10	55
13755		39.13	10.17	0	38.2		-10	55
13765		39.2	10.17	0	38.2		-10	55
13785		39.19	10.17	0	38.2		-10	55
13805		39.18	10.17	0	38.2		-10	55
13820		39.18	10.17	0	38.2		-10	55
13825		39.44	10.17	0	38.2		-10	55
13845		39.89	10.17	0	38.2		-10	55
13865		40	10.17	0	38.2		-10	55
13880		40	10.17	0	38.2		-10	55
13885		39.91	10.17	0	38.2		-10	55
13905		40.24	10.17	0	38.2		-10	55
13925		40.57	10.17	0	38.2		-10	55
13945		40.73	10.17	0	38.2		-10	55
13965		40.97	10.17	0	38.2		-10	55
13985		40.88	10.17	0	38.2		-10	55
14005		41.14	10.17	0	38.2		-10	55
14025		41.52	10.17	0	38.2		-10	55
14045		41.79	10.17	0	38.2		-10	55
14065		42.09	10.17	0	38.2		-10	55
14070		42.09	10.17	0	38.2		-10	55
14085		42.13	10.17	0	38.2		-10	55
14105		42.3	10.17	0	38.2		-10	55
14125		42.52	10.17	0	38.2		-10	55
14130		42.52	10.17	0	38.2		-10	55
14145		42.85	10.17	0	38.2		-10	55
14165		43.19	10.17	0	38.2		-10	55
14185		43.25	10.17	0	38.2		-10	55
14195		43.25	10.16	0	38.2		-10	55
14205		43.3	10.16	0	38.2		-10	55
14225		43.59	10.16	0	38.2		-10	55
14245		43.98	10.16	0	38.2		-10	55
14255		43.98	10.16	0	38.2		-10	55
14265		44.06	10.16	0	38.2		-10	55
14285		44.21	10.16	0	38.2		-10	55
14305		44.38	10.16	0	38.2		-10	55
14320		44.38	10.16	0	38.2		-10	55
14325		44.69	10.16	0	38.2		-10	55
14345		45.16	10.16	0	38.2		-10	55
14365		45.12	10.16	0	38.2		-10	55
14380		45.12	10.16	0	38.2		-10	55
14385		45.3	10.16	0	38.2		-10	55
14405		45.26	10.16	0	38.2		-10	55
14425		45.66	10.16	0	38.2		-10	55
14445		46.04	10.16	0	38.2		-10	55
14465		46.18	10.16	0	38.2		-10	55
14485		46.1	10.16	0	38.2		-10	55
14505		46.29	10.16	0	38.2		-10	55
14525		46.6	10.16	0	38.2		-10	55
14545		46.97	10.16	0	38.2		-10	55
14565		46.9	10.16	0	38.2		-10	55
14570		46.9	10.16	0	38.2		-10	55
14585		47.04	10.16	0	38.2		-10	55
14605		47.16	10.16	0	38.2		-10	55
14625		47.3	10.16	0	38.2		-10	55
14630		47.3	10.16	0	38.2		-10	55
14645		47.78	10.16	0	38.2		-10	55
14665		47.7	10.16	0	38.2		-10	55
14685		47.66	10.16	0	38.2		-10	55
14695		47.66	10.29	0	38.2		-10	55
14705		47.89	10.29	0	38.2		-10	55
14725		48.06	10.29	0	38.2		-10	55
14745		48.12	10.29	0	38.2		-10	55
14755		48.12	10.29	0	38.2		-10	55
14765		48.22	10.29	0	38.2		-10	55
14785		48.11	10.29	0	38.2		-10	55
14805		48.04	10.29	0	38.2		-10	55
14820		48.04	10.29	0	38.2		-10	55
14825		48.39	10.29	0	38.2		-10	55
14845		48.42	10.29	0	38.2		-10	55
14865		48.37	10.29	0	38.2		-10	55
14880		48.37	10.29	0	38.2		-10	55
14885		48.29	10.29	0	38.2		-10	55
14905		48.24	10.29	0	38.2		-10	55
14925		48.29	10.29	0	38.2		-10	55
14945		48.29	10.29	0	38.2		-10	55
14965		48.22	10.29	0	38.2		-10	55
14985		47.89	10.29	0	38.2		-10	55
15005		47.8	10.29	0	38.2		-10	55
15025		47.93	10.29	0	38.2		-10	55
15045		47.93	10.29	0	38.2		-10	55
15065		47.64	10.29	0	38.2		-10	55
15085		47.36	10.29	0	38.2		-10	55
15105		47.08	10.29	0	38.2		-10	55
15125		47.03	10.29	0	38.2		-10	55
15130		47.03	10.29	0	38.2		-10	55
15145		46.86	10.29	0	38.2		-10	55
15165		46.73	10.29	0	38.2		-10	55
15185		46.53	10.29	0	38.2		-10	55
15195		46.53	10.34	0	38.2		-10	55
15205		46.25	10.34	0	38.2		-10	55
15225		46	10.34	0	38.2		-10	55
15245		45.9	10.34	0	38.2		-10	55
15255		45.9	10.34	0	38.2		-10	55
15265		45.5	10.34	0	38.2		-10	55
15285		45.2	10.34	0	38.2		-10	55
15305		44.87	10.34	0	38.2		-10	55
15315		44.87	10.34	0	38.2		-10	55
15325		44.7	10.34	0	38.2		-10	55
15345		44.67	10.34	0	38.2		-10	55
15365		44.34	10.34	0	38.2		-10	55
15380		44.34	10.34	0	38.2		-10	55
15385		44.04	10.34	0	38.2		-10	55
15405		43.73	10.34	0	38.2		-10	55
15425		43.84	10.34	0	38.2		-10	55
15440		43.84	10.34	0	38.2		-10	55
15445		43.62	10.34	0	38.2		-10	55
15465		43.54	10.34	0	38.2		-10	55
15485		43	10.34	0	38.2		-10	55
15505		42.83	10.34	0	38.2		-10	55
15525		42.76	10.34	0	38.2		-10	55
15545		42.63	10.34	0	38.2		-10	55
15565		42.47	10.34	0	38.2		-10	55
15585		42.21	10.34	0	38.2		-10	55
15605		41.86	10.34	0	38.2		-10	55
15625		41.81	10.34	0	38.2		-10	55
15630		41.81	10.34	0	38.2		-10	55
15645		41.95	10.34	0	38.2		-10	55
15665		41.7	10.34	0	38.2		-10	55
15685		41.27	10.34	0	38.2		-10	55
15690		41.27	10.34	0	38.2		-10	55
15705		41.1	10.34	0	38.2		-10	55
15725		41.18	10.34	0	38.2		-10	55
15745		41.08	10.34	0	38.2		-10	55
15755		41.08	10.39	0	38.2		-10	55
15765		40.86	10.39	0	38.2		-10	55
15785		40.5	10.39	0	38.2		-10	55
15805		40.21	10.39	0	38.2		-10	55
15815		40.21	10.39	0	38.2		-10	55
15825		40.46	10.39	0	38.2		-10	55
15845		40.23	10.39	0	38.2		-10	55
15865		39.78	10.39	0	38.2		-10	55
15880		39.78	10.39	0	38.2		-10	55
15885		39.68	10.39	0	38.2		-10	55
15905		39.39	10.39	0	38.2		-10	55
15925		39.41	10.39	0	38.2		-10	55
15940		39.41	10.39	0	38.2		-10	55
15945		39.48	10.39	0	38.2		-10	55
15965		39.28	10.39	0	38.2		-10	55
15985		39.09	10.39	0	38.2		-10	55
16005		38.93	10.39	0	38.2		-10	55
16025		38.83	10.39	0	38.2		-10	55
16045		38.83	10.39	0	38.2		-10	55
16065		38.71	10.39	0	38.2		-10	55
16085		38.52	10.39	0	38.2		-10	55
16105		38.46	10.39	0	38.2		-10	55
16125		38.64	10.39	0	38.2		-10	55
16130		38.64	10.39	0	38.2		-10	55
16145		38.72	10.39	0	38.2		-10	55
16165		38.55	10.39	0	38.2		-10	55
16185		38.35	10.39	0	38.2		-10	55
16190		38.35	10.39	0	38.2		-10	55
16205		38.26	10.39	0	38.2		-10	55
16225		38.32	10.39	0	38.2		-10	55
16245		38.61	10.39	0	38.2		-10	55
16255		38.61	10.53	0	38.2		-10	55
16265		38.37	10.53	0	38.2		-10	55
16285		38.19	10.53	0	38.2		-10	55
16305		38.36	10.53	0	38.2		-10	55
16315		38.36	10.53	0	38.2		-10	55
16325		38.34	10.53	0	38.2		-10	55
16345		38.62	10.53	0	38.2		-10	55
16365		38.47	10.53	0	38.2		-10	55
16380		38.47	10.53	0	38.2		-10	55
16385		38.35	10.53	0	38.2		-10	55
16405		38.49	10.53	0	38.2		-10	55
16425		38.66	10.53	0	38.2		-10	55
16440		38.66	10.53	0	38.2		-10	55
16445		38.85	10.53	0	38.2		-10	55
16465		38.9	10.53	0	38.2		-10	55
16485		38.82	10.53	0	38.2		-10	55
16505		38.96	10.53	0	38.2		-10	55
16525		39.16	10.53	0	38.2		-10	55
16545		39.51	10.53	0	38.2		-10	55
16565		39.42	10.53	0	38.2		-10	55
16585		39.32	10.53	0	38.2		-10	55
16605		39.54	10.53	0	38.2		-10	55
16625		39.9	10.53	0	38.2		-10	55
16645		40.17	10.53	0	38.2		-10	55
16665		40.18	10.53	0	38.2		-10	55
16685		40.37	10.53	0	38.2		-10	55
16690		40.37	10.53	0	38.2		-10	55
16705		40.52	10.53	0	38.2		-10	55
16725		40.94	10.53	0	38.2		-10	55
16745		41.3	10.53	0	38.2		-10	55
16750		41.3	10.53	0	38.2		-10	55
16765		41.31	10.53	0	38.2		-10	55
16785		41.35	10.53	0	38.2		-10	55
16805		41.72	10.53	0	38.2		-10	55
16815		41.72	10.56	0	38.2		-10	55
16825		41.98	10.56	0	38.2		-10	55
16845		42.52	10.56	0	38.2		-10	55
16865		42.27	10.56	0	38.2		-10	55
16875		42.27	10.56	0	38.2		-10	55
16885		42.6	10.56	0	38.2		-10	55
16905		42.75	10.56	0	38.2		-10	55
16925		42.99	10.56	0	38.2		-10	55
16940		42.99	10.56	0	38.2		-10	55
16945		43.3	10.56	0	38.2		-10	55
16965		43.51	10.56	0	38.2		-10	55
16985		43.5	10.56	0	38.2		-10	55
17005		43.9	10.56	0	38.2		-10	55
17025		44.14	10.56	0	38.2		-10	55
17045		44.37	10.56	0	38.2		-10	55
17065		44.44	10.56	0	38.2		-10	55
17085		44.5	10.56	0	38.2		-10	55
17105		44.7	10.56	0	38.2		-10	55
17125		45.08	10.56	0	38.2		-10	55
17145		45.42	10.56	0	38.2		-10	55
17165		45.42	10.56	0	38.2		-10	55
17185		45.59	10.56	0	38.2		-10	55
17190		45.59	10.56	0	38.2		-10	55
17205		45.68	10.56	0	38.2		-10	55
17225		45.94	10.56	0	38.2		-10	55
17245		46.34	10.56	0	38.2		-10	55
17250		46.34	10.56	0	38.2		-10	55
17265		46.48	10.56	0	38.2		-10	55
17285		46.4	10.56	0	38.2		-10	55
17305		46.59	10.56	0	38.2		-10	55
17315		46.59	10.78	0	38.2		-10	55
17325		47.05	10.78	0	38.2		-10	55
17345		47.18	10.78	0	38.2		-10	55
17365		47.32	10.78	0	38.2		-10	55
17375		47.32	10.78	0	38.2		-10	55
17385		47.3	10.78	0	38.2		-10	55
17405		47.38	10.78	0	38.2		-10	55
17425		47.71	10.78	0	38.2		-10	55
17440		47.71	10.78	0	38.2		-10	55
17445		47.87	10.78	0	38.2		-10	55
17465		47.65	10.78	0	38.2		-10	55
17485		47.82	10.78	0	38.2		-10	55
17500		47.82	10.78	0	38.2		-10	55
17505		47.9	10.78	0	38.2		-10	55
17525		48.06	10.78	0	38.2		-10	55
17545		48.33	10.78	0	38.2		-10	55
17565		48.06	10.78	0	38.2		-10	55
17585		47.95	10.78	0	38.2		-10	55
17605		48.11	10.78	0	38.2		-10	55
17625		48.38	10.78	0	38.2		-10	55
17645		48.44	10.78	0	38.2		-10	55
17665		48.3	10.78	0	38.2		-10	55
17685		48.18	10.78	0	38.2		-10	55
17690		48.18	10.78	0	38.2		-10	55
17705		48.15	10.78	0	38.2		-10	55
17725		48.21	10.78	0	38.2		-10	55
17745		48.17	10.78	0	38.2		-10	55
17750		48.17	10.78	0	38.2		-10	55
17765		48.01	10.78	0	38.2		-10	55
17785		47.73	10.78	0	38.2		-10	55
17805		47.7	10.78	0	38.2		-10	55
17815		47.7	10.74	0	38.2		-10	55
17825		47.58	10.74	0	38.2		-10	55
17845		47.52	10.74	0	38.2		-10	55
17865		47.38	10.74	0	38.2		-10	55
17875		47.38	10.74	0	38.2		-10	55
17885		46.88	10.74	0	38.2		-10	55
17905		46.82	10.74	0	38.2		-10	55
17925		46.59	10.74	0	38.2		-10	55
17935		46.59	10.74	0	38.2		-10	55
17945		46.4	10.74	0	38.2		-10	55
17965		46.3	10.74	0	38.2		-10	55
17985		45.87	10.74	0	38.2		-10	55
18000		45.87	10.74	0	38.2		-10	55
18005		45.79	10.74	0	38.2		-10	55
18025		45.56	10.74	0	38.2		-10	55
18045		45.38	10.74	0	38.2		-10	55
18060		45.38	10.74	0	38.2		-10	55
18065		45.05	10.74	0	38.2		-10	55
18085		44.8	10.74	0	38.2		-10	55
18105		44.64	10.74	0	38.2		-10	55
18125		44.48	10.74	0	38.2		-10	55
18145		44.26	10.74	0	38.2		-10	55
18165		44.13	10.74	0	38.2		-10	55
18185		43.81	10.74	0	38.2		-10	55
18205		43.42	10.74	0	38.2		-10	55
18225		43.47	10.74	0	38.2		-10	55
18245		43.56	10.74	0	38.2		-10	55
18250		43.56	10.74	0	38.2		-10	55
18265		43.02	10.74	0	38.2		-10	55
18285		42.68	10.74	0	38.2		-10	55
18305		42.52	10.74	0	38.2		-10	55
18310		42.52	10.74	0	38.2		-10	55
18325		42.49	10.74	0	38.2		-10	55
18345		42.44	10.74	0	38.2		-10	55
18365		42.18	10.74	0	38.2		-10	55
18375		42.18	10.86	0	38.2		-10	55
18385		41.9	10.86	0	38.2		-10	55
18405		41.7	10.86	0	38.2		-10	55
18425		41.61	10.86	0	38.2		-10	55
18435		41.61	10.86	0	38.2		-10	55
18445		41.46	10.86	0	38.2		-10	55
18465		41.21	10.86	0	38.2		-10	55
18485		40.95	10.86	0	38.2		-10	55
18500		40.95	10.86	0	38.2		-10	55
18505		40.89	10.86	0	38.2		-10	55
18525		40.76	10.86	0	38.2		-10	55
18545		40.87	10.86	0	38.2		-10	55
18560		40.87	10.86	0	38.2		-10	55
18565		40.53	10.86	0	38.2		-10	55
18585		40.12	10.86	0	38.2		-10	55
18605		40.05	10.86	0	38.2		-10	55
18625		40	10.86	0	38.2		-10	55
18645		40.01	10.86	0	38.2		-10	55
18665		39.6	10.86	0	38.2		-10	55
18685		39.36	10.86	0	38.2		-10	55
18705		39.23	10.86	0	38.2		-10	55
18725		39.34	10.86	0	38.2		-10	55
18745		39.26	10.86	0	38.2		-10	55
18750		39.26	10.86	0	38.2		-10	55
18765		38.98	10.86	0	38.2		-10	55
18785		38.77	10.86	0	38.2		-10	55
18805		38.78	10.86	0	38.2		-10	55
18810		38.78	10.86	0	38.2		-10	55
18825		38.75	10.86	0	38.2		-10	55
18845		38.85	10.86	0	38.2		-10	55
18865		38.59	10.86	0	38.2		-10	55
18875		38.59	10.86	0	38.2		-10	55
18885		38.56	10.86	0	38.2		-10	55
18905		38.45	10.86	0	38.2		-10	55
18925		38.41	10.86	0	38.2		-10	55
18935		38.41	10.86	0	38.2		-10	55
18945		38.51	10.86	0	38.2		-10	55
18965		38.45	10.86	0	38.2		-10	55
18985		38.24	10.86	0	38.2		-10	55
19000		38.24	10.86	0	38.2		-10	55
19005		38.25	10.86	0	38.2		-10	55
19025		38.28	10.86	0	38.2		-10	55
19045		38.47	10.86	0	38.2		-10	55
19060		38.47	10.86	0	38.2		-10	55
19065		38.4	10.86	0	38.2		-10	55
19085		38.21	10.86	0	38.2		-10	55
19105		38.21	10.86	0	38.2		-10	55
19125		38.42	10.86	0	38.2		-10	55
19145		38.55	10.86	0	38.2		-10	55
19165		38.45	10.86	0	38.2		-10	55
19185		38.25	10.86	0	38.2		-10	55
19205		38.58	10.86	0	38.2		-10	55
19225		38.69	10.86	0	38.2		-10	55
19245		38.94	10.86	0	38.2		-10	55
19265		38.94	10.86	0	38.2		-10	55
19285		38.77	10.86	0	38.2		-10	55
19305		38.97	10.86	0	38.2		-10	55
19310		38.97	10.86	0	38.2		-10	55
19325		39.26	10.86	0	38.2		-10	55
19345		39.49	10.86	0	38.2		-10	55
19365		39.56	10.86	0	38.2		-10	55
19370		39.56	10.86	0	38.2		-10	55
19385		39.46	10.86	0	38.2		-10	55
19405		39.74	10.86	0	38.2		-10	55
19425		40.24	10.86	0	38.2		-10	55
19435		40.24	11.01	0	38.2		-10	55
19445		40.52	11.01	0	38.2		-10	55
19465		40.53	11.01	0	38.2		-10	55
19485		40.53	11.01	0	38.2		-10	55
19500		40.53	11.01	0	38.2		-10	55
19505		40.93	11.01	0	38.2		-10	55
19525		41.2	11.01	0	38.2		-10	55
19545		41.47	11.01	0	38.2		-10	55
19560		41.47	11.01	0	38.2		-10	55
19565		41.59	11.01	0	38.2		-10	55
19585		41.67	11.01	0	38.2		-10	55
19605		41.89	11.01	0	38.2		-10	55
19620		41.89	11.01	0	38.2		-10	55
19625		42.31	11.01	0	38.2		-10	55
19645		42.69	11.01	0	38.2		-10	55
19665		42.65	11.01	0	38.2		-10	55
19685		42.71	11.01	0	38.2		-10	55
19705		43.03	11.01	0	38.2		-10	55
19725		43.42	11.01	0	38.2		-10	55
19745		43.62	11.01	0	38.2		-10	55
19765		43.65	11.01	0	38.2		-10	55
19785		43.8	11.01	0	38.2		-10	55
19805		44.11	11.01	0	38.2		-10	55
19810		44.11	11.01	0	38.2		-10	55
19825		44.48	11.01	0	38.2		-10	55
19845		44.71	11.01	0	38.2		-10	55
19865		44.73	11.01	0	38.2		-10	55
19870		44.73	11.01	0	38.2		-10	55
19885		44.7	11.01	0	38.2		-10	55
19905		45.17	11.01	0	38.2		-10	55
19925		45.54	11.01	0	38.2		-10	55
19935		45.54	10.86	0	38.2		-10	55
19945		45.68	10.86	0	38.2		-10	55
19965		45.74	10.86	0	38.2		-10	55
19985		45.65	10.86	0	38.2		-10	55
19995		45.65	10.86	0	38.2		-10	55
20005		45.95	10.86	0	38.2		-10	55
20025		46.45	10.86	0	38.2		-10	55
20045		46.65	10.86	0	38.2		-10	55
20060		46.65	10.86	0	38.2		-10	55
20065		46.68	10.86	0	38.2		-10	55
20085		46.62	10.86	0	38.2		-10	55
20105		46.67	10.86	0	38.2		-10	55
20120		46.67	10.86	0	38.2		-10	55
20125		47.12	10.86	0	38.2		-10	55
20145		47.29	10.86	0	38.2		-10	55
20165		47.3	10.86	0	38.2		-10	55
20185		47.41	10.86	0	38.2		-10	55
20205		47.57	10.86	0	38.2		-10	55
20225		47.86	10.86	0	38.2		-10	55
20245		47.78	10.86	0	38.2		-10	55
20265		47.85	10.86	0	38.2		-10	55
20285		47.84	10.86	0	38.2		-10	55
20305		47.94	10.86	0	38.2		-10	55
20310		47.94	10.86	0	38.2		-10	55
20325		48.29	10.86	0	38.2		-10	55
20345		48.11	10.86	0	38.2		-10	55
20365		47.96	10.86	0	38.2		-10	55
20370		47.96	10.86	0	38.2		-10	55
20385		48.12	10.86	0	38.2		-10	55
20405		48.15	10.86	0	38.2		-10	55
20425		48.13	10.86	0	38.2		-10	55
20435		48.13	10.99	0	38.2		-10	55
20445		48.09	10.99	0	38.2		-10	55
20465		48.06	10.99	0	38.2		-10	55
20485		47.76	10.99	0	38.2		-10	55
20495		47.76	10.99	0	38.2		-10	55
20505		47.98	10.99	0	38.2		-10	55
20525		48.04	10.99	0	38.2		-10	55
20545		48.02	10.99	0	38.2		-10	55
20555		48.02	10.99	0	38.2		-10	55
20565		47.67	10.99	0	38.2		-10	55
20585		47.39	10.99	0	38.2		-10	55
20605		47.39	10.99	0	38.2		-10	55
20620		47.39	10.99	0	38.2		-10	55
20625		47.31	10.99	0	38.2		-10	55
20645		47.13	10.99	0	38.2		-10	55
20665		46.63	10.99	0	38.2		-10	55
20680		46.63	10.99	0	38.2		-10	55
20685		46.5	10.99	0	38.2		-10	55
20705		46.55	10.99	0	38.2		-10	55
20725		46.24	10.99	0	38.2		-10	55
20745		45.91	10.99	0	38.2		-10	55
20765		45.64	10.99	0	38.2		-10	55
20785		45.28	10.99	0	38.2		-10	55
20805		45.22	10.99	0	38.2		-10	55
20810		45.22	10.99	0	38.2		-10	55
20825		45.25	10.99	0	38.2		-10	55
20845		44.85	10.99	0	38.2		-10	55
20865		44.46	10.99	0	38.2		-10	55
20870		44.46	10.99	0	38.2		-10	55
20885		44.26	10.99	0	38.2		-10	55
20905		44.22	10.99	0	38.2		-10	55
20925		44.08	10.99	0	38.2		-10	55
20930		44.08	10.99	0	38.2		-10	55
20945		43.76	10.99	0	38.2		-10	55
20965		43.51	10.99	0	38.2		-10	55
20985		43.13	10.99	0	38.2		-10	55
20995		43.13	11.14	0	38.2		-10	55
21005		43.09	11.14	0	38.2		-10	55
21025		43.15	11.14	0	38.2		-10	55
21045		42.89	11.14	0	38.2		-10	55
21055		42.89	11.14	0	38.2		-10	55
21065		42.45	11.14	0	38.2		-10	55
21085		42.26	11.14	0	38.2		-10	55
21105		42.13	11.14	0	38.2		-10	55
21120		42.13	11.14	0	38.2		-10	55
21125		42.19	11.14	0	38.2		-10	55
21145		41.99	11.14	0	38.2		-10	55
21165		41.73	11.14	0	38.2		-10	55
21180		41.73	11.14	0	38.2		-10	55
21185		41.49	11.14	0	38.2		-10	55
21205		41.35	11.14	0	38.2		-10	55
21225		41.32	11.14	0	38.2		-10	55
21245		41.17	11.14	0	38.2		-10	55
21265		40.81	11.14	0	38.2		-10	55
21285		40.6	11.14	0	38.2		-10	55
21305		40.63	11.14	0	38.2		-10	55
21325		40.54	11.14	0	38.2		-10	55
21345		40.31	11.14	0	38.2		-10	55
21365		39.99	11.14	0	38.2		-10	55
21370		39.99	11.14	0	38.2		-10	55
21385		39.69	11.14	0	38.2		-10	55
21405		39.66	11.14	0	38.2		-10	55
21425		39.73	11.14	0	38.2		-10	55
21430		39.73	11.14	0	38.2		-10	55
21445		39.42	11.14	0	38.2		-10	55
21465		39.4	11.14	0	38.2		-10	55
21485		39.02	11.14	0	38.2		-10	55
21495		39.02	10.98	0	38.2		-10	55
21505		38.94	10.98	0	38.2		-10	55
21525		39.12	10.98	0	38.2		-10	55
21545		38.86	10.98	0	38.2		-10	55
21555		38.86	10.98	0	38.2		-10	55
21565		38.71	10.98	0	38.2		-10	55
21585		38.57	10.98	0	38.2		-10	55
21605		38.56	10.98	0	38.2		-10	55
21620		38.56	10.98	0	38.2		-10	55
21625		38.74	10.98	0	38.2		-10	55
21645		38.5	10.98	0	38.2		-10	55
21665		38.34	10.98	0	38.2		-10	55
21680		38.34	10.98	0	38.2		-10	55
21685		38.24	10.98	0	38.2		-10	55
21705		38.26	10.98	0	38.2		-10	55
21725		38.44	10.98	0	38.2		-10	55
21745		38.49	10.98	0	38.2		-10	55
21765		38.27	10.98	0	38.2		-10	55
21785		38.32	10.98	0	38.2		-10	55
21805		38.26	10.98	0	38.2		-10	55
21825		38.41	10.98	0	38.2		-10	55
21845		38.29	10.98	0	38.2		-10	55
21865		38.27	10.98	0	38.2		-10	55
21885		38.16	10.98	0	38.2		-10	55
21905		38.34	10.98	0	38.2		-10	55
21925		38.46	10.98	0	38.2		-10	55
21930		38.46	10.98	0	38.2		-10	55
21945		38.63	10.98	0	38.2		-10	55
21965		38.66	10.98	0	38.2		-10	55
21985		38.45	10.98	0	38.2		-10	55
21995		38.45	10.89	0	38.2		-10	55
22005		38.59	10.89	0	38.2		-10	55
22025		38.94	10.89	0	38.2		-10	55
22045		39	10.89	0	38.2		-10	55
22055		39	10.89	0	38.2		-10	55
22065		39.21	10.89	0	38.2		-10	55
22085		39.14	10.89	0	38.2		-10	55
22105		39.39	10.89	0	38.2		-10	55
22120		39.39	10.89	0	38.2		-10	55
22125		39.69	10.89	0	38.2		-10	55
22145		39.87	10.89	0	38.2		-10	55
22165		40	10.89	0	38.2		-10	55
22180		40	10.89	0	38.2		-10	55
22185		39.94	10.89	0	38.2		-10	55
22205		40.31	10.89	0	38.2		-10	55
22225		40.83	10.89	0	38.2		-10	55
22240		40.83	10.89	0	38.2		-10	55
22245		40.88	10.89	0	38.2		-10	55
22265		40.96	10.89	0	38.2		-10	55
22285		40.97	10.89	0	38.2		-10	55
22305		41.46	10.89	0	38.2		-10	55
22325		41.72	10.89	0	38.2		-10	55
22345		41.94	10.89	0	38.2		-10	55
22365		42.09	10.89	0	38.2		-10	55
22385		42.1	10.89	0	38.2		-10	55
22405		42.5	10.89	0	38.2		-10	55
22425		42.73	10.89	0	38.2		-10	55
22430		42.73	10.89	0	38.2		-10	55
22445		43.08	10.89	0	38.2		-10	55
22465		42.99	10.89	0	38.2		-10	55
22485		43.34	10.89	0	38.2		-10	55
22490		43.34	10.89	0	38.2		-10	55
22505		43.59	10.89	0	38.2		-10	55
22525		43.94	10.89	0	38.2		-10	55
22545		44.02	10.89	0	38.2		-10	55
22555		44.02	11.14	0	38.2		-10	55
22565		44.1	11.14	0	38.2		-10	55
22585		44.19	11.14	0	38.2		-10	55
22605		44.58	11.14	0	38.2		-10	55
22615		44.58	11.14	0	38.2		-10	55
22625		45.12	11.14	0	38.2		-10	55
22645		45.04	11.14	0	38.2		-10	55
22665		45.02	11.14	0	38.2		-10	55
22680		45.02	11.14	0	38.2		-10	55
22685		45.23	11.14	0	38.2		-10	55
22705		45.48	11.14	0	38.2		-10	55
22725		45.73	11.14	0	38.2		-10	55
22740		45.73	11.14	0	38.2		-10	55
22745		46.1	11.14	0	38.2		-10	55
22765		45.94	11.14	0	38.2		-10	55
22785		46.04	11.14	0	38.2		-10	55
22805		46.44	11.14	0	38.2		-10	55
22825		46.65	11.14	0	38.2		-10	55
22845		46.8	11.14	0	38.2		-10	55
22865		46.88	11.14	0	38.2		-10	55
22885		46.95	11.14	0	38.2		-10	55
22905		47.26	11.14	0	38.2		-10	55
22925		47.55	11.14	0	38.2		-10	55
22930		47.55	11.14	0	38.2		-10	55
22945		47.56	11.14	0	38.2		-10	55
22965		47.65	11.14	0	38.2		-10	55
22985		47.44	11.14	0	38.2		-10	55
22990		47.44	11.14	0	38.2		-10	55
23005		47.71	11.14	0	38.2		-10	55
23025		48.05	11.14	0	38.2		-10	55
23045		48.01	11.14	0	38.2		-10	55
23055		48.01	11.21	0	38.2		-10	55
23065		47.97	11.21	0	38.2		-10	55
23085		47.89	11.21	0	38.2		-10	55
23105		48.27	11.21	0	38.2		-10	55
23115		48.27	11.21	0	38.2		-10	55
23125		48.13	11.21	0	38.2		-10	55
23145		48.22	11.21	0	38.2		-10	55
23165		48.07	11.21	0	38.2		-10	55
23175		48.07	11.21	0	38.2		-10	55
23185		48.06	11.21	0	38.2		-10	55
23205		48.16	11.21	0	38.2		-10	55
23225		48.25	11.21	0	38.2		-10	55
23240		48.25	11.21	0	38.2		-10	55
23245		48.03	11.21	0	38.2		-10	55
23265		47.96	11.21	0	38.2		-10	55
23285		47.87	11.21	0	38.2		-10	55
23305		47.87	11.21	0	38.2		-10	55
23325		47.98	11.21	0	38.2		-10	55
23345		47.88	11.21	0	38.2		-10	55
23365		47.46	11.21	0	38.2		-10	55
23385		47.4	11.21	0	38.2		-10	55
23405		47.37	11.21	0	38.2		-10	55
23425		47.47	11.21	0	38.2		-10	55
23430		47.47	11.21	0	38.2		-10	55
23445		47.14	11.21	0	38.2		-10	55
23465		46.73	11.21	0	38.2		-10	55
23485		46.59	11.21	0	38.2		-10	55
23490		46.59	11.21	0	38.2		-10	55
23505		46.42	11.21	0	38.2		-10	55
23525		46.33	11.21	0	38.2		-10	55
23545		46.15	11.21	0	38.2		-10	55
23550		46.15	11.21	0	38.2		-10	55
23565		45.54	11.21	0	38.2		-10	55
23585		45.55	11.21	0	38.2		-10	55
23605		45.56	11.21	0	38.2		-10	55
23615		45.56	11.22	0	38.2		-10	55
23625		45.32	11.22	0	38.2		-10	55
23645		45.05	11.22	0	38.2		-10	55
23665		44.85	11.22	0	38.2		-10	55
23675		44.85	11.22	0	38.2		-10	55
23685		44.42	11.22	0	38.2		-10	55
23705		44.25	11.22	0	38.2		-10	55
23725		44.31	11.22	0	38.2		-10	55
23740		44.31	11.22	0	38.2		-10	55
23745		44	11.22	0	38.2		-10	55
23765		43.57	11.22	0	38.2		-10	55
23785		43.48	11.22	0	38.2		-10	55
23800		43.48	11.22	0	38.2		-10	55
23805		43.45	11.22	0	38.2		-10	55
23825		43.22	11.22	0	38.2		-10	55
23845		43.04	11.22	0	38.2		-10	55
23865		42.7	11.22	0	38.2		-10	55
23885		42.42	11.22	0	38.2		-10	55
23905		42.46	11.22	0	38.2		-10	55
23925		42.48	11.22	0	38.2		-10	55
23945		42.03	11.22	0	38.2		-10	55
23965		41.87	11.22	0	38.2		-10	55
23985		41.44	11.22	0	38.2		-10	55
23990		41.44	11.22	0	38.2		-10	55
24005		41.53	11.22	0	38.2		-10	55
24025		41.61	11.22	0	38.2		-10	55
24045		41.32	11.22	0	38.2		-10	55
24050		41.32	11.22	0	38.2		-10	55
24065		40.84	11.22	0	38.2		-10	55
24085		40.73	11.22	0	38.2		-10	55
24105		40.71	11.22	0	38.2		-10	55
24115		40.71	11.24	0	38.2		-10	55
24125		40.78	11.24	0	38.2		-10	55
24145		40.37	11.24	0	38.2		-10	55
24165		40.1	11.24	0	38.2		-10	55
24175		40.1	11.24	0	38.2		-10	55
24185		39.98	11.24	0	38.2		-10	55
24205		39.77	11.24	0	38.2		-10	55
24225		39.83	11.24	0	38.2		-10	55
24240		39.83	11.24	0	38.2		-10	55
24245		39.58	11.24	0	38.2		-10	55
24265		39.3	11.24	0	38.2		-10	55
24285		39.28	11.24	0	38.2		-10	55
24300		39.28	11.24	0	38.2		-10	55
24305		39.07	11.24	0	38.2		-10	55
24325		39.24	11.24	0	38.2		-10	55
24345		39.03	11.24	0	38.2		-10	55
24365		38.74	11.24	0	38.2		-10	55
24385		38.64	11.24	0	38.2		-10	55
24405		38.7	11.24	0	38.2		-10	55
24425		38.62	11.24	0	38.2		-10	55
24445		38.61	11.24	0	38.2		-10	55
24465		38.36	11.24	0	38.2		-10	55
24485		38.29	11.24	0	38.2		-10	55
24490		38.29	11.24	0	38.2		-10	55
24505		38.38	11.24	0	38.2		-10	55
24525		38.46	11.24	0	38.2		-10	55
24545		38.5	11.24	0	38.2		-10	55
24550		38.5	11.24	0	38.2		-10	55
24565		38.37	11.24	0	38.2		-10	55
24585		38.08	11.24	0	38.2		-10	55
24605		38.19	11.24	0	38.2		-10	55
24615		38.19	11.22	0	38.2		-10	55
24625		38.43	11.22	0	38.2		-10	55
24645		38.39	11.22	0	38.2		-10	55
24665		38.12	11.22	0	38.2		-10	55
24675		38.12	11.22	0	38.2		-10	55
24685		38.24	11.22	0	38.2		-10	55
24705		38.44	11.22	0	38.2		-10	55
24725		38.57	11.22	0	38.2		-10	55
24740		38.57	11.22	0	38.2		-10	55
24745		38.46	11.22	0	38.2		-10	55
24765		38.44	11.22	0	38.2		-10	55
24785		38.56	11.22	0	38.2		-10	55
24800		38.56	11.22	0	38.2		-10	55
24805		38.64	11.22	0	38.2		-10	55
24825		38.96	11.22	0	38.2		-10	55
24845		38.89	11.22	0	38.2		-10	55
24860		38.89	11.22	0	38.2		-10	55
24865		38.93	11.22	0	38.2		-10	55
24885		39.16	11.22	0	38.2		-10	55
24905		39.36	11.22	0	38.2		-10	55
24925		39.69	11.22	0	38.2		-10	55
24945		39.78	11.22	0	38.2		-10	55
24965		39.82	11.22	0	38.2		-10	55
24985		39.97	11.22	0	38.2		-10	55
25005		40.39	11.22	0	38.2		-10	55
25025		40.67	11.22	0	38.2		-10	55
25045		40.79	11.22	0	38.2		-10	55
25050		40.79	11.22	0	38.2		-10	55
25065		40.93	11.22	0	38.2		-10	55
25085		41.16	11.22	0	38.2		-10	55
25105		41.48	11.22	0	38.2		-10	55
25110		41.48	11.22	0	38.2		-10	55
25125		41.71	11.22	0	38.2		-10	55
25145		41.86	11.22	0	38.2		-10	55
25165		41.91	11.22	0	38.2		-10	55
25175		41.91	11.42	0	38.2		-10	55
25185		42.31	11.42	0	38.2		-10	55
25205		42.47	11.42	0	38.2		-10	55
25225		43.03	11.42	0	38.2		-10	55
25235		43.03	11.42	0	38.2		-10	55
25245		42.88	11.42	0	38.2		-10	55
25265		42.91	11.42	0	38.2		-10	55
25285		43.37	11.42	0	38.2		-10	55
25300		43.37	11.42	0	38.2		-10	55
25305		43.54	11.42	0	38.2		-10	55
25325		43.92	11.42	0	38.2		-10	55
25345		44.1	11.42	0	38.2		-10	55
25360		44.1	11.42	0	38.2		-10	55
25365		44.23	11.42	0	38.2		-10	55
25385		44.46	11.42	0	38.2		-10	55
25405		44.67	11.42	0	38.2		-10	55
25425		44.99	11.42	0	38.2		-10	55
25445		44.97	11.42	0	38.2		-10	55
25465		44.98	11.42	0	38.2		-10	55
25485		45.46	11.42	0	38.2		-10	55
25505		45.64	11.42	0	38.2		-10	55
25525		45.78	11.42	0	38.2		-10	55
25545		45.94	11.42	0	38.2		-10	55
25550		45.94	11.42	0	38.2		-10	55
25565		46.01	11.42	0	38.2		-10	55
25585		46.23	11.42	0	38.2		-10	55
25605		46.43	11.42	0	38.2		-10	55
25610		46.43	11.42	0	38.2		-10	55
25625		46.82	11.42	0	38.2		-10	55
25645		46.87	11.42	0	38.2		-10	55
25665		46.88	11.42	0	38.2		-10	55
25685		46.92	11.29	0	38.2		-10	55
25705		47.09	11.29	0	38.2		-10	55
25725		47.51	11.29	0	38.2		-10	55
25735		47.51	11.29	0	38.2		-10	55
25745		47.56	11.29	0	38.2		-10	55
25765		47.53	11.29	0	38.2		-10	55
25785		47.63	11.29	0	38.2		-10	55
25800		47.63	11.29	0	38.2		-10	55
25805		47.76	11.29	0	38.2		-10	55
25825		47.98	11.29	0	38.2		-10	55
25845		47.96	11.29	0	38.2		-10	55
25860		47.96	11.29	0	38.2		-10	55
25865		47.89	11.29	0	38.2		-10	55
25885		47.85	11.29	0	38.2		-10	55
25905		48.2	11.29	0	38.2		-10	55
25925		48.33	11.29	0	38.2		-10	55
25945		48.08	11.29	0	38.2		-10	55
25965		48.03	11.29	0	38.2		-10	55
25985		48.16	11.29	0	38.2		-10	55
26005		48.12	11.29	0	38.2		-10	55
26025		48.22	11.29	0	38.2		-10	55
26045		47.99	11.29	0	38.2		-10	55
26050		47.99	11.29	0	38.2		-10	55
26065		47.88	11.29	0	38.2		-10	55
26085		47.98	11.29	0	38.2		-10	55
26105		47.95	11.29	0	38.2		-10	55
26110		47.95	11.29	0	38.2		-10	55
26125		47.87	11.29	0	38.2		-10	55
26145		47.67	11.29	0	38.2		-10	55
26165		47.43	11.29	0	38.2		-10	55
26170		47.43	11.29	0	38.2		-10	55
26185		47.45	11.29	0	38.2		-10	55
26205		47.57	11.29	0	38.2		-10	55
26225		47.23	11.29	0	38.2		-10	55
26235		47.23	11.36	0	38.2		-10	55
26245		47.04	11.36	0	38.2		-10	55
26265		46.59	11.36	0	38.2		-10	55
26285		46.48	11.36	0	38.2		-10	55
26295		46.48	11.36	0	38.2		-10	55
26305		46.48	11.36	0	38.2		-10	55
26325		46.24	11.36	0	38.2		-10	55
26345		45.85	11.36	0	38.2		-10	55
26360		45.85	11.36	0	38.2		-10	55
26365		45.54	11.36	0	38.2		-10	55
26385		45.32	11.36	0	38.2		-10	55
26405		45.29	11.36	0	38.2		-10	55
26425		45.25	11.36	0	38.2		-10	55
26445		44.7	11.36	0	38.2		-10	55
26465		44.41	11.36	0	38.2		-10	55
26485		44.32	11.36	0	38.2		-10	55
26505		44.21	11.36	0	38.2		-10	55
26525		44.14	11.36	0	38.2		-10	55
26545		43.82	11.36	0	38.2		-10	55
26565		43.45	11.36	0	38.2		-10	55
26585		43.33	11.36	0	38.2		-10	55
26605		43.27	11.36	0	38.2		-10	55
26610		43.27	11.36	0	38.2		-10	55
26625		43.1	11.36	0	38.2		-10	55
26645		42.96	11.36	0	38.2		-10	55
26665		42.48	11.36	0	38.2		-10	55
26670		42.48	11.36	0	38.2		-10	55
26685		42.42	11.36	0	38.2		-10	55
26705		42.29	11.36	0	38.2		-10	55
26725		42.21	11.36	0	38.2		-10	55
26735		42.21	11.59	0	38.2		-10	55
26745		42.12	11.59	0	38.2		-10	55
26765		41.74	11.59	0	38.2		-10	55
26785		41.61	11.59	0	38.2		-10	55
26795		41.61	11.59	0	38.2		-10	55
26805		41.53	11.59	0	38.2		-10	55
26825		41.47	11.59	0	38.2		-10	55
26845		41.16	11.59	0	38.2		-10	55
26860		41.16	11.59	0	38.2		-10	55
26865		40.76	11.59	0	38.2		-10	55
26885		40.66	11.59	0	38.2		-10	55
26905		40.51	11.59	0	38.2		-10	55
26920		40.51	11.59	0	38.2		-10	55
26925		40.67	11.59	0	38.2		-10	55
26945		40.37	11.59	0	38.2		-10	55
26965		39.91	11.59	0	38.2		-10	55
26985		39.92	11.59	0	38.2		-10	55
27005		39.67	11.59	0	38.2		-10	55
27025		39.85	11.59	0	38.2		-10	55
27045		39.5	11.59	0	38.2		-10	55
27065		39.24	11.59	0	38.2		-10	55
27085		39.16	11.59	0	38.2		-10	55
27105		39.18	11.59	0	38.2		-10	55
27110		39.18	11.59	0	38.2		-10	55
27125		39.07	11.59	0	38.2		-10	55
27145		38.96	11.59	0	38.2		-10	55
27165		38.67	11.59	0	38.2		-10	55
27170		38.67	11.59	0	38.2		-10	55
27185		38.73	11.59	0	38.2		-10	55
27205		38.72	11.59	0	38.2		-10	55
27225		38.62	11.59	0	38.2		-10	55
27235		38.62	11.65	0	38.2		-10	55
27245		38.56	11.65	0	38.2		-10	55
27265		38.39	11.65	0	38.2		-10	55
27285		38.21	11.65	0	38.2		-10	55
27295		38.21	11.65	0	38.2		-10	55
27305		38.43	11.65	0	38.2		-10	55
27325		38.47	11.65	0	38.2		-10	55
27345		38.31	11.65	0	38.2		-10	55
27360		38.31	11.65	0	38.2		-10	55
27365		38.23	11.65	0	38.2		-10	55
27385		38.27	11.65	0	38.2		-10	55
27405		38.35	11.65	0	38.2		-10	55
27420		38.35	11.65	0	38.2		-10	55
27425		38.39	11.65	0	38.2		-10	55
27445		38.46	11.65	0	38.2		-10	55
27465		38.22	11.65	0	38.2		-10	55
27480		38.22	11.65	0	38.2		-10	55
27485		38.27	11.65	0	38.2		-10	55
27505		38.64	11.65	0	38.2		-10	55
27525		38.52	11.65	0	38.2		-10	55
27545		38.65	11.65	0	38.2		-10	55
27565		38.63	11.65	0	38.2		-10	55
27585		38.8	11.65	0	38.2		-10	55
27605		39.22	11.65	0	38.2		-10	55
27610		39.22	11.65	0	38.2		-10	55
27625		39.22	11.65	0	38.2		-10	55
27645		39.36	11.65	0	38.2		-10	55
27665		39.24	11.65	0	38.2		-10	55
27670		39.24	11.65	0	38.2		-10	55
27685		39.48	11.65	0	38.2		-10	55
27705		39.77	11.65	0	38.2		-10	55
27725		40.03	11.65	0	38.2		-10	55
27730		40.03	11.65	0	38.2		-10	55
27745		40.17	11.65	0	38.2		-10	55
27765		40.08	11.65	0	38.2		-10	55
27785		40.35	11.65	0	38.2		-10	55
27795		40.35	11.52	0	38.2		-10	55
27805		40.87	11.52	0	38.2		-10	55
27825		41.05	11.52	0	38.2		-10	55
27845		41.22	11.52	0	38.2		-10	55
27855		41.22	11.52	0	38.2		-10	55
27865		41.25	11.52	0	38.2		-10	55
27885		41.42	11.52	0	38.2		-10	55
27905		41.89	11.52	0	38.2		-10	55
27920		41.89	11.52	0	38.2		-10	55
27925		42.19	11.52	0	38.2		-10	55
27945		42.34	11.52	0	38.2		-10	55
27965		42.26	11.52	0	38.2		-10	55
27985		42.74	11.52	0	38.2		-10	55
28005		43.07	11.52	0	38.2		-10	55
28025		43.32	11.52	0	38.2		-10	55
28045		43.39	11.52	0	38.2		-10	55
28065		43.44	11.52	0	38.2		-10	55
28085		43.72	11.52	0	38.2		-10	55
28105		44.16	11.52	0	38.2		-10	55
28110		44.16	11.52	0	38.2		-10	55
28125		44.28	11.52	0	38.2		-10	55
28145		44.46	11.52	0	38.2		-10	55
28165		44.54	11.52	0	38.2		-10	55
28170		44.54	11.52	0	38.2		-10	55
28185		44.7	11.52	0	38.2		-10	55
28205		45.18	11.52	0	38.2		-10	55
28225		45.24	11.52	0	38.2		-10	55
28230		45.24	11.52	0	38.2		-10	55
28245		45.29	11.52	0	38.2		-10	55
28265		45.26	11.52	0	38.2		-10	55
28285		45.73	11.52	0	38.2		-10	55
28295		45.73	11.6	0	38.2		-10	55
28305		46.05	11.6	0	38.2		-10	55
28325		46.23	11.6	0	38.2		-10	55
28345		46.26	11.6	0	38.2		-10	55
28355		46.26	11.6	0	38.2		-10	55
28365		46.34	11.6	0	38.2		-10	55
28385		46.58	11.6	0	38.2		-10	55
28405		46.83	11.6	0	38.2		-10	55
28420		46.83	11.6	0	38.2		-10	55
28425		46.88	11.6	0	38.2		-10	55
28445		47.08	11.6	0	38.2		-10	55
28465		47.09	11.6	0	38.2		-10	55
28480		47.09	11.6	0	38.2		-10	55
28485		47.04	11.6	0	38.2		-10	55
28505		47.64	11.6	0	38.2		-10	55
28525		47.72	11.6	0	38.2		-10	55
28545		47.73	11.6	0	38.2		-10	55
28565		47.52	11.6	0	38.2		-10	55
28585		47.78	11.6	0	38.2		-10	55
28605		48.01	11.6	0	38.2		-10	55
28625		48.19	11.6	0	38.2		-10	55
28645		48.05	11.6	0	38.2		-10	55
28665		47.85	11.6	0	38.2		-10	55
28670		47.85	11.6	0	38.2		-10	55
28685		48.04	11.6	0	38.2		-10	55
28705		48.18	11.6	0	38.2		-10	55
28725		48.21	11.6	0	38.2		-10	55
28730		48.21	11.6	0	38.2		-10	55
28745		48.25	11.6	0	38.2		-10	55
28765		47.98	11.6	0	38.2		-10	55
28785		47.91	11.6	0	38.2		-10	55
28795		47.91	11.57	0	38.2		-10	55
28805		48.1	11.57	0	38.2		-10	55
28825		48.26	11.57	0	38.2		-10	55
28845		47.85	11.57	0	38.2		-10	55
28855		47.85	11.57	0	38.2		-10	55
28865		47.63	11.57	0	38.2		-10	55
28885		47.6	11.57	0	38.2		-10	55
28905		47.71	11.57	0	38.2		-10	55
28920		47.71	11.57	0	38.2		-10	55
28925		47.62	11.57	0	38.2		-10	55
28945		47.43	11.57	0	38.2		-10	55
28965		47.08	11.57	0	38.2		-10	55
28980		47.08	11.57	0	38.2		-10	55
28985		47.17	11.57	0	38.2		-10	55
29005		46.91	11.57	0	38.2		-10	55
29025		46.73	11.57	0	38.2		-10	55
29045		46.41	11.57	0	38.2		-10	55
29065		45.94	11.57	0	38.2		-10	55
29085		45.93	11.57	0	38.2		-10	55
29105		45.85	11.57	0	38.2		-10	55
29125		45.7	11.57	0	38.2		-10	55
29145		45.18	11.57	0	38.2		-10	55
29165		44.87	11.57	0	38.2		-10	55
29185		44.91	11.57	0	38.2		-10	55
29205		44.69	11.57	0	38.2		-10	55
29225		44.64	11.57	0	38.2		-10	55
29230		44.64	11.57	0	38.2		-10	55
29245		44.31	11.57	0	38.2		-10	55
29265		43.99	11.57	0	38.2		-10	55
29285		43.8	11.57	0	38.2		-10	55
29290		43.8	11.57	0	38.2		-10	55
29305		43.85	11.57	0	38.2		-10	55
29325		43.52	11.57	0	38.2		-10	55
29345		43.27	11.57	0	38.2		-10	55
29355		43.27	11.64	0	38.2		-10	55
29365		43.03	11.64	0	38.2		-10	55
29385		42.9	11.64	0	38.2		-10	55
29405		42.72	11.64	0	38.2		-10	55
29415		42.72	11.64	0	38.2		-10	55
29425		42.56	11.64	0	38.2		-10	55
29445		42.47	11.64	0	38.2		-10	55
29465		42	11.64	0	38.2		-10	55
29480		42	11.64	0	38.2		-10	55
29485		41.96	11.64	0	38.2		-10	55
29505		41.96	11.64	0	38.2		-10	55
29525		41.77	11.64	0	38.2		-10	55
29540		41.77	11.64	0	38.2		-10	55
29545		41.49	11.64	0	38.2		-10	55
29565		41.33	11.64	0	38.2		-10	55
29585		41.07	11.64	0	38.2		-10	55
29605		41.11	11.64	0	38.2		-10	55
29625		40.99	11.64	0	38.2		-10	55
29645		40.76	11.64	0	38.2		-10	55
29665		40.37	11.64	0	38.2		-10	55
29685		40.5	11.64	0	38.2		-10	55
29705		40.32	11.64	0	38.2		-10	55
29725		40.21	11.64	0	38.2		-10	55
29730		40.21	11.64	0	38.2		-10	55
29745		39.84	11.64	0	38.2		-10	55
29765		39.58	11.64	0	38.2		-10	55
29785		39.47	11.64	0	38.2		-10	55
29790		39.47	11.64	0	38.2		-10	55
29805		39.42	11.64	0	38.2		-10	55
29825		39.36	11.64	0	38.2		-10	55
29845		39.17	11.64	0	38.2		-10	55
29855		39.17	11.54	0	38.2		-10	55
29865		38.83	11.54	0	38.2		-10	55
29885		38.94	11.54	0	38.2		-10	55
29905		38.98	11.54	0	38.2		-10	55
29915		38.98	11.54	0	38.2		-10	55
29925		38.84	11.54	0	38.2		-10	55
29945		38.67	11.54	0	38.2		-10	55
29965		38.39	11.54	0	38.2		-10	55
29980		38.39	11.54	0	38.2		-10	55
29985		38.47	11.54	0	38.2		-10	55
30005		38.63	11.54	0	38.2		-10	55
30025		38.6	11.54	0	38.2		-10	55
30040		38.6	11.54	0	38.2		-10	55
30045		38.36	11.54	0	38.2		-10	55
30065		38.18	11.54	0	38.2		-10	55
30085		38.24	11.54	0	38.2		-10	55
30105		38.41	11.54	0	38.2		-10	55
30125		38.46	11.54	0	38.2		-10	55
30145		38.2	11.54	0	38.2		-10	55
30165		38.16	11.54	0	38.2		-10	55
30185		38.23	11.54	0	38.2		-10	55
30205		38.55	11.54	0	38.2		-10	55
30225		38.48	11.54	0	38.2		-10	55
30230		38.48	11.54	0	38.2		-10	55
30245		38.38	11.54	0	38.2		-10	55
30265		38.39	11.54	0	38.2		-10	55
30285		38.57	11.54	0	38.2		-10	55
30290		38.57	11.54	0	38.2		-10	55
30305		38.77	11.54	0	38.2		-10	55
30325		38.8	11.54	0	38.2		-10	55
30345		38.83	11.54	0	38.2		-10	55
30355		38.83	11.93	0	38.2		-10	55
30365		38.72	11.93	0	38.2		-10	55
30385		39.04	11.93	0	38.2		-10	55
30405		39.38	11.93	0	38.2		-10	55
30415		39.38	11.93	0	38.2		-10	55
30425		39.4	11.93	0	38.2		-10	55
30445		39.45	11.93	0	38.2		-10	55
30465		39.5	11.93	0	38.2		-10	55
30475		39.5	11.93	0	38.2		-10	55
30485		39.8	11.93	0	38.2		-10	55
30505		40.28	11.93	0	38.2		-10	55
30525		40.38	11.93	0	38.2		-10	55
30540		40.38	11.93	0	38.2		-10	55
30545		40.43	11.93	0	38.2		-10	55
30565		40.53	11.93	0	38.2		-10	55
30585		40.78	11.93	0	38.2		-10	55
30600		40.78	11.93	0	38.2		-10	55
30605		41.26	11.93	0	38.2		-10	55
30625		41.53	11.93	0	38.2		-10	55
30645		41.45	11.93	0	38.2		-10	55
30665		41.75	11.93	0	38.2		-10	55
30685		41.98	11.93	0	38.2		-10	55
30705		42.32	11.93	0	38.2		-10	55
30725		42.56	11.93	0	38.2		-10	55
30745		42.58	11.93	0	38.2		-10	55
30765		42.77	11.93	0	38.2		-10	55
30785		43.1	11.93	0	38.2		-10	55
30790		43.1	11.93	0	38.2		-10	55
30805		43.45	11.93	0	38.2		-10	55
30825		43.69	11.93	0	38.2		-10	55
30845		43.55	11.93	0	38.2		-10	55
30850		43.55	11.93	0	38.2		-10	55
30865		43.7	11.93	0	38.2		-10	55
30885		44.11	11.93	0	38.2		-10	55
30905		44.37	11.93	0	38.2		-10	55
30915		44.37	11.57	0	38.2		-10	55
30925		44.67	11.57	0	38.2		-10	55
30945		44.72	11.57	0	38.2		-10	55
30965		44.92	11.57	0	38.2		-10	55
30975		44.92	11.57	0	38.2		-10	55
30985		45.1	11.57	0	38.2		-10	55
31005		45.41	11.57	0	38.2		-10	55
31025		45.62	11.57	0	38.2		-10	55
31040		45.62	11.57	0	38.2		-10	55
31045		45.51	11.57	0	38.2		-10	55
31065		45.74	11.57	0	38.2		-10	55
31085		46.04	11.57	0	38.2		-10	55
31100		46.04	11.57	0	38.2		-10	55
31105		46.31	11.57	0	38.2		-10	55
31125		46.52	11.57	0	38.2		-10	55
31145		46.44	11.57	0	38.2		-10	55
31165		46.71	11.57	0	38.2		-10	55
31185		46.77	11.57	0	38.2		-10	55
31205		47.21	11.57	0	38.2		-10	55
31225		47.2	11.57	0	38.2		-10	55
31245		47.31	11.57	0	38.2		-10	55
31265		47.25	11.57	0	38.2		-10	55
31285		47.62	11.57	0	38.2		-10	55
31290		47.62	11.57	0	38.2		-10	55
31305		47.78	11.57	0	38.2		-10	55
31325		47.98	11.57	0	38.2		-10	55
31345		47.93	11.57	0	38.2		-10	55
31350		47.93	11.57	0	38.2		-10	55
31365		47.73	11.57	0	38.2		-10	55
31385		47.84	11.57	0	38.2		-10	55
31405		48.18	11.57	0	38.2		-10	55
31415		48.18	11.62	0	38.2		-10	55
31425		48.11	11.62	0	38.2		-10	55
31445		48.01	11.62	0	38.2		-10	55
31465		47.96	11.62	0	38.2		-10	55
31475		47.96	11.62	0	38.2		-10	55
31485		48.05	11.62	0	38.2		-10	55
31505		48.2	11.62	0	38.2		-10	55
31525		48.03	11.62	0	38.2		-10	55
31540		48.03	11.62	0	38.2		-10	55
31545		48.05	11.62	0	38.2		-10	55
31565		47.96	11.62	0	38.2		-10	55
31585		48.02	11.62	0	38.2		-10	55
31600		48.02	11.62	0	38.2		-10	55
31605		47.96	11.62	0	38.2		-10	55
31625		47.83	11.62	0	38.2		-10	55
31645		47.69	11.62	0	38.2		-10	55
31665		47.62	11.62	0	38.2		-10	55
31685		47.57	11.62	0	38.2		-10	55
31705		47.48	11.62	0	38.2		-10	55
31725		47.28	11.62	0	38.2		-10	55
31745		46.93	11.62	0	38.2		-10	55
31765		46.55	11.62	0	38.2		-10	55
31785		46.54	11.62	0	38.2		-10	55
31805		46.28	11.62	0	38.2		-10	55
31825		46.3	11.62	0	38.2		-10	55
31845		45.8	11.62	0	38.2		-10	55
31850		45.8	11.62	0	38.2		-10	55
31865		45.49	11.62	0	38.2		-10	55
31885		45.36	11.62	0	38.2		-10	55
31905		45.35	11.62	0	38.2		-10	55
31915		45.35	11.88	0	38.2		-10	55
31925		45.04	11.88	0	38.2		-10	55
31945		44.62	11.88	0	38.2		-10	55
31965		44.45	11.88	0	38.2		-10	55
31975		44.45	11.88	0	38.2		-10	55
31985		44.51	11.88	0	38.2		-10	55
32005		44.25	11.88	0	38.2		-10	55
32025		44.02	11.88	0	38.2		-10	55
32035		44.02	11.88	0	38.2		-10	55
32045		43.73	11.88	0	38.2		-10	55
32065		43.52	11.88	0	38.2		-10	55
32085		43.3	11.88	0	38.2		-10	55
32100		43.3	11.88	0	38.2		-10	55
32105		43.26	11.88	0	38.2		-10	55
32125		42.98	11.88	0	38.2		-10	55
32145		42.69	11.88	0	38.2		-10	55
32160		42.69	11.88	0	38.2		-10	55
32165		42.5	11.88	0	38.2		-10	55
32185		42.48	11.88	0	38.2		-10	55
32205		42.46	11.88	0	38.2		-10	55
32225		42.16	11.88	0	38.2		-10	55
[truncated: 243 more rows]
