# Supplementary material for: Clinical identification of the stimulus intensity to measure temporal summation of second pain
Source: Sci Rep. 2022 Jul 28;12:12915. doi: 10.1038/s41598-022-17171-6 (PMC9334644; doi:10.1038/s41598-022-17171-6)
Supplement: Supplementary file 2 — Supplementary Information 2. [file 41598_2022_17171_MOESM2_ESM.zip › 60 PT2.xlsx]

## Sheet: Sheet1
Timestamp [msec]	Heater [C]	Tec [C]	Water [C]	COVAS	Baseline [C]	Events	LimiterMin [C]	LimiterMax [C]
20		39.3
40		39.27
60		39.37
70		39.37	10.17	0	39.2		-10	55
80		39.61	10.17	0	39.2		-10	55
100		39.41	10.17	0	39.2		-10	55
120		39.37	10.17	0	39.2		-10	55
130		39.37	10.17	0	39.2		-10	55
140		39.21	10.17	0	39.2		-10	55
160		39.58	10.17	0	39.2		-10	55
180		39.61	10.17	0	39.2		-10	55
195		39.61	10.17	0	39.2		-10	55
200		39.52	10.17	0	39.2		-10	55
220		39.29	10.17	0	39.2		-10	55
240		39.27	10.17	0	39.2		-10	55
255		39.27	10.17	0	39.2		-10	55
260		39.5	10.17	0	39.2		-10	55
280		39.51	10.17	0	39.2		-10	55
300		39.49	10.17	0	39.2		-10	55
320		39.27	10.17	0	39.2		-10	55
340		39.36	10.17	0	39.2		-10	55
360		39.37	10.17	0	39.2		-10	55
380		39.55	10.17	0	39.2		-10	55
400		39.42	10.17	0	39.2		-10	55
420		39.21	10.17	0	39.2		-10	55
440		39.26	10.17	0	39.2		-10	55
445		39.26	10.17	0	39.2		-10	55
460		39.51	10.17	0	39.2		-10	55
480		39.31	10.17	0	39.2		-10	55
500		39.36	10.17	0	39.2		-10	55
505		39.36	10.17	0	39.2		-10	55
520		39.14	10.17	0	39.2		-10	55
540		39.25	10.17	0	39.2		-10	55
560		39.27	10.17	0	39.2		-10	55
570		39.27	10.44	0	39.2		-10	55
580		39.32	10.44	0	39.2		-10	55
600		39.28	10.44	0	39.2		-10	55
620		39.1	10.44	0	39.2		-10	55
630		39.1	10.44	0	39.2		-10	55
640		39.27	10.44	0	39.2		-10	55
660		39.31	10.44	0	39.2		-10	55
680		39.42	10.44	0	39.2		-10	55
695		39.42	10.44	0	39.2		-10	55
700		39.18	10.44	0	39.2		-10	55
720		39.05	10.44	0	39.2		-10	55
740		39.17	10.44	0	39.2		-10	55
755		39.17	10.44	0	39.2		-10	55
760		39.17	10.44	0	39.2		-10	55
780		39.35	10.44	0	39.2		-10	55
800		39.14	10.44	0	39.2		-10	55
820		39.06	10.44	0	39.2		-10	55
840		39.18	10.44	0	39.2		-10	55
860		39.3	10.44	0	39.2		-10	55
880		39.31	10.44	0	39.2		-10	55
900		39.12	10.44	0	39.2		-10	55
920		39.07	10.44	0	39.2		-10	55
940		39.01	10.44	0	39.2		-10	55
945		39.01	10.44	0	39.2		-10	55
960		39.28	10.44	0	39.2		-10	55
980		39.34	10.44	0	39.2		-10	55
1000		39.19	10.44	0	39.2		-10	55
1005		39.19	10.44	0	39.2		-10	55
1020		39.09	10.44	0	39.2		-10	55
1040		39.11	10.44	0	39.2		-10	55
1060		39.33	10.44	0	39.2		-10	55
1070		39.33	10.19	0	39.2		-10	55
1080		39.33	10.19	0	39.2		-10	55
1100		39.25	10.19	0	39.2		-10	55
1120		39.04	10.19	0	39.2		-10	55
1130		39.04	10.19	0	39.2		-10	55
1140		39.09	10.19	0	39.2		-10	55
1160		39.31	10.19	0	39.2		-10	55
1180		39.38	10.19	0	39.2		-10	55
1195		39.38	10.19	0	39.2		-10	55
1200		39.19	10.19	0	39.2		-10	55
1220		39.12	10.19	0	39.2		-10	55
1240		39.19	10.19	0	39.2		-10	55
1255		39.19	10.19	0	39.2		-10	55
1260		39.33	10.19	0	39.2		-10	55
1280		39.36	10.19	0	39.2		-10	55
1300		39.23	10.19	0	39.2		-10	55
1315		39.23	10.19	0	39.2		-10	55
1320		39	10.19	0	39.2		-10	55
1340		39.13	10.19	0	39.2		-10	55
1360		39.43	10.19	0	39.2		-10	55
1380		39.45	10.19	0	39.2		-10	55
1400		39.25	10.19	0	39.2		-10	55
1420		39.03	10.19	0	39.2		-10	55
1440		39.2	10.19	0	39.2		-10	55
1445		39.2	10.19	0	39.2		-10	55
1460		39.37	10.19	0	39.2		-10	55
1480		39.39	10.19	0	39.2		-10	55
1500		39.14	10.19	0	39.2		-10	55
1505		39.14	10.19	0	39.2		-10	55
1520		39.22	10.19	0	39.2		-10	55
1540		39.36	10.19	0	39.2		-10	55
1560		39.43	10.19	0	39.2		-10	55
1565		39.43	10.19	0	39.2		-10	55
1580		39.29	10.19	0	39.2		-10	55
1600		39.29	10.19	0	39.2		-10	55
1620		39.14	10.19	0	39.2		-10	55
1630		39.14	10.26	0	39.2		-10	55
1640		39.29	10.26	0	39.2		-10	55
1660		39.52	10.26	0	39.2		-10	55
1680		39.29	10.26	0	39.2		-10	55
1690		39.29	10.26	0	39.2		-10	55
1700		39.23	10.26	0	39.2		-10	55
1720		39.12	10.26	0	39.2		-10	55
1740		39.28	10.26	0	39.2		-10	55
1755		39.28	10.26	0	39.2		-10	55
1760		39.47	10.26	0	39.2		-10	55
1780		39.36	10.26	0	39.2		-10	55
1800		39.11	10.26	0	39.2		-10	55
1815		39.11	10.26	0	39.2		-10	55
1820		39.02	10.26	0	39.2		-10	55
1840		39.15	10.26	0	39.2		-10	55
1860		39.39	10.26	0	39.2		-10	55
1880		39.24	10.26	0	39.2		-10	55
1900		39.16	10.26	0	39.2		-10	55
1920		39.23	10.26	0	39.2		-10	55
1940		39.24	10.26	0	39.2		-10	55
1960		39.28	10.26	0	39.2		-10	55
1980		39.34	10.26	0	39.2		-10	55
2000		39.13	10.26	0	39.2		-10	55
2005		39.13	10.26	0	39.2		-10	55
2020		39.07	10.26	0	39.2		-10	55
2040		39.17	10.26	0	39.2		-10	55
2060		39.3	10.26	0	39.2		-10	55
2065		39.3	10.26	0	39.2		-10	55
2080		39.24	10.26	0	39.2		-10	55
2100		39.22	10.26	0	39.2		-10	55
2120		38.97	10.26	0	39.2		-10	55
2130		38.97	10.16	0	39.2		-10	55
2140		39.27	10.16	0	39.2		-10	55
2160		39.41	10.16	0	39.2		-10	55
2180		39.29	10.16	0	39.2		-10	55
2190		39.29	10.16	0	39.2		-10	55
2200		39.09	10.16	0	39.2		-10	55
2220		39.06	10.16	0	39.2		-10	55
2240		39.13	10.16	0	39.2		-10	55
2255		39.13	10.16	0	39.2		-10	55
2260		39.33	10.16	0	39.2		-10	55
2280		39.26	10.16	0	39.2		-10	55
2300		38.93	10.16	0	39.2		-10	55
2315		38.93	10.16	0	39.2		-10	55
2320		39.1	10.16	0	39.2		-10	55
2340		39.23	10.16	0	39.2		-10	55
2360		39.36	10.16	0	39.2		-10	55
2380		39.2	10.16	0	39.2		-10	55
2400		39.2	10.16	0	39.2		-10	55
2420		39.09	10.16	0	39.2		-10	55
2440		39.3	10.16	0	39.2		-10	55
2460		39.34	10.16	0	39.2		-10	55
2480		39.35	10.16	0	39.2		-10	55
2500		39.11	10.16	0	39.2		-10	55
2505		39.11	10.16	0	39.2		-10	55
2520		39.2	10.16	0	39.2		-10	55
2540		39.19	10.16	0	39.2		-10	55
2560		39.43	10.16	0	39.2		-10	55
2565		39.43	10.16	0	39.2		-10	55
2580		39.24	10.16	0	39.2		-10	55
2600		39.12	10.16	0	39.2		-10	55
2620		39.13	10.16	0	39.2		-10	55
2630		39.13	10.12	0	39.2		-10	55
2640		39.38	10.12	0	39.2		-10	55
2660		39.36	10.12	0	39.2		-10	55
2680		39.32	10.12	0	39.2		-10	55
2690		39.32	10.12	0	39.2		-10	55
2700		39.12	10.12	0	39.2		-10	55
2720		39.14	10.12	0	39.2		-10	55
2740		39.27	10.12	0	39.2		-10	55
2755		39.27	10.12	0	39.2		-10	55
2760		39.34	10.12	0	39.2		-10	55
2780		39.26	10.12	0	39.2		-10	55
2800		39.1	10.12	0	39.2		-10	55
2815		39.1	10.12	0	39.2		-10	55
2820		39.1	10.12	0	39.2		-10	55
2840		39.23	10.12	0	39.2		-10	55
2860		39.34	10.12	0	39.2		-10	55
2875		39.34	10.12	0	39.2		-10	55
2880		39.3	10.12	0	39.2		-10	55
2900		38.99	10.12	0	39.2		-10	55
2920		39.1	10.12	0	39.2		-10	55
2940		39.23	10.12	0	39.2		-10	55
2960		39.35	10.12	0	39.2		-10	55
2980		39.44	10.12	0	39.2		-10	55
3000		39.03	10.12	0	39.2		-10	55
3020		38.99	10.12	0	39.2		-10	55
3040		39.31	10.12	0	39.2		-10	55
3060		39.24	10.12	0	39.2		-10	55
3065		39.24	10.12	0	39.2		-10	55
3080		39.28	10.12	0	39.2		-10	55
3100		39.04	10.12	0	39.2		-10	55
3120		39.17	10.12	0	39.2		-10	55
3125		39.17	10.12	0	39.2		-10	55
3140		39.22	10.12	0	39.2		-10	55
3160		39.36	10.12	0	39.2		-10	55
3180		39.27	10.12	0	39.2		-10	55
3190		39.27	10.19	0	39.2		-10	55
3200		39.12	10.19	0	39.2		-10	55
3220		39.06	10.19	0	39.2		-10	55
3240		39.25	10.19	0	39.2		-10	55
3250		39.25	10.19	0	39.2		-10	55
3260		39.48	10.19	0	39.2		-10	55
3280		39.21	10.19	0	39.2		-10	55
3300		39.19	10.19	0	39.2		-10	55
3315		39.19	10.19	0	39.2		-10	55
3320		39.09	10.19	0	39.2		-10	55
3340		39.26	10.19	0	39.2		-10	55
3360		39.35	10.19	0	39.2		-10	55
3375		39.35	10.19	0	39.2		-10	55
3380		39.28	10.19	0	39.2		-10	55
3400		39.04	10.19	0	39.2		-10	55
3420		39.2	10.19	0	39.2		-10	55
3440		39.33	10.19	0	39.2		-10	55
3460		39.27	10.19	0	39.2		-10	55
3480		39.23	10.19	0	39.2		-10	55
3500		39.02	10.19	0	39.2		-10	55
3520		39.25	10.19	0	39.2		-10	55
3540		39.23	10.19	0	39.2		-10	55
3560		39.25	10.19	0	39.2		-10	55
3565		39.25	10.19	0	39.2		-10	55
3580		39.23	10.19	0	39.2		-10	55
3600		39.14	10.19	0	39.2		-10	55
3620		39.07	10.19	0	39.2		-10	55
3625		39.07	10.19	0	39.2		-10	55
3640		39.34	10.19	0	39.2		-10	55
3660		39.39	10.19	0	39.2		-10	55
3680		39.41	10.19	0	39.2		-10	55
3690		39.41	10.12	0	39.2		-10	55
3700		39.03	10.12	0	39.2		-10	55
3720		39.2	10.12	0	39.2		-10	55
3740		39.23	10.12	0	39.2		-10	55
3750		39.23	10.12	0	39.2		-10	55
3760		39.37	10.12	0	39.2		-10	55
3780		39.29	10.12	0	39.2		-10	55
3800		39.19	10.12	0	39.2		-10	55
3815		39.19	10.12	0	39.2		-10	55
3820		39.15	10.12	0	39.2		-10	55
3840		39.31	10.12	0	39.2		-10	55
3860		39.33	10.12	0	39.2		-10	55
3875		39.33	10.12	0	39.2		-10	55
3880		39.23	10.12	0	39.2		-10	55
3900		39.08	10.12	0	39.2		-10	55
3920		39.23	10.12	0	39.2		-10	55
3940		39.23	10.12	0	39.2		-10	55
3960		39.29	10.12	0	39.2		-10	55
3980		39.18	10.12	0	39.2		-10	55
4000		39.11	10.12	0	39.2		-10	55
4020		39.14	10.12	0	39.2		-10	55
4040		39.29	10.12	0	39.2		-10	55
4060		39.29	10.12	0	39.2		-10	55
4065		39.29	10.12	0	39.2		-10	55
4080		39.15	10.12	0	39.2		-10	55
4100		39.22	10.12	0	39.2		-10	55
4120		39.1	10.12	0	39.2		-10	55
4125		39.1	10.12	0	39.2		-10	55
4140		39.27	10.12	0	39.2		-10	55
4160		39.49	10.12	0	39.2		-10	55
4180		39.26	10.12	0	39.2		-10	55
4185		39.26	10.12	0	39.2		-10	55
4200		39.01	10.12	0	39.2		-10	55
4220		39.14	10.12	0	39.2		-10	55
4240		39.28	10.12	0	39.2		-10	55
4250		39.28	9.95	0	39.2		-10	55
4260		39.36	9.95	0	39.2		-10	55
4280		39.21	9.95	0	39.2		-10	55
4300		39.18	9.95	0	39.2		-10	55
4310		39.18	9.95	0	39.2		-10	55
4320		39.38	9.95	0	39.2		-10	55
4340		39.39	9.95	0	39.2		-10	55
4360		39.41	9.95	0	39.2		-10	55
4375		39.41	9.95	0	39.2		-10	55
4380		39.24	9.95	0	39.2		-10	55
4400		39.08	9.95	0	39.2		-10	55
4420		39.27	9.95	0	39.2		-10	55
4435		39.27	9.95	0	39.2		-10	55
4440		39.4	9.95	0	39.2		-10	55
4460		39.5	9.95	0	39.2		-10	55
4480		39.17	9.95	0	39.2		-10	55
4500		39.05	9.95	0	39.2		-10	55
4520		39.29	9.95	0	39.2		-10	55
4540		39.27	9.95	0	39.2		-10	55
4560		39.23	9.95	0	39.2		-10	55
4580		39.09	9.95	0	39.2		-10	55
4600		39.21	9.95	0	39.2		-10	55
4620		39.19	9.95	0	39.2		-10	55
4625		39.19	9.95	0	39.2		-10	55
4640		39.33	9.95	0	39.2		-10	55
4660		39.35	9.95	0	39.2		-10	55
4680		39.15	9.95	0	39.2		-10	55
4685		39.15	9.95	0	39.2		-10	55
4700		39.02	9.95	0	39.2		-10	55
4720		39.08	9.95	0	39.2		-10	55
4740		39.41	9.95	0	39.2		-10	55
4750		39.41	9.99	0	39.2		-10	55
4760		39.27	9.99	0	39.2		-10	55
4780		39.19	9.99	0	39.2		-10	55
4800		39.18	9.99	0	39.2		-10	55
4810		39.18	9.99	0	39.2		-10	55
4820		39.23	9.99	0	39.2		-10	55
4840		39.37	9.99	0	39.2		-10	55
4860		39.33	9.99	0	39.2		-10	55
4875		39.33	9.99	0	39.2		-10	55
4880		39.14	9.99	0	39.2		-10	55
4900		39.05	9.99	0	39.2		-10	55
4920		39.13	9.99	0	39.2		-10	55
4935		39.13	9.99	0	39.2		-10	55
4940		39.4	9.99	0	39.2		-10	55
4960		39.25	9.99	0	39.2		-10	55
4980		39.11	9.99	0	39.2		-10	55
5000		39.07	9.99	0	39.2		-10	55
5020		39.15	9.99	0	39.2		-10	55
5040		39.28	9.99	0	39.2		-10	55
5060		39.25	9.99	0	39.2		-10	55
5080		39.11	9.99	0	39.2		-10	55
5100		39.1	9.99	0	39.2		-10	55
5120		39.25	9.99	0	39.2		-10	55
5125		39.25	9.99	0	39.2		-10	55
5140		39.26	9.99	0	39.2		-10	55
5160		39.24	9.99	0	39.2		-10	55
5180		39.15	9.99	0	39.2		-10	55
5185		39.15	9.99	0	39.2		-10	55
5200		39.08	9.99	0	39.2		-10	55
5220		39.27	9.99	0	39.2		-10	55
5240		39.62	9.99	0	39.2		-10	55
5250		39.62	9.95	0	39.2		-10	55
5260		39.55	9.95	0	39.2		-10	55
5280		39.42	9.95	0	39.2		-10	55
5300		39.37	9.95	0	39.2		-10	55
5310		39.37	9.95	0	39.2		-10	55
5320		39.76	9.95	0	39.2		-10	55
5340		39.97	9.95	0	39.2		-10	55
5360		39.93	9.95	0	39.2		-10	55
5375		39.93	9.95	0	39.2		-10	55
5380		39.89	9.95	0	39.2		-10	55
5400		40.02	9.95	0	39.2		-10	55
5420		40.45	9.95	0	39.2		-10	55
5435		40.45	9.95	0	39.2		-10	55
5440		40.71	9.95	0	39.2		-10	55
5460		40.84	9.95	0	39.2		-10	55
5480		40.67	9.95	0	39.2		-10	55
5495		40.67	9.95	0	39.2		-10	55
5500		40.75	9.95	0	39.2		-10	55
5520		41.1	9.95	0	39.2		-10	55
5540		41.37	9.95	0	39.2		-10	55
5560		41.49	9.95	0	39.2		-10	55
5580		41.6	9.95	0	39.2		-10	55
5600		41.74	9.95	0	39.2		-10	55
5620		42.09	9.95	0	39.2		-10	55
5640		42.34	9.95	0	39.2		-10	55
5660		42.47	9.95	0	39.2		-10	55
5680		42.6	9.95	0	39.2		-10	55
5685		42.6	9.95	0	39.2		-10	55
5700		42.69	9.95	0	39.2		-10	55
5720		42.95	9.95	0	39.2		-10	55
5740		43.31	9.95	0	39.2		-10	55
5745		43.31	9.95	0	39.2		-10	55
5760		43.33	9.95	0	39.2		-10	55
5780		43.29	9.95	0	39.2		-10	55
5800		43.53	9.95	0	39.2		-10	55
5810		43.53	9.87	0	39.2		-10	55
5820		43.81	9.87	0	39.2		-10	55
5840		44.08	9.87	0	39.2		-10	55
5860		44.16	9.87	0	39.2		-10	55
5870		44.16	9.87	0	39.2		-10	55
5880		44.27	9.87	0	39.2		-10	55
5900		44.35	9.87	0	39.2		-10	55
5920		44.53	9.87	0	39.2		-10	55
5935		44.53	9.87	0	39.2		-10	55
5940		45.01	9.87	0	39.2		-10	55
5960		44.98	9.87	0	39.2		-10	55
5980		44.95	9.87	0	39.2		-10	55
5995		44.95	9.87	0	39.2		-10	55
6000		45.18	9.87	0	39.2		-10	55
6020		45.3	9.87	0	39.2		-10	55
6040		45.59	9.87	0	39.2		-10	55
6060		45.86	9.87	0	39.2		-10	55
6080		45.76	9.87	0	39.2		-10	55
6100		45.97	9.87	0	39.2		-10	55
6120		46.27	9.87	0	39.2		-10	55
6140		46.43	9.87	0	39.2		-10	55
6160		46.53	9.87	0	39.2		-10	55
6180		46.38	9.87	0	39.2		-10	55
6185		46.38	9.87	0	39.2		-10	55
6200		46.62	9.87	0	39.2		-10	55
6220		46.96	9.87	0	39.2		-10	55
6240		47.22	9.87	0	39.2		-10	55
6245		47.22	9.87	0	39.2		-10	55
6260		47.34	9.87	0	39.2		-10	55
6280		47.33	9.87	0	39.2		-10	55
6300		47.47	9.87	0	39.2		-10	55
6310		47.47	9.94	0	39.2		-10	55
6320		47.66	9.94	0	39.2		-10	55
6340		47.97	9.94	0	39.2		-10	55
6360		47.93	9.94	0	39.2		-10	55
6370		47.93	9.94	0	39.2		-10	55
6380		47.92	9.94	0	39.2		-10	55
6400		48.1	9.94	0	39.2		-10	55
6420		48.54	9.94	0	39.2		-10	55
6435		48.54	9.94	0	39.2		-10	55
6440		48.51	9.94	0	39.2		-10	55
6460		48.62	9.94	0	39.2		-10	55
6480		48.6	9.94	0	39.2		-10	55
6495		48.6	9.94	0	39.2		-10	55
6500		48.65	9.94	0	39.2		-10	55
6520		48.85	9.94	0	39.2		-10	55
6540		49.01	9.94	0	39.2		-10	55
6560		48.99	9.94	0	39.2		-10	55
6580		49.02	9.94	0	39.2		-10	55
6600		49	9.94	0	39.2		-10	55
6620		49.37	9.94	0	39.2		-10	55
6640		49.27	9.94	0	39.2		-10	55
6660		49.21	9.94	0	39.2		-10	55
6680		49.16	9.94	0	39.2		-10	55
6685		49.16	9.94	0	39.2		-10	55
6700		49.2	9.94	0	39.2		-10	55
6720		49.44	9.94	0	39.2		-10	55
6740		49.59	9.94	0	39.2		-10	55
6745		49.59	9.94	0	39.2		-10	55
6760		49.27	9.94	0	39.2		-10	55
6780		48.87	9.94	0	39.2		-10	55
6800		49.02	9.94	0	39.2		-10	55
6805		49.02	9.94	0	39.2		-10	55
6820		49.04	9.94	0	39.2		-10	55
6840		49.24	9.94	0	39.2		-10	55
6860		48.72	9.94	0	39.2		-10	55
6870		48.72	9.95	0	39.2		-10	55
6880		48.63	9.95	0	39.2		-10	55
6900		48.45	9.95	0	39.2		-10	55
6920		48.46	9.95	0	39.2		-10	55
6930		48.46	9.95	0	39.2		-10	55
6940		48.24	9.95	0	39.2		-10	55
6960		47.97	9.95	0	39.2		-10	55
6980		47.75	9.95	0	39.2		-10	55
6995		47.75	9.95	0	39.2		-10	55
7000		47.64	9.95	0	39.2		-10	55
7020		47.45	9.95	0	39.2		-10	55
7040		47.31	9.95	0	39.2		-10	55
7055		47.31	9.95	0	39.2		-10	55
7060		46.63	9.95	0	39.2		-10	55
7080		46.56	9.95	0	39.2		-10	55
7100		46.24	9.95	0	39.2		-10	55
7120		46.35	9.95	0	39.2		-10	55
7140		45.9	9.95	0	39.2		-10	55
7160		45.58	9.95	0	39.2		-10	55
7180		45.22	9.95	0	39.2		-10	55
7185		45.22	9.95	0	39.2		-10	55
7200		45.2	9.95	0	39.2		-10	55
7220		45.01	9.95	0	39.2		-10	55
7240		44.8	9.95	0	39.2		-10	55
7245		44.8	9.95	0	39.2		-10	55
7260		44.36	9.95	0	39.2		-10	55
7280		44.26	9.95	0	39.2		-10	55
7300		44.09	9.95	0	39.2		-10	55
7305		44.09	9.95	0	39.2		-10	55
7320		44.03	9.95	0	39.2		-10	55
7340		43.85	9.95	0	39.2		-10	55
7360		43.43	9.95	0	39.2		-10	55
7370		43.43	9.92	0	39.2		-10	55
7380		43.18	9.92	0	39.2		-10	55
7400		43.1	9.92	0	39.2		-10	55
7420		43.06	9.92	0	39.2		-10	55
7430		43.06	9.92	0	39.2		-10	55
7440		42.99	9.92	0	39.2		-10	55
7460		42.56	9.92	0	39.2		-10	55
7480		42.28	9.92	0	39.2		-10	55
7495		42.28	9.92	0	39.2		-10	55
7500		42.19	9.92	0	39.2		-10	55
7520		42.23	9.92	0	39.2		-10	55
7540		41.95	9.92	0	39.2		-10	55
7555		41.95	9.92	0	39.2		-10	55
7560		41.8	9.92	0	39.2		-10	55
7580		41.57	9.92	0	39.2		-10	55
7600		41.47	9.92	0	39.2		-10	55
7620		41.27	9.92	0	39.2		-10	55
7640		41.38	9.92	0	39.2		-10	55
7660		40.95	9.92	0	39.2		-10	55
7680		40.69	9.92	0	39.2		-10	55
7700		40.84	9.92	0	39.2		-10	55
7720		40.63	9.92	0	39.2		-10	55
7740		40.35	9.92	0	39.2		-10	55
7745		40.35	9.92	0	39.2		-10	55
7760		40.27	9.92	0	39.2		-10	55
7780		39.86	9.92	0	39.2		-10	55
7800		39.94	9.92	0	39.2		-10	55
7805		39.94	9.92	0	39.2		-10	55
7820		39.98	9.92	0	39.2		-10	55
7840		39.85	9.92	0	39.2		-10	55
7860		39.66	9.92	0	39.2		-10	55
7870		39.66	9.87	0	39.2		-10	55
7880		39.47	9.87	0	39.2		-10	55
7900		39.45	9.87	0	39.2		-10	55
7920		39.64	9.87	0	39.2		-10	55
7930		39.64	9.87	0	39.2		-10	55
7940		39.51	9.87	0	39.2		-10	55
7960		39.29	9.87	0	39.2		-10	55
7980		39.28	9.87	0	39.2		-10	55
7995		39.28	9.87	0	39.2		-10	55
8000		39.4	9.87	0	39.2		-10	55
8020		39.53	9.87	0	39.2		-10	55
8040		39.34	9.87	0	39.2		-10	55
8055		39.34	9.87	0	39.2		-10	55
8060		39.2	9.87	0	39.2		-10	55
8080		39.3	9.87	0	39.2		-10	55
8100		39.39	9.87	0	39.2		-10	55
8115		39.39	9.87	0	39.2		-10	55
8120		39.52	9.87	0	39.2		-10	55
8140		39.46	9.87	0	39.2		-10	55
8160		39.42	9.87	0	39.2		-10	55
8180		39.66	9.87	0	39.2		-10	55
8200		39.66	9.87	0	39.2		-10	55
8220		40	9.87	0	39.2		-10	55
8240		39.98	9.87	0	39.2		-10	55
8245		39.98	9.87	0	39.2		-10	55
8260		39.82	9.87	0	39.2		-10	55
8280		39.98	9.87	0	39.2		-10	55
8300		40.19	9.87	0	39.2		-10	55
8305		40.19	9.87	0	39.2		-10	55
8320		40.44	9.87	0	39.2		-10	55
8340		40.57	9.87	0	39.2		-10	55
8360		40.54	9.87	0	39.2		-10	55
8370		40.54	9.72	0	39.2		-10	55
8380		40.83	9.72	0	39.2		-10	55
8400		41.03	9.72	0	39.2		-10	55
8420		41.33	9.72	0	39.2		-10	55
8430		41.33	9.72	0	39.2		-10	55
8440		41.62	9.72	0	39.2		-10	55
8460		41.7	9.72	0	39.2		-10	55
8480		41.73	9.72	0	39.2		-10	55
8490		41.73	9.72	0	39.2		-10	55
8500		42.14	9.72	0	39.2		-10	55
8520		42.5	9.72	0	39.2		-10	55
8540		42.57	9.72	0	39.2		-10	55
8555		42.57	9.72	0	39.2		-10	55
8560		42.52	9.72	0	39.2		-10	55
8580		42.81	9.72	0	39.2		-10	55
8600		43.18	9.72	0	39.2		-10	55
8615		43.18	9.72	0	39.2		-10	55
8620		43.51	9.72	0	39.2		-10	55
8640		43.61	9.72	0	39.2		-10	55
8660		43.73	9.72	0	39.2		-10	55
8680		43.67	9.72	0	39.2		-10	55
8700		44.11	9.72	0	39.2		-10	55
8720		44.52	9.72	0	39.2		-10	55
8740		44.67	9.72	0	39.2		-10	55
8760		44.67	9.72	0	39.2		-10	55
8780		44.76	9.72	0	39.2		-10	55
8800		45.21	9.72	0	39.2		-10	55
8805		45.21	9.72	0	39.2		-10	55
8820		45.44	9.72	0	39.2		-10	55
8840		45.45	9.72	0	39.2		-10	55
8860		45.59	9.72	0	39.2		-10	55
8865		45.59	9.72	0	39.2		-10	55
8880		45.83	9.72	0	39.2		-10	55
8900		46.04	9.72	0	39.2		-10	55
8920		46.53	9.72	0	39.2		-10	55
8930		46.53	9.58	0	39.2		-10	55
8940		46.51	9.58	0	39.2		-10	55
8960		46.68	9.58	0	39.2		-10	55
8980		46.56	9.58	0	39.2		-10	55
8990		46.56	9.58	0	39.2		-10	55
9000		47.07	9.58	0	39.2		-10	55
9020		47.38	9.58	0	39.2		-10	55
9040		47.26	9.58	0	39.2		-10	55
9055		47.26	9.58	0	39.2		-10	55
9060		47.55	9.58	0	39.2		-10	55
9080		47.68	9.58	0	39.2		-10	55
9100		48.06	9.58	0	39.2		-10	55
9115		48.06	9.58	0	39.2		-10	55
9120		48.29	9.58	0	39.2		-10	55
9140		48.15	9.58	0	39.2		-10	55
9160		48.17	9.58	0	39.2		-10	55
9180		48.31	9.58	0	39.2		-10	55
9200		48.64	9.58	0	39.2		-10	55
9220		48.83	9.58	0	39.2		-10	55
9240		48.89	9.58	0	39.2		-10	55
9260		48.83	9.58	0	39.2		-10	55
9280		49.02	9.58	0	39.2		-10	55
9300		49.28	9.58	0	39.2		-10	55
9305		49.28	9.58	0	39.2		-10	55
9320		49.39	9.58	0	39.2		-10	55
9340		49.21	9.58	0	39.2		-10	55
9360		49.33	9.58	0	39.2		-10	55
9365		49.33	9.58	0	39.2		-10	55
9380		49.36	9.58	0	39.2		-10	55
9400		49.53	9.58	0	39.2		-10	55
9420		49.69	9.58	0	39.2		-10	55
9425		49.69	9.58	0	39.2		-10	55
9440		49.63	9.58	0	39.2		-10	55
9460		49.33	9.58	0	39.2		-10	55
9480		49.35	9.58	0	39.2		-10	55
9490		49.35	9.8	0	39.2		-10	55
9500		49.36	9.8	0	39.2		-10	55
9520		49.69	9.8	0	39.2		-10	55
9540		49.19	9.8	0	39.2		-10	55
9555		49.19	9.8	0	39.2		-10	55
9560		48.95	9.8	0	39.2		-10	55
9580		48.82	9.8	0	39.2		-10	55
9600		48.76	9.8	0	39.2		-10	55
9615		48.76	9.8	0	39.2		-10	55
9620		48.64	9.8	0	39.2		-10	55
9640		48.13	9.8	0	39.2		-10	55
9660		47.91	9.8	0	39.2		-10	55
9680		47.91	9.8	0	39.2		-10	55
9700		47.76	9.8	0	39.2		-10	55
9720		47.6	9.8	0	39.2		-10	55
9740		47.27	9.8	0	39.2		-10	55
9760		46.65	9.8	0	39.2		-10	55
9780		46.6	9.8	0	39.2		-10	55
9800		46.6	9.8	0	39.2		-10	55
9820		46.49	9.8	0	39.2		-10	55
9840		45.96	9.8	0	39.2		-10	55
9860		45.64	9.8	0	39.2		-10	55
9865		45.64	9.8	0	39.2		-10	55
9880		45.34	9.8	0	39.2		-10	55
9900		45.29	9.8	0	39.2		-10	55
9920		45.1	9.8	0	39.2		-10	55
9925		45.1	9.8	0	39.2		-10	55
9940		44.88	9.8	0	39.2		-10	55
9960		44.39	9.8	0	39.2		-10	55
9980		44.19	9.8	0	39.2		-10	55
9990		44.19	9.85	0	39.2		-10	55
10000		44.19	9.85	0	39.2		-10	55
10020		44.04	9.85	0	39.2		-10	55
10040		43.83	9.85	0	39.2		-10	55
10050		43.83	9.85	0	39.2		-10	55
10060		43.53	9.85	0	39.2		-10	55
10080		43.46	9.85	0	39.2		-10	55
10100		43.5	9.85	0	39.2		-10	55
10115		43.5	9.85	0	39.2		-10	55
10120		43.24	9.85	0	39.2		-10	55
10140		42.95	9.85	0	39.2		-10	55
10160		42.54	9.85	0	39.2		-10	55
10175		42.54	9.85	0	39.2		-10	55
10180		42.63	9.85	0	39.2		-10	55
10200		42.46	9.85	0	39.2		-10	55
10220		42.32	9.85	0	39.2		-10	55
10240		42.04	9.85	0	39.2		-10	55
10260		41.74	9.85	0	39.2		-10	55
10280		41.73	9.85	0	39.2		-10	55
10300		41.68	9.85	0	39.2		-10	55
10320		41.47	9.85	0	39.2		-10	55
10340		41.24	9.85	0	39.2		-10	55
10360		40.94	9.85	0	39.2		-10	55
10365		40.94	9.85	0	39.2		-10	55
10380		40.82	9.85	0	39.2		-10	55
10400		40.82	9.85	0	39.2		-10	55
10420		40.86	9.85	0	39.2		-10	55
10425		40.86	9.85	0	39.2		-10	55
10440		40.5	9.85	0	39.2		-10	55
10460		40.26	9.85	0	39.2		-10	55
10480		40.17	9.85	0	39.2		-10	55
10490		40.17	9.75	0	39.2		-10	55
10500		40.26	9.75	0	39.2		-10	55
10520		40.08	9.75	0	39.2		-10	55
10540		39.97	9.75	0	39.2		-10	55
10550		39.97	9.75	0	39.2		-10	55
10560		39.72	9.75	0	39.2		-10	55
10580		39.75	9.75	0	39.2		-10	55
10600		39.89	9.75	0	39.2		-10	55
10615		39.89	9.75	0	39.2		-10	55
10620		39.76	9.75	0	39.2		-10	55
10640		39.54	9.75	0	39.2		-10	55
10660		39.38	9.75	0	39.2		-10	55
10675		39.38	9.75	0	39.2		-10	55
10680		39.41	9.75	0	39.2		-10	55
10700		39.81	9.75	0	39.2		-10	55
10720		39.56	9.75	0	39.2		-10	55
10740		39.46	9.75	0	39.2		-10	55
10760		39.29	9.75	0	39.2		-10	55
10780		39.48	9.75	0	39.2		-10	55
10800		39.71	9.75	0	39.2		-10	55
10820		39.56	9.75	0	39.2		-10	55
10840		39.58	9.75	0	39.2		-10	55
10860		39.37	9.75	0	39.2		-10	55
10865		39.37	9.75	0	39.2		-10	55
10880		39.47	9.75	0	39.2		-10	55
10900		39.72	9.75	0	39.2		-10	55
10920		39.62	9.75	0	39.2		-10	55
10925		39.62	9.75	0	39.2		-10	55
10940		39.6	9.75	0	39.2		-10	55
10960		39.56	9.75	0	39.2		-10	55
10980		39.64	9.75	0	39.2		-10	55
10990		39.64	10.06	0	39.2		-10	55
11000		40.09	10.06	0	39.2		-10	55
11020		40.11	10.06	0	39.2		-10	55
11040		39.97	10.06	0	39.2		-10	55
11050		39.97	10.06	0	39.2		-10	55
11060		39.99	10.06	0	39.2		-10	55
11080		40.22	10.06	0	39.2		-10	55
11100		40.62	10.06	0	39.2		-10	55
11110		40.62	10.06	0	39.2		-10	55
11120		40.58	10.06	0	39.2		-10	55
11140		40.69	10.06	0	39.2		-10	55
11160		40.78	10.06	0	39.2		-10	55
11175		40.78	10.06	0	39.2		-10	55
11180		41.11	10.06	0	39.2		-10	55
11200		41.43	10.06	0	39.2		-10	55
11220		41.47	10.06	0	39.2		-10	55
11235		41.47	10.06	0	39.2		-10	55
11240		41.66	10.06	0	39.2		-10	55
11260		41.64	10.06	0	39.2		-10	55
11280		42.06	10.06	0	39.2		-10	55
11300		42.28	10.06	0	39.2		-10	55
11320		42.61	10.06	0	39.2		-10	55
11340		42.69	10.06	0	39.2		-10	55
11360		42.75	10.06	0	39.2		-10	55
11380		43.29	10.06	0	39.2		-10	55
11400		43.41	10.06	0	39.2		-10	55
11420		43.6	10.06	0	39.2		-10	55
11425		43.6	10.06	0	39.2		-10	55
11440		43.73	10.06	0	39.2		-10	55
11460		43.84	10.06	0	39.2		-10	55
11480		44.24	10.06	0	39.2		-10	55
11485		44.24	10.06	0	39.2		-10	55
11500		44.37	10.06	0	39.2		-10	55
11520		44.9	10.06	0	39.2		-10	55
11540		44.54	10.06	0	39.2		-10	55
11550		44.54	10.04	0	39.2		-10	55
11560		44.81	10.04	0	39.2		-10	55
11580		45.06	10.04	0	39.2		-10	55
11600		45.58	10.04	0	39.2		-10	55
11610		45.58	10.04	0	39.2		-10	55
11620		45.62	10.04	0	39.2		-10	55
11640		45.7	10.04	0	39.2		-10	55
11660		46	10.04	0	39.2		-10	55
11675		46	10.04	0	39.2		-10	55
11680		46.31	10.04	0	39.2		-10	55
11700		46.43	10.04	0	39.2		-10	55
11720		46.59	10.04	0	39.2		-10	55
11735		46.59	10.04	0	39.2		-10	55
11740		46.67	10.04	0	39.2		-10	55
11760		46.91	10.04	0	39.2		-10	55
11780		47.15	10.04	0	39.2		-10	55
11800		47.45	10.04	0	39.2		-10	55
11820		47.6	10.04	0	39.2		-10	55
11840		47.58	10.04	0	39.2		-10	55
11860		47.88	10.04	0	39.2		-10	55
11880		48.29	10.04	0	39.2		-10	55
11900		48.4	10.04	0	39.2		-10	55
11920		48.42	10.04	0	39.2		-10	55
11925		48.42	10.04	0	39.2		-10	55
11940		48.28	10.04	0	39.2		-10	55
11960		48.5	10.04	0	39.2		-10	55
11980		48.73	10.04	0	39.2		-10	55
11985		48.73	10.04	0	39.2		-10	55
12000		49.1	10.04	0	39.2		-10	55
12020		49.05	10.04	0	39.2		-10	55
12040		48.99	10.04	0	39.2		-10	55
12050		48.99	9.84	0	39.2		-10	55
12060		49.09	9.84	0	39.2		-10	55
12080		49.32	9.84	0	39.2		-10	55
12100		49.48	9.84	0	39.2		-10	55
12110		49.48	9.84	0	39.2		-10	55
12120		49.45	9.84	0	39.2		-10	55
12140		49.24	9.84	0	39.2		-10	55
12160		49.5	9.84	0	39.2		-10	55
12175		49.5	9.84	0	39.2		-10	55
12180		49.58	9.84	0	39.2		-10	55
12200		49.65	9.84	0	39.2		-10	55
12220		49.23	9.84	0	39.2		-10	55
12235		49.23	9.84	0	39.2		-10	55
12240		49.25	9.84	0	39.2		-10	55
12260		49.18	9.84	0	39.2		-10	55
12280		49.19	9.84	0	39.2		-10	55
12300		49.13	9.84	0	39.2		-10	55
12320		48.97	9.84	0	39.2		-10	55
12340		48.43	9.84	0	39.2		-10	55
12360		48.38	9.84	0	39.2		-10	55
12380		48.27	9.84	0	39.2		-10	55
12400		48.31	9.84	0	39.2		-10	55
12420		48.2	9.84	0	39.2		-10	55
12440		47.62	9.84	0	39.2		-10	55
12460		47.44	9.84	0	39.2		-10	55
12480		47.2	9.84	0	39.2		-10	55
12485		47.2	9.84	0	39.2		-10	55
12500		47.02	9.84	0	39.2		-10	55
12520		46.6	9.84	0	39.2		-10	55
12540		46.15	9.84	0	39.2		-10	55
12545		46.15	9.84	0	39.2		-10	55
12560		46.22	9.84	0	39.2		-10	55
12580		45.96	9.84	0	39.2		-10	55
12600		45.88	9.84	0	39.2		-10	55
12610		45.88	9.79	0	39.2		-10	55
12620		45.46	9.79	0	39.2		-10	55
12640		45.12	9.79	0	39.2		-10	55
12660		44.96	9.79	0	39.2		-10	55
12675		44.96	9.79	0	39.2		-10	55
12680		44.91	9.79	0	39.2		-10	55
12700		44.82	9.79	0	39.2		-10	55
12720		44.55	9.79	0	39.2		-10	55
12735		44.55	9.79	0	39.2		-10	55
12740		44.13	9.79	0	39.2		-10	55
12760		44.11	9.79	0	39.2		-10	55
12780		43.87	9.79	0	39.2		-10	55
12795		43.87	9.79	0	39.2		-10	55
12800		43.69	9.79	0	39.2		-10	55
12820		43.4	9.79	0	39.2		-10	55
12840		43.26	9.79	0	39.2		-10	55
12860		43.09	9.79	0	39.2		-10	55
12880		43.05	9.79	0	39.2		-10	55
12900		42.84	9.79	0	39.2		-10	55
12920		42.67	9.79	0	39.2		-10	55
12940		42.28	9.79	0	39.2		-10	55
12960		42.26	9.79	0	39.2		-10	55
12980		42.3	9.79	0	39.2		-10	55
12985		42.3	9.79	0	39.2		-10	55
13000		42.12	9.79	0	39.2		-10	55
13020		41.8	9.79	0	39.2		-10	55
13040		41.48	9.79	0	39.2		-10	55
13045		41.48	9.79	0	39.2		-10	55
13060		41.48	9.79	0	39.2		-10	55
13080		41.35	9.79	0	39.2		-10	55
13100		41.21	9.79	0	39.2		-10	55
13110		41.21	10.16	0	39.2		-10	55
13120		41.02	10.16	0	39.2		-10	55
13140		40.6	10.16	0	39.2		-10	55
13160		40.56	10.16	0	39.2		-10	55
13170		40.56	10.16	0	39.2		-10	55
13180		40.56	10.16	0	39.2		-10	55
13200		40.43	10.16	0	39.2		-10	55
13220		40.29	10.16	0	39.2		-10	55
13235		40.29	10.16	0	39.2		-10	55
13240		39.97	10.16	0	39.2		-10	55
13260		39.97	10.16	0	39.2		-10	55
13280		39.94	10.16	0	39.2		-10	55
13295		39.94	10.16	0	39.2		-10	55
13300		39.9	10.16	0	39.2		-10	55
13320		39.75	10.16	0	39.2		-10	55
13340		39.41	10.16	0	39.2		-10	55
13360		39.67	10.16	0	39.2		-10	55
13380		39.87	10.16	0	39.2		-10	55
13400		39.74	10.16	0	39.2		-10	55
13420		39.46	10.16	0	39.2		-10	55
13440		39.39	10.16	0	39.2		-10	55
13460		39.62	10.16	0	39.2		-10	55
13480		39.59	10.16	0	39.2		-10	55
13485		39.59	10.16	0	39.2		-10	55
13500		39.55	10.16	0	39.2		-10	55
13520		39.43	10.16	0	39.2		-10	55
13540		39.32	10.16	0	39.2		-10	55
13545		39.32	10.16	0	39.2		-10	55
13560		39.44	10.16	0	39.2		-10	55
13580		39.53	10.16	0	39.2		-10	55
13600		39.59	10.16	0	39.2		-10	55
13610		39.59	10.04	0	39.2		-10	55
13620		39.48	10.04	0	39.2		-10	55
13640		39.46	10.04	0	39.2		-10	55
13660		39.43	10.04	0	39.2		-10	55
13670		39.43	10.04	0	39.2		-10	55
13680		39.72	10.04	0	39.2		-10	55
13700		39.81	10.04	0	39.2		-10	55
13720		39.67	10.04	0	39.2		-10	55
13730		39.67	10.04	0	39.2		-10	55
13740		39.55	10.04	0	39.2		-10	55
13760		39.9	10.04	0	39.2		-10	55
13780		40.16	10.04	0	39.2		-10	55
13795		40.16	10.04	0	39.2		-10	55
13800		40.14	10.04	0	39.2		-10	55
13820		40.15	10.04	0	39.2		-10	55
13840		40.27	10.04	0	39.2		-10	55
13860		40.59	10.04	0	39.2		-10	55
13880		40.79	10.04	0	39.2		-10	55
13900		41.02	10.04	0	39.2		-10	55
13920		41	10.04	0	39.2		-10	55
13940		41	10.04	0	39.2		-10	55
13960		41.38	10.04	0	39.2		-10	55
13980		41.76	10.04	0	39.2		-10	55
14000		41.9	10.04	0	39.2		-10	55
14020		41.89	10.04	0	39.2		-10	55
14040		42.19	10.04	0	39.2		-10	55
14045		42.19	10.04	0	39.2		-10	55
14060		42.47	10.04	0	39.2		-10	55
14080		43	10.04	0	39.2		-10	55
14100		42.93	10.04	0	39.2		-10	55
14105		42.93	10.04	0	39.2		-10	55
14120		43.02	10.04	0	39.2		-10	55
14140		43.11	10.04	0	39.2		-10	55
14160		43.74	10.04	0	39.2		-10	55
14170		43.74	10.09	0	39.2		-10	55
14180		43.87	10.09	0	39.2		-10	55
14200		44.05	10.09	0	39.2		-10	55
14220		44.05	10.09	0	39.2		-10	55
14230		44.05	10.09	0	39.2		-10	55
14240		44.44	10.09	0	39.2		-10	55
14260		44.65	10.09	0	39.2		-10	55
14280		45.04	10.09	0	39.2		-10	55
14295		45.04	10.09	0	39.2		-10	55
14300		45.09	10.09	0	39.2		-10	55
14320		45.15	10.09	0	39.2		-10	55
14340		45.27	10.09	0	39.2		-10	55
14355		45.27	10.09	0	39.2		-10	55
14360		45.57	10.09	0	39.2		-10	55
14380		45.8	10.09	0	39.2		-10	55
14400		46.23	10.09	0	39.2		-10	55
14420		46.26	10.09	0	39.2		-10	55
14440		46.27	10.09	0	39.2		-10	55
14460		46.54	10.09	0	39.2		-10	55
14480		47.03	10.09	0	39.2		-10	55
14500		47.09	10.09	0	39.2		-10	55
14520		47.23	10.09	0	39.2		-10	55
14540		47.28	10.09	0	39.2		-10	55
14545		47.28	10.09	0	39.2		-10	55
14560		47.82	10.09	0	39.2		-10	55
14580		47.9	10.09	0	39.2		-10	55
14600		48.05	10.09	0	39.2		-10	55
14605		48.05	10.09	0	39.2		-10	55
14620		48.01	10.09	0	39.2		-10	55
14640		48.28	10.09	0	39.2		-10	55
14660		48.24	10.09	0	39.2		-10	55
14670		48.24	10.16	0	39.2		-10	55
14680		48.76	10.16	0	39.2		-10	55
14700		48.76	10.16	0	39.2		-10	55
14720		48.73	10.16	0	39.2		-10	55
14730		48.73	10.16	0	39.2		-10	55
14740		48.82	10.16	0	39.2		-10	55
14760		49.07	10.16	0	39.2		-10	55
14780		49.34	10.16	0	39.2		-10	55
14795		49.34	10.16	0	39.2		-10	55
14800		49.3	10.16	0	39.2		-10	55
14820		49.11	10.16	0	39.2		-10	55
14840		49.21	10.16	0	39.2		-10	55
14855		49.21	10.16	0	39.2		-10	55
14860		49.22	10.16	0	39.2		-10	55
14880		49.66	10.16	0	39.2		-10	55
14900		49.48	10.16	0	39.2		-10	55
14920		49.13	10.16	0	39.2		-10	55
14940		49.2	10.16	0	39.2		-10	55
14960		49.34	10.16	0	39.2		-10	55
14980		49.39	10.16	0	39.2		-10	55
15000		49.26	10.16	0	39.2		-10	55
15020		49.12	10.16	0	39.2		-10	55
15040		48.83	10.16	0	39.2		-10	55
15060		48.92	10.16	0	39.2		-10	55
15080		48.88	10.16	0	39.2		-10	55
15100		48.65	10.16	0	39.2		-10	55
15105		48.65	10.16	0	39.2		-10	55
15120		48.31	10.16	0	39.2		-10	55
15140		48.07	10.16	0	39.2		-10	55
15160		48.2	10.16	0	39.2		-10	55
15170		48.2	10.26	0	39.2		-10	55
15180		48.1	10.26	0	39.2		-10	55
15200		47.72	10.26	0	39.2		-10	55
15220		47.25	10.26	0	39.2		-10	55
15230		47.25	10.26	0	39.2		-10	55
15240		47.07	10.26	0	39.2		-10	55
15260		47	10.26	0	39.2		-10	55
15280		46.82	10.26	0	39.2		-10	55
15290		46.82	10.26	0	39.2		-10	55
15300		46.58	10.26	0	39.2		-10	55
15320		45.98	10.26	0	39.2		-10	55
15340		45.84	10.26	0	39.2		-10	55
15355		45.84	10.26	0	39.2		-10	55
15360		45.82	10.26	0	39.2		-10	55
15380		45.76	10.26	0	39.2		-10	55
15400		45.39	10.26	0	39.2		-10	55
15415		45.39	10.26	0	39.2		-10	55
15420		44.9	10.26	0	39.2		-10	55
15440		44.86	10.26	0	39.2		-10	55
15460		44.9	10.26	0	39.2		-10	55
15480		44.56	10.26	0	39.2		-10	55
15500		44.41	10.26	0	39.2		-10	55
15520		43.96	10.26	0	39.2		-10	55
15540		43.82	10.26	0	39.2		-10	55
15560		43.86	10.26	0	39.2		-10	55
15580		43.91	10.26	0	39.2		-10	55
15600		43.48	10.26	0	39.2		-10	55
15605		43.48	10.26	0	39.2		-10	55
15620		43.1	10.26	0	39.2		-10	55
15640		43.07	10.26	0	39.2		-10	55
15660		42.9	10.26	0	39.2		-10	55
15665		42.9	10.26	0	39.2		-10	55
15680		42.78	10.26	0	39.2		-10	55
15700		42.52	10.26	0	39.2		-10	55
15720		42.19	10.26	0	39.2		-10	55
15730		42.19	10.44	0	39.2		-10	55
15740		42.33	10.44	0	39.2		-10	55
15760		42.07	10.44	0	39.2		-10	55
15780		41.95	10.44	0	39.2		-10	55
15790		41.95	10.44	0	39.2		-10	55
15800		41.74	10.44	0	39.2		-10	55
15820		41.38	10.44	0	39.2		-10	55
15840		41.25	10.44	0	39.2		-10	55
15855		41.25	10.44	0	39.2		-10	55
15860		41.25	10.44	0	39.2		-10	55
15880		41.18	10.44	0	39.2		-10	55
15900		41.03	10.44	0	39.2		-10	55
15915		41.03	10.44	0	39.2		-10	55
15920		40.55	10.44	0	39.2		-10	55
15940		40.55	10.44	0	39.2		-10	55
15960		40.45	10.44	0	39.2		-10	55
15980		40.44	10.44	0	39.2		-10	55
16000		40.14	10.44	0	39.2		-10	55
16020		39.98	10.44	0	39.2		-10	55
16040		39.9	10.44	0	39.2		-10	55
16060		40.04	10.44	0	39.2		-10	55
16080		39.91	10.44	0	39.2		-10	55
16100		39.7	10.44	0	39.2		-10	55
16105		39.7	10.44	0	39.2		-10	55
16120		39.4	10.44	0	39.2		-10	55
16140		39.53	10.44	0	39.2		-10	55
16160		39.53	10.44	0	39.2		-10	55
16165		39.53	10.44	0	39.2		-10	55
16180		39.62	10.44	0	39.2		-10	55
16200		39.42	10.44	0	39.2		-10	55
16220		39.16	10.44	0	39.2		-10	55
16230		39.16	10.29	0	39.2		-10	55
16240		39.19	10.29	0	39.2		-10	55
16260		39.41	10.29	0	39.2		-10	55
16280		39.44	10.29	0	39.2		-10	55
16290		39.44	10.29	0	39.2		-10	55
16300		39.37	10.29	0	39.2		-10	55
16320		39.33	10.29	0	39.2		-10	55
16340		39.34	10.29	0	39.2		-10	55
16355		39.34	10.29	0	39.2		-10	55
16360		39.51	10.29	0	39.2		-10	55
16380		39.53	10.29	0	39.2		-10	55
16400		39.42	10.29	0	39.2		-10	55
16415		39.42	10.29	0	39.2		-10	55
16420		39.38	10.29	0	39.2		-10	55
16440		39.57	10.29	0	39.2		-10	55
16460		39.88	10.29	0	39.2		-10	55
16480		39.91	10.29	0	39.2		-10	55
16500		40	10.29	0	39.2		-10	55
16520		39.94	10.29	0	39.2		-10	55
16540		40.29	10.29	0	39.2		-10	55
16560		40.73	10.29	0	39.2		-10	55
16580		40.68	10.29	0	39.2		-10	55
16600		40.82	10.29	0	39.2		-10	55
16605		40.82	10.29	0	39.2		-10	55
16620		40.95	10.29	0	39.2		-10	55
16640		41.11	10.29	0	39.2		-10	55
16660		41.46	10.29	0	39.2		-10	55
16665		41.46	10.29	0	39.2		-10	55
16680		41.65	10.29	0	39.2		-10	55
16700		42	10.29	0	39.2		-10	55
16720		41.95	10.29	0	39.2		-10	55
16725		41.95	10.29	0	39.2		-10	55
16740		42.29	10.29	0	39.2		-10	55
16760		42.38	10.29	0	39.2		-10	55
16780		42.77	10.29	0	39.2		-10	55
16790		42.77	10.53	0	39.2		-10	55
16800		42.91	10.53	0	39.2		-10	55
16820		43.03	10.53	0	39.2		-10	55
16840		43.27	10.53	0	39.2		-10	55
16855		43.27	10.53	0	39.2		-10	55
16860		43.71	10.53	0	39.2		-10	55
16880		43.79	10.53	0	39.2		-10	55
16900		44.1	10.53	0	39.2		-10	55
16915		44.1	10.53	0	39.2		-10	55
16920		43.95	10.53	0	39.2		-10	55
16940		44.38	10.53	0	39.2		-10	55
16960		44.74	10.53	0	39.2		-10	55
16975		44.74	10.53	0	39.2		-10	55
16980		44.88	10.53	0	39.2		-10	55
17000		44.92	10.53	0	39.2		-10	55
17020		45.02	10.53	0	39.2		-10	55
17040		45.34	10.53	0	39.2		-10	55
17060		45.61	10.53	0	39.2		-10	55
17080		45.85	10.53	0	39.2		-10	55
17100		45.94	10.53	0	39.2		-10	55
17120		46.03	10.53	0	39.2		-10	55
17140		46.24	10.53	0	39.2		-10	55
17160		46.73	10.53	0	39.2		-10	55
17165		46.73	10.53	0	39.2		-10	55
17180		46.95	10.53	0	39.2		-10	55
17200		46.93	10.53	0	39.2		-10	55
17220		46.95	10.53	0	39.2		-10	55
17225		46.95	10.53	0	39.2		-10	55
17240		47.45	10.53	0	39.2		-10	55
17260		47.76	10.53	0	39.2		-10	55
17280		47.73	10.53	0	39.2		-10	55
17290		47.73	10.49	0	39.2		-10	55
17300		47.77	10.49	0	39.2		-10	55
17320		47.88	10.49	0	39.2		-10	55
17340		48.28	10.49	0	39.2		-10	55
17350		48.28	10.49	0	39.2		-10	55
17360		48.38	10.49	0	39.2		-10	55
17380		48.46	10.49	0	39.2		-10	55
17400		48.61	10.49	0	39.2		-10	55
17415		48.61	10.49	0	39.2		-10	55
17420		48.51	10.49	0	39.2		-10	55
17440		48.8	10.49	0	39.2		-10	55
17460		49.07	10.49	0	39.2		-10	55
17475		49.07	10.49	0	39.2		-10	55
17480		49.11	10.49	0	39.2		-10	55
17500		49.1	10.49	0	39.2		-10	55
17520		49.1	10.49	0	39.2		-10	55
17540		49.1	10.49	0	39.2		-10	55
17560		49.41	10.49	0	39.2		-10	55
17580		49.51	10.49	0	39.2		-10	55
17600		49.15	10.49	0	39.2		-10	55
17620		49.09	10.49	0	39.2		-10	55
17640		49.24	10.49	0	39.2		-10	55
17660		49.4	10.49	0	39.2		-10	55
17665		49.4	10.49	0	39.2		-10	55
17680		49.27	10.49	0	39.2		-10	55
17700		49.19	10.49	0	39.2		-10	55
17720		48.99	10.49	0	39.2		-10	55
17725		48.99	10.49	0	39.2		-10	55
17740		48.94	10.49	0	39.2		-10	55
17760		48.88	10.49	0	39.2		-10	55
17780		48.8	10.49	0	39.2		-10	55
17790		48.8	10.66	0	39.2		-10	55
17800		48.52	10.66	0	39.2		-10	55
17820		48.19	10.66	0	39.2		-10	55
17840		48.06	10.66	0	39.2		-10	55
17850		48.06	10.66	0	39.2		-10	55
17860		47.95	10.66	0	39.2		-10	55
17880		47.98	10.66	0	39.2		-10	55
17900		47.58	10.66	0	39.2		-10	55
17915		47.58	10.66	0	39.2		-10	55
17920		47.19	10.66	0	39.2		-10	55
17940		47	10.66	0	39.2		-10	55
17960		47.01	10.66	0	39.2		-10	55
17975		47.01	10.66	0	39.2		-10	55
17980		46.59	10.66	0	39.2		-10	55
18000		46.38	10.66	0	39.2		-10	55
18020		46.11	10.66	0	39.2		-10	55
18035		46.11	10.66	0	39.2		-10	55
18040		46.07	10.66	0	39.2		-10	55
18060		45.76	10.66	0	39.2		-10	55
18080		45.51	10.66	0	39.2		-10	55
18100		45.14	10.66	0	39.2		-10	55
18120		45.09	10.66	0	39.2		-10	55
18140		44.83	10.66	0	39.2		-10	55
18160		44.85	10.66	0	39.2		-10	55
18165		44.85	10.66	0	39.2		-10	55
18180		44.46	10.66	0	39.2		-10	55
18200		44.21	10.66	0	39.2		-10	55
18220		43.95	10.66	0	39.2		-10	55
18225		43.95	10.66	0	39.2		-10	55
18240		44	10.66	0	39.2		-10	55
18260		43.76	10.66	0	39.2		-10	55
18280		43.58	10.66	0	39.2		-10	55
18285		43.58	10.66	0	39.2		-10	55
18300		43.38	10.66	0	39.2		-10	55
18320		43.01	10.66	0	39.2		-10	55
18340		43.02	10.66	0	39.2		-10	55
18350		43.02	10.69	0	39.2		-10	55
18360		43.06	10.69	0	39.2		-10	55
18380		42.71	10.69	0	39.2		-10	55
18400		42.45	10.69	0	39.2		-10	55
18410		42.45	10.69	0	39.2		-10	55
18420		42.16	10.69	0	39.2		-10	55
18440		42	10.69	0	39.2		-10	55
18460		42.08	10.69	0	39.2		-10	55
18475		42.08	10.69	0	39.2		-10	55
18480		41.71	10.69	0	39.2		-10	55
18500		41.59	10.69	0	39.2		-10	55
18520		41.42	10.69	0	39.2		-10	55
18535		41.42	10.69	0	39.2		-10	55
18540		41.31	10.69	0	39.2		-10	55
18560		41.31	10.69	0	39.2		-10	55
18580		41.01	10.69	0	39.2		-10	55
18600		40.69	10.69	0	39.2		-10	55
18620		40.62	10.69	0	39.2		-10	55
18640		40.41	10.69	0	39.2		-10	55
18660		40.54	10.69	0	39.2		-10	55
18680		40.47	10.69	0	39.2		-10	55
18700		40.17	10.69	0	39.2		-10	55
18720		39.88	10.69	0	39.2		-10	55
18725		39.88	10.69	0	39.2		-10	55
18740		39.89	10.69	0	39.2		-10	55
18760		39.96	10.69	0	39.2		-10	55
18780		39.84	10.69	0	39.2		-10	55
18785		39.84	10.69	0	39.2		-10	55
18800		39.57	10.69	0	39.2		-10	55
18820		39.47	10.69	0	39.2		-10	55
18840		39.5	10.69	0	39.2		-10	55
18850		39.5	10.58	0	39.2		-10	55
18860		39.65	10.58	0	39.2		-10	55
18880		39.51	10.58	0	39.2		-10	55
18900		39.34	10.58	0	39.2		-10	55
18910		39.34	10.58	0	39.2		-10	55
18920		39.33	10.58	0	39.2		-10	55
18940		39.46	10.58	0	39.2		-10	55
18960		39.49	10.58	0	39.2		-10	55
18975		39.49	10.58	0	39.2		-10	55
18980		39.38	10.58	0	39.2		-10	55
19000		39.15	10.58	0	39.2		-10	55
19020		39.1	10.58	0	39.2		-10	55
19035		39.1	10.58	0	39.2		-10	55
19040		39.35	10.58	0	39.2		-10	55
19060		39.52	10.58	0	39.2		-10	55
19080		39.39	10.58	0	39.2		-10	55
19100		39.19	10.58	0	39.2		-10	55
19120		39.3	10.58	0	39.2		-10	55
19140		39.46	10.58	0	39.2		-10	55
19160		39.61	10.58	0	39.2		-10	55
19180		39.57	10.58	0	39.2		-10	55
19200		39.49	10.58	0	39.2		-10	55
19220		39.75	10.58	0	39.2		-10	55
19225		39.75	10.58	0	39.2		-10	55
19240		39.93	10.58	0	39.2		-10	55
19260		40.15	10.58	0	39.2		-10	55
19280		40.02	10.58	0	39.2		-10	55
19285		40.02	10.58	0	39.2		-10	55
19300		40.17	10.58	0	39.2		-10	55
19320		40.32	10.58	0	39.2		-10	55
19340		40.57	10.58	0	39.2		-10	55
19345		40.57	10.58	0	39.2		-10	55
19360		40.76	10.58	0	39.2		-10	55
19380		41.05	10.58	0	39.2		-10	55
19400		40.96	10.58	0	39.2		-10	55
19410		40.96	10.64	0	39.2		-10	55
19420		41.37	10.64	0	39.2		-10	55
19440		41.54	10.64	0	39.2		-10	55
19460		41.85	10.64	0	39.2		-10	55
19475		41.85	10.64	0	39.2		-10	55
19480		41.95	10.64	0	39.2		-10	55
19500		42.01	10.64	0	39.2		-10	55
19520		42.19	10.64	0	39.2		-10	55
19535		42.19	10.64	0	39.2		-10	55
19540		42.65	10.64	0	39.2		-10	55
19560		43.03	10.64	0	39.2		-10	55
19580		42.97	10.64	0	39.2		-10	55
19595		42.97	10.64	0	39.2		-10	55
19600		43	10.64	0	39.2		-10	55
19620		43.32	10.64	0	39.2		-10	55
19640		43.74	10.64	0	39.2		-10	55
19660		44.16	10.64	0	39.2		-10	55
19680		44.06	10.64	0	39.2		-10	55
19700		44.2	10.64	0	39.2		-10	55
19720		44.46	10.64	0	39.2		-10	55
19740		44.74	10.64	0	39.2		-10	55
19760		45.13	10.64	0	39.2		-10	55
19780		45.17	10.64	0	39.2		-10	55
19785		45.17	10.64	0	39.2		-10	55
19800		45.05	10.64	0	39.2		-10	55
19820		45.43	10.64	0	39.2		-10	55
19840		45.79	10.64	0	39.2		-10	55
19845		45.79	10.64	0	39.2		-10	55
19860		46.05	10.64	0	39.2		-10	55
19880		46.1	10.64	0	39.2		-10	55
19900		46.08	10.64	0	39.2		-10	55
19910		46.08	10.79	0	39.2		-10	55
19920		46.57	10.79	0	39.2		-10	55
19940		46.73	10.79	0	39.2		-10	55
19960		46.93	10.79	0	39.2		-10	55
19970		46.93	10.79	0	39.2		-10	55
19980		47.02	10.79	0	39.2		-10	55
20000		47.22	10.79	0	39.2		-10	55
20020		47.37	10.79	0	39.2		-10	55
20035		47.37	10.79	0	39.2		-10	55
20040		47.76	10.79	0	39.2		-10	55
20060		47.91	10.79	0	39.2		-10	55
20080		48.02	10.79	0	39.2		-10	55
20095		48.02	10.79	0	39.2		-10	55
20100		47.97	10.79	0	39.2		-10	55
20120		48.23	10.79	0	39.2		-10	55
20140		48.55	10.79	0	39.2		-10	55
20160		48.56	10.79	0	39.2		-10	55
20180		48.7	10.79	0	39.2		-10	55
20200		48.39	10.79	0	39.2		-10	55
20220		48.81	10.79	0	39.2		-10	55
20240		48.94	10.79	0	39.2		-10	55
20260		49.09	10.79	0	39.2		-10	55
20280		49.06	10.79	0	39.2		-10	55
20285		49.06	10.79	0	39.2		-10	55
20300		49.02	10.79	0	39.2		-10	55
20320		48.99	10.79	0	39.2		-10	55
20340		49.41	10.79	0	39.2		-10	55
20345		49.41	10.79	0	39.2		-10	55
20360		49.27	10.79	0	39.2		-10	55
20380		49.05	10.79	0	39.2		-10	55
20400		49.06	10.79	0	39.2		-10	55
20410		49.06	10.86	0	39.2		-10	55
20420		49.23	10.86	0	39.2		-10	55
20440		49.35	10.86	0	39.2		-10	55
20460		49.12	10.86	0	39.2		-10	55
20470		49.12	10.86	0	39.2		-10	55
20480		49.09	10.86	0	39.2		-10	55
20500		48.78	10.86	0	39.2		-10	55
20520		48.88	10.86	0	39.2		-10	55
20535		48.88	10.86	0	39.2		-10	55
20540		49.04	10.86	0	39.2		-10	55
20560		48.67	10.86	0	39.2		-10	55
20580		48.57	10.86	0	39.2		-10	55
20595		48.57	10.86	0	39.2		-10	55
20600		48.28	10.86	0	39.2		-10	55
20620		48.26	10.86	0	39.2		-10	55
20640		48.29	10.86	0	39.2		-10	55
20660		47.88	10.86	0	39.2		-10	55
20680		47.64	10.86	0	39.2		-10	55
20700		47.41	10.86	0	39.2		-10	55
20720		47.38	10.86	0	39.2		-10	55
20740		47.14	10.86	0	39.2		-10	55
20760		47.01	10.86	0	39.2		-10	55
20780		46.5	10.86	0	39.2		-10	55
20785		46.5	10.86	0	39.2		-10	55
20800		46.05	10.86	0	39.2		-10	55
20820		46.15	10.86	0	39.2		-10	55
20840		46	10.86	0	39.2		-10	55
20845		46	10.86	0	39.2		-10	55
20860		45.64	10.86	0	39.2		-10	55
20880		45.48	10.86	0	39.2		-10	55
20900		45.1	10.86	0	39.2		-10	55
20905		45.1	10.86	0	39.2		-10	55
20920		44.99	10.86	0	39.2		-10	55
20940		45.03	10.86	0	39.2		-10	55
20960		44.58	10.86	0	39.2		-10	55
20970		44.58	10.81	0	39.2		-10	55
20980		44.34	10.81	0	39.2		-10	55
21000		44.13	10.81	0	39.2		-10	55
21020		44.07	10.81	0	39.2		-10	55
21030		44.07	10.81	0	39.2		-10	55
21040		43.94	10.81	0	39.2		-10	55
21060		43.79	10.81	0	39.2		-10	55
21080		43.39	10.81	0	39.2		-10	55
21095		43.39	10.81	0	39.2		-10	55
21100		43.18	10.81	0	39.2		-10	55
21120		43.17	10.81	0	39.2		-10	55
21140		43.05	10.81	0	39.2		-10	55
21155		43.05	10.81	0	39.2		-10	55
21160		42.95	10.81	0	39.2		-10	55
21180		42.61	10.81	0	39.2		-10	55
21200		42.35	10.81	0	39.2		-10	55
21220		42.19	10.81	0	39.2		-10	55
21240		42.35	10.81	0	39.2		-10	55
21260		41.96	10.81	0	39.2		-10	55
21280		41.73	10.81	0	39.2		-10	55
21300		41.54	10.81	0	39.2		-10	55
21320		41.42	10.81	0	39.2		-10	55
21340		41.46	10.81	0	39.2		-10	55
21345		41.46	10.81	0	39.2		-10	55
21360		41.17	10.81	0	39.2		-10	55
21380		40.94	10.81	0	39.2		-10	55
21400		40.47	10.81	0	39.2		-10	55
21405		40.47	10.81	0	39.2		-10	55
21420		40.52	10.81	0	39.2		-10	55
21440		40.75	10.81	0	39.2		-10	55
21460		40.41	10.81	0	39.2		-10	55
21470		40.41	11.01	0	39.2		-10	55
21480		40	11.01	0	39.2		-10	55
21500		39.92	11.01	0	39.2		-10	55
21520		39.93	11.01	0	39.2		-10	55
21530		39.93	11.01	0	39.2		-10	55
21540		39.91	11.01	0	39.2		-10	55
21560		39.85	11.01	0	39.2		-10	55
21580		39.57	11.01	0	39.2		-10	55
21595		39.57	11.01	0	39.2		-10	55
21600		39.58	11.01	0	39.2		-10	55
21620		39.49	11.01	0	39.2		-10	55
21640		39.47	11.01	0	39.2		-10	55
21655		39.47	11.01	0	39.2		-10	55
21660		39.58	11.01	0	39.2		-10	55
21680		39.29	11.01	0	39.2		-10	55
21700		39.16	11.01	0	39.2		-10	55
21720		39.39	11.01	0	39.2		-10	55
21740		39.5	11.01	0	39.2		-10	55
21760		39.36	11.01	0	39.2		-10	55
21780		39.34	11.01	0	39.2		-10	55
21800		39.19	11.01	0	39.2		-10	55
21820		39.37	11.01	0	39.2		-10	55
21840		39.47	11.01	0	39.2		-10	55
21845		39.47	11.01	0	39.2		-10	55
21860		39.42	11.01	0	39.2		-10	55
21880		39.36	11.01	0	39.2		-10	55
21900		39.43	11.01	0	39.2		-10	55
21905		39.43	11.01	0	39.2		-10	55
21920		39.5	11.01	0	39.2		-10	55
21940		39.78	11.01	0	39.2		-10	55
21960		39.83	11.01	0	39.2		-10	55
21970		39.83	11.04	0	39.2		-10	55
21980		39.74	11.04	0	39.2		-10	55
22000		39.88	11.04	0	39.2		-10	55
22020		40.14	11.04	0	39.2		-10	55
22030		40.14	11.04	0	39.2		-10	55
22040		40.46	11.04	0	39.2		-10	55
22060		40.36	11.04	0	39.2		-10	55
22080		40.47	11.04	0	39.2		-10	55
22095		40.47	11.04	0	39.2		-10	55
22100		40.67	11.04	0	39.2		-10	55
22120		41.03	11.04	0	39.2		-10	55
22140		41.24	11.04	0	39.2		-10	55
22155		41.24	11.04	0	39.2		-10	55
22160		41.5	11.04	0	39.2		-10	55
22180		41.51	11.04	0	39.2		-10	55
22200		41.59	11.04	0	39.2		-10	55
22215		41.59	11.04	0	39.2		-10	55
22220		41.89	11.04	0	39.2		-10	55
22240		42.32	11.04	0	39.2		-10	55
22260		42.41	11.04	0	39.2		-10	55
22280		42.56	11.04	0	39.2		-10	55
22300		42.75	11.04	0	39.2		-10	55
22320		43.16	11.04	0	39.2		-10	55
22340		43.33	11.04	0	39.2		-10	55
22360		43.42	11.04	0	39.2		-10	55
22380		43.63	11.04	0	39.2		-10	55
22400		43.77	11.04	0	39.2		-10	55
22405		43.77	11.04	0	39.2		-10	55
22420		44.05	11.04	0	39.2		-10	55
22440		44.6	11.04	0	39.2		-10	55
22460		44.67	11.04	0	39.2		-10	55
22465		44.67	11.04	0	39.2		-10	55
22480		44.69	11.04	0	39.2		-10	55
22500		44.85	11.04	0	39.2		-10	55
22520		45.18	11.04	0	39.2		-10	55
22530		45.18	10.91	0	39.2		-10	55
22540		45.45	10.91	0	39.2		-10	55
22560		45.81	10.91	0	39.2		-10	55
22580		45.71	10.91	0	39.2		-10	55
22590		45.71	10.91	0	39.2		-10	55
22600		45.89	10.91	0	39.2		-10	55
22620		46.14	10.91	0	39.2		-10	55
22640		46.43	10.91	0	39.2		-10	55
22655		46.43	10.91	0	39.2		-10	55
22660		46.65	10.91	0	39.2		-10	55
22680		46.69	10.91	0	39.2		-10	55
22700		46.74	10.91	0	39.2		-10	55
22715		46.74	10.91	0	39.2		-10	55
22720		47.13	10.91	0	39.2		-10	55
22740		47.57	10.91	0	39.2		-10	55
22760		47.47	10.91	0	39.2		-10	55
22780		47.37	10.91	0	39.2		-10	55
22800		47.72	10.91	0	39.2		-10	55
22820		47.84	10.91	0	39.2		-10	55
22840		48.24	10.91	0	39.2		-10	55
22860		48.25	10.91	0	39.2		-10	55
22880		48.25	10.91	0	39.2		-10	55
22900		48.36	10.91	0	39.2		-10	55
22905		48.36	10.91	0	39.2		-10	55
22920		48.74	10.91	0	39.2		-10	55
22940		48.84	10.91	0	39.2		-10	55
22960		48.82	10.91	0	39.2		-10	55
22965		48.82	10.91	0	39.2		-10	55
22980		48.81	10.91	0	39.2		-10	55
23000		48.75	10.91	0	39.2		-10	55
23020		49.02	10.91	0	39.2		-10	55
23030		49.02	11.14	0	39.2		-10	55
23040		49.06	11.14	0	39.2		-10	55
23060		49.15	11.14	0	39.2		-10	55
23080		49.13	11.14	0	39.2		-10	55
23090		49.13	11.14	0	39.2		-10	55
23100		49.03	11.14	0	39.2		-10	55
23120		49.45	11.14	0	39.2		-10	55
23140		49.22	11.14	0	39.2		-10	55
23155		49.22	11.14	0	39.2		-10	55
23160		49.17	11.14	0	39.2		-10	55
23180		48.97	11.14	0	39.2		-10	55
23200		48.91	11.14	0	39.2		-10	55
23215		48.91	11.14	0	39.2		-10	55
23220		49.07	11.14	0	39.2		-10	55
23240		48.99	11.14	0	39.2		-10	55
23260		48.74	11.14	0	39.2		-10	55
23280		48.54	11.14	0	39.2		-10	55
23300		48.64	11.14	0	39.2		-10	55
23320		48.47	11.14	0	39.2		-10	55
23340		48.21	11.14	0	39.2		-10	55
23360		48.2	11.14	0	39.2		-10	55
23380		47.72	11.14	0	39.2		-10	55
23400		47.75	11.14	0	39.2		-10	55
23405		47.75	11.14	0	39.2		-10	55
23420		47.53	11.14	0	39.2		-10	55
23440		47.28	11.14	0	39.2		-10	55
23460		46.95	11.14	0	39.2		-10	55
23465		46.95	11.14	0	39.2		-10	55
23480		46.54	11.14	0	39.2		-10	55
23500		46.49	11.14	0	39.2		-10	55
23520		46.34	11.14	0	39.2		-10	55
23530		46.34	11.01	0	39.2		-10	55
23540		46.19	11.01	0	39.2		-10	55
23560		45.79	11.01	0	39.2		-10	55
23580		45.33	11.01	0	39.2		-10	55
23590		45.33	11.01	0	39.2		-10	55
23600		45.38	11.01	0	39.2		-10	55
23620		45.36	11.01	0	39.2		-10	55
23640		44.94	11.01	0	39.2		-10	55
23650		44.94	11.01	0	39.2		-10	55
23660		44.75	11.01	0	39.2		-10	55
23680		44.45	11.01	0	39.2		-10	55
23700		44.18	11.01	0	39.2		-10	55
23715		44.18	11.01	0	39.2		-10	55
23720		44.34	11.01	0	39.2		-10	55
23740		44.12	11.01	0	39.2		-10	55
23760		43.87	11.01	0	39.2		-10	55
23780		43.41	11.01	0	39.2		-10	55
23800		43.33	11.01	0	39.2		-10	55
23820		43.41	11.01	0	39.2		-10	55
23840		43.21	11.01	0	39.2		-10	55
23860		42.89	11.01	0	39.2		-10	55
23880		42.47	11.01	0	39.2		-10	55
23900		42.69	11.01	0	39.2		-10	55
23920		42.54	11.01	0	39.2		-10	55
23940		42.41	11.01	0	39.2		-10	55
23960		42.11	11.01	0	39.2		-10	55
23965		42.11	11.01	0	39.2		-10	55
23980		41.84	11.01	0	39.2		-10	55
24000		41.66	11.01	0	39.2		-10	55
24020		41.64	11.01	0	39.2		-10	55
24025		41.64	11.01	0	39.2		-10	55
24040		41.39	11.01	0	39.2		-10	55
24060		41.19	11.01	0	39.2		-10	55
24080		40.84	11.01	0	39.2		-10	55
24090		40.84	10.96	0	39.2		-10	55
24100		40.89	10.96	0	39.2		-10	55
24120		40.77	10.96	0	39.2		-10	55
24140		40.79	10.96	0	39.2		-10	55
24150		40.79	10.96	0	39.2		-10	55
24160		40.48	10.96	0	39.2		-10	55
24180		40.13	10.96	0	39.2		-10	55
24200		40.09	10.96	0	39.2		-10	55
24215		40.09	10.96	0	39.2		-10	55
24220		40.21	10.96	0	39.2		-10	55
24240		40.04	10.96	0	39.2		-10	55
24260		39.78	10.96	0	39.2		-10	55
24275		39.78	10.96	0	39.2		-10	55
24280		39.59	10.96	0	39.2		-10	55
24300		39.72	10.96	0	39.2		-10	55
24320		39.6	10.96	0	39.2		-10	55
24340		39.62	10.96	0	39.2		-10	55
24360		39.54	10.96	0	39.2		-10	55
24380		39.27	10.96	0	39.2		-10	55
24400		39.33	10.96	0	39.2		-10	55
24420		39.51	10.96	0	39.2		-10	55
24440		39.39	10.96	0	39.2		-10	55
24460		39.32	10.96	0	39.2		-10	55
24465		39.32	10.96	0	39.2		-10	55
24480		39.13	10.96	0	39.2		-10	55
24500		39.11	10.96	0	39.2		-10	55
24520		39.43	10.96	0	39.2		-10	55
24525		39.43	10.96	0	39.2		-10	55
24540		39.33	10.96	0	39.2		-10	55
24560		39.29	10.96	0	39.2		-10	55
24580		39.22	10.96	0	39.2		-10	55
24590		39.22	11.26	0	39.2		-10	55
24600		39.47	11.26	0	39.2		-10	55
24620		39.44	11.26	0	39.2		-10	55
24640		39.58	11.26	0	39.2		-10	55
24650		39.58	11.26	0	39.2		-10	55
24660		39.59	11.26	0	39.2		-10	55
24680		39.68	11.26	0	39.2		-10	55
24700		39.78	11.26	0	39.2		-10	55
24715		39.78	11.26	0	39.2		-10	55
24720		39.97	11.26	0	39.2		-10	55
24740		40.23	11.26	0	39.2		-10	55
24760		40.13	11.26	0	39.2		-10	55
24775		40.13	11.26	0	39.2		-10	55
24780		40.19	11.26	0	39.2		-10	55
24800		40.57	11.26	0	39.2		-10	55
24820		40.98	11.26	0	39.2		-10	55
24835		40.98	11.26	0	39.2		-10	55
24840		41.2	11.26	0	39.2		-10	55
24860		41.04	11.26	0	39.2		-10	55
24880		41.29	11.26	0	39.2		-10	55
24900		41.43	11.26	0	39.2		-10	55
24920		41.82	11.26	0	39.2		-10	55
24940		42.01	11.26	0	39.2		-10	55
24960		42.09	11.26	0	39.2		-10	55
24980		42.31	11.26	0	39.2		-10	55
25000		42.74	11.26	0	39.2		-10	55
25020		43.03	11.26	0	39.2		-10	55
25025		43.03	11.26	0	39.2		-10	55
25040		43.11	11.26	0	39.2		-10	55
25060		43.33	11.26	0	39.2		-10	55
25080		43.44	11.26	0	39.2		-10	55
25090		43.44	11.24	0	39.2		-10	55
25100		43.79	11.24	0	39.2		-10	55
25120		44.04	11.24	0	39.2		-10	55
25140		44.19	11.24	0	39.2		-10	55
25150		44.19	11.24	0	39.2		-10	55
25160		44.31	11.24	0	39.2		-10	55
25180		44.35	11.24	0	39.2		-10	55
25200		44.77	11.24	0	39.2		-10	55
25210		44.77	11.24	0	39.2		-10	55
25220		45.06	11.24	0	39.2		-10	55
25240		45.35	11.24	0	39.2		-10	55
25260		45.17	11.24	0	39.2		-10	55
25275		45.17	11.24	0	39.2		-10	55
25280		45.54	11.24	0	39.2		-10	55
25300		45.81	11.24	0	39.2		-10	55
25320		46.09	11.24	0	39.2		-10	55
25335		46.09	11.24	0	39.2		-10	55
25340		46.29	11.24	0	39.2		-10	55
25360		46.34	11.24	0	39.2		-10	55
25380		46.53	11.24	0	39.2		-10	55
25400		46.76	11.24	0	39.2		-10	55
25420		46.96	11.24	0	39.2		-10	55
25440		47.29	11.24	0	39.2		-10	55
25460		47.25	11.24	0	39.2		-10	55
25480		47.33	11.24	0	39.2		-10	55
25500		47.57	11.24	0	39.2		-10	55
25520		47.8	11.24	0	39.2		-10	55
25525		47.8	11.24	0	39.2		-10	55
25540		47.96	11.24	0	39.2		-10	55
25560		48.01	11.24	0	39.2		-10	55
25580		48.11	11.24	0	39.2		-10	55
25585		48.11	11.24	0	39.2		-10	55
25600		48.44	11.24	0	39.2		-10	55
25620		48.61	11.24	0	39.2		-10	55
25640		48.76	11.24	0	39.2		-10	55
25650		48.76	11.34	0	39.2		-10	55
25660		48.58	11.34	0	39.2		-10	55
25680		48.63	11.34	0	39.2		-10	55
25700		48.84	11.34	0	39.2		-10	55
25710		48.84	11.34	0	39.2		-10	55
25720		48.96	11.34	0	39.2		-10	55
25740		49.1	11.34	0	39.2		-10	55
25760		48.85	11.34	0	39.2		-10	55
25775		48.85	11.34	0	39.2		-10	55
25780		48.89	11.34	0	39.2		-10	55
25800		49.02	11.34	0	39.2		-10	55
25820		49.32	11.34	0	39.2		-10	55
25835		49.32	11.34	0	39.2		-10	55
25840		49.2	11.34	0	39.2		-10	55
25860		48.98	11.34	0	39.2		-10	55
25880		48.8	11.34	0	39.2		-10	55
25900		49.18	11.34	0	39.2		-10	55
25920		49.14	11.34	0	39.2		-10	55
25940		49.19	11.34	0	39.2		-10	55
25960		48.89	11.34	0	39.2		-10	55
25980		48.65	11.34	0	39.2		-10	55
26000		48.85	11.34	0	39.2		-10	55
26020		48.9	11.34	0	39.2		-10	55
26025		48.9	11.34	0	39.2		-10	55
26040		48.58	11.34	0	39.2		-10	55
26060		48.21	11.34	0	39.2		-10	55
26080		48.23	11.34	0	39.2		-10	55
26085		48.23	11.34	0	39.2		-10	55
26100		48.07	11.34	0	39.2		-10	55
26120		48.02	11.34	0	39.2		-10	55
26140		47.73	11.34	0	39.2		-10	55
26150		47.73	11.29	0	39.2		-10	55
26160		47.38	11.29	0	39.2		-10	55
26180		46.98	11.29	0	39.2		-10	55
26200		47.03	11.29	0	39.2		-10	55
26210		47.03	11.29	0	39.2		-10	55
26220		46.93	11.29	0	39.2		-10	55
26240		46.54	11.29	0	39.2		-10	55
26260		46.35	11.29	0	39.2		-10	55
26275		46.35	11.29	0	39.2		-10	55
26280		45.86	11.29	0	39.2		-10	55
26300		45.95	11.29	0	39.2		-10	55
26320		45.75	11.29	0	39.2		-10	55
26335		45.75	11.29	0	39.2		-10	55
26340		45.55	11.29	0	39.2		-10	55
26360		45.01	11.29	0	39.2		-10	55
26380		44.91	11.29	0	39.2		-10	55
26400		44.87	11.29	0	39.2		-10	55
26420		44.74	11.29	0	39.2		-10	55
26440		44.43	11.29	0	39.2		-10	55
26460		44.09	11.29	0	39.2		-10	55
26480		43.96	11.29	0	39.2		-10	55
26500		43.73	11.29	0	39.2		-10	55
26520		43.77	11.29	0	39.2		-10	55
26540		43.6	11.29	0	39.2		-10	55
26560		43.2	11.29	0	39.2		-10	55
26580		42.94	11.29	0	39.2		-10	55
26585		42.94	11.29	0	39.2		-10	55
26600		43.03	11.29	0	39.2		-10	55
26620		42.9	11.29	0	39.2		-10	55
26640		42.55	11.29	0	39.2		-10	55
26645		42.55	11.29	0	39.2		-10	55
26660		42.38	11.29	0	39.2		-10	55
26680		42.16	11.29	0	39.2		-10	55
26700		42.1	11.29	0	39.2		-10	55
26710		42.1	11.59	0	39.2		-10	55
26720		42.03	11.59	0	39.2		-10	55
26740		41.87	11.59	0	39.2		-10	55
26760		41.54	11.59	0	39.2		-10	55
26770		41.54	11.59	0	39.2		-10	55
26780		41.28	11.59	0	39.2		-10	55
26800		41.14	11.59	0	39.2		-10	55
26820		41.24	11.59	0	39.2		-10	55
26835		41.24	11.59	0	39.2		-10	55
26840		41.14	11.59	0	39.2		-10	55
26860		40.7	11.59	0	39.2		-10	55
26880		40.58	11.59	0	39.2		-10	55
26895		40.58	11.59	0	39.2		-10	55
26900		40.63	11.59	0	39.2		-10	55
26920		40.55	11.59	0	39.2		-10	55
26940		40.27	11.59	0	39.2		-10	55
26960		39.85	11.59	0	39.2		-10	55
26980		39.97	11.59	0	39.2		-10	55
27000		39.89	11.59	0	39.2		-10	55
27020		39.94	11.59	0	39.2		-10	55
27040		39.76	11.59	0	39.2		-10	55
27060		39.45	11.59	0	39.2		-10	55
27080		39.43	11.59	0	39.2		-10	55
27085		39.43	11.59	0	39.2		-10	55
27100		39.41	11.59	0	39.2		-10	55
27120		39.54	11.59	0	39.2		-10	55
27140		39.32	11.59	0	39.2		-10	55
27145		39.32	11.59	0	39.2		-10	55
27160		39.19	11.59	0	39.2		-10	55
27180		39.3	11.59	0	39.2		-10	55
27200		39.47	11.59	0	39.2		-10	55
27210		39.47	11.36	0	39.2		-10	55
27220		39.44	11.36	0	39.2		-10	55
27240		39.35	11.36	0	39.2		-10	55
27260		39.23	11.36	0	39.2		-10	55
27270		39.23	11.36	0	39.2		-10	55
27280		39.15	11.36	0	39.2		-10	55
27300		39.23	11.36	0	39.2		-10	55
27320		39.43	11.36	0	39.2		-10	55
27335		39.43	11.36	0	39.2		-10	55
27340		39.38	11.36	0	39.2		-10	55
27360		39.41	11.36	0	39.2		-10	55
27380		39.45	11.36	0	39.2		-10	55
27395		39.45	11.36	0	39.2		-10	55
27400		39.67	11.36	0	39.2		-10	55
27420		39.66	11.36	0	39.2		-10	55
27440		39.72	11.36	0	39.2		-10	55
27460		39.79	11.36	0	39.2		-10	55
27480		39.92	11.36	0	39.2		-10	55
27500		40.22	11.36	0	39.2		-10	55
27520		40.5	11.36	0	39.2		-10	55
27540		40.46	11.36	0	39.2		-10	55
27560		40.57	11.36	0	39.2		-10	55
27580		40.79	11.36	0	39.2		-10	55
27585		40.79	11.36	0	39.2		-10	55
27600		41.07	11.36	0	39.2		-10	55
27620		41.31	11.36	0	39.2		-10	55
27640		41.51	11.36	0	39.2		-10	55
27645		41.51	11.36	0	39.2		-10	55
27660		41.63	11.36	0	39.2		-10	55
27680		41.77	11.36	0	39.2		-10	55
27700		42.08	11.36	0	39.2		-10	55
27710		42.08	11.34	0	39.2		-10	55
27720		42.34	11.34	0	39.2		-10	55
27740		42.55	11.34	0	39.2		-10	55
27760		42.54	11.34	0	39.2		-10	55
27770		42.54	11.34	0	39.2		-10	55
27780		42.93	11.34	0	39.2		-10	55
27800		43.28	11.34	0	39.2		-10	55
27820		43.56	11.34	0	39.2		-10	55
27830		43.56	11.34	0	39.2		-10	55
27840		43.74	11.34	0	39.2		-10	55
27860		43.88	11.34	0	39.2		-10	55
27880		44.02	11.34	0	39.2		-10	55
27895		44.02	11.34	0	39.2		-10	55
27900		44.32	11.34	0	39.2		-10	55
27920		44.66	11.34	0	39.2		-10	55
27940		44.67	11.34	0	39.2		-10	55
27955		44.67	11.34	0	39.2		-10	55
27960		44.68	11.34	0	39.2		-10	55
27980		44.97	11.34	0	39.2		-10	55
28000		45.31	11.34	0	39.2		-10	55
28020		45.73	11.34	0	39.2		-10	55
28040		45.7	11.34	0	39.2		-10	55
28060		45.94	11.34	0	39.2		-10	55
28080		45.99	11.34	0	39.2		-10	55
28085		45.99	11.34	0	39.2		-10	55
28100		46.39	11.34	0	39.2		-10	55
28120		46.63	11.34	0	39.2		-10	55
28140		46.73	11.34	0	39.2		-10	55
28145		46.73	11.34	0	39.2		-10	55
28160		46.62	11.34	0	39.2		-10	55
28180		47.02	11.34	0	39.2		-10	55
28200		47.34	11.34	0	39.2		-10	55
28205		47.34	11.34	0	39.2		-10	55
28220		47.8	11.34	0	39.2		-10	55
28240		47.61	11.34	0	39.2		-10	55
28260		47.66	11.34	0	39.2		-10	55
28270		47.66	11.41	0	39.2		-10	55
28280		47.91	11.41	0	39.2		-10	55
28300		48.29	11.41	0	39.2		-10	55
28320		48.24	11.41	0	39.2		-10	55
28330		48.24	11.41	0	39.2		-10	55
28340		48.22	11.41	0	39.2		-10	55
28360		48.18	11.41	0	39.2		-10	55
28380		48.44	11.41	0	39.2		-10	55
28395		48.44	11.41	0	39.2		-10	55
28400		48.6	11.41	0	39.2		-10	55
28420		48.74	11.41	0	39.2		-10	55
28440		48.85	11.41	0	39.2		-10	55
28455		48.85	11.41	0	39.2		-10	55
28460		48.69	11.41	0	39.2		-10	55
28480		48.95	11.41	0	39.2		-10	55
28500		48.91	11.41	0	39.2		-10	55
28520		49.06	11.41	0	39.2		-10	55
28540		49.14	11.41	0	39.2		-10	55
28560		49.02	11.41	0	39.2		-10	55
28580		49.27	11.41	0	39.2		-10	55
28600		49.16	11.41	0	39.2		-10	55
28620		49.21	11.41	0	39.2		-10	55
28640		49.05	11.41	0	39.2		-10	55
28645		49.05	11.41	0	39.2		-10	55
28660		48.88	11.41	0	39.2		-10	55
28680		48.92	11.41	0	39.2		-10	55
28700		49.15	11.41	0	39.2		-10	55
28705		49.15	11.41	0	39.2		-10	55
28720		49.1	11.41	0	39.2		-10	55
28740		48.88	11.41	0	39.2		-10	55
28760		48.56	11.41	0	39.2		-10	55
28770		48.56	11.59	0	39.2		-10	55
28780		48.77	11.59	0	39.2		-10	55
28800		48.68	11.59	0	39.2		-10	55
28820		48.64	11.59	0	39.2		-10	55
28830		48.64	11.59	0	39.2		-10	55
28840		48.39	11.59	0	39.2		-10	55
28860		48.27	11.59	0	39.2		-10	55
28880		48.02	11.59	0	39.2		-10	55
28895		48.02	11.59	0	39.2		-10	55
28900		48.02	11.59	0	39.2		-10	55
28920		47.84	11.59	0	39.2		-10	55
28940		47.7	11.59	0	39.2		-10	55
28955		47.7	11.59	0	39.2		-10	55
28960		47.17	11.59	0	39.2		-10	55
28980		47.23	11.59	0	39.2		-10	55
29000		46.89	11.59	0	39.2		-10	55
29020		46.76	11.59	0	39.2		-10	55
29040		46.36	11.59	0	39.2		-10	55
29060		46.25	11.59	0	39.2		-10	55
29080		45.96	11.59	0	39.2		-10	55
29100		45.99	11.59	0	39.2		-10	55
29120		45.7	11.59	0	39.2		-10	55
29140		45.2	11.59	0	39.2		-10	55
29160		45.07	11.59	0	39.2		-10	55
29180		45.1	11.59	0	39.2		-10	55
29200		44.87	11.59	0	39.2		-10	55
29205		44.87	11.59	0	39.2		-10	55
29220		44.69	11.59	0	39.2		-10	55
29240		44.33	11.59	0	39.2		-10	55
29260		44.08	11.59	0	39.2		-10	55
29265		44.08	11.59	0	39.2		-10	55
29280		43.9	11.59	0	39.2		-10	55
29300		43.9	11.59	0	39.2		-10	55
29320		43.66	11.59	0	39.2		-10	55
29330		43.66	11.34	0	39.2		-10	55
29340		43.53	11.34	0	39.2		-10	55
29360		43.27	11.34	0	39.2		-10	55
29380		43.02	11.34	0	39.2		-10	55
29395		43.02	11.34	0	39.2		-10	55
29400		43.04	11.34	0	39.2		-10	55
29420		42.7	11.34	0	39.2		-10	55
29440		42.46	11.34	0	39.2		-10	55
29455		42.46	11.34	0	39.2		-10	55
29460		42.15	11.34	0	39.2		-10	55
29480		42.29	11.34	0	39.2		-10	55
29500		42.15	11.34	0	39.2		-10	55
29515		42.15	11.34	0	39.2		-10	55
29520		41.89	11.34	0	39.2		-10	55
29540		41.65	11.34	0	39.2		-10	55
29560		41.29	11.34	0	39.2		-10	55
29580		41.34	11.34	0	39.2		-10	55
29600		41.26	11.34	0	39.2		-10	55
29620		41.18	11.34	0	39.2		-10	55
29640		40.82	11.34	0	39.2		-10	55
29660		40.58	11.34	0	39.2		-10	55
29680		40.57	11.34	0	39.2		-10	55
29700		40.71	11.34	0	39.2		-10	55
29705		40.71	11.34	0	39.2		-10	55
29720		40.28	11.34	0	39.2		-10	55
29740		40.22	11.34	0	39.2		-10	55
29760		39.97	11.34	0	39.2		-10	55
29765		39.97	11.34	0	39.2		-10	55
29780		39.88	11.34	0	39.2		-10	55
29800		39.97	11.34	0	39.2		-10	55
29820		39.7	11.34	0	39.2		-10	55
29830		39.7	11.44	0	39.2		-10	55
29840		39.68	11.44	0	39.2		-10	55
29860		39.34	11.44	0	39.2		-10	55
29880		39.5	11.44	0	39.2		-10	55
29890		39.5	11.44	0	39.2		-10	55
29900		39.53	11.44	0	39.2		-10	55
29920		39.42	11.44	0	39.2		-10	55
29940		39.37	11.44	0	39.2		-10	55
29955		39.37	11.44	0	39.2		-10	55
29960		39.12	11.44	0	39.2		-10	55
29980		39.17	11.44	0	39.2		-10	55
30000		39.44	11.44	0	39.2		-10	55
30015		39.44	11.44	0	39.2		-10	55
30020		39.34	11.44	0	39.2		-10	55
30040		39.3	11.44	0	39.2		-10	55
30060		39.15	11.44	0	39.2		-10	55
30080		39.29	11.44	0	39.2		-10	55
30100		39.45	11.44	0	39.2		-10	55
30120		39.35	11.44	0	39.2		-10	55
30140		39.33	11.44	0	39.2		-10	55
30160		39.42	11.44	0	39.2		-10	55
30180		39.51	11.44	0	39.2		-10	55
30200		39.65	11.44	0	39.2		-10	55
30205		39.65	11.44	0	39.2		-10	55
30220		39.67	11.44	0	39.2		-10	55
30240		39.73	11.44	0	39.2		-10	55
30260		39.84	11.44	0	39.2		-10	55
30265		39.84	11.44	0	39.2		-10	55
30280		39.93	11.44	0	39.2		-10	55
30300		40.31	11.44	0	39.2		-10	55
30320		40.41	11.44	0	39.2		-10	55
30330		40.41	11.34	0	39.2		-10	55
30340		40.29	11.34	0	39.2		-10	55
30360		40.57	11.34	0	39.2		-10	55
30380		40.86	11.34	0	39.2		-10	55
30390		40.86	11.34	0	39.2		-10	55
30400		41.08	11.34	0	39.2		-10	55
30420		41.35	11.34	0	39.2		-10	55
30440		41.28	11.34	0	39.2		-10	55
30455		41.28	11.34	0	39.2		-10	55
30460		41.48	11.34	0	39.2		-10	55
30480		41.84	11.34	0	39.2		-10	55
30500		42.31	11.34	0	39.2		-10	55
30515		42.31	11.34	0	39.2		-10	55
30520		42.48	11.34	0	39.2		-10	55
30540		42.38	11.34	0	39.2		-10	55
30560		42.69	11.34	0	39.2		-10	55
30580		43.01	11.34	0	39.2		-10	55
30600		43.21	11.34	0	39.2		-10	55
30620		43.55	11.34	0	39.2		-10	55
30640		43.42	11.34	0	39.2		-10	55
30660		43.69	11.34	0	39.2		-10	55
30680		44.04	11.34	0	39.2		-10	55
30700		44.29	11.34	0	39.2		-10	55
30705		44.29	11.34	0	39.2		-10	55
30720		44.45	11.34	0	39.2		-10	55
30740		44.54	11.34	0	39.2		-10	55
30760		44.87	11.34	0	39.2		-10	55
30765		44.87	11.34	0	39.2		-10	55
30780		45.09	11.34	0	39.2		-10	55
30800		45.51	11.34	0	39.2		-10	55
30820		45.54	11.34	0	39.2		-10	55
30825		45.54	11.34	0	39.2		-10	55
30840		45.49	11.34	0	39.2		-10	55
30860		45.8	11.34	0	39.2		-10	55
30880		46.28	11.34	0	39.2		-10	55
30890		46.28	11.69	0	39.2		-10	55
30900		46.38	11.69	0	39.2		-10	55
30920		46.54	11.69	0	39.2		-10	55
30940		46.47	11.69	0	39.2		-10	55
30950		46.47	11.69	0	39.2		-10	55
30960		46.74	11.69	0	39.2		-10	55
30980		47.07	11.69	0	39.2		-10	55
31000		47.38	11.69	0	39.2		-10	55
31015		47.38	11.69	0	39.2		-10	55
31020		47.48	11.69	0	39.2		-10	55
31040		47.52	11.69	0	39.2		-10	55
31060		47.62	11.69	0	39.2		-10	55
31075		47.62	11.69	0	39.2		-10	55
31080		47.87	11.69	0	39.2		-10	55
31100		48.18	11.69	0	39.2		-10	55
31120		48.34	11.69	0	39.2		-10	55
31140		48.11	11.69	0	39.2		-10	55
31160		48.34	11.69	0	39.2		-10	55
31180		48.59	11.69	0	39.2		-10	55
31200		48.6	11.69	0	39.2		-10	55
31220		48.82	11.69	0	39.2		-10	55
31240		48.42	11.69	0	39.2		-10	55
31260		48.77	11.69	0	39.2		-10	55
31265		48.77	11.69	0	39.2		-10	55
31280		48.95	11.69	0	39.2		-10	55
31300		49.22	11.69	0	39.2		-10	55
31320		49.13	11.69	0	39.2		-10	55
31325		49.13	11.69	0	39.2		-10	55
31340		48.83	11.69	0	39.2		-10	55
31360		48.86	11.69	0	39.2		-10	55
31380		48.97	11.69	0	39.2		-10	55
31390		48.97	11.64	0	39.2		-10	55
31400		49.27	11.64	0	39.2		-10	55
31420		49.16	11.64	0	39.2		-10	55
31440		48.86	11.64	0	39.2		-10	55
31455		48.86	11.64	0	39.2		-10	55
31460		48.88	11.64	0	39.2		-10	55
31480		48.88	11.64	0	39.2		-10	55
31500		49.09	11.64	0	39.2		-10	55
31515		49.09	11.64	0	39.2		-10	55
31520		48.75	11.64	0	39.2		-10	55
31540		48.75	11.64	0	39.2		-10	55
31560		48.56	11.64	0	39.2		-10	55
31575		48.56	11.64	0	39.2		-10	55
31580		48.63	11.64	0	39.2		-10	55
31600		48.51	11.64	0	39.2		-10	55
31620		48.42	11.64	0	39.2		-10	55
31640		48.02	11.64	0	39.2		-10	55
31660		47.82	11.64	0	39.2		-10	55
31680		47.86	11.64	0	39.2		-10	55
31700		47.73	11.64	0	39.2		-10	55
31720		47.5	11.64	0	39.2		-10	55
31740		47.03	11.64	0	39.2		-10	55
31760		47.07	11.64	0	39.2		-10	55
31780		46.78	11.64	0	39.2		-10	55
31800		46.58	11.64	0	39.2		-10	55
31820		46.38	11.64	0	39.2		-10	55
31825		46.38	11.64	0	39.2		-10	55
31840		45.87	11.64	0	39.2		-10	55
31860		45.75	11.64	0	39.2		-10	55
31880		45.57	11.64	0	39.2		-10	55
31890		45.57	11.62	0	39.2		-10	55
31900		45.55	11.62	0	39.2		-10	55
31920		45.28	11.62	0	39.2		-10	55
31940		44.87	11.62	0	39.2		-10	55
31950		44.87	11.62	0	39.2		-10	55
31960		44.7	11.62	0	39.2		-10	55
31980		44.74	11.62	0	39.2		-10	55
32000		44.39	11.62	0	39.2		-10	55
32015		44.39	11.62	0	39.2		-10	55
32020		44.34	11.62	0	39.2		-10	55
32040		43.96	11.62	0	39.2		-10	55
32060		43.66	11.62	0	39.2		-10	55
32075		43.66	11.62	0	39.2		-10	55
32080		43.63	11.62	0	39.2		-10	55
32100		43.66	11.62	0	39.2		-10	55
32120		43.34	11.62	0	39.2		-10	55
32135		43.34	11.62	0	39.2		-10	55
32140		42.96	11.62	0	39.2		-10	55
32160		42.87	11.62	0	39.2		-10	55
32180		42.9	11.62	0	39.2		-10	55
[truncated: 189 more rows]
