# Supplementary material for: Clinical identification of the stimulus intensity to measure temporal summation of second pain
Source: Sci Rep. 2022 Jul 28;12:12915. doi: 10.1038/s41598-022-17171-6 (PMC9334644; doi:10.1038/s41598-022-17171-6)
Supplement: Supplementary file 2 — Supplementary Information 2. [file 41598_2022_17171_MOESM2_ESM.zip › 62 PT.xlsx]

## Sheet: Sheet1
Timestamp [msec]	Heater [C]	Tec [C]	Water [C]	COVAS	Baseline [C]	Events	LimiterMin [C]	LimiterMax [C]
45		39.85
65		39.7
85		39.71
95		39.71	11.31	0	39.8		-10	55
105		39.73	11.31	0	39.8		-10	55
125		39.94	11.31	0	39.8		-10	55
145		39.97	11.31	0	39.8		-10	55
160		39.97	11.31	0	39.8		-10	55
165		39.7	11.31	0	39.8		-10	55
185		39.56	11.31	0	39.8		-10	55
205		39.77	11.31	0	39.8		-10	55
220		39.77	11.31	0	39.8		-10	55
225		40.05	11.31	0	39.8		-10	55
245		39.83	11.31	0	39.8		-10	55
265		39.84	11.31	0	39.8		-10	55
285		39.53	11.31	0	39.8		-10	55
305		39.91	11.31	0	39.8		-10	55
325		40.06	11.31	0	39.8		-10	55
345		39.79	11.31	0	39.8		-10	55
350		39.79	11.31	0	39.8		-10	55
365		39.74	11.31	0	39.8		-10	55
385		39.68	11.31	0	39.8		-10	55
405		39.69	11.31	0	39.8		-10	55
410		39.69	11.31	0	39.8		-10	55
425		40.04	11.31	0	39.8		-10	55
445		39.85	11.31	0	39.8		-10	55
465		39.7	11.31	0	39.8		-10	55
470		39.7	11.31	0	39.8		-10	55
485		39.59	11.31	0	39.8		-10	55
505		39.83	11.31	0	39.8		-10	55
525		39.99	11.31	0	39.8		-10	55
535		39.99	11.31	0	39.8		-10	55
545		39.97	11.31	0	39.8		-10	55
565		39.79	11.31	0	39.8		-10	55
585		39.71	11.31	0	39.8		-10	55
595		39.71	11.27	0	39.8		-10	55
605		39.87	11.27	0	39.8		-10	55
625		39.82	11.27	0	39.8		-10	55
645		39.84	11.27	0	39.8		-10	55
660		39.84	11.27	0	39.8		-10	55
665		39.78	11.27	0	39.8		-10	55
685		39.58	11.27	0	39.8		-10	55
705		39.73	11.27	0	39.8		-10	55
720		39.73	11.27	0	39.8		-10	55
725		40.06	11.27	0	39.8		-10	55
745		39.95	11.27	0	39.8		-10	55
765		39.82	11.27	0	39.8		-10	55
785		39.54	11.27	0	39.8		-10	55
805		39.66	11.27	0	39.8		-10	55
825		39.94	11.27	0	39.8		-10	55
845		39.76	11.27	0	39.8		-10	55
865		39.8	11.27	0	39.8		-10	55
885		39.58	11.27	0	39.8		-10	55
905		39.77	11.27	0	39.8		-10	55
910		39.77	11.27	0	39.8		-10	55
925		40.01	11.27	0	39.8		-10	55
945		40.12	11.27	0	39.8		-10	55
965		39.7	11.27	0	39.8		-10	55
970		39.7	11.27	0	39.8		-10	55
985		39.72	11.27	0	39.8		-10	55
1005		39.75	11.27	0	39.8		-10	55
1025		39.97	11.27	0	39.8		-10	55
1035		39.97	11.27	0	39.8		-10	55
1045		39.86	11.27	0	39.8		-10	55
1065		39.82	11.27	0	39.8		-10	55
1085		39.59	11.27	0	39.8		-10	55
1095		39.59	11.19	0	39.8		-10	55
1105		39.75	11.19	0	39.8		-10	55
1125		39.94	11.19	0	39.8		-10	55
1145		39.98	11.19	0	39.8		-10	55
1160		39.98	11.19	0	39.8		-10	55
1165		39.69	11.19	0	39.8		-10	55
1185		39.64	11.19	0	39.8		-10	55
1205		40.02	11.19	0	39.8		-10	55
1220		40.02	11.19	0	39.8		-10	55
1225		40.08	11.19	0	39.8		-10	55
1245		39.88	11.19	0	39.8		-10	55
1265		39.69	11.19	0	39.8		-10	55
1285		39.5	11.19	0	39.8		-10	55
1305		39.83	11.19	0	39.8		-10	55
1325		40	11.19	0	39.8		-10	55
1345		39.91	11.19	0	39.8		-10	55
1365		39.89	11.19	0	39.8		-10	55
1385		39.7	11.19	0	39.8		-10	55
1405		39.81	11.19	0	39.8		-10	55
1410		39.81	11.19	0	39.8		-10	55
1425		39.87	11.19	0	39.8		-10	55
1445		39.78	11.19	0	39.8		-10	55
1465		39.93	11.19	0	39.8		-10	55
1470		39.93	11.19	0	39.8		-10	55
1485		39.62	11.19	0	39.8		-10	55
1505		39.81	11.19	0	39.8		-10	55
1525		40.05	11.19	0	39.8		-10	55
1530		40.05	11.19	0	39.8		-10	55
1545		39.91	11.19	0	39.8		-10	55
1565		39.72	11.19	0	39.8		-10	55
1585		39.65	11.19	0	39.8		-10	55
1595		39.65	11.32	0	39.8		-10	55
1605		39.72	11.32	0	39.8		-10	55
1625		39.88	11.32	0	39.8		-10	55
1645		39.89	11.32	0	39.8		-10	55
1660		39.89	11.32	0	39.8		-10	55
1665		39.67	11.32	0	39.8		-10	55
1685		39.66	11.32	0	39.8		-10	55
1705		39.83	11.32	0	39.8		-10	55
1720		39.83	11.32	0	39.8		-10	55
1725		40.08	11.32	0	39.8		-10	55
1745		39.83	11.32	0	39.8		-10	55
1765		39.83	11.32	0	39.8		-10	55
1780		39.83	11.32	0	39.8		-10	55
1785		39.73	11.32	0	39.8		-10	55
1805		39.88	11.32	0	39.8		-10	55
1825		39.96	11.32	0	39.8		-10	55
1845		40.09	11.32	0	39.8		-10	55
1865		39.68	11.32	0	39.8		-10	55
1885		39.61	11.32	0	39.8		-10	55
1905		39.98	11.32	0	39.8		-10	55
1925		40.01	11.32	0	39.8		-10	55
1945		40.03	11.32	0	39.8		-10	55
1965		39.7	11.32	0	39.8		-10	55
1970		39.7	11.32	0	39.8		-10	55
1985		39.53	11.32	0	39.8		-10	55
2005		39.74	11.32	0	39.8		-10	55
2025		39.97	11.32	0	39.8		-10	55
2030		39.97	11.32	0	39.8		-10	55
2045		39.9	11.32	0	39.8		-10	55
2065		39.81	11.32	0	39.8		-10	55
2085		39.48	11.32	0	39.8		-10	55
2095		39.48	11.12	0	39.8		-10	55
2105		39.78	11.12	0	39.8		-10	55
2125		40.08	11.12	0	39.8		-10	55
2145		40.07	11.12	0	39.8		-10	55
2155		40.07	11.12	0	39.8		-10	55
2165		39.68	11.12	0	39.8		-10	55
2185		39.52	11.12	0	39.8		-10	55
2205		39.68	11.12	0	39.8		-10	55
2220		39.68	11.12	0	39.8		-10	55
2225		40.05	11.12	0	39.8		-10	55
2245		39.83	11.12	0	39.8		-10	55
2265		39.72	11.12	0	39.8		-10	55
2280		39.72	11.12	0	39.8		-10	55
2285		39.57	11.12	0	39.8		-10	55
2305		39.81	11.12	0	39.8		-10	55
2325		39.81	11.12	0	39.8		-10	55
2345		39.91	11.12	0	39.8		-10	55
2365		39.75	11.12	0	39.8		-10	55
2385		39.63	11.12	0	39.8		-10	55
2405		39.83	11.12	0	39.8		-10	55
2425		39.93	11.12	0	39.8		-10	55
2445		39.89	11.12	0	39.8		-10	55
2465		39.67	11.12	0	39.8		-10	55
2470		39.67	11.12	0	39.8		-10	55
2485		39.54	11.12	0	39.8		-10	55
2505		39.87	11.12	0	39.8		-10	55
2525		40.14	11.12	0	39.8		-10	55
2530		40.14	11.12	0	39.8		-10	55
2545		39.96	11.12	0	39.8		-10	55
2565		39.74	11.12	0	39.8		-10	55
2585		39.59	11.12	0	39.8		-10	55
2595		39.59	11.02	0	39.8		-10	55
2605		39.83	11.02	0	39.8		-10	55
2625		40.05	11.02	0	39.8		-10	55
2645		39.88	11.02	0	39.8		-10	55
2655		39.88	11.02	0	39.8		-10	55
2665		39.78	11.02	0	39.8		-10	55
2685		39.7	11.02	0	39.8		-10	55
2705		39.74	11.02	0	39.8		-10	55
2720		39.74	11.02	0	39.8		-10	55
2725		40.05	11.02	0	39.8		-10	55
2745		39.76	11.02	0	39.8		-10	55
2765		39.77	11.02	0	39.8		-10	55
2780		39.77	11.02	0	39.8		-10	55
2785		39.58	11.02	0	39.8		-10	55
2805		39.85	11.02	0	39.8		-10	55
2825		40.08	11.02	0	39.8		-10	55
2845		40.03	11.02	0	39.8		-10	55
2865		39.7	11.02	0	39.8		-10	55
2885		39.62	11.02	0	39.8		-10	55
2905		39.79	11.02	0	39.8		-10	55
2925		39.87	11.02	0	39.8		-10	55
2945		39.9	11.02	0	39.8		-10	55
2965		39.69	11.02	0	39.8		-10	55
2970		39.69	11.02	0	39.8		-10	55
2985		39.67	11.02	0	39.8		-10	55
3005		39.69	11.02	0	39.8		-10	55
3025		39.92	11.02	0	39.8		-10	55
3030		39.92	11.02	0	39.8		-10	55
3045		39.8	11.02	0	39.8		-10	55
3065		39.88	11.02	0	39.8		-10	55
3085		39.59	11.02	0	39.8		-10	55
3090		39.59	11.02	0	39.8		-10	55
3105		39.82	11.02	0	39.8		-10	55
3125		39.91	11.02	0	39.8		-10	55
3145		39.89	11.02	0	39.8		-10	55
3155		39.89	11.41	0	39.8		-10	55
3165		39.82	11.41	0	39.8		-10	55
3185		39.67	11.41	0	39.8		-10	55
3205		39.78	11.41	0	39.8		-10	55
3215		39.78	11.41	0	39.8		-10	55
3225		40.04	11.41	0	39.8		-10	55
3245		39.9	11.41	0	39.8		-10	55
3265		39.77	11.41	0	39.8		-10	55
3280		39.77	11.41	0	39.8		-10	55
3285		39.82	11.41	0	39.8		-10	55
3305		39.75	11.41	0	39.8		-10	55
3325		39.85	11.41	0	39.8		-10	55
3340		39.85	11.41	0	39.8		-10	55
3345		39.94	11.41	0	39.8		-10	55
3365		39.7	11.41	0	39.8		-10	55
3385		39.67	11.41	0	39.8		-10	55
3405		39.67	11.41	0	39.8		-10	55
3425		40.03	11.41	0	39.8		-10	55
3445		40.05	11.41	0	39.8		-10	55
3465		39.76	11.41	0	39.8		-10	55
3485		39.69	11.41	0	39.8		-10	55
3505		39.73	11.41	0	39.8		-10	55
3525		39.96	11.41	0	39.8		-10	55
3530		39.96	11.41	0	39.8		-10	55
3545		39.89	11.41	0	39.8		-10	55
3565		39.76	11.41	0	39.8		-10	55
3585		39.68	11.41	0	39.8		-10	55
3590		39.68	11.41	0	39.8		-10	55
3605		39.78	11.41	0	39.8		-10	55
3625		40.04	11.41	0	39.8		-10	55
3645		39.86	11.41	0	39.8		-10	55
3655		39.86	10.99	0	39.8		-10	55
3665		39.82	10.99	0	39.8		-10	55
3685		39.45	10.99	0	39.8		-10	55
3705		39.61	10.99	0	39.8		-10	55
3715		39.61	10.99	0	39.8		-10	55
3725		39.88	10.99	0	39.8		-10	55
3745		39.85	10.99	0	39.8		-10	55
3765		39.55	10.99	0	39.8		-10	55
3780		39.55	10.99	0	39.8		-10	55
3785		39.64	10.99	0	39.8		-10	55
3805		39.64	10.99	0	39.8		-10	55
3825		39.97	10.99	0	39.8		-10	55
3840		39.97	10.99	0	39.8		-10	55
3845		39.85	10.99	0	39.8		-10	55
3865		39.74	10.99	0	39.8		-10	55
3885		39.59	10.99	0	39.8		-10	55
3905		39.79	10.99	0	39.8		-10	55
3925		39.9	10.99	0	39.8		-10	55
3945		39.96	10.99	0	39.8		-10	55
3965		39.62	10.99	0	39.8		-10	55
3985		39.69	10.99	0	39.8		-10	55
4005		39.72	10.99	0	39.8		-10	55
4025		39.9	10.99	0	39.8		-10	55
4030		39.9	10.99	0	39.8		-10	55
4045		39.98	10.99	0	39.8		-10	55
4065		39.84	10.99	0	39.8		-10	55
4085		39.69	10.99	0	39.8		-10	55
4090		39.69	10.99	0	39.8		-10	55
4105		39.78	10.99	0	39.8		-10	55
4125		39.98	10.99	0	39.8		-10	55
4145		40.04	10.99	0	39.8		-10	55
4155		40.04	11.01	0	39.8		-10	55
4165		39.74	11.01	0	39.8		-10	55
4185		39.66	11.01	0	39.8		-10	55
4205		39.78	11.01	0	39.8		-10	55
4215		39.78	11.01	0	39.8		-10	55
4225		39.98	11.01	0	39.8		-10	55
4245		40.01	11.01	0	39.8		-10	55
4265		39.84	11.01	0	39.8		-10	55
4280		39.84	11.01	0	39.8		-10	55
4285		39.7	11.01	0	39.8		-10	55
4305		39.57	11.01	0	39.8		-10	55
4325		39.79	11.01	0	39.8		-10	55
4340		39.79	11.01	0	39.8		-10	55
4345		39.93	11.01	0	39.8		-10	55
4365		39.72	11.01	0	39.8		-10	55
4385		39.47	11.01	0	39.8		-10	55
4400		39.47	11.01	0	39.8		-10	55
4405		39.86	11.01	0	39.8		-10	55
4425		40.01	11.01	0	39.8		-10	55
4445		39.89	11.01	0	39.8		-10	55
4465		39.86	11.01	0	39.8		-10	55
4485		39.69	11.01	0	39.8		-10	55
4505		39.86	11.01	0	39.8		-10	55
4525		39.88	11.01	0	39.8		-10	55
4545		39.9	11.01	0	39.8		-10	55
4565		39.68	11.01	0	39.8		-10	55
4585		39.74	11.01	0	39.8		-10	55
4590		39.74	11.01	0	39.8		-10	55
4605		39.67	11.01	0	39.8		-10	55
4625		39.88	11.01	0	39.8		-10	55
4645		39.87	11.01	0	39.8		-10	55
4650		39.87	11.01	0	39.8		-10	55
4665		39.67	11.01	0	39.8		-10	55
4685		39.59	11.01	0	39.8		-10	55
4705		39.7	11.01	0	39.8		-10	55
4715		39.7	11.31	0	39.8		-10	55
4725		40.02	11.31	0	39.8		-10	55
4745		40.06	11.31	0	39.8		-10	55
4765		39.83	11.31	0	39.8		-10	55
4775		39.83	11.31	0	39.8		-10	55
4785		39.84	11.31	0	39.8		-10	55
4805		39.86	11.31	0	39.8		-10	55
4825		40.05	11.31	0	39.8		-10	55
4840		40.05	11.31	0	39.8		-10	55
4845		40.02	11.31	0	39.8		-10	55
4865		39.71	11.31	0	39.8		-10	55
4885		39.7	11.31	0	39.8		-10	55
4900		39.7	11.31	0	39.8		-10	55
4905		39.68	11.31	0	39.8		-10	55
4925		39.92	11.31	0	39.8		-10	55
4945		39.81	11.31	0	39.8		-10	55
4965		39.68	11.31	0	39.8		-10	55
4985		39.5	11.31	0	39.8		-10	55
5005		39.86	11.31	0	39.8		-10	55
5025		39.83	11.31	0	39.8		-10	55
5045		39.9	11.31	0	39.8		-10	55
5065		39.71	11.31	0	39.8		-10	55
5085		39.6	11.31	0	39.8		-10	55
5090		39.6	11.31	0	39.8		-10	55
5105		39.71	11.31	0	39.8		-10	55
5125		39.8	11.31	0	39.8		-10	55
5145		40.07	11.31	0	39.8		-10	55
5150		40.07	11.31	0	39.8		-10	55
5165		39.93	11.31	0	39.8		-10	55
5185		39.67	11.31	0	39.8		-10	55
5205		39.83	11.31	0	39.8		-10	55
5215		39.83	10.83	0	39.8		-10	55
5225		40.13	10.83	0	39.8		-10	55
5245		40.23	10.83	0	39.8		-10	55
5265		40.09	10.83	0	39.8		-10	55
5275		40.09	10.83	0	39.8		-10	55
5285		39.91	10.83	0	39.8		-10	55
5305		40.03	10.83	0	39.8		-10	55
5325		40.52	10.83	0	39.8		-10	55
5340		40.52	10.83	0	39.8		-10	55
5345		40.49	10.83	0	39.8		-10	55
5365		40.45	10.83	0	39.8		-10	55
5385		40.55	10.83	0	39.8		-10	55
5400		40.55	10.83	0	39.8		-10	55
5405		40.52	10.83	0	39.8		-10	55
5425		41.1	10.83	0	39.8		-10	55
5445		41.32	10.83	0	39.8		-10	55
5465		41.32	10.83	0	39.8		-10	55
5485		41.24	10.83	0	39.8		-10	55
5505		41.49	10.83	0	39.8		-10	55
5525		41.89	10.83	0	39.8		-10	55
5545		42.19	10.83	0	39.8		-10	55
5565		42.12	10.83	0	39.8		-10	55
5585		41.99	10.83	0	39.8		-10	55
5590		41.99	10.83	0	39.8		-10	55
5605		42.26	10.83	0	39.8		-10	55
5625		42.85	10.83	0	39.8		-10	55
5645		42.87	10.83	0	39.8		-10	55
5650		42.87	10.83	0	39.8		-10	55
5665		43.07	10.83	0	39.8		-10	55
5685		43.11	10.83	0	39.8		-10	55
5705		43.34	10.83	0	39.8		-10	55
5710		43.34	10.83	0	39.8		-10	55
5725		43.8	10.83	0	39.8		-10	55
5745		44.02	10.83	0	39.8		-10	55
5765		43.98	10.83	0	39.8		-10	55
5775		43.98	10.94	0	39.8		-10	55
5785		44.04	10.94	0	39.8		-10	55
5805		44.29	10.94	0	39.8		-10	55
5825		44.45	10.94	0	39.8		-10	55
5835		44.45	10.94	0	39.8		-10	55
5845		44.65	10.94	0	39.8		-10	55
5865		44.83	10.94	0	39.8		-10	55
5885		44.84	10.94	0	39.8		-10	55
5900		44.84	10.94	0	39.8		-10	55
5905		45.25	10.94	0	39.8		-10	55
5925		45.56	10.94	0	39.8		-10	55
5945		45.86	10.94	0	39.8		-10	55
5965		45.61	10.94	0	39.8		-10	55
5985		45.62	10.94	0	39.8		-10	55
6005		45.93	10.94	0	39.8		-10	55
6025		46.17	10.94	0	39.8		-10	55
6045		46.35	10.94	0	39.8		-10	55
6065		46.38	10.94	0	39.8		-10	55
6085		46.43	10.94	0	39.8		-10	55
6105		46.68	10.94	0	39.8		-10	55
6125		47.05	10.94	0	39.8		-10	55
6145		47.09	10.94	0	39.8		-10	55
6150		47.09	10.94	0	39.8		-10	55
6165		46.97	10.94	0	39.8		-10	55
6185		47.09	10.94	0	39.8		-10	55
6205		47.51	10.94	0	39.8		-10	55
6210		47.51	10.94	0	39.8		-10	55
6225		47.82	10.94	0	39.8		-10	55
6245		47.92	10.94	0	39.8		-10	55
6265		47.92	10.94	0	39.8		-10	55
6275		47.92	11.02	0	39.8		-10	55
6285		47.95	11.02	0	39.8		-10	55
6305		48.22	11.02	0	39.8		-10	55
6325		48.66	11.02	0	39.8		-10	55
6335		48.66	11.02	0	39.8		-10	55
6345		48.59	11.02	0	39.8		-10	55
6365		48.77	11.02	0	39.8		-10	55
6385		48.51	11.02	0	39.8		-10	55
6400		48.51	11.02	0	39.8		-10	55
6405		48.98	11.02	0	39.8		-10	55
6425		49.27	11.02	0	39.8		-10	55
6445		49.16	11.02	0	39.8		-10	55
6460		49.16	11.02	0	39.8		-10	55
6465		49.16	11.02	0	39.8		-10	55
6485		49.32	11.02	0	39.8		-10	55
6505		49.44	11.02	0	39.8		-10	55
6525		49.71	11.02	0	39.8		-10	55
6545		49.88	11.02	0	39.8		-10	55
6565		49.64	11.02	0	39.8		-10	55
6585		49.52	11.02	0	39.8		-10	55
6605		49.73	11.02	0	39.8		-10	55
6625		50.08	11.02	0	39.8		-10	55
6645		50.07	11.02	0	39.8		-10	55
6650		50.07	11.02	0	39.8		-10	55
6665		49.91	11.02	0	39.8		-10	55
6685		49.71	11.02	0	39.8		-10	55
6705		49.9	11.02	0	39.8		-10	55
6710		49.9	11.02	0	39.8		-10	55
6725		50.13	11.02	0	39.8		-10	55
6745		49.98	11.02	0	39.8		-10	55
6765		49.83	11.02	0	39.8		-10	55
6775		49.83	11.14	0	39.8		-10	55
6785		49.42	11.14	0	39.8		-10	55
6805		49.56	11.14	0	39.8		-10	55
6825		49.56	11.14	0	39.8		-10	55
6835		49.56	11.14	0	39.8		-10	55
6845		49.45	11.14	0	39.8		-10	55
6865		49.08	11.14	0	39.8		-10	55
6885		48.84	11.14	0	39.8		-10	55
6900		48.84	11.14	0	39.8		-10	55
6905		48.77	11.14	0	39.8		-10	55
6925		48.83	11.14	0	39.8		-10	55
6945		48.71	11.14	0	39.8		-10	55
6960		48.71	11.14	0	39.8		-10	55
6965		47.92	11.14	0	39.8		-10	55
6985		47.58	11.14	0	39.8		-10	55
7005		47.57	11.14	0	39.8		-10	55
7020		47.57	11.14	0	39.8		-10	55
7025		47.69	11.14	0	39.8		-10	55
7045		47.7	11.14	0	39.8		-10	55
7065		46.91	11.14	0	39.8		-10	55
7085		46.48	11.14	0	39.8		-10	55
7105		46.25	11.14	0	39.8		-10	55
7125		46.4	11.14	0	39.8		-10	55
7145		46.1	11.14	0	39.8		-10	55
7150		46.1	11.14	0	39.8		-10	55
7165		45.87	11.14	0	39.8		-10	55
7185		45.48	11.14	0	39.8		-10	55
7205		45.4	11.14	0	39.8		-10	55
7210		45.4	11.14	0	39.8		-10	55
7225		45.34	11.14	0	39.8		-10	55
7245		45.04	11.14	0	39.8		-10	55
7265		44.6	11.14	0	39.8		-10	55
7270		44.6	11.14	0	39.8		-10	55
7285		44.31	11.14	0	39.8		-10	55
7305		44.48	11.14	0	39.8		-10	55
7325		44.33	11.14	0	39.8		-10	55
7335		44.33	11.16	0	39.8		-10	55
7345		44.15	11.16	0	39.8		-10	55
7365		43.85	11.16	0	39.8		-10	55
7385		43.43	11.16	0	39.8		-10	55
7395		43.43	11.16	0	39.8		-10	55
7405		43.41	11.16	0	39.8		-10	55
7425		43.43	11.16	0	39.8		-10	55
7445		43.18	11.16	0	39.8		-10	55
7460		43.18	11.16	0	39.8		-10	55
7465		42.98	11.16	0	39.8		-10	55
7485		42.53	11.16	0	39.8		-10	55
7505		42.75	11.16	0	39.8		-10	55
7520		42.75	11.16	0	39.8		-10	55
7525		42.54	11.16	0	39.8		-10	55
7545		42.33	11.16	0	39.8		-10	55
7565		42.07	11.16	0	39.8		-10	55
7585		41.83	11.16	0	39.8		-10	55
7605		41.71	11.16	0	39.8		-10	55
7625		41.87	11.16	0	39.8		-10	55
7645		41.62	11.16	0	39.8		-10	55
7665		41.31	11.16	0	39.8		-10	55
7685		40.94	11.16	0	39.8		-10	55
7705		40.97	11.16	0	39.8		-10	55
7710		40.97	11.16	0	39.8		-10	55
7725		41.12	11.16	0	39.8		-10	55
7745		41.03	11.16	0	39.8		-10	55
7765		40.72	11.16	0	39.8		-10	55
7770		40.72	11.16	0	39.8		-10	55
7785		40.39	11.16	0	39.8		-10	55
7805		40.39	11.16	0	39.8		-10	55
7825		40.46	11.16	0	39.8		-10	55
7835		40.46	10.99	0	39.8		-10	55
7845		40.36	10.99	0	39.8		-10	55
7865		40.18	10.99	0	39.8		-10	55
7885		40.12	10.99	0	39.8		-10	55
7895		40.12	10.99	0	39.8		-10	55
7905		39.98	10.99	0	39.8		-10	55
7925		40.1	10.99	0	39.8		-10	55
7945		40.03	10.99	0	39.8		-10	55
7960		40.03	10.99	0	39.8		-10	55
7965		39.99	10.99	0	39.8		-10	55
7985		39.78	10.99	0	39.8		-10	55
8005		39.84	10.99	0	39.8		-10	55
8020		39.84	10.99	0	39.8		-10	55
8025		40.14	10.99	0	39.8		-10	55
8045		40.01	10.99	0	39.8		-10	55
8065		39.78	10.99	0	39.8		-10	55
8085		39.91	10.99	0	39.8		-10	55
8105		39.9	10.99	0	39.8		-10	55
8125		40.08	10.99	0	39.8		-10	55
8145		40.14	10.99	0	39.8		-10	55
8165		40.15	10.99	0	39.8		-10	55
8185		40.08	10.99	0	39.8		-10	55
8205		40.31	10.99	0	39.8		-10	55
8210		40.31	10.99	0	39.8		-10	55
8225		40.45	10.99	0	39.8		-10	55
8245		40.67	10.99	0	39.8		-10	55
8265		40.63	10.99	0	39.8		-10	55
8270		40.63	10.99	0	39.8		-10	55
8285		40.62	10.99	0	39.8		-10	55
8305		40.84	10.99	0	39.8		-10	55
8325		41.26	10.99	0	39.8		-10	55
8330		41.26	10.99	0	39.8		-10	55
8345		41.42	10.99	0	39.8		-10	55
8365		41.4	10.99	0	39.8		-10	55
8385		41.42	10.99	0	39.8		-10	55
8395		41.42	11.01	0	39.8		-10	55
8405		41.81	11.01	0	39.8		-10	55
8425		42.26	11.01	0	39.8		-10	55
8445		42.39	11.01	0	39.8		-10	55
8460		42.39	11.01	0	39.8		-10	55
8465		42.35	11.01	0	39.8		-10	55
8485		42.62	11.01	0	39.8		-10	55
8505		42.88	11.01	0	39.8		-10	55
8520		42.88	11.01	0	39.8		-10	55
8525		43.13	11.01	0	39.8		-10	55
8545		43.41	11.01	0	39.8		-10	55
8565		43.43	11.01	0	39.8		-10	55
8580		43.43	11.01	0	39.8		-10	55
8585		43.61	11.01	0	39.8		-10	55
8605		43.96	11.01	0	39.8		-10	55
8625		44.24	11.01	0	39.8		-10	55
8645		44.51	11.01	0	39.8		-10	55
8665		44.52	11.01	0	39.8		-10	55
8685		44.54	11.01	0	39.8		-10	55
8705		44.84	11.01	0	39.8		-10	55
8725		45.33	11.01	0	39.8		-10	55
8745		45.45	11.01	0	39.8		-10	55
8765		45.54	11.01	0	39.8		-10	55
8770		45.54	11.01	0	39.8		-10	55
8785		45.59	11.01	0	39.8		-10	55
8805		46.04	11.01	0	39.8		-10	55
8825		46.2	11.01	0	39.8		-10	55
8830		46.2	11.01	0	39.8		-10	55
8845		46.34	11.01	0	39.8		-10	55
8865		46.34	11.01	0	39.8		-10	55
8885		46.61	11.01	0	39.8		-10	55
8895		46.61	10.84	0	39.8		-10	55
8905		46.91	10.84	0	39.8		-10	55
8925		47.28	10.84	0	39.8		-10	55
8945		47.49	10.84	0	39.8		-10	55
8955		47.49	10.84	0	39.8		-10	55
8965		47.46	10.84	0	39.8		-10	55
8985		47.69	10.84	0	39.8		-10	55
9005		47.76	10.84	0	39.8		-10	55
9020		47.76	10.84	0	39.8		-10	55
9025		48.15	10.84	0	39.8		-10	55
9045		48.22	10.84	0	39.8		-10	55
9065		48.53	10.84	0	39.8		-10	55
9080		48.53	10.84	0	39.8		-10	55
9085		48.36	10.84	0	39.8		-10	55
9105		48.65	10.84	0	39.8		-10	55
9125		48.85	10.84	0	39.8		-10	55
9145		49.21	10.84	0	39.8		-10	55
9165		49.05	10.84	0	39.8		-10	55
9185		49.11	10.84	0	39.8		-10	55
9205		49.41	10.84	0	39.8		-10	55
9225		49.66	10.84	0	39.8		-10	55
9245		49.66	10.84	0	39.8		-10	55
9265		49.67	10.84	0	39.8		-10	55
9270		49.67	10.84	0	39.8		-10	55
9285		49.74	10.84	0	39.8		-10	55
9305		49.85	10.84	0	39.8		-10	55
9325		49.98	10.84	0	39.8		-10	55
9330		49.98	10.84	0	39.8		-10	55
9345		50.17	10.84	0	39.8		-10	55
9365		50.21	10.84	0	39.8		-10	55
9385		50.05	10.84	0	39.8		-10	55
9395		50.05	11.12	0	39.8		-10	55
9405		50.31	11.12	0	39.8		-10	55
9425		50.24	11.12	0	39.8		-10	55
9445		50.25	11.12	0	39.8		-10	55
9455		50.25	11.12	0	39.8		-10	55
9465		50.1	11.12	0	39.8		-10	55
9485		50.03	11.12	0	39.8		-10	55
9505		50.06	11.12	0	39.8		-10	55
9520		50.06	11.12	0	39.8		-10	55
9525		50.01	11.12	0	39.8		-10	55
9545		50	11.12	0	39.8		-10	55
9565		49.42	11.12	0	39.8		-10	55
9580		49.42	11.12	0	39.8		-10	55
9585		49.22	11.12	0	39.8		-10	55
9605		49.4	11.12	0	39.8		-10	55
9625		49.48	11.12	0	39.8		-10	55
9645		48.88	11.12	0	39.8		-10	55
9665		48.75	11.12	0	39.8		-10	55
9685		48.27	11.12	0	39.8		-10	55
9705		48.33	11.12	0	39.8		-10	55
9725		48.22	11.12	0	39.8		-10	55
9745		47.82	11.12	0	39.8		-10	55
9765		47.48	11.12	0	39.8		-10	55
9770		47.48	11.12	0	39.8		-10	55
9785		47.07	11.12	0	39.8		-10	55
9805		46.83	11.12	0	39.8		-10	55
9825		46.9	11.12	0	39.8		-10	55
9830		46.9	11.12	0	39.8		-10	55
9845		46.71	11.12	0	39.8		-10	55
9865		46.33	11.12	0	39.8		-10	55
9885		45.88	11.12	0	39.8		-10	55
9895		45.88	10.98	0	39.8		-10	55
9905		45.85	10.98	0	39.8		-10	55
9925		45.8	10.98	0	39.8		-10	55
9945		45.44	10.98	0	39.8		-10	55
9955		45.44	10.98	0	39.8		-10	55
9965		45.2	10.98	0	39.8		-10	55
9985		44.61	10.98	0	39.8		-10	55
10005		44.86	10.98	0	39.8		-10	55
10015		44.86	10.98	0	39.8		-10	55
10025		44.75	10.98	0	39.8		-10	55
10045		44.52	10.98	0	39.8		-10	55
10065		44.15	10.98	0	39.8		-10	55
10080		44.15	10.98	0	39.8		-10	55
10085		43.89	10.98	0	39.8		-10	55
10105		43.95	10.98	0	39.8		-10	55
10125		43.89	10.98	0	39.8		-10	55
10140		43.89	10.98	0	39.8		-10	55
10145		43.74	10.98	0	39.8		-10	55
10165		43.55	10.98	0	39.8		-10	55
10185		43.11	10.98	0	39.8		-10	55
10205		43.03	10.98	0	39.8		-10	55
10225		43.16	10.98	0	39.8		-10	55
10245		42.73	10.98	0	39.8		-10	55
10265		42.5	10.98	0	39.8		-10	55
10285		42.23	10.98	0	39.8		-10	55
10305		42.16	10.98	0	39.8		-10	55
10325		42.12	10.98	0	39.8		-10	55
10330		42.12	10.98	0	39.8		-10	55
10345		42.07	10.98	0	39.8		-10	55
10365		41.61	10.98	0	39.8		-10	55
10385		41.47	10.98	0	39.8		-10	55
10390		41.47	10.98	0	39.8		-10	55
10405		41.23	10.98	0	39.8		-10	55
10425		41.36	10.98	0	39.8		-10	55
10445		41.35	10.98	0	39.8		-10	55
10455		41.35	11.01	0	39.8		-10	55
10465		40.99	11.01	0	39.8		-10	55
10485		40.66	11.01	0	39.8		-10	55
10505		40.87	11.01	0	39.8		-10	55
10515		40.87	11.01	0	39.8		-10	55
10525		40.88	11.01	0	39.8		-10	55
10545		40.89	11.01	0	39.8		-10	55
10565		40.48	11.01	0	39.8		-10	55
10580		40.48	11.01	0	39.8		-10	55
10585		40.23	11.01	0	39.8		-10	55
10605		40.28	11.01	0	39.8		-10	55
10625		40.45	11.01	0	39.8		-10	55
10640		40.45	11.01	0	39.8		-10	55
10645		40.26	11.01	0	39.8		-10	55
10665		40.18	11.01	0	39.8		-10	55
10685		40	11.01	0	39.8		-10	55
10705		40.06	11.01	0	39.8		-10	55
10725		40.25	11.01	0	39.8		-10	55
10745		40.16	11.01	0	39.8		-10	55
10765		40.09	11.01	0	39.8		-10	55
10785		39.86	11.01	0	39.8		-10	55
10805		40.15	11.01	0	39.8		-10	55
10825		40.26	11.01	0	39.8		-10	55
10830		40.26	11.01	0	39.8		-10	55
10845		40.05	11.01	0	39.8		-10	55
10865		39.87	11.01	0	39.8		-10	55
10885		39.96	11.01	0	39.8		-10	55
10890		39.96	11.01	0	39.8		-10	55
10905		40.21	11.01	0	39.8		-10	55
10925		40.26	11.01	0	39.8		-10	55
10945		40.23	11.01	0	39.8		-10	55
10955		40.23	11.32	0	39.8		-10	55
10965		40.39	11.32	0	39.8		-10	55
10985		40.16	11.32	0	39.8		-10	55
11005		40.28	11.32	0	39.8		-10	55
11015		40.28	11.32	0	39.8		-10	55
11025		40.61	11.32	0	39.8		-10	55
11045		40.7	11.32	0	39.8		-10	55
11065		40.6	11.32	0	39.8		-10	55
11080		40.6	11.32	0	39.8		-10	55
11085		40.61	11.32	0	39.8		-10	55
11105		40.96	11.32	0	39.8		-10	55
11125		41.28	11.32	0	39.8		-10	55
11140		41.28	11.32	0	39.8		-10	55
11145		41.35	11.32	0	39.8		-10	55
11165		41.33	11.32	0	39.8		-10	55
11185		41.57	11.32	0	39.8		-10	55
11205		41.54	11.32	0	39.8		-10	55
11225		42.08	11.32	0	39.8		-10	55
11245		42.17	11.32	0	39.8		-10	55
11265		42.35	11.32	0	39.8		-10	55
11285		42.32	11.32	0	39.8		-10	55
11305		42.86	11.32	0	39.8		-10	55
11325		43.05	11.32	0	39.8		-10	55
11345		43.35	11.32	0	39.8		-10	55
11365		43.23	11.32	0	39.8		-10	55
11385		43.54	11.32	0	39.8		-10	55
11390		43.54	11.32	0	39.8		-10	55
11405		43.71	11.32	0	39.8		-10	55
11425		44.15	11.32	0	39.8		-10	55
11445		44.24	11.32	0	39.8		-10	55
11450		44.24	11.32	0	39.8		-10	55
11465		44.36	11.32	0	39.8		-10	55
11485		44.49	11.32	0	39.8		-10	55
11505		44.83	11.32	0	39.8		-10	55
11515		44.83	11.11	0	39.8		-10	55
11525		45.19	11.11	0	39.8		-10	55
11545		45.34	11.11	0	39.8		-10	55
11565		45.49	11.11	0	39.8		-10	55
11575		45.49	11.11	0	39.8		-10	55
11585		45.59	11.11	0	39.8		-10	55
11605		46.09	11.11	0	39.8		-10	55
11625		46.4	11.11	0	39.8		-10	55
11640		46.4	11.11	0	39.8		-10	55
11645		46.43	11.11	0	39.8		-10	55
11665		46.45	11.11	0	39.8		-10	55
11685		46.68	11.11	0	39.8		-10	55
11700		46.68	11.11	0	39.8		-10	55
11705		47.16	11.11	0	39.8		-10	55
11725		47.21	11.11	0	39.8		-10	55
11745		47.63	11.11	0	39.8		-10	55
11765		47.48	11.11	0	39.8		-10	55
11785		47.71	11.11	0	39.8		-10	55
11805		48.01	11.11	0	39.8		-10	55
11825		48.45	11.11	0	39.8		-10	55
11845		48.48	11.11	0	39.8		-10	55
11865		48.39	11.11	0	39.8		-10	55
11885		48.34	11.11	0	39.8		-10	55
11890		48.34	11.11	0	39.8		-10	55
11905		48.64	11.11	0	39.8		-10	55
11925		49.04	11.11	0	39.8		-10	55
11945		49.02	11.11	0	39.8		-10	55
11950		49.02	11.11	0	39.8		-10	55
11965		49.15	11.11	0	39.8		-10	55
11985		49.24	11.11	0	39.8		-10	55
12005		49.35	11.11	0	39.8		-10	55
12015		49.35	11.37	0	39.8		-10	55
12025		49.68	11.37	0	39.8		-10	55
12045		49.57	11.37	0	39.8		-10	55
12065		49.81	11.37	0	39.8		-10	55
12075		49.81	11.37	0	39.8		-10	55
12085		49.75	11.37	0	39.8		-10	55
12105		50.11	11.37	0	39.8		-10	55
12125		50.2	11.37	0	39.8		-10	55
12140		50.2	11.37	0	39.8		-10	55
12145		50.25	11.37	0	39.8		-10	55
12165		50.09	11.37	0	39.8		-10	55
12185		49.98	11.37	0	39.8		-10	55
12200		49.98	11.37	0	39.8		-10	55
12205		50.09	11.37	0	39.8		-10	55
12225		50.23	11.37	0	39.8		-10	55
12245		50.26	11.37	0	39.8		-10	55
12265		49.92	11.37	0	39.8		-10	55
12285		49.61	11.37	0	39.8		-10	55
12305		49.82	11.37	0	39.8		-10	55
12325		49.91	11.37	0	39.8		-10	55
12345		49.48	11.37	0	39.8		-10	55
12365		49.2	11.37	0	39.8		-10	55
12385		48.99	11.37	0	39.8		-10	55
12390		48.99	11.37	0	39.8		-10	55
12405		48.97	11.37	0	39.8		-10	55
12425		49.17	11.37	0	39.8		-10	55
12445		48.8	11.37	0	39.8		-10	55
12450		48.8	11.37	0	39.8		-10	55
12465		48.19	11.37	0	39.8		-10	55
12485		47.87	11.37	0	39.8		-10	55
12505		47.79	11.37	0	39.8		-10	55
12515		47.79	11.21	0	39.8		-10	55
12525		47.79	11.21	0	39.8		-10	55
12545		47.66	11.21	0	39.8		-10	55
12565		46.98	11.21	0	39.8		-10	55
12575		46.98	11.21	0	39.8		-10	55
12585		46.63	11.21	0	39.8		-10	55
12605		46.65	11.21	0	39.8		-10	55
12625		46.67	11.21	0	39.8		-10	55
12635		46.67	11.21	0	39.8		-10	55
12645		46.39	11.21	0	39.8		-10	55
12665		45.81	11.21	0	39.8		-10	55
12685		45.69	11.21	0	39.8		-10	55
12700		45.69	11.21	0	39.8		-10	55
12705		45.44	11.21	0	39.8		-10	55
12725		45.55	11.21	0	39.8		-10	55
12745		45.31	11.21	0	39.8		-10	55
12765		44.95	11.21	0	39.8		-10	55
12785		44.62	11.21	0	39.8		-10	55
12805		44.64	11.21	0	39.8		-10	55
12825		44.37	11.21	0	39.8		-10	55
12845		44.41	11.21	0	39.8		-10	55
12865		43.96	11.21	0	39.8		-10	55
12885		43.79	11.21	0	39.8		-10	55
12905		43.77	11.21	0	39.8		-10	55
12925		43.61	11.21	0	39.8		-10	55
12945		43.57	11.21	0	39.8		-10	55
12950		43.57	11.21	0	39.8		-10	55
12965		43.16	11.21	0	39.8		-10	55
12985		42.74	11.21	0	39.8		-10	55
13005		42.76	11.21	0	39.8		-10	55
13010		42.76	11.21	0	39.8		-10	55
13025		42.8	11.21	0	39.8		-10	55
13045		42.72	11.21	0	39.8		-10	55
13065		42.35	11.21	0	39.8		-10	55
13075		42.35	11.16	0	39.8		-10	55
13085		41.94	11.16	0	39.8		-10	55
13105		41.94	11.16	0	39.8		-10	55
13125		42.03	11.16	0	39.8		-10	55
13135		42.03	11.16	0	39.8		-10	55
13145		41.74	11.16	0	39.8		-10	55
13165		41.52	11.16	0	39.8		-10	55
13185		41.19	11.16	0	39.8		-10	55
13200		41.19	11.16	0	39.8		-10	55
13205		41.25	11.16	0	39.8		-10	55
13225		41.22	11.16	0	39.8		-10	55
13245		41.03	11.16	0	39.8		-10	55
13260		41.03	11.16	0	39.8		-10	55
13265		40.78	11.16	0	39.8		-10	55
13285		40.65	11.16	0	39.8		-10	55
13305		40.6	11.16	0	39.8		-10	55
13325		40.62	11.16	0	39.8		-10	55
13345		40.58	11.16	0	39.8		-10	55
13365		40.41	11.16	0	39.8		-10	55
13385		40.12	11.16	0	39.8		-10	55
13405		40.17	11.16	0	39.8		-10	55
13425		40.21	11.16	0	39.8		-10	55
13445		40.28	11.16	0	39.8		-10	55
13450		40.28	11.16	0	39.8		-10	55
13465		40.02	11.16	0	39.8		-10	55
13485		39.78	11.16	0	39.8		-10	55
13505		39.89	11.16	0	39.8		-10	55
13510		39.89	11.16	0	39.8		-10	55
13525		40.18	11.16	0	39.8		-10	55
13545		39.98	11.16	0	39.8		-10	55
13565		39.96	11.16	0	39.8		-10	55
13575		39.96	11.37	0	39.8		-10	55
13585		39.85	11.37	0	39.8		-10	55
13605		39.92	11.37	0	39.8		-10	55
13625		40.16	11.37	0	39.8		-10	55
13635		40.16	11.37	0	39.8		-10	55
13645		40.16	11.37	0	39.8		-10	55
13665		40.01	11.37	0	39.8		-10	55
13685		39.93	11.37	0	39.8		-10	55
13700		39.93	11.37	0	39.8		-10	55
13705		40.25	11.37	0	39.8		-10	55
13725		40.39	11.37	0	39.8		-10	55
13745		40.47	11.37	0	39.8		-10	55
13760		40.47	11.37	0	39.8		-10	55
13765		40.35	11.37	0	39.8		-10	55
13785		40.31	11.37	0	39.8		-10	55
13805		40.65	11.37	0	39.8		-10	55
13825		40.84	11.37	0	39.8		-10	55
13845		40.95	11.37	0	39.8		-10	55
13865		40.99	11.37	0	39.8		-10	55
13885		41.01	11.37	0	39.8		-10	55
13905		41.29	11.37	0	39.8		-10	55
13925		41.78	11.37	0	39.8		-10	55
13945		41.93	11.37	0	39.8		-10	55
13965		41.84	11.37	0	39.8		-10	55
13985		41.88	11.37	0	39.8		-10	55
14005		42.36	11.37	0	39.8		-10	55
14010		42.36	11.37	0	39.8		-10	55
14025		42.67	11.37	0	39.8		-10	55
14045		42.79	11.37	0	39.8		-10	55
14065		42.89	11.37	0	39.8		-10	55
14075		42.89	11.26	0	39.8		-10	55
14085		43.02	11.26	0	39.8		-10	55
14105		43.3	11.26	0	39.8		-10	55
14125		43.7	11.26	0	39.8		-10	55
14135		43.7	11.26	0	39.8		-10	55
14145		44	11.26	0	39.8		-10	55
14165		43.77	11.26	0	39.8		-10	55
14185		44.13	11.26	0	39.8		-10	55
14195		44.13	11.26	0	39.8		-10	55
14205		44.59	11.26	0	39.8		-10	55
14225		44.82	11.26	0	39.8		-10	55
14245		44.89	11.26	0	39.8		-10	55
14260		44.89	11.26	0	39.8		-10	55
14265		45.15	11.26	0	39.8		-10	55
14285		45.2	11.26	0	39.8		-10	55
14305		45.29	11.26	0	39.8		-10	55
14320		45.29	11.26	0	39.8		-10	55
14325		45.86	11.26	0	39.8		-10	55
14345		46.04	11.26	0	39.8		-10	55
14365		46.08	11.26	0	39.8		-10	55
14385		46.25	11.26	0	39.8		-10	55
14405		46.57	11.26	0	39.8		-10	55
14425		46.93	11.26	0	39.8		-10	55
14445		47.02	11.26	0	39.8		-10	55
14465		47.23	11.26	0	39.8		-10	55
14485		47.24	11.26	0	39.8		-10	55
14505		47.6	11.26	0	39.8		-10	55
14510		47.6	11.26	0	39.8		-10	55
14525		47.88	11.26	0	39.8		-10	55
14545		48.03	11.26	0	39.8		-10	55
14565		48.04	11.26	0	39.8		-10	55
14570		48.04	11.26	0	39.8		-10	55
14585		48.16	11.26	0	39.8		-10	55
14605		48.35	11.26	0	39.8		-10	55
14625		48.72	11.26	0	39.8		-10	55
14635		48.72	11.45	0	39.8		-10	55
14645		48.91	11.45	0	39.8		-10	55
14665		48.91	11.45	0	39.8		-10	55
14685		48.86	11.45	0	39.8		-10	55
14695		48.86	11.45	0	39.8		-10	55
14705		49.32	11.45	0	39.8		-10	55
14725		49.37	11.45	0	39.8		-10	55
14745		49.5	11.45	0	39.8		-10	55
14760		49.5	11.45	0	39.8		-10	55
14765		49.34	11.45	0	39.8		-10	55
14785		49.37	11.45	0	39.8		-10	55
14805		49.83	11.45	0	39.8		-10	55
14820		49.83	11.45	0	39.8		-10	55
14825		49.93	11.45	0	39.8		-10	55
14845		49.87	11.45	0	39.8		-10	55
14865		49.86	11.45	0	39.8		-10	55
14885		49.83	11.45	0	39.8		-10	55
14905		49.92	11.45	0	39.8		-10	55
14925		50.13	11.45	0	39.8		-10	55
14945		50	11.45	0	39.8		-10	55
14965		49.77	11.45	0	39.8		-10	55
14985		49.86	11.45	0	39.8		-10	55
15005		49.79	11.45	0	39.8		-10	55
15010		49.79	11.45	0	39.8		-10	55
15025		50.04	11.45	0	39.8		-10	55
15045		49.9	11.45	0	39.8		-10	55
15065		49.44	11.45	0	39.8		-10	55
15070		49.44	11.45	0	39.8		-10	55
15085		49.35	11.45	0	39.8		-10	55
15105		49.28	11.45	0	39.8		-10	55
15125		49.23	11.45	0	39.8		-10	55
15135		49.23	11.41	0	39.8		-10	55
15145		48.75	11.41	0	39.8		-10	55
15165		48.65	11.41	0	39.8		-10	55
15185		48.14	11.41	0	39.8		-10	55
15195		48.14	11.41	0	39.8		-10	55
15205		48.11	11.41	0	39.8		-10	55
15225		48.2	11.41	0	39.8		-10	55
15245		47.95	11.41	0	39.8		-10	55
15260		47.95	11.41	0	39.8		-10	55
15265		47.41	11.41	0	39.8		-10	55
15285		47.21	11.41	0	39.8		-10	55
15305		47.05	11.41	0	39.8		-10	55
15320		47.05	11.41	0	39.8		-10	55
15325		46.99	11.41	0	39.8		-10	55
15345		46.6	11.41	0	39.8		-10	55
15365		46.07	11.41	0	39.8		-10	55
15385		45.9	11.41	0	39.8		-10	55
15405		45.93	11.41	0	39.8		-10	55
15425		45.89	11.41	0	39.8		-10	55
15445		45.52	11.41	0	39.8		-10	55
15465		45.22	11.41	0	39.8		-10	55
15485		44.83	11.41	0	39.8		-10	55
15505		45.08	11.41	0	39.8		-10	55
15525		44.86	11.41	0	39.8		-10	55
15545		44.53	11.41	0	39.8		-10	55
15565		44.21	11.41	0	39.8		-10	55
15570		44.21	11.41	0	39.8		-10	55
15585		44.1	11.41	0	39.8		-10	55
15605		44.05	11.41	0	39.8		-10	55
15625		43.93	11.41	0	39.8		-10	55
15630		43.93	11.41	0	39.8		-10	55
15645		43.69	11.41	0	39.8		-10	55
15665		43.46	11.41	0	39.8		-10	55
15685		43.15	11.41	0	39.8		-10	55
15695		43.15	11.75	0	39.8		-10	55
15705		43.13	11.75	0	39.8		-10	55
15725		43.1	11.75	0	39.8		-10	55
15745		42.88	11.75	0	39.8		-10	55
15755		42.88	11.75	0	39.8		-10	55
15765		42.59	11.75	0	39.8		-10	55
15785		42.37	11.75	0	39.8		-10	55
15805		42.42	11.75	0	39.8		-10	55
15820		42.42	11.75	0	39.8		-10	55
15825		42.34	11.75	0	39.8		-10	55
15845		42.18	11.75	0	39.8		-10	55
15865		41.75	11.75	0	39.8		-10	55
15880		41.75	11.75	0	39.8		-10	55
15885		41.51	11.75	0	39.8		-10	55
15905		41.58	11.75	0	39.8		-10	55
15925		41.62	11.75	0	39.8		-10	55
15945		41.26	11.75	0	39.8		-10	55
15965		40.92	11.75	0	39.8		-10	55
15985		40.71	11.75	0	39.8		-10	55
16005		40.79	11.75	0	39.8		-10	55
16025		40.76	11.75	0	39.8		-10	55
16045		40.62	11.75	0	39.8		-10	55
16065		40.51	11.75	0	39.8		-10	55
16070		40.51	11.75	0	39.8		-10	55
16085		40.21	11.75	0	39.8		-10	55
16105		40.25	11.75	0	39.8		-10	55
16125		40.29	11.75	0	39.8		-10	55
16130		40.29	11.75	0	39.8		-10	55
16145		40.29	11.75	0	39.8		-10	55
16165		40.03	11.75	0	39.8		-10	55
16185		40.03	11.75	0	39.8		-10	55
16195		40.03	11.8	0	39.8		-10	55
16205		40.07	11.8	0	39.8		-10	55
16225		40.17	11.8	0	39.8		-10	55
16245		40.19	11.8	0	39.8		-10	55
16255		40.19	11.8	0	39.8		-10	55
16265		39.85	11.8	0	39.8		-10	55
16285		39.89	11.8	0	39.8		-10	55
16305		40.03	11.8	0	39.8		-10	55
16320		40.03	11.8	0	39.8		-10	55
16325		40.05	11.8	0	39.8		-10	55
16345		40.16	11.8	0	39.8		-10	55
16365		39.85	11.8	0	39.8		-10	55
16380		39.85	11.8	0	39.8		-10	55
16385		39.76	11.8	0	39.8		-10	55
16405		40.03	11.8	0	39.8		-10	55
16425		40.21	11.8	0	39.8		-10	55
16445		40.36	11.8	0	39.8		-10	55
16465		40.19	11.8	0	39.8		-10	55
16485		40.05	11.8	0	39.8		-10	55
16505		40.2	11.8	0	39.8		-10	55
16525		40.53	11.8	0	39.8		-10	55
16545		40.9	11.8	0	39.8		-10	55
16565		40.65	11.8	0	39.8		-10	55
16570		40.65	11.8	0	39.8		-10	55
16585		40.84	11.8	0	39.8		-10	55
16605		41.04	11.8	0	39.8		-10	55
16625		41.35	11.8	0	39.8		-10	55
16630		41.35	11.8	0	39.8		-10	55
16645		41.62	11.8	0	39.8		-10	55
16665		41.35	11.8	0	39.8		-10	55
16685		41.61	11.8	0	39.8		-10	55
16695		41.61	11.69	0	39.8		-10	55
16705		42.02	11.69	0	39.8		-10	55
16725		42.31	11.69	0	39.8		-10	55
16745		42.47	11.69	0	39.8		-10	55
16755		42.47	11.69	0	39.8		-10	55
16765		42.4	11.69	0	39.8		-10	55
16785		42.57	11.69	0	39.8		-10	55
16805		42.87	11.69	0	39.8		-10	55
16820		42.87	11.69	0	39.8		-10	55
16825		43.41	11.69	0	39.8		-10	55
16845		43.55	11.69	0	39.8		-10	55
16865		43.71	11.69	0	39.8		-10	55
16880		43.71	11.69	0	39.8		-10	55
16885		43.59	11.69	0	39.8		-10	55
16905		44.17	11.69	0	39.8		-10	55
16925		44.55	11.69	0	39.8		-10	55
16940		44.55	11.69	0	39.8		-10	55
16945		44.69	11.69	0	39.8		-10	55
16965		44.56	11.69	0	39.8		-10	55
16985		44.85	11.69	0	39.8		-10	55
17005		45.21	11.69	0	39.8		-10	55
17025		45.67	11.69	0	39.8		-10	55
17045		45.59	11.69	0	39.8		-10	55
17065		45.82	11.69	0	39.8		-10	55
17070		45.82	11.69	0	39.8		-10	55
17085		45.8	11.69	0	39.8		-10	55
17105		45.98	11.69	0	39.8		-10	55
17125		46.68	11.69	0	39.8		-10	55
17130		46.68	11.69	0	39.8		-10	55
17145		46.73	11.69	0	39.8		-10	55
17165		46.68	11.69	0	39.8		-10	55
17185		46.79	11.69	0	39.8		-10	55
17190		46.79	11.69	0	39.8		-10	55
17205		47.28	11.69	0	39.8		-10	55
17225		47.57	11.69	0	39.8		-10	55
17245		47.51	11.69	0	39.8		-10	55
17255		47.51	11.97	0	39.8		-10	55
17265		47.66	11.97	0	39.8		-10	55
17285		47.86	11.97	0	39.8		-10	55
17305		48.12	11.97	0	39.8		-10	55
17315		48.12	11.97	0	39.8		-10	55
17325		48.46	11.97	0	39.8		-10	55
17345		48.56	11.97	0	39.8		-10	55
17365		48.55	11.97	0	39.8		-10	55
17380		48.55	11.97	0	39.8		-10	55
17385		48.77	11.97	0	39.8		-10	55
17405		48.97	11.97	0	39.8		-10	55
17425		49.36	11.97	0	39.8		-10	55
17440		49.36	11.97	0	39.8		-10	55
17445		49.26	11.97	0	39.8		-10	55
17465		49.08	11.97	0	39.8		-10	55
17485		49.31	11.97	0	39.8		-10	55
17505		49.56	11.97	0	39.8		-10	55
17525		49.92	11.97	0	39.8		-10	55
17545		49.98	11.97	0	39.8		-10	55
17565		49.53	11.97	0	39.8		-10	55
17585		49.79	11.97	0	39.8		-10	55
17605		49.89	11.97	0	39.8		-10	55
17625		50.15	11.97	0	39.8		-10	55
17630		50.15	11.97	0	39.8		-10	55
17645		49.96	11.97	0	39.8		-10	55
17665		49.83	11.97	0	39.8		-10	55
17685		49.66	11.97	0	39.8		-10	55
17690		49.66	11.97	0	39.8		-10	55
17705		49.74	11.97	0	39.8		-10	55
17725		50.05	11.97	0	39.8		-10	55
17745		49.77	11.97	0	39.8		-10	55
17755		49.77	11.92	0	39.8		-10	55
17765		49.7	11.92	0	39.8		-10	55
17785		49.44	11.92	0	39.8		-10	55
17805		49.54	11.92	0	39.8		-10	55
17815		49.54	11.92	0	39.8		-10	55
17825		49.41	11.92	0	39.8		-10	55
17845		49.3	11.92	0	39.8		-10	55
17865		48.95	11.92	0	39.8		-10	55
17880		48.95	11.92	0	39.8		-10	55
17885		48.55	11.92	0	39.8		-10	55
17905		48.81	11.92	0	39.8		-10	55
17925		48.55	11.92	0	39.8		-10	55
17940		48.55	11.92	0	39.8		-10	55
17945		48.25	11.92	0	39.8		-10	55
17965		47.89	11.92	0	39.8		-10	55
17985		47.68	11.92	0	39.8		-10	55
18005		47.56	11.92	0	39.8		-10	55
18025		47.53	11.92	0	39.8		-10	55
18045		47.27	11.92	0	39.8		-10	55
18065		46.71	11.92	0	39.8		-10	55
18085		46.36	11.92	0	39.8		-10	55
18105		46.44	11.92	0	39.8		-10	55
18125		46.35	11.92	0	39.8		-10	55
18130		46.35	11.92	0	39.8		-10	55
18145		46.1	11.92	0	39.8		-10	55
18165		45.33	11.92	0	39.8		-10	55
18185		45.38	11.92	0	39.8		-10	55
18190		45.38	11.92	0	39.8		-10	55
18205		45.28	11.92	0	39.8		-10	55
18225		45.35	11.92	0	39.8		-10	55
18245		44.95	11.92	0	39.8		-10	55
18250		44.95	11.92	0	39.8		-10	55
18265		44.53	11.92	0	39.8		-10	55
18285		44.42	11.92	0	39.8		-10	55
18305		44.16	11.92	0	39.8		-10	55
18315		44.16	11.82	0	39.8		-10	55
18325		44.2	11.82	0	39.8		-10	55
18345		44.03	11.82	0	39.8		-10	55
18365		43.62	11.82	0	39.8		-10	55
18380		43.62	11.82	0	39.8		-10	55
18385		43.55	11.82	0	39.8		-10	55
18405		43.49	11.82	0	39.8		-10	55
18425		43.39	11.82	0	39.8		-10	55
18440		43.39	11.82	0	39.8		-10	55
18445		43.31	11.82	0	39.8		-10	55
18465		42.86	11.82	0	39.8		-10	55
18485		42.6	11.82	0	39.8		-10	55
18505		42.46	11.82	0	39.8		-10	55
18525		42.68	11.82	0	39.8		-10	55
18545		42.46	11.82	0	39.8		-10	55
18565		42	11.82	0	39.8		-10	55
18585		41.83	11.82	0	39.8		-10	55
18605		41.85	11.82	0	39.8		-10	55
18625		41.87	11.82	0	39.8		-10	55
18645		41.61	11.82	0	39.8		-10	55
18665		41.22	11.82	0	39.8		-10	55
18685		40.94	11.82	0	39.8		-10	55
18690		40.94	11.82	0	39.8		-10	55
18705		40.96	11.82	0	39.8		-10	55
18725		41.25	11.82	0	39.8		-10	55
18745		41.03	11.82	0	39.8		-10	55
18750		41.03	11.82	0	39.8		-10	55
18765		40.57	11.82	0	39.8		-10	55
18785		40.52	11.82	0	39.8		-10	55
18805		40.46	11.82	0	39.8		-10	55
18815		40.46	12	0	39.8		-10	55
18825		40.55	12	0	39.8		-10	55
18845		40.43	12	0	39.8		-10	55
18865		40.21	12	0	39.8		-10	55
18875		40.21	12	0	39.8		-10	55
18885		39.87	12	0	39.8		-10	55
18905		40.03	12	0	39.8		-10	55
18925		40.3	12	0	39.8		-10	55
18940		40.3	12	0	39.8		-10	55
18945		40.18	12	0	39.8		-10	55
18965		39.93	12	0	39.8		-10	55
18985		39.85	12	0	39.8		-10	55
19000		39.85	12	0	39.8		-10	55
19005		39.96	12	0	39.8		-10	55
19025		39.93	12	0	39.8		-10	55
19045		39.97	12	0	39.8		-10	55
19065		39.9	12	0	39.8		-10	55
19085		39.84	12	0	39.8		-10	55
19105		39.97	12	0	39.8		-10	55
19125		40.28	12	0	39.8		-10	55
19145		40.33	12	0	39.8		-10	55
19165		40.32	12	0	39.8		-10	55
19185		40.15	12	0	39.8		-10	55
19190		40.15	12	0	39.8		-10	55
19205		40.47	12	0	39.8		-10	55
19225		40.6	12	0	39.8		-10	55
19245		40.67	12	0	39.8		-10	55
19250		40.67	12	0	39.8		-10	55
19265		40.8	12	0	39.8		-10	55
19285		40.73	12	0	39.8		-10	55
19305		41.07	12	0	39.8		-10	55
19315		41.07	12.02	0	39.8		-10	55
19325		41.41	12.02	0	39.8		-10	55
19345		41.58	12.02	0	39.8		-10	55
19365		41.62	12.02	0	39.8		-10	55
19375		41.62	12.02	0	39.8		-10	55
19385		41.53	12.02	0	39.8		-10	55
19405		42.03	12.02	0	39.8		-10	55
19425		42.54	12.02	0	39.8		-10	55
19440		42.54	12.02	0	39.8		-10	55
19445		42.59	12.02	0	39.8		-10	55
19465		42.69	12.02	0	39.8		-10	55
19485		42.86	12.02	0	39.8		-10	55
19500		42.86	12.02	0	39.8		-10	55
19505		43.13	12.02	0	39.8		-10	55
19525		43.44	12.02	0	39.8		-10	55
19545		43.54	12.02	0	39.8		-10	55
19565		43.64	12.02	0	39.8		-10	55
19585		43.83	12.02	0	39.8		-10	55
19605		44.25	12.02	0	39.8		-10	55
19625		44.68	12.02	0	39.8		-10	55
19645		44.82	12.02	0	39.8		-10	55
19665		44.6	12.02	0	39.8		-10	55
19685		45.06	12.02	0	39.8		-10	55
19690		45.06	12.02	0	39.8		-10	55
19705		45.34	12.02	0	39.8		-10	55
19725		45.7	12.02	0	39.8		-10	55
19745		45.71	12.02	0	39.8		-10	55
19750		45.71	12.02	0	39.8		-10	55
19765		45.79	12.02	0	39.8		-10	55
19785		46.02	12.02	0	39.8		-10	55
19805		46.48	12.02	0	39.8		-10	55
19810		46.48	12.02	0	39.8		-10	55
19825		46.7	12.02	0	39.8		-10	55
19845		46.78	12.02	0	39.8		-10	55
19865		46.93	12.02	0	39.8		-10	55
19875		46.93	12.08	0	39.8		-10	55
19885		46.93	12.08	0	39.8		-10	55
19905		47.47	12.08	0	39.8		-10	55
19925		47.82	12.08	0	39.8		-10	55
19935		47.82	12.08	0	39.8		-10	55
19945		47.78	12.08	0	39.8		-10	55
19965		47.79	12.08	0	39.8		-10	55
19985		47.95	12.08	0	39.8		-10	55
20000		47.95	12.08	0	39.8		-10	55
20005		48.08	12.08	0	39.8		-10	55
20025		48.68	12.08	0	39.8		-10	55
20045		48.68	12.08	0	39.8		-10	55
20060		48.68	12.08	0	39.8		-10	55
20065		48.63	12.08	0	39.8		-10	55
20085		48.81	12.08	0	39.8		-10	55
20105		48.89	12.08	0	39.8		-10	55
20125		49.39	12.08	0	39.8		-10	55
20145		49.3	12.08	0	39.8		-10	55
20165		49.23	12.08	0	39.8		-10	55
20185		49.43	12.08	0	39.8		-10	55
20205		49.48	12.08	0	39.8		-10	55
20225		49.84	12.08	0	39.8		-10	55
20245		49.7	12.08	0	39.8		-10	55
20250		49.7	12.08	0	39.8		-10	55
20265		49.69	12.08	0	39.8		-10	55
20285		49.6	12.08	0	39.8		-10	55
20305		50.01	12.08	0	39.8		-10	55
20310		50.01	12.08	0	39.8		-10	55
20325		50.05	12.08	0	39.8		-10	55
20345		49.92	12.08	0	39.8		-10	55
20365		49.66	12.08	0	39.8		-10	55
20375		49.66	12.23	0	39.8		-10	55
20385		49.73	12.23	0	39.8		-10	55
20405		49.71	12.23	0	39.8		-10	55
20425		49.87	12.23	0	39.8		-10	55
20435		49.87	12.23	0	39.8		-10	55
20445		49.83	12.23	0	39.8		-10	55
20465		49.53	12.23	0	39.8		-10	55
20485		49.1	12.23	0	39.8		-10	55
20500		49.1	12.23	0	39.8		-10	55
20505		49.3	12.23	0	39.8		-10	55
20525		49.18	12.23	0	39.8		-10	55
20545		48.93	12.23	0	39.8		-10	55
20560		48.93	12.23	0	39.8		-10	55
20565		48.73	12.23	0	39.8		-10	55
20585		48.24	12.23	0	39.8		-10	55
20605		48.26	12.23	0	39.8		-10	55
20625		48.07	12.23	0	39.8		-10	55
20645		48.03	12.23	0	39.8		-10	55
20665		47.66	12.23	0	39.8		-10	55
20685		47.36	12.23	0	39.8		-10	55
20705		47.05	12.23	0	39.8		-10	55
20725		47.2	12.23	0	39.8		-10	55
20745		46.81	12.23	0	39.8		-10	55
20750		46.81	12.23	0	39.8		-10	55
20765		46.4	12.23	0	39.8		-10	55
20785		46	12.23	0	39.8		-10	55
20805		45.87	12.23	0	39.8		-10	55
20810		45.87	12.23	0	39.8		-10	55
20825		46.02	12.23	0	39.8		-10	55
20845		45.61	12.23	0	39.8		-10	55
20865		45.3	12.23	0	39.8		-10	55
20875		45.3	12.46	0	39.8		-10	55
20885		45.04	12.46	0	39.8		-10	55
20905		45.04	12.46	0	39.8		-10	55
20925		44.88	12.46	0	39.8		-10	55
20935		44.88	12.46	0	39.8		-10	55
20945		44.64	12.46	0	39.8		-10	55
20965		44.19	12.46	0	39.8		-10	55
20985		44.15	12.46	0	39.8		-10	55
21000		44.15	12.46	0	39.8		-10	55
21005		44.03	12.46	0	39.8		-10	55
21025		44.04	12.46	0	39.8		-10	55
21045		43.83	12.46	0	39.8		-10	55
21060		43.83	12.46	0	39.8		-10	55
21065		43.44	12.46	0	39.8		-10	55
21085		43.18	12.46	0	39.8		-10	55
21105		43.28	12.46	0	39.8		-10	55
21120		43.28	12.46	0	39.8		-10	55
21125		43.25	12.46	0	39.8		-10	55
21145		42.98	12.46	0	39.8		-10	55
21165		42.61	12.46	0	39.8		-10	55
21185		42.49	12.46	0	39.8		-10	55
21205		42.37	12.46	0	39.8		-10	55
21225		42.38	12.46	0	39.8		-10	55
21245		42.17	12.46	0	39.8		-10	55
21265		41.72	12.46	0	39.8		-10	55
21285		41.64	12.46	0	39.8		-10	55
21305		41.61	12.46	0	39.8		-10	55
21310		41.61	12.46	0	39.8		-10	55
21325		41.52	12.46	0	39.8		-10	55
21345		41.32	12.46	0	39.8		-10	55
21365		40.98	12.46	0	39.8		-10	55
21370		40.98	12.46	0	39.8		-10	55
21385		40.85	12.46	0	39.8		-10	55
21405		40.9	12.46	0	39.8		-10	55
21425		40.94	12.46	0	39.8		-10	55
21435		40.94	12.23	0	39.8		-10	55
21445		40.64	12.23	0	39.8		-10	55
21465		40.41	12.23	0	39.8		-10	55
21485		40.28	12.23	0	39.8		-10	55
21495		40.28	12.23	0	39.8		-10	55
21505		40.31	12.23	0	39.8		-10	55
21525		40.42	12.23	0	39.8		-10	55
21545		40.19	12.23	0	39.8		-10	55
21560		40.19	12.23	0	39.8		-10	55
21565		40.03	12.23	0	39.8		-10	55
21585		39.88	12.23	0	39.8		-10	55
21605		40.1	12.23	0	39.8		-10	55
21620		40.1	12.23	0	39.8		-10	55
21625		40.15	12.23	0	39.8		-10	55
21645		40.09	12.23	0	39.8		-10	55
21665		39.98	12.23	0	39.8		-10	55
21685		39.79	12.23	0	39.8		-10	55
21705		39.89	12.23	0	39.8		-10	55
21725		40.02	12.23	0	39.8		-10	55
21745		39.97	12.23	0	39.8		-10	55
21765		39.89	12.23	0	39.8		-10	55
21785		39.82	12.23	0	39.8		-10	55
21805		40.05	12.23	0	39.8		-10	55
21810		40.05	12.23	0	39.8		-10	55
21825		40.19	12.23	0	39.8		-10	55
21845		40.17	12.23	0	39.8		-10	55
21865		40.13	12.23	0	39.8		-10	55
21870		40.13	12.23	0	39.8		-10	55
21885		40.09	12.23	0	39.8		-10	55
21905		40.34	12.23	0	39.8		-10	55
21925		40.55	12.23	0	39.8		-10	55
21935		40.55	12.41	0	39.8		-10	55
21945		40.41	12.41	0	39.8		-10	55
21965		40.59	12.41	0	39.8		-10	55
21985		40.73	12.41	0	39.8		-10	55
21995		40.73	12.41	0	39.8		-10	55
22005		41.02	12.41	0	39.8		-10	55
22025		41.33	12.41	0	39.8		-10	55
22045		41.44	12.41	0	39.8		-10	55
22060		41.44	12.41	0	39.8		-10	55
22065		41.55	12.41	0	39.8		-10	55
22085		41.82	12.41	0	39.8		-10	55
22105		42.05	12.41	0	39.8		-10	55
22120		42.05	12.41	0	39.8		-10	55
22125		42.27	12.41	0	39.8		-10	55
22145		42.52	12.41	0	39.8		-10	55
22165		42.52	12.41	0	39.8		-10	55
22185		42.67	12.41	0	39.8		-10	55
22205		43.05	12.41	0	39.8		-10	55
22225		43.55	12.41	0	39.8		-10	55
22245		43.65	12.41	0	39.8		-10	55
22265		43.59	12.41	0	39.8		-10	55
22285		43.82	12.41	0	39.8		-10	55
22305		44.03	12.41	0	39.8		-10	55
22310		44.03	12.41	0	39.8		-10	55
22325		44.54	12.41	0	39.8		-10	55
22345		44.55	12.41	0	39.8		-10	55
22365		44.81	12.41	0	39.8		-10	55
22370		44.81	12.41	0	39.8		-10	55
22385		44.88	12.41	0	39.8		-10	55
22405		45.27	12.41	0	39.8		-10	55
22425		45.7	12.41	0	39.8		-10	55
22435		45.7	12.43	0	39.8		-10	55
22445		45.99	12.43	0	39.8		-10	55
22465		45.79	12.43	0	39.8		-10	55
22485		46	12.43	0	39.8		-10	55
22495		46	12.43	0	39.8		-10	55
22505		46.49	12.43	0	39.8		-10	55
22525		46.53	12.43	0	39.8		-10	55
22545		46.91	12.43	0	39.8		-10	55
22555		46.91	12.43	0	39.8		-10	55
22565		46.78	12.43	0	39.8		-10	55
22585		46.83	12.43	0	39.8		-10	55
22605		47.34	12.43	0	39.8		-10	55
22620		47.34	12.43	0	39.8		-10	55
22625		47.71	12.43	0	39.8		-10	55
22645		47.87	12.43	0	39.8		-10	55
22665		47.68	12.43	0	39.8		-10	55
22685		47.86	12.43	0	39.8		-10	55
22705		48.24	12.43	0	39.8		-10	55
22725		48.37	12.43	0	39.8		-10	55
22745		48.5	12.43	0	39.8		-10	55
22765		48.37	12.43	0	39.8		-10	55
22785		48.5	12.43	0	39.8		-10	55
22805		49.02	12.43	0	39.8		-10	55
22825		49.31	12.43	0	39.8		-10	55
22845		49.27	12.43	0	39.8		-10	55
22865		48.94	12.43	0	39.8		-10	55
22870		48.94	12.43	0	39.8		-10	55
22885		49.26	12.43	0	39.8		-10	55
22905		49.66	12.43	0	39.8		-10	55
22925		49.66	12.43	0	39.8		-10	55
22930		49.66	12.43	0	39.8		-10	55
22945		49.56	12.43	0	39.8		-10	55
22965		49.6	12.43	0	39.8		-10	55
22985		49.51	12.43	0	39.8		-10	55
22995		49.51	12.45	0	39.8		-10	55
23005		49.82	12.45	0	39.8		-10	55
23025		49.91	12.45	0	39.8		-10	55
23045		49.9	12.45	0	39.8		-10	55
23055		49.9	12.45	0	39.8		-10	55
23065		49.52	12.45	0	39.8		-10	55
23085		49.74	12.45	0	39.8		-10	55
23105		49.67	12.45	0	39.8		-10	55
23120		49.67	12.45	0	39.8		-10	55
23125		49.82	12.45	0	39.8		-10	55
23145		49.65	12.45	0	39.8		-10	55
23165		49.18	12.45	0	39.8		-10	55
23180		49.18	12.45	0	39.8		-10	55
23185		49.31	12.45	0	39.8		-10	55
23205		49.15	12.45	0	39.8		-10	55
23225		49.22	12.45	0	39.8		-10	55
23245		48.85	12.45	0	39.8		-10	55
23265		48.61	12.45	0	39.8		-10	55
23285		48.51	12.45	0	39.8		-10	55
23305		48.2	12.45	0	39.8		-10	55
23325		48.08	12.45	0	39.8		-10	55
23345		47.88	12.45	0	39.8		-10	55
23365		47.46	12.45	0	39.8		-10	55
23370		47.46	12.45	0	39.8		-10	55
23385		47.28	12.45	0	39.8		-10	55
23405		47.34	12.45	0	39.8		-10	55
23425		47.14	12.45	0	39.8		-10	55
23430		47.14	12.45	0	39.8		-10	55
23445		46.76	12.45	0	39.8		-10	55
23465		46.23	12.45	0	39.8		-10	55
23485		46.18	12.45	0	39.8		-10	55
23495		46.18	12.41	0	39.8		-10	55
23505		45.99	12.41	0	39.8		-10	55
23525		46.05	12.41	0	39.8		-10	55
23545		45.68	12.41	0	39.8		-10	55
23555		45.68	12.41	0	39.8		-10	55
23565		45.14	12.41	0	39.8		-10	55
23585		45.11	12.41	0	39.8		-10	55
23605		44.95	12.41	0	39.8		-10	55
23620		44.95	12.41	0	39.8		-10	55
23625		44.8	12.41	0	39.8		-10	55
23645		44.63	12.41	0	39.8		-10	55
23665		44.15	12.41	0	39.8		-10	55
23680		44.15	12.41	0	39.8		-10	55
23685		44.04	12.41	0	39.8		-10	55
23705		43.97	12.41	0	39.8		-10	55
23725		43.89	12.41	0	39.8		-10	55
23740		43.89	12.41	0	39.8		-10	55
23745		43.68	12.41	0	39.8		-10	55
23765		43.49	12.41	0	39.8		-10	55
23785		43.09	12.41	0	39.8		-10	55
23805		43.36	12.41	0	39.8		-10	55
23825		43.13	12.41	0	39.8		-10	55
23845		42.9	12.41	0	39.8		-10	55
23865		42.63	12.41	0	39.8		-10	55
23885		42.25	12.41	0	39.8		-10	55
23905		42.41	12.41	0	39.8		-10	55
23925		42.39	12.41	0	39.8		-10	55
23930		42.39	12.41	0	39.8		-10	55
23945		42.03	12.41	0	39.8		-10	55
23965		41.87	12.41	0	39.8		-10	55
23985		41.63	12.41	0	39.8		-10	55
23995		41.63	12.78	0	39.8		-10	55
24005		41.59	12.78	0	39.8		-10	55
24025		41.64	12.78	0	39.8		-10	55
24045		41.15	12.78	0	39.8		-10	55
24055		41.15	12.78	0	39.8		-10	55
24065		40.99	12.78	0	39.8		-10	55
24085		40.87	12.78	0	39.8		-10	55
24105		41.01	12.78	0	39.8		-10	55
24115		41.01	12.78	0	39.8		-10	55
24125		40.97	12.78	0	39.8		-10	55
24145		40.7	12.78	0	39.8		-10	55
24165		40.4	12.78	0	39.8		-10	55
24180		40.4	12.78	0	39.8		-10	55
24185		40.34	12.78	0	39.8		-10	55
24205		40.26	12.78	0	39.8		-10	55
24225		40.31	12.78	0	39.8		-10	55
24240		40.31	12.78	0	39.8		-10	55
24245		40.1	12.78	0	39.8		-10	55
24265		40	12.78	0	39.8		-10	55
24285		39.95	12.78	0	39.8		-10	55
24305		40	12.78	0	39.8		-10	55
24325		40.11	12.78	0	39.8		-10	55
24345		39.86	12.78	0	39.8		-10	55
24365		39.62	12.78	0	39.8		-10	55
24385		39.67	12.78	0	39.8		-10	55
24405		39.85	12.78	0	39.8		-10	55
24425		40.01	12.78	0	39.8		-10	55
24430		40.01	12.78	0	39.8		-10	55
24445		39.76	12.78	0	39.8		-10	55
24465		39.78	12.78	0	39.8		-10	55
24485		39.86	12.78	0	39.8		-10	55
24490		39.86	12.78	0	39.8		-10	55
24505		40.22	12.78	0	39.8		-10	55
24525		40.21	12.78	0	39.8		-10	55
24545		40.37	12.78	0	39.8		-10	55
24555		40.37	12.66	0	39.8		-10	55
24565		40.11	12.66	0	39.8		-10	55
24585		40.23	12.66	0	39.8		-10	55
24605		40.49	12.66	0	39.8		-10	55
24615		40.49	12.66	0	39.8		-10	55
24625		40.88	12.66	0	39.8		-10	55
24645		40.77	12.66	0	39.8		-10	55
24665		40.83	12.66	0	39.8		-10	55
24680		40.83	12.66	0	39.8		-10	55
24685		40.89	12.66	0	39.8		-10	55
24705		41.28	12.66	0	39.8		-10	55
24725		41.61	12.66	0	39.8		-10	55
24740		41.61	12.66	0	39.8		-10	55
24745		41.84	12.66	0	39.8		-10	55
24765		41.78	12.66	0	39.8		-10	55
24785		42.01	12.66	0	39.8		-10	55
24805		42.45	12.66	0	39.8		-10	55
24825		42.6	12.66	0	39.8		-10	55
24845		42.84	12.66	0	39.8		-10	55
24865		42.88	12.66	0	39.8		-10	55
24885		42.96	12.66	0	39.8		-10	55
24905		43.66	12.66	0	39.8		-10	55
24925		43.67	12.66	0	39.8		-10	55
24930		43.67	12.66	0	39.8		-10	55
24945		43.97	12.66	0	39.8		-10	55
24965		43.88	12.66	0	39.8		-10	55
24985		44.16	12.66	0	39.8		-10	55
24990		44.16	12.66	0	39.8		-10	55
25005		44.41	12.66	0	39.8		-10	55
25025		44.96	12.66	0	39.8		-10	55
25045		44.82	12.66	0	39.8		-10	55
25055		44.82	12.51	0	39.8		-10	55
25065		45.09	12.51	0	39.8		-10	55
25085		45.05	12.51	0	39.8		-10	55
25105		45.5	12.51	0	39.8		-10	55
25115		45.5	12.51	0	39.8		-10	55
25125		45.8	12.51	0	39.8		-10	55
25145		46.09	12.51	0	39.8		-10	55
25165		46.04	12.51	0	39.8		-10	55
25180		46.04	12.51	0	39.8		-10	55
25185		46.25	12.51	0	39.8		-10	55
25205		46.49	12.51	0	39.8		-10	55
25225		46.92	12.51	0	39.8		-10	55
25240		46.92	12.51	0	39.8		-10	55
25245		47.03	12.51	0	39.8		-10	55
25265		46.96	12.51	0	39.8		-10	55
25285		47.21	12.51	0	39.8		-10	55
25305		47.67	12.51	0	39.8		-10	55
25325		47.99	12.51	0	39.8		-10	55
25345		48.03	12.51	0	39.8		-10	55
25365		47.89	12.51	0	39.8		-10	55
25385		48.1	12.51	0	39.8		-10	55
25405		48.46	12.51	0	39.8		-10	55
25425		48.68	12.51	0	39.8		-10	55
25445		48.72	12.51	0	39.8		-10	55
25465		48.81	12.51	0	39.8		-10	55
25485		48.84	12.51	0	39.8		-10	55
25490		48.84	12.51	0	39.8		-10	55
25505		48.97	12.51	0	39.8		-10	55
25525		49.23	12.51	0	39.8		-10	55
25545		49.42	12.51	0	39.8		-10	55
25550		49.42	12.51	0	39.8		-10	55
25565		49.3	12.51	0	39.8		-10	55
25585		49.45	12.51	0	39.8		-10	55
25605		49.57	12.51	0	39.8		-10	55
25615		49.57	12.76	0	39.8		-10	55
25625		49.58	12.76	0	39.8		-10	55
25645		49.65	12.76	0	39.8		-10	55
25665		49.51	12.76	0	39.8		-10	55
25675		49.51	12.76	0	39.8		-10	55
25685		49.45	12.76	0	39.8		-10	55
25705		49.71	12.76	0	39.8		-10	55
25725		50.11	12.76	0	39.8		-10	55
25740		50.11	12.76	0	39.8		-10	55
25745		49.7	12.76	0	39.8		-10	55
25765		49.54	12.76	0	39.8		-10	55
25785		49.62	12.76	0	39.8		-10	55
25800		49.62	12.76	0	39.8		-10	55
25805		49.84	12.76	0	39.8		-10	55
25825		49.83	12.76	0	39.8		-10	55
25845		49.61	12.76	0	39.8		-10	55
25865		49.29	12.76	0	39.8		-10	55
25885		49.4	12.76	0	39.8		-10	55
25905		49.27	12.76	0	39.8		-10	55
25925		49.57	12.76	0	39.8		-10	55
25945		49.22	12.76	0	39.8		-10	55
25965		48.93	12.76	0	39.8		-10	55
25985		48.81	12.76	0	39.8		-10	55
25990		48.81	12.76	0	39.8		-10	55
26005		48.76	12.76	0	39.8		-10	55
26025		48.68	12.76	0	39.8		-10	55
26045		48.4	12.76	0	39.8		-10	55
26050		48.4	12.76	0	39.8		-10	55
26065		48.03	12.76	0	39.8		-10	55
26085		47.74	12.76	0	39.8		-10	55
26105		47.74	12.76	0	39.8		-10	55
26115		47.74	12.83	0	39.8		-10	55
26125		47.54	12.83	0	39.8		-10	55
26145		47.33	12.83	0	39.8		-10	55
26165		47.02	12.83	0	39.8		-10	55
26175		47.02	12.83	0	39.8		-10	55
26185		46.82	12.83	0	39.8		-10	55
26205		46.88	12.83	0	39.8		-10	55
26225		46.65	12.83	0	39.8		-10	55
26240		46.65	12.83	0	39.8		-10	55
26245		46.36	12.83	0	39.8		-10	55
26265		45.74	12.83	0	39.8		-10	55
26285		45.74	12.83	0	39.8		-10	55
26300		45.74	12.83	0	39.8		-10	55
26305		45.61	12.83	0	39.8		-10	55
26325		45.4	12.83	0	39.8		-10	55
26345		45.29	12.83	0	39.8		-10	55
26365		44.93	12.83	0	39.8		-10	55
26385		44.65	12.83	0	39.8		-10	55
26405		44.5	12.83	0	39.8		-10	55
26425		44.53	12.83	0	39.8		-10	55
26445		44.34	12.83	0	39.8		-10	55
26465		44.12	12.83	0	39.8		-10	55
26485		43.8	12.83	0	39.8		-10	55
26490		43.8	12.83	0	39.8		-10	55
26505		43.72	12.83	0	39.8		-10	55
26525		43.78	12.83	0	39.8		-10	55
26545		43.5	12.83	0	39.8		-10	55
26550		43.5	12.83	0	39.8		-10	55
26565		43.12	12.83	0	39.8		-10	55
26585		43.08	12.83	0	39.8		-10	55
26605		43.07	12.83	0	39.8		-10	55
26615		43.07	12.91	0	39.8		-10	55
26625		42.98	12.91	0	39.8		-10	55
26645		42.61	12.91	0	39.8		-10	55
26665		42.12	12.91	0	39.8		-10	55
26675		42.12	12.91	0	39.8		-10	55
26685		41.95	12.91	0	39.8		-10	55
26705		42.09	12.91	0	39.8		-10	55
26725		42.16	12.91	0	39.8		-10	55
26735		42.16	12.91	0	39.8		-10	55
26745		41.83	12.91	0	39.8		-10	55
26765		41.48	12.91	0	39.8		-10	55
26785		41.38	12.91	0	39.8		-10	55
26800		41.38	12.91	0	39.8		-10	55
26805		41.46	12.91	0	39.8		-10	55
26825		41.27	12.91	0	39.8		-10	55
26845		41.1	12.91	0	39.8		-10	55
26860		41.1	12.91	0	39.8		-10	55
26865		40.7	12.91	0	39.8		-10	55
26885		40.78	12.91	0	39.8		-10	55
26905		40.76	12.91	0	39.8		-10	55
26925		40.62	12.91	0	39.8		-10	55
26945		40.48	12.91	0	39.8		-10	55
26965		40.13	12.91	0	39.8		-10	55
26985		40.22	12.91	0	39.8		-10	55
27005		40.28	12.91	0	39.8		-10	55
27025		40.3	12.91	0	39.8		-10	55
27045		40.02	12.91	0	39.8		-10	55
27050		40.02	12.91	0	39.8		-10	55
27065		39.84	12.91	0	39.8		-10	55
27085		39.83	12.91	0	39.8		-10	55
27105		40.05	12.91	0	39.8		-10	55
27110		40.05	12.91	0	39.8		-10	55
27125		40.09	12.91	0	39.8		-10	55
27145		39.98	12.91	0	39.8		-10	55
27165		39.62	12.91	0	39.8		-10	55
27175		39.62	12.69	0	39.8		-10	55
27185		39.72	12.69	0	39.8		-10	55
27205		39.91	12.69	0	39.8		-10	55
27225		39.99	12.69	0	39.8		-10	55
27235		39.99	12.69	0	39.8		-10	55
27245		39.9	12.69	0	39.8		-10	55
27265		39.84	12.69	0	39.8		-10	55
27285		39.92	12.69	0	39.8		-10	55
27300		39.92	12.69	0	39.8		-10	55
27305		40.22	12.69	0	39.8		-10	55
27325		40.29	12.69	0	39.8		-10	55
27345		40.21	12.69	0	39.8		-10	55
27360		40.21	12.69	0	39.8		-10	55
27365		40.22	12.69	0	39.8		-10	55
27385		40.46	12.69	0	39.8		-10	55
27405		40.69	12.69	0	39.8		-10	55
27425		40.91	12.69	0	39.8		-10	55
27445		40.98	12.69	0	39.8		-10	55
27465		40.82	12.69	0	39.8		-10	55
27485		41.15	12.69	0	39.8		-10	55
27505		41.37	12.69	0	39.8		-10	55
27525		41.78	12.69	0	39.8		-10	55
27545		41.85	12.69	0	39.8		-10	55
27550		41.85	12.69	0	39.8		-10	55
27565		41.7	12.69	0	39.8		-10	55
27585		42.09	12.69	0	39.8		-10	55
27605		42.46	12.69	0	39.8		-10	55
27610		42.46	12.69	0	39.8		-10	55
27625		42.76	12.69	0	39.8		-10	55
27645		42.71	12.69	0	39.8		-10	55
27665		42.81	12.69	0	39.8		-10	55
27675		42.81	13.04	0	39.8		-10	55
27685		43.03	13.04	0	39.8		-10	55
27705		43.41	13.04	0	39.8		-10	55
27725		43.91	13.04	0	39.8		-10	55
27735		43.91	13.04	0	39.8		-10	55
27745		43.96	13.04	0	39.8		-10	55
27765		43.93	13.04	0	39.8		-10	55
27785		44.33	13.04	0	39.8		-10	55
27800		44.33	13.04	0	39.8		-10	55
27805		44.57	13.04	0	39.8		-10	55
27825		45.01	13.04	0	39.8		-10	55
27845		45.03	13.04	0	39.8		-10	55
27860		45.03	13.04	0	39.8		-10	55
27865		44.94	13.04	0	39.8		-10	55
27885		45.33	13.04	0	39.8		-10	55
27905		45.78	13.04	0	39.8		-10	55
27925		45.87	13.04	0	39.8		-10	55
27945		45.9	13.04	0	39.8		-10	55
27965		45.93	13.04	0	39.8		-10	55
27985		46.3	13.04	0	39.8		-10	55
28005		46.66	13.04	0	39.8		-10	55
28025		46.8	13.04	0	39.8		-10	55
28045		47.11	13.04	0	39.8		-10	55
28065		47.07	13.04	0	39.8		-10	55
28085		47.38	13.04	0	39.8		-10	55
28105		47.71	13.04	0	39.8		-10	55
28110		47.71	13.04	0	39.8		-10	55
28125		47.88	13.04	0	39.8		-10	55
28145		47.88	13.04	0	39.8		-10	55
28165		47.87	13.04	0	39.8		-10	55
28170		47.87	13.04	0	39.8		-10	55
28185		48.13	13.04	0	39.8		-10	55
28205		48.48	13.04	0	39.8		-10	55
28225		48.69	13.04	0	39.8		-10	55
28235		48.69	12.98	0	39.8		-10	55
28245		48.81	12.98	0	39.8		-10	55
28265		48.71	12.98	0	39.8		-10	55
28285		48.92	12.98	0	39.8		-10	55
28300		48.92	12.98	0	39.8		-10	55
28305		49.16	12.98	0	39.8		-10	55
28325		49.51	12.98	0	39.8		-10	55
28345		49.23	12.98	0	39.8		-10	55
28360		49.23	12.98	0	39.8		-10	55
28365		49.3	12.98	0	39.8		-10	55
28385		49.41	12.98	0	39.8		-10	55
28405		49.69	12.98	0	39.8		-10	55
28420		49.69	12.98	0	39.8		-10	55
28425		49.6	12.98	0	39.8		-10	55
28445		49.66	12.98	0	39.8		-10	55
28465		49.53	12.98	0	39.8		-10	55
28485		49.48	12.98	0	39.8		-10	55
28505		49.77	12.98	0	39.8		-10	55
28525		49.86	12.98	0	39.8		-10	55
28545		49.78	12.98	0	39.8		-10	55
28565		49.41	12.98	0	39.8		-10	55
28585		49.53	12.98	0	39.8		-10	55
28605		49.58	12.98	0	39.8		-10	55
28610		49.58	12.98	0	39.8		-10	55
28625		49.55	12.98	0	39.8		-10	55
28645		49.32	12.98	0	39.8		-10	55
28665		48.84	12.98	0	39.8		-10	55
28670		48.84	12.98	0	39.8		-10	55
28685		48.99	12.98	0	39.8		-10	55
28705		48.82	12.98	0	39.8		-10	55
28725		48.86	12.98	0	39.8		-10	55
28735		48.86	13.04	0	39.8		-10	55
28745		48.43	13.04	0	39.8		-10	55
28765		48.07	13.04	0	39.8		-10	55
28785		47.96	13.04	0	39.8		-10	55
28795		47.96	13.04	0	39.8		-10	55
28805		47.96	13.04	0	39.8		-10	55
28825		47.67	13.04	0	39.8		-10	55
28845		47.44	13.04	0	39.8		-10	55
28860		47.44	13.04	0	39.8		-10	55
28865		47.04	13.04	0	39.8		-10	55
28885		46.91	13.04	0	39.8		-10	55
28905		46.86	13.04	0	39.8		-10	55
28920		46.86	13.04	0	39.8		-10	55
28925		46.49	13.04	0	39.8		-10	55
28945		46.2	13.04	0	39.8		-10	55
28965		45.78	13.04	0	39.8		-10	55
28985		45.71	13.04	0	39.8		-10	55
29005		45.6	13.04	0	39.8		-10	55
29025		45.59	13.04	0	39.8		-10	55
29045		45.08	13.04	0	39.8		-10	55
29065		44.66	13.04	0	39.8		-10	55
29085		44.77	13.04	0	39.8		-10	55
29105		44.68	13.04	0	39.8		-10	55
29110		44.68	13.04	0	39.8		-10	55
29125		44.56	13.04	0	39.8		-10	55
29145		44.15	13.04	0	39.8		-10	55
29165		43.9	13.04	0	39.8		-10	55
29170		43.9	13.04	0	39.8		-10	55
29185		43.77	13.04	0	39.8		-10	55
29205		43.82	13.04	0	39.8		-10	55
29225		43.77	13.04	0	39.8		-10	55
29235		43.77	13.01	0	39.8		-10	55
29245		43.46	13.01	0	39.8		-10	55
29265		43.02	13.01	0	39.8		-10	55
29285		42.86	13.01	0	39.8		-10	55
29295		42.86	13.01	0	39.8		-10	55
29305		42.98	13.01	0	39.8		-10	55
29325		42.83	13.01	0	39.8		-10	55
29345		42.68	13.01	0	39.8		-10	55
29355		42.68	13.01	0	39.8		-10	55
29365		42.18	13.01	0	39.8		-10	55
29385		42.17	13.01	0	39.8		-10	55
29405		42.01	13.01	0	39.8		-10	55
29420		42.01	13.01	0	39.8		-10	55
29425		41.96	13.01	0	39.8		-10	55
29445		41.66	13.01	0	39.8		-10	55
29465		41.39	13.01	0	39.8		-10	55
29485		41.3	13.01	0	39.8		-10	55
29505		41.16	13.01	0	39.8		-10	55
29525		41.26	13.01	0	39.8		-10	55
29545		40.91	13.01	0	39.8		-10	55
29565		40.67	13.01	0	39.8		-10	55
29585		40.54	13.01	0	39.8		-10	55
29605		40.57	13.01	0	39.8		-10	55
29610		40.57	13.01	0	39.8		-10	55
29625		40.58	13.01	0	39.8		-10	55
29645		40.52	13.01	0	39.8		-10	55
29665		40.12	13.01	0	39.8		-10	55
29670		40.12	13.01	0	39.8		-10	55
29685		40.03	13.01	0	39.8		-10	55
29705		40.29	13.01	0	39.8		-10	55
29725		40.36	13.01	0	39.8		-10	55
29730		40.36	13.01	0	39.8		-10	55
29745		39.98	13.01	0	39.8		-10	55
29765		39.82	13.01	0	39.8		-10	55
29785		39.89	13.01	0	39.8		-10	55
29795		39.89	13.13	0	39.8		-10	55
29805		39.8	13.13	0	39.8		-10	55
29825		40.08	13.13	0	39.8		-10	55
29845		39.92	13.13	0	39.8		-10	55
29855		39.92	13.13	0	39.8		-10	55
29865		39.79	13.13	0	39.8		-10	55
29885		39.82	13.13	0	39.8		-10	55
29905		39.89	13.13	0	39.8		-10	55
29920		39.89	13.13	0	39.8		-10	55
29925		40.07	13.13	0	39.8		-10	55
29945		39.94	13.13	0	39.8		-10	55
29965		40.07	13.13	0	39.8		-10	55
29980		40.07	13.13	0	39.8		-10	55
29985		39.88	13.13	0	39.8		-10	55
30005		39.97	13.13	0	39.8		-10	55
30025		40.26	13.13	0	39.8		-10	55
30045		40.44	13.13	0	39.8		-10	55
30065		40.16	13.13	0	39.8		-10	55
30085		40.47	13.13	0	39.8		-10	55
30105		40.68	13.13	0	39.8		-10	55
30110		40.68	13.13	0	39.8		-10	55
30125		40.77	13.13	0	39.8		-10	55
30145		40.88	13.13	0	39.8		-10	55
30165		40.85	13.13	0	39.8		-10	55
30170		40.85	13.13	0	39.8		-10	55
30185		41.03	13.13	0	39.8		-10	55
30205		41.31	13.13	0	39.8		-10	55
30225		41.59	13.13	0	39.8		-10	55
30235		41.59	13.13	0	39.8		-10	55
30245		41.73	13.13	0	39.8		-10	55
30265		41.77	13.13	0	39.8		-10	55
30285		42.09	13.13	0	39.8		-10	55
30295		42.09	13.59	0	39.8		-10	55
30305		42.31	13.59	0	39.8		-10	55
30325		42.51	13.59	0	39.8		-10	55
30345		42.71	13.59	0	39.8		-10	55
30355		42.71	13.59	0	39.8		-10	55
30365		42.83	13.59	0	39.8		-10	55
30385		42.89	13.59	0	39.8		-10	55
30405		43.34	13.59	0	39.8		-10	55
30420		43.34	13.59	0	39.8		-10	55
30425		43.69	13.59	0	39.8		-10	55
30445		44.01	13.59	0	39.8		-10	55
30465		43.88	13.59	0	39.8		-10	55
30480		43.88	13.59	0	39.8		-10	55
30485		44.09	13.59	0	39.8		-10	55
30505		44.4	13.59	0	39.8		-10	55
30525		44.94	13.59	0	39.8		-10	55
30545		45.04	13.59	0	39.8		-10	55
30565		44.86	13.59	0	39.8		-10	55
30585		45.26	13.59	0	39.8		-10	55
30605		45.55	13.59	0	39.8		-10	55
30625		45.84	13.59	0	39.8		-10	55
30645		46.04	13.59	0	39.8		-10	55
30665		45.9	13.59	0	39.8		-10	55
30685		46.28	13.59	0	39.8		-10	55
30705		46.64	13.59	0	39.8		-10	55
30725		46.94	13.59	0	39.8		-10	55
30730		46.94	13.59	0	39.8		-10	55
30745		46.9	13.59	0	39.8		-10	55
30765		46.93	13.59	0	39.8		-10	55
30785		47.12	13.59	0	39.8		-10	55
30795		47.12	13.31	0	39.8		-10	55
30805		47.76	13.31	0	39.8		-10	55
30825		47.86	13.31	0	39.8		-10	55
30845		47.72	13.31	0	39.8		-10	55
30855		47.72	13.31	0	39.8		-10	55
30865		47.95	13.31	0	39.8		-10	55
30885		48.21	13.31	0	39.8		-10	55
30905		48.38	13.31	0	39.8		-10	55
30920		48.38	13.31	0	39.8		-10	55
30925		48.58	13.31	0	39.8		-10	55
30945		48.85	13.31	0	39.8		-10	55
30965		48.51	13.31	0	39.8		-10	55
30980		48.51	13.31	0	39.8		-10	55
30985		48.97	13.31	0	39.8		-10	55
31005		49.18	13.31	0	39.8		-10	55
31025		49.48	13.31	0	39.8		-10	55
31040		49.48	13.31	0	39.8		-10	55
31045		49.3	13.31	0	39.8		-10	55
31065		49.24	13.31	0	39.8		-10	55
31085		49.19	13.31	0	39.8		-10	55
31105		49.54	13.31	0	39.8		-10	55
31125		49.79	13.31	0	39.8		-10	55
31145		49.8	13.31	0	39.8		-10	55
31165		49.29	13.31	0	39.8		-10	55
31185		49.49	13.31	0	39.8		-10	55
31205		49.84	13.31	0	39.8		-10	55
31225		49.66	13.31	0	39.8		-10	55
31230		49.66	13.31	0	39.8		-10	55
31245		49.66	13.31	0	39.8		-10	55
31265		49.53	13.31	0	39.8		-10	55
31285		49.4	13.31	0	39.8		-10	55
31290		49.4	13.31	0	39.8		-10	55
31305		49.57	13.31	0	39.8		-10	55
31325		49.74	13.31	0	39.8		-10	55
31345		49.46	13.31	0	39.8		-10	55
31355		49.46	13.26	0	39.8		-10	55
31365		49.22	13.26	0	39.8		-10	55
31385		49.23	13.26	0	39.8		-10	55
31405		49.02	13.26	0	39.8		-10	55
31415		49.02	13.26	0	39.8		-10	55
31425		49.18	13.26	0	39.8		-10	55
31445		48.94	13.26	0	39.8		-10	55
31465		48.47	13.26	0	39.8		-10	55
31480		48.47	13.26	0	39.8		-10	55
31485		48.28	13.26	0	39.8		-10	55
31505		48.36	13.26	0	39.8		-10	55
31525		48.17	13.26	0	39.8		-10	55
31540		48.17	13.26	0	39.8		-10	55
31545		47.78	13.26	0	39.8		-10	55
31565		47.37	13.26	0	39.8		-10	55
31585		47.28	13.26	0	39.8		-10	55
31605		47.17	13.26	0	39.8		-10	55
31625		47.13	13.26	0	39.8		-10	55
31645		46.74	13.26	0	39.8		-10	55
31665		46.26	13.26	0	39.8		-10	55
31685		46.01	13.26	0	39.8		-10	55
31705		46.14	13.26	0	39.8		-10	55
31725		45.96	13.26	0	39.8		-10	55
31730		45.96	13.26	0	39.8		-10	55
31745		45.86	13.26	0	39.8		-10	55
31765		45.24	13.26	0	39.8		-10	55
31785		45.29	13.26	0	39.8		-10	55
31790		45.29	13.26	0	39.8		-10	55
31805		45.11	13.26	0	39.8		-10	55
31825		45.02	13.26	0	39.8		-10	55
31845		44.59	13.26	0	39.8		-10	55
31855		44.59	13.06	0	39.8		-10	55
31865		44.26	13.06	0	39.8		-10	55
31885		44.19	13.06	0	39.8		-10	55
31905		44.08	13.06	0	39.8		-10	55
31915		44.08	13.06	0	39.8		-10	55
31925		44.19	13.06	0	39.8		-10	55
31945		43.9	13.06	0	39.8		-10	55
31965		43.36	13.06	0	39.8		-10	55
31980		43.36	13.06	0	39.8		-10	55
31985		43.45	13.06	0	39.8		-10	55
32005		43.4	13.06	0	39.8		-10	55
32025		43.16	13.06	0	39.8		-10	55
32040		43.16	13.06	0	39.8		-10	55
32045		43.02	13.06	0	39.8		-10	55
32065		42.6	13.06	0	39.8		-10	55
32085		42.58	13.06	0	39.8		-10	55
32105		42.43	13.06	0	39.8		-10	55
32125		42.24	13.06	0	39.8		-10	55
32145		42.1	13.06	0	39.8		-10	55
32165		41.65	13.06	0	39.8		-10	55
32185		41.63	13.06	0	39.8		-10	55
32205		41.86	13.06	0	39.8		-10	55
32225		41.61	13.06	0	39.8		-10	55
32230		41.61	13.06	0	39.8		-10	55
32245		41.44	13.06	0	39.8		-10	55
32265		40.89	13.06	0	39.8		-10	55
32285		40.89	13.06	0	39.8		-10	55
[truncated: 189 more rows]
