# Supplementary material for: Clinical identification of the stimulus intensity to measure temporal summation of second pain
Source: Sci Rep. 2022 Jul 28;12:12915. doi: 10.1038/s41598-022-17171-6 (PMC9334644; doi:10.1038/s41598-022-17171-6)
Supplement: Supplementary file 2 — Supplementary Information 2. [file 41598_2022_17171_MOESM2_ESM.zip › 62 PT1.xlsx]

## Sheet: Sheet1
Timestamp [msec]	Heater [C]	Tec [C]	Water [C]	COVAS	Baseline [C]	Events	LimiterMin [C]	LimiterMax [C]
35		41.1
55		41.22
75		41.08	12.13	0	40.8		-10	55
95		40.78	12.13	0	40.8		-10	55
115		40.82	12.13	0	40.8		-10	55
135		41	12.13	0	40.8		-10	55
140		41	12.13	0	40.8		-10	55
155		41.12	12.13	0	40.8		-10	55
175		41.04	12.13	0	40.8		-10	55
195		40.8	12.13	0	40.8		-10	55
200		40.8	12.13	0	40.8		-10	55
215		40.66	12.13	0	40.8		-10	55
235		41.01	12.13	0	40.8		-10	55
255		41.1	12.13	0	40.8		-10	55
265		41.1	12.13	0	40.8		-10	55
275		41.02	12.13	0	40.8		-10	55
295		40.82	12.13	0	40.8		-10	55
315		40.84	12.13	0	40.8		-10	55
325		40.84	12.13	0	40.8		-10	55
335		40.88	12.13	0	40.8		-10	55
355		41.21	12.13	0	40.8		-10	55
375		40.81	12.13	0	40.8		-10	55
390		40.81	12.13	0	40.8		-10	55
395		40.81	12.13	0	40.8		-10	55
415		40.87	12.13	0	40.8		-10	55
435		40.94	12.13	0	40.8		-10	55
450		40.94	12.13	0	40.8		-10	55
455		41.07	12.13	0	40.8		-10	55
475		41.03	12.13	0	40.8		-10	55
495		40.83	12.13	0	40.8		-10	55
515		40.73	12.13	0	40.8		-10	55
535		40.81	12.13	0	40.8		-10	55
555		40.98	12.13	0	40.8		-10	55
575		40.91	12.1	0	40.8		-10	55
595		40.76	12.1	0	40.8		-10	55
615		40.75	12.1	0	40.8		-10	55
635		40.9	12.1	0	40.8		-10	55
655		41.02	12.1	0	40.8		-10	55
675		41.06	12.1	0	40.8		-10	55
695		40.69	12.1	0	40.8		-10	55
700		40.69	12.1	0	40.8		-10	55
715		40.73	12.1	0	40.8		-10	55
735		40.83	12.1	0	40.8		-10	55
755		40.9	12.1	0	40.8		-10	55
760		40.9	12.1	0	40.8		-10	55
775		40.72	12.1	0	40.8		-10	55
795		40.57	12.1	0	40.8		-10	55
815		40.63	12.1	0	40.8		-10	55
825		40.63	12.1	0	40.8		-10	55
835		40.91	12.1	0	40.8		-10	55
855		40.99	12.1	0	40.8		-10	55
875		40.76	12.1	0	40.8		-10	55
885		40.76	12.1	0	40.8		-10	55
895		40.63	12.1	0	40.8		-10	55
915		40.6	12.1	0	40.8		-10	55
935		41.01	12.1	0	40.8		-10	55
950		41.01	12.1	0	40.8		-10	55
955		41.07	12.1	0	40.8		-10	55
975		40.84	12.1	0	40.8		-10	55
995		40.62	12.1	0	40.8		-10	55
1010		40.62	12.1	0	40.8		-10	55
1015		40.68	12.1	0	40.8		-10	55
1035		40.84	12.1	0	40.8		-10	55
1055		40.98	12.1	0	40.8		-10	55
1075		40.72	12.18	0	40.8		-10	55
1095		40.6	12.18	0	40.8		-10	55
1115		40.77	12.18	0	40.8		-10	55
1135		40.95	12.18	0	40.8		-10	55
1155		40.9	12.18	0	40.8		-10	55
1175		40.86	12.18	0	40.8		-10	55
1195		40.9	12.18	0	40.8		-10	55
1200		40.9	12.18	0	40.8		-10	55
1215		40.53	12.18	0	40.8		-10	55
1235		40.84	12.18	0	40.8		-10	55
1255		41.07	12.18	0	40.8		-10	55
1260		41.07	12.18	0	40.8		-10	55
1275		40.83	12.18	0	40.8		-10	55
1295		40.75	12.18	0	40.8		-10	55
1315		40.73	12.18	0	40.8		-10	55
1325		40.73	12.18	0	40.8		-10	55
1335		40.84	12.18	0	40.8		-10	55
1355		40.85	12.18	0	40.8		-10	55
1375		40.82	12.18	0	40.8		-10	55
1385		40.82	12.18	0	40.8		-10	55
1395		40.7	12.18	0	40.8		-10	55
1415		40.9	12.18	0	40.8		-10	55
1435		41	12.18	0	40.8		-10	55
1450		41	12.18	0	40.8		-10	55
1455		40.96	12.18	0	40.8		-10	55
1475		40.85	12.18	0	40.8		-10	55
1495		40.59	12.18	0	40.8		-10	55
1510		40.59	12.18	0	40.8		-10	55
1515		40.81	12.18	0	40.8		-10	55
1535		40.93	12.18	0	40.8		-10	55
1555		40.94	12.18	0	40.8		-10	55
1575		40.77	12.07	0	40.8		-10	55
1595		40.7	12.07	0	40.8		-10	55
1615		40.84	12.07	0	40.8		-10	55
1635		40.93	12.07	0	40.8		-10	55
1655		41.1	12.07	0	40.8		-10	55
1675		40.88	12.07	0	40.8		-10	55
1695		40.7	12.07	0	40.8		-10	55
1700		40.7	12.07	0	40.8		-10	55
1715		40.7	12.07	0	40.8		-10	55
1735		40.92	12.07	0	40.8		-10	55
1755		41.14	12.07	0	40.8		-10	55
1760		41.14	12.07	0	40.8		-10	55
1775		40.87	12.07	0	40.8		-10	55
1795		40.73	12.07	0	40.8		-10	55
1815		40.78	12.07	0	40.8		-10	55
1825		40.78	12.07	0	40.8		-10	55
1835		40.93	12.07	0	40.8		-10	55
1855		40.9	12.07	0	40.8		-10	55
1875		40.98	12.07	0	40.8		-10	55
1885		40.98	12.07	0	40.8		-10	55
1895		40.83	12.07	0	40.8		-10	55
1915		40.72	12.07	0	40.8		-10	55
1935		41.02	12.07	0	40.8		-10	55
1945		41.02	12.07	0	40.8		-10	55
1955		41.08	12.07	0	40.8		-10	55
1975		40.8	12.07	0	40.8		-10	55
1995		40.53	12.07	0	40.8		-10	55
2010		40.53	12.07	0	40.8		-10	55
2015		40.86	12.07	0	40.8		-10	55
2035		40.98	12.07	0	40.8		-10	55
2055		40.89	12.07	0	40.8		-10	55
2070		40.89	12.07	0	40.8		-10	55
2075		40.82	12.07	0	40.8		-10	55
2095		40.78	12.07	0	40.8		-10	55
2115		40.86	12.07	0	40.8		-10	55
2135		40.91	12.02	0	40.8		-10	55
2155		40.77	12.02	0	40.8		-10	55
2175		40.89	12.02	0	40.8		-10	55
2195		40.59	12.02	0	40.8		-10	55
2215		40.6	12.02	0	40.8		-10	55
2235		40.85	12.02	0	40.8		-10	55
2255		40.98	12.02	0	40.8		-10	55
2260		40.98	12.02	0	40.8		-10	55
2275		40.97	12.02	0	40.8		-10	55
2295		40.59	12.02	0	40.8		-10	55
2315		40.7	12.02	0	40.8		-10	55
2320		40.7	12.02	0	40.8		-10	55
2335		40.88	12.02	0	40.8		-10	55
2355		40.89	12.02	0	40.8		-10	55
2375		40.74	12.02	0	40.8		-10	55
2385		40.74	12.02	0	40.8		-10	55
2395		40.64	12.02	0	40.8		-10	55
2415		40.68	12.02	0	40.8		-10	55
2435		40.86	12.02	0	40.8		-10	55
2445		40.86	12.02	0	40.8		-10	55
2455		40.75	12.02	0	40.8		-10	55
2475		40.76	12.02	0	40.8		-10	55
2495		40.69	12.02	0	40.8		-10	55
2510		40.69	12.02	0	40.8		-10	55
2515		40.61	12.02	0	40.8		-10	55
2535		40.93	12.02	0	40.8		-10	55
2555		40.86	12.02	0	40.8		-10	55
2570		40.86	12.02	0	40.8		-10	55
2575		40.93	12.02	0	40.8		-10	55
2595		40.64	12.02	0	40.8		-10	55
2615		40.6	12.02	0	40.8		-10	55
2635		40.75	12	0	40.8		-10	55
2655		41.11	12	0	40.8		-10	55
2675		40.86	12	0	40.8		-10	55
2695		40.7	12	0	40.8		-10	55
2715		40.78	12	0	40.8		-10	55
2735		40.91	12	0	40.8		-10	55
2755		41.05	12	0	40.8		-10	55
2760		41.05	12	0	40.8		-10	55
2775		40.94	12	0	40.8		-10	55
2795		40.77	12	0	40.8		-10	55
2815		40.84	12	0	40.8		-10	55
2820		40.84	12	0	40.8		-10	55
2835		40.9	12	0	40.8		-10	55
2855		40.98	12	0	40.8		-10	55
2875		40.93	12	0	40.8		-10	55
2885		40.93	12	0	40.8		-10	55
2895		40.63	12	0	40.8		-10	55
2915		40.98	12	0	40.8		-10	55
2935		40.99	12	0	40.8		-10	55
2945		40.99	12	0	40.8		-10	55
2955		40.99	12	0	40.8		-10	55
2975		40.81	12	0	40.8		-10	55
2995		40.65	12	0	40.8		-10	55
3010		40.65	12	0	40.8		-10	55
3015		40.82	12	0	40.8		-10	55
3035		40.85	12	0	40.8		-10	55
3055		40.93	12	0	40.8		-10	55
3070		40.93	12	0	40.8		-10	55
3075		40.85	12	0	40.8		-10	55
3095		40.69	12	0	40.8		-10	55
3115		40.8	12	0	40.8		-10	55
3135		41.01	12.02	0	40.8		-10	55
3155		41.03	12.02	0	40.8		-10	55
3175		40.92	12.02	0	40.8		-10	55
3195		40.75	12.02	0	40.8		-10	55
3215		40.74	12.02	0	40.8		-10	55
3235		40.99	12.02	0	40.8		-10	55
3255		40.93	12.02	0	40.8		-10	55
3275		40.72	12.02	0	40.8		-10	55
3295		40.61	12.02	0	40.8		-10	55
3315		40.78	12.02	0	40.8		-10	55
3320		40.78	12.02	0	40.8		-10	55
3335		40.93	12.02	0	40.8		-10	55
3355		41	12.02	0	40.8		-10	55
3375		40.86	12.02	0	40.8		-10	55
3380		40.86	12.02	0	40.8		-10	55
3395		40.69	12.02	0	40.8		-10	55
3415		40.68	12.02	0	40.8		-10	55
3435		41.05	12.02	0	40.8		-10	55
3445		41.05	12.02	0	40.8		-10	55
3455		41	12.02	0	40.8		-10	55
3475		40.89	12.02	0	40.8		-10	55
3495		40.6	12.02	0	40.8		-10	55
3510		40.6	12.02	0	40.8		-10	55
3515		40.95	12.02	0	40.8		-10	55
3535		41.07	12.02	0	40.8		-10	55
3555		40.99	12.02	0	40.8		-10	55
3570		40.99	12.02	0	40.8		-10	55
3575		40.82	12.02	0	40.8		-10	55
3595		40.68	12.02	0	40.8		-10	55
3615		40.74	12.02	0	40.8		-10	55
3630		40.74	12.02	0	40.8		-10	55
3635		40.87	12.02	0	40.8		-10	55
3655		40.92	12.02	0	40.8		-10	55
3675		40.67	12.02	0	40.8		-10	55
3695		40.57	11.87	0	40.8		-10	55
3715		40.79	11.87	0	40.8		-10	55
3735		40.91	11.87	0	40.8		-10	55
3755		40.99	11.87	0	40.8		-10	55
3775		40.83	11.87	0	40.8		-10	55
3795		40.54	11.87	0	40.8		-10	55
3815		40.85	11.87	0	40.8		-10	55
3820		40.85	11.87	0	40.8		-10	55
3835		40.96	11.87	0	40.8		-10	55
3855		40.83	11.87	0	40.8		-10	55
3875		40.69	11.87	0	40.8		-10	55
3880		40.69	11.87	0	40.8		-10	55
3895		40.64	11.87	0	40.8		-10	55
3915		40.92	11.87	0	40.8		-10	55
3935		40.86	11.87	0	40.8		-10	55
3945		40.86	11.87	0	40.8		-10	55
3955		40.96	11.87	0	40.8		-10	55
3975		40.93	11.87	0	40.8		-10	55
3995		40.79	11.87	0	40.8		-10	55
4005		40.79	11.87	0	40.8		-10	55
4015		40.85	11.87	0	40.8		-10	55
4035		40.89	11.87	0	40.8		-10	55
4055		41.01	11.87	0	40.8		-10	55
4070		41.01	11.87	0	40.8		-10	55
4075		40.85	11.87	0	40.8		-10	55
4095		40.69	11.87	0	40.8		-10	55
4115		40.76	11.87	0	40.8		-10	55
4130		40.76	11.87	0	40.8		-10	55
4135		40.92	11.87	0	40.8		-10	55
4155		41.06	11.87	0	40.8		-10	55
4175		40.77	11.87	0	40.8		-10	55
4195		40.62	11.95	0	40.8		-10	55
4215		40.95	11.95	0	40.8		-10	55
4235		41	11.95	0	40.8		-10	55
4255		40.97	11.95	0	40.8		-10	55
4275		40.84	11.95	0	40.8		-10	55
4295		40.67	11.95	0	40.8		-10	55
4315		40.86	11.95	0	40.8		-10	55
4320		40.86	11.95	0	40.8		-10	55
4335		41	11.95	0	40.8		-10	55
4355		40.94	11.95	0	40.8		-10	55
4375		40.89	11.95	0	40.8		-10	55
4380		40.89	11.95	0	40.8		-10	55
4395		40.48	11.95	0	40.8		-10	55
4415		40.84	11.95	0	40.8		-10	55
4435		40.98	11.95	0	40.8		-10	55
4445		40.98	11.95	0	40.8		-10	55
4455		40.96	11.95	0	40.8		-10	55
4475		40.73	11.95	0	40.8		-10	55
4495		40.61	11.95	0	40.8		-10	55
4505		40.61	11.95	0	40.8		-10	55
4515		40.71	11.95	0	40.8		-10	55
4535		40.99	11.95	0	40.8		-10	55
4555		40.76	11.95	0	40.8		-10	55
4565		40.76	11.95	0	40.8		-10	55
4575		40.76	11.95	0	40.8		-10	55
4595		40.6	11.95	0	40.8		-10	55
4615		40.75	11.95	0	40.8		-10	55
4630		40.75	11.95	0	40.8		-10	55
4635		40.97	11.95	0	40.8		-10	55
4655		40.88	11.95	0	40.8		-10	55
4675		40.77	11.95	0	40.8		-10	55
4695		40.64	11.87	0	40.8		-10	55
4715		40.77	11.87	0	40.8		-10	55
4735		41.01	11.87	0	40.8		-10	55
4755		40.87	11.87	0	40.8		-10	55
4775		40.86	11.87	0	40.8		-10	55
4795		40.75	11.87	0	40.8		-10	55
4815		40.73	11.87	0	40.8		-10	55
4835		40.8	11.87	0	40.8		-10	55
4855		40.91	11.87	0	40.8		-10	55
4875		40.8	11.87	0	40.8		-10	55
4880		40.8	11.87	0	40.8		-10	55
4895		40.69	11.87	0	40.8		-10	55
4915		40.91	11.87	0	40.8		-10	55
4935		41.01	11.87	0	40.8		-10	55
4940		41.01	11.87	0	40.8		-10	55
4955		40.95	11.87	0	40.8		-10	55
4975		40.93	11.87	0	40.8		-10	55
4995		40.82	11.87	0	40.8		-10	55
5005		40.82	11.87	0	40.8		-10	55
5015		40.71	11.87	0	40.8		-10	55
5035		40.91	11.87	0	40.8		-10	55
5055		40.85	11.87	0	40.8		-10	55
5065		40.85	11.87	0	40.8		-10	55
5075		40.78	11.87	0	40.8		-10	55
5095		40.7	11.87	0	40.8		-10	55
5115		40.69	11.87	0	40.8		-10	55
5130		40.69	11.87	0	40.8		-10	55
5135		40.88	11.87	0	40.8		-10	55
5155		41.05	11.87	0	40.8		-10	55
5175		40.84	11.87	0	40.8		-10	55
5190		40.84	11.87	0	40.8		-10	55
5195		40.73	11.87	0	40.8		-10	55
5215		40.76	11.87	0	40.8		-10	55
5235		41.14	11.87	0	40.8		-10	55
5255		41.22	11.93	0	40.8		-10	55
5275		40.91	11.93	0	40.8		-10	55
5295		41.13	11.93	0	40.8		-10	55
5315		41.26	11.93	0	40.8		-10	55
5335		41.49	11.93	0	40.8		-10	55
5355		41.53	11.93	0	40.8		-10	55
5375		41.54	11.93	0	40.8		-10	55
5380		41.54	11.93	0	40.8		-10	55
5395		41.53	11.93	0	40.8		-10	55
5415		41.94	11.93	0	40.8		-10	55
5435		42.29	11.93	0	40.8		-10	55
5440		42.29	11.93	0	40.8		-10	55
5455		42.31	11.93	0	40.8		-10	55
5475		42.33	11.93	0	40.8		-10	55
5495		42.4	11.93	0	40.8		-10	55
5505		42.4	11.93	0	40.8		-10	55
5515		42.72	11.93	0	40.8		-10	55
5535		43.03	11.93	0	40.8		-10	55
5555		43.14	11.93	0	40.8		-10	55
5565		43.14	11.93	0	40.8		-10	55
5575		43.12	11.93	0	40.8		-10	55
5595		43.13	11.93	0	40.8		-10	55
5615		43.78	11.93	0	40.8		-10	55
5630		43.78	11.93	0	40.8		-10	55
5635		43.92	11.93	0	40.8		-10	55
5655		44.05	11.93	0	40.8		-10	55
5675		44.1	11.93	0	40.8		-10	55
5690		44.1	11.93	0	40.8		-10	55
5695		44.04	11.93	0	40.8		-10	55
5715		44.41	11.93	0	40.8		-10	55
5735		44.55	11.93	0	40.8		-10	55
5755		44.9	11.93	0	40.8		-10	55
5775		44.88	11.93	0	40.8		-10	55
5795		44.91	11.93	0	40.8		-10	55
5815		45.34	11.93	0	40.8		-10	55
5835		45.59	11.93	0	40.8		-10	55
5855		45.69	11.93	0	40.8		-10	55
5875		45.76	11.93	0	40.8		-10	55
5895		45.74	11.93	0	40.8		-10	55
5915		45.91	11.93	0	40.8		-10	55
5935		46.54	11.93	0	40.8		-10	55
5940		46.54	11.93	0	40.8		-10	55
5955		46.64	11.93	0	40.8		-10	55
5975		46.38	11.93	0	40.8		-10	55
5995		46.54	11.93	0	40.8		-10	55
6005		46.54	11.93	0	40.8		-10	55
6015		46.83	11.93	0	40.8		-10	55
6035		47.38	11.93	0	40.8		-10	55
6055		47.34	11.93	0	40.8		-10	55
6065		47.34	11.93	0	40.8		-10	55
6075		47.32	11.93	0	40.8		-10	55
6095		47.54	11.93	0	40.8		-10	55
6115		47.88	11.93	0	40.8		-10	55
6130		47.88	11.93	0	40.8		-10	55
6135		47.98	11.93	0	40.8		-10	55
6155		47.97	11.93	0	40.8		-10	55
6175		48.08	11.93	0	40.8		-10	55
6190		48.08	11.93	0	40.8		-10	55
6195		48.31	11.93	0	40.8		-10	55
6215		48.57	11.93	0	40.8		-10	55
6235		48.61	11.93	0	40.8		-10	55
6250		48.61	11.93	0	40.8		-10	55
6255		48.83	11.93	0	40.8		-10	55
6275		48.89	11.93	0	40.8		-10	55
6295		48.7	11.93	0	40.8		-10	55
6315		49.1	12.05	0	40.8		-10	55
6335		49.57	12.05	0	40.8		-10	55
6355		49.52	12.05	0	40.8		-10	55
6375		49.44	12.05	0	40.8		-10	55
6395		49.47	12.05	0	40.8		-10	55
6415		49.74	12.05	0	40.8		-10	55
6435		50.12	12.05	0	40.8		-10	55
6440		50.12	12.05	0	40.8		-10	55
6455		50.08	12.05	0	40.8		-10	55
6475		50.07	12.05	0	40.8		-10	55
6495		50.3	12.05	0	40.8		-10	55
6500		50.3	12.05	0	40.8		-10	55
6515		50.53	12.05	0	40.8		-10	55
6535		50.51	12.05	0	40.8		-10	55
6555		50.8	12.05	0	40.8		-10	55
6565		50.8	12.05	0	40.8		-10	55
6575		50.41	12.05	0	40.8		-10	55
6595		50.53	12.05	0	40.8		-10	55
6615		50.75	12.05	0	40.8		-10	55
6625		50.75	12.05	0	40.8		-10	55
6635		50.76	12.05	0	40.8		-10	55
6655		50.85	12.05	0	40.8		-10	55
6675		50.73	12.05	0	40.8		-10	55
6690		50.73	12.05	0	40.8		-10	55
6695		50.86	12.05	0	40.8		-10	55
6715		50.8	12.05	0	40.8		-10	55
6735		51.05	12.05	0	40.8		-10	55
6750		51.05	12.05	0	40.8		-10	55
6755		50.99	12.05	0	40.8		-10	55
6775		50.6	12.05	0	40.8		-10	55
6795		50.71	12.05	0	40.8		-10	55
6815		50.47	11.92	0	40.8		-10	55
6835		50.91	11.92	0	40.8		-10	55
6855		50.55	11.92	0	40.8		-10	55
6875		50.18	11.92	0	40.8		-10	55
6895		50.12	11.92	0	40.8		-10	55
6915		50.25	11.92	0	40.8		-10	55
6935		50.14	11.92	0	40.8		-10	55
6940		50.14	11.92	0	40.8		-10	55
6955		49.9	11.92	0	40.8		-10	55
6975		49.58	11.92	0	40.8		-10	55
6995		49.22	11.92	0	40.8		-10	55
7000		49.22	11.92	0	40.8		-10	55
7015		49.09	11.92	0	40.8		-10	55
7035		48.81	11.92	0	40.8		-10	55
7055		48.48	11.92	0	40.8		-10	55
7065		48.48	11.92	0	40.8		-10	55
7075		48.2	11.92	0	40.8		-10	55
7095		47.91	11.92	0	40.8		-10	55
7115		47.94	11.92	0	40.8		-10	55
7125		47.94	11.92	0	40.8		-10	55
7135		47.85	11.92	0	40.8		-10	55
7155		47.45	11.92	0	40.8		-10	55
7175		46.86	11.92	0	40.8		-10	55
7190		46.86	11.92	0	40.8		-10	55
7195		46.69	11.92	0	40.8		-10	55
7215		46.56	11.92	0	40.8		-10	55
7235		46.74	11.92	0	40.8		-10	55
7250		46.74	11.92	0	40.8		-10	55
7255		46.32	11.92	0	40.8		-10	55
7275		45.74	11.92	0	40.8		-10	55
7295		45.59	11.92	0	40.8		-10	55
7315		45.48	11.85	0	40.8		-10	55
7335		45.44	11.85	0	40.8		-10	55
7355		45.04	11.85	0	40.8		-10	55
7375		44.74	11.85	0	40.8		-10	55
7395		44.67	11.85	0	40.8		-10	55
7415		44.56	11.85	0	40.8		-10	55
7435		44.58	11.85	0	40.8		-10	55
7440		44.58	11.85	0	40.8		-10	55
7455		44.2	11.85	0	40.8		-10	55
7475		43.97	11.85	0	40.8		-10	55
7495		43.82	11.85	0	40.8		-10	55
7500		43.82	11.85	0	40.8		-10	55
7515		43.82	11.85	0	40.8		-10	55
7535		43.79	11.85	0	40.8		-10	55
7555		43.45	11.85	0	40.8		-10	55
7560		43.45	11.85	0	40.8		-10	55
7575		43.27	11.85	0	40.8		-10	55
7595		42.89	11.85	0	40.8		-10	55
7615		42.89	11.85	0	40.8		-10	55
7625		42.89	11.85	0	40.8		-10	55
7635		43.02	11.85	0	40.8		-10	55
7655		42.76	11.85	0	40.8		-10	55
7675		42.25	11.85	0	40.8		-10	55
7685		42.25	11.85	0	40.8		-10	55
7695		42.28	11.85	0	40.8		-10	55
7715		42.24	11.85	0	40.8		-10	55
7735		42.13	11.85	0	40.8		-10	55
7750		42.13	11.85	0	40.8		-10	55
7755		42.13	11.85	0	40.8		-10	55
7775		41.56	11.85	0	40.8		-10	55
7795		41.66	11.85	0	40.8		-10	55
7810		41.66	11.85	0	40.8		-10	55
7815		41.51	11.85	0	40.8		-10	55
7835		41.54	11.85	0	40.8		-10	55
7855		41.51	11.85	0	40.8		-10	55
7875		41.12	11.97	0	40.8		-10	55
7895		41.17	11.97	0	40.8		-10	55
7915		41.11	11.97	0	40.8		-10	55
7935		41.16	11.97	0	40.8		-10	55
7955		41.21	11.97	0	40.8		-10	55
7975		40.82	11.97	0	40.8		-10	55
7995		40.87	11.97	0	40.8		-10	55
8000		40.87	11.97	0	40.8		-10	55
8015		40.85	11.97	0	40.8		-10	55
8035		41.1	11.97	0	40.8		-10	55
8055		40.92	11.97	0	40.8		-10	55
8060		40.92	11.97	0	40.8		-10	55
8075		40.68	11.97	0	40.8		-10	55
8095		40.8	11.97	0	40.8		-10	55
8115		41.07	11.97	0	40.8		-10	55
8125		41.07	11.97	0	40.8		-10	55
8135		41.18	11.97	0	40.8		-10	55
8155		41.07	11.97	0	40.8		-10	55
8175		40.95	11.97	0	40.8		-10	55
8185		40.95	11.97	0	40.8		-10	55
8195		41.13	11.97	0	40.8		-10	55
8215		41.31	11.97	0	40.8		-10	55
8235		41.47	11.97	0	40.8		-10	55
8250		41.47	11.97	0	40.8		-10	55
8255		41.54	11.97	0	40.8		-10	55
8275		41.49	11.97	0	40.8		-10	55
8295		41.48	11.97	0	40.8		-10	55
8310		41.48	11.97	0	40.8		-10	55
8315		41.79	11.97	0	40.8		-10	55
8335		42.18	11.97	0	40.8		-10	55
8355		42.23	11.97	0	40.8		-10	55
8375		42.1	11.88	0	40.8		-10	55
8395		42.39	11.88	0	40.8		-10	55
8415		42.49	11.88	0	40.8		-10	55
8435		43	11.88	0	40.8		-10	55
8455		43.02	11.88	0	40.8		-10	55
8475		43.04	11.88	0	40.8		-10	55
8495		43.37	11.88	0	40.8		-10	55
8500		43.37	11.88	0	40.8		-10	55
8515		43.52	11.88	0	40.8		-10	55
8535		44.03	11.88	0	40.8		-10	55
8555		44.07	11.88	0	40.8		-10	55
8560		44.07	11.88	0	40.8		-10	55
8575		44.01	11.88	0	40.8		-10	55
8595		44.45	11.88	0	40.8		-10	55
8615		44.71	11.88	0	40.8		-10	55
8625		44.71	11.88	0	40.8		-10	55
8635		45.12	11.88	0	40.8		-10	55
8655		45.16	11.88	0	40.8		-10	55
8675		45	11.88	0	40.8		-10	55
8685		45	11.88	0	40.8		-10	55
8695		45.42	11.88	0	40.8		-10	55
8715		45.79	11.88	0	40.8		-10	55
8735		45.96	11.88	0	40.8		-10	55
8750		45.96	11.88	0	40.8		-10	55
8755		46.09	11.88	0	40.8		-10	55
8775		46.14	11.88	0	40.8		-10	55
8795		46.57	11.88	0	40.8		-10	55
8810		46.57	11.88	0	40.8		-10	55
8815		46.71	11.88	0	40.8		-10	55
8835		47.08	11.88	0	40.8		-10	55
8855		47.07	11.88	0	40.8		-10	55
8870		47.07	11.88	0	40.8		-10	55
8875		47.05	11.88	0	40.8		-10	55
8895		47.51	11.88	0	40.8		-10	55
8915		47.69	11.88	0	40.8		-10	55
8935		48.2	11.84	0	40.8		-10	55
8955		48.03	11.84	0	40.8		-10	55
8975		47.92	11.84	0	40.8		-10	55
8995		48.38	11.84	0	40.8		-10	55
9015		48.63	11.84	0	40.8		-10	55
9035		48.79	11.84	0	40.8		-10	55
9055		49.05	11.84	0	40.8		-10	55
9060		49.05	11.84	0	40.8		-10	55
9075		49.1	11.84	0	40.8		-10	55
9095		49.28	11.84	0	40.8		-10	55
9115		49.43	11.84	0	40.8		-10	55
9120		49.43	11.84	0	40.8		-10	55
9135		49.71	11.84	0	40.8		-10	55
9155		49.67	11.84	0	40.8		-10	55
9175		49.66	11.84	0	40.8		-10	55
9185		49.66	11.84	0	40.8		-10	55
9195		49.83	11.84	0	40.8		-10	55
9215		50.26	11.84	0	40.8		-10	55
9235		50.41	11.84	0	40.8		-10	55
9245		50.41	11.84	0	40.8		-10	55
9255		50.72	11.84	0	40.8		-10	55
9275		50.33	11.84	0	40.8		-10	55
9295		50.62	11.84	0	40.8		-10	55
9310		50.62	11.84	0	40.8		-10	55
9315		50.91	11.84	0	40.8		-10	55
9335		50.96	11.84	0	40.8		-10	55
9355		50.92	11.84	0	40.8		-10	55
9370		50.92	11.84	0	40.8		-10	55
9375		50.68	11.84	0	40.8		-10	55
9395		50.96	11.84	0	40.8		-10	55
9415		50.92	11.84	0	40.8		-10	55
9435		51.14	11.88	0	40.8		-10	55
9455		51.04	11.88	0	40.8		-10	55
9475		50.85	11.88	0	40.8		-10	55
9495		51.1	11.88	0	40.8		-10	55
9515		51.06	11.88	0	40.8		-10	55
9535		50.85	11.88	0	40.8		-10	55
9555		50.54	11.88	0	40.8		-10	55
9560		50.54	11.88	0	40.8		-10	55
9575		50.4	11.88	0	40.8		-10	55
9595		50.33	11.88	0	40.8		-10	55
9615		50.43	11.88	0	40.8		-10	55
9620		50.43	11.88	0	40.8		-10	55
9635		50.37	11.88	0	40.8		-10	55
9655		49.87	11.88	0	40.8		-10	55
9675		49.58	11.88	0	40.8		-10	55
9685		49.58	11.88	0	40.8		-10	55
9695		49.15	11.88	0	40.8		-10	55
9715		49.3	11.88	0	40.8		-10	55
9735		49.11	11.88	0	40.8		-10	55
9745		49.11	11.88	0	40.8		-10	55
9755		48.73	11.88	0	40.8		-10	55
9775		48.43	11.88	0	40.8		-10	55
9795		48.18	11.88	0	40.8		-10	55
9810		48.18	11.88	0	40.8		-10	55
9815		48.05	11.88	0	40.8		-10	55
9835		47.99	11.88	0	40.8		-10	55
9855		47.48	11.88	0	40.8		-10	55
9870		47.48	11.88	0	40.8		-10	55
9875		47.01	11.88	0	40.8		-10	55
9895		46.83	11.88	0	40.8		-10	55
9915		46.88	11.88	0	40.8		-10	55
9935		46.65	11.88	0	40.8		-10	55
9955		46.45	11.88	0	40.8		-10	55
9975		46.1	11.88	0	40.8		-10	55
9995		45.85	11.88	0	40.8		-10	55
10015		45.81	11.88	0	40.8		-10	55
10035		45.68	11.88	0	40.8		-10	55
10055		45.28	11.88	0	40.8		-10	55
10060		45.28	11.88	0	40.8		-10	55
10075		45.02	11.88	0	40.8		-10	55
10095		44.85	11.88	0	40.8		-10	55
10115		44.81	11.88	0	40.8		-10	55
10120		44.81	11.88	0	40.8		-10	55
10135		44.63	11.88	0	40.8		-10	55
10155		44.33	11.88	0	40.8		-10	55
10175		43.91	11.88	0	40.8		-10	55
10180		43.91	11.88	0	40.8		-10	55
10195		44.03	11.88	0	40.8		-10	55
10215		43.97	11.88	0	40.8		-10	55
10235		43.79	11.88	0	40.8		-10	55
10245		43.79	11.88	0	40.8		-10	55
10255		43.54	11.88	0	40.8		-10	55
10275		43.42	11.88	0	40.8		-10	55
10295		43.24	11.88	0	40.8		-10	55
10310		43.24	11.88	0	40.8		-10	55
10315		43.23	11.88	0	40.8		-10	55
10335		43.06	11.88	0	40.8		-10	55
10355		42.81	11.88	0	40.8		-10	55
10370		42.81	11.88	0	40.8		-10	55
10375		42.61	11.88	0	40.8		-10	55
10395		42.37	11.88	0	40.8		-10	55
10415		42.38	11.88	0	40.8		-10	55
10430		42.38	11.88	0	40.8		-10	55
10435		42.23	11.88	0	40.8		-10	55
10455		42.11	11.88	0	40.8		-10	55
10475		41.83	11.88	0	40.8		-10	55
10495		41.76	11.93	0	40.8		-10	55
10515		42.02	11.93	0	40.8		-10	55
10535		41.59	11.93	0	40.8		-10	55
10555		41.5	11.93	0	40.8		-10	55
10575		41.29	11.93	0	40.8		-10	55
10595		41.34	11.93	0	40.8		-10	55
10615		41.33	11.93	0	40.8		-10	55
10620		41.33	11.93	0	40.8		-10	55
10635		41.28	11.93	0	40.8		-10	55
10655		41.18	11.93	0	40.8		-10	55
10675		40.86	11.93	0	40.8		-10	55
10680		40.86	11.93	0	40.8		-10	55
10695		41	11.93	0	40.8		-10	55
10715		41.3	11.93	0	40.8		-10	55
10735		41.15	11.93	0	40.8		-10	55
10745		41.15	11.93	0	40.8		-10	55
10755		41.03	11.93	0	40.8		-10	55
10775		41.06	11.93	0	40.8		-10	55
10795		41.15	11.93	0	40.8		-10	55
10805		41.15	11.93	0	40.8		-10	55
10815		41.12	11.93	0	40.8		-10	55
10835		41.19	11.93	0	40.8		-10	55
10855		41.19	11.93	0	40.8		-10	55
10870		41.19	11.93	0	40.8		-10	55
10875		40.79	11.93	0	40.8		-10	55
10895		41.23	11.93	0	40.8		-10	55
10915		41.4	11.93	0	40.8		-10	55
10930		41.4	11.93	0	40.8		-10	55
10935		41.33	11.93	0	40.8		-10	55
10955		41.32	11.93	0	40.8		-10	55
10975		41.4	11.93	0	40.8		-10	55
10995		41.72	11.84	0	40.8		-10	55
11015		41.95	11.84	0	40.8		-10	55
11035		42.04	11.84	0	40.8		-10	55
11055		41.96	11.84	0	40.8		-10	55
11075		42.11	11.84	0	40.8		-10	55
11095		42.32	11.84	0	40.8		-10	55
11115		42.69	11.84	0	40.8		-10	55
11120		42.69	11.84	0	40.8		-10	55
11135		42.82	11.84	0	40.8		-10	55
11155		42.85	11.84	0	40.8		-10	55
11175		42.9	11.84	0	40.8		-10	55
11180		42.9	11.84	0	40.8		-10	55
11195		43.17	11.84	0	40.8		-10	55
11215		43.53	11.84	0	40.8		-10	55
11235		43.92	11.84	0	40.8		-10	55
11245		43.92	11.84	0	40.8		-10	55
11255		43.98	11.84	0	40.8		-10	55
11275		43.97	11.84	0	40.8		-10	55
11295		44.32	11.84	0	40.8		-10	55
11305		44.32	11.84	0	40.8		-10	55
11315		44.76	11.84	0	40.8		-10	55
11335		44.96	11.84	0	40.8		-10	55
11355		44.8	11.84	0	40.8		-10	55
11370		44.8	11.84	0	40.8		-10	55
11375		45.1	11.84	0	40.8		-10	55
11395		45.39	11.84	0	40.8		-10	55
11415		45.83	11.84	0	40.8		-10	55
11430		45.83	11.84	0	40.8		-10	55
11435		45.75	11.84	0	40.8		-10	55
11455		46.03	11.84	0	40.8		-10	55
11475		46.04	11.84	0	40.8		-10	55
11490		46.04	11.84	0	40.8		-10	55
11495		46.29	11.84	0	40.8		-10	55
11515		46.83	11.84	0	40.8		-10	55
11535		46.98	11.84	0	40.8		-10	55
11555		46.97	12.02	0	40.8		-10	55
11575		47.25	12.02	0	40.8		-10	55
11595		47.5	12.02	0	40.8		-10	55
11615		47.98	12.02	0	40.8		-10	55
11620		47.98	12.02	0	40.8		-10	55
11635		48.18	12.02	0	40.8		-10	55
11655		47.81	12.02	0	40.8		-10	55
11675		48.1	12.02	0	40.8		-10	55
11680		48.1	12.02	0	40.8		-10	55
11695		48.51	12.02	0	40.8		-10	55
11715		48.73	12.02	0	40.8		-10	55
11735		48.9	12.02	0	40.8		-10	55
11740		48.9	12.02	0	40.8		-10	55
11755		48.8	12.02	0	40.8		-10	55
11775		49.06	12.02	0	40.8		-10	55
11795		49.37	12.02	0	40.8		-10	55
11805		49.37	12.02	0	40.8		-10	55
11815		49.87	12.02	0	40.8		-10	55
11835		49.71	12.02	0	40.8		-10	55
11855		49.93	12.02	0	40.8		-10	55
11865		49.93	12.02	0	40.8		-10	55
11875		49.88	12.02	0	40.8		-10	55
11895		50.03	12.02	0	40.8		-10	55
11915		50.49	12.02	0	40.8		-10	55
11930		50.49	12.02	0	40.8		-10	55
11935		50.42	12.02	0	40.8		-10	55
11955		50.45	12.02	0	40.8		-10	55
11975		50.37	12.02	0	40.8		-10	55
11990		50.37	12.02	0	40.8		-10	55
11995		50.83	12.02	0	40.8		-10	55
12015		50.95	12.02	0	40.8		-10	55
12035		50.92	12.02	0	40.8		-10	55
12055		51.04	12.05	0	40.8		-10	55
12075		50.9	12.05	0	40.8		-10	55
12095		50.9	12.05	0	40.8		-10	55
12115		51.25	12.05	0	40.8		-10	55
12135		51.1	12.05	0	40.8		-10	55
12155		50.88	12.05	0	40.8		-10	55
12175		50.88	12.05	0	40.8		-10	55
12180		50.88	12.05	0	40.8		-10	55
12195		50.97	12.05	0	40.8		-10	55
12215		50.86	12.05	0	40.8		-10	55
12235		50.73	12.05	0	40.8		-10	55
12240		50.73	12.05	0	40.8		-10	55
12255		50.46	12.05	0	40.8		-10	55
12275		50.23	12.05	0	40.8		-10	55
12295		50.18	12.05	0	40.8		-10	55
12305		50.18	12.05	0	40.8		-10	55
12315		50.2	12.05	0	40.8		-10	55
12335		49.88	12.05	0	40.8		-10	55
12355		49.46	12.05	0	40.8		-10	55
12365		49.46	12.05	0	40.8		-10	55
12375		48.97	12.05	0	40.8		-10	55
12395		49.13	12.05	0	40.8		-10	55
12415		48.97	12.05	0	40.8		-10	55
12430		48.97	12.05	0	40.8		-10	55
12435		48.64	12.05	0	40.8		-10	55
12455		48.41	12.05	0	40.8		-10	55
12475		48.01	12.05	0	40.8		-10	55
12490		48.01	12.05	0	40.8		-10	55
12495		47.88	12.05	0	40.8		-10	55
12515		47.98	12.05	0	40.8		-10	55
12535		47.58	12.05	0	40.8		-10	55
12555		47.02	12.18	0	40.8		-10	55
12575		46.78	12.18	0	40.8		-10	55
12595		46.69	12.18	0	40.8		-10	55
12615		46.67	12.18	0	40.8		-10	55
12635		46.34	12.18	0	40.8		-10	55
12655		46.06	12.18	0	40.8		-10	55
12675		45.54	12.18	0	40.8		-10	55
12680		45.54	12.18	0	40.8		-10	55
12695		45.65	12.18	0	40.8		-10	55
12715		45.66	12.18	0	40.8		-10	55
12735		45.45	12.18	0	40.8		-10	55
12740		45.45	12.18	0	40.8		-10	55
12755		44.94	12.18	0	40.8		-10	55
12775		44.67	12.18	0	40.8		-10	55
12795		44.65	12.18	0	40.8		-10	55
12805		44.65	12.18	0	40.8		-10	55
12815		44.63	12.18	0	40.8		-10	55
12835		44.36	12.18	0	40.8		-10	55
12855		44.03	12.18	0	40.8		-10	55
12865		44.03	12.18	0	40.8		-10	55
12875		43.82	12.18	0	40.8		-10	55
12895		43.95	12.18	0	40.8		-10	55
12915		43.89	12.18	0	40.8		-10	55
12930		43.89	12.18	0	40.8		-10	55
12935		43.75	12.18	0	40.8		-10	55
12955		43.41	12.18	0	40.8		-10	55
12975		43.13	12.18	0	40.8		-10	55
12990		43.13	12.18	0	40.8		-10	55
12995		43.13	12.18	0	40.8		-10	55
13015		43.1	12.18	0	40.8		-10	55
13035		42.82	12.18	0	40.8		-10	55
13050		42.82	12.18	0	40.8		-10	55
13055		42.56	12.18	0	40.8		-10	55
13075		42.42	12.18	0	40.8		-10	55
13095		42.4	12.18	0	40.8		-10	55
13115		42.31	12.2	0	40.8		-10	55
13135		42.22	12.2	0	40.8		-10	55
13155		41.93	12.2	0	40.8		-10	55
13175		41.56	12.2	0	40.8		-10	55
13195		41.73	12.2	0	40.8		-10	55
13215		41.77	12.2	0	40.8		-10	55
13235		41.51	12.2	0	40.8		-10	55
13240		41.51	12.2	0	40.8		-10	55
13255		41.19	12.2	0	40.8		-10	55
13275		41.19	12.2	0	40.8		-10	55
13295		41.3	12.2	0	40.8		-10	55
13300		41.3	12.2	0	40.8		-10	55
13315		41.52	12.2	0	40.8		-10	55
13335		41.35	12.2	0	40.8		-10	55
13355		41.15	12.2	0	40.8		-10	55
13365		41.15	12.2	0	40.8		-10	55
13375		40.96	12.2	0	40.8		-10	55
13395		41.08	12.2	0	40.8		-10	55
13415		41.19	12.2	0	40.8		-10	55
13425		41.19	12.2	0	40.8		-10	55
13435		41.13	12.2	0	40.8		-10	55
13455		40.78	12.2	0	40.8		-10	55
13475		40.86	12.2	0	40.8		-10	55
13490		40.86	12.2	0	40.8		-10	55
13495		40.95	12.2	0	40.8		-10	55
13515		41.2	12.2	0	40.8		-10	55
13535		41.22	12.2	0	40.8		-10	55
13550		41.22	12.2	0	40.8		-10	55
13555		40.94	12.2	0	40.8		-10	55
13575		41.04	12.2	0	40.8		-10	55
13595		41.2	12.2	0	40.8		-10	55
13615		41.4	12.05	0	40.8		-10	55
13635		41.24	12.05	0	40.8		-10	55
13655		41.31	12.05	0	40.8		-10	55
13675		41.3	12.05	0	40.8		-10	55
13695		41.64	12.05	0	40.8		-10	55
13715		41.65	12.05	0	40.8		-10	55
13735		41.84	12.05	0	40.8		-10	55
13740		41.84	12.05	0	40.8		-10	55
13755		41.76	12.05	0	40.8		-10	55
13775		41.93	12.05	0	40.8		-10	55
13795		42.19	12.05	0	40.8		-10	55
13800		42.19	12.05	0	40.8		-10	55
13815		42.48	12.05	0	40.8		-10	55
13835		42.88	12.05	0	40.8		-10	55
13855		42.47	12.05	0	40.8		-10	55
13865		42.47	12.05	0	40.8		-10	55
13875		42.61	12.05	0	40.8		-10	55
13895		43.24	12.05	0	40.8		-10	55
13915		43.45	12.05	0	40.8		-10	55
13925		43.45	12.05	0	40.8		-10	55
13935		43.47	12.05	0	40.8		-10	55
13955		43.51	12.05	0	40.8		-10	55
13975		43.7	12.05	0	40.8		-10	55
13990		43.7	12.05	0	40.8		-10	55
13995		44.05	12.05	0	40.8		-10	55
14015		44.52	12.05	0	40.8		-10	55
14035		44.65	12.05	0	40.8		-10	55
14050		44.65	12.05	0	40.8		-10	55
14055		44.37	12.05	0	40.8		-10	55
14075		44.73	12.05	0	40.8		-10	55
14095		45.11	12.05	0	40.8		-10	55
14115		45.59	12.12	0	40.8		-10	55
14135		45.51	12.12	0	40.8		-10	55
14155		45.61	12.12	0	40.8		-10	55
14175		45.93	12.12	0	40.8		-10	55
14195		46.23	12.12	0	40.8		-10	55
14215		46.5	12.12	0	40.8		-10	55
14235		46.58	12.12	0	40.8		-10	55
14240		46.58	12.12	0	40.8		-10	55
14255		46.77	12.12	0	40.8		-10	55
14275		47.03	12.12	0	40.8		-10	55
14295		47.36	12.12	0	40.8		-10	55
14300		47.36	12.12	0	40.8		-10	55
14315		47.81	12.12	0	40.8		-10	55
14335		47.99	12.12	0	40.8		-10	55
14355		47.6	12.12	0	40.8		-10	55
14365		47.6	12.12	0	40.8		-10	55
14375		47.93	12.12	0	40.8		-10	55
14395		48.29	12.12	0	40.8		-10	55
14415		48.66	12.12	0	40.8		-10	55
14425		48.66	12.12	0	40.8		-10	55
14435		48.75	12.12	0	40.8		-10	55
14455		48.86	12.12	0	40.8		-10	55
14475		48.68	12.12	0	40.8		-10	55
14485		48.68	12.12	0	40.8		-10	55
14495		49.4	12.12	0	40.8		-10	55
14515		49.49	12.12	0	40.8		-10	55
14535		49.49	12.12	0	40.8		-10	55
14550		49.49	12.12	0	40.8		-10	55
14555		49.63	12.12	0	40.8		-10	55
14575		49.74	12.12	0	40.8		-10	55
14595		50.03	12.12	0	40.8		-10	55
14615		50.34	12.58	0	40.8		-10	55
14635		50.37	12.58	0	40.8		-10	55
14655		50.29	12.58	0	40.8		-10	55
14675		50.46	12.58	0	40.8		-10	55
14695		50.64	12.58	0	40.8		-10	55
14715		50.78	12.58	0	40.8		-10	55
14735		50.89	12.58	0	40.8		-10	55
14755		50.73	12.58	0	40.8		-10	55
14775		50.88	12.58	0	40.8		-10	55
14795		51.04	12.58	0	40.8		-10	55
14800		51.04	12.58	0	40.8		-10	55
14815		51.02	12.58	0	40.8		-10	55
14835		50.92	12.58	0	40.8		-10	55
14855		50.92	12.58	0	40.8		-10	55
14860		50.92	12.58	0	40.8		-10	55
14875		50.81	12.58	0	40.8		-10	55
14895		51.05	12.58	0	40.8		-10	55
14915		51.03	12.58	0	40.8		-10	55
14925		51.03	12.58	0	40.8		-10	55
14935		50.92	12.58	0	40.8		-10	55
14955		50.45	12.58	0	40.8		-10	55
14975		50.55	12.58	0	40.8		-10	55
14985		50.55	12.58	0	40.8		-10	55
14995		50.51	12.58	0	40.8		-10	55
15015		50.41	12.58	0	40.8		-10	55
15035		50.32	12.58	0	40.8		-10	55
15050		50.32	12.58	0	40.8		-10	55
15055		49.95	12.58	0	40.8		-10	55
15075		49.75	12.58	0	40.8		-10	55
15095		49.77	12.58	0	40.8		-10	55
15110		49.77	12.58	0	40.8		-10	55
15115		49.75	12.58	0	40.8		-10	55
15135		49.21	12.58	0	40.8		-10	55
15155		48.78	12.58	0	40.8		-10	55
15175		48.68	12.43	0	40.8		-10	55
15195		48.54	12.43	0	40.8		-10	55
15215		48.33	12.43	0	40.8		-10	55
15235		48.02	12.43	0	40.8		-10	55
15255		47.73	12.43	0	40.8		-10	55
15275		47.37	12.43	0	40.8		-10	55
15295		47.62	12.43	0	40.8		-10	55
15300		47.62	12.43	0	40.8		-10	55
15315		47.18	12.43	0	40.8		-10	55
15335		46.8	12.43	0	40.8		-10	55
15355		46.41	12.43	0	40.8		-10	55
15360		46.41	12.43	0	40.8		-10	55
15375		46.19	12.43	0	40.8		-10	55
15395		46.16	12.43	0	40.8		-10	55
15415		46.23	12.43	0	40.8		-10	55
15425		46.23	12.43	0	40.8		-10	55
15435		45.72	12.43	0	40.8		-10	55
15455		45.4	12.43	0	40.8		-10	55
15475		45.27	12.43	0	40.8		-10	55
15485		45.27	12.43	0	40.8		-10	55
15495		45.32	12.43	0	40.8		-10	55
15515		45.21	12.43	0	40.8		-10	55
15535		44.99	12.43	0	40.8		-10	55
15550		44.99	12.43	0	40.8		-10	55
15555		44.61	12.43	0	40.8		-10	55
15575		44.38	12.43	0	40.8		-10	55
15595		44.3	12.43	0	40.8		-10	55
15610		44.3	12.43	0	40.8		-10	55
15615		44.18	12.43	0	40.8		-10	55
15635		43.94	12.43	0	40.8		-10	55
15655		43.77	12.43	0	40.8		-10	55
15675		43.73	12.36	0	40.8		-10	55
15695		43.67	12.36	0	40.8		-10	55
15715		43.69	12.36	0	40.8		-10	55
15735		43.22	12.36	0	40.8		-10	55
15755		42.81	12.36	0	40.8		-10	55
15775		42.79	12.36	0	40.8		-10	55
15795		42.62	12.36	0	40.8		-10	55
15815		42.8	12.36	0	40.8		-10	55
15835		42.45	12.36	0	40.8		-10	55
15855		42.1	12.36	0	40.8		-10	55
15860		42.1	12.36	0	40.8		-10	55
15875		42.02	12.36	0	40.8		-10	55
15895		42.07	12.36	0	40.8		-10	55
15915		42.15	12.36	0	40.8		-10	55
15925		42.15	12.36	0	40.8		-10	55
15935		41.76	12.36	0	40.8		-10	55
15955		41.65	12.36	0	40.8		-10	55
15975		41.44	12.36	0	40.8		-10	55
15985		41.44	12.36	0	40.8		-10	55
15995		41.58	12.36	0	40.8		-10	55
16015		41.47	12.36	0	40.8		-10	55
16035		41.26	12.36	0	40.8		-10	55
16045		41.26	12.36	0	40.8		-10	55
16055		41.07	12.36	0	40.8		-10	55
16075		41.15	12.36	0	40.8		-10	55
16095		41.21	12.36	0	40.8		-10	55
16110		41.21	12.36	0	40.8		-10	55
16115		41.23	12.36	0	40.8		-10	55
16135		41	12.36	0	40.8		-10	55
16155		40.68	12.36	0	40.8		-10	55
16170		40.68	12.36	0	40.8		-10	55
16175		40.78	12.36	0	40.8		-10	55
16195		41.03	12.36	0	40.8		-10	55
16215		41.19	12.36	0	40.8		-10	55
16235		41.03	12.69	0	40.8		-10	55
16255		40.76	12.69	0	40.8		-10	55
16275		40.93	12.69	0	40.8		-10	55
16295		40.9	12.69	0	40.8		-10	55
16315		41.24	12.69	0	40.8		-10	55
16335		41.23	12.69	0	40.8		-10	55
16355		40.99	12.69	0	40.8		-10	55
16360		40.99	12.69	0	40.8		-10	55
16375		41.09	12.69	0	40.8		-10	55
16395		41.24	12.69	0	40.8		-10	55
16415		41.24	12.69	0	40.8		-10	55
16420		41.24	12.69	0	40.8		-10	55
16435		41.37	12.69	0	40.8		-10	55
16455		41.28	12.69	0	40.8		-10	55
16475		41.3	12.69	0	40.8		-10	55
16485		41.3	12.69	0	40.8		-10	55
16495		41.84	12.69	0	40.8		-10	55
16515		42.03	12.69	0	40.8		-10	55
16535		41.96	12.69	0	40.8		-10	55
16545		41.96	12.69	0	40.8		-10	55
16555		41.98	12.69	0	40.8		-10	55
16575		42.11	12.69	0	40.8		-10	55
16595		42.4	12.69	0	40.8		-10	55
16610		42.4	12.69	0	40.8		-10	55
16615		42.88	12.69	0	40.8		-10	55
16635		42.91	12.69	0	40.8		-10	55
16655		42.99	12.69	0	40.8		-10	55
16670		42.99	12.69	0	40.8		-10	55
16675		43.16	12.69	0	40.8		-10	55
16695		43.59	12.69	0	40.8		-10	55
16715		43.84	12.69	0	40.8		-10	55
16735		43.95	12.69	0	40.8		-10	55
16755		43.88	12.69	0	40.8		-10	55
16775		44.21	12.69	0	40.8		-10	55
16795		44.67	12.69	0	40.8		-10	55
16815		44.88	12.69	0	40.8		-10	55
16835		45.05	12.69	0	40.8		-10	55
16855		45.11	12.69	0	40.8		-10	55
16860		45.11	12.69	0	40.8		-10	55
16875		45.22	12.69	0	40.8		-10	55
16895		45.68	12.69	0	40.8		-10	55
16915		45.99	12.69	0	40.8		-10	55
16920		45.99	12.69	0	40.8		-10	55
16935		46.13	12.69	0	40.8		-10	55
16955		46.04	12.69	0	40.8		-10	55
16975		46.22	12.69	0	40.8		-10	55
16980		46.22	12.69	0	40.8		-10	55
16995		46.69	12.69	0	40.8		-10	55
17015		46.93	12.69	0	40.8		-10	55
17035		47.08	12.69	0	40.8		-10	55
17045		47.08	12.69	0	40.8		-10	55
17055		47.05	12.69	0	40.8		-10	55
17075		47.53	12.69	0	40.8		-10	55
17095		47.98	12.69	0	40.8		-10	55
17110		47.98	12.69	0	40.8		-10	55
17115		47.98	12.69	0	40.8		-10	55
17135		48.17	12.69	0	40.8		-10	55
17155		48.06	12.69	0	40.8		-10	55
17170		48.06	12.69	0	40.8		-10	55
17175		48.43	12.69	0	40.8		-10	55
17195		48.73	12.69	0	40.8		-10	55
17215		48.95	12.69	0	40.8		-10	55
17235		49.07	12.55	0	40.8		-10	55
17255		49.09	12.55	0	40.8		-10	55
17275		49.52	12.55	0	40.8		-10	55
17295		49.77	12.55	0	40.8		-10	55
17315		49.9	12.55	0	40.8		-10	55
17335		49.99	12.55	0	40.8		-10	55
17355		49.62	12.55	0	40.8		-10	55
17375		50.19	12.55	0	40.8		-10	55
17395		50.47	12.55	0	40.8		-10	55
17415		50.37	12.55	0	40.8		-10	55
17420		50.37	12.55	0	40.8		-10	55
17435		50.38	12.55	0	40.8		-10	55
17455		50.54	12.55	0	40.8		-10	55
17475		50.64	12.55	0	40.8		-10	55
17480		50.64	12.55	0	40.8		-10	55
17495		50.83	12.55	0	40.8		-10	55
17515		50.72	12.55	0	40.8		-10	55
17535		50.73	12.55	0	40.8		-10	55
17545		50.73	12.55	0	40.8		-10	55
17555		50.52	12.55	0	40.8		-10	55
17575		50.76	12.55	0	40.8		-10	55
17595		51.12	12.55	0	40.8		-10	55
17605		51.12	12.55	0	40.8		-10	55
17615		50.85	12.55	0	40.8		-10	55
17635		51.21	12.55	0	40.8		-10	55
17655		50.68	12.55	0	40.8		-10	55
17670		50.68	12.55	0	40.8		-10	55
17675		50.55	12.55	0	40.8		-10	55
17695		50.91	12.55	0	40.8		-10	55
17715		50.62	12.55	0	40.8		-10	55
17730		50.62	12.55	0	40.8		-10	55
17735		50.56	12.55	0	40.8		-10	55
17755		50.39	12.55	0	40.8		-10	55
17775		50.55	12.55	0	40.8		-10	55
17795		50.49	12.78	0	40.8		-10	55
17815		50.41	12.78	0	40.8		-10	55
17835		49.89	12.78	0	40.8		-10	55
17855		49.53	12.78	0	40.8		-10	55
17875		49.56	12.78	0	40.8		-10	55
17895		49.57	12.78	0	40.8		-10	55
17915		49.38	12.78	0	40.8		-10	55
17920		49.38	12.78	0	40.8		-10	55
17935		49.05	12.78	0	40.8		-10	55
17955		48.65	12.78	0	40.8		-10	55
17975		48.42	12.78	0	40.8		-10	55
17980		48.42	12.78	0	40.8		-10	55
17995		48.47	12.78	0	40.8		-10	55
18015		48.14	12.78	0	40.8		-10	55
18035		47.65	12.78	0	40.8		-10	55
18045		47.65	12.78	0	40.8		-10	55
18055		47.51	12.78	0	40.8		-10	55
18075		47.23	12.78	0	40.8		-10	55
18095		47.13	12.78	0	40.8		-10	55
18105		47.13	12.78	0	40.8		-10	55
18115		47.16	12.78	0	40.8		-10	55
18135		46.79	12.78	0	40.8		-10	55
18155		46.28	12.78	0	40.8		-10	55
18170		46.28	12.78	0	40.8		-10	55
18175		46.2	12.78	0	40.8		-10	55
18195		46.35	12.78	0	40.8		-10	55
18215		46.16	12.78	0	40.8		-10	55
18230		46.16	12.78	0	40.8		-10	55
18235		45.49	12.78	0	40.8		-10	55
18255		45.54	12.78	0	40.8		-10	55
18275		45.32	12.78	0	40.8		-10	55
18295		45.36	12.81	0	40.8		-10	55
18315		44.98	12.81	0	40.8		-10	55
18335		44.77	12.81	0	40.8		-10	55
18355		44.55	12.81	0	40.8		-10	55
18375		44.35	12.81	0	40.8		-10	55
18395		44.37	12.81	0	40.8		-10	55
18415		44.34	12.81	0	40.8		-10	55
18420		44.34	12.81	0	40.8		-10	55
18435		44.01	12.81	0	40.8		-10	55
18455		43.64	12.81	0	40.8		-10	55
18475		43.59	12.81	0	40.8		-10	55
18480		43.59	12.81	0	40.8		-10	55
18495		43.58	12.81	0	40.8		-10	55
18515		43.58	12.81	0	40.8		-10	55
18535		43.07	12.81	0	40.8		-10	55
18545		43.07	12.81	0	40.8		-10	55
18555		42.76	12.81	0	40.8		-10	55
18575		42.74	12.81	0	40.8		-10	55
18595		42.69	12.81	0	40.8		-10	55
18605		42.69	12.81	0	40.8		-10	55
18615		42.61	12.81	0	40.8		-10	55
18635		42.39	12.81	0	40.8		-10	55
18655		42	12.81	0	40.8		-10	55
18665		42	12.81	0	40.8		-10	55
18675		41.91	12.81	0	40.8		-10	55
18695		42.04	12.81	0	40.8		-10	55
18715		41.92	12.81	0	40.8		-10	55
18730		41.92	12.81	0	40.8		-10	55
18735		41.56	12.81	0	40.8		-10	55
18755		41.3	12.81	0	40.8		-10	55
18775		41.48	12.81	0	40.8		-10	55
18790		41.48	12.81	0	40.8		-10	55
18795		41.54	12.81	0	40.8		-10	55
18815		41.54	12.81	0	40.8		-10	55
18835		41.17	12.81	0	40.8		-10	55
18855		41	12.89	0	40.8		-10	55
18875		40.99	12.89	0	40.8		-10	55
18895		41.19	12.89	0	40.8		-10	55
18915		41.06	12.89	0	40.8		-10	55
18935		40.87	12.89	0	40.8		-10	55
18955		40.72	12.89	0	40.8		-10	55
18975		40.73	12.89	0	40.8		-10	55
18980		40.73	12.89	0	40.8		-10	55
18995		40.94	12.89	0	40.8		-10	55
19015		41.11	12.89	0	40.8		-10	55
19035		40.95	12.89	0	40.8		-10	55
19040		40.95	12.89	0	40.8		-10	55
19055		40.67	12.89	0	40.8		-10	55
19075		40.81	12.89	0	40.8		-10	55
19095		40.94	12.89	0	40.8		-10	55
19105		40.94	12.89	0	40.8		-10	55
19115		41.23	12.89	0	40.8		-10	55
19135		41.13	12.89	0	40.8		-10	55
19155		40.96	12.89	0	40.8		-10	55
19165		40.96	12.89	0	40.8		-10	55
19175		41.22	12.89	0	40.8		-10	55
19195		41.51	12.89	0	40.8		-10	55
19215		41.67	12.89	0	40.8		-10	55
19230		41.67	12.89	0	40.8		-10	55
19235		41.63	12.89	0	40.8		-10	55
19255		41.54	12.89	0	40.8		-10	55
19275		41.85	12.89	0	40.8		-10	55
19290		41.85	12.89	0	40.8		-10	55
19295		42.25	12.89	0	40.8		-10	55
19315		42.45	12.89	0	40.8		-10	55
19335		42.36	12.89	0	40.8		-10	55
19355		42.33	12.89	0	40.8		-10	55
19375		42.68	12.89	0	40.8		-10	55
19395		43.14	12.89	0	40.8		-10	55
19415		43.45	12.89	0	40.8		-10	55
19435		43.49	12.89	0	40.8		-10	55
19455		43.47	12.89	0	40.8		-10	55
19475		43.83	12.89	0	40.8		-10	55
19480		43.83	12.89	0	40.8		-10	55
19495		44.25	12.89	0	40.8		-10	55
19515		44.36	12.89	0	40.8		-10	55
19535		44.55	12.89	0	40.8		-10	55
19540		44.55	12.89	0	40.8		-10	55
19555		44.62	12.89	0	40.8		-10	55
19575		45.05	12.89	0	40.8		-10	55
19595		45.45	12.89	0	40.8		-10	55
19605		45.45	12.89	0	40.8		-10	55
19615		45.61	12.89	0	40.8		-10	55
19635		45.53	12.89	0	40.8		-10	55
19655		45.77	12.89	0	40.8		-10	55
19665		45.77	12.89	0	40.8		-10	55
19675		46.03	12.89	0	40.8		-10	55
19695		46.48	12.89	0	40.8		-10	55
19715		46.67	12.89	0	40.8		-10	55
19730		46.67	12.89	0	40.8		-10	55
19735		46.74	12.89	0	40.8		-10	55
19755		46.74	12.89	0	40.8		-10	55
19775		47.23	12.89	0	40.8		-10	55
19790		47.23	12.89	0	40.8		-10	55
19795		47.5	12.89	0	40.8		-10	55
19815		47.57	12.89	0	40.8		-10	55
19835		47.78	12.89	0	40.8		-10	55
19855		47.85	13.13	0	40.8		-10	55
19875		48.14	13.13	0	40.8		-10	55
19895		48.42	13.13	0	40.8		-10	55
19915		48.64	13.13	0	40.8		-10	55
19935		48.59	13.13	0	40.8		-10	55
19955		48.64	13.13	0	40.8		-10	55
19975		49.04	13.13	0	40.8		-10	55
19995		49.33	13.13	0	40.8		-10	55
20015		49.64	13.13	0	40.8		-10	55
20035		49.45	13.13	0	40.8		-10	55
20040		49.45	13.13	0	40.8		-10	55
20055		49.59	13.13	0	40.8		-10	55
20075		49.92	13.13	0	40.8		-10	55
20095		49.95	13.13	0	40.8		-10	55
20100		49.95	13.13	0	40.8		-10	55
20115		50.35	13.13	0	40.8		-10	55
20135		50.01	13.13	0	40.8		-10	55
20155		50.12	13.13	0	40.8		-10	55
20165		50.12	13.13	0	40.8		-10	55
20175		50.3	13.13	0	40.8		-10	55
20195		50.73	13.13	0	40.8		-10	55
20215		50.5	13.13	0	40.8		-10	55
20230		50.5	13.13	0	40.8		-10	55
20235		50.45	13.13	0	40.8		-10	55
20255		50.47	13.13	0	40.8		-10	55
20275		50.65	13.13	0	40.8		-10	55
20290		50.65	13.13	0	40.8		-10	55
20295		50.85	13.13	0	40.8		-10	55
20315		50.68	13.13	0	40.8		-10	55
20335		50.92	13.13	0	40.8		-10	55
20350		50.92	13.13	0	40.8		-10	55
20355		50.63	13.13	0	40.8		-10	55
20375		50.54	13.13	0	40.8		-10	55
20395		50.93	13.13	0	40.8		-10	55
20415		50.76	13.03	0	40.8		-10	55
20435		50.66	13.03	0	40.8		-10	55
20455		50.16	13.03	0	40.8		-10	55
20475		50.46	13.03	0	40.8		-10	55
20495		50.3	13.03	0	40.8		-10	55
20515		50.18	13.03	0	40.8		-10	55
20535		49.87	13.03	0	40.8		-10	55
20540		49.87	13.03	0	40.8		-10	55
20555		49.65	13.03	0	40.8		-10	55
20575		49.69	13.03	0	40.8		-10	55
20595		49.64	13.03	0	40.8		-10	55
20600		49.64	13.03	0	40.8		-10	55
20615		49.18	13.03	0	40.8		-10	55
20635		48.81	13.03	0	40.8		-10	55
20655		48.44	13.03	0	40.8		-10	55
20665		48.44	13.03	0	40.8		-10	55
20675		48.68	13.03	0	40.8		-10	55
20695		48.38	13.03	0	40.8		-10	55
20715		47.93	13.03	0	40.8		-10	55
20725		47.93	13.03	0	40.8		-10	55
20735		47.71	13.03	0	40.8		-10	55
20755		47.32	13.03	0	40.8		-10	55
20775		47.36	13.03	0	40.8		-10	55
20790		47.36	13.03	0	40.8		-10	55
20795		47.41	13.03	0	40.8		-10	55
20815		47.01	13.03	0	40.8		-10	55
20835		46.59	13.03	0	40.8		-10	55
20850		46.59	13.03	0	40.8		-10	55
20855		46.46	13.03	0	40.8		-10	55
20875		46.35	13.03	0	40.8		-10	55
20895		46.29	13.03	0	40.8		-10	55
20915		45.99	13.19	0	40.8		-10	55
20935		45.47	13.19	0	40.8		-10	55
20955		45.3	13.19	0	40.8		-10	55
20975		45.41	13.19	0	40.8		-10	55
20995		45.2	13.19	0	40.8		-10	55
21015		45.1	13.19	0	40.8		-10	55
21035		44.69	13.19	0	40.8		-10	55
21040		44.69	13.19	0	40.8		-10	55
21055		44.38	13.19	0	40.8		-10	55
21075		44.35	13.19	0	40.8		-10	55
21095		44.45	13.19	0	40.8		-10	55
21100		44.45	13.19	0	40.8		-10	55
21115		44.5	13.19	0	40.8		-10	55
21135		43.92	13.19	0	40.8		-10	55
21155		43.71	13.19	0	40.8		-10	55
21170		43.71	13.19	0	40.8		-10	55
21175		43.66	13.19	0	40.8		-10	55
21195		43.63	13.19	0	40.8		-10	55
21215		43.36	13.19	0	40.8		-10	55
21225		43.36	13.19	0	40.8		-10	55
21235		42.96	13.19	0	40.8		-10	55
21255		42.85	13.19	0	40.8		-10	55
21275		42.65	13.19	0	40.8		-10	55
21290		42.65	13.19	0	40.8		-10	55
21295		42.84	13.19	0	40.8		-10	55
21315		42.57	13.19	0	40.8		-10	55
21335		42.34	13.19	0	40.8		-10	55
21350		42.34	13.19	0	40.8		-10	55
21355		41.86	13.19	0	40.8		-10	55
21375		42.03	13.19	0	40.8		-10	55
21395		41.98	13.19	0	40.8		-10	55
21410		41.98	13.19	0	40.8		-10	55
21415		41.83	13.19	0	40.8		-10	55
21435		41.66	13.19	0	40.8		-10	55
21455		41.32	13.19	0	40.8		-10	55
21475		41.54	13.41	0	40.8		-10	55
21495		41.47	13.41	0	40.8		-10	55
21515		41.22	13.41	0	40.8		-10	55
21535		41.15	13.41	0	40.8		-10	55
21540		41.15	13.41	0	40.8		-10	55
21555		40.99	13.41	0	40.8		-10	55
21575		41	13.41	0	40.8		-10	55
21595		41.16	13.41	0	40.8		-10	55
21600		41.16	13.41	0	40.8		-10	55
21615		41.02	13.41	0	40.8		-10	55
21635		40.88	13.41	0	40.8		-10	55
21655		40.67	13.41	0	40.8		-10	55
21660		40.67	13.41	0	40.8		-10	55
21675		40.89	13.41	0	40.8		-10	55
21695		41.1	13.41	0	40.8		-10	55
21715		40.91	13.41	0	40.8		-10	55
21725		40.91	13.41	0	40.8		-10	55
21735		40.82	13.41	0	40.8		-10	55
21755		40.56	13.41	0	40.8		-10	55
21775		40.79	13.41	0	40.8		-10	55
21785		40.79	13.41	0	40.8		-10	55
21795		41.08	13.41	0	40.8		-10	55
21815		41.1	13.41	0	40.8		-10	55
21835		41.06	13.41	0	40.8		-10	55
21850		41.06	13.41	0	40.8		-10	55
21855		40.92	13.41	0	40.8		-10	55
21875		41.41	13.41	0	40.8		-10	55
21895		41.56	13.41	0	40.8		-10	55
21910		41.56	13.41	0	40.8		-10	55
21915		41.34	13.41	0	40.8		-10	55
21935		41.4	13.41	0	40.8		-10	55
21955		41.54	13.41	0	40.8		-10	55
21975		41.68	13.24	0	40.8		-10	55
21995		42.08	13.24	0	40.8		-10	55
22015		42.22	13.24	0	40.8		-10	55
22035		42.14	13.24	0	40.8		-10	55
22055		42.41	13.24	0	40.8		-10	55
22075		42.58	13.24	0	40.8		-10	55
22095		43.03	13.24	0	40.8		-10	55
22100		43.03	13.24	0	40.8		-10	55
22115		43.13	13.24	0	40.8		-10	55
22135		43.11	13.24	0	40.8		-10	55
22155		43.28	13.24	0	40.8		-10	55
22160		43.28	13.24	0	40.8		-10	55
22175		43.67	13.24	0	40.8		-10	55
22195		44.06	13.24	0	40.8		-10	55
22215		44.17	13.24	0	40.8		-10	55
22225		44.17	13.24	0	40.8		-10	55
22235		44.21	13.24	0	40.8		-10	55
22255		44.3	13.24	0	40.8		-10	55
22275		44.69	13.24	0	40.8		-10	55
22285		44.69	13.24	0	40.8		-10	55
22295		45.06	13.24	0	40.8		-10	55
22315		45.23	13.24	0	40.8		-10	55
22335		45.33	13.24	0	40.8		-10	55
22350		45.33	13.24	0	40.8		-10	55
22355		45.6	13.24	0	40.8		-10	55
22375		45.71	13.24	0	40.8		-10	55
22395		46.21	13.24	0	40.8		-10	55
22410		46.21	13.24	0	40.8		-10	55
22415		46.5	13.24	0	40.8		-10	55
22435		46.44	13.24	0	40.8		-10	55
22455		46.5	13.24	0	40.8		-10	55
22475		46.79	13.31	0	40.8		-10	55
22495		47.38	13.31	0	40.8		-10	55
22515		47.39	13.31	0	40.8		-10	55
22535		47.46	13.31	0	40.8		-10	55
22555		47.66	13.31	0	40.8		-10	55
22575		48.02	13.31	0	40.8		-10	55
22595		48.4	13.31	0	40.8		-10	55
22600		48.4	13.31	0	40.8		-10	55
22615		48.29	13.31	0	40.8		-10	55
22635		48.25	13.31	0	40.8		-10	55
22655		48.52	13.31	0	40.8		-10	55
22660		48.52	13.31	0	40.8		-10	55
22675		48.88	13.31	0	40.8		-10	55
22695		49.13	13.31	0	40.8		-10	55
22715		49.19	13.31	0	40.8		-10	55
22725		49.19	13.31	0	40.8		-10	55
22735		49.37	13.31	0	40.8		-10	55
22755		49.49	13.31	0	40.8		-10	55
22775		49.74	13.31	0	40.8		-10	55
22785		49.74	13.31	0	40.8		-10	55
22795		49.99	13.31	0	40.8		-10	55
22815		49.91	13.31	0	40.8		-10	55
22835		49.83	13.31	0	40.8		-10	55
22850		49.83	13.31	0	40.8		-10	55
22855		50.13	13.31	0	40.8		-10	55
22875		50.09	13.31	0	40.8		-10	55
22895		50.37	13.31	0	40.8		-10	55
22910		50.37	13.31	0	40.8		-10	55
22915		50.51	13.31	0	40.8		-10	55
22935		50.44	13.31	0	40.8		-10	55
22955		50.36	13.31	0	40.8		-10	55
22970		50.36	13.31	0	40.8		-10	55
22975		50.61	13.31	0	40.8		-10	55
22995		50.73	13.31	0	40.8		-10	55
23015		50.83	13.31	0	40.8		-10	55
23035		50.5	13.51	0	40.8		-10	55
23055		50.54	13.51	0	40.8		-10	55
23075		50.61	13.51	0	40.8		-10	55
23095		50.72	13.51	0	40.8		-10	55
23115		50.83	13.51	0	40.8		-10	55
23135		50.53	13.51	0	40.8		-10	55
23155		50.42	13.51	0	40.8		-10	55
23160		50.42	13.51	0	40.8		-10	55
23175		50.57	13.51	0	40.8		-10	55
23195		50.61	13.51	0	40.8		-10	55
23215		50.38	13.51	0	40.8		-10	55
23220		50.38	13.51	0	40.8		-10	55
23235		50.15	13.51	0	40.8		-10	55
23255		49.99	13.51	0	40.8		-10	55
23275		49.95	13.51	0	40.8		-10	55
23285		49.95	13.51	0	40.8		-10	55
23295		49.85	13.51	0	40.8		-10	55
23315		49.53	13.51	0	40.8		-10	55
23335		49.12	13.51	0	40.8		-10	55
23345		49.12	13.51	0	40.8		-10	55
23355		48.99	13.51	0	40.8		-10	55
23375		49.01	13.51	0	40.8		-10	55
23395		48.8	13.51	0	40.8		-10	55
23410		48.8	13.51	0	40.8		-10	55
23415		48.51	13.51	0	40.8		-10	55
23435		48.16	13.51	0	40.8		-10	55
23455		48.03	13.51	0	40.8		-10	55
23470		48.03	13.51	0	40.8		-10	55
23475		47.67	13.51	0	40.8		-10	55
23495		47.79	13.51	0	40.8		-10	55
23515		47.37	13.51	0	40.8		-10	55
23535		46.98	13.31	0	40.8		-10	55
23555		46.68	13.31	0	40.8		-10	55
23575		46.79	13.31	0	40.8		-10	55
23595		46.42	13.31	0	40.8		-10	55
23615		46.28	13.31	0	40.8		-10	55
23635		45.81	13.31	0	40.8		-10	55
23655		45.8	13.31	0	40.8		-10	55
23660		45.8	13.31	0	40.8		-10	55
23675		45.66	13.31	0	40.8		-10	55
23695		45.61	13.31	0	40.8		-10	55
23715		45.18	13.31	0	40.8		-10	55
23720		45.18	13.31	0	40.8		-10	55
23735		44.82	13.31	0	40.8		-10	55
23755		44.69	13.31	0	40.8		-10	55
23775		44.8	13.31	0	40.8		-10	55
23785		44.8	13.31	0	40.8		-10	55
23795		44.54	13.31	0	40.8		-10	55
23815		44.27	13.31	0	40.8		-10	55
23835		44.05	13.31	0	40.8		-10	55
23845		44.05	13.31	0	40.8		-10	55
23855		43.92	13.31	0	40.8		-10	55
23875		43.98	13.31	0	40.8		-10	55
23895		43.89	13.31	0	40.8		-10	55
23910		43.89	13.31	0	40.8		-10	55
23915		43.78	13.31	0	40.8		-10	55
23935		43.18	13.31	0	40.8		-10	55
23955		43.13	13.31	0	40.8		-10	55
23970		43.13	13.31	0	40.8		-10	55
23975		43.17	13.31	0	40.8		-10	55
23995		43.07	13.31	0	40.8		-10	55
24015		42.76	13.31	0	40.8		-10	55
24035		42.57	13.46	0	40.8		-10	55
24055		42.27	13.46	0	40.8		-10	55
24075		42.26	13.46	0	40.8		-10	55
24095		42.39	13.46	0	40.8		-10	55
24115		42.06	13.46	0	40.8		-10	55
24135		41.7	13.46	0	40.8		-10	55
24155		41.62	13.46	0	40.8		-10	55
24160		41.62	13.46	0	40.8		-10	55
24175		41.65	13.46	0	40.8		-10	55
24195		41.68	13.46	0	40.8		-10	55
24215		41.56	13.46	0	40.8		-10	55
24220		41.56	13.46	0	40.8		-10	55
24235		41.12	13.46	0	40.8		-10	55
24255		41.12	13.46	0	40.8		-10	55
24275		41.22	13.46	0	40.8		-10	55
24280		41.22	13.46	0	40.8		-10	55
24295		41.25	13.46	0	40.8		-10	55
24315		41.12	13.46	0	40.8		-10	55
24335		40.92	13.46	0	40.8		-10	55
24345		40.92	13.46	0	40.8		-10	55
24355		40.76	13.46	0	40.8		-10	55
24375		40.93	13.46	0	40.8		-10	55
24395		41.09	13.46	0	40.8		-10	55
24405		41.09	13.46	0	40.8		-10	55
24415		40.99	13.46	0	40.8		-10	55
24435		40.8	13.46	0	40.8		-10	55
24455		40.74	13.46	0	40.8		-10	55
24470		40.74	13.46	0	40.8		-10	55
24475		40.91	13.46	0	40.8		-10	55
24495		41.05	13.46	0	40.8		-10	55
24515		40.93	13.46	0	40.8		-10	55
24530		40.93	13.46	0	40.8		-10	55
24535		40.76	13.46	0	40.8		-10	55
24555		40.99	13.46	0	40.8		-10	55
24575		41.17	13.46	0	40.8		-10	55
24595		41.43	13.56	0	40.8		-10	55
24615		41.36	13.56	0	40.8		-10	55
24635		41.28	13.56	0	40.8		-10	55
24655		41.54	13.56	0	40.8		-10	55
24675		41.73	13.56	0	40.8		-10	55
24695		41.91	13.56	0	40.8		-10	55
24715		42	13.56	0	40.8		-10	55
24720		42	13.56	0	40.8		-10	55
24735		41.84	13.56	0	40.8		-10	55
24755		42.19	13.56	0	40.8		-10	55
24775		42.46	13.56	0	40.8		-10	55
24780		42.46	13.56	0	40.8		-10	55
24795		42.8	13.56	0	40.8		-10	55
24815		42.94	13.56	0	40.8		-10	55
24835		42.85	13.56	0	40.8		-10	55
24845		42.85	13.56	0	40.8		-10	55
24855		43.04	13.56	0	40.8		-10	55
24875		43.53	13.56	0	40.8		-10	55
24895		43.86	13.56	0	40.8		-10	55
24905		43.86	13.56	0	40.8		-10	55
24915		44.03	13.56	0	40.8		-10	55
24935		43.9	13.56	0	40.8		-10	55
24955		44.26	13.56	0	40.8		-10	55
24970		44.26	13.56	0	40.8		-10	55
24975		44.62	13.56	0	40.8		-10	55
24995		44.82	13.56	0	40.8		-10	55
25015		45.09	13.56	0	40.8		-10	55
25030		45.09	13.56	0	40.8		-10	55
25035		45.02	13.56	0	40.8		-10	55
25055		45.44	13.56	0	40.8		-10	55
25075		45.69	13.56	0	40.8		-10	55
25095		45.99	13.41	0	40.8		-10	55
25115		46.23	13.41	0	40.8		-10	55
25135		46.28	13.41	0	40.8		-10	55
25155		46.43	13.41	0	40.8		-10	55
25175		46.78	13.41	0	40.8		-10	55
25195		46.98	13.41	0	40.8		-10	55
25215		47.24	13.41	0	40.8		-10	55
25220		47.24	13.41	0	40.8		-10	55
25235		47.13	13.41	0	40.8		-10	55
25255		47.5	13.41	0	40.8		-10	55
25275		47.82	13.41	0	40.8		-10	55
25280		47.82	13.41	0	40.8		-10	55
25295		48.15	13.41	0	40.8		-10	55
25315		48.43	13.41	0	40.8		-10	55
25335		48.23	13.41	0	40.8		-10	55
25345		48.23	13.41	0	40.8		-10	55
25355		48.45	13.41	0	40.8		-10	55
25375		48.75	13.41	0	40.8		-10	55
25395		49.06	13.41	0	40.8		-10	55
25405		49.06	13.41	0	40.8		-10	55
25415		49.1	13.41	0	40.8		-10	55
25435		49.03	13.41	0	40.8		-10	55
25455		49.36	13.41	0	40.8		-10	55
25470		49.36	13.41	0	40.8		-10	55
25475		49.73	13.41	0	40.8		-10	55
25495		49.74	13.41	0	40.8		-10	55
25515		49.97	13.41	0	40.8		-10	55
25530		49.97	13.41	0	40.8		-10	55
25535		49.9	13.41	0	40.8		-10	55
25555		50.02	13.41	0	40.8		-10	55
25575		50.16	13.41	0	40.8		-10	55
25590		50.16	13.41	0	40.8		-10	55
25595		50.57	13.41	0	40.8		-10	55
25615		50.44	13.41	0	40.8		-10	55
25635		50.21	13.41	0	40.8		-10	55
25655		50.38	13.58	0	40.8		-10	55
25675		50.62	13.58	0	40.8		-10	55
25695		50.8	13.58	0	40.8		-10	55
25715		50.5	13.58	0	40.8		-10	55
25735		50.36	13.58	0	40.8		-10	55
25755		50.64	13.58	0	40.8		-10	55
25775		50.63	13.58	0	40.8		-10	55
25780		50.63	13.58	0	40.8		-10	55
25795		50.81	13.58	0	40.8		-10	55
25815		50.62	13.58	0	40.8		-10	55
25835		50.59	13.58	0	40.8		-10	55
25845		50.59	13.58	0	40.8		-10	55
25855		50.5	13.58	0	40.8		-10	55
25875		50.77	13.58	0	40.8		-10	55
25895		50.62	13.58	0	40.8		-10	55
25905		50.62	13.58	0	40.8		-10	55
25915		50.38	13.58	0	40.8		-10	55
25935		50.22	13.58	0	40.8		-10	55
25955		50.04	13.58	0	40.8		-10	55
25965		50.04	13.58	0	40.8		-10	55
25975		50.12	13.58	0	40.8		-10	55
25995		49.86	13.58	0	40.8		-10	55
26015		49.79	13.58	0	40.8		-10	55
26030		49.79	13.58	0	40.8		-10	55
26035		49.34	13.58	0	40.8		-10	55
26055		49.41	13.58	0	40.8		-10	55
26075		49.26	13.58	0	40.8		-10	55
26090		49.26	13.58	0	40.8		-10	55
26095		48.98	13.58	0	40.8		-10	55
26115		48.85	13.58	0	40.8		-10	55
26135		48.35	13.58	0	40.8		-10	55
26155		48.11	13.59	0	40.8		-10	55
26175		48.01	13.59	0	40.8		-10	55
26195		47.92	13.59	0	40.8		-10	55
26215		47.72	13.59	0	40.8		-10	55
26235		47.21	13.59	0	40.8		-10	55
26255		47.04	13.59	0	40.8		-10	55
26275		47.09	13.59	0	40.8		-10	55
26280		47.09	13.59	0	40.8		-10	55
26295		46.86	13.59	0	40.8		-10	55
26315		46.39	13.59	0	40.8		-10	55
26335		46.04	13.59	0	40.8		-10	55
26340		46.04	13.59	0	40.8		-10	55
26355		45.81	13.59	0	40.8		-10	55
26375		45.87	13.59	0	40.8		-10	55
26395		45.88	13.59	0	40.8		-10	55
26405		45.88	13.59	0	40.8		-10	55
26415		45.48	13.59	0	40.8		-10	55
26435		45.14	13.59	0	40.8		-10	55
26455		45.11	13.59	0	40.8		-10	55
26465		45.11	13.59	0	40.8		-10	55
26475		45.12	13.59	0	40.8		-10	55
26495		44.8	13.59	0	40.8		-10	55
26515		44.6	13.59	0	40.8		-10	55
26530		44.6	13.59	0	40.8		-10	55
26535		44.2	13.59	0	40.8		-10	55
26555		44.22	13.59	0	40.8		-10	55
26575		44.24	13.59	0	40.8		-10	55
26590		44.24	13.59	0	40.8		-10	55
26595		44.19	13.59	0	40.8		-10	55
26615		43.77	13.59	0	40.8		-10	55
26635		43.26	13.59	0	40.8		-10	55
26655		43.43	13.75	0	40.8		-10	55
26675		43.17	13.75	0	40.8		-10	55
26695		43.31	13.75	0	40.8		-10	55
26715		43.14	13.75	0	40.8		-10	55
26735		42.65	13.75	0	40.8		-10	55
26755		42.58	13.75	0	40.8		-10	55
26775		42.47	13.75	0	40.8		-10	55
26780		42.47	13.75	0	40.8		-10	55
26795		42.46	13.75	0	40.8		-10	55
26815		42.23	13.75	0	40.8		-10	55
26835		41.89	13.75	0	40.8		-10	55
26840		41.89	13.75	0	40.8		-10	55
26855		41.85	13.75	0	40.8		-10	55
26875		41.94	13.75	0	40.8		-10	55
26895		41.64	13.75	0	40.8		-10	55
26900		41.64	13.75	0	40.8		-10	55
26915		41.62	13.75	0	40.8		-10	55
26935		41.23	13.75	0	40.8		-10	55
26955		41.29	13.75	0	40.8		-10	55
26965		41.29	13.75	0	40.8		-10	55
26975		41.39	13.75	0	40.8		-10	55
26995		41.37	13.75	0	40.8		-10	55
27015		41.12	13.75	0	40.8		-10	55
27030		41.12	13.75	0	40.8		-10	55
27035		40.78	13.75	0	40.8		-10	55
27055		40.96	13.75	0	40.8		-10	55
27075		41.04	13.75	0	40.8		-10	55
27090		41.04	13.75	0	40.8		-10	55
27095		41.14	13.75	0	40.8		-10	55
27115		41.03	13.75	0	40.8		-10	55
27135		40.77	13.75	0	40.8		-10	55
27155		40.91	13.86	0	40.8		-10	55
27175		40.81	13.86	0	40.8		-10	55
27195		41.17	13.86	0	40.8		-10	55
27215		41	13.86	0	40.8		-10	55
27235		40.92	13.86	0	40.8		-10	55
27255		41.05	13.86	0	40.8		-10	55
27275		41.03	13.86	0	40.8		-10	55
27295		41.33	13.86	0	40.8		-10	55
27315		41.59	13.86	0	40.8		-10	55
27335		41.36	13.86	0	40.8		-10	55
27340		41.36	13.86	0	40.8		-10	55
27355		41.55	13.86	0	40.8		-10	55
27375		41.84	13.86	0	40.8		-10	55
27395		42.09	13.86	0	40.8		-10	55
27400		42.09	13.86	0	40.8		-10	55
27415		42.11	13.86	0	40.8		-10	55
27435		42.08	13.86	0	40.8		-10	55
27455		42.46	13.86	0	40.8		-10	55
27465		42.46	13.86	0	40.8		-10	55
27475		42.8	13.86	0	40.8		-10	55
27495		43	13.86	0	40.8		-10	55
27515		43.18	13.86	0	40.8		-10	55
27525		43.18	13.86	0	40.8		-10	55
27535		43.19	13.86	0	40.8		-10	55
27555		43.25	13.86	0	40.8		-10	55
27575		43.71	13.86	0	40.8		-10	55
27590		43.71	13.86	0	40.8		-10	55
27595		44.13	13.86	0	40.8		-10	55
27615		43.95	13.86	0	40.8		-10	55
27635		44.15	13.86	0	40.8		-10	55
27650		44.15	13.86	0	40.8		-10	55
27655		44.46	13.86	0	40.8		-10	55
27675		44.85	13.86	0	40.8		-10	55
27695		45.11	13.86	0	40.8		-10	55
27715		45.27	13.7	0	40.8		-10	55
27735		45.26	13.7	0	40.8		-10	55
27755		45.62	13.7	0	40.8		-10	55
27775		46.07	13.7	0	40.8		-10	55
27795		46.3	13.7	0	40.8		-10	55
27815		46.73	13.7	0	40.8		-10	55
27835		46.25	13.7	0	40.8		-10	55
27840		46.25	13.7	0	40.8		-10	55
27855		46.62	13.7	0	40.8		-10	55
27875		47.1	13.7	0	40.8		-10	55
27895		47.12	13.7	0	40.8		-10	55
27900		47.12	13.7	0	40.8		-10	55
27915		47.48	13.7	0	40.8		-10	55
27935		47.63	13.7	0	40.8		-10	55
27955		47.73	13.7	0	40.8		-10	55
27965		47.73	13.7	0	40.8		-10	55
27975		47.98	13.7	0	40.8		-10	55
27995		48.41	13.7	0	40.8		-10	55
28015		48.29	13.7	0	40.8		-10	55
28025		48.29	13.7	0	40.8		-10	55
28035		48.39	13.7	0	40.8		-10	55
28055		48.7	13.7	0	40.8		-10	55
28075		48.79	13.7	0	40.8		-10	55
28090		48.79	13.7	0	40.8		-10	55
28095		49.3	13.7	0	40.8		-10	55
28115		49.23	13.7	0	40.8		-10	55
28135		49.27	13.7	0	40.8		-10	55
28150		49.27	13.7	0	40.8		-10	55
28155		49.33	13.7	0	40.8		-10	55
28175		49.65	13.7	0	40.8		-10	55
28195		50.11	13.7	0	40.8		-10	55
28210		50.11	13.7	0	40.8		-10	55
28215		50.07	13.7	0	40.8		-10	55
28235		49.67	13.7	0	40.8		-10	55
28255		50.06	13.7	0	40.8		-10	55
28275		50.19	14.11	0	40.8		-10	55
28295		50.54	14.11	0	40.8		-10	55
28315		50.34	14.11	0	40.8		-10	55
28335		50.13	14.11	0	40.8		-10	55
28340		50.13	14.11	0	40.8		-10	55
28355		50.51	14.11	0	40.8		-10	55
28375		50.7	14.11	0	40.8		-10	55
28395		50.67	14.11	0	40.8		-10	55
28400		50.67	14.11	0	40.8		-10	55
28415		50.7	14.11	0	40.8		-10	55
28435		50.46	14.11	0	40.8		-10	55
28455		50.72	14.11	0	40.8		-10	55
28465		50.72	14.11	0	40.8		-10	55
28475		50.81	14.11	0	40.8		-10	55
28495		50.84	14.11	0	40.8		-10	55
28515		50.62	14.11	0	40.8		-10	55
28525		50.62	14.11	0	40.8		-10	55
28535		50.54	14.11	0	40.8		-10	55
28555		50.57	14.11	0	40.8		-10	55
28575		50.7	14.11	0	40.8		-10	55
28585		50.7	14.11	0	40.8		-10	55
28595		50.6	14.11	0	40.8		-10	55
28615		50.32	14.11	0	40.8		-10	55
28635		50.06	14.11	0	40.8		-10	55
28650		50.06	14.11	0	40.8		-10	55
28655		50.15	14.11	0	40.8		-10	55
28675		50.07	14.11	0	40.8		-10	55
28695		50.03	14.11	0	40.8		-10	55
28710		50.03	14.11	0	40.8		-10	55
28715		49.69	14.11	0	40.8		-10	55
28735		49.18	14.11	0	40.8		-10	55
28755		49.13	14.11	0	40.8		-10	55
28775		49.19	13.78	0	40.8		-10	55
28795		48.82	13.78	0	40.8		-10	55
28815		48.59	13.78	0	40.8		-10	55
28835		48.33	13.78	0	40.8		-10	55
28855		47.9	13.78	0	40.8		-10	55
28875		48.02	13.78	0	40.8		-10	55
28895		47.88	13.78	0	40.8		-10	55
28900		47.88	13.78	0	40.8		-10	55
28915		47.5	13.78	0	40.8		-10	55
28935		46.99	13.78	0	40.8		-10	55
28955		46.92	13.78	0	40.8		-10	55
28960		46.92	13.78	0	40.8		-10	55
28975		46.89	13.78	0	40.8		-10	55
28995		46.6	13.78	0	40.8		-10	55
29015		46.29	13.78	0	40.8		-10	55
29025		46.29	13.78	0	40.8		-10	55
29035		45.95	13.78	0	40.8		-10	55
29055		45.94	13.78	0	40.8		-10	55
29075		45.81	13.78	0	40.8		-10	55
29085		45.81	13.78	0	40.8		-10	55
29095		45.64	13.78	0	40.8		-10	55
29115		45.35	13.78	0	40.8		-10	55
29135		45.02	13.78	0	40.8		-10	55
29150		45.02	13.78	0	40.8		-10	55
29155		44.89	13.78	0	40.8		-10	55
29175		44.95	13.78	0	40.8		-10	55
29195		44.76	13.78	0	40.8		-10	55
29210		44.76	13.78	0	40.8		-10	55
29215		44.42	13.78	0	40.8		-10	55
29235		43.99	13.78	0	40.8		-10	55
29255		44.11	13.78	0	40.8		-10	55
29275		44.13	13.95	0	40.8		-10	55
29295		43.91	13.95	0	40.8		-10	55
29315		43.67	13.95	0	40.8		-10	55
29335		43.48	13.95	0	40.8		-10	55
29355		43.35	13.95	0	40.8		-10	55
29375		43.3	13.95	0	40.8		-10	55
29395		43.31	13.95	0	40.8		-10	55
29400		43.31	13.95	0	40.8		-10	55
29415		42.91	13.95	0	40.8		-10	55
29435		42.43	13.95	0	40.8		-10	55
29455		42.54	13.95	0	40.8		-10	55
29460		42.54	13.95	0	40.8		-10	55
29475		42.56	13.95	0	40.8		-10	55
29495		42.3	13.95	0	40.8		-10	55
29515		42.16	13.95	0	40.8		-10	55
29525		42.16	13.95	0	40.8		-10	55
29535		41.78	13.95	0	40.8		-10	55
29555		41.86	13.95	0	40.8		-10	55
29575		41.84	13.95	0	40.8		-10	55
29585		41.84	13.95	0	40.8		-10	55
29595		41.94	13.95	0	40.8		-10	55
29615		41.34	13.95	0	40.8		-10	55
29635		41.29	13.95	0	40.8		-10	55
29650		41.29	13.95	0	40.8		-10	55
29655		41.14	13.95	0	40.8		-10	55
29675		41.33	13.95	0	40.8		-10	55
29695		41.25	13.95	0	40.8		-10	55
29710		41.25	13.95	0	40.8		-10	55
29715		41.19	13.95	0	40.8		-10	55
29735		40.82	13.95	0	40.8		-10	55
29755		40.94	13.95	0	40.8		-10	55
29775		41.08	13.96	0	40.8		-10	55
29795		41.03	13.96	0	40.8		-10	55
29815		40.82	13.96	0	40.8		-10	55
29835		40.73	13.96	0	40.8		-10	55
29855		40.96	13.96	0	40.8		-10	55
29875		40.97	13.96	0	40.8		-10	55
29895		40.94	13.96	0	40.8		-10	55
29915		40.85	13.96	0	40.8		-10	55
29935		40.73	13.96	0	40.8		-10	55
29955		40.89	13.96	0	40.8		-10	55
29960		40.89	13.96	0	40.8		-10	55
29975		41.16	13.96	0	40.8		-10	55
29995		41.2	13.96	0	40.8		-10	55
30015		41.26	13.96	0	40.8		-10	55
30020		41.26	13.96	0	40.8		-10	55
30035		41.02	13.96	0	40.8		-10	55
30055		41.3	13.96	0	40.8		-10	55
30075		41.6	13.96	0	40.8		-10	55
30085		41.6	13.96	0	40.8		-10	55
30095		41.86	13.96	0	40.8		-10	55
30115		41.98	13.96	0	40.8		-10	55
30135		41.87	13.96	0	40.8		-10	55
30145		41.87	13.96	0	40.8		-10	55
30155		42.11	13.96	0	40.8		-10	55
30175		42.38	13.96	0	40.8		-10	55
30195		42.5	13.96	0	40.8		-10	55
30210		42.5	13.96	0	40.8		-10	55
30215		42.53	13.96	0	40.8		-10	55
30235		42.64	13.96	0	40.8		-10	55
30255		42.98	13.96	0	40.8		-10	55
30270		42.98	13.96	0	40.8		-10	55
30275		43.28	13.96	0	40.8		-10	55
30295		43.71	13.96	0	40.8		-10	55
30315		43.69	13.96	0	40.8		-10	55
30335		43.75	13.85	0	40.8		-10	55
30355		44.08	13.85	0	40.8		-10	55
30375		44.4	13.85	0	40.8		-10	55
30395		44.52	13.85	0	40.8		-10	55
30415		44.79	13.85	0	40.8		-10	55
30435		44.76	13.85	0	40.8		-10	55
30455		45.14	13.85	0	40.8		-10	55
30460		45.14	13.85	0	40.8		-10	55
30475		45.7	13.85	0	40.8		-10	55
30495		45.79	13.85	0	40.8		-10	55
30515		45.66	13.85	0	40.8		-10	55
30520		45.66	13.85	0	40.8		-10	55
30535		45.93	13.85	0	40.8		-10	55
30555		46.43	13.85	0	40.8		-10	55
30575		46.83	13.85	0	40.8		-10	55
30585		46.83	13.85	0	40.8		-10	55
30595		47.03	13.85	0	40.8		-10	55
30615		46.9	13.85	0	40.8		-10	55
30635		47.06	13.85	0	40.8		-10	55
30645		47.06	13.85	0	40.8		-10	55
30655		47.33	13.85	0	40.8		-10	55
30675		47.81	13.85	0	40.8		-10	55
30695		47.89	13.85	0	40.8		-10	55
30710		47.89	13.85	0	40.8		-10	55
30715		47.98	13.85	0	40.8		-10	55
30735		47.94	13.85	0	40.8		-10	55
30755		48.25	13.85	0	40.8		-10	55
30770		48.25	13.85	0	40.8		-10	55
30775		48.64	13.85	0	40.8		-10	55
30795		48.6	13.85	0	40.8		-10	55
30815		48.84	13.85	0	40.8		-10	55
30835		49.03	14	0	40.8		-10	55
30855		49.23	14	0	40.8		-10	55
30875		49.54	14	0	40.8		-10	55
30895		49.75	14	0	40.8		-10	55
30915		49.53	14	0	40.8		-10	55
30935		49.49	14	0	40.8		-10	55
30955		49.99	14	0	40.8		-10	55
30960		49.99	14	0	40.8		-10	55
30975		50.19	14	0	40.8		-10	55
30995		50.28	14	0	40.8		-10	55
31015		49.99	14	0	40.8		-10	55
31020		49.99	14	0	40.8		-10	55
31035		50.13	14	0	40.8		-10	55
31055		50.3	14	0	40.8		-10	55
31075		50.47	14	0	40.8		-10	55
31085		50.47	14	0	40.8		-10	55
31095		50.49	14	0	40.8		-10	55
31115		50.62	14	0	40.8		-10	55
31135		50.48	14	0	40.8		-10	55
31145		50.48	14	0	40.8		-10	55
31155		50.66	14	0	40.8		-10	55
31175		50.68	14	0	40.8		-10	55
31195		50.83	14	0	40.8		-10	55
31205		50.83	14	0	40.8		-10	55
31215		50.66	14	0	40.8		-10	55
31235		50.57	14	0	40.8		-10	55
31255		50.48	14	0	40.8		-10	55
31270		50.48	14	0	40.8		-10	55
31275		50.76	14	0	40.8		-10	55
31295		50.58	14	0	40.8		-10	55
31315		50.38	14	0	40.8		-10	55
31330		50.38	14	0	40.8		-10	55
31335		50.36	14	0	40.8		-10	55
31355		50.24	14	0	40.8		-10	55
31375		50.49	14	0	40.8		-10	55
31395		50.38	14.08	0	40.8		-10	55
31415		49.96	14.08	0	40.8		-10	55
31435		49.65	14.08	0	40.8		-10	55
31455		49.84	14.08	0	40.8		-10	55
31475		49.74	14.08	0	40.8		-10	55
31495		49.53	14.08	0	40.8		-10	55
31515		48.99	14.08	0	40.8		-10	55
31520		48.99	14.08	0	40.8		-10	55
31535		49.03	14.08	0	40.8		-10	55
31555		48.84	14.08	0	40.8		-10	55
31575		48.7	14.08	0	40.8		-10	55
31580		48.7	14.08	0	40.8		-10	55
31595		48.51	14.08	0	40.8		-10	55
31615		48.03	14.08	0	40.8		-10	55
31635		47.62	14.08	0	40.8		-10	55
31645		47.62	14.08	0	40.8		-10	55
31655		47.72	14.08	0	40.8		-10	55
31675		47.63	14.08	0	40.8		-10	55
31695		47.3	14.08	0	40.8		-10	55
31705		47.3	14.08	0	40.8		-10	55
31715		46.98	14.08	0	40.8		-10	55
31735		46.54	14.08	0	40.8		-10	55
31755		46.5	14.08	0	40.8		-10	55
31770		46.5	14.08	0	40.8		-10	55
31775		46.25	14.08	0	40.8		-10	55
31795		46.28	14.08	0	40.8		-10	55
31815		45.81	14.08	0	40.8		-10	55
31830		45.81	14.08	0	40.8		-10	55
31835		45.42	14.08	0	40.8		-10	55
31855		45.49	14.08	0	40.8		-10	55
31875		45.59	14.08	0	40.8		-10	55
31895		45.34	13.9	0	40.8		-10	55
31915		44.97	13.9	0	40.8		-10	55
31935		44.66	13.9	0	40.8		-10	55
31955		44.54	13.9	0	40.8		-10	55
31975		44.72	13.9	0	40.8		-10	55
31995		44.39	13.9	0	40.8		-10	55
32015		44.14	13.9	0	40.8		-10	55
32020		44.14	13.9	0	40.8		-10	55
32035		43.91	13.9	0	40.8		-10	55
32055		43.86	13.9	0	40.8		-10	55
32075		43.95	13.9	0	40.8		-10	55
32080		43.95	13.9	0	40.8		-10	55
32095		43.52	13.9	0	40.8		-10	55
32115		43.28	13.9	0	40.8		-10	55
32135		43.05	13.9	0	40.8		-10	55
32145		43.05	13.9	0	40.8		-10	55
32155		43.02	13.9	0	40.8		-10	55
32175		42.89	13.9	0	40.8		-10	55
32195		42.82	13.9	0	40.8		-10	55
32205		42.82	13.9	0	40.8		-10	55
32215		42.59	13.9	0	40.8		-10	55
32235		42.16	13.9	0	40.8		-10	55
32255		42.07	13.9	0	40.8		-10	55
32270		42.07	13.9	0	40.8		-10	55
[truncated: 184 more rows]
