# Supplementary material for: Clinical identification of the stimulus intensity to measure temporal summation of second pain
Source: Sci Rep. 2022 Jul 28;12:12915. doi: 10.1038/s41598-022-17171-6 (PMC9334644; doi:10.1038/s41598-022-17171-6)
Supplement: Supplementary file 2 — Supplementary Information 2. [file 41598_2022_17171_MOESM2_ESM.zip › 62 PT2.xlsx]

## Sheet: Sheet1
Timestamp [msec]	Heater [C]	Tec [C]	Water [C]	COVAS	Baseline [C]	Events	LimiterMin [C]	LimiterMax [C]
30		41.62
50		42.01
70		41.92
85		41.92	12.99	0	41.8		-10	55
90		41.84	12.99	0	41.8		-10	55
110		41.7	12.99	0	41.8		-10	55
130		41.69	12.99	0	41.8		-10	55
150		42	12.99	0	41.8		-10	55
170		42.02	12.99	0	41.8		-10	55
190		41.76	12.99	0	41.8		-10	55
210		41.62	12.99	0	41.8		-10	55
230		41.8	12.99	0	41.8		-10	55
250		41.98	12.99	0	41.8		-10	55
270		41.91	12.99	0	41.8		-10	55
275		41.91	12.99	0	41.8		-10	55
290		41.74	12.99	0	41.8		-10	55
310		41.66	12.99	0	41.8		-10	55
330		41.85	12.99	0	41.8		-10	55
335		41.85	12.99	0	41.8		-10	55
350		41.94	12.99	0	41.8		-10	55
370		41.88	12.99	0	41.8		-10	55
390		41.75	12.99	0	41.8		-10	55
400		41.75	12.99	0	41.8		-10	55
410		41.42	12.99	0	41.8		-10	55
430		41.76	12.99	0	41.8		-10	55
450		41.99	12.99	0	41.8		-10	55
460		41.99	12.99	0	41.8		-10	55
470		41.96	12.99	0	41.8		-10	55
490		41.89	12.99	0	41.8		-10	55
510		41.61	12.99	0	41.8		-10	55
525		41.61	12.99	0	41.8		-10	55
530		41.85	12.99	0	41.8		-10	55
550		42.01	12.99	0	41.8		-10	55
570		42.05	12.99	0	41.8		-10	55
585		42.05	13.08	0	41.8		-10	55
590		42.02	13.08	0	41.8		-10	55
610		41.93	13.08	0	41.8		-10	55
630		41.81	13.08	0	41.8		-10	55
650		41.99	13.08	0	41.8		-10	55
670		42.05	13.08	0	41.8		-10	55
690		41.9	13.08	0	41.8		-10	55
710		41.59	13.08	0	41.8		-10	55
730		41.81	13.08	0	41.8		-10	55
750		41.96	13.08	0	41.8		-10	55
770		42	13.08	0	41.8		-10	55
775		42	13.08	0	41.8		-10	55
790		41.81	13.08	0	41.8		-10	55
810		41.77	13.08	0	41.8		-10	55
830		41.79	13.08	0	41.8		-10	55
835		41.79	13.08	0	41.8		-10	55
850		42.16	13.08	0	41.8		-10	55
870		42.06	13.08	0	41.8		-10	55
890		41.88	13.08	0	41.8		-10	55
900		41.88	13.08	0	41.8		-10	55
910		41.69	13.08	0	41.8		-10	55
930		41.76	13.08	0	41.8		-10	55
950		42.08	13.08	0	41.8		-10	55
960		42.08	13.08	0	41.8		-10	55
970		42.17	13.08	0	41.8		-10	55
990		41.87	13.08	0	41.8		-10	55
1010		41.64	13.08	0	41.8		-10	55
1025		41.64	13.08	0	41.8		-10	55
1030		41.84	13.08	0	41.8		-10	55
1050		42.08	13.08	0	41.8		-10	55
1070		41.91	13.08	0	41.8		-10	55
1085		41.91	13.01	0	41.8		-10	55
1090		41.87	13.01	0	41.8		-10	55
1110		41.82	13.01	0	41.8		-10	55
1130		41.97	13.01	0	41.8		-10	55
1145		41.97	13.01	0	41.8		-10	55
1150		41.91	13.01	0	41.8		-10	55
1170		41.98	13.01	0	41.8		-10	55
1190		41.82	13.01	0	41.8		-10	55
1210		41.85	13.01	0	41.8		-10	55
1230		41.79	13.01	0	41.8		-10	55
1250		41.97	13.01	0	41.8		-10	55
1270		41.95	13.01	0	41.8		-10	55
1290		41.78	13.01	0	41.8		-10	55
1310		41.56	13.01	0	41.8		-10	55
1330		41.77	13.01	0	41.8		-10	55
1335		41.77	13.01	0	41.8		-10	55
1350		42.1	13.01	0	41.8		-10	55
1370		41.9	13.01	0	41.8		-10	55
1390		41.73	13.01	0	41.8		-10	55
1395		41.73	13.01	0	41.8		-10	55
1410		41.64	13.01	0	41.8		-10	55
1430		41.76	13.01	0	41.8		-10	55
1450		41.97	13.01	0	41.8		-10	55
1460		41.97	13.01	0	41.8		-10	55
1470		41.9	13.01	0	41.8		-10	55
1490		41.79	13.01	0	41.8		-10	55
1510		41.7	13.01	0	41.8		-10	55
1520		41.7	13.01	0	41.8		-10	55
1530		41.84	13.01	0	41.8		-10	55
1550		41.98	13.01	0	41.8		-10	55
1570		41.93	13.01	0	41.8		-10	55
1585		41.93	12.96	0	41.8		-10	55
1590		41.8	12.96	0	41.8		-10	55
1610		41.79	12.96	0	41.8		-10	55
1630		41.88	12.96	0	41.8		-10	55
1645		41.88	12.96	0	41.8		-10	55
1650		42.1	12.96	0	41.8		-10	55
1670		41.94	12.96	0	41.8		-10	55
1690		41.87	12.96	0	41.8		-10	55
1710		41.53	12.96	0	41.8		-10	55
1730		41.65	12.96	0	41.8		-10	55
1750		41.99	12.96	0	41.8		-10	55
1770		41.99	12.96	0	41.8		-10	55
1790		41.91	12.96	0	41.8		-10	55
1810		41.57	12.96	0	41.8		-10	55
1830		41.8	12.96	0	41.8		-10	55
1835		41.8	12.96	0	41.8		-10	55
1850		41.96	12.96	0	41.8		-10	55
1870		41.88	12.96	0	41.8		-10	55
1890		41.77	12.96	0	41.8		-10	55
1895		41.77	12.96	0	41.8		-10	55
1910		41.58	12.96	0	41.8		-10	55
1930		41.69	12.96	0	41.8		-10	55
1950		42.02	12.96	0	41.8		-10	55
1960		42.02	12.96	0	41.8		-10	55
1970		41.99	12.96	0	41.8		-10	55
1990		41.72	12.96	0	41.8		-10	55
2010		41.61	12.96	0	41.8		-10	55
2020		41.61	12.96	0	41.8		-10	55
2030		41.85	12.96	0	41.8		-10	55
2050		42.04	12.96	0	41.8		-10	55
2070		41.9	12.96	0	41.8		-10	55
2085		41.9	12.61	0	41.8		-10	55
2090		42.01	12.61	0	41.8		-10	55
2110		41.55	12.61	0	41.8		-10	55
2130		41.74	12.61	0	41.8		-10	55
2145		41.74	12.61	0	41.8		-10	55
2150		42.07	12.61	0	41.8		-10	55
2170		41.98	12.61	0	41.8		-10	55
2190		41.88	12.61	0	41.8		-10	55
2210		41.52	12.61	0	41.8		-10	55
2230		41.87	12.61	0	41.8		-10	55
2250		42	12.61	0	41.8		-10	55
2270		41.9	12.61	0	41.8		-10	55
2290		41.69	12.61	0	41.8		-10	55
2310		41.61	12.61	0	41.8		-10	55
2330		41.72	12.61	0	41.8		-10	55
2350		42.11	12.61	0	41.8		-10	55
2370		41.88	12.61	0	41.8		-10	55
2390		41.88	12.61	0	41.8		-10	55
2395		41.88	12.61	0	41.8		-10	55
2410		41.68	12.61	0	41.8		-10	55
2430		41.74	12.61	0	41.8		-10	55
2450		41.95	12.61	0	41.8		-10	55
2455		41.95	12.61	0	41.8		-10	55
2470		41.92	12.61	0	41.8		-10	55
2490		41.81	12.61	0	41.8		-10	55
2510		41.52	12.61	0	41.8		-10	55
2520		41.52	12.61	0	41.8		-10	55
2530		41.77	12.61	0	41.8		-10	55
2550		41.97	12.61	0	41.8		-10	55
2570		42	12.61	0	41.8		-10	55
2580		42	12.61	0	41.8		-10	55
2590		41.93	12.61	0	41.8		-10	55
2610		41.67	12.61	0	41.8		-10	55
2630		41.86	12.61	0	41.8		-10	55
2645		41.86	12.78	0	41.8		-10	55
2650		41.93	12.78	0	41.8		-10	55
2670		41.94	12.78	0	41.8		-10	55
2690		41.81	12.78	0	41.8		-10	55
2705		41.81	12.78	0	41.8		-10	55
2710		41.44	12.78	0	41.8		-10	55
2730		41.67	12.78	0	41.8		-10	55
2750		41.9	12.78	0	41.8		-10	55
2770		42.11	12.78	0	41.8		-10	55
2790		41.79	12.78	0	41.8		-10	55
2810		41.7	12.78	0	41.8		-10	55
2830		41.86	12.78	0	41.8		-10	55
2850		41.88	12.78	0	41.8		-10	55
2870		42.01	12.78	0	41.8		-10	55
2890		41.89	12.78	0	41.8		-10	55
2895		41.89	12.78	0	41.8		-10	55
2910		41.54	12.78	0	41.8		-10	55
2930		41.88	12.78	0	41.8		-10	55
2950		41.98	12.78	0	41.8		-10	55
2955		41.98	12.78	0	41.8		-10	55
2970		42.01	12.78	0	41.8		-10	55
2990		41.83	12.78	0	41.8		-10	55
3010		41.78	12.78	0	41.8		-10	55
3020		41.78	12.78	0	41.8		-10	55
3030		41.84	12.78	0	41.8		-10	55
3050		41.86	12.78	0	41.8		-10	55
3070		41.87	12.78	0	41.8		-10	55
3080		41.87	12.78	0	41.8		-10	55
3090		41.92	12.78	0	41.8		-10	55
3110		41.63	12.78	0	41.8		-10	55
3130		41.85	12.78	0	41.8		-10	55
3145		41.85	12.84	0	41.8		-10	55
3150		41.87	12.84	0	41.8		-10	55
3170		42.06	12.84	0	41.8		-10	55
3190		41.85	12.84	0	41.8		-10	55
3205		41.85	12.84	0	41.8		-10	55
3210		41.57	12.84	0	41.8		-10	55
3230		41.72	12.84	0	41.8		-10	55
3250		41.98	12.84	0	41.8		-10	55
3270		41.87	12.84	0	41.8		-10	55
3290		41.82	12.84	0	41.8		-10	55
3310		41.62	12.84	0	41.8		-10	55
3330		41.6	12.84	0	41.8		-10	55
3350		41.86	12.84	0	41.8		-10	55
3370		41.93	12.84	0	41.8		-10	55
3390		42.03	12.84	0	41.8		-10	55
3395		42.03	12.84	0	41.8		-10	55
3410		41.46	12.84	0	41.8		-10	55
3430		41.84	12.84	0	41.8		-10	55
3450		41.8	12.84	0	41.8		-10	55
3455		41.8	12.84	0	41.8		-10	55
3470		41.87	12.84	0	41.8		-10	55
3490		41.85	12.84	0	41.8		-10	55
3510		41.67	12.84	0	41.8		-10	55
3520		41.67	12.84	0	41.8		-10	55
3530		41.74	12.84	0	41.8		-10	55
3550		41.88	12.84	0	41.8		-10	55
3570		41.8	12.84	0	41.8		-10	55
3580		41.8	12.84	0	41.8		-10	55
3590		41.74	12.84	0	41.8		-10	55
3610		41.59	12.84	0	41.8		-10	55
3630		41.8	12.84	0	41.8		-10	55
3645		41.8	12.83	0	41.8		-10	55
3650		41.89	12.83	0	41.8		-10	55
3670		41.95	12.83	0	41.8		-10	55
3690		41.75	12.83	0	41.8		-10	55
3705		41.75	12.83	0	41.8		-10	55
3710		41.68	12.83	0	41.8		-10	55
3730		41.65	12.83	0	41.8		-10	55
3750		41.88	12.83	0	41.8		-10	55
3765		41.88	12.83	0	41.8		-10	55
3770		41.94	12.83	0	41.8		-10	55
3790		41.85	12.83	0	41.8		-10	55
3810		41.7	12.83	0	41.8		-10	55
3830		41.84	12.83	0	41.8		-10	55
3850		41.93	12.83	0	41.8		-10	55
3870		41.93	12.83	0	41.8		-10	55
3890		41.99	12.83	0	41.8		-10	55
3895		41.99	12.83	0	41.8		-10	55
3910		41.57	12.83	0	41.8		-10	55
3930		41.85	12.83	0	41.8		-10	55
3950		41.81	12.83	0	41.8		-10	55
3955		41.81	12.83	0	41.8		-10	55
3970		41.98	12.83	0	41.8		-10	55
3990		41.83	12.83	0	41.8		-10	55
4010		41.63	12.83	0	41.8		-10	55
4015		41.63	12.83	0	41.8		-10	55
4030		41.78	12.83	0	41.8		-10	55
4050		41.95	12.83	0	41.8		-10	55
4070		41.99	12.83	0	41.8		-10	55
4080		41.99	12.83	0	41.8		-10	55
4090		41.82	12.83	0	41.8		-10	55
4110		41.5	12.83	0	41.8		-10	55
4130		41.83	12.83	0	41.8		-10	55
4140		41.83	12.83	0	41.8		-10	55
4150		42.06	12.83	0	41.8		-10	55
4170		41.91	12.83	0	41.8		-10	55
4190		41.9	12.83	0	41.8		-10	55
4205		41.9	12.73	0	41.8		-10	55
4210		41.73	12.73	0	41.8		-10	55
4230		41.66	12.73	0	41.8		-10	55
4250		41.99	12.73	0	41.8		-10	55
4265		41.99	12.73	0	41.8		-10	55
4270		42.03	12.73	0	41.8		-10	55
4290		41.87	12.73	0	41.8		-10	55
4310		41.49	12.73	0	41.8		-10	55
4330		41.65	12.73	0	41.8		-10	55
4350		41.92	12.73	0	41.8		-10	55
4370		42.1	12.73	0	41.8		-10	55
4390		41.76	12.73	0	41.8		-10	55
4410		41.65	12.73	0	41.8		-10	55
4430		41.75	12.73	0	41.8		-10	55
4450		41.86	12.73	0	41.8		-10	55
4455		41.86	12.73	0	41.8		-10	55
4470		41.8	12.73	0	41.8		-10	55
4490		41.71	12.73	0	41.8		-10	55
4510		41.4	12.73	0	41.8		-10	55
4515		41.4	12.73	0	41.8		-10	55
4530		41.96	12.73	0	41.8		-10	55
4550		41.97	12.73	0	41.8		-10	55
4570		41.81	12.73	0	41.8		-10	55
4580		41.81	12.73	0	41.8		-10	55
4590		41.87	12.73	0	41.8		-10	55
4610		41.7	12.73	0	41.8		-10	55
4630		41.66	12.73	0	41.8		-10	55
4640		41.66	12.73	0	41.8		-10	55
4650		41.98	12.73	0	41.8		-10	55
4670		42.02	12.73	0	41.8		-10	55
4690		41.73	12.73	0	41.8		-10	55
4705		41.73	12.68	0	41.8		-10	55
4710		41.6	12.68	0	41.8		-10	55
4730		41.7	12.68	0	41.8		-10	55
4750		41.77	12.68	0	41.8		-10	55
4765		41.77	12.68	0	41.8		-10	55
4770		41.92	12.68	0	41.8		-10	55
4790		41.89	12.68	0	41.8		-10	55
4810		41.7	12.68	0	41.8		-10	55
4830		41.69	12.68	0	41.8		-10	55
4850		41.77	12.68	0	41.8		-10	55
4870		41.94	12.68	0	41.8		-10	55
4890		41.92	12.68	0	41.8		-10	55
4910		41.62	12.68	0	41.8		-10	55
4930		41.7	12.68	0	41.8		-10	55
4950		41.95	12.68	0	41.8		-10	55
4955		41.95	12.68	0	41.8		-10	55
4970		42	12.68	0	41.8		-10	55
4990		41.81	12.68	0	41.8		-10	55
5010		41.7	12.68	0	41.8		-10	55
5015		41.7	12.68	0	41.8		-10	55
5030		41.83	12.68	0	41.8		-10	55
5050		41.95	12.68	0	41.8		-10	55
5070		41.93	12.68	0	41.8		-10	55
5075		41.93	12.68	0	41.8		-10	55
5090		41.87	12.68	0	41.8		-10	55
5110		41.63	12.68	0	41.8		-10	55
5130		41.85	12.68	0	41.8		-10	55
5140		41.85	12.68	0	41.8		-10	55
5150		42.01	12.68	0	41.8		-10	55
5170		42.18	12.68	0	41.8		-10	55
5190		41.96	12.68	0	41.8		-10	55
5205		41.96	12.55	0	41.8		-10	55
5210		41.86	12.55	0	41.8		-10	55
5230		41.85	12.55	0	41.8		-10	55
5250		42.13	12.55	0	41.8		-10	55
5265		42.13	12.55	0	41.8		-10	55
5270		42.31	12.55	0	41.8		-10	55
5290		42.18	12.55	0	41.8		-10	55
5310		42	12.55	0	41.8		-10	55
5325		42	12.55	0	41.8		-10	55
5330		42.19	12.55	0	41.8		-10	55
5350		42.72	12.55	0	41.8		-10	55
5370		42.7	12.55	0	41.8		-10	55
5390		42.69	12.55	0	41.8		-10	55
5410		42.73	12.55	0	41.8		-10	55
5430		42.86	12.55	0	41.8		-10	55
5450		43.31	12.55	0	41.8		-10	55
5470		43.45	12.55	0	41.8		-10	55
5490		43.34	12.55	0	41.8		-10	55
5510		43.46	12.55	0	41.8		-10	55
5515		43.46	12.55	0	41.8		-10	55
5530		43.8	12.55	0	41.8		-10	55
5550		43.96	12.55	0	41.8		-10	55
5570		44.06	12.55	0	41.8		-10	55
5575		44.06	12.55	0	41.8		-10	55
5590		44.3	12.55	0	41.8		-10	55
5610		44.31	12.55	0	41.8		-10	55
5630		44.61	12.55	0	41.8		-10	55
5640		44.61	12.55	0	41.8		-10	55
5650		44.72	12.55	0	41.8		-10	55
5670		45.08	12.55	0	41.8		-10	55
5690		45.17	12.55	0	41.8		-10	55
5700		45.17	12.55	0	41.8		-10	55
5710		45.03	12.55	0	41.8		-10	55
5730		45.45	12.55	0	41.8		-10	55
5750		45.71	12.55	0	41.8		-10	55
5765		45.71	12.71	0	41.8		-10	55
5770		45.97	12.71	0	41.8		-10	55
5790		46.03	12.71	0	41.8		-10	55
5810		46.05	12.71	0	41.8		-10	55
5825		46.05	12.71	0	41.8		-10	55
5830		46.4	12.71	0	41.8		-10	55
5850		46.89	12.71	0	41.8		-10	55
5870		46.79	12.71	0	41.8		-10	55
5890		46.94	12.71	0	41.8		-10	55
5910		46.73	12.71	0	41.8		-10	55
5930		47.06	12.71	0	41.8		-10	55
5950		47.59	12.71	0	41.8		-10	55
5970		47.63	12.71	0	41.8		-10	55
5990		47.66	12.71	0	41.8		-10	55
6010		47.72	12.71	0	41.8		-10	55
6015		47.72	12.71	0	41.8		-10	55
6030		47.92	12.71	0	41.8		-10	55
6050		48.19	12.71	0	41.8		-10	55
6070		48.35	12.71	0	41.8		-10	55
6075		48.35	12.71	0	41.8		-10	55
6090		48.44	12.71	0	41.8		-10	55
6110		48.56	12.71	0	41.8		-10	55
6130		48.65	12.71	0	41.8		-10	55
6140		48.65	12.71	0	41.8		-10	55
6150		49.05	12.71	0	41.8		-10	55
6170		49.14	12.71	0	41.8		-10	55
6190		49.45	12.71	0	41.8		-10	55
6200		49.45	12.71	0	41.8		-10	55
6210		49.17	12.71	0	41.8		-10	55
6230		49.44	12.71	0	41.8		-10	55
6250		49.72	12.71	0	41.8		-10	55
6265		49.72	12.73	0	41.8		-10	55
6270		49.96	12.73	0	41.8		-10	55
6290		49.83	12.73	0	41.8		-10	55
6310		49.71	12.73	0	41.8		-10	55
6325		49.71	12.73	0	41.8		-10	55
6330		50.04	12.73	0	41.8		-10	55
6350		50.4	12.73	0	41.8		-10	55
6370		50.59	12.73	0	41.8		-10	55
6390		50.42	12.73	0	41.8		-10	55
6410		50.49	12.73	0	41.8		-10	55
6430		50.77	12.73	0	41.8		-10	55
6450		51.06	12.73	0	41.8		-10	55
6470		51.2	12.73	0	41.8		-10	55
6490		51.07	12.73	0	41.8		-10	55
6510		51.02	12.73	0	41.8		-10	55
6515		51.02	12.73	0	41.8		-10	55
6530		51.24	12.73	0	41.8		-10	55
6550		51.63	12.73	0	41.8		-10	55
6570		51.46	12.73	0	41.8		-10	55
6575		51.46	12.73	0	41.8		-10	55
6590		51.75	12.73	0	41.8		-10	55
6610		51.49	12.73	0	41.8		-10	55
6630		51.65	12.73	0	41.8		-10	55
6635		51.65	12.73	0	41.8		-10	55
6650		51.89	12.73	0	41.8		-10	55
6670		51.95	12.73	0	41.8		-10	55
6690		51.94	12.73	0	41.8		-10	55
6700		51.94	12.73	0	41.8		-10	55
6710		51.82	12.73	0	41.8		-10	55
6730		52.02	12.73	0	41.8		-10	55
6750		52.06	12.73	0	41.8		-10	55
6760		52.06	12.73	0	41.8		-10	55
6770		52.06	12.73	0	41.8		-10	55
6790		52.14	12.73	0	41.8		-10	55
6810		51.62	12.73	0	41.8		-10	55
6825		51.62	12.78	0	41.8		-10	55
6830		51.72	12.78	0	41.8		-10	55
6850		51.83	12.78	0	41.8		-10	55
6870		51.69	12.78	0	41.8		-10	55
6885		51.69	12.78	0	41.8		-10	55
6890		51.72	12.78	0	41.8		-10	55
6910		51.28	12.78	0	41.8		-10	55
6930		51.02	12.78	0	41.8		-10	55
6950		50.96	12.78	0	41.8		-10	55
6970		50.99	12.78	0	41.8		-10	55
6990		50.37	12.78	0	41.8		-10	55
7010		50.24	12.78	0	41.8		-10	55
7030		50.13	12.78	0	41.8		-10	55
7050		50.04	12.78	0	41.8		-10	55
7070		49.83	12.78	0	41.8		-10	55
7075		49.83	12.78	0	41.8		-10	55
7090		49.53	12.78	0	41.8		-10	55
7110		49.1	12.78	0	41.8		-10	55
7130		48.99	12.78	0	41.8		-10	55
7135		48.99	12.78	0	41.8		-10	55
7150		48.71	12.78	0	41.8		-10	55
7170		48.76	12.78	0	41.8		-10	55
7190		48.33	12.78	0	41.8		-10	55
7200		48.33	12.78	0	41.8		-10	55
7210		47.78	12.78	0	41.8		-10	55
7230		47.72	12.78	0	41.8		-10	55
7250		47.86	12.78	0	41.8		-10	55
7260		47.86	12.78	0	41.8		-10	55
7270		47.55	12.78	0	41.8		-10	55
7290		47.06	12.78	0	41.8		-10	55
7310		46.7	12.78	0	41.8		-10	55
7325		46.7	12.69	0	41.8		-10	55
7330		46.7	12.69	0	41.8		-10	55
7350		46.52	12.69	0	41.8		-10	55
7370		46.44	12.69	0	41.8		-10	55
7385		46.44	12.69	0	41.8		-10	55
7390		46.18	12.69	0	41.8		-10	55
7410		45.95	12.69	0	41.8		-10	55
7430		45.81	12.69	0	41.8		-10	55
7450		45.65	12.69	0	41.8		-10	55
7470		45.53	12.69	0	41.8		-10	55
7490		45.23	12.69	0	41.8		-10	55
7510		44.88	12.69	0	41.8		-10	55
7530		44.74	12.69	0	41.8		-10	55
7550		44.86	12.69	0	41.8		-10	55
7570		44.74	12.69	0	41.8		-10	55
7575		44.74	12.69	0	41.8		-10	55
7590		44.35	12.69	0	41.8		-10	55
7610		44.11	12.69	0	41.8		-10	55
7630		43.98	12.69	0	41.8		-10	55
7635		43.98	12.69	0	41.8		-10	55
7650		44.05	12.69	0	41.8		-10	55
7670		43.94	12.69	0	41.8		-10	55
7690		43.55	12.69	0	41.8		-10	55
7700		43.55	12.69	0	41.8		-10	55
7710		43.31	12.69	0	41.8		-10	55
7730		43.38	12.69	0	41.8		-10	55
7750		43.36	12.69	0	41.8		-10	55
7760		43.36	12.69	0	41.8		-10	55
7770		43.1	12.69	0	41.8		-10	55
7790		42.83	12.69	0	41.8		-10	55
7810		42.47	12.69	0	41.8		-10	55
7825		42.47	12.51	0	41.8		-10	55
7830		42.66	12.51	0	41.8		-10	55
7850		42.74	12.51	0	41.8		-10	55
7870		42.59	12.51	0	41.8		-10	55
7885		42.59	12.51	0	41.8		-10	55
7890		42.48	12.51	0	41.8		-10	55
7910		42.02	12.51	0	41.8		-10	55
7930		42.16	12.51	0	41.8		-10	55
7945		42.16	12.51	0	41.8		-10	55
7950		42.23	12.51	0	41.8		-10	55
7970		42.24	12.51	0	41.8		-10	55
7990		42.11	12.51	0	41.8		-10	55
8010		41.76	12.51	0	41.8		-10	55
8030		41.96	12.51	0	41.8		-10	55
8050		42.09	12.51	0	41.8		-10	55
8070		42.17	12.51	0	41.8		-10	55
8090		42.05	12.51	0	41.8		-10	55
8110		41.9	12.51	0	41.8		-10	55
8130		42.01	12.51	0	41.8		-10	55
8135		42.01	12.51	0	41.8		-10	55
8150		42.15	12.51	0	41.8		-10	55
8170		42.32	12.51	0	41.8		-10	55
8190		42.21	12.51	0	41.8		-10	55
8195		42.21	12.51	0	41.8		-10	55
8210		42.02	12.51	0	41.8		-10	55
8230		42.11	12.51	0	41.8		-10	55
8250		42.54	12.51	0	41.8		-10	55
8260		42.54	12.51	0	41.8		-10	55
8270		42.69	12.51	0	41.8		-10	55
8290		42.75	12.51	0	41.8		-10	55
8310		42.66	12.51	0	41.8		-10	55
8320		42.66	12.51	0	41.8		-10	55
8330		42.69	12.51	0	41.8		-10	55
8350		43.08	12.51	0	41.8		-10	55
8370		43.37	12.51	0	41.8		-10	55
8385		43.37	12.63	0	41.8		-10	55
8390		43.45	12.63	0	41.8		-10	55
8410		43.46	12.63	0	41.8		-10	55
8430		43.9	12.63	0	41.8		-10	55
8445		43.9	12.63	0	41.8		-10	55
8450		44.04	12.63	0	41.8		-10	55
8470		44.35	12.63	0	41.8		-10	55
8490		44.52	12.63	0	41.8		-10	55
8510		44.24	12.63	0	41.8		-10	55
8530		44.62	12.63	0	41.8		-10	55
8550		45.02	12.63	0	41.8		-10	55
8570		45.28	12.63	0	41.8		-10	55
8590		45.41	12.63	0	41.8		-10	55
8610		45.29	12.63	0	41.8		-10	55
8630		45.7	12.63	0	41.8		-10	55
8635		45.7	12.63	0	41.8		-10	55
8650		46.18	12.63	0	41.8		-10	55
8670		46.16	12.63	0	41.8		-10	55
8690		46.63	12.63	0	41.8		-10	55
8695		46.63	12.63	0	41.8		-10	55
8710		46.4	12.63	0	41.8		-10	55
8730		46.62	12.63	0	41.8		-10	55
8750		47.37	12.63	0	41.8		-10	55
8760		47.37	12.63	0	41.8		-10	55
8770		47.42	12.63	0	41.8		-10	55
8790		47.44	12.63	0	41.8		-10	55
8810		47.53	12.63	0	41.8		-10	55
8820		47.53	12.63	0	41.8		-10	55
8830		47.97	12.63	0	41.8		-10	55
8850		48.16	12.63	0	41.8		-10	55
8870		48.43	12.63	0	41.8		-10	55
8885		48.43	12.6	0	41.8		-10	55
8890		48.39	12.6	0	41.8		-10	55
8910		48.37	12.6	0	41.8		-10	55
8930		48.73	12.6	0	41.8		-10	55
8945		48.73	12.6	0	41.8		-10	55
8950		49.07	12.6	0	41.8		-10	55
8970		49.52	12.6	0	41.8		-10	55
8990		49.19	12.6	0	41.8		-10	55
9010		49.3	12.6	0	41.8		-10	55
9030		49.49	12.6	0	41.8		-10	55
9050		50.04	12.6	0	41.8		-10	55
9070		50.38	12.6	0	41.8		-10	55
9090		50.09	12.6	0	41.8		-10	55
9110		50.23	12.6	0	41.8		-10	55
9130		50.37	12.6	0	41.8		-10	55
9135		50.37	12.6	0	41.8		-10	55
9150		50.67	12.6	0	41.8		-10	55
9170		50.79	12.6	0	41.8		-10	55
9190		50.89	12.6	0	41.8		-10	55
9195		50.89	12.6	0	41.8		-10	55
9210		50.94	12.6	0	41.8		-10	55
9230		51.19	12.6	0	41.8		-10	55
9250		51.43	12.6	0	41.8		-10	55
9260		51.43	12.6	0	41.8		-10	55
9270		51.59	12.6	0	41.8		-10	55
9290		51.55	12.6	0	41.8		-10	55
9310		51.7	12.6	0	41.8		-10	55
9320		51.7	12.6	0	41.8		-10	55
9330		51.97	12.6	0	41.8		-10	55
9350		52.13	12.6	0	41.8		-10	55
9370		52.1	12.6	0	41.8		-10	55
9380		52.1	12.6	0	41.8		-10	55
9390		52.06	12.6	0	41.8		-10	55
9410		51.95	12.6	0	41.8		-10	55
9430		52.09	12.6	0	41.8		-10	55
9445		52.09	12.6	0	41.8		-10	55
9450		52.45	12.6	0	41.8		-10	55
9470		52.31	12.6	0	41.8		-10	55
9490		52.11	12.6	0	41.8		-10	55
9510		52.02	12.6	0	41.8		-10	55
9530		52.03	12.6	0	41.8		-10	55
9550		52.3	12.6	0	41.8		-10	55
9570		51.84	12.6	0	41.8		-10	55
9590		51.89	12.6	0	41.8		-10	55
9610		51.46	12.6	0	41.8		-10	55
9630		51.35	12.6	0	41.8		-10	55
9650		51.44	12.6	0	41.8		-10	55
9670		51.46	12.6	0	41.8		-10	55
9690		50.8	12.6	0	41.8		-10	55
9695		50.8	12.6	0	41.8		-10	55
9710		50.5	12.6	0	41.8		-10	55
9730		50.4	12.6	0	41.8		-10	55
9750		50.3	12.6	0	41.8		-10	55
9755		50.3	12.6	0	41.8		-10	55
9770		50.03	12.6	0	41.8		-10	55
9790		49.7	12.6	0	41.8		-10	55
9810		49.31	12.6	0	41.8		-10	55
9820		49.31	12.6	0	41.8		-10	55
9830		48.89	12.6	0	41.8		-10	55
9850		49.07	12.6	0	41.8		-10	55
9870		48.51	12.6	0	41.8		-10	55
9880		48.51	12.6	0	41.8		-10	55
9890		48.42	12.6	0	41.8		-10	55
9910		47.95	12.6	0	41.8		-10	55
9930		47.65	12.6	0	41.8		-10	55
9945		47.65	12.51	0	41.8		-10	55
9950		47.86	12.51	0	41.8		-10	55
9970		47.67	12.51	0	41.8		-10	55
9990		47.34	12.51	0	41.8		-10	55
10005		47.34	12.51	0	41.8		-10	55
10010		46.79	12.51	0	41.8		-10	55
10030		46.81	12.51	0	41.8		-10	55
10050		46.7	12.51	0	41.8		-10	55
10070		46.6	12.51	0	41.8		-10	55
10090		46.07	12.51	0	41.8		-10	55
10110		45.87	12.51	0	41.8		-10	55
10130		45.85	12.51	0	41.8		-10	55
10150		45.87	12.51	0	41.8		-10	55
10170		45.65	12.51	0	41.8		-10	55
10190		45.55	12.51	0	41.8		-10	55
10195		45.55	12.51	0	41.8		-10	55
10210		45.1	12.51	0	41.8		-10	55
10230		44.98	12.51	0	41.8		-10	55
10250		44.88	12.51	0	41.8		-10	55
10255		44.88	12.51	0	41.8		-10	55
10270		44.79	12.51	0	41.8		-10	55
10290		44.51	12.51	0	41.8		-10	55
10310		44.05	12.51	0	41.8		-10	55
10320		44.05	12.51	0	41.8		-10	55
10330		44.04	12.51	0	41.8		-10	55
10350		44.18	12.51	0	41.8		-10	55
10370		44.03	12.51	0	41.8		-10	55
10380		44.03	12.51	0	41.8		-10	55
10390		43.84	12.51	0	41.8		-10	55
10410		43.48	12.51	0	41.8		-10	55
10430		43.53	12.51	0	41.8		-10	55
10445		43.53	12.51	0	41.8		-10	55
10450		43.54	12.51	0	41.8		-10	55
10470		43.28	12.51	0	41.8		-10	55
10490		43.2	12.51	0	41.8		-10	55
10505		43.2	12.51	0	41.8		-10	55
10510		42.76	12.51	0	41.8		-10	55
10530		42.63	12.51	0	41.8		-10	55
10550		42.79	12.51	0	41.8		-10	55
10570		42.76	12.51	0	41.8		-10	55
10590		42.68	12.51	0	41.8		-10	55
10610		42.3	12.51	0	41.8		-10	55
10630		42.39	12.51	0	41.8		-10	55
10650		42.24	12.51	0	41.8		-10	55
10670		42.47	12.51	0	41.8		-10	55
10690		42.22	12.51	0	41.8		-10	55
10695		42.22	12.51	0	41.8		-10	55
10710		42.16	12.51	0	41.8		-10	55
10730		41.98	12.51	0	41.8		-10	55
10750		42.26	12.51	0	41.8		-10	55
10755		42.26	12.51	0	41.8		-10	55
10770		42.34	12.51	0	41.8		-10	55
10790		42.18	12.51	0	41.8		-10	55
10810		41.88	12.51	0	41.8		-10	55
10820		41.88	12.51	0	41.8		-10	55
10830		42.06	12.51	0	41.8		-10	55
10850		42.15	12.51	0	41.8		-10	55
10870		42.22	12.51	0	41.8		-10	55
10880		42.22	12.51	0	41.8		-10	55
10890		42.13	12.51	0	41.8		-10	55
10910		41.98	12.51	0	41.8		-10	55
10930		42.05	12.51	0	41.8		-10	55
10940		42.05	12.51	0	41.8		-10	55
10950		42.24	12.51	0	41.8		-10	55
10970		42.55	12.51	0	41.8		-10	55
10990		42.24	12.51	0	41.8		-10	55
11005		42.24	12.68	0	41.8		-10	55
11010		42.29	12.68	0	41.8		-10	55
11030		42.16	12.68	0	41.8		-10	55
11050		42.48	12.68	0	41.8		-10	55
11065		42.48	12.68	0	41.8		-10	55
11070		42.56	12.68	0	41.8		-10	55
11090		42.54	12.68	0	41.8		-10	55
11110		42.53	12.68	0	41.8		-10	55
11130		42.75	12.68	0	41.8		-10	55
11150		43.16	12.68	0	41.8		-10	55
11170		43.22	12.68	0	41.8		-10	55
11190		43.26	12.68	0	41.8		-10	55
11210		43.26	12.68	0	41.8		-10	55
11230		43.76	12.68	0	41.8		-10	55
11250		43.82	12.68	0	41.8		-10	55
11255		43.82	12.68	0	41.8		-10	55
11270		44.13	12.68	0	41.8		-10	55
11290		44.18	12.68	0	41.8		-10	55
11310		44.2	12.68	0	41.8		-10	55
11320		44.2	12.68	0	41.8		-10	55
11330		44.58	12.68	0	41.8		-10	55
11350		44.8	12.68	0	41.8		-10	55
11370		45.09	12.68	0	41.8		-10	55
11380		45.09	12.68	0	41.8		-10	55
11390		45.39	12.68	0	41.8		-10	55
11410		45.29	12.68	0	41.8		-10	55
11430		45.52	12.68	0	41.8		-10	55
11440		45.52	12.68	0	41.8		-10	55
11450		45.81	12.68	0	41.8		-10	55
11470		46.24	12.68	0	41.8		-10	55
11490		46.29	12.68	0	41.8		-10	55
11505		46.29	12.71	0	41.8		-10	55
11510		46.29	12.71	0	41.8		-10	55
11530		46.7	12.71	0	41.8		-10	55
11550		47.17	12.71	0	41.8		-10	55
11565		47.17	12.71	0	41.8		-10	55
11570		47.46	12.71	0	41.8		-10	55
11590		47.33	12.71	0	41.8		-10	55
11610		47.34	12.71	0	41.8		-10	55
11630		47.78	12.71	0	41.8		-10	55
11650		48.1	12.71	0	41.8		-10	55
11670		48.41	12.71	0	41.8		-10	55
11690		48.21	12.71	0	41.8		-10	55
11710		48.54	12.71	0	41.8		-10	55
11730		48.7	12.71	0	41.8		-10	55
11750		48.98	12.71	0	41.8		-10	55
11755		48.98	12.71	0	41.8		-10	55
11770		49.22	12.71	0	41.8		-10	55
11790		49.26	12.71	0	41.8		-10	55
11810		49.32	12.71	0	41.8		-10	55
11815		49.32	12.71	0	41.8		-10	55
11830		49.58	12.71	0	41.8		-10	55
11850		50.02	12.71	0	41.8		-10	55
11870		50.19	12.71	0	41.8		-10	55
11880		50.19	12.71	0	41.8		-10	55
11890		50.21	12.71	0	41.8		-10	55
11910		50.28	12.71	0	41.8		-10	55
11930		50.33	12.71	0	41.8		-10	55
11940		50.33	12.71	0	41.8		-10	55
11950		50.85	12.71	0	41.8		-10	55
11970		51.09	12.71	0	41.8		-10	55
11990		50.98	12.71	0	41.8		-10	55
12005		50.98	12.68	0	41.8		-10	55
12010		50.9	12.68	0	41.8		-10	55
12030		51.2	12.68	0	41.8		-10	55
12050		51.64	12.68	0	41.8		-10	55
12065		51.64	12.68	0	41.8		-10	55
12070		51.56	12.68	0	41.8		-10	55
12090		51.56	12.68	0	41.8		-10	55
12110		51.63	12.68	0	41.8		-10	55
12130		51.89	12.68	0	41.8		-10	55
12150		52.07	12.68	0	41.8		-10	55
12170		52.02	12.68	0	41.8		-10	55
12190		52.1	12.68	0	41.8		-10	55
12210		51.97	12.68	0	41.8		-10	55
12230		52.17	12.68	0	41.8		-10	55
12250		52.24	12.68	0	41.8		-10	55
12270		52.52	12.68	0	41.8		-10	55
12290		52.03	12.68	0	41.8		-10	55
12310		51.83	12.68	0	41.8		-10	55
12315		51.83	12.68	0	41.8		-10	55
12330		51.9	12.68	0	41.8		-10	55
12350		52.1	12.68	0	41.8		-10	55
12370		51.94	12.68	0	41.8		-10	55
12375		51.94	12.68	0	41.8		-10	55
12390		51.67	12.68	0	41.8		-10	55
12410		51.37	12.68	0	41.8		-10	55
12430		51.36	12.68	0	41.8		-10	55
12440		51.36	12.68	0	41.8		-10	55
12450		51.21	12.68	0	41.8		-10	55
12470		51.06	12.68	0	41.8		-10	55
12490		50.84	12.68	0	41.8		-10	55
12500		50.84	12.68	0	41.8		-10	55
12510		50.38	12.68	0	41.8		-10	55
12530		50.36	12.68	0	41.8		-10	55
12550		50.34	12.68	0	41.8		-10	55
12565		50.34	12.65	0	41.8		-10	55
12570		50.03	12.65	0	41.8		-10	55
12590		49.83	12.65	0	41.8		-10	55
12610		49.36	12.65	0	41.8		-10	55
12625		49.36	12.65	0	41.8		-10	55
12630		49.07	12.65	0	41.8		-10	55
12650		49.02	12.65	0	41.8		-10	55
12670		48.91	12.65	0	41.8		-10	55
12690		48.6	12.65	0	41.8		-10	55
12710		48.16	12.65	0	41.8		-10	55
12730		47.96	12.65	0	41.8		-10	55
12750		47.93	12.65	0	41.8		-10	55
12770		47.72	12.65	0	41.8		-10	55
12790		47.34	12.65	0	41.8		-10	55
12810		46.92	12.65	0	41.8		-10	55
12815		46.92	12.65	0	41.8		-10	55
12830		46.84	12.65	0	41.8		-10	55
12850		46.89	12.65	0	41.8		-10	55
12870		46.7	12.65	0	41.8		-10	55
12875		46.7	12.65	0	41.8		-10	55
12890		46.35	12.65	0	41.8		-10	55
12910		45.97	12.65	0	41.8		-10	55
12930		45.92	12.65	0	41.8		-10	55
12940		45.92	12.65	0	41.8		-10	55
12950		45.69	12.65	0	41.8		-10	55
12970		45.69	12.65	0	41.8		-10	55
12990		45.46	12.65	0	41.8		-10	55
13000		45.46	12.65	0	41.8		-10	55
13010		45.17	12.65	0	41.8		-10	55
13030		45.02	12.65	0	41.8		-10	55
13050		44.99	12.65	0	41.8		-10	55
13065		44.99	12.94	0	41.8		-10	55
13070		45.03	12.94	0	41.8		-10	55
13090		44.72	12.94	0	41.8		-10	55
13110		44.25	12.94	0	41.8		-10	55
13125		44.25	12.94	0	41.8		-10	55
13130		44.37	12.94	0	41.8		-10	55
13150		44.33	12.94	0	41.8		-10	55
13170		44.14	12.94	0	41.8		-10	55
13190		43.96	12.94	0	41.8		-10	55
13210		43.58	12.94	0	41.8		-10	55
13230		43.56	12.94	0	41.8		-10	55
13250		43.48	12.94	0	41.8		-10	55
13270		43.39	12.94	0	41.8		-10	55
13290		43.28	12.94	0	41.8		-10	55
13310		42.76	12.94	0	41.8		-10	55
13315		42.76	12.94	0	41.8		-10	55
13330		42.83	12.94	0	41.8		-10	55
13350		42.73	12.94	0	41.8		-10	55
13370		42.69	12.94	0	41.8		-10	55
13375		42.69	12.94	0	41.8		-10	55
13390		42.69	12.94	0	41.8		-10	55
13410		42.31	12.94	0	41.8		-10	55
13430		42.26	12.94	0	41.8		-10	55
13440		42.26	12.94	0	41.8		-10	55
13450		42.34	12.94	0	41.8		-10	55
13470		42.38	12.94	0	41.8		-10	55
13490		42.14	12.94	0	41.8		-10	55
13500		42.14	12.94	0	41.8		-10	55
13510		42.12	12.94	0	41.8		-10	55
13530		42.09	12.94	0	41.8		-10	55
13550		42.3	12.94	0	41.8		-10	55
13560		42.3	12.94	0	41.8		-10	55
13570		42.32	12.94	0	41.8		-10	55
13590		42.03	12.94	0	41.8		-10	55
13610		41.86	12.94	0	41.8		-10	55
13625		41.86	13.01	0	41.8		-10	55
13630		42.11	13.01	0	41.8		-10	55
13650		42.22	13.01	0	41.8		-10	55
13670		42.27	13.01	0	41.8		-10	55
13685		42.27	13.01	0	41.8		-10	55
13690		42.16	13.01	0	41.8		-10	55
13710		41.85	13.01	0	41.8		-10	55
13730		42.07	13.01	0	41.8		-10	55
13750		42.34	13.01	0	41.8		-10	55
13770		42.38	13.01	0	41.8		-10	55
13790		42.25	13.01	0	41.8		-10	55
13810		42.09	13.01	0	41.8		-10	55
13815		42.09	13.01	0	41.8		-10	55
13830		42.24	13.01	0	41.8		-10	55
13850		42.56	13.01	0	41.8		-10	55
13870		42.71	13.01	0	41.8		-10	55
13875		42.71	13.01	0	41.8		-10	55
13890		42.59	13.01	0	41.8		-10	55
13910		42.59	13.01	0	41.8		-10	55
13930		42.84	13.01	0	41.8		-10	55
13935		42.84	13.01	0	41.8		-10	55
13950		43.23	13.01	0	41.8		-10	55
13970		43.34	13.01	0	41.8		-10	55
13990		43.45	13.01	0	41.8		-10	55
14000		43.45	13.01	0	41.8		-10	55
14010		43.53	13.01	0	41.8		-10	55
14030		43.72	13.01	0	41.8		-10	55
14050		44.07	13.01	0	41.8		-10	55
14060		44.07	13.01	0	41.8		-10	55
14070		44.14	13.01	0	41.8		-10	55
14090		44.32	13.01	0	41.8		-10	55
14110		44.25	13.01	0	41.8		-10	55
14125		44.25	13.04	0	41.8		-10	55
14130		44.62	13.04	0	41.8		-10	55
14150		44.83	13.04	0	41.8		-10	55
14170		45.36	13.04	0	41.8		-10	55
14185		45.36	13.04	0	41.8		-10	55
14190		45.35	13.04	0	41.8		-10	55
14210		45.37	13.04	0	41.8		-10	55
14230		45.52	13.04	0	41.8		-10	55
14250		46.13	13.04	0	41.8		-10	55
14270		46.23	13.04	0	41.8		-10	55
14290		46.43	13.04	0	41.8		-10	55
14310		46.49	13.04	0	41.8		-10	55
14330		46.87	13.04	0	41.8		-10	55
14350		47.2	13.04	0	41.8		-10	55
14370		47.57	13.04	0	41.8		-10	55
14375		47.57	13.04	0	41.8		-10	55
14390		47.53	13.04	0	41.8		-10	55
14410		47.58	13.04	0	41.8		-10	55
14430		47.83	13.04	0	41.8		-10	55
14435		47.83	13.04	0	41.8		-10	55
14450		48.34	13.04	0	41.8		-10	55
14470		48.55	13.04	0	41.8		-10	55
14490		48.49	13.04	0	41.8		-10	55
14500		48.49	13.04	0	41.8		-10	55
14510		48.61	13.04	0	41.8		-10	55
14530		48.92	13.04	0	41.8		-10	55
14550		49.18	13.04	0	41.8		-10	55
14560		49.18	13.04	0	41.8		-10	55
14570		49.49	13.04	0	41.8		-10	55
14590		49.33	13.04	0	41.8		-10	55
14610		49.5	13.04	0	41.8		-10	55
14625		49.5	12.96	0	41.8		-10	55
14630		49.92	12.96	0	41.8		-10	55
14650		50.22	12.96	0	41.8		-10	55
14670		50.4	12.96	0	41.8		-10	55
14685		50.4	12.96	0	41.8		-10	55
14690		50.47	12.96	0	41.8		-10	55
14710		50.55	12.96	0	41.8		-10	55
14730		50.66	12.96	0	41.8		-10	55
14750		50.88	12.96	0	41.8		-10	55
14770		51.19	12.96	0	41.8		-10	55
14790		51.16	12.96	0	41.8		-10	55
14810		51.08	12.96	0	41.8		-10	55
14830		51.23	12.96	0	41.8		-10	55
14850		51.79	12.96	0	41.8		-10	55
14870		51.8	12.96	0	41.8		-10	55
14890		51.71	12.96	0	41.8		-10	55
14910		51.63	12.96	0	41.8		-10	55
14930		51.98	12.96	0	41.8		-10	55
14935		51.98	12.96	0	41.8		-10	55
14950		52.21	12.96	0	41.8		-10	55
14970		52.43	12.96	0	41.8		-10	55
14990		52.13	12.96	0	41.8		-10	55
14995		52.13	12.96	0	41.8		-10	55
15010		51.83	12.96	0	41.8		-10	55
15030		51.96	12.96	0	41.8		-10	55
15050		51.98	12.96	0	41.8		-10	55
15060		51.98	12.96	0	41.8		-10	55
15070		52.32	12.96	0	41.8		-10	55
15090		51.83	12.96	0	41.8		-10	55
15110		51.6	12.96	0	41.8		-10	55
15125		51.6	13.08	0	41.8		-10	55
15130		51.5	13.08	0	41.8		-10	55
15150		51.8	13.08	0	41.8		-10	55
15170		51.6	13.08	0	41.8		-10	55
15185		51.6	13.08	0	41.8		-10	55
15190		51.21	13.08	0	41.8		-10	55
15210		50.85	13.08	0	41.8		-10	55
15230		50.71	13.08	0	41.8		-10	55
15245		50.71	13.08	0	41.8		-10	55
15250		50.69	13.08	0	41.8		-10	55
15270		50.71	13.08	0	41.8		-10	55
15290		50.25	13.08	0	41.8		-10	55
15310		49.78	13.08	0	41.8		-10	55
15330		49.81	13.08	0	41.8		-10	55
15350		49.8	13.08	0	41.8		-10	55
15370		49.36	13.08	0	41.8		-10	55
15390		48.97	13.08	0	41.8		-10	55
15410		48.68	13.08	0	41.8		-10	55
15430		48.56	13.08	0	41.8		-10	55
15435		48.56	13.08	0	41.8		-10	55
15450		48.38	13.08	0	41.8		-10	55
15470		48.2	13.08	0	41.8		-10	55
15490		48.03	13.08	0	41.8		-10	55
15495		48.03	13.08	0	41.8		-10	55
15510		47.66	13.08	0	41.8		-10	55
15530		47.44	13.08	0	41.8		-10	55
15550		47.36	13.08	0	41.8		-10	55
15560		47.36	13.08	0	41.8		-10	55
15570		47.04	13.08	0	41.8		-10	55
15590		46.9	13.08	0	41.8		-10	55
15610		46.5	13.08	0	41.8		-10	55
15620		46.5	13.08	0	41.8		-10	55
15630		46.43	13.08	0	41.8		-10	55
15650		46.44	13.08	0	41.8		-10	55
15670		46.27	13.08	0	41.8		-10	55
15685		46.27	13.16	0	41.8		-10	55
15690		45.89	13.16	0	41.8		-10	55
15710		45.51	13.16	0	41.8		-10	55
15730		45.51	13.16	0	41.8		-10	55
15745		45.51	13.16	0	41.8		-10	55
15750		45.66	13.16	0	41.8		-10	55
15770		45.41	13.16	0	41.8		-10	55
15790		45.05	13.16	0	41.8		-10	55
15810		44.68	13.16	0	41.8		-10	55
15830		44.55	13.16	0	41.8		-10	55
15850		44.74	13.16	0	41.8		-10	55
15870		44.6	13.16	0	41.8		-10	55
15890		44.24	13.16	0	41.8		-10	55
15910		43.76	13.16	0	41.8		-10	55
15930		43.86	13.16	0	41.8		-10	55
15935		43.86	13.16	0	41.8		-10	55
15950		43.87	13.16	0	41.8		-10	55
15970		43.75	13.16	0	41.8		-10	55
15990		43.46	13.16	0	41.8		-10	55
15995		43.46	13.16	0	41.8		-10	55
16010		43.3	13.16	0	41.8		-10	55
16030		43.12	13.16	0	41.8		-10	55
16050		43.04	13.16	0	41.8		-10	55
16060		43.04	13.16	0	41.8		-10	55
16070		43.12	13.16	0	41.8		-10	55
16090		42.84	13.16	0	41.8		-10	55
16110		42.61	13.16	0	41.8		-10	55
16120		42.61	13.16	0	41.8		-10	55
16130		42.5	13.16	0	41.8		-10	55
16150		42.43	13.16	0	41.8		-10	55
16170		42.53	13.16	0	41.8		-10	55
16185		42.53	13.21	0	41.8		-10	55
16190		42.21	13.21	0	41.8		-10	55
16210		42.23	13.21	0	41.8		-10	55
16230		42.21	13.21	0	41.8		-10	55
16245		42.21	13.21	0	41.8		-10	55
16250		42.24	13.21	0	41.8		-10	55
16270		42.29	13.21	0	41.8		-10	55
16290		42.06	13.21	0	41.8		-10	55
16310		41.86	13.21	0	41.8		-10	55
16330		41.95	13.21	0	41.8		-10	55
16350		42.08	13.21	0	41.8		-10	55
16370		42.18	13.21	0	41.8		-10	55
16390		41.98	13.21	0	41.8		-10	55
16410		41.84	13.21	0	41.8		-10	55
16430		41.95	13.21	0	41.8		-10	55
16435		41.95	13.21	0	41.8		-10	55
16450		42.14	13.21	0	41.8		-10	55
16470		42.16	13.21	0	41.8		-10	55
16490		41.88	13.21	0	41.8		-10	55
16495		41.88	13.21	0	41.8		-10	55
16510		41.97	13.21	0	41.8		-10	55
16530		42.16	13.21	0	41.8		-10	55
16550		42.47	13.21	0	41.8		-10	55
16555		42.47	13.21	0	41.8		-10	55
16570		42.39	13.21	0	41.8		-10	55
16590		42.26	13.21	0	41.8		-10	55
16610		42.11	13.21	0	41.8		-10	55
16620		42.11	13.21	0	41.8		-10	55
16630		42.35	13.21	0	41.8		-10	55
16650		42.77	13.21	0	41.8		-10	55
16670		42.8	13.21	0	41.8		-10	55
16680		42.8	13.21	0	41.8		-10	55
16690		42.83	13.21	0	41.8		-10	55
16710		42.95	13.21	0	41.8		-10	55
16730		43.06	13.21	0	41.8		-10	55
16745		43.06	13.28	0	41.8		-10	55
16750		43.39	13.28	0	41.8		-10	55
16770		43.7	13.28	0	41.8		-10	55
16790		43.84	13.28	0	41.8		-10	55
16805		43.84	13.28	0	41.8		-10	55
16810		43.83	13.28	0	41.8		-10	55
16830		44.11	13.28	0	41.8		-10	55
16850		44.45	13.28	0	41.8		-10	55
16870		44.68	13.28	0	41.8		-10	55
16890		44.68	13.28	0	41.8		-10	55
16910		44.74	13.28	0	41.8		-10	55
16930		45.1	13.28	0	41.8		-10	55
16950		45.57	13.28	0	41.8		-10	55
16970		45.75	13.28	0	41.8		-10	55
16990		45.86	13.28	0	41.8		-10	55
16995		45.86	13.28	0	41.8		-10	55
17010		45.95	13.28	0	41.8		-10	55
17030		46.2	13.28	0	41.8		-10	55
17050		46.55	13.28	0	41.8		-10	55
17055		46.55	13.28	0	41.8		-10	55
17070		46.77	13.28	0	41.8		-10	55
17090		46.94	13.28	0	41.8		-10	55
17110		46.74	13.28	0	41.8		-10	55
17120		46.74	13.28	0	41.8		-10	55
17130		47.19	13.28	0	41.8		-10	55
17150		47.71	13.28	0	41.8		-10	55
17170		47.99	13.28	0	41.8		-10	55
17180		47.99	13.28	0	41.8		-10	55
17190		48.03	13.28	0	41.8		-10	55
17210		48.17	13.28	0	41.8		-10	55
17230		48.35	13.28	0	41.8		-10	55
17245		48.35	13.29	0	41.8		-10	55
17250		48.72	13.29	0	41.8		-10	55
17270		48.77	13.29	0	41.8		-10	55
17290		49.1	13.29	0	41.8		-10	55
17305		49.1	13.29	0	41.8		-10	55
17310		49.06	13.29	0	41.8		-10	55
17330		49.24	13.29	0	41.8		-10	55
17350		49.52	13.29	0	41.8		-10	55
17370		49.83	13.29	0	41.8		-10	55
17390		50	13.29	0	41.8		-10	55
17410		50.01	13.29	0	41.8		-10	55
17430		50.39	13.29	0	41.8		-10	55
17450		50.7	13.29	0	41.8		-10	55
17470		50.75	13.29	0	41.8		-10	55
17490		50.54	13.29	0	41.8		-10	55
17510		50.77	13.29	0	41.8		-10	55
17530		50.94	13.29	0	41.8		-10	55
17550		51.12	13.29	0	41.8		-10	55
17560		51.12	13.29	0	41.8		-10	55
17570		51.23	13.29	0	41.8		-10	55
17590		51.2	13.29	0	41.8		-10	55
17610		51.24	13.29	0	41.8		-10	55
17620		51.24	13.29	0	41.8		-10	55
17630		51.55	13.29	0	41.8		-10	55
17650		51.7	13.29	0	41.8		-10	55
17670		51.72	13.29	0	41.8		-10	55
17680		51.72	13.29	0	41.8		-10	55
17690		51.76	13.29	0	41.8		-10	55
17710		51.63	13.29	0	41.8		-10	55
17730		51.96	13.29	0	41.8		-10	55
17745		51.96	13.43	0	41.8		-10	55
17750		52.07	13.43	0	41.8		-10	55
17770		52.07	13.43	0	41.8		-10	55
17790		51.86	13.43	0	41.8		-10	55
17805		51.86	13.43	0	41.8		-10	55
17810		51.72	13.43	0	41.8		-10	55
17830		51.72	13.43	0	41.8		-10	55
17850		52.07	13.43	0	41.8		-10	55
17870		51.77	13.43	0	41.8		-10	55
17890		51.62	13.43	0	41.8		-10	55
17910		51.31	13.43	0	41.8		-10	55
17930		51.32	13.43	0	41.8		-10	55
17950		51.32	13.43	0	41.8		-10	55
17970		51	13.43	0	41.8		-10	55
17990		50.91	13.43	0	41.8		-10	55
17995		50.91	13.43	0	41.8		-10	55
18010		50.63	13.43	0	41.8		-10	55
18030		50.29	13.43	0	41.8		-10	55
18050		50.38	13.43	0	41.8		-10	55
18055		50.38	13.43	0	41.8		-10	55
18070		50.17	13.43	0	41.8		-10	55
18090		49.49	13.43	0	41.8		-10	55
18110		49.4	13.43	0	41.8		-10	55
18115		49.4	13.43	0	41.8		-10	55
18130		49.52	13.43	0	41.8		-10	55
18150		49.31	13.43	0	41.8		-10	55
18170		48.8	13.43	0	41.8		-10	55
18180		48.8	13.43	0	41.8		-10	55
18190		48.53	13.43	0	41.8		-10	55
18210		48.09	13.43	0	41.8		-10	55
18230		48.18	13.43	0	41.8		-10	55
18240		48.18	13.43	0	41.8		-10	55
18250		48.14	13.43	0	41.8		-10	55
18270		47.76	13.43	0	41.8		-10	55
18290		47.43	13.43	0	41.8		-10	55
18305		47.43	13.44	0	41.8		-10	55
18310		46.95	13.44	0	41.8		-10	55
18330		47	13.44	0	41.8		-10	55
18350		46.99	13.44	0	41.8		-10	55
18365		46.99	13.44	0	41.8		-10	55
18370		46.6	13.44	0	41.8		-10	55
18390		46.48	13.44	0	41.8		-10	55
18410		46	13.44	0	41.8		-10	55
18430		46.06	13.44	0	41.8		-10	55
18450		46.06	13.44	0	41.8		-10	55
18470		45.74	13.44	0	41.8		-10	55
18490		45.4	13.44	0	41.8		-10	55
18510		45.16	13.44	0	41.8		-10	55
18530		45.19	13.44	0	41.8		-10	55
18550		45.13	13.44	0	41.8		-10	55
18555		45.13	13.44	0	41.8		-10	55
18570		45.02	13.44	0	41.8		-10	55
18590		44.54	13.44	0	41.8		-10	55
18610		44.38	13.44	0	41.8		-10	55
18615		44.38	13.44	0	41.8		-10	55
18630		44.31	13.44	0	41.8		-10	55
18650		44.67	13.44	0	41.8		-10	55
18670		44.14	13.44	0	41.8		-10	55
18680		44.14	13.44	0	41.8		-10	55
18690		43.88	13.44	0	41.8		-10	55
18710		43.5	13.44	0	41.8		-10	55
18730		43.53	13.44	0	41.8		-10	55
18740		43.53	13.44	0	41.8		-10	55
18750		43.57	13.44	0	41.8		-10	55
18770		43.29	13.44	0	41.8		-10	55
18790		42.85	13.44	0	41.8		-10	55
18805		42.85	13.49	0	41.8		-10	55
18810		42.73	13.49	0	41.8		-10	55
18830		42.86	13.49	0	41.8		-10	55
18850		42.75	13.49	0	41.8		-10	55
18865		42.75	13.49	0	41.8		-10	55
18870		42.56	13.49	0	41.8		-10	55
18890		42.61	13.49	0	41.8		-10	55
18910		42.27	13.49	0	41.8		-10	55
18930		42.34	13.49	0	41.8		-10	55
18950		42.42	13.49	0	41.8		-10	55
18970		42.28	13.49	0	41.8		-10	55
18990		42.03	13.49	0	41.8		-10	55
19010		41.97	13.49	0	41.8		-10	55
19030		42.1	13.49	0	41.8		-10	55
19050		42.14	13.49	0	41.8		-10	55
19055		42.14	13.49	0	41.8		-10	55
19070		42.01	13.49	0	41.8		-10	55
19090		41.95	13.49	0	41.8		-10	55
19110		41.85	13.49	0	41.8		-10	55
19115		41.85	13.49	0	41.8		-10	55
19130		41.76	13.49	0	41.8		-10	55
19150		42.18	13.49	0	41.8		-10	55
19170		42.09	13.49	0	41.8		-10	55
19175		42.09	13.49	0	41.8		-10	55
19190		41.86	13.49	0	41.8		-10	55
19210		41.81	13.49	0	41.8		-10	55
19230		41.93	13.49	0	41.8		-10	55
19240		41.93	13.49	0	41.8		-10	55
19250		42.3	13.49	0	41.8		-10	55
19270		42.28	13.49	0	41.8		-10	55
19290		42.1	13.49	0	41.8		-10	55
19305		42.1	13.44	0	41.8		-10	55
19310		42.17	13.44	0	41.8		-10	55
19330		42.33	13.44	0	41.8		-10	55
19350		42.56	13.44	0	41.8		-10	55
19365		42.56	13.44	0	41.8		-10	55
19370		42.56	13.44	0	41.8		-10	55
19390		42.61	13.44	0	41.8		-10	55
19410		42.73	13.44	0	41.8		-10	55
19425		42.73	13.44	0	41.8		-10	55
19430		42.92	13.44	0	41.8		-10	55
19450		43.33	13.44	0	41.8		-10	55
19470		43.41	13.44	0	41.8		-10	55
19490		43.5	13.44	0	41.8		-10	55
19510		43.54	13.44	0	41.8		-10	55
19530		43.92	13.44	0	41.8		-10	55
19550		44.15	13.44	0	41.8		-10	55
19570		44.23	13.44	0	41.8		-10	55
19590		44.44	13.44	0	41.8		-10	55
19610		44.66	13.44	0	41.8		-10	55
19615		44.66	13.44	0	41.8		-10	55
19630		44.87	13.44	0	41.8		-10	55
19650		45.31	13.44	0	41.8		-10	55
19670		45.37	13.44	0	41.8		-10	55
19675		45.37	13.44	0	41.8		-10	55
19690		45.44	13.44	0	41.8		-10	55
19710		45.7	13.44	0	41.8		-10	55
19730		45.99	13.44	0	41.8		-10	55
19740		45.99	13.44	0	41.8		-10	55
19750		46.42	13.44	0	41.8		-10	55
19770		46.48	13.44	0	41.8		-10	55
19790		46.54	13.44	0	41.8		-10	55
19800		46.54	13.44	0	41.8		-10	55
19810		46.86	13.44	0	41.8		-10	55
19830		47.27	13.44	0	41.8		-10	55
19850		47.5	13.44	0	41.8		-10	55
19865		47.5	13.86	0	41.8		-10	55
19870		47.73	13.86	0	41.8		-10	55
19890		47.81	13.86	0	41.8		-10	55
19910		47.82	13.86	0	41.8		-10	55
19925		47.82	13.86	0	41.8		-10	55
19930		48.33	13.86	0	41.8		-10	55
19950		48.5	13.86	0	41.8		-10	55
19970		48.72	13.86	0	41.8		-10	55
19990		48.63	13.86	0	41.8		-10	55
20010		48.79	13.86	0	41.8		-10	55
20030		49.35	13.86	0	41.8		-10	55
20050		49.65	13.86	0	41.8		-10	55
20070		49.79	13.86	0	41.8		-10	55
20090		49.45	13.86	0	41.8		-10	55
20110		49.66	13.86	0	41.8		-10	55
20115		49.66	13.86	0	41.8		-10	55
20130		50.08	13.86	0	41.8		-10	55
20150		50.43	13.86	0	41.8		-10	55
20170		50.54	13.86	0	41.8		-10	55
20175		50.54	13.86	0	41.8		-10	55
20190		50.39	13.86	0	41.8		-10	55
20210		50.72	13.86	0	41.8		-10	55
20230		50.91	13.86	0	41.8		-10	55
20240		50.91	13.86	0	41.8		-10	55
20250		51.18	13.86	0	41.8		-10	55
20270		51.26	13.86	0	41.8		-10	55
20290		51.13	13.86	0	41.8		-10	55
20300		51.13	13.86	0	41.8		-10	55
20310		51.19	13.86	0	41.8		-10	55
20330		51.47	13.86	0	41.8		-10	55
20350		51.8	13.86	0	41.8		-10	55
20365		51.8	13.61	0	41.8		-10	55
20370		51.6	13.61	0	41.8		-10	55
20390		51.62	13.61	0	41.8		-10	55
20410		51.63	13.61	0	41.8		-10	55
20425		51.63	13.61	0	41.8		-10	55
20430		51.72	13.61	0	41.8		-10	55
20450		52.03	13.61	0	41.8		-10	55
20470		52	13.61	0	41.8		-10	55
20490		51.73	13.61	0	41.8		-10	55
20510		51.52	13.61	0	41.8		-10	55
20530		51.82	13.61	0	41.8		-10	55
20550		51.93	13.61	0	41.8		-10	55
20570		51.86	13.61	0	41.8		-10	55
20590		51.58	13.61	0	41.8		-10	55
20610		51.45	13.61	0	41.8		-10	55
20630		51.42	13.61	0	41.8		-10	55
20650		51.54	13.61	0	41.8		-10	55
20670		51.21	13.61	0	41.8		-10	55
20675		51.21	13.61	0	41.8		-10	55
20690		50.92	13.61	0	41.8		-10	55
20710		50.67	13.61	0	41.8		-10	55
20730		50.57	13.61	0	41.8		-10	55
20735		50.57	13.61	0	41.8		-10	55
20750		50.49	13.61	0	41.8		-10	55
20770		50.21	13.61	0	41.8		-10	55
20790		49.79	13.61	0	41.8		-10	55
20800		49.79	13.61	0	41.8		-10	55
20810		49.73	13.61	0	41.8		-10	55
20830		49.65	13.61	0	41.8		-10	55
20850		49.53	13.61	0	41.8		-10	55
20860		49.53	13.61	0	41.8		-10	55
20870		49.02	13.61	0	41.8		-10	55
20890		48.68	13.61	0	41.8		-10	55
20910		48.46	13.61	0	41.8		-10	55
20925		48.46	13.73	0	41.8		-10	55
20930		48.41	13.73	0	41.8		-10	55
20950		48.34	13.73	0	41.8		-10	55
20970		48.05	13.73	0	41.8		-10	55
20985		48.05	13.73	0	41.8		-10	55
20990		47.63	13.73	0	41.8		-10	55
21010		47.22	13.73	0	41.8		-10	55
21030		47.43	13.73	0	41.8		-10	55
21050		47.34	13.73	0	41.8		-10	55
21070		46.94	13.73	0	41.8		-10	55
21090		46.68	13.73	0	41.8		-10	55
21110		46.22	13.73	0	41.8		-10	55
21130		46.34	13.73	0	41.8		-10	55
21150		46.15	13.73	0	41.8		-10	55
21170		46	13.73	0	41.8		-10	55
21175		46	13.73	0	41.8		-10	55
21190		45.62	13.73	0	41.8		-10	55
21210		45.51	13.73	0	41.8		-10	55
21230		45.45	13.73	0	41.8		-10	55
21235		45.45	13.73	0	41.8		-10	55
21250		45.44	13.73	0	41.8		-10	55
21270		45.07	13.73	0	41.8		-10	55
21290		44.82	13.73	0	41.8		-10	55
21300		44.82	13.73	0	41.8		-10	55
21310		44.65	13.73	0	41.8		-10	55
21330		44.64	13.73	0	41.8		-10	55
21350		44.8	13.73	0	41.8		-10	55
21360		44.8	13.73	0	41.8		-10	55
21370		44.19	13.73	0	41.8		-10	55
21390		44.07	13.73	0	41.8		-10	55
21410		43.82	13.73	0	41.8		-10	55
21425		43.82	13.81	0	41.8		-10	55
21430		43.92	13.81	0	41.8		-10	55
21450		43.88	13.81	0	41.8		-10	55
21470		43.48	13.81	0	41.8		-10	55
21485		43.48	13.81	0	41.8		-10	55
21490		43.15	13.81	0	41.8		-10	55
21510		43.14	13.81	0	41.8		-10	55
21530		43.1	13.81	0	41.8		-10	55
21550		43.19	13.81	0	41.8		-10	55
21570		42.85	13.81	0	41.8		-10	55
21590		42.55	13.81	0	41.8		-10	55
21610		42.36	13.81	0	41.8		-10	55
21630		42.48	13.81	0	41.8		-10	55
21650		42.47	13.81	0	41.8		-10	55
21670		42.37	13.81	0	41.8		-10	55
21675		42.37	13.81	0	41.8		-10	55
21690		42.04	13.81	0	41.8		-10	55
21710		42.01	13.81	0	41.8		-10	55
21730		42.03	13.81	0	41.8		-10	55
21735		42.03	13.81	0	41.8		-10	55
21750		42.29	13.81	0	41.8		-10	55
21770		42.06	13.81	0	41.8		-10	55
21790		41.83	13.81	0	41.8		-10	55
21795		41.83	13.81	0	41.8		-10	55
21810		41.83	13.81	0	41.8		-10	55
21830		41.88	13.81	0	41.8		-10	55
21850		42.04	13.81	0	41.8		-10	55
21860		42.04	13.81	0	41.8		-10	55
21870		42.11	13.81	0	41.8		-10	55
21890		41.71	13.81	0	41.8		-10	55
21910		41.71	13.81	0	41.8		-10	55
21925		41.71	13.83	0	41.8		-10	55
21930		41.88	13.83	0	41.8		-10	55
21950		42.17	13.83	0	41.8		-10	55
21970		42.07	13.83	0	41.8		-10	55
21985		42.07	13.83	0	41.8		-10	55
21990		42.11	13.83	0	41.8		-10	55
22010		42.23	13.83	0	41.8		-10	55
22030		42.3	13.83	0	41.8		-10	55
22050		42.67	13.83	0	41.8		-10	55
22070		42.55	13.83	0	41.8		-10	55
22090		42.48	13.83	0	41.8		-10	55
22110		42.64	13.83	0	41.8		-10	55
22130		42.96	13.83	0	41.8		-10	55
22150		43.29	13.83	0	41.8		-10	55
22170		43.32	13.83	0	41.8		-10	55
22190		43.3	13.83	0	41.8		-10	55
22210		43.47	13.83	0	41.8		-10	55
22230		43.96	13.83	0	41.8		-10	55
22235		43.96	13.83	0	41.8		-10	55
22250		44.08	13.83	0	41.8		-10	55
22270		44.27	13.83	0	41.8		-10	55
22290		44.39	13.83	0	41.8		-10	55
22295		44.39	13.83	0	41.8		-10	55
22310		44.52	13.83	0	41.8		-10	55
22330		44.8	13.83	0	41.8		-10	55
22350		45.19	13.83	0	41.8		-10	55
22360		45.19	13.83	0	41.8		-10	55
22370		45.31	13.83	0	41.8		-10	55
22390		45.29	13.83	0	41.8		-10	55
22410		45.56	13.83	0	41.8		-10	55
22420		45.56	13.83	0	41.8		-10	55
22430		46	13.83	0	41.8		-10	55
22450		46.29	13.83	0	41.8		-10	55
22470		46.39	13.83	0	41.8		-10	55
22485		46.39	13.95	0	41.8		-10	55
22490		46.74	13.95	0	41.8		-10	55
22510		46.68	13.95	0	41.8		-10	55
22530		47.18	13.95	0	41.8		-10	55
22545		47.18	13.95	1	41.8		-10	55
22550		47.66	13.95	1	41.8		-10	55
22570		47.76	13.95	1	41.8		-10	55
22590		47.62	13.95	1	41.8		-10	55
22610		47.67	13.95	1	41.8		-10	55
22630		48.16	13.95	1	41.8		-10	55
22650		48.55	13.95	1	41.8		-10	55
22670		48.67	13.95	5	41.8		-10	55
22690		48.71	13.95	5	41.8		-10	55
22710		48.91	13.95	5	41.8		-10	55
22730		49.1	13.95	5	41.8		-10	55
22735		49.1	13.95	5	41.8		-10	55
22750		49.53	13.95	5	41.8		-10	55
22770		49.57	13.95	5	41.8		-10	55
22790		49.56	13.95	5	41.8		-10	55
22795		49.56	13.95	8	41.8		-10	55
22810		49.87	13.95	8	41.8		-10	55
22830		50.01	13.95	8	41.8		-10	55
22850		50.51	13.95	8	41.8		-10	55
22860		50.51	13.95	8	41.8		-10	55
22870		50.47	13.95	8	41.8		-10	55
22890		50.41	13.95	8	41.8		-10	55
22910		50.47	13.95	8	41.8		-10	55
22920		50.47	13.95	10	41.8		-10	55
22930		50.81	13.95	10	41.8		-10	55
22950		51.1	13.95	10	41.8		-10	55
22970		51.21	13.95	10	41.8		-10	55
22985		51.21	13.76	10	41.8		-10	55
22990		50.96	13.76	10	41.8		-10	55
23010		51.32	13.76	10	41.8		-10	55
23030		51.37	13.76	10	41.8		-10	55
23045		51.37	13.76	12	41.8		-10	55
23050		51.64	13.76	12	41.8		-10	55
23070		51.56	13.76	12	41.8		-10	55
23090		51.48	13.76	12	41.8		-10	55
23105		51.48	13.76	12	41.8		-10	55
23110		51.52	13.76	12	41.8		-10	55
23130		51.82	13.76	12	41.8		-10	55
23150		51.99	13.76	12	41.8		-10	55
23170		51.91	13.76	14	41.8		-10	55
23190		51.57	13.76	14	41.8		-10	55
23210		51.76	13.76	14	41.8		-10	55
23230		51.89	13.76	14	41.8		-10	55
23235		51.89	13.76	14	41.8		-10	55
23250		52.03	13.76	14	41.8		-10	55
23270		51.72	13.76	14	41.8		-10	55
23290		51.45	13.76	14	41.8		-10	55
23295		51.45	13.76	14	41.8		-10	55
23310		51.47	13.76	14	41.8		-10	55
23330		51.62	13.76	14	41.8		-10	55
23350		51.58	13.76	14	41.8		-10	55
23360		51.58	13.76	14	41.8		-10	55
23370		51.15	13.76	14	41.8		-10	55
23390		50.9	13.76	14	41.8		-10	55
23410		50.87	13.76	14	41.8		-10	55
23420		50.87	13.76	16	41.8		-10	55
23430		50.79	13.76	16	41.8		-10	55
23450		50.61	13.76	16	41.8		-10	55
23470		50.49	13.76	16	41.8		-10	55
23480		50.49	13.76	16	41.8		-10	55
23490		49.96	13.76	16	41.8		-10	55
23510		49.88	13.76	16	41.8		-10	55
23530		49.77	13.76	16	41.8		-10	55
23545		49.77	13.85	18	41.8		-10	55
23550		49.58	13.85	18	41.8		-10	55
23570		49.2	13.85	18	41.8		-10	55
23590		48.98	13.85	18	41.8		-10	55
23605		48.98	13.85	18	41.8		-10	55
23610		48.75	13.85	18	41.8		-10	55
23630		48.5	13.85	18	41.8		-10	55
23650		48.55	13.85	18	41.8		-10	55
23670		47.97	13.85	18	41.8		-10	55
23690		47.66	13.85	18	41.8		-10	55
23710		47.61	13.85	18	41.8		-10	55
23730		47.62	13.85	18	41.8		-10	55
23750		47.54	13.85	18	41.8		-10	55
23770		47.12	13.85	18	41.8		-10	55
23790		46.67	13.85	18	41.8		-10	55
23795		46.67	13.85	18	41.8		-10	55
23810		46.63	13.85	18	41.8		-10	55
23830		46.39	13.85	18	41.8		-10	55
23850		46.55	13.85	18	41.8		-10	55
23855		46.55	13.85	18	41.8		-10	55
23870		46.1	13.85	18	41.8		-10	55
23890		45.77	13.85	18	41.8		-10	55
23910		45.64	13.85	18	41.8		-10	55
23920		45.64	13.85	18	41.8		-10	55
23930		45.64	13.85	18	41.8		-10	55
23950		45.36	13.85	18	41.8		-10	55
23970		45.21	13.85	18	41.8		-10	55
23980		45.21	13.85	18	41.8		-10	55
23990		44.96	13.85	18	41.8		-10	55
24010		44.8	13.85	18	41.8		-10	55
24030		44.82	13.85	18	41.8		-10	55
24045		44.82	13.96	17	41.8		-10	55
24050		44.7	13.96	17	41.8		-10	55
24070		44.55	13.96	17	41.8		-10	55
24090		44.02	13.96	17	41.8		-10	55
24105		44.02	13.96	17	41.8		-10	55
24110		44.07	13.96	17	41.8		-10	55
24130		43.89	13.96	17	41.8		-10	55
24150		44.07	13.96	17	41.8		-10	55
24170		43.71	13.96	18	41.8		-10	55
24190		43.45	13.96	18	41.8		-10	55
24210		43.25	13.96	18	41.8		-10	55
24230		43.27	13.96	18	41.8		-10	55
24250		43.25	13.96	18	41.8		-10	55
24270		42.91	13.96	18	41.8		-10	55
24290		42.54	13.96	18	41.8		-10	55
24295		42.54	13.96	17	41.8		-10	55
24310		42.48	13.96	17	41.8		-10	55
24330		42.61	13.96	17	41.8		-10	55
24350		42.71	13.96	17	41.8		-10	55
24355		42.71	13.96	17	41.8		-10	55
24370		42.53	13.96	17	41.8		-10	55
24390		42.2	13.96	17	41.8		-10	55
24410		42.12	13.96	17	41.8		-10	55
24420		42.12	13.96	18	41.8		-10	55
24430		42.26	13.96	18	41.8		-10	55
24450		42.21	13.96	18	41.8		-10	55
24470		42.08	13.96	18	41.8		-10	55
24480		42.08	13.96	18	41.8		-10	55
24490		41.9	13.96	18	41.8		-10	55
24510		41.8	13.96	18	41.8		-10	55
24530		42.01	13.96	18	41.8		-10	55
24545		42.01	14	18	41.8		-10	55
24550		41.96	14	18	41.8		-10	55
24570		42.09	14	18	41.8		-10	55
24590		41.76	14	18	41.8		-10	55
24605		41.76	14	18	41.8		-10	55
24610		41.86	14	18	41.8		-10	55
24630		41.92	14	18	41.8		-10	55
24650		41.94	14	18	41.8		-10	55
24670		41.99	14	17	41.8		-10	55
24690		41.84	14	17	41.8		-10	55
24710		41.93	14	17	41.8		-10	55
24730		42.12	14	17	41.8		-10	55
24750		42.16	14	17	41.8		-10	55
24770		42.27	14	17	41.8		-10	55
24790		42.18	14	17	41.8		-10	55
24810		42.42	14	17	41.8		-10	55
24830		42.8	14	17	41.8		-10	55
24850		42.78	14	17	41.8		-10	55
24855		42.78	14	17	41.8		-10	55
24870		42.96	14	17	41.8		-10	55
24890		42.81	14	17	41.8		-10	55
24910		43.04	14	17	41.8		-10	55
24915		43.04	14	17	41.8		-10	55
24930		43.44	14	17	41.8		-10	55
24950		43.64	14	17	41.8		-10	55
24970		43.77	14	17	41.8		-10	55
24980		43.77	14	17	41.8		-10	55
24990		43.89	14	17	41.8		-10	55
25010		44.06	14	17	41.8		-10	55
25030		44.31	14	17	41.8		-10	55
25040		44.31	14	18	41.8		-10	55
25050		44.75	14	18	41.8		-10	55
25070		44.8	14	18	41.8		-10	55
25090		44.77	14	18	41.8		-10	55
25105		44.77	14.06	18	41.8		-10	55
25110		45.25	14.06	18	41.8		-10	55
25130		45.4	14.06	18	41.8		-10	55
25150		45.7	14.06	18	41.8		-10	55
25165		45.7	14.06	17	41.8		-10	55
25170		45.86	14.06	17	41.8		-10	55
25190		45.85	14.06	17	41.8		-10	55
25210		46.36	14.06	17	41.8		-10	55
25230		46.48	14.06	17	41.8		-10	55
25250		47.03	14.06	17	41.8		-10	55
25270		46.96	14.06	17	41.8		-10	55
25290		47	14.06	18	41.8		-10	55
25310		47.38	14.06	18	41.8		-10	55
25330		47.72	14.06	18	41.8		-10	55
25350		48.18	14.06	18	41.8		-10	55
25355		48.18	14.06	18	41.8		-10	55
25370		48.01	14.06	18	41.8		-10	55
25390		48.18	14.06	18	41.8		-10	55
25410		48.27	14.06	18	41.8		-10	55
25415		48.27	14.06	18	41.8		-10	55
25430		48.64	14.06	18	41.8		-10	55
25450		49.05	14.06	18	41.8		-10	55
25470		49.11	14.06	18	41.8		-10	55
25480		49.11	14.06	18	41.8		-10	55
25490		48.98	14.06	18	41.8		-10	55
25510		49.4	14.06	18	41.8		-10	55
25530		49.47	14.06	18	41.8		-10	55
25540		49.47	14.06	18	41.8		-10	55
25550		49.95	14.06	18	41.8		-10	55
25570		50.01	14.06	18	41.8		-10	55
25590		50.02	14.06	18	41.8		-10	55
25605		50.02	14.11	18	41.8		-10	55
25610		50.22	14.11	18	41.8		-10	55
25630		50.45	14.11	18	41.8		-10	55
25650		50.81	14.11	18	41.8		-10	55
25665		50.81	14.11	18	41.8		-10	55
25670		50.74	14.11	18	41.8		-10	55
25690		50.77	14.11	18	41.8		-10	55
25710		50.97	14.11	18	41.8		-10	55
25730		51.11	14.11	18	41.8		-10	55
25750		51.38	14.11	18	41.8		-10	55
25770		51.46	14.11	18	41.8		-10	55
25790		51.31	14.11	18	41.8		-10	55
25810		51.39	14.11	18	41.8		-10	55
25830		51.53	14.11	18	41.8		-10	55
25850		51.7	14.11	18	41.8		-10	55
25855		51.7	14.11	18	41.8		-10	55
25870		51.75	14.11	18	41.8		-10	55
25890		51.6	14.11	18	41.8		-10	55
25910		51.8	14.11	18	41.8		-10	55
25915		51.8	14.11	20	41.8		-10	55
25930		51.93	14.11	20	41.8		-10	55
25950		52.11	14.11	20	41.8		-10	55
25970		51.83	14.11	20	41.8		-10	55
25980		51.83	14.11	20	41.8		-10	55
25990		51.51	14.11	20	41.8		-10	55
26010		51.5	14.11	20	41.8		-10	55
26030		51.75	14.11	20	41.8		-10	55
26040		51.75	14.11	22	41.8		-10	55
26050		51.59	14.11	22	41.8		-10	55
26070		51.39	14.11	22	41.8		-10	55
26090		51.09	14.11	22	41.8		-10	55
26100		51.09	14.11	22	41.8		-10	55
26110		51.04	14.11	22	41.8		-10	55
26130		51.06	14.11	22	41.8		-10	55
26150		50.78	14.11	22	41.8		-10	55
26165		50.78	14.16	23	41.8		-10	55
26170		50.57	14.16	23	41.8		-10	55
26190		50.32	14.16	23	41.8		-10	55
26210		50.17	14.16	23	41.8		-10	55
26230		50.16	14.16	23	41.8		-10	55
26250		50.12	14.16	23	41.8		-10	55
26270		49.46	14.16	23	41.8		-10	55
26290		49.13	14.16	24	41.8		-10	55
26310		49.06	14.16	24	41.8		-10	55
26330		49.04	14.16	24	41.8		-10	55
26350		48.64	14.16	24	41.8		-10	55
26370		48.55	14.16	24	41.8		-10	55
26390		48.07	14.16	24	41.8		-10	55
26410		47.96	14.16	24	41.8		-10	55
26415		47.96	14.16	26	41.8		-10	55
26430		47.78	14.16	26	41.8		-10	55
26450		47.72	14.16	26	41.8		-10	55
26470		47.29	14.16	26	41.8		-10	55
26475		47.29	14.16	26	41.8		-10	55
26490		46.88	14.16	26	41.8		-10	55
26510		46.82	14.16	26	41.8		-10	55
26530		46.84	14.16	26	41.8		-10	55
26540		46.84	14.16	27	41.8		-10	55
26550		46.71	14.16	27	41.8		-10	55
26570		46.33	14.16	27	41.8		-10	55
26590		45.98	14.16	27	41.8		-10	55
26600		45.98	14.16	27	41.8		-10	55
26610		45.92	14.16	27	41.8		-10	55
26630		45.85	14.16	27	41.8		-10	55
26650		45.75	14.16	27	41.8		-10	55
26665		45.75	14.08	27	41.8		-10	55
26670		45.45	14.08	27	41.8		-10	55
26690		45.03	14.08	27	41.8		-10	55
26710		45.17	14.08	27	41.8		-10	55
26725		45.17	14.08	27	41.8		-10	55
26730		44.91	14.08	27	41.8		-10	55
26750		44.83	14.08	27	41.8		-10	55
26770		44.63	14.08	27	41.8		-10	55
26790		44.26	14.08	29	41.8		-10	55
26810		44.1	14.08	29	41.8		-10	55
26830		44.32	14.08	29	41.8		-10	55
26850		44.2	14.08	29	41.8		-10	55
26870		43.82	14.08	29	41.8		-10	55
26890		43.53	14.08	29	41.8		-10	55
26910		43.48	14.08	29	41.8		-10	55
26915		43.48	14.08	31	41.8		-10	55
26930		43.52	14.08	31	41.8		-10	55
26950		43.43	14.08	31	41.8		-10	55
26970		42.87	14.08	31	41.8		-10	55
26975		42.87	14.08	31	41.8		-10	55
26990		42.77	14.08	31	41.8		-10	55
27010		42.58	14.08	31	41.8		-10	55
27030		42.73	14.08	31	41.8		-10	55
27040		42.73	14.08	31	41.8		-10	55
27050		42.7	14.08	31	41.8		-10	55
27070		42.42	14.08	31	41.8		-10	55
27090		42.24	14.08	31	41.8		-10	55
27100		42.24	14.08	31	41.8		-10	55
27110		42.24	14.08	31	41.8		-10	55
27130		42.33	14.08	31	41.8		-10	55
27150		42.27	14.08	31	41.8		-10	55
27165		42.27	14	31	41.8		-10	55
27170		42.14	14	31	41.8		-10	55
27190		41.92	14	31	41.8		-10	55
27210		41.96	14	31	41.8		-10	55
27225		41.96	14	31	41.8		-10	55
27230		41.94	14	31	41.8		-10	55
27250		42.09	14	31	41.8		-10	55
27270		41.93	14	31	41.8		-10	55
27290		41.72	14	31	41.8		-10	55
27310		41.77	14	31	41.8		-10	55
27330		41.82	14	31	41.8		-10	55
27350		42.04	14	31	41.8		-10	55
27370		41.86	14	31	41.8		-10	55
27390		41.78	14	31	41.8		-10	55
27410		41.79	14	32	41.8		-10	55
27430		41.95	14	32	41.8		-10	55
27450		42.1	14	32	41.8		-10	55
27470		42.1	14	32	41.8		-10	55
27475		42.1	14	32	41.8		-10	55
27490		42.14	14	32	41.8		-10	55
27510		42.18	14	32	41.8		-10	55
27530		42.37	14	32	41.8		-10	55
27540		42.37	14	33	41.8		-10	55
27550		42.45	14	33	41.8		-10	55
27570		42.5	14	33	41.8		-10	55
27590		42.46	14	33	41.8		-10	55
27600		42.46	14	33	41.8		-10	55
27610		42.65	14	33	41.8		-10	55
27630		43.07	14	33	41.8		-10	55
27650		43.32	14	33	41.8		-10	55
27660		43.32	14	34	41.8		-10	55
27670		43.33	14	34	41.8		-10	55
27690		43.28	14	34	41.8		-10	55
27710		43.53	14	34	41.8		-10	55
27725		43.53	14.13	34	41.8		-10	55
27730		43.84	14.13	34	41.8		-10	55
27750		44.1	14.13	34	41.8		-10	55
27770		44.21	14.13	34	41.8		-10	55
27785		44.21	14.13	35	41.8		-10	55
27790		44.17	14.13	35	41.8		-10	55
27810		44.46	14.13	35	41.8		-10	55
27830		45.05	14.13	35	41.8		-10	55
27850		45.2	14.13	35	41.8		-10	55
27870		45.26	14.13	35	41.8		-10	55
27890		45.25	14.13	35	41.8		-10	55
27910		45.7	14.13	35	41.8		-10	55
27930		46.02	14.13	35	41.8		-10	55
27950		46.29	14.13	35	41.8		-10	55
27970		46.37	14.13	35	41.8		-10	55
27975		46.37	14.13	35	41.8		-10	55
27990		46.5	14.13	35	41.8		-10	55
28010		46.6	14.13	35	41.8		-10	55
28030		47.12	14.13	35	41.8		-10	55
28035		47.12	14.13	35	41.8		-10	55
28050		47.46	14.13	35	41.8		-10	55
28070		47.48	14.13	35	41.8		-10	55
28090		47.43	14.13	35	41.8		-10	55
28100		47.43	14.13	35	41.8		-10	55
28110		47.85	14.13	35	41.8		-10	55
28130		48.33	14.13	35	41.8		-10	55
28150		48.46	14.13	35	41.8		-10	55
28160		48.46	14.13	36	41.8		-10	55
28170		48.6	14.13	36	41.8		-10	55
28190		48.51	14.13	36	41.8		-10	55
28210		48.8	14.13	36	41.8		-10	55
28225		48.8	14.26	36	41.8		-10	55
28230		49.22	14.26	36	41.8		-10	55
28250		49.36	14.26	36	41.8		-10	55
28270		49.35	14.26	36	41.8		-10	55
28285		49.35	14.26	36	41.8		-10	55
28290		49.45	14.26	36	41.8		-10	55
28310		49.87	14.26	36	41.8		-10	55
28330		50.3	14.26	36	41.8		-10	55
28350		50.39	14.26	36	41.8		-10	55
28370		50.37	14.26	36	41.8		-10	55
28390		50.32	14.26	36	41.8		-10	55
28410		50.7	14.26	36	41.8		-10	55
28430		50.79	14.26	36	41.8		-10	55
28450		50.88	14.26	36	41.8		-10	55
28470		50.81	14.26	36	41.8		-10	55
28475		50.81	14.26	36	41.8		-10	55
28490		50.91	14.26	36	41.8		-10	55
28510		51.25	14.26	36	41.8		-10	55
28530		51.57	14.26	36	41.8		-10	55
28535		51.57	14.26	36	41.8		-10	55
28550		51.57	14.26	36	41.8		-10	55
28570		51.32	14.26	36	41.8		-10	55
28590		51.35	14.26	36	41.8		-10	55
28600		51.35	14.26	36	41.8		-10	55
28610		51.35	14.26	36	41.8		-10	55
28630		51.83	14.26	36	41.8		-10	55
28650		51.69	14.26	36	41.8		-10	55
28660		51.69	14.26	36	41.8		-10	55
28670		51.7	14.26	36	41.8		-10	55
28690		51.71	14.26	36	41.8		-10	55
28710		51.65	14.26	36	41.8		-10	55
28725		51.65	14.42	36	41.8		-10	55
28730		52.04	14.42	36	41.8		-10	55
28750		51.92	14.42	36	41.8		-10	55
28770		51.52	14.42	36	41.8		-10	55
28785		51.52	14.42	36	41.8		-10	55
28790		51.51	14.42	36	41.8		-10	55
28810		51.55	14.42	36	41.8		-10	55
28830		51.67	14.42	36	41.8		-10	55
28850		51.49	14.42	36	41.8		-10	55
28870		51.24	14.42	36	41.8		-10	55
28890		51.02	14.42	36	41.8		-10	55
28910		50.85	14.42	36	41.8		-10	55
28930		50.99	14.42	36	41.8		-10	55
28950		50.64	14.42	36	41.8		-10	55
28970		50.5	14.42	36	41.8		-10	55
28990		50.25	14.42	36	41.8		-10	55
29010		49.99	14.42	36	41.8		-10	55
29030		49.94	14.42	36	41.8		-10	55
29035		49.94	14.42	36	41.8		-10	55
29050		49.94	14.42	36	41.8		-10	55
29070		49.26	14.42	36	41.8		-10	55
29090		49.02	14.42	36	41.8		-10	55
29095		49.02	14.42	36	41.8		-10	55
29110		48.77	14.42	36	41.8		-10	55
29130		48.93	14.42	36	41.8		-10	55
29150		48.68	14.42	36	41.8		-10	55
29160		48.68	14.42	36	41.8		-10	55
29170		48.21	14.42	36	41.8		-10	55
29190		47.82	14.42	36	41.8		-10	55
29210		47.81	14.42	36	41.8		-10	55
29220		47.81	14.42	36	41.8		-10	55
29230		47.74	14.42	36	41.8		-10	55
29250		47.41	14.42	36	41.8		-10	55
29270		47.08	14.42	36	41.8		-10	55
29285		47.08	14.33	36	41.8		-10	55
29290		46.74	14.33	36	41.8		-10	55
29310		46.69	14.33	36	41.8		-10	55
29330		46.56	14.33	36	41.8		-10	55
29345		46.56	14.33	36	41.8		-10	55
29350		46.46	14.33	36	41.8		-10	55
29370		46.19	14.33	36	41.8		-10	55
29390		45.94	14.33	36	41.8		-10	55
29410		45.84	14.33	36	41.8		-10	55
29430		45.8	14.33	36	41.8		-10	55
29450		45.65	14.33	36	41.8		-10	55
29470		45.25	14.33	36	41.8		-10	55
29490		44.87	14.33	36	41.8		-10	55
29510		44.95	14.33	36	41.8		-10	55
29530		45.04	14.33	36	41.8		-10	55
29535		45.04	14.33	36	41.8		-10	55
29550		44.53	14.33	36	41.8		-10	55
29570		44.38	14.33	36	41.8		-10	55
29590		44.12	14.33	36	41.8		-10	55
29595		44.12	14.33	36	41.8		-10	55
29610		44.12	14.33	36	41.8		-10	55
29630		44.16	14.33	36	41.8		-10	55
29650		43.91	14.33	36	41.8		-10	55
29660		43.91	14.33	36	41.8		-10	55
29670		43.6	14.33	36	41.8		-10	55
29690		43.3	14.33	36	41.8		-10	55
29710		43.37	14.33	36	41.8		-10	55
29720		43.37	14.33	36	41.8		-10	55
29730		43.39	14.33	36	41.8		-10	55
29750		43.11	14.33	36	41.8		-10	55
29770		43.04	14.33	36	41.8		-10	55
29785		43.04	14.3	36	41.8		-10	55
29790		42.75	14.3	36	41.8		-10	55
29810		42.62	14.3	36	41.8		-10	55
29830		42.68	14.3	36	41.8		-10	55
29845		42.68	14.3	36	41.8		-10	55
29850		42.6	14.3	36	41.8		-10	55
29870		42.33	14.3	36	41.8		-10	55
29890		42.15	14.3	36	41.8		-10	55
29910		42.07	14.3	38	41.8		-10	55
29930		42.31	14.3	38	41.8		-10	55
29950		42.14	14.3	38	41.8		-10	55
29970		41.91	14.3	38	41.8		-10	55
29990		41.88	14.3	38	41.8		-10	55
30010		41.93	14.3	38	41.8		-10	55
30030		42.11	14.3	38	41.8		-10	55
30035		42.11	14.3	39	41.8		-10	55
30050		41.91	14.3	39	41.8		-10	55
30070		41.77	14.3	39	41.8		-10	55
30090		41.67	14.3	39	41.8		-10	55
30095		41.67	14.3	39	41.8		-10	55
30110		41.94	14.3	39	41.8		-10	55
30130		42.2	14.3	39	41.8		-10	55
30150		41.99	14.3	39	41.8		-10	55
30160		41.99	14.3	39	41.8		-10	55
30170		41.89	14.3	39	41.8		-10	55
30190		41.73	14.3	39	41.8		-10	55
30210		41.91	14.3	39	41.8		-10	55
30220		41.91	14.3	39	41.8		-10	55
30230		42.31	14.3	39	41.8		-10	55
30250		42.44	14.3	39	41.8		-10	55
30270		42.25	14.3	39	41.8		-10	55
30285		42.25	14.33	40	41.8		-10	55
30290		42.11	14.33	40	41.8		-10	55
30310		42.39	14.33	40	41.8		-10	55
30330		42.74	14.33	40	41.8		-10	55
30345		42.74	14.33	40	41.8		-10	55
30350		42.97	14.33	40	41.8		-10	55
30370		42.83	14.33	40	41.8		-10	55
30390		42.87	14.33	40	41.8		-10	55
30405		42.87	14.33	42	41.8		-10	55
30410		43.37	14.33	42	41.8		-10	55
30430		43.67	14.33	42	41.8		-10	55
30450		43.79	14.33	42	41.8		-10	55
30470		43.64	14.33	42	41.8		-10	55
30490		44.04	14.33	42	41.8		-10	55
30510		44.29	14.33	42	41.8		-10	55
30530		44.77	14.33	45	41.8		-10	55
30550		44.76	14.33	45	41.8		-10	55
30570		44.78	14.33	45	41.8		-10	55
30590		44.83	14.33	45	41.8		-10	55
30595		44.83	14.33	45	41.8		-10	55
30610		45.4	14.33	45	41.8		-10	55
30630		45.81	14.33	45	41.8		-10	55
30650		45.82	14.33	45	41.8		-10	55
30655		45.82	14.33	46	41.8		-10	55
30670		46.01	14.33	46	41.8		-10	55
30690		46.01	14.33	46	41.8		-10	55
30710		46.49	14.33	46	41.8		-10	55
30720		46.49	14.33	46	41.8		-10	55
30730		46.89	14.33	46	41.8		-10	55
30750		46.98	14.33	46	41.8		-10	55
30770		47.08	14.33	46	41.8		-10	55
30780		47.08	14.33	48	41.8		-10	55
30790		47.1	14.33	48	41.8		-10	55
30810		47.62	14.33	48	41.8		-10	55
30830		47.95	14.33	48	41.8		-10	55
30845		47.95	14.33	48	41.8		-10	55
30850		48.11	14.33	48	41.8		-10	55
30870		48.2	14.33	48	41.8		-10	55
30890		48.37	14.33	48	41.8		-10	55
30905		48.37	14.33	49	41.8		-10	55
30910		48.77	14.33	49	41.8		-10	55
30930		49.06	14.33	49	41.8		-10	55
30950		49.23	14.33	49	41.8		-10	55
30970		49.2	14.33	49	41.8		-10	55
30990		49.26	14.33	49	41.8		-10	55
31010		49.59	14.33	49	41.8		-10	55
31030		50	14.33	49	41.8		-10	55
31050		50.19	14.33	49	41.8		-10	55
31070		49.94	14.33	49	41.8		-10	55
31090		50.05	14.33	49	41.8		-10	55
31095		50.05	14.33	49	41.8		-10	55
31110		50.35	14.33	49	41.8		-10	55
31130		50.61	14.33	49	41.8		-10	55
31150		50.69	14.33	49	41.8		-10	55
31155		50.69	14.33	49	41.8		-10	55
31170		50.76	14.33	49	41.8		-10	55
31190		50.75	14.33	49	41.8		-10	55
31210		50.96	14.33	49	41.8		-10	55
31220		50.96	14.33	49	41.8		-10	55
31230		51.46	14.33	49	41.8		-10	55
31250		51.31	14.33	49	41.8		-10	55
31270		51.21	14.33	49	41.8		-10	55
31280		51.21	14.33	49	41.8		-10	55
31290		51.06	14.33	49	41.8		-10	55
31310		51.43	14.33	49	41.8		-10	55
31330		51.69	14.33	49	41.8		-10	55
31345		51.69	14.4	49	41.8		-10	55
31350		51.64	14.4	49	41.8		-10	55
31370		51.62	14.4	49	41.8		-10	55
31390		51.5	14.4	49	41.8		-10	55
31405		51.5	14.4	48	41.8		-10	55
31410		51.78	14.4	48	41.8		-10	55
31430		51.93	14.4	48	41.8		-10	55
31450		51.69	14.4	48	41.8		-10	55
31470		51.47	14.4	48	41.8		-10	55
31490		51.59	14.4	48	41.8		-10	55
31510		51.7	14.4	48	41.8		-10	55
31530		51.67	14.4	48	41.8		-10	55
31550		51.39	14.4	48	41.8		-10	55
31570		51.19	14.4	48	41.8		-10	55
31590		51.06	14.4	48	41.8		-10	55
31610		50.75	14.4	48	41.8		-10	55
31630		51.14	14.4	48	41.8		-10	55
31650		50.68	14.4	48	41.8		-10	55
31655		50.68	14.4	49	41.8		-10	55
31670		50.36	14.4	49	41.8		-10	55
31690		50.07	14.4	49	41.8		-10	55
31710		50.2	14.4	49	41.8		-10	55
31715		50.2	14.4	49	41.8		-10	55
31730		50.06	14.4	49	41.8		-10	55
31750		49.95	14.4	49	41.8		-10	55
31770		49.27	14.4	49	41.8		-10	55
31780		49.27	14.4	49	41.8		-10	55
31790		49.03	14.4	49	41.8		-10	55
31810		48.83	14.4	49	41.8		-10	55
31830		48.94	14.4	49	41.8		-10	55
31845		48.94	14.37	49	41.8		-10	55
31850		48.58	14.37	49	41.8		-10	55
31870		48.1	14.37	49	41.8		-10	55
31890		47.87	14.37	49	41.8		-10	55
31905		47.87	14.37	48	41.8		-10	55
31910		47.86	14.37	48	41.8		-10	55
31930		47.86	14.37	48	41.8		-10	55
31950		47.34	14.37	48	41.8		-10	55
31965		47.34	14.37	48	41.8		-10	55
31970		47.08	14.37	48	41.8		-10	55
31990		46.81	14.37	48	41.8		-10	55
32010		46.72	14.37	48	41.8		-10	55
32030		46.76	14.37	49	41.8		-10	55
32050		46.53	14.37	49	41.8		-10	55
32070		45.99	14.37	49	41.8		-10	55
32090		45.94	14.37	49	41.8		-10	55
32110		45.78	14.37	49	41.8		-10	55
32130		45.8	14.37	49	41.8		-10	55
32150		45.61	14.37	49	41.8		-10	55
32155		45.61	14.37	49	41.8		-10	55
32170		45.28	14.37	49	41.8		-10	55
32190		44.83	14.37	49	41.8		-10	55
32210		44.95	14.37	49	41.8		-10	55
32215		44.95	14.37	49	41.8		-10	55
32230		45.06	14.37	49	41.8		-10	55
32250		44.75	14.37	49	41.8		-10	55
32270		44.46	14.37	49	41.8		-10	55
32280		44.46	14.37	49	41.8		-10	55
32290		44.12	14.37	49	41.8		-10	55
32310		44.17	14.37	49	41.8		-10	55
[truncated: 729 more rows]
