# Supplementary material for: Clinical identification of the stimulus intensity to measure temporal summation of second pain
Source: Sci Rep. 2022 Jul 28;12:12915. doi: 10.1038/s41598-022-17171-6 (PMC9334644; doi:10.1038/s41598-022-17171-6)
Supplement: Supplementary file 2 — Supplementary Information 2. [file 41598_2022_17171_MOESM2_ESM.zip › 64 PT.xlsx]

## Sheet: Sheet1
Timestamp [msec]	Heater [C]	Tec [C]	Water [C]	COVAS	Baseline [C]	Events	LimiterMin [C]	LimiterMax [C]
25		40.61
35		40.61	9.57	0	40.5		-10	55
45		40.84	9.57	0	40.5		-10	55
65		40.84	9.57	0	40.5		-10	55
85		40.85	9.57	0	40.5		-10	55
100		40.85	9.57	0	40.5		-10	55
105		40.63	9.57	0	40.5		-10	55
125		40.52	9.57	0	40.5		-10	55
145		40.63	9.57	0	40.5		-10	55
150		40.63	9.57	0	40.5		-10	55
165		40.89	9.57	0	40.5		-10	55
185		40.86	9.57	0	40.5		-10	55
205		40.45	9.57	0	40.5		-10	55
210		40.45	9.57	0	40.5		-10	55
225		40.67	9.57	0	40.5		-10	55
245		40.68	9.57	0	40.5		-10	55
265		40.85	9.57	0	40.5		-10	55
275		40.85	9.57	0	40.5		-10	55
285		40.69	9.57	0	40.5		-10	55
305		40.54	9.57	0	40.5		-10	55
325		40.53	9.57	0	40.5		-10	55
335		40.53	9.57	0	40.5		-10	55
345		40.85	9.57	0	40.5		-10	55
365		40.78	9.57	0	40.5		-10	55
385		40.7	9.57	0	40.5		-10	55
395		40.7	9.57	0	40.5		-10	55
405		40.49	9.57	0	40.5		-10	55
425		40.34	9.57	0	40.5		-10	55
445		40.48	9.57	0	40.5		-10	55
460		40.48	9.57	0	40.5		-10	55
465		40.69	9.57	0	40.5		-10	55
485		40.46	9.57	0	40.5		-10	55
505		40.5	9.57	0	40.5		-10	55
520		40.5	9.57	0	40.5		-10	55
525		40.47	9.57	0	40.5		-10	55
545		40.57	9.57	0	40.5		-10	55
565		40.74	9.57	0	40.5		-10	55
585		40.43	9.37	0	40.5		-10	55
605		40.3	9.37	0	40.5		-10	55
625		40.27	9.37	0	40.5		-10	55
645		40.54	9.37	0	40.5		-10	55
665		40.54	9.37	0	40.5		-10	55
685		40.6	9.37	0	40.5		-10	55
705		40.45	9.37	0	40.5		-10	55
710		40.45	9.37	0	40.5		-10	55
725		40.28	9.37	0	40.5		-10	55
745		40.38	9.37	0	40.5		-10	55
765		40.75	9.37	0	40.5		-10	55
770		40.75	9.37	0	40.5		-10	55
785		40.52	9.37	0	40.5		-10	55
805		40.45	9.37	0	40.5		-10	55
825		40.39	9.37	0	40.5		-10	55
835		40.39	9.37	0	40.5		-10	55
845		40.62	9.37	0	40.5		-10	55
865		40.61	9.37	0	40.5		-10	55
885		40.44	9.37	0	40.5		-10	55
895		40.44	9.37	0	40.5		-10	55
905		40.38	9.37	0	40.5		-10	55
925		40.55	9.37	0	40.5		-10	55
945		40.52	9.37	0	40.5		-10	55
960		40.52	9.37	0	40.5		-10	55
965		40.62	9.37	0	40.5		-10	55
985		40.57	9.37	0	40.5		-10	55
1005		40.42	9.37	0	40.5		-10	55
1020		40.42	9.37	0	40.5		-10	55
1025		40.42	9.37	0	40.5		-10	55
1045		40.48	9.37	0	40.5		-10	55
1065		40.65	9.37	0	40.5		-10	55
1085		40.68	9.33	0	40.5		-10	55
1105		40.41	9.33	0	40.5		-10	55
1125		40.48	9.33	0	40.5		-10	55
1145		40.62	9.33	0	40.5		-10	55
1165		40.74	9.33	0	40.5		-10	55
1185		40.51	9.33	0	40.5		-10	55
1205		40.42	9.33	0	40.5		-10	55
1210		40.42	9.33	0	40.5		-10	55
1225		40.46	9.33	0	40.5		-10	55
1245		40.46	9.33	0	40.5		-10	55
1265		40.63	9.33	0	40.5		-10	55
1270		40.63	9.33	0	40.5		-10	55
1285		40.6	9.33	0	40.5		-10	55
1305		40.49	9.33	0	40.5		-10	55
1325		40.63	9.33	0	40.5		-10	55
1335		40.63	9.33	0	40.5		-10	55
1345		40.68	9.33	0	40.5		-10	55
1365		40.69	9.33	0	40.5		-10	55
1385		40.75	9.33	0	40.5		-10	55
1395		40.75	9.33	0	40.5		-10	55
1405		40.33	9.33	0	40.5		-10	55
1425		40.47	9.33	0	40.5		-10	55
1445		40.69	9.33	0	40.5		-10	55
1460		40.69	9.33	0	40.5		-10	55
1465		40.72	9.33	0	40.5		-10	55
1485		40.68	9.33	0	40.5		-10	55
1505		40.39	9.33	0	40.5		-10	55
1520		40.39	9.33	0	40.5		-10	55
1525		40.47	9.33	0	40.5		-10	55
1545		40.55	9.33	0	40.5		-10	55
1565		40.71	9.33	0	40.5		-10	55
1585		40.65	9.45	0	40.5		-10	55
1605		40.34	9.45	0	40.5		-10	55
1625		40.4	9.45	0	40.5		-10	55
1645		40.51	9.45	0	40.5		-10	55
1665		40.75	9.45	0	40.5		-10	55
1685		40.56	9.45	0	40.5		-10	55
1705		40.5	9.45	0	40.5		-10	55
1725		40.31	9.45	0	40.5		-10	55
1745		40.46	9.45	0	40.5		-10	55
1765		40.61	9.45	0	40.5		-10	55
1770		40.61	9.45	0	40.5		-10	55
1785		40.63	9.45	0	40.5		-10	55
1805		40.53	9.45	0	40.5		-10	55
1825		40.54	9.45	0	40.5		-10	55
1830		40.54	9.45	0	40.5		-10	55
1845		40.7	9.45	0	40.5		-10	55
1865		40.63	9.45	0	40.5		-10	55
1885		40.41	9.45	0	40.5		-10	55
1895		40.41	9.45	0	40.5		-10	55
1905		40.4	9.45	0	40.5		-10	55
1925		40.27	9.45	0	40.5		-10	55
1945		40.54	9.45	0	40.5		-10	55
1955		40.54	9.45	0	40.5		-10	55
1965		40.58	9.45	0	40.5		-10	55
1985		40.64	9.45	0	40.5		-10	55
2005		40.32	9.45	0	40.5		-10	55
2020		40.32	9.45	0	40.5		-10	55
2025		40.4	9.45	0	40.5		-10	55
2045		40.6	9.45	0	40.5		-10	55
2065		40.54	9.45	0	40.5		-10	55
2080		40.54	9.45	0	40.5		-10	55
2085		40.53	9.45	0	40.5		-10	55
2105		40.45	9.45	0	40.5		-10	55
2125		40.3	9.45	0	40.5		-10	55
2145		40.62	9.28	0	40.5		-10	55
2165		40.53	9.28	0	40.5		-10	55
2185		40.6	9.28	0	40.5		-10	55
2205		40.43	9.28	0	40.5		-10	55
2225		40.38	9.28	0	40.5		-10	55
2245		40.56	9.28	0	40.5		-10	55
2265		40.6	9.28	0	40.5		-10	55
2270		40.6	9.28	0	40.5		-10	55
2285		40.59	9.28	0	40.5		-10	55
2305		40.46	9.28	0	40.5		-10	55
2325		40.21	9.28	0	40.5		-10	55
2330		40.21	9.28	0	40.5		-10	55
2345		40.35	9.28	0	40.5		-10	55
2365		40.7	9.28	0	40.5		-10	55
2385		40.51	9.28	0	40.5		-10	55
2395		40.51	9.28	0	40.5		-10	55
2405		40.53	9.28	0	40.5		-10	55
2425		40.44	9.28	0	40.5		-10	55
2445		40.52	9.28	0	40.5		-10	55
2455		40.52	9.28	0	40.5		-10	55
2465		40.48	9.28	0	40.5		-10	55
2485		40.56	9.28	0	40.5		-10	55
2505		40.5	9.28	0	40.5		-10	55
2520		40.5	9.28	0	40.5		-10	55
2525		40.39	9.28	0	40.5		-10	55
2545		40.53	9.28	0	40.5		-10	55
2565		40.76	9.28	0	40.5		-10	55
2580		40.76	9.28	0	40.5		-10	55
2585		40.63	9.28	0	40.5		-10	55
2605		40.48	9.28	0	40.5		-10	55
2625		40.47	9.28	0	40.5		-10	55
2645		40.62	9.3	0	40.5		-10	55
2665		40.74	9.3	0	40.5		-10	55
2685		40.57	9.3	0	40.5		-10	55
2705		40.38	9.3	0	40.5		-10	55
2725		40.52	9.3	0	40.5		-10	55
2745		40.66	9.3	0	40.5		-10	55
2765		40.59	9.3	0	40.5		-10	55
2770		40.59	9.3	0	40.5		-10	55
2785		40.54	9.3	0	40.5		-10	55
2805		40.42	9.3	0	40.5		-10	55
2825		40.4	9.3	0	40.5		-10	55
2830		40.4	9.3	0	40.5		-10	55
2845		40.46	9.3	0	40.5		-10	55
2865		40.75	9.3	0	40.5		-10	55
2885		40.66	9.3	0	40.5		-10	55
2895		40.66	9.3	0	40.5		-10	55
2905		40.43	9.3	0	40.5		-10	55
2925		40.36	9.3	0	40.5		-10	55
2945		40.45	9.3	0	40.5		-10	55
2955		40.45	9.3	0	40.5		-10	55
2965		40.71	9.3	0	40.5		-10	55
2985		40.59	9.3	0	40.5		-10	55
3005		40.38	9.3	0	40.5		-10	55
3015		40.38	9.3	0	40.5		-10	55
3025		40.51	9.3	0	40.5		-10	55
3045		40.61	9.3	0	40.5		-10	55
3065		40.56	9.3	0	40.5		-10	55
3080		40.56	9.3	0	40.5		-10	55
3085		40.65	9.3	0	40.5		-10	55
3105		40.49	9.3	0	40.5		-10	55
3125		40.45	9.3	0	40.5		-10	55
3140		40.45	9.3	0	40.5		-10	55
3145		40.6	9.3	0	40.5		-10	55
3165		40.59	9.3	0	40.5		-10	55
3185		40.54	9.3	0	40.5		-10	55
3205		40.31	9.5	0	40.5		-10	55
3225		40.38	9.5	0	40.5		-10	55
3245		40.52	9.5	0	40.5		-10	55
3265		40.75	9.5	0	40.5		-10	55
3285		40.55	9.5	0	40.5		-10	55
3305		40.46	9.5	0	40.5		-10	55
3325		40.48	9.5	0	40.5		-10	55
3330		40.48	9.5	0	40.5		-10	55
3345		40.53	9.5	0	40.5		-10	55
3365		40.59	9.5	0	40.5		-10	55
3385		40.53	9.5	0	40.5		-10	55
3390		40.53	9.5	0	40.5		-10	55
3405		40.38	9.5	0	40.5		-10	55
3425		40.28	9.5	0	40.5		-10	55
3445		40.54	9.5	0	40.5		-10	55
3455		40.54	9.5	0	40.5		-10	55
3465		40.74	9.5	0	40.5		-10	55
3485		40.61	9.5	0	40.5		-10	55
3505		40.38	9.5	0	40.5		-10	55
3515		40.38	9.5	0	40.5		-10	55
3525		40.52	9.5	0	40.5		-10	55
3545		40.54	9.5	0	40.5		-10	55
3565		40.52	9.5	0	40.5		-10	55
3580		40.52	9.5	0	40.5		-10	55
3585		40.6	9.5	0	40.5		-10	55
3605		40.37	9.5	0	40.5		-10	55
3625		40.53	9.5	0	40.5		-10	55
3640		40.53	9.5	0	40.5		-10	55
3645		40.37	9.5	0	40.5		-10	55
3665		40.56	9.5	0	40.5		-10	55
3685		40.62	9.5	0	40.5		-10	55
3705		40.52	9.08	0	40.5		-10	55
3725		40.4	9.08	0	40.5		-10	55
3745		40.37	9.08	0	40.5		-10	55
3765		40.65	9.08	0	40.5		-10	55
3785		40.44	9.08	0	40.5		-10	55
3805		40.32	9.08	0	40.5		-10	55
3825		40.43	9.08	0	40.5		-10	55
3830		40.43	9.08	0	40.5		-10	55
3845		40.58	9.08	0	40.5		-10	55
3865		40.59	9.08	0	40.5		-10	55
3885		40.81	9.08	0	40.5		-10	55
3890		40.81	9.08	0	40.5		-10	55
3905		40.45	9.08	0	40.5		-10	55
3925		40.45	9.08	0	40.5		-10	55
3945		40.49	9.08	0	40.5		-10	55
3955		40.49	9.08	0	40.5		-10	55
3965		40.73	9.08	0	40.5		-10	55
3985		40.62	9.08	0	40.5		-10	55
4005		40.49	9.08	0	40.5		-10	55
4015		40.49	9.08	0	40.5		-10	55
4025		40.4	9.08	0	40.5		-10	55
4045		40.59	9.08	0	40.5		-10	55
4065		40.59	9.08	0	40.5		-10	55
4080		40.59	9.08	0	40.5		-10	55
4085		40.61	9.08	0	40.5		-10	55
4105		40.53	9.08	0	40.5		-10	55
4125		40.27	9.08	0	40.5		-10	55
4140		40.27	9.08	0	40.5		-10	55
4145		40.45	9.08	0	40.5		-10	55
4165		40.67	9.08	0	40.5		-10	55
4185		40.54	9.08	0	40.5		-10	55
4205		40.3	9.21	0	40.5		-10	55
4225		40.38	9.21	0	40.5		-10	55
4245		40.43	9.21	0	40.5		-10	55
4265		40.66	9.21	0	40.5		-10	55
4285		40.68	9.21	0	40.5		-10	55
4305		40.3	9.21	0	40.5		-10	55
4325		40.47	9.21	0	40.5		-10	55
4345		40.49	9.21	0	40.5		-10	55
4365		40.63	9.21	0	40.5		-10	55
4385		40.49	9.21	0	40.5		-10	55
4390		40.49	9.21	0	40.5		-10	55
4405		40.31	9.21	0	40.5		-10	55
4425		40.41	9.21	0	40.5		-10	55
4445		40.47	9.21	0	40.5		-10	55
4455		40.47	9.21	0	40.5		-10	55
4465		40.55	9.21	0	40.5		-10	55
4485		40.38	9.21	0	40.5		-10	55
4505		40.45	9.21	0	40.5		-10	55
4515		40.45	9.21	0	40.5		-10	55
4525		40.39	9.21	0	40.5		-10	55
4545		40.5	9.21	0	40.5		-10	55
4565		40.6	9.21	0	40.5		-10	55
4575		40.6	9.21	0	40.5		-10	55
4585		40.5	9.21	0	40.5		-10	55
4605		40.39	9.21	0	40.5		-10	55
4625		40.45	9.21	0	40.5		-10	55
4640		40.45	9.21	0	40.5		-10	55
4645		40.54	9.21	0	40.5		-10	55
4665		40.59	9.21	0	40.5		-10	55
4685		40.56	9.21	0	40.5		-10	55
4700		40.56	9.21	0	40.5		-10	55
4705		40.52	9.21	0	40.5		-10	55
4725		40.37	9.21	0	40.5		-10	55
4745		40.54	9.21	0	40.5		-10	55
4765		40.73	9.3	0	40.5		-10	55
4785		40.68	9.3	0	40.5		-10	55
4805		40.37	9.3	0	40.5		-10	55
4825		40.46	9.3	0	40.5		-10	55
4845		40.5	9.3	0	40.5		-10	55
4865		40.58	9.3	0	40.5		-10	55
4885		40.69	9.3	0	40.5		-10	55
4890		40.69	9.3	0	40.5		-10	55
4905		40.37	9.3	0	40.5		-10	55
4925		40.41	9.3	0	40.5		-10	55
4945		40.56	9.3	0	40.5		-10	55
4950		40.56	9.3	0	40.5		-10	55
4965		40.72	9.3	0	40.5		-10	55
4985		40.61	9.3	0	40.5		-10	55
5005		40.51	9.3	0	40.5		-10	55
5015		40.51	9.3	0	40.5		-10	55
5025		40.42	9.3	0	40.5		-10	55
5045		40.71	9.3	0	40.5		-10	55
5065		40.7	9.3	0	40.5		-10	55
5075		40.7	9.3	0	40.5		-10	55
5085		40.64	9.3	0	40.5		-10	55
5105		40.46	9.3	0	40.5		-10	55
5125		40.37	9.3	0	40.5		-10	55
5140		40.37	9.3	0	40.5		-10	55
5145		40.61	9.3	0	40.5		-10	55
5165		40.77	9.3	0	40.5		-10	55
5185		40.62	9.3	0	40.5		-10	55
5200		40.62	9.3	0	40.5		-10	55
5205		40.39	9.3	0	40.5		-10	55
5225		40.61	9.3	0	40.5		-10	55
5245		40.73	9.3	0	40.5		-10	55
5265		40.85	9.28	0	40.5		-10	55
5285		40.78	9.28	0	40.5		-10	55
5305		40.65	9.28	0	40.5		-10	55
5325		40.78	9.28	0	40.5		-10	55
5345		41.17	9.28	0	40.5		-10	55
5365		41.25	9.28	0	40.5		-10	55
5385		41.39	9.28	0	40.5		-10	55
5390		41.39	9.28	0	40.5		-10	55
5405		41.45	9.28	0	40.5		-10	55
5425		41.41	9.28	0	40.5		-10	55
5445		41.91	9.28	0	40.5		-10	55
5450		41.91	9.28	0	40.5		-10	55
5465		42.02	9.28	0	40.5		-10	55
5485		42.02	9.28	0	40.5		-10	55
5505		42.09	9.28	0	40.5		-10	55
5515		42.09	9.28	0	40.5		-10	55
5525		42.28	9.28	0	40.5		-10	55
5545		42.57	9.28	0	40.5		-10	55
5565		42.8	9.28	0	40.5		-10	55
5575		42.8	9.28	0	40.5		-10	55
5585		43.04	9.28	0	40.5		-10	55
5605		42.98	9.28	0	40.5		-10	55
5625		43.24	9.28	0	40.5		-10	55
5635		43.24	9.28	0	40.5		-10	55
5645		43.46	9.28	0	40.5		-10	55
5665		43.76	9.28	0	40.5		-10	55
5685		43.91	9.28	0	40.5		-10	55
5700		43.91	9.28	0	40.5		-10	55
5705		43.83	9.28	0	40.5		-10	55
5725		44.11	9.28	0	40.5		-10	55
5745		44.24	9.28	0	40.5		-10	55
5765		44.61	9.18	0	40.5		-10	55
5785		44.65	9.18	0	40.5		-10	55
5805		44.56	9.18	0	40.5		-10	55
5825		44.89	9.18	0	40.5		-10	55
5845		45.18	9.18	0	40.5		-10	55
5865		45.44	9.18	0	40.5		-10	55
5885		45.49	9.18	0	40.5		-10	55
5905		45.4	9.18	0	40.5		-10	55
5925		45.68	9.18	0	40.5		-10	55
5945		45.98	9.18	0	40.5		-10	55
5950		45.98	9.18	0	40.5		-10	55
5965		46.11	9.18	0	40.5		-10	55
5985		46.2	9.18	0	40.5		-10	55
6005		46.35	9.18	0	40.5		-10	55
6010		46.35	9.18	0	40.5		-10	55
6025		46.42	9.18	0	40.5		-10	55
6045		46.53	9.18	0	40.5		-10	55
6065		46.91	9.18	0	40.5		-10	55
6075		46.91	9.18	0	40.5		-10	55
6085		46.97	9.18	0	40.5		-10	55
6105		47.23	9.18	0	40.5		-10	55
6125		47.23	9.18	0	40.5		-10	55
6135		47.23	9.18	0	40.5		-10	55
6145		47.54	9.18	0	40.5		-10	55
6165		47.62	9.18	0	40.5		-10	55
6185		47.75	9.18	0	40.5		-10	55
6200		47.75	9.18	0	40.5		-10	55
6205		47.7	9.18	0	40.5		-10	55
6225		48	9.18	0	40.5		-10	55
6245		48.27	9.18	0	40.5		-10	55
6260		48.27	9.18	0	40.5		-10	55
6265		48.55	9.18	0	40.5		-10	55
6285		48.44	9.18	0	40.5		-10	55
6305		48.44	9.18	0	40.5		-10	55
6325		48.46	9.2	0	40.5		-10	55
6345		48.68	9.2	0	40.5		-10	55
6365		49.1	9.2	0	40.5		-10	55
6385		49.1	9.2	0	40.5		-10	55
6405		49.06	9.2	0	40.5		-10	55
6425		49.23	9.2	0	40.5		-10	55
6445		49.61	9.2	0	40.5		-10	55
6450		49.61	9.2	0	40.5		-10	55
6465		49.56	9.2	0	40.5		-10	55
6485		49.82	9.2	0	40.5		-10	55
6505		49.74	9.2	0	40.5		-10	55
6510		49.74	9.2	0	40.5		-10	55
6525		49.75	9.2	0	40.5		-10	55
6545		50.02	9.2	0	40.5		-10	55
6565		50.21	9.2	0	40.5		-10	55
6575		50.21	9.2	0	40.5		-10	55
6585		50.34	9.2	0	40.5		-10	55
6605		50.27	9.2	0	40.5		-10	55
6625		50.22	9.2	0	40.5		-10	55
6635		50.22	9.2	0	40.5		-10	55
6645		50.42	9.2	0	40.5		-10	55
6665		50.64	9.2	0	40.5		-10	55
6685		50.67	9.2	0	40.5		-10	55
6700		50.67	9.2	0	40.5		-10	55
6705		50.53	9.2	0	40.5		-10	55
6725		50.36	9.2	0	40.5		-10	55
6745		50.49	9.2	0	40.5		-10	55
6760		50.49	9.2	0	40.5		-10	55
6765		50.81	9.2	0	40.5		-10	55
6785		50.71	9.2	0	40.5		-10	55
6805		50.55	9.2	0	40.5		-10	55
6825		50.49	9.28	0	40.5		-10	55
6845		50.71	9.28	0	40.5		-10	55
6865		50.71	9.28	0	40.5		-10	55
6885		50.49	9.28	0	40.5		-10	55
6905		50.23	9.28	0	40.5		-10	55
6925		49.98	9.28	0	40.5		-10	55
6945		49.91	9.28	0	40.5		-10	55
6950		49.91	9.28	0	40.5		-10	55
6965		50.01	9.28	0	40.5		-10	55
6985		49.69	9.28	0	40.5		-10	55
7005		49.4	9.28	0	40.5		-10	55
7010		49.4	9.28	0	40.5		-10	55
7025		48.94	9.28	0	40.5		-10	55
7045		48.98	9.28	0	40.5		-10	55
7065		49.01	9.28	0	40.5		-10	55
7075		49.01	9.28	0	40.5		-10	55
7085		48.59	9.28	0	40.5		-10	55
7105		48.08	9.28	0	40.5		-10	55
7125		48.01	9.28	0	40.5		-10	55
7135		48.01	9.28	0	40.5		-10	55
7145		47.91	9.28	0	40.5		-10	55
7165		47.6	9.28	0	40.5		-10	55
7185		47.51	9.28	0	40.5		-10	55
7195		47.51	9.28	0	40.5		-10	55
7205		47.07	9.28	0	40.5		-10	55
7225		46.78	9.28	0	40.5		-10	55
7245		46.76	9.28	0	40.5		-10	55
7260		46.76	9.28	0	40.5		-10	55
7265		46.58	9.28	0	40.5		-10	55
7285		46.44	9.28	0	40.5		-10	55
7305		45.95	9.28	0	40.5		-10	55
7320		45.95	9.28	0	40.5		-10	55
7325		45.62	9.28	0	40.5		-10	55
7345		45.54	9.28	0	40.5		-10	55
7365		45.4	9.28	0	40.5		-10	55
7385		45.13	9.15	0	40.5		-10	55
7405		44.74	9.15	0	40.5		-10	55
7425		44.75	9.15	0	40.5		-10	55
7445		44.5	9.15	0	40.5		-10	55
7465		44.51	9.15	0	40.5		-10	55
7485		44.23	9.15	0	40.5		-10	55
7505		44.08	9.15	0	40.5		-10	55
7510		44.08	9.15	0	40.5		-10	55
7525		43.73	9.15	0	40.5		-10	55
7545		43.72	9.15	0	40.5		-10	55
7565		43.64	9.15	0	40.5		-10	55
7570		43.64	9.15	0	40.5		-10	55
7585		43.49	9.15	0	40.5		-10	55
7605		43.03	9.15	0	40.5		-10	55
7625		42.9	9.15	0	40.5		-10	55
7645		42.92	9.15	0	40.5		-10	55
7650		42.92	9.15	0	40.5		-10	55
7665		42.82	9.15	0	40.5		-10	55
7685		42.53	9.15	0	40.5		-10	55
7695		42.53	9.15	0	40.5		-10	55
7705		42.33	9.15	0	40.5		-10	55
7725		42.12	9.15	0	40.5		-10	55
7745		41.95	9.15	0	40.5		-10	55
7760		41.95	9.15	0	40.5		-10	55
7765		42.08	9.15	0	40.5		-10	55
7785		41.84	9.15	0	40.5		-10	55
7805		41.45	9.15	0	40.5		-10	55
7820		41.45	9.15	0	40.5		-10	55
7825		41.43	9.15	0	40.5		-10	55
7845		41.25	9.15	0	40.5		-10	55
7865		41.44	9.15	0	40.5		-10	55
7885		41.14	9.21	0	40.5		-10	55
7905		41.01	9.21	0	40.5		-10	55
7925		40.94	9.21	0	40.5		-10	55
7945		40.92	9.21	0	40.5		-10	55
7965		41.06	9.21	0	40.5		-10	55
7985		40.82	9.21	0	40.5		-10	55
8005		40.73	9.21	0	40.5		-10	55
8010		40.73	9.21	0	40.5		-10	55
8025		40.66	9.21	0	40.5		-10	55
8045		40.85	9.21	0	40.5		-10	55
8065		40.88	9.21	0	40.5		-10	55
8070		40.88	9.21	0	40.5		-10	55
8085		40.79	9.21	0	40.5		-10	55
8105		40.48	9.21	0	40.5		-10	55
8125		40.5	9.21	0	40.5		-10	55
8135		40.5	9.21	0	40.5		-10	55
8145		40.64	9.21	0	40.5		-10	55
8165		40.77	9.21	0	40.5		-10	55
8185		40.92	9.21	0	40.5		-10	55
8195		40.92	9.21	0	40.5		-10	55
8205		40.57	9.21	0	40.5		-10	55
8225		40.68	9.21	0	40.5		-10	55
8245		40.75	9.21	0	40.5		-10	55
8260		40.75	9.21	0	40.5		-10	55
8265		40.93	9.21	0	40.5		-10	55
8285		41	9.21	0	40.5		-10	55
8305		40.73	9.21	0	40.5		-10	55
8320		40.73	9.21	0	40.5		-10	55
8325		41.07	9.21	0	40.5		-10	55
8345		41.23	9.21	0	40.5		-10	55
8365		41.27	9.21	0	40.5		-10	55
8385		41.44	8.94	0	40.5		-10	55
8405		41.49	8.94	0	40.5		-10	55
8425		41.41	8.94	0	40.5		-10	55
8445		41.78	8.94	0	40.5		-10	55
8465		42.06	8.94	0	40.5		-10	55
8485		42.3	8.94	0	40.5		-10	55
8505		42.18	8.94	0	40.5		-10	55
8510		42.18	8.94	0	40.5		-10	55
8525		42.43	8.94	0	40.5		-10	55
8545		42.7	8.94	0	40.5		-10	55
8565		43.06	8.94	0	40.5		-10	55
8570		43.06	8.94	0	40.5		-10	55
8585		43.04	8.94	0	40.5		-10	55
8605		43.18	8.94	0	40.5		-10	55
8625		43.32	8.94	0	40.5		-10	55
8630		43.32	8.94	0	40.5		-10	55
8645		43.79	8.94	0	40.5		-10	55
8665		44.02	8.94	0	40.5		-10	55
8685		44.11	8.94	0	40.5		-10	55
8695		44.11	8.94	0	40.5		-10	55
8705		44.12	8.94	0	40.5		-10	55
8725		44.29	8.94	0	40.5		-10	55
8745		44.69	8.94	0	40.5		-10	55
8755		44.69	8.94	0	40.5		-10	55
8765		44.95	8.94	0	40.5		-10	55
8785		45.03	8.94	0	40.5		-10	55
8805		45.15	8.94	0	40.5		-10	55
8820		45.15	8.94	0	40.5		-10	55
8825		45.31	8.94	0	40.5		-10	55
8845		45.6	8.94	0	40.5		-10	55
8865		45.96	8.94	0	40.5		-10	55
8880		45.96	8.94	0	40.5		-10	55
8885		46.03	8.94	0	40.5		-10	55
8905		46.15	8.94	0	40.5		-10	55
8925		46.42	8.94	0	40.5		-10	55
8945		46.64	9.1	0	40.5		-10	55
8965		47.13	9.1	0	40.5		-10	55
8985		47.12	9.1	0	40.5		-10	55
9005		46.93	9.1	0	40.5		-10	55
9025		47.19	9.1	0	40.5		-10	55
9045		47.66	9.1	0	40.5		-10	55
9065		48.08	9.1	0	40.5		-10	55
9070		48.08	9.1	0	40.5		-10	55
9085		47.88	9.1	0	40.5		-10	55
9105		47.89	9.1	0	40.5		-10	55
9125		48.04	9.1	0	40.5		-10	55
9130		48.04	9.1	0	40.5		-10	55
9145		48.55	9.1	0	40.5		-10	55
9165		48.61	9.1	0	40.5		-10	55
9185		48.82	9.1	0	40.5		-10	55
9195		48.82	9.1	0	40.5		-10	55
9205		48.5	9.1	0	40.5		-10	55
9225		49	9.1	0	40.5		-10	55
9245		49.31	9.1	0	40.5		-10	55
9255		49.31	9.1	0	40.5		-10	55
9265		49.52	9.1	0	40.5		-10	55
9285		49.41	9.1	0	40.5		-10	55
9305		49.57	9.1	0	40.5		-10	55
9320		49.57	9.1	0	40.5		-10	55
9325		49.67	9.1	0	40.5		-10	55
9345		50.05	9.1	0	40.5		-10	55
9365		50.28	9.1	0	40.5		-10	55
9380		50.28	9.1	0	40.5		-10	55
9385		50.34	9.1	0	40.5		-10	55
9405		50.28	9.1	0	40.5		-10	55
9425		50.23	9.1	0	40.5		-10	55
9445		50.41	9.25	0	40.5		-10	55
9465		50.8	9.25	0	40.5		-10	55
9485		50.67	9.25	0	40.5		-10	55
9505		50.51	9.25	0	40.5		-10	55
9525		50.66	9.25	0	40.5		-10	55
9545		50.74	9.25	0	40.5		-10	55
9565		50.95	9.25	0	40.5		-10	55
9570		50.95	9.25	0	40.5		-10	55
9585		50.84	9.25	0	40.5		-10	55
9605		50.76	9.25	0	40.5		-10	55
9625		50.67	9.25	0	40.5		-10	55
9630		50.67	9.25	0	40.5		-10	55
9645		50.89	9.25	0	40.5		-10	55
9665		50.83	9.25	0	40.5		-10	55
9685		50.75	9.25	0	40.5		-10	55
9695		50.75	9.25	0	40.5		-10	55
9705		50.33	9.25	0	40.5		-10	55
9725		50.35	9.25	0	40.5		-10	55
9745		50.42	9.25	0	40.5		-10	55
9755		50.42	9.25	0	40.5		-10	55
9765		50.22	9.25	0	40.5		-10	55
9785		49.88	9.25	0	40.5		-10	55
9805		49.5	9.25	0	40.5		-10	55
9820		49.5	9.25	0	40.5		-10	55
9825		49.65	9.25	0	40.5		-10	55
9845		49.47	9.25	0	40.5		-10	55
9865		49.26	9.25	0	40.5		-10	55
9880		49.26	9.25	0	40.5		-10	55
9885		48.92	9.25	0	40.5		-10	55
9905		48.57	9.25	0	40.5		-10	55
9925		48.02	9.25	0	40.5		-10	55
9940		48.02	9.25	0	40.5		-10	55
9945		48.36	9.25	0	40.5		-10	55
9965		47.97	9.25	0	40.5		-10	55
9985		47.7	9.25	0	40.5		-10	55
10005		47.04	9.11	0	40.5		-10	55
10025		46.92	9.11	0	40.5		-10	55
10045		46.7	9.11	0	40.5		-10	55
10065		46.75	9.11	0	40.5		-10	55
10070		46.75	9.11	0	40.5		-10	55
10085		46.55	9.11	0	40.5		-10	55
10105		46.1	9.11	0	40.5		-10	55
10125		45.79	9.11	0	40.5		-10	55
10130		45.79	9.11	0	40.5		-10	55
10145		45.69	9.11	0	40.5		-10	55
10165		45.79	9.11	0	40.5		-10	55
10185		45.35	9.11	0	40.5		-10	55
10190		45.35	9.11	0	40.5		-10	55
10205		44.9	9.11	0	40.5		-10	55
10225		44.88	9.11	0	40.5		-10	55
10245		44.8	9.11	0	40.5		-10	55
10255		44.8	9.11	0	40.5		-10	55
10265		44.65	9.11	0	40.5		-10	55
10285		44.26	9.11	0	40.5		-10	55
10305		44.11	9.11	0	40.5		-10	55
10315		44.11	9.11	0	40.5		-10	55
10325		43.92	9.11	0	40.5		-10	55
10345		43.96	9.11	0	40.5		-10	55
10365		43.82	9.11	0	40.5		-10	55
10380		43.82	9.11	0	40.5		-10	55
10385		43.52	9.11	0	40.5		-10	55
10405		43.48	9.11	0	40.5		-10	55
10425		43.17	9.11	0	40.5		-10	55
10440		43.17	9.11	0	40.5		-10	55
10445		43.12	9.11	0	40.5		-10	55
10465		43.16	9.11	0	40.5		-10	55
10485		42.87	9.11	0	40.5		-10	55
10505		42.66	9.23	0	40.5		-10	55
10525		42.33	9.23	0	40.5		-10	55
10545		42.3	9.23	0	40.5		-10	55
10565		42.36	9.23	0	40.5		-10	55
10585		41.99	9.23	0	40.5		-10	55
10605		41.8	9.23	0	40.5		-10	55
10625		41.71	9.23	0	40.5		-10	55
10630		41.71	9.23	0	40.5		-10	55
10645		41.77	9.23	0	40.5		-10	55
10665		41.66	9.23	0	40.5		-10	55
10685		41.51	9.23	0	40.5		-10	55
10690		41.51	9.23	0	40.5		-10	55
10705		41.13	9.23	0	40.5		-10	55
10725		40.94	9.23	0	40.5		-10	55
10745		41.13	9.23	0	40.5		-10	55
10755		41.13	9.23	0	40.5		-10	55
10765		41.15	9.23	0	40.5		-10	55
10785		41.06	9.23	0	40.5		-10	55
10805		40.83	9.23	0	40.5		-10	55
10815		40.83	9.23	0	40.5		-10	55
10825		40.9	9.23	0	40.5		-10	55
10845		40.84	9.23	0	40.5		-10	55
10865		40.95	9.23	0	40.5		-10	55
10880		40.95	9.23	0	40.5		-10	55
10885		40.72	9.23	0	40.5		-10	55
10905		40.68	9.23	0	40.5		-10	55
10925		40.71	9.23	0	40.5		-10	55
10940		40.71	9.23	0	40.5		-10	55
10945		40.89	9.23	0	40.5		-10	55
10965		41.01	9.23	0	40.5		-10	55
10985		40.98	9.23	0	40.5		-10	55
11005		40.77	9.35	0	40.5		-10	55
11025		40.69	9.35	0	40.5		-10	55
11045		40.72	9.35	0	40.5		-10	55
11065		40.9	9.35	0	40.5		-10	55
11085		40.98	9.35	0	40.5		-10	55
11105		40.68	9.35	0	40.5		-10	55
11125		40.76	9.35	0	40.5		-10	55
11130		40.76	9.35	0	40.5		-10	55
11145		40.99	9.35	0	40.5		-10	55
11165		41.14	9.35	0	40.5		-10	55
11185		41.07	9.35	0	40.5		-10	55
11190		41.07	9.35	0	40.5		-10	55
11205		40.93	9.35	0	40.5		-10	55
11225		40.96	9.35	0	40.5		-10	55
11245		41.25	9.35	0	40.5		-10	55
11255		41.25	9.35	0	40.5		-10	55
11265		41.39	9.35	0	40.5		-10	55
11285		41.28	9.35	0	40.5		-10	55
11305		41.16	9.35	0	40.5		-10	55
11315		41.16	9.35	0	40.5		-10	55
11325		41.47	9.35	0	40.5		-10	55
11345		41.56	9.35	0	40.5		-10	55
11365		41.85	9.35	0	40.5		-10	55
11380		41.85	9.35	0	40.5		-10	55
11385		41.81	9.35	0	40.5		-10	55
11405		41.98	9.35	0	40.5		-10	55
11425		42.02	9.35	0	40.5		-10	55
11440		42.02	9.35	0	40.5		-10	55
11445		42.28	9.35	0	40.5		-10	55
11465		42.66	9.35	0	40.5		-10	55
11485		42.82	9.35	0	40.5		-10	55
11500		42.82	9.35	0	40.5		-10	55
11505		42.74	9.35	0	40.5		-10	55
11525		42.98	9.35	0	40.5		-10	55
11545		43.3	9.35	0	40.5		-10	55
11565		43.71	9.3	0	40.5		-10	55
11585		43.87	9.3	0	40.5		-10	55
11605		43.75	9.3	0	40.5		-10	55
11625		43.92	9.3	0	40.5		-10	55
11645		44.31	9.3	0	40.5		-10	55
11665		44.67	9.3	0	40.5		-10	55
11685		44.66	9.3	0	40.5		-10	55
11690		44.66	9.3	0	40.5		-10	55
11705		44.67	9.3	0	40.5		-10	55
11725		44.92	9.3	0	40.5		-10	55
11745		45.25	9.3	0	40.5		-10	55
11755		45.25	9.3	0	40.5		-10	55
11765		45.52	9.3	0	40.5		-10	55
11785		45.89	9.3	0	40.5		-10	55
11805		45.86	9.3	0	40.5		-10	55
11815		45.86	9.3	0	40.5		-10	55
11825		46.01	9.3	0	40.5		-10	55
11845		46.25	9.3	0	40.5		-10	55
11865		46.44	9.3	0	40.5		-10	55
11875		46.44	9.3	0	40.5		-10	55
11885		46.64	9.3	0	40.5		-10	55
11905		46.8	9.3	0	40.5		-10	55
11925		46.84	9.3	0	40.5		-10	55
11940		46.84	9.3	0	40.5		-10	55
11945		47.42	9.3	0	40.5		-10	55
11965		47.82	9.3	0	40.5		-10	55
11985		47.71	9.3	0	40.5		-10	55
12000		47.71	9.3	0	40.5		-10	55
12005		47.87	9.3	0	40.5		-10	55
12025		47.93	9.3	0	40.5		-10	55
12045		48.17	9.3	0	40.5		-10	55
12065		48.59	9.15	0	40.5		-10	55
12085		48.61	9.15	0	40.5		-10	55
12105		48.59	9.15	0	40.5		-10	55
12125		48.86	9.15	0	40.5		-10	55
12145		49.13	9.15	0	40.5		-10	55
12165		49.19	9.15	0	40.5		-10	55
12185		49.37	9.15	0	40.5		-10	55
12190		49.37	9.15	0	40.5		-10	55
12205		49.36	9.15	0	40.5		-10	55
12225		49.7	9.15	0	40.5		-10	55
12245		49.95	9.15	0	40.5		-10	55
12250		49.95	9.15	0	40.5		-10	55
12265		50	9.15	0	40.5		-10	55
12285		50.24	9.15	0	40.5		-10	55
12305		50.05	9.15	0	40.5		-10	55
12315		50.05	9.15	0	40.5		-10	55
12325		50.4	9.15	0	40.5		-10	55
12345		50.47	9.15	0	40.5		-10	55
12365		50.87	9.15	0	40.5		-10	55
12375		50.87	9.15	0	40.5		-10	55
12385		50.48	9.15	0	40.5		-10	55
12405		50.34	9.15	0	40.5		-10	55
12425		50.46	9.15	0	40.5		-10	55
12440		50.46	9.15	0	40.5		-10	55
12445		50.58	9.15	0	40.5		-10	55
12465		50.72	9.15	0	40.5		-10	55
12485		50.8	9.15	0	40.5		-10	55
12500		50.8	9.15	0	40.5		-10	55
12505		50.52	9.15	0	40.5		-10	55
12525		50.58	9.15	0	40.5		-10	55
12545		50.55	9.15	0	40.5		-10	55
12565		50.72	9.31	0	40.5		-10	55
12585		50.49	9.31	0	40.5		-10	55
12605		50.55	9.31	0	40.5		-10	55
12625		50.25	9.31	0	40.5		-10	55
12645		50.2	9.31	0	40.5		-10	55
12665		50.12	9.31	0	40.5		-10	55
12685		50.02	9.31	0	40.5		-10	55
12690		50.02	9.31	0	40.5		-10	55
12705		49.36	9.31	0	40.5		-10	55
12725		49.38	9.31	0	40.5		-10	55
12745		49.11	9.31	0	40.5		-10	55
12750		49.11	9.31	0	40.5		-10	55
12765		48.92	9.31	0	40.5		-10	55
12785		48.6	9.31	0	40.5		-10	55
12805		48.38	9.31	0	40.5		-10	55
12810		48.38	9.31	0	40.5		-10	55
12825		47.94	9.31	0	40.5		-10	55
12845		48.07	9.31	0	40.5		-10	55
12865		47.72	9.31	0	40.5		-10	55
12875		47.72	9.31	0	40.5		-10	55
12885		47.42	9.31	0	40.5		-10	55
12905		47.09	9.31	0	40.5		-10	55
12925		46.81	9.31	0	40.5		-10	55
12935		46.81	9.31	0	40.5		-10	55
12945		46.69	9.31	0	40.5		-10	55
12965		46.59	9.31	0	40.5		-10	55
12985		46.23	9.31	0	40.5		-10	55
13000		46.23	9.31	0	40.5		-10	55
13005		45.89	9.31	0	40.5		-10	55
13025		45.71	9.31	0	40.5		-10	55
13045		45.78	9.31	0	40.5		-10	55
13060		45.78	9.31	0	40.5		-10	55
13065		45.56	9.31	0	40.5		-10	55
13085		45.39	9.31	0	40.5		-10	55
13105		45.09	9.31	0	40.5		-10	55
13125		44.8	9.31	0	40.5		-10	55
13145		44.82	9.31	0	40.5		-10	55
13165		44.7	9.31	0	40.5		-10	55
13185		44.38	9.31	0	40.5		-10	55
13205		44.09	9.31	0	40.5		-10	55
13225		43.98	9.31	0	40.5		-10	55
13245		43.79	9.31	0	40.5		-10	55
13250		43.79	9.31	0	40.5		-10	55
13265		43.78	9.31	0	40.5		-10	55
13285		43.55	9.31	0	40.5		-10	55
13305		43.27	9.31	0	40.5		-10	55
13310		43.27	9.31	0	40.5		-10	55
13325		43.14	9.31	0	40.5		-10	55
13345		43.05	9.31	0	40.5		-10	55
13365		43.04	9.31	0	40.5		-10	55
13375		43.04	9.31	0	40.5		-10	55
13385		42.78	9.31	0	40.5		-10	55
13405		42.41	9.31	0	40.5		-10	55
13425		42.24	9.31	0	40.5		-10	55
13435		42.24	9.31	0	40.5		-10	55
13445		42.26	9.31	0	40.5		-10	55
13465		42.23	9.31	0	40.5		-10	55
13485		42	9.31	0	40.5		-10	55
13500		42	9.31	0	40.5		-10	55
13505		41.79	9.31	0	40.5		-10	55
13525		41.43	9.31	0	40.5		-10	55
13545		41.64	9.31	0	40.5		-10	55
13560		41.64	9.31	0	40.5		-10	55
13565		41.52	9.31	0	40.5		-10	55
13585		41.38	9.31	0	40.5		-10	55
13605		41.2	9.31	0	40.5		-10	55
13625		40.93	9.38	0	40.5		-10	55
13645		41.05	9.38	0	40.5		-10	55
13665		41.13	9.38	0	40.5		-10	55
13685		40.96	9.38	0	40.5		-10	55
13705		40.89	9.38	0	40.5		-10	55
13725		40.63	9.38	0	40.5		-10	55
13745		40.88	9.38	0	40.5		-10	55
13750		40.88	9.38	0	40.5		-10	55
13765		40.79	9.38	0	40.5		-10	55
13785		40.84	9.38	0	40.5		-10	55
13805		40.63	9.38	0	40.5		-10	55
13810		40.63	9.38	0	40.5		-10	55
13825		40.54	9.38	0	40.5		-10	55
13845		40.78	9.38	0	40.5		-10	55
13865		40.76	9.38	0	40.5		-10	55
13875		40.76	9.38	0	40.5		-10	55
13885		40.84	9.38	0	40.5		-10	55
13905		40.85	9.38	0	40.5		-10	55
13925		40.54	9.38	0	40.5		-10	55
13935		40.54	9.38	0	40.5		-10	55
13945		40.72	9.38	0	40.5		-10	55
13965		40.85	9.38	0	40.5		-10	55
13985		40.93	9.38	0	40.5		-10	55
14000		40.93	9.38	0	40.5		-10	55
14005		40.65	9.38	0	40.5		-10	55
14025		40.68	9.38	0	40.5		-10	55
14045		40.79	9.38	0	40.5		-10	55
14060		40.79	9.38	0	40.5		-10	55
14065		41.05	9.38	0	40.5		-10	55
14085		41.07	9.38	0	40.5		-10	55
14105		41	9.38	0	40.5		-10	55
14120		41	9.38	0	40.5		-10	55
14125		41.16	9.38	0	40.5		-10	55
14145		41.24	9.38	0	40.5		-10	55
14165		41.5	9.38	0	40.5		-10	55
14185		41.55	9.55	0	40.5		-10	55
14205		41.61	9.55	0	40.5		-10	55
14225		41.59	9.55	0	40.5		-10	55
14245		41.94	9.55	0	40.5		-10	55
14265		42.23	9.55	0	40.5		-10	55
14285		42.51	9.55	0	40.5		-10	55
14305		42.37	9.55	0	40.5		-10	55
14310		42.37	9.55	0	40.5		-10	55
14325		42.67	9.55	0	40.5		-10	55
14345		42.84	9.55	0	40.5		-10	55
14365		43.14	9.55	0	40.5		-10	55
14375		43.14	9.55	0	40.5		-10	55
14385		43.4	9.55	0	40.5		-10	55
14405		43.3	9.55	0	40.5		-10	55
14425		43.49	9.55	0	40.5		-10	55
14435		43.49	9.55	0	40.5		-10	55
14445		43.88	9.55	0	40.5		-10	55
14465		44.23	9.55	0	40.5		-10	55
14485		44.37	9.55	0	40.5		-10	55
14495		44.37	9.55	0	40.5		-10	55
14505		44.33	9.55	0	40.5		-10	55
14525		44.53	9.55	0	40.5		-10	55
14545		44.96	9.55	0	40.5		-10	55
14560		44.96	9.55	0	40.5		-10	55
14565		45.23	9.55	0	40.5		-10	55
14585		45.41	9.55	0	40.5		-10	55
14605		45.34	9.55	0	40.5		-10	55
14620		45.34	9.55	0	40.5		-10	55
14625		45.55	9.55	0	40.5		-10	55
14645		45.96	9.55	0	40.5		-10	55
14665		46.33	9.55	0	40.5		-10	55
14685		46.35	9.55	0	40.5		-10	55
14705		46.52	9.55	0	40.5		-10	55
14725		46.58	9.55	0	40.5		-10	55
14745		46.98	9.55	0	40.5		-10	55
14765		47.28	9.55	0	40.5		-10	55
14785		47.48	9.55	0	40.5		-10	55
14805		47.47	9.55	0	40.5		-10	55
14810		47.47	9.55	0	40.5		-10	55
14825		47.48	9.55	0	40.5		-10	55
14845		48.1	9.55	0	40.5		-10	55
14865		48.18	9.55	0	40.5		-10	55
14870		48.18	9.55	0	40.5		-10	55
14885		48.37	9.55	0	40.5		-10	55
14905		48.46	9.55	0	40.5		-10	55
14925		48.56	9.55	0	40.5		-10	55
14935		48.56	9.55	0	40.5		-10	55
14945		48.86	9.55	0	40.5		-10	55
14965		49.24	9.55	0	40.5		-10	55
14985		49.26	9.55	0	40.5		-10	55
14995		49.26	9.55	0	40.5		-10	55
15005		49.37	9.55	0	40.5		-10	55
15025		49.39	9.55	0	40.5		-10	55
15045		49.7	9.55	0	40.5		-10	55
15060		49.7	9.55	0	40.5		-10	55
15065		49.82	9.55	0	40.5		-10	55
15085		49.99	9.55	0	40.5		-10	55
15105		49.88	9.55	0	40.5		-10	55
15120		49.88	9.55	0	40.5		-10	55
15125		50.1	9.55	0	40.5		-10	55
15145		50.21	9.55	0	40.5		-10	55
15165		50.38	9.55	0	40.5		-10	55
15185		50.47	9.58	0	40.5		-10	55
15205		50.35	9.58	0	40.5		-10	55
15225		50.43	9.58	0	40.5		-10	55
15245		50.47	9.58	0	40.5		-10	55
15265		50.63	9.58	0	40.5		-10	55
15285		50.71	9.58	0	40.5		-10	55
15305		50.47	9.58	0	40.5		-10	55
15310		50.47	9.58	0	40.5		-10	55
15325		50.59	9.58	0	40.5		-10	55
15345		50.55	9.58	0	40.5		-10	55
15365		50.63	9.58	0	40.5		-10	55
15370		50.63	9.58	0	40.5		-10	55
15385		50.49	9.58	0	40.5		-10	55
15405		50.24	9.58	0	40.5		-10	55
15425		50.17	9.58	0	40.5		-10	55
15430		50.17	9.58	0	40.5		-10	55
15445		50.19	9.58	0	40.5		-10	55
15465		50.2	9.58	0	40.5		-10	55
15485		49.87	9.58	0	40.5		-10	55
15495		49.87	9.58	0	40.5		-10	55
15505		49.59	9.58	0	40.5		-10	55
15525		49.12	9.58	0	40.5		-10	55
15545		49.22	9.58	0	40.5		-10	55
15560		49.22	9.58	0	40.5		-10	55
15565		49.19	9.58	0	40.5		-10	55
15585		48.85	9.58	0	40.5		-10	55
15605		48.45	9.58	0	40.5		-10	55
15620		48.45	9.58	0	40.5		-10	55
15625		48.19	9.58	0	40.5		-10	55
15645		48.13	9.58	0	40.5		-10	55
15665		47.72	9.58	0	40.5		-10	55
15685		47.67	9.6	0	40.5		-10	55
15705		47.43	9.6	0	40.5		-10	55
15725		47.07	9.6	0	40.5		-10	55
15745		46.94	9.6	0	40.5		-10	55
15765		46.7	9.6	0	40.5		-10	55
15785		46.36	9.6	0	40.5		-10	55
15805		45.98	9.6	0	40.5		-10	55
15825		45.82	9.6	0	40.5		-10	55
15845		45.75	9.6	0	40.5		-10	55
15865		45.71	9.6	0	40.5		-10	55
15870		45.71	9.6	0	40.5		-10	55
15885		45.39	9.6	0	40.5		-10	55
15905		45.18	9.6	0	40.5		-10	55
15925		44.85	9.6	0	40.5		-10	55
15930		44.85	9.6	0	40.5		-10	55
15945		44.79	9.6	0	40.5		-10	55
15965		44.68	9.6	0	40.5		-10	55
15985		44.49	9.6	0	40.5		-10	55
15995		44.49	9.6	0	40.5		-10	55
16005		44.31	9.6	0	40.5		-10	55
16025		44.05	9.6	0	40.5		-10	55
16045		43.94	9.6	0	40.5		-10	55
16055		43.94	9.6	0	40.5		-10	55
16065		43.96	9.6	0	40.5		-10	55
16085		43.68	9.6	0	40.5		-10	55
16105		43.45	9.6	0	40.5		-10	55
16120		43.45	9.6	0	40.5		-10	55
16125		43.05	9.6	0	40.5		-10	55
16145		43.17	9.6	0	40.5		-10	55
16165		43.06	9.6	0	40.5		-10	55
16180		43.06	9.6	0	40.5		-10	55
16185		43.04	9.6	0	40.5		-10	55
16205		42.56	9.6	0	40.5		-10	55
16225		42.4	9.6	0	40.5		-10	55
16245		42.39	9.8	0	40.5		-10	55
16265		42.29	9.8	0	40.5		-10	55
16285		42.07	9.8	0	40.5		-10	55
16305		41.78	9.8	0	40.5		-10	55
16325		41.56	9.8	0	40.5		-10	55
16345		41.52	9.8	0	40.5		-10	55
16365		41.52	9.8	0	40.5		-10	55
16370		41.52	9.8	0	40.5		-10	55
16385		41.37	9.8	0	40.5		-10	55
16405		41.21	9.8	0	40.5		-10	55
16425		41.02	9.8	0	40.5		-10	55
16430		41.02	9.8	0	40.5		-10	55
16445		40.86	9.8	0	40.5		-10	55
16465		41.06	9.8	0	40.5		-10	55
16485		40.93	9.8	0	40.5		-10	55
16495		40.93	9.8	0	40.5		-10	55
16505		40.76	9.8	0	40.5		-10	55
16525		40.59	9.8	0	40.5		-10	55
16545		40.79	9.8	0	40.5		-10	55
16555		40.79	9.8	0	40.5		-10	55
16565		40.77	9.8	0	40.5		-10	55
16585		40.72	9.8	0	40.5		-10	55
16605		40.56	9.8	0	40.5		-10	55
16620		40.56	9.8	0	40.5		-10	55
16625		40.44	9.8	0	40.5		-10	55
16645		40.71	9.8	0	40.5		-10	55
16665		40.92	9.8	0	40.5		-10	55
16680		40.92	9.8	0	40.5		-10	55
16685		40.53	9.8	0	40.5		-10	55
16705		40.73	9.8	0	40.5		-10	55
16725		40.55	9.8	0	40.5		-10	55
16745		40.77	9.87	0	40.5		-10	55
16765		41.01	9.87	0	40.5		-10	55
16785		40.89	9.87	0	40.5		-10	55
16805		40.79	9.87	0	40.5		-10	55
16825		40.82	9.87	0	40.5		-10	55
16845		41.16	9.87	0	40.5		-10	55
16865		41.39	9.87	0	40.5		-10	55
16870		41.39	9.87	0	40.5		-10	55
16885		41.41	9.87	0	40.5		-10	55
16905		41.52	9.87	0	40.5		-10	55
16925		41.6	9.87	0	40.5		-10	55
16930		41.6	9.87	0	40.5		-10	55
16945		41.85	9.87	0	40.5		-10	55
16965		42.02	9.87	0	40.5		-10	55
16985		42.28	9.87	0	40.5		-10	55
16995		42.28	9.87	0	40.5		-10	55
17005		42.21	9.87	0	40.5		-10	55
17025		42.33	9.87	0	40.5		-10	55
17045		42.73	9.87	0	40.5		-10	55
17065		43.24	9.87	0	40.5		-10	55
17070		43.24	9.87	0	40.5		-10	55
17085		43.3	9.87	0	40.5		-10	55
17105		43.27	9.87	0	40.5		-10	55
17115		43.27	9.87	0	40.5		-10	55
17125		43.36	9.87	0	40.5		-10	55
17145		43.9	9.87	0	40.5		-10	55
17165		44.08	9.87	0	40.5		-10	55
17180		44.08	9.87	0	40.5		-10	55
17185		44.27	9.87	0	40.5		-10	55
17205		44.27	9.87	0	40.5		-10	55
17225		44.55	9.87	0	40.5		-10	55
17240		44.55	9.87	0	40.5		-10	55
17245		44.9	9.87	0	40.5		-10	55
17265		45.16	9.87	0	40.5		-10	55
17285		45.42	9.87	0	40.5		-10	55
17305		45.48	9.97	0	40.5		-10	55
17325		45.73	9.97	0	40.5		-10	55
17345		45.94	9.97	0	40.5		-10	55
17365		46.24	9.97	0	40.5		-10	55
17385		46.49	9.97	0	40.5		-10	55
17405		46.59	9.97	0	40.5		-10	55
17425		46.59	9.97	0	40.5		-10	55
17430		46.59	9.97	0	40.5		-10	55
17445		46.98	9.97	0	40.5		-10	55
17465		47.3	9.97	0	40.5		-10	55
17485		47.51	9.97	0	40.5		-10	55
17490		47.51	9.97	0	40.5		-10	55
17505		47.5	9.97	0	40.5		-10	55
17525		47.64	9.97	0	40.5		-10	55
17545		47.96	9.97	0	40.5		-10	55
17555		47.96	9.97	0	40.5		-10	55
17565		48.28	9.97	0	40.5		-10	55
17585		48.5	9.97	0	40.5		-10	55
17605		48.33	9.97	0	40.5		-10	55
17615		48.33	9.97	0	40.5		-10	55
17625		48.63	9.97	0	40.5		-10	55
17645		48.94	9.97	0	40.5		-10	55
17665		49.23	9.97	0	40.5		-10	55
17680		49.23	9.97	0	40.5		-10	55
17685		49.36	9.97	0	40.5		-10	55
17705		49.36	9.97	0	40.5		-10	55
17725		49.53	9.97	0	40.5		-10	55
17740		49.53	9.97	0	40.5		-10	55
17745		49.75	9.97	0	40.5		-10	55
17765		50.07	9.97	0	40.5		-10	55
17785		50.02	9.97	0	40.5		-10	55
17805		50	10.06	0	40.5		-10	55
17825		49.99	10.06	0	40.5		-10	55
17845		50.34	10.06	0	40.5		-10	55
17865		50.54	10.06	0	40.5		-10	55
17885		50.42	10.06	0	40.5		-10	55
17905		50.53	10.06	0	40.5		-10	55
17925		50.31	10.06	0	40.5		-10	55
17930		50.31	10.06	0	40.5		-10	55
17945		50.52	10.06	0	40.5		-10	55
17965		50.77	10.06	0	40.5		-10	55
17985		50.59	10.06	0	40.5		-10	55
17990		50.59	10.06	0	40.5		-10	55
18005		50.63	10.06	0	40.5		-10	55
18025		50.53	10.06	0	40.5		-10	55
18045		50.42	10.06	0	40.5		-10	55
18055		50.42	10.06	0	40.5		-10	55
18065		50.51	10.06	0	40.5		-10	55
18085		50.45	10.06	0	40.5		-10	55
18105		50.36	10.06	0	40.5		-10	55
18115		50.36	10.06	0	40.5		-10	55
18125		50.25	10.06	0	40.5		-10	55
18145		50.04	10.06	0	40.5		-10	55
18165		49.98	10.06	0	40.5		-10	55
18180		49.98	10.06	0	40.5		-10	55
18185		49.93	10.06	0	40.5		-10	55
18205		49.61	10.06	0	40.5		-10	55
18225		49.33	10.06	0	40.5		-10	55
18240		49.33	10.06	0	40.5		-10	55
18245		49.27	10.06	0	40.5		-10	55
18265		49.06	10.06	0	40.5		-10	55
18285		48.84	10.06	0	40.5		-10	55
18305		48.68	10.06	0	40.5		-10	55
18325		48.12	10.06	0	40.5		-10	55
18345		47.97	10.06	0	40.5		-10	55
18365		47.96	10.06	0	40.5		-10	55
18385		47.74	10.06	0	40.5		-10	55
18405		47.3	10.06	0	40.5		-10	55
18425		46.99	10.06	0	40.5		-10	55
18445		46.93	10.06	0	40.5		-10	55
18465		46.87	10.06	0	40.5		-10	55
18485		46.58	10.06	0	40.5		-10	55
18490		46.58	10.06	0	40.5		-10	55
18505		46.15	10.06	0	40.5		-10	55
18525		45.96	10.06	0	40.5		-10	55
18545		45.94	10.06	0	40.5		-10	55
18550		45.94	10.06	0	40.5		-10	55
18565		45.71	10.06	0	40.5		-10	55
18585		45.69	10.06	0	40.5		-10	55
18605		45.16	10.06	0	40.5		-10	55
18615		45.16	10.06	0	40.5		-10	55
18625		45.12	10.06	0	40.5		-10	55
18645		44.85	10.06	0	40.5		-10	55
18665		44.88	10.06	0	40.5		-10	55
18675		44.88	10.06	0	40.5		-10	55
18685		44.51	10.06	0	40.5		-10	55
18705		44.27	10.06	0	40.5		-10	55
18725		44.06	10.06	0	40.5		-10	55
18740		44.06	10.06	0	40.5		-10	55
18745		44.03	10.06	0	40.5		-10	55
18765		44.07	10.06	0	40.5		-10	55
18785		43.87	10.06	0	40.5		-10	55
18800		43.87	10.06	0	40.5		-10	55
18805		43.59	10.06	0	40.5		-10	55
18825		43.35	10.06	0	40.5		-10	55
18845		43.15	10.06	0	40.5		-10	55
18865		43.12	9.84	0	40.5		-10	55
18885		42.97	9.84	0	40.5		-10	55
18905		42.59	9.84	0	40.5		-10	55
18925		42.42	9.84	0	40.5		-10	55
18945		42.39	9.84	0	40.5		-10	55
18965		42.47	9.84	0	40.5		-10	55
18985		42.24	9.84	0	40.5		-10	55
18990		42.24	9.84	0	40.5		-10	55
19005		41.8	9.84	0	40.5		-10	55
19025		41.55	9.84	0	40.5		-10	55
19045		41.64	9.84	0	40.5		-10	55
19050		41.64	9.84	0	40.5		-10	55
19065		41.58	9.84	0	40.5		-10	55
19085		41.43	9.84	0	40.5		-10	55
19105		41.2	9.84	0	40.5		-10	55
19115		41.2	9.84	0	40.5		-10	55
19125		41.02	9.84	0	40.5		-10	55
19145		41.04	9.84	0	40.5		-10	55
19165		41.11	9.84	0	40.5		-10	55
19175		41.11	9.84	0	40.5		-10	55
19185		41.03	9.84	0	40.5		-10	55
19205		40.75	9.84	0	40.5		-10	55
19225		40.61	9.84	0	40.5		-10	55
19240		40.61	9.84	0	40.5		-10	55
19245		40.73	9.84	0	40.5		-10	55
19265		40.84	9.84	0	40.5		-10	55
19285		40.69	9.84	0	40.5		-10	55
19300		40.69	9.84	0	40.5		-10	55
19305		40.54	9.84	0	40.5		-10	55
19325		40.51	9.84	0	40.5		-10	55
19345		40.49	9.84	0	40.5		-10	55
19365		40.69	10.44	0	40.5		-10	55
19385		40.72	10.44	0	40.5		-10	55
19405		40.49	10.44	0	40.5		-10	55
19425		40.53	10.44	0	40.5		-10	55
19445		40.56	10.44	0	40.5		-10	55
19465		40.77	10.44	0	40.5		-10	55
19485		40.76	10.44	0	40.5		-10	55
19490		40.76	10.44	0	40.5		-10	55
19505		40.74	10.44	0	40.5		-10	55
19525		40.8	10.44	0	40.5		-10	55
19545		40.94	10.44	0	40.5		-10	55
19550		40.94	10.44	0	40.5		-10	55
19565		41.07	10.44	0	40.5		-10	55
19585		41.19	10.44	0	40.5		-10	55
19605		40.99	10.44	0	40.5		-10	55
19615		40.99	10.44	0	40.5		-10	55
19625		41.11	10.44	0	40.5		-10	55
19645		41.42	10.44	0	40.5		-10	55
19665		41.69	10.44	0	40.5		-10	55
19675		41.69	10.44	0	40.5		-10	55
19685		41.95	10.44	0	40.5		-10	55
19705		41.89	10.44	0	40.5		-10	55
19725		42.08	10.44	0	40.5		-10	55
19740		42.08	10.44	0	40.5		-10	55
19745		42.32	10.44	0	40.5		-10	55
19765		42.72	10.44	0	40.5		-10	55
19785		42.76	10.44	0	40.5		-10	55
19800		42.76	10.44	0	40.5		-10	55
19805		42.99	10.44	0	40.5		-10	55
19825		42.92	10.44	0	40.5		-10	55
19845		43.51	10.44	0	40.5		-10	55
19860		43.51	10.44	0	40.5		-10	55
19865		43.75	10.44	0	40.5		-10	55
19885		43.85	10.44	0	40.5		-10	55
19905		43.89	10.44	0	40.5		-10	55
19925		44.23	10.12	0	40.5		-10	55
19945		44.51	10.12	0	40.5		-10	55
19965		44.78	10.12	0	40.5		-10	55
19985		44.74	10.12	0	40.5		-10	55
20005		44.98	10.12	0	40.5		-10	55
20025		45.09	10.12	0	40.5		-10	55
20045		45.6	10.12	0	40.5		-10	55
20050		45.6	10.12	0	40.5		-10	55
20065		45.91	10.12	0	40.5		-10	55
20085		46.03	10.12	0	40.5		-10	55
20105		46.16	10.12	0	40.5		-10	55
20110		46.16	10.12	0	40.5		-10	55
20125		46.3	10.12	0	40.5		-10	55
20145		46.54	10.12	0	40.5		-10	55
20165		47	10.12	0	40.5		-10	55
20175		47	10.12	0	40.5		-10	55
20185		47.19	10.12	0	40.5		-10	55
20205		47.12	10.12	0	40.5		-10	55
20225		47.07	10.12	0	40.5		-10	55
20235		47.07	10.12	0	40.5		-10	55
20245		47.63	10.12	0	40.5		-10	55
20265		47.97	10.12	0	40.5		-10	55
20285		48.01	10.12	0	40.5		-10	55
20300		48.01	10.12	0	40.5		-10	55
20305		48.12	10.12	0	40.5		-10	55
20325		48.28	10.12	0	40.5		-10	55
20345		48.24	10.12	0	40.5		-10	55
20360		48.24	10.12	0	40.5		-10	55
20365		48.8	10.12	0	40.5		-10	55
20385		48.9	10.12	0	40.5		-10	55
20405		49.1	10.12	0	40.5		-10	55
20425		49.03	10.24	0	40.5		-10	55
20445		49.28	10.24	0	40.5		-10	55
20465		49.63	10.24	0	40.5		-10	55
20485		49.82	10.24	0	40.5		-10	55
20505		49.65	10.24	0	40.5		-10	55
20525		49.89	10.24	0	40.5		-10	55
20545		49.98	10.24	0	40.5		-10	55
20550		49.98	10.24	0	40.5		-10	55
20565		50.24	10.24	0	40.5		-10	55
20585		50.33	10.24	0	40.5		-10	55
20605		50.29	10.24	0	40.5		-10	55
20610		50.29	10.24	0	40.5		-10	55
20625		50.23	10.24	0	40.5		-10	55
20645		50.38	10.24	0	40.5		-10	55
20665		50.43	10.24	0	40.5		-10	55
20675		50.43	10.24	0	40.5		-10	55
20685		50.45	10.24	0	40.5		-10	55
20705		50.34	10.24	0	40.5		-10	55
20725		50.43	10.24	0	40.5		-10	55
20735		50.43	10.24	0	40.5		-10	55
20745		50.65	10.24	0	40.5		-10	55
20765		50.59	10.24	0	40.5		-10	55
20785		50.47	10.24	0	40.5		-10	55
20800		50.47	10.24	0	40.5		-10	55
20805		50.29	10.24	0	40.5		-10	55
20825		50.17	10.24	0	40.5		-10	55
20845		50.38	10.24	0	40.5		-10	55
20860		50.38	10.24	0	40.5		-10	55
20865		50.38	10.24	0	40.5		-10	55
20885		50.21	10.24	0	40.5		-10	55
20905		49.89	10.24	0	40.5		-10	55
20925		49.68	10.31	0	40.5		-10	55
20945		49.61	10.31	0	40.5		-10	55
20965		49.69	10.31	0	40.5		-10	55
20985		49.31	10.31	0	40.5		-10	55
21005		48.96	10.31	0	40.5		-10	55
21025		48.78	10.31	0	40.5		-10	55
21045		48.73	10.31	0	40.5		-10	55
21065		48.56	10.31	0	40.5		-10	55
21085		48.28	10.31	0	40.5		-10	55
21105		48.01	10.31	0	40.5		-10	55
21110		48.01	10.31	0	40.5		-10	55
21125		47.78	10.31	0	40.5		-10	55
21145		47.58	10.31	0	40.5		-10	55
21165		47.51	10.31	0	40.5		-10	55
21175		47.51	10.31	0	40.5		-10	55
21185		47.25	10.31	0	40.5		-10	55
21205		46.64	10.31	0	40.5		-10	55
21225		46.64	10.31	0	40.5		-10	55
21235		46.64	10.31	0	40.5		-10	55
21245		46.29	10.31	0	40.5		-10	55
21265		46.43	10.31	0	40.5		-10	55
21285		46.11	10.31	0	40.5		-10	55
21300		46.11	10.31	0	40.5		-10	55
21305		45.77	10.31	0	40.5		-10	55
21325		45.45	10.31	0	40.5		-10	55
21345		45.44	10.31	0	40.5		-10	55
21360		45.44	10.31	0	40.5		-10	55
21365		45.36	10.31	0	40.5		-10	55
21385		45.3	10.31	0	40.5		-10	55
21405		44.76	10.31	0	40.5		-10	55
21420		44.76	10.31	0	40.5		-10	55
21425		44.47	10.31	0	40.5		-10	55
21445		44.54	10.31	0	40.5		-10	55
21465		44.33	10.31	0	40.5		-10	55
21485		44.21	10.43	0	40.5		-10	55
21505		43.81	10.43	0	40.5		-10	55
21525		43.71	10.43	0	40.5		-10	55
21545		43.58	10.43	0	40.5		-10	55
21565		43.67	10.43	0	40.5		-10	55
21585		43.5	10.43	0	40.5		-10	55
21605		43.09	10.43	0	40.5		-10	55
21610		43.09	10.43	0	40.5		-10	55
21625		42.82	10.43	0	40.5		-10	55
21645		42.82	10.43	0	40.5		-10	55
21665		42.9	10.43	0	40.5		-10	55
21670		42.9	10.43	0	40.5		-10	55
21685		42.66	10.43	0	40.5		-10	55
21705		42.3	10.43	0	40.5		-10	55
21725		42.05	10.43	0	40.5		-10	55
21735		42.05	10.43	0	40.5		-10	55
21745		41.94	10.43	0	40.5		-10	55
21765		42.1	10.43	0	40.5		-10	55
21785		41.77	10.43	0	40.5		-10	55
21795		41.77	10.43	0	40.5		-10	55
21805		41.62	10.43	0	40.5		-10	55
21825		41.34	10.43	0	40.5		-10	55
21845		41.24	10.43	0	40.5		-10	55
21860		41.24	10.43	0	40.5		-10	55
21865		41.37	10.43	0	40.5		-10	55
21885		41.08	10.43	0	40.5		-10	55
21905		40.9	10.43	0	40.5		-10	55
21920		40.9	10.43	0	40.5		-10	55
21925		40.83	10.43	0	40.5		-10	55
21945		40.87	10.43	0	40.5		-10	55
21965		41.02	10.43	0	40.5		-10	55
21985		40.83	10.49	0	40.5		-10	55
22005		40.53	10.49	0	40.5		-10	55
22025		40.63	10.49	0	40.5		-10	55
22045		40.54	10.49	0	40.5		-10	55
22065		40.68	10.49	0	40.5		-10	55
22085		40.68	10.49	0	40.5		-10	55
22105		40.51	10.49	0	40.5		-10	55
22110		40.51	10.49	0	40.5		-10	55
22125		40.38	10.49	0	40.5		-10	55
22145		40.44	10.49	0	40.5		-10	55
22165		40.68	10.49	0	40.5		-10	55
22170		40.68	10.49	0	40.5		-10	55
22185		40.69	10.49	0	40.5		-10	55
22205		40.51	10.49	0	40.5		-10	55
22225		40.54	10.49	0	40.5		-10	55
22235		40.54	10.49	0	40.5		-10	55
22245		40.59	10.49	0	40.5		-10	55
22265		40.87	10.49	0	40.5		-10	55
22285		40.96	10.49	0	40.5		-10	55
22295		40.96	10.49	0	40.5		-10	55
22305		40.76	10.49	0	40.5		-10	55
22325		41.02	10.49	0	40.5		-10	55
22345		41.16	10.49	0	40.5		-10	55
22355		41.16	10.49	0	40.5		-10	55
22365		41.41	10.49	0	40.5		-10	55
22385		41.64	10.49	0	40.5		-10	55
22405		41.59	10.49	0	40.5		-10	55
22420		41.59	10.49	0	40.5		-10	55
22425		41.77	10.49	0	40.5		-10	55
22445		42.1	10.49	0	40.5		-10	55
22465		42.31	10.49	0	40.5		-10	55
22485		42.48	10.53	0	40.5		-10	55
22505		42.44	10.53	0	40.5		-10	55
22525		42.6	10.53	0	40.5		-10	55
22545		42.93	10.53	0	40.5		-10	55
22565		43.42	10.53	0	40.5		-10	55
22585		43.54	10.53	0	40.5		-10	55
22605		43.62	10.53	0	40.5		-10	55
22610		43.62	10.53	0	40.5		-10	55
22625		43.68	10.53	0	40.5		-10	55
22645		43.96	10.53	0	40.5		-10	55
22665		44.31	10.53	0	40.5		-10	55
22670		44.31	10.53	0	40.5		-10	55
22685		44.55	10.53	0	40.5		-10	55
22705		44.54	10.53	0	40.5		-10	55
22725		44.71	10.53	0	40.5		-10	55
22730		44.71	10.53	0	40.5		-10	55
22745		45	10.53	0	40.5		-10	55
22765		45.42	10.53	0	40.5		-10	55
22785		45.58	10.53	0	40.5		-10	55
22795		45.58	10.53	0	40.5		-10	55
22805		45.61	10.53	0	40.5		-10	55
22825		46.05	10.53	0	40.5		-10	55
22845		46.15	10.53	0	40.5		-10	55
22855		46.15	10.53	0	40.5		-10	55
22865		46.49	10.53	0	40.5		-10	55
22885		46.77	10.53	0	40.5		-10	55
22905		46.75	10.53	0	40.5		-10	55
22920		46.75	10.53	0	40.5		-10	55
22925		47.06	10.53	0	40.5		-10	55
22945		47.19	10.53	0	40.5		-10	55
22965		47.61	10.53	0	40.5		-10	55
22980		47.61	10.53	0	40.5		-10	55
22985		47.8	10.53	0	40.5		-10	55
23005		47.81	10.53	0	40.5		-10	55
23025		47.85	10.53	0	40.5		-10	55
23045		48.31	10.64	0	40.5		-10	55
23065		48.59	10.64	0	40.5		-10	55
23085		48.58	10.64	0	40.5		-10	55
23105		48.75	10.64	0	40.5		-10	55
23125		48.82	10.64	0	40.5		-10	55
23145		49.07	10.64	0	40.5		-10	55
23165		49.49	10.64	0	40.5		-10	55
23170		49.49	10.64	0	40.5		-10	55
23185		49.53	10.64	0	40.5		-10	55
23205		49.43	10.64	0	40.5		-10	55
23225		49.41	10.64	0	40.5		-10	55
23230		49.41	10.64	0	40.5		-10	55
23245		49.8	10.64	0	40.5		-10	55
23265		50.05	10.64	0	40.5		-10	55
23285		50.17	10.64	0	40.5		-10	55
23295		50.17	10.64	0	40.5		-10	55
23305		49.97	10.64	0	40.5		-10	55
23325		49.95	10.64	0	40.5		-10	55
23345		50.23	10.64	0	40.5		-10	55
23355		50.23	10.64	0	40.5		-10	55
23365		50.38	10.64	0	40.5		-10	55
23385		50.35	10.64	0	40.5		-10	55
23405		50.24	10.64	0	40.5		-10	55
23420		50.24	10.64	0	40.5		-10	55
23425		50.29	10.64	0	40.5		-10	55
23445		50.45	10.64	0	40.5		-10	55
23465		50.55	10.64	0	40.5		-10	55
23480		50.55	10.64	0	40.5		-10	55
23485		50.3	10.64	0	40.5		-10	55
23505		50.33	10.64	0	40.5		-10	55
23525		50.29	10.64	0	40.5		-10	55
23545		50.32	10.53	0	40.5		-10	55
23565		50.5	10.53	0	40.5		-10	55
23585		50.39	10.53	0	40.5		-10	55
23605		50.09	10.53	0	40.5		-10	55
23625		50.21	10.53	0	40.5		-10	55
23645		50.16	10.53	0	40.5		-10	55
23665		50.18	10.53	0	40.5		-10	55
23670		50.18	10.53	0	40.5		-10	55
23685		50.01	10.53	0	40.5		-10	55
23705		49.72	10.53	0	40.5		-10	55
23725		49.4	10.53	0	40.5		-10	55
23730		49.4	10.53	0	40.5		-10	55
23745		49.52	10.53	0	40.5		-10	55
23765		49.4	10.53	0	40.5		-10	55
23785		49.05	10.53	0	40.5		-10	55
23795		49.05	10.53	0	40.5		-10	55
23805		48.83	10.53	0	40.5		-10	55
23825		48.64	10.53	0	40.5		-10	55
23845		48.69	10.53	0	40.5		-10	55
23855		48.69	10.53	0	40.5		-10	55
23865		48.54	10.53	0	40.5		-10	55
23885		48.04	10.53	0	40.5		-10	55
23905		47.72	10.53	0	40.5		-10	55
23920		47.72	10.53	0	40.5		-10	55
23925		47.36	10.53	0	40.5		-10	55
23945		47.18	10.53	0	40.5		-10	55
23965		47.19	10.53	0	40.5		-10	55
23980		47.19	10.53	0	40.5		-10	55
23985		46.95	10.53	0	40.5		-10	55
24005		46.54	10.53	0	40.5		-10	55
24025		46.21	10.53	0	40.5		-10	55
24040		46.21	10.53	0	40.5		-10	55
24045		46.15	10.53	0	40.5		-10	55
24065		46.1	10.53	0	40.5		-10	55
24085		45.76	10.53	0	40.5		-10	55
24105		45.41	10.71	0	40.5		-10	55
24125		45.21	10.71	0	40.5		-10	55
24145		45.29	10.71	0	40.5		-10	55
24165		45.11	10.71	0	40.5		-10	55
24185		44.96	10.71	0	40.5		-10	55
24205		44.52	10.71	0	40.5		-10	55
24225		44.32	10.71	0	40.5		-10	55
24230		44.32	10.71	0	40.5		-10	55
24245		44.4	10.71	0	40.5		-10	55
24265		44.26	10.71	0	40.5		-10	55
24285		44.07	10.71	0	40.5		-10	55
24290		44.07	10.71	0	40.5		-10	55
24305		43.85	10.71	0	40.5		-10	55
24325		43.54	10.71	0	40.5		-10	55
24345		43.5	10.71	0	40.5		-10	55
24355		43.5	10.71	0	40.5		-10	55
24365		43.54	10.71	0	40.5		-10	55
24385		43.22	10.71	0	40.5		-10	55
24405		42.84	10.71	0	40.5		-10	55
24415		42.84	10.71	0	40.5		-10	55
24425		42.76	10.71	0	40.5		-10	55
24445		42.64	10.71	0	40.5		-10	55
24465		42.72	10.71	0	40.5		-10	55
24480		42.72	10.71	0	40.5		-10	55
24485		42.39	10.71	0	40.5		-10	55
24505		42.12	10.71	0	40.5		-10	55
24525		41.88	10.71	0	40.5		-10	55
24540		41.88	10.71	0	40.5		-10	55
24545		41.92	10.71	0	40.5		-10	55
24565		41.87	10.71	0	40.5		-10	55
24585		41.59	10.71	0	40.5		-10	55
24605		41.26	10.64	0	40.5		-10	55
24625		41.22	10.64	0	40.5		-10	55
24645		41.25	10.64	0	40.5		-10	55
24665		41.22	10.64	0	40.5		-10	55
24685		41.12	10.64	0	40.5		-10	55
24705		40.9	10.64	0	40.5		-10	55
24725		40.64	10.64	0	40.5		-10	55
24730		40.64	10.64	0	40.5		-10	55
24745		40.8	10.64	0	40.5		-10	55
24765		40.77	10.64	0	40.5		-10	55
24785		40.82	10.64	0	40.5		-10	55
24790		40.82	10.64	0	40.5		-10	55
24805		40.51	10.64	0	40.5		-10	55
24825		40.54	10.64	0	40.5		-10	55
24845		40.43	10.64	0	40.5		-10	55
24855		40.43	10.64	0	40.5		-10	55
24865		40.7	10.64	0	40.5		-10	55
24885		40.48	10.64	0	40.5		-10	55
24905		40.33	10.64	0	40.5		-10	55
24915		40.33	10.64	0	40.5		-10	55
24925		40.41	10.64	0	40.5		-10	55
24945		40.45	10.64	0	40.5		-10	55
24965		40.67	10.64	0	40.5		-10	55
24980		40.67	10.64	0	40.5		-10	55
24985		40.54	10.64	0	40.5		-10	55
25005		40.45	10.64	0	40.5		-10	55
25025		40.41	10.64	0	40.5		-10	55
25040		40.41	10.64	0	40.5		-10	55
25045		40.76	10.64	0	40.5		-10	55
25065		41.05	10.64	0	40.5		-10	55
25085		41.04	10.64	0	40.5		-10	55
25105		40.94	10.83	0	40.5		-10	55
25125		40.95	10.83	0	40.5		-10	55
25145		41.24	10.83	0	40.5		-10	55
25165		41.52	10.83	0	40.5		-10	55
25185		41.67	10.83	0	40.5		-10	55
25205		41.73	10.83	0	40.5		-10	55
25225		41.77	10.83	0	40.5		-10	55
25230		41.77	10.83	0	40.5		-10	55
25245		42.03	10.83	0	40.5		-10	55
25265		42.36	10.83	0	40.5		-10	55
25285		42.54	10.83	0	40.5		-10	55
25290		42.54	10.83	0	40.5		-10	55
25305		42.53	10.83	0	40.5		-10	55
25325		42.67	10.83	0	40.5		-10	55
25345		43.12	10.83	0	40.5		-10	55
25350		43.12	10.83	0	40.5		-10	55
25365		43.56	10.83	0	40.5		-10	55
25385		43.52	10.83	0	40.5		-10	55
25405		43.63	10.83	0	40.5		-10	55
25415		43.63	10.83	0	40.5		-10	55
25425		43.76	10.83	0	40.5		-10	55
25445		44.2	10.83	0	40.5		-10	55
25465		44.49	10.83	0	40.5		-10	55
25475		44.49	10.83	0	40.5		-10	55
25485		44.8	10.83	0	40.5		-10	55
25505		44.83	10.83	0	40.5		-10	55
25525		44.89	10.83	0	40.5		-10	55
25540		44.89	10.83	0	40.5		-10	55
25545		45.34	10.83	0	40.5		-10	55
25565		45.71	10.83	0	40.5		-10	55
25585		45.62	10.83	0	40.5		-10	55
25600		45.62	10.83	0	40.5		-10	55
25605		45.74	10.83	0	40.5		-10	55
25625		46.04	10.83	0	40.5		-10	55
25645		46.38	10.83	0	40.5		-10	55
25665		46.55	10.74	0	40.5		-10	55
25685		46.77	10.74	0	40.5		-10	55
25705		46.78	10.74	0	40.5		-10	55
25725		47.06	10.74	0	40.5		-10	55
25745		47.42	10.74	0	40.5		-10	55
25765		47.77	10.74	0	40.5		-10	55
25785		47.81	10.74	0	40.5		-10	55
25790		47.81	10.74	0	40.5		-10	55
25805		47.92	10.74	0	40.5		-10	55
25825		48.01	10.74	0	40.5		-10	55
25845		48.32	10.74	0	40.5		-10	55
25850		48.32	10.74	0	40.5		-10	55
25865		48.53	10.74	0	40.5		-10	55
25885		48.67	10.74	0	40.5		-10	55
25905		48.68	10.74	0	40.5		-10	55
25915		48.68	10.74	0	40.5		-10	55
25925		48.9	10.74	0	40.5		-10	55
25945		49.22	10.74	0	40.5		-10	55
25965		49.41	10.74	0	40.5		-10	55
25975		49.41	10.74	0	40.5		-10	55
25985		49.7	10.74	0	40.5		-10	55
26005		49.57	10.74	0	40.5		-10	55
26025		49.55	10.74	0	40.5		-10	55
26040		49.55	10.74	0	40.5		-10	55
26045		49.98	10.74	0	40.5		-10	55
26065		50.13	10.74	0	40.5		-10	55
26085		50	10.74	0	40.5		-10	55
26100		50	10.74	0	40.5		-10	55
26105		50.04	10.74	0	40.5		-10	55
26125		49.97	10.74	0	40.5		-10	55
26145		50.42	10.74	0	40.5		-10	55
26165		50.43	10.51	0	40.5		-10	55
26185		50.38	10.51	0	40.5		-10	55
26205		50.24	10.51	0	40.5		-10	55
26225		50.27	10.51	0	40.5		-10	55
26245		50.4	10.51	0	40.5		-10	55
26265		50.51	10.51	0	40.5		-10	55
26285		50.3	10.51	0	40.5		-10	55
26290		50.3	10.51	0	40.5		-10	55
26305		50.31	10.51	0	40.5		-10	55
26325		50.19	10.51	0	40.5		-10	55
26345		50.45	10.51	0	40.5		-10	55
26350		50.45	10.51	0	40.5		-10	55
26365		50.35	10.51	0	40.5		-10	55
26385		49.97	10.51	0	40.5		-10	55
26405		49.83	10.51	0	40.5		-10	55
26415		49.83	10.51	0	40.5		-10	55
26425		49.71	10.51	0	40.5		-10	55
26445		49.7	10.51	0	40.5		-10	55
26465		49.58	10.51	0	40.5		-10	55
26475		49.58	10.51	0	40.5		-10	55
26485		49.35	10.51	0	40.5		-10	55
26505		48.9	10.51	0	40.5		-10	55
26525		48.59	10.51	0	40.5		-10	55
26540		48.59	10.51	0	40.5		-10	55
26545		48.63	10.51	0	40.5		-10	55
26565		48.56	10.51	0	40.5		-10	55
26585		48.37	10.51	0	40.5		-10	55
26600		48.37	10.51	0	40.5		-10	55
26605		47.86	10.51	0	40.5		-10	55
26625		47.57	10.51	0	40.5		-10	55
26645		47.62	10.51	0	40.5		-10	55
26660		47.62	10.51	0	40.5		-10	55
26665		47.55	10.51	0	40.5		-10	55
26685		47.1	10.51	0	40.5		-10	55
26705		46.6	10.51	0	40.5		-10	55
26725		46.49	11.07	0	40.5		-10	55
26745		46.46	11.07	0	40.5		-10	55
26765		46.24	11.07	0	40.5		-10	55
26785		45.99	11.07	0	40.5		-10	55
26790		45.99	11.07	0	40.5		-10	55
26805		45.61	11.07	0	40.5		-10	55
26825		45.47	11.07	0	40.5		-10	55
26845		45.35	11.07	0	40.5		-10	55
26850		45.35	11.07	0	40.5		-10	55
26865		45.27	11.07	0	40.5		-10	55
26885		45.1	11.07	0	40.5		-10	55
26905		44.7	11.07	0	40.5		-10	55
26910		44.7	11.07	0	40.5		-10	55
26925		44.46	11.07	0	40.5		-10	55
26945		44.52	11.07	0	40.5		-10	55
26965		44.38	11.07	0	40.5		-10	55
26975		44.38	11.07	0	40.5		-10	55
26985		44.19	11.07	0	40.5		-10	55
27005		43.75	11.07	0	40.5		-10	55
27025		43.59	11.07	0	40.5		-10	55
27040		43.59	11.07	0	40.5		-10	55
27045		43.6	11.07	0	40.5		-10	55
27065		43.51	11.07	0	40.5		-10	55
27085		43.38	11.07	0	40.5		-10	55
27100		43.38	11.07	0	40.5		-10	55
27105		42.97	11.07	0	40.5		-10	55
27125		42.79	11.07	0	40.5		-10	55
27145		42.84	11.07	0	40.5		-10	55
27160		42.84	11.07	0	40.5		-10	55
27165		42.79	11.07	0	40.5		-10	55
27185		42.52	11.07	0	40.5		-10	55
27205		42.17	11.07	0	40.5		-10	55
27225		42.07	10.76	0	40.5		-10	55
27245		42	10.76	0	40.5		-10	55
27265		41.96	10.76	0	40.5		-10	55
27285		41.7	10.76	0	40.5		-10	55
27305		41.46	10.76	0	40.5		-10	55
27325		41.39	10.76	0	40.5		-10	55
27345		41.36	10.76	0	40.5		-10	55
27350		41.36	10.76	0	40.5		-10	55
27365		41.37	10.76	0	40.5		-10	55
27385		41.22	10.76	0	40.5		-10	55
27405		40.8	10.76	0	40.5		-10	55
27410		40.8	10.76	0	40.5		-10	55
27425		40.79	10.76	0	40.5		-10	55
27445		40.78	10.76	0	40.5		-10	55
27465		40.94	10.76	0	40.5		-10	55
27475		40.94	10.76	0	40.5		-10	55
27485		40.84	10.76	0	40.5		-10	55
27505		40.48	10.76	0	40.5		-10	55
27525		40.46	10.76	0	40.5		-10	55
27535		40.46	10.76	0	40.5		-10	55
27545		40.63	10.76	0	40.5		-10	55
27565		40.66	10.76	0	40.5		-10	55
27585		40.46	10.76	0	40.5		-10	55
27600		40.46	10.76	0	40.5		-10	55
27605		40.3	10.76	0	40.5		-10	55
27625		40.33	10.76	0	40.5		-10	55
27645		40.42	10.76	0	40.5		-10	55
27660		40.42	10.76	0	40.5		-10	55
27665		40.65	10.76	0	40.5		-10	55
27685		40.53	10.76	0	40.5		-10	55
27705		40.62	10.76	0	40.5		-10	55
27725		40.61	10.86	1	40.5		-10	55
27745		40.7	10.86	1	40.5		-10	55
27765		40.75	10.86	1	40.5		-10	55
27785		40.84	10.86	1	40.5		-10	55
27805		40.93	10.86	1	40.5		-10	55
27825		40.94	10.86	1	40.5		-10	55
27845		41.28	10.86	1	40.5		-10	55
27850		41.28	10.86	0	40.5		-10	55
27865		41.49	10.86	0	40.5		-10	55
27885		41.47	10.86	0	40.5		-10	55
27905		41.44	10.86	0	40.5		-10	55
27910		41.44	10.86	0	40.5		-10	55
27925		41.67	10.86	0	40.5		-10	55
27945		41.87	10.86	0	40.5		-10	55
27965		42.17	10.86	0	40.5		-10	55
27975		42.17	10.86	0	40.5		-10	55
27985		42.47	10.86	0	40.5		-10	55
28005		42.37	10.86	0	40.5		-10	55
28025		42.52	10.86	0	40.5		-10	55
28035		42.52	10.86	0	40.5		-10	55
28045		42.89	10.86	0	40.5		-10	55
28065		43.24	10.86	0	40.5		-10	55
28085		43.42	10.86	0	40.5		-10	55
28100		43.42	10.86	0	40.5		-10	55
28105		43.43	10.86	0	40.5		-10	55
28125		43.58	10.86	0	40.5		-10	55
28145		44.04	10.86	0	40.5		-10	55
28160		44.04	10.86	0	40.5		-10	55
28165		44.25	10.86	0	40.5		-10	55
28185		44.42	10.86	0	40.5		-10	55
28205		44.54	10.86	0	40.5		-10	55
28220		44.54	10.86	1	40.5		-10	55
28225		44.73	10.86	1	40.5		-10	55
28245		45.02	10.86	1	40.5		-10	55
28265		45.26	10.86	1	40.5		-10	55
28285		45.59	10.81	1	40.5		-10	55
28305		45.54	10.81	1	40.5		-10	55
28325		45.79	10.81	1	40.5		-10	55
28345		46.09	10.81	0	40.5		-10	55
28365		46.46	10.81	0	40.5		-10	55
28385		46.52	10.81	0	40.5		-10	55
28405		46.61	10.81	0	40.5		-10	55
28410		46.61	10.81	0	40.5		-10	55
28425		46.96	10.81	0	40.5		-10	55
28445		47.29	10.81	0	40.5		-10	55
28465		47.47	10.81	0	40.5		-10	55
28470		47.47	10.81	0	40.5		-10	55
28485		47.71	10.81	0	40.5		-10	55
28505		47.7	10.81	0	40.5		-10	55
28525		47.8	10.81	0	40.5		-10	55
28535		47.8	10.81	0	40.5		-10	55
28545		48.1	10.81	0	40.5		-10	55
28565		48.52	10.81	0	40.5		-10	55
28585		48.61	10.81	0	40.5		-10	55
28595		48.61	10.81	1	40.5		-10	55
28605		48.6	10.81	1	40.5		-10	55
28625		48.62	10.81	1	40.5		-10	55
28645		49.1	10.81	1	40.5		-10	55
28660		49.1	10.81	1	40.5		-10	55
28665		49.35	10.81	1	40.5		-10	55
28685		49.54	10.81	1	40.5		-10	55
28705		49.36	10.81	1	40.5		-10	55
28720		49.36	10.81	0	40.5		-10	55
28725		49.54	10.81	0	40.5		-10	55
28745		49.66	10.81	0	40.5		-10	55
28765		49.9	10.81	0	40.5		-10	55
28785		50.02	10.96	0	40.5		-10	55
28805		49.99	10.96	0	40.5		-10	55
28825		50.12	10.96	0	40.5		-10	55
28845		50.11	10.96	0	40.5		-10	55
28865		50.35	10.96	0	40.5		-10	55
28885		50.25	10.96	0	40.5		-10	55
28905		50.12	10.96	0	40.5		-10	55
28910		50.12	10.96	0	40.5		-10	55
28925		50.24	10.96	0	40.5		-10	55
28945		50.45	10.96	0	40.5		-10	55
28965		50.37	10.96	0	40.5		-10	55
28970		50.37	10.96	0	40.5		-10	55
28985		50.42	10.96	0	40.5		-10	55
29005		50.31	10.96	0	40.5		-10	55
29025		50.29	10.96	0	40.5		-10	55
29035		50.29	10.96	0	40.5		-10	55
29045		50.45	10.96	0	40.5		-10	55
29065		50.49	10.96	0	40.5		-10	55
29085		50.33	10.96	0	40.5		-10	55
29095		50.33	10.96	1	40.5		-10	55
29105		50.2	10.96	1	40.5		-10	55
29125		50.01	10.96	1	40.5		-10	55
29145		50.24	10.96	1	40.5		-10	55
29160		50.24	10.96	1	40.5		-10	55
29165		50.12	10.96	1	40.5		-10	55
29185		50.03	10.96	1	40.5		-10	55
29205		49.65	10.96	1	40.5		-10	55
29220		49.65	10.96	0	40.5		-10	55
29225		49.56	10.96	0	40.5		-10	55
29245		49.39	10.96	0	40.5		-10	55
29265		49.42	10.96	0	40.5		-10	55
29285		49.15	10.94	0	40.5		-10	55
29305		48.91	10.94	0	40.5		-10	55
29325		48.6	10.94	0	40.5		-10	55
29345		48.6	10.94	0	40.5		-10	55
29365		48.47	10.94	0	40.5		-10	55
29385		48.18	10.94	0	40.5		-10	55
29405		47.62	10.94	0	40.5		-10	55
29410		47.62	10.94	0	40.5		-10	55
29425		47.69	10.94	0	40.5		-10	55
29445		47.6	10.94	0	40.5		-10	55
29465		47.33	10.94	0	40.5		-10	55
29470		47.33	10.94	0	40.5		-10	55
29485		47.08	10.94	0	40.5		-10	55
29505		46.83	10.94	0	40.5		-10	55
29525		46.45	10.94	0	40.5		-10	55
29530		46.45	10.94	0	40.5		-10	55
29545		46.39	10.94	0	40.5		-10	55
29565		46.23	10.94	0	40.5		-10	55
29585		45.92	10.94	0	40.5		-10	55
29595		45.92	10.94	0	40.5		-10	55
29605		45.65	10.94	0	40.5		-10	55
29625		45.45	10.94	0	40.5		-10	55
29645		45.46	10.94	0	40.5		-10	55
29655		45.46	10.94	0	40.5		-10	55
29665		45.31	10.94	0	40.5		-10	55
29685		44.99	10.94	0	40.5		-10	55
29705		44.72	10.94	0	40.5		-10	55
29720		44.72	10.94	0	40.5		-10	55
29725		44.52	10.94	0	40.5		-10	55
29745		44.52	10.94	0	40.5		-10	55
29765		44.48	10.94	0	40.5		-10	55
29780		44.48	10.94	0	40.5		-10	55
29785		44.16	10.94	0	40.5		-10	55
29805		43.7	10.94	0	40.5		-10	55
29825		43.73	10.94	0	40.5		-10	55
29845		43.67	10.96	1	40.5		-10	55
29865		43.56	10.96	1	40.5		-10	55
29885		43.3	10.96	1	40.5		-10	55
29905		42.89	10.96	1	40.5		-10	55
29925		42.86	10.96	1	40.5		-10	55
29945		42.84	10.96	1	40.5		-10	55
29965		42.63	10.96	1	40.5		-10	55
29970		42.63	10.96	0	40.5		-10	55
29985		42.48	10.96	0	40.5		-10	55
30005		42.14	10.96	0	40.5		-10	55
30025		42	10.96	0	40.5		-10	55
30030		42	10.96	0	40.5		-10	55
30045		42.06	10.96	0	40.5		-10	55
30065		42.04	10.96	0	40.5		-10	55
30085		41.8	10.96	0	40.5		-10	55
30095		41.8	10.96	1	40.5		-10	55
30105		41.26	10.96	1	40.5		-10	55
30125		41.46	10.96	1	40.5		-10	55
30145		41.38	10.96	1	40.5		-10	55
30155		41.38	10.96	1	40.5		-10	55
30165		41.31	10.96	1	40.5		-10	55
30185		41.1	10.96	1	40.5		-10	55
30205		40.95	10.96	1	40.5		-10	55
30220		40.95	10.96	1	40.5		-10	55
30225		40.83	10.96	1	40.5		-10	55
30245		40.78	10.96	1	40.5		-10	55
30265		40.85	10.96	1	40.5		-10	55
30280		40.85	10.96	1	40.5		-10	55
30285		40.78	10.96	1	40.5		-10	55
30305		40.44	10.96	1	40.5		-10	55
30325		40.45	10.96	1	40.5		-10	55
30345		40.51	10.88	1	40.5		-10	55
30365		40.79	10.88	1	40.5		-10	55
30385		40.57	10.88	1	40.5		-10	55
30405		40.4	10.88	1	40.5		-10	55
30425		40.38	10.88	1	40.5		-10	55
30445		40.57	10.88	1	40.5		-10	55
30465		40.6	10.88	1	40.5		-10	55
30470		40.6	10.88	0	40.5		-10	55
30485		40.59	10.88	0	40.5		-10	55
30505		40.58	10.88	0	40.5		-10	55
30525		40.51	10.88	0	40.5		-10	55
30530		40.51	10.88	0	40.5		-10	55
30545		40.67	10.88	0	40.5		-10	55
30565		41	10.88	0	40.5		-10	55
30585		41.01	10.88	0	40.5		-10	55
30595		41.01	10.88	0	40.5		-10	55
30605		40.95	10.88	0	40.5		-10	55
30625		40.99	10.88	0	40.5		-10	55
30645		41.27	10.88	0	40.5		-10	55
30655		41.27	10.88	0	40.5		-10	55
30665		41.52	10.88	0	40.5		-10	55
30685		41.53	10.88	0	40.5		-10	55
30705		41.55	10.88	0	40.5		-10	55
30720		41.55	10.88	0	40.5		-10	55
30725		41.84	10.88	0	40.5		-10	55
30745		42.13	10.88	0	40.5		-10	55
30765		42.26	10.88	0	40.5		-10	55
30780		42.26	10.88	0	40.5		-10	55
30785		42.46	10.88	0	40.5		-10	55
30805		42.54	10.88	0	40.5		-10	55
30825		42.83	10.88	0	40.5		-10	55
30845		43.04	10.98	0	40.5		-10	55
30865		43.42	10.98	0	40.5		-10	55
30885		43.62	10.98	0	40.5		-10	55
30905		43.62	10.98	0	40.5		-10	55
30925		43.77	10.98	0	40.5		-10	55
30945		44.04	10.98	0	40.5		-10	55
30965		44.5	10.98	0	40.5		-10	55
30985		44.55	10.98	0	40.5		-10	55
31005		44.68	10.98	0	40.5		-10	55
31025		44.91	10.98	0	40.5		-10	55
31030		44.91	10.98	0	40.5		-10	55
31045		45.13	10.98	0	40.5		-10	55
31065		45.76	10.98	0	40.5		-10	55
31085		45.8	10.98	0	40.5		-10	55
31095		45.8	10.98	1	40.5		-10	55
31105		45.8	10.98	1	40.5		-10	55
31125		46.12	10.98	1	40.5		-10	55
31145		46.39	10.98	1	40.5		-10	55
31155		46.39	10.98	1	40.5		-10	55
31165		46.68	10.98	1	40.5		-10	55
31185		46.73	10.98	1	40.5		-10	55
31205		46.84	10.98	1	40.5		-10	55
31215		46.84	10.98	0	40.5		-10	55
31225		47.17	10.98	0	40.5		-10	55
31245		47.24	10.98	0	40.5		-10	55
31265		47.62	10.98	0	40.5		-10	55
31280		47.62	10.98	0	40.5		-10	55
31285		47.99	10.98	0	40.5		-10	55
31305		47.72	10.98	0	40.5		-10	55
31325		47.95	10.98	0	40.5		-10	55
31340		47.95	10.98	1	40.5		-10	55
31345		48.31	10.98	1	40.5		-10	55
31365		48.6	10.98	1	40.5		-10	55
31385		48.75	10.98	1	40.5		-10	55
31405		48.77	11.02	1	40.5		-10	55
31425		48.89	11.02	1	40.5		-10	55
31445		49.22	11.02	1	40.5		-10	55
31465		49.34	11.02	1	40.5		-10	55
31485		49.49	11.02	1	40.5		-10	55
31505		49.42	11.02	1	40.5		-10	55
31525		49.65	11.02	1	40.5		-10	55
31530		49.65	11.02	1	40.5		-10	55
31545		50.02	11.02	1	40.5		-10	55
31565		50.1	11.02	1	40.5		-10	55
31585		50.06	11.02	1	40.5		-10	55
31590		50.06	11.02	1	40.5		-10	55
31605		49.96	11.02	1	40.5		-10	55
31625		49.9	11.02	1	40.5		-10	55
31645		50.16	11.02	1	40.5		-10	55
31655		50.16	11.02	1	40.5		-10	55
31665		50.34	11.02	1	40.5		-10	55
31685		50.4	11.02	1	40.5		-10	55
31705		50.09	11.02	1	40.5		-10	55
31715		50.09	11.02	1	40.5		-10	55
31725		50.26	11.02	1	40.5		-10	55
31745		50.39	11.02	1	40.5		-10	55
31765		50.46	11.02	1	40.5		-10	55
31780		50.46	11.02	1	40.5		-10	55
31785		50.42	11.02	1	40.5		-10	55
31805		50.13	11.02	1	40.5		-10	55
31825		50.14	11.02	1	40.5		-10	55
31840		50.14	11.02	0	40.5		-10	55
31845		50.3	11.02	0	40.5		-10	55
31865		50.21	11.02	0	40.5		-10	55
31885		50.37	11.02	0	40.5		-10	55
31905		49.99	10.94	0	40.5		-10	55
31925		49.83	10.94	0	40.5		-10	55
31945		50.04	10.94	0	40.5		-10	55
31965		50.01	10.94	1	40.5		-10	55
31985		49.72	10.94	1	40.5		-10	55
32005		49.43	10.94	1	40.5		-10	55
32025		49.28	10.94	1	40.5		-10	55
32030		49.28	10.94	1	40.5		-10	55
32045		49.2	10.94	1	40.5		-10	55
32065		49.24	10.94	1	40.5		-10	55
32085		48.7	10.94	1	40.5		-10	55
32090		48.7	10.94	1	40.5		-10	55
32105		48.46	10.94	1	40.5		-10	55
32125		48.3	10.94	1	40.5		-10	55
32145		48.16	10.94	1	40.5		-10	55
32155		48.16	10.94	1	40.5		-10	55
32165		48.01	10.94	1	40.5		-10	55
32185		48.02	10.94	1	40.5		-10	55
32205		47.46	10.94	1	40.5		-10	55
[truncated: 787 more rows]
