# Supplementary material for: Clinical identification of the stimulus intensity to measure temporal summation of second pain
Source: Sci Rep. 2022 Jul 28;12:12915. doi: 10.1038/s41598-022-17171-6 (PMC9334644; doi:10.1038/s41598-022-17171-6)
Supplement: Supplementary file 2 — Supplementary Information 2. [file 41598_2022_17171_MOESM2_ESM.zip › 64 PT1.xlsx]

## Sheet: Sheet1
Timestamp [msec]	Heater [C]	Tec [C]	Water [C]	COVAS	Baseline [C]	Events	LimiterMin [C]	LimiterMax [C]
5		41.7
15		41.7	10.68	0	41.5		-10	55
25		41.93	10.68	0	41.5		-10	55
30		41.93	10.68	0	41.5		-10	55
45		41.79	10.68	0	41.5		-10	55
65		41.78	10.68	0	41.5		-10	55
85		41.5	10.68	0	41.5		-10	55
95		41.5	10.68	0	41.5		-10	55
105		41.8	10.68	0	41.5		-10	55
125		41.74	10.68	0	41.5		-10	55
145		41.8	10.68	0	41.5		-10	55
155		41.8	10.68	0	41.5		-10	55
165		41.66	10.68	0	41.5		-10	55
185		41.48	10.68	0	41.5		-10	55
205		41.72	10.68	0	41.5		-10	55
220		41.72	10.68	0	41.5		-10	55
225		41.7	10.68	0	41.5		-10	55
245		41.81	10.68	0	41.5		-10	55
265		41.61	10.68	0	41.5		-10	55
280		41.61	10.68	0	41.5		-10	55
285		41.45	10.68	0	41.5		-10	55
305		41.62	10.68	0	41.5		-10	55
325		41.78	10.68	0	41.5		-10	55
340		41.78	10.68	0	41.5		-10	55
345		41.76	10.68	0	41.5		-10	55
365		41.64	10.68	0	41.5		-10	55
385		41.57	10.68	0	41.5		-10	55
405		41.51	10.68	0	41.5		-10	55
425		41.55	10.68	0	41.5		-10	55
445		41.74	10.68	0	41.5		-10	55
465		41.67	10.68	0	41.5		-10	55
485		41.35	10.68	0	41.5		-10	55
505		41.41	10.68	0	41.5		-10	55
525		41.77	10.68	0	41.5		-10	55
530		41.77	10.66	0	41.5		-10	55
545		41.7	10.66	0	41.5		-10	55
565		41.5	10.66	0	41.5		-10	55
585		41.35	10.66	0	41.5		-10	55
590		41.35	10.66	0	41.5		-10	55
605		41.55	10.66	0	41.5		-10	55
625		41.66	10.66	0	41.5		-10	55
645		41.56	10.66	0	41.5		-10	55
655		41.56	10.66	0	41.5		-10	55
665		41.33	10.66	0	41.5		-10	55
685		41.54	10.66	0	41.5		-10	55
705		41.66	10.66	0	41.5		-10	55
715		41.66	10.66	0	41.5		-10	55
725		41.64	10.66	0	41.5		-10	55
745		41.54	10.66	0	41.5		-10	55
765		41.55	10.66	0	41.5		-10	55
780		41.55	10.66	0	41.5		-10	55
785		41.32	10.66	0	41.5		-10	55
805		41.41	10.66	0	41.5		-10	55
825		41.51	10.66	0	41.5		-10	55
840		41.51	10.66	0	41.5		-10	55
845		41.71	10.66	0	41.5		-10	55
865		41.59	10.66	0	41.5		-10	55
885		41.24	10.66	0	41.5		-10	55
905		41.46	10.66	0	41.5		-10	55
925		41.66	10.66	0	41.5		-10	55
945		41.58	10.66	0	41.5		-10	55
965		41.51	10.66	0	41.5		-10	55
985		41.31	10.66	0	41.5		-10	55
1005		41.56	10.66	0	41.5		-10	55
1025		41.65	10.66	0	41.5		-10	55
1030		41.65	10.48	0	41.5		-10	55
1045		41.51	10.48	0	41.5		-10	55
1065		41.39	10.48	0	41.5		-10	55
1085		41.37	10.48	0	41.5		-10	55
1090		41.37	10.48	0	41.5		-10	55
1105		41.51	10.48	0	41.5		-10	55
1125		41.7	10.48	0	41.5		-10	55
1145		41.63	10.48	0	41.5		-10	55
1155		41.63	10.48	0	41.5		-10	55
1165		41.67	10.48	0	41.5		-10	55
1185		41.43	10.48	0	41.5		-10	55
1205		41.55	10.48	0	41.5		-10	55
1215		41.55	10.48	0	41.5		-10	55
1225		41.74	10.48	0	41.5		-10	55
1245		41.76	10.48	0	41.5		-10	55
1265		41.58	10.48	0	41.5		-10	55
1280		41.58	10.48	0	41.5		-10	55
1285		41.37	10.48	0	41.5		-10	55
1305		41.6	10.48	0	41.5		-10	55
1325		41.79	10.48	0	41.5		-10	55
1340		41.79	10.48	0	41.5		-10	55
1345		41.55	10.48	0	41.5		-10	55
1365		41.46	10.48	0	41.5		-10	55
1385		41.46	10.48	0	41.5		-10	55
1405		41.45	10.48	0	41.5		-10	55
1425		41.72	10.48	0	41.5		-10	55
1445		41.69	10.48	0	41.5		-10	55
1465		41.35	10.48	0	41.5		-10	55
1485		41.42	10.48	0	41.5		-10	55
1505		41.53	10.48	0	41.5		-10	55
1525		41.7	10.48	0	41.5		-10	55
1530		41.7	10.36	0	41.5		-10	55
1545		41.8	10.36	0	41.5		-10	55
1565		41.47	10.36	0	41.5		-10	55
1585		41.38	10.36	0	41.5		-10	55
1590		41.38	10.36	0	41.5		-10	55
1605		41.57	10.36	0	41.5		-10	55
1625		41.68	10.36	0	41.5		-10	55
1645		41.62	10.36	0	41.5		-10	55
1650		41.62	10.36	0	41.5		-10	55
1665		41.6	10.36	0	41.5		-10	55
1685		41.46	10.36	0	41.5		-10	55
1705		41.56	10.36	0	41.5		-10	55
1715		41.56	10.36	0	41.5		-10	55
1725		41.66	10.36	0	41.5		-10	55
1745		41.66	10.36	0	41.5		-10	55
1765		41.47	10.36	0	41.5		-10	55
1775		41.47	10.36	0	41.5		-10	55
1785		41.31	10.36	0	41.5		-10	55
1805		41.39	10.36	0	41.5		-10	55
1825		41.77	10.36	0	41.5		-10	55
1840		41.77	10.36	0	41.5		-10	55
1845		41.48	10.36	0	41.5		-10	55
1865		41.39	10.36	0	41.5		-10	55
1885		41.44	10.36	0	41.5		-10	55
1905		41.48	10.36	0	41.5		-10	55
1925		41.58	10.36	0	41.5		-10	55
1945		41.69	10.36	0	41.5		-10	55
1965		41.38	10.36	0	41.5		-10	55
1985		41.32	10.36	0	41.5		-10	55
2005		41.49	10.36	0	41.5		-10	55
2025		41.68	10.36	0	41.5		-10	55
2045		41.49	10.36	0	41.5		-10	55
2065		41.52	10.36	0	41.5		-10	55
2085		41.35	10.36	0	41.5		-10	55
2090		41.35	10.27	0	41.5		-10	55
2105		41.52	10.27	0	41.5		-10	55
2125		41.66	10.27	0	41.5		-10	55
2145		41.62	10.27	0	41.5		-10	55
2150		41.62	10.27	0	41.5		-10	55
2165		41.49	10.27	0	41.5		-10	55
2185		41.42	10.27	0	41.5		-10	55
2205		41.76	10.27	0	41.5		-10	55
2215		41.76	10.27	0	41.5		-10	55
2225		41.61	10.27	0	41.5		-10	55
2245		41.6	10.27	0	41.5		-10	55
2265		41.49	10.27	0	41.5		-10	55
2275		41.49	10.27	0	41.5		-10	55
2285		41.42	10.27	0	41.5		-10	55
2305		41.61	10.27	0	41.5		-10	55
2325		41.66	10.27	0	41.5		-10	55
2340		41.66	10.27	0	41.5		-10	55
2345		41.49	10.27	0	41.5		-10	55
2365		41.53	10.27	0	41.5		-10	55
2385		41.43	10.27	0	41.5		-10	55
2400		41.43	10.27	0	41.5		-10	55
2405		41.51	10.27	0	41.5		-10	55
2425		41.68	10.27	0	41.5		-10	55
2445		41.53	10.27	0	41.5		-10	55
2465		41.45	10.27	0	41.5		-10	55
2485		41.22	10.27	0	41.5		-10	55
2505		41.57	10.27	0	41.5		-10	55
2525		41.61	10.27	0	41.5		-10	55
2545		41.57	10.27	0	41.5		-10	55
2565		41.29	10.27	0	41.5		-10	55
2585		41.36	10.27	0	41.5		-10	55
2590		41.36	10.26	0	41.5		-10	55
2605		41.43	10.26	0	41.5		-10	55
2625		41.65	10.26	0	41.5		-10	55
2645		41.48	10.26	0	41.5		-10	55
2650		41.48	10.26	0	41.5		-10	55
2665		41.48	10.26	0	41.5		-10	55
2685		41.22	10.26	0	41.5		-10	55
2705		41.46	10.26	0	41.5		-10	55
2715		41.46	10.26	0	41.5		-10	55
2725		41.63	10.26	0	41.5		-10	55
2745		41.5	10.26	0	41.5		-10	55
2765		41.63	10.26	0	41.5		-10	55
2775		41.63	10.26	0	41.5		-10	55
2785		41.34	10.26	0	41.5		-10	55
2805		41.4	10.26	0	41.5		-10	55
2825		41.63	10.26	0	41.5		-10	55
2840		41.63	10.26	0	41.5		-10	55
2845		41.72	10.26	0	41.5		-10	55
2865		41.72	10.26	0	41.5		-10	55
2885		41.38	10.26	0	41.5		-10	55
2900		41.38	10.26	0	41.5		-10	55
2905		41.65	10.26	0	41.5		-10	55
2925		41.75	10.26	0	41.5		-10	55
2945		41.55	10.26	0	41.5		-10	55
2960		41.55	10.26	0	41.5		-10	55
2965		41.45	10.26	0	41.5		-10	55
2985		41.38	10.26	0	41.5		-10	55
3005		41.53	10.26	0	41.5		-10	55
3025		41.66	10.26	0	41.5		-10	55
3045		41.62	10.26	0	41.5		-10	55
3065		41.45	10.26	0	41.5		-10	55
3085		41.45	10.26	0	41.5		-10	55
3105		41.58	10.26	0	41.5		-10	55
3125		41.72	10.26	0	41.5		-10	55
3145		41.64	10.26	0	41.5		-10	55
3150		41.64	10.33	0	41.5		-10	55
3165		41.36	10.33	0	41.5		-10	55
3185		41.44	10.33	0	41.5		-10	55
3205		41.46	10.33	0	41.5		-10	55
3215		41.46	10.33	0	41.5		-10	55
3225		41.66	10.33	0	41.5		-10	55
3245		41.51	10.33	0	41.5		-10	55
3265		41.42	10.33	0	41.5		-10	55
3275		41.42	10.33	0	41.5		-10	55
3285		41.36	10.33	0	41.5		-10	55
3305		41.55	10.33	0	41.5		-10	55
3325		41.65	10.33	0	41.5		-10	55
3335		41.65	10.33	0	41.5		-10	55
3345		41.63	10.33	0	41.5		-10	55
3365		41.41	10.33	0	41.5		-10	55
3385		41.34	10.33	0	41.5		-10	55
3400		41.34	10.33	0	41.5		-10	55
3405		41.42	10.33	0	41.5		-10	55
3425		41.57	10.33	0	41.5		-10	55
3445		41.57	10.33	0	41.5		-10	55
3460		41.57	10.33	0	41.5		-10	55
3465		41.4	10.33	0	41.5		-10	55
3485		41.29	10.33	0	41.5		-10	55
3505		41.39	10.33	0	41.5		-10	55
3525		41.68	10.33	0	41.5		-10	55
3545		41.68	10.33	0	41.5		-10	55
3565		41.45	10.33	0	41.5		-10	55
3585		41.33	10.33	0	41.5		-10	55
3605		41.47	10.33	0	41.5		-10	55
3625		41.69	10.33	0	41.5		-10	55
3645		41.61	10.33	0	41.5		-10	55
3650		41.61	10.39	0	41.5		-10	55
3665		41.44	10.39	0	41.5		-10	55
3685		41.39	10.39	0	41.5		-10	55
3705		41.42	10.39	0	41.5		-10	55
3710		41.42	10.39	0	41.5		-10	55
3725		41.7	10.39	0	41.5		-10	55
3745		41.54	10.39	0	41.5		-10	55
3765		41.32	10.39	0	41.5		-10	55
3775		41.32	10.39	0	41.5		-10	55
3785		41.44	10.39	0	41.5		-10	55
3805		41.53	10.39	0	41.5		-10	55
3825		41.66	10.39	0	41.5		-10	55
3840		41.66	10.39	0	41.5		-10	55
3845		41.56	10.39	0	41.5		-10	55
3865		41.47	10.39	0	41.5		-10	55
3885		41.33	10.39	0	41.5		-10	55
3900		41.33	10.39	0	41.5		-10	55
3905		41.51	10.39	0	41.5		-10	55
3925		41.7	10.39	0	41.5		-10	55
3945		41.57	10.39	0	41.5		-10	55
3960		41.57	10.39	0	41.5		-10	55
3965		41.56	10.39	0	41.5		-10	55
3985		41.46	10.39	0	41.5		-10	55
4005		41.52	10.39	0	41.5		-10	55
4025		41.59	10.39	0	41.5		-10	55
4045		41.69	10.39	0	41.5		-10	55
4065		41.68	10.39	0	41.5		-10	55
4085		41.31	10.39	0	41.5		-10	55
4105		41.42	10.39	0	41.5		-10	55
4125		41.62	10.39	0	41.5		-10	55
4145		41.56	10.39	0	41.5		-10	55
4150		41.56	10.22	0	41.5		-10	55
4165		41.38	10.22	0	41.5		-10	55
4185		41.47	10.22	0	41.5		-10	55
4205		41.7	10.22	0	41.5		-10	55
4210		41.7	10.22	0	41.5		-10	55
4225		41.55	10.22	0	41.5		-10	55
4245		41.65	10.22	0	41.5		-10	55
4265		41.42	10.22	0	41.5		-10	55
4270		41.42	10.22	0	41.5		-10	55
4285		41.41	10.22	0	41.5		-10	55
4305		41.39	10.22	0	41.5		-10	55
4325		41.63	10.22	0	41.5		-10	55
4335		41.63	10.22	0	41.5		-10	55
4345		41.51	10.22	0	41.5		-10	55
4365		41.39	10.22	0	41.5		-10	55
4385		41.34	10.22	0	41.5		-10	55
4400		41.34	10.22	0	41.5		-10	55
4405		41.68	10.22	0	41.5		-10	55
4425		41.62	10.22	0	41.5		-10	55
4445		41.62	10.22	0	41.5		-10	55
4460		41.62	10.22	0	41.5		-10	55
4465		41.42	10.22	0	41.5		-10	55
4485		41.38	10.22	0	41.5		-10	55
4505		41.55	10.22	0	41.5		-10	55
4525		41.51	10.22	0	41.5		-10	55
4545		41.56	10.22	0	41.5		-10	55
4565		41.38	10.22	0	41.5		-10	55
4585		41.38	10.22	0	41.5		-10	55
4605		41.56	10.22	0	41.5		-10	55
4625		41.68	10.22	0	41.5		-10	55
4645		41.5	10.22	0	41.5		-10	55
4665		41.61	10.22	0	41.5		-10	55
4685		41.47	10.22	0	41.5		-10	55
4705		41.52	10.22	0	41.5		-10	55
4710		41.52	10.22	0	41.5		-10	55
4725		41.69	10.22	0	41.5		-10	55
4745		41.5	10.22	0	41.5		-10	55
4765		41.37	10.22	0	41.5		-10	55
4770		41.37	10.22	0	41.5		-10	55
4785		41.47	10.22	0	41.5		-10	55
4805		41.61	10.22	0	41.5		-10	55
4825		41.66	10.22	0	41.5		-10	55
4835		41.66	10.22	0	41.5		-10	55
4845		41.56	10.22	0	41.5		-10	55
4865		41.54	10.22	0	41.5		-10	55
4885		41.42	10.22	0	41.5		-10	55
4895		41.42	10.22	0	41.5		-10	55
4905		41.41	10.22	0	41.5		-10	55
4925		41.61	10.22	0	41.5		-10	55
4945		41.5	10.22	0	41.5		-10	55
4960		41.5	10.22	0	41.5		-10	55
4965		41.31	10.22	0	41.5		-10	55
4985		41.39	10.22	0	41.5		-10	55
5005		41.52	10.22	0	41.5		-10	55
5020		41.52	10.22	0	41.5		-10	55
5025		41.56	10.22	0	41.5		-10	55
5045		41.63	10.22	0	41.5		-10	55
5065		41.47	10.22	0	41.5		-10	55
5085		41.49	10.22	0	41.5		-10	55
5105		41.54	10.22	0	41.5		-10	55
5125		41.61	10.22	0	41.5		-10	55
5145		41.55	10.22	0	41.5		-10	55
5165		41.32	10.22	0	41.5		-10	55
5185		41.54	10.22	0	41.5		-10	55
5205		41.68	10.22	0	41.5		-10	55
5210		41.68	10.04	0	41.5		-10	55
5225		41.86	10.04	0	41.5		-10	55
5245		41.79	10.04	0	41.5		-10	55
5265		41.75	10.04	0	41.5		-10	55
5270		41.75	10.04	0	41.5		-10	55
5285		41.76	10.04	0	41.5		-10	55
5305		42.02	10.04	0	41.5		-10	55
5325		42.16	10.04	0	41.5		-10	55
5335		42.16	10.04	0	41.5		-10	55
5345		42.25	10.04	0	41.5		-10	55
5365		42.14	10.04	0	41.5		-10	55
5385		42.19	10.04	0	41.5		-10	55
5395		42.19	10.04	0	41.5		-10	55
5405		42.62	10.04	0	41.5		-10	55
5425		42.9	10.04	0	41.5		-10	55
5445		42.8	10.04	0	41.5		-10	55
5460		42.8	10.04	0	41.5		-10	55
5465		42.87	10.04	0	41.5		-10	55
5485		43.05	10.04	0	41.5		-10	55
5505		43.32	10.04	0	41.5		-10	55
5520		43.32	10.04	0	41.5		-10	55
5525		43.77	10.04	0	41.5		-10	55
5545		43.62	10.04	0	41.5		-10	55
5565		43.88	10.04	0	41.5		-10	55
5585		43.93	10.04	0	41.5		-10	55
5605		44.06	10.04	0	41.5		-10	55
5625		44.31	10.04	0	41.5		-10	55
5645		44.53	10.04	0	41.5		-10	55
5665		44.48	10.04	0	41.5		-10	55
5685		44.73	10.04	0	41.5		-10	55
5705		44.97	10.04	0	41.5		-10	55
5710		44.97	10.34	0	41.5		-10	55
5725		45.04	10.34	0	41.5		-10	55
5745		45.35	10.34	0	41.5		-10	55
5765		45.31	10.34	0	41.5		-10	55
5770		45.31	10.34	0	41.5		-10	55
5785		45.38	10.34	0	41.5		-10	55
5805		45.87	10.34	0	41.5		-10	55
5825		46.16	10.34	0	41.5		-10	55
5835		46.16	10.34	0	41.5		-10	55
5845		46.19	10.34	0	41.5		-10	55
5865		46.18	10.34	0	41.5		-10	55
5885		46.32	10.34	0	41.5		-10	55
5895		46.32	10.34	0	41.5		-10	55
5905		46.63	10.34	0	41.5		-10	55
5925		46.89	10.34	0	41.5		-10	55
5945		47.06	10.34	0	41.5		-10	55
5955		47.06	10.34	0	41.5		-10	55
5965		46.89	10.34	0	41.5		-10	55
5985		47.23	10.34	0	41.5		-10	55
6005		47.65	10.34	0	41.5		-10	55
6020		47.65	10.34	0	41.5		-10	55
6025		47.64	10.34	0	41.5		-10	55
6045		47.87	10.34	0	41.5		-10	55
6065		47.76	10.34	0	41.5		-10	55
6080		47.76	10.34	0	41.5		-10	55
6085		47.63	10.34	0	41.5		-10	55
6105		48.4	10.34	0	41.5		-10	55
6125		48.51	10.34	0	41.5		-10	55
6145		48.38	10.34	0	41.5		-10	55
6165		48.56	10.34	0	41.5		-10	55
6185		48.63	10.34	0	41.5		-10	55
6205		48.85	10.34	0	41.5		-10	55
6225		49.15	10.34	0	41.5		-10	55
6245		49.23	10.34	0	41.5		-10	55
6265		49.15	10.34	0	41.5		-10	55
6270		49.15	10.19	0	41.5		-10	55
6285		49.39	10.19	0	41.5		-10	55
6305		49.45	10.19	0	41.5		-10	55
6325		49.97	10.19	0	41.5		-10	55
6330		49.97	10.19	0	41.5		-10	55
6345		49.81	10.19	0	41.5		-10	55
6365		49.82	10.19	0	41.5		-10	55
6385		50.05	10.19	0	41.5		-10	55
6395		50.05	10.19	0	41.5		-10	55
6405		50.24	10.19	0	41.5		-10	55
6425		50.5	10.19	0	41.5		-10	55
6445		50.51	10.19	0	41.5		-10	55
6455		50.51	10.19	0	41.5		-10	55
6465		50.5	10.19	0	41.5		-10	55
6485		50.58	10.19	0	41.5		-10	55
6505		50.75	10.19	0	41.5		-10	55
6520		50.75	10.19	0	41.5		-10	55
6525		50.92	10.19	0	41.5		-10	55
6545		50.97	10.19	0	41.5		-10	55
6565		50.8	10.19	0	41.5		-10	55
6580		50.8	10.19	0	41.5		-10	55
6585		50.98	10.19	0	41.5		-10	55
6605		51.21	10.19	0	41.5		-10	55
6625		51.55	10.19	0	41.5		-10	55
6645		51.31	10.19	0	41.5		-10	55
6665		51.24	10.19	0	41.5		-10	55
6685		51.49	10.19	0	41.5		-10	55
6705		51.59	10.19	0	41.5		-10	55
6725		51.76	10.19	0	41.5		-10	55
6745		51.77	10.19	0	41.5		-10	55
6765		51.44	10.19	0	41.5		-10	55
6770		51.44	10.01	0	41.5		-10	55
6785		51.65	10.01	0	41.5		-10	55
6805		51.74	10.01	0	41.5		-10	55
6825		51.63	10.01	0	41.5		-10	55
6830		51.63	10.01	0	41.5		-10	55
6845		51.53	10.01	0	41.5		-10	55
6865		51.24	10.01	0	41.5		-10	55
6885		51.4	10.01	0	41.5		-10	55
6895		51.4	10.01	0	41.5		-10	55
6905		51.34	10.01	0	41.5		-10	55
6925		51.35	10.01	0	41.5		-10	55
6945		51.01	10.01	0	41.5		-10	55
6955		51.01	10.01	0	41.5		-10	55
6965		50.62	10.01	0	41.5		-10	55
6985		50.77	10.01	0	41.5		-10	55
7005		50.61	10.01	0	41.5		-10	55
7020		50.61	10.01	0	41.5		-10	55
7025		50.57	10.01	0	41.5		-10	55
7045		50.32	10.01	0	41.5		-10	55
7065		49.96	10.01	0	41.5		-10	55
7080		49.96	10.01	0	41.5		-10	55
7085		49.69	10.01	0	41.5		-10	55
7105		49.65	10.01	0	41.5		-10	55
7125		49.36	10.01	0	41.5		-10	55
7145		49.05	10.01	0	41.5		-10	55
7165		48.61	10.01	0	41.5		-10	55
7185		48.43	10.01	0	41.5		-10	55
7205		48.54	10.01	0	41.5		-10	55
7225		48.29	10.01	0	41.5		-10	55
7245		47.81	10.01	0	41.5		-10	55
7265		47.46	10.01	0	41.5		-10	55
7285		47.33	10.01	0	41.5		-10	55
7305		47.32	10.01	0	41.5		-10	55
7325		46.97	10.01	0	41.5		-10	55
7330		46.97	10.06	0	41.5		-10	55
7345		46.6	10.06	0	41.5		-10	55
7365		46.26	10.06	0	41.5		-10	55
7385		46.1	10.06	0	41.5		-10	55
7390		46.1	10.06	0	41.5		-10	55
7405		46.19	10.06	0	41.5		-10	55
7425		45.85	10.06	0	41.5		-10	55
7445		45.65	10.06	0	41.5		-10	55
7455		45.65	10.06	0	41.5		-10	55
7465		45.35	10.06	0	41.5		-10	55
7485		45.2	10.06	0	41.5		-10	55
7505		44.98	10.06	0	41.5		-10	55
7515		44.98	10.06	0	41.5		-10	55
7525		44.95	10.06	0	41.5		-10	55
7545		44.75	10.06	0	41.5		-10	55
7565		44.37	10.06	0	41.5		-10	55
7580		44.37	10.06	0	41.5		-10	55
7585		44.25	10.06	0	41.5		-10	55
7605		44.35	10.06	0	41.5		-10	55
7625		44.24	10.06	0	41.5		-10	55
7640		44.24	10.06	0	41.5		-10	55
7645		43.96	10.06	0	41.5		-10	55
7665		43.53	10.06	0	41.5		-10	55
7685		43.47	10.06	0	41.5		-10	55
7705		43.59	10.06	0	41.5		-10	55
7725		43.52	10.06	0	41.5		-10	55
7745		43.16	10.06	0	41.5		-10	55
7765		42.89	10.06	0	41.5		-10	55
7785		42.77	10.06	0	41.5		-10	55
7805		42.74	10.06	0	41.5		-10	55
7825		42.69	10.06	0	41.5		-10	55
7830		42.69	10.01	0	41.5		-10	55
7845		42.38	10.01	0	41.5		-10	55
7865		42.21	10.01	0	41.5		-10	55
7885		42.35	10.01	0	41.5		-10	55
7890		42.35	10.01	0	41.5		-10	55
7905		42.41	10.01	0	41.5		-10	55
7925		42.26	10.01	0	41.5		-10	55
7945		42.09	10.01	0	41.5		-10	55
7955		42.09	10.01	0	41.5		-10	55
7965		41.82	10.01	0	41.5		-10	55
7985		41.83	10.01	0	41.5		-10	55
8005		41.84	10.01	0	41.5		-10	55
8015		41.84	10.01	0	41.5		-10	55
8025		41.95	10.01	0	41.5		-10	55
8045		41.71	10.01	0	41.5		-10	55
8065		41.58	10.01	0	41.5		-10	55
8080		41.58	10.01	0	41.5		-10	55
8085		41.58	10.01	0	41.5		-10	55
8105		41.81	10.01	0	41.5		-10	55
8125		41.79	10.01	0	41.5		-10	55
8140		41.79	10.01	0	41.5		-10	55
8145		41.73	10.01	0	41.5		-10	55
8165		41.46	10.01	0	41.5		-10	55
8185		41.61	10.01	0	41.5		-10	55
8205		41.92	10.01	0	41.5		-10	55
8225		41.82	10.01	0	41.5		-10	55
8245		41.94	10.01	0	41.5		-10	55
8265		41.86	10.01	0	41.5		-10	55
8285		41.94	10.01	0	41.5		-10	55
8305		42.31	10.01	0	41.5		-10	55
8325		42.4	10.01	0	41.5		-10	55
8330		42.4	10.11	0	41.5		-10	55
8345		42.38	10.11	0	41.5		-10	55
8365		42.28	10.11	0	41.5		-10	55
8385		42.69	10.11	0	41.5		-10	55
8390		42.69	10.11	0	41.5		-10	55
8405		42.96	10.11	0	41.5		-10	55
8425		43.08	10.11	0	41.5		-10	55
8445		43.18	10.11	0	41.5		-10	55
8455		43.18	10.11	0	41.5		-10	55
8465		43.1	10.11	0	41.5		-10	55
8485		43.48	10.11	0	41.5		-10	55
8505		43.78	10.11	0	41.5		-10	55
8515		43.78	10.11	0	41.5		-10	55
8525		44.15	10.11	0	41.5		-10	55
8545		43.96	10.11	0	41.5		-10	55
8565		44.13	10.11	0	41.5		-10	55
8575		44.13	10.11	0	41.5		-10	55
8585		44.43	10.11	0	41.5		-10	55
8605		44.7	10.11	0	41.5		-10	55
8625		45.05	10.11	0	41.5		-10	55
8640		45.05	10.11	0	41.5		-10	55
8645		45.03	10.11	0	41.5		-10	55
8665		45.09	10.11	0	41.5		-10	55
8685		45.39	10.11	0	41.5		-10	55
8700		45.39	10.11	0	41.5		-10	55
8705		45.8	10.11	0	41.5		-10	55
8725		46.04	10.11	0	41.5		-10	55
8745		45.89	10.11	0	41.5		-10	55
8765		46.16	10.11	0	41.5		-10	55
8785		46.57	10.11	0	41.5		-10	55
8805		46.87	10.11	0	41.5		-10	55
8825		46.99	10.11	0	41.5		-10	55
8845		47.02	10.11	0	41.5		-10	55
8865		47.15	10.11	0	41.5		-10	55
8885		47.42	10.11	0	41.5		-10	55
8890		47.42	10.14	0	41.5		-10	55
8905		47.67	10.14	0	41.5		-10	55
8925		47.98	10.14	0	41.5		-10	55
8945		47.95	10.14	0	41.5		-10	55
8950		47.95	10.14	0	41.5		-10	55
8965		48.1	10.14	0	41.5		-10	55
8985		48.29	10.14	0	41.5		-10	55
9005		48.71	10.14	0	41.5		-10	55
9015		48.71	10.14	0	41.5		-10	55
9025		48.77	10.14	0	41.5		-10	55
9045		48.98	10.14	0	41.5		-10	55
9065		48.95	10.14	0	41.5		-10	55
9075		48.95	10.14	0	41.5		-10	55
9085		49.29	10.14	0	41.5		-10	55
9105		49.66	10.14	0	41.5		-10	55
9125		49.75	10.14	0	41.5		-10	55
9140		49.75	10.14	0	41.5		-10	55
9145		49.79	10.14	0	41.5		-10	55
9165		49.81	10.14	0	41.5		-10	55
9185		50.07	10.14	0	41.5		-10	55
9200		50.07	10.14	0	41.5		-10	55
9205		50.42	10.14	0	41.5		-10	55
9225		50.39	10.14	0	41.5		-10	55
9245		50.44	10.14	0	41.5		-10	55
9265		50.36	10.14	0	41.5		-10	55
9285		50.84	10.14	0	41.5		-10	55
9305		51	10.14	0	41.5		-10	55
9325		51.32	10.14	0	41.5		-10	55
9345		51.06	10.14	0	41.5		-10	55
9365		51.14	10.14	0	41.5		-10	55
9385		51.4	10.14	0	41.5		-10	55
9390		51.4	10.04	0	41.5		-10	55
9405		51.7	10.04	0	41.5		-10	55
9425		51.87	10.04	0	41.5		-10	55
9445		51.66	10.04	0	41.5		-10	55
9450		51.66	10.04	0	41.5		-10	55
9465		51.53	10.04	0	41.5		-10	55
9485		51.73	10.04	0	41.5		-10	55
9505		52.13	10.04	0	41.5		-10	55
9515		52.13	10.04	0	41.5		-10	55
9525		52	10.04	0	41.5		-10	55
9545		51.82	10.04	0	41.5		-10	55
9565		51.61	10.04	0	41.5		-10	55
9575		51.61	10.04	0	41.5		-10	55
9585		51.82	10.04	0	41.5		-10	55
9605		51.84	10.04	0	41.5		-10	55
9625		51.92	10.04	0	41.5		-10	55
9640		51.92	10.04	0	41.5		-10	55
9645		51.59	10.04	0	41.5		-10	55
9665		51.22	10.04	0	41.5		-10	55
9685		51.39	10.04	0	41.5		-10	55
9700		51.39	10.04	0	41.5		-10	55
9705		51.17	10.04	0	41.5		-10	55
9725		50.82	10.04	0	41.5		-10	55
9745		50.83	10.04	0	41.5		-10	55
9765		50.42	10.04	0	41.5		-10	55
9785		50.26	10.04	0	41.5		-10	55
9805		50.15	10.04	0	41.5		-10	55
9825		49.81	10.04	0	41.5		-10	55
9845		49.59	10.04	0	41.5		-10	55
9865		49.17	10.04	0	41.5		-10	55
9885		49.19	10.04	0	41.5		-10	55
9905		48.99	10.04	0	41.5		-10	55
9925		48.58	10.04	0	41.5		-10	55
9945		48.32	10.04	0	41.5		-10	55
9950		48.32	10.01	0	41.5		-10	55
9965		47.9	10.01	0	41.5		-10	55
9985		47.96	10.01	0	41.5		-10	55
10005		47.87	10.01	0	41.5		-10	55
10015		47.87	10.01	0	41.5		-10	55
10025		47.31	10.01	0	41.5		-10	55
10045		47.07	10.01	0	41.5		-10	55
10065		46.7	10.01	0	41.5		-10	55
10075		46.7	10.01	0	41.5		-10	55
10085		46.78	10.01	0	41.5		-10	55
10105		46.79	10.01	0	41.5		-10	55
10125		46.54	10.01	0	41.5		-10	55
10135		46.54	10.01	0	41.5		-10	55
10145		45.84	10.01	0	41.5		-10	55
10165		45.84	10.01	0	41.5		-10	55
10185		45.7	10.01	0	41.5		-10	55
10200		45.7	10.01	0	41.5		-10	55
10205		45.79	10.01	0	41.5		-10	55
10225		45.46	10.01	0	41.5		-10	55
10245		45.15	10.01	0	41.5		-10	55
10260		45.15	10.01	0	41.5		-10	55
10265		44.97	10.01	0	41.5		-10	55
10285		44.88	10.01	0	41.5		-10	55
10305		44.91	10.01	0	41.5		-10	55
10325		44.82	10.01	0	41.5		-10	55
10345		44.2	10.01	0	41.5		-10	55
10365		44.12	10.01	0	41.5		-10	55
10385		44.05	10.01	0	41.5		-10	55
10405		44.1	10.01	0	41.5		-10	55
10425		43.57	10.01	0	41.5		-10	55
10445		43.44	10.01	0	41.5		-10	55
10450		43.44	10.21	0	41.5		-10	55
10465		43.47	10.21	0	41.5		-10	55
10485		43.35	10.21	0	41.5		-10	55
10505		43.49	10.21	0	41.5		-10	55
10510		43.49	10.21	0	41.5		-10	55
10525		43.12	10.21	0	41.5		-10	55
10545		42.66	10.21	0	41.5		-10	55
10565		42.58	10.21	0	41.5		-10	55
10575		42.58	10.21	0	41.5		-10	55
10585		42.62	10.21	0	41.5		-10	55
10605		42.67	10.21	0	41.5		-10	55
10625		42.44	10.21	0	41.5		-10	55
10635		42.44	10.21	0	41.5		-10	55
10645		42.17	10.21	0	41.5		-10	55
10665		42.04	10.21	0	41.5		-10	55
10685		42.02	10.21	0	41.5		-10	55
10700		42.02	10.21	0	41.5		-10	55
10705		42.26	10.21	0	41.5		-10	55
10725		41.95	10.21	0	41.5		-10	55
10745		41.75	10.21	0	41.5		-10	55
10760		41.75	10.21	0	41.5		-10	55
10765		41.84	10.21	0	41.5		-10	55
10785		41.92	10.21	0	41.5		-10	55
10805		42.05	10.21	0	41.5		-10	55
10825		41.93	10.21	0	41.5		-10	55
10845		41.73	10.21	0	41.5		-10	55
10865		41.56	10.21	0	41.5		-10	55
10885		41.76	10.21	0	41.5		-10	55
10905		41.83	10.21	0	41.5		-10	55
10925		41.86	10.21	0	41.5		-10	55
10945		41.71	10.21	0	41.5		-10	55
10950		41.71	10.17	0	41.5		-10	55
10965		41.78	10.17	0	41.5		-10	55
10985		41.96	10.17	0	41.5		-10	55
11005		41.95	10.17	0	41.5		-10	55
11010		41.95	10.17	0	41.5		-10	55
11025		42.02	10.17	0	41.5		-10	55
11045		41.77	10.17	0	41.5		-10	55
11065		41.82	10.17	0	41.5		-10	55
11075		41.82	10.17	0	41.5		-10	55
11085		41.94	10.17	0	41.5		-10	55
11105		42.13	10.17	0	41.5		-10	55
11125		42.35	10.17	0	41.5		-10	55
11135		42.35	10.17	0	41.5		-10	55
11145		42.19	10.17	0	41.5		-10	55
11165		42.32	10.17	0	41.5		-10	55
11185		42.47	10.17	0	41.5		-10	55
11200		42.47	10.17	0	41.5		-10	55
11205		42.61	10.17	0	41.5		-10	55
11225		42.74	10.17	0	41.5		-10	55
11245		42.79	10.17	0	41.5		-10	55
11260		42.79	10.17	0	41.5		-10	55
11265		42.9	10.17	0	41.5		-10	55
11285		43.29	10.17	0	41.5		-10	55
11305		43.47	10.17	0	41.5		-10	55
11325		43.6	10.17	0	41.5		-10	55
11345		43.51	10.17	0	41.5		-10	55
11365		43.67	10.17	0	41.5		-10	55
11385		44.04	10.17	0	41.5		-10	55
11405		44.12	10.17	0	41.5		-10	55
11425		44.34	10.17	0	41.5		-10	55
11445		44.55	10.17	0	41.5		-10	55
11450		44.55	9.95	0	41.5		-10	55
11465		44.66	9.95	0	41.5		-10	55
11485		45.11	9.95	0	41.5		-10	55
11505		45.33	9.95	0	41.5		-10	55
11510		45.33	9.95	0	41.5		-10	55
11525		45.41	9.95	0	41.5		-10	55
11545		45.57	9.95	0	41.5		-10	55
11565		45.74	9.95	0	41.5		-10	55
11570		45.74	9.95	0	41.5		-10	55
11585		46.08	9.95	0	41.5		-10	55
11605		46.3	9.95	0	41.5		-10	55
11625		46.37	9.95	0	41.5		-10	55
11635		46.37	9.95	0	41.5		-10	55
11645		46.45	9.95	0	41.5		-10	55
11665		46.64	9.95	0	41.5		-10	55
11685		47.17	9.95	0	41.5		-10	55
11695		47.17	9.95	0	41.5		-10	55
11705		47.47	9.95	0	41.5		-10	55
11725		47.57	9.95	0	41.5		-10	55
11745		47.51	9.95	0	41.5		-10	55
11760		47.51	9.95	0	41.5		-10	55
11765		47.9	9.95	0	41.5		-10	55
11785		48.14	9.95	0	41.5		-10	55
11805		48.47	9.95	0	41.5		-10	55
11820		48.47	9.95	0	41.5		-10	55
11825		48.44	9.95	0	41.5		-10	55
11845		48.46	9.95	0	41.5		-10	55
11865		48.5	9.95	0	41.5		-10	55
11885		48.97	9.95	0	41.5		-10	55
11905		49.28	9.95	0	41.5		-10	55
11925		49.28	9.95	0	41.5		-10	55
11945		49.4	9.95	0	41.5		-10	55
11965		49.55	9.95	0	41.5		-10	55
11985		50.03	9.95	0	41.5		-10	55
12005		50.15	9.95	0	41.5		-10	55
12010		50.15	10.21	0	41.5		-10	55
12025		50.34	10.21	0	41.5		-10	55
12045		50.28	10.21	0	41.5		-10	55
12065		50.6	10.21	0	41.5		-10	55
12070		50.6	10.21	0	41.5		-10	55
12085		50.75	10.21	0	41.5		-10	55
12105		50.96	10.21	0	41.5		-10	55
12125		50.79	10.21	0	41.5		-10	55
12135		50.79	10.21	0	41.5		-10	55
12145		50.73	10.21	0	41.5		-10	55
12165		51.11	10.21	0	41.5		-10	55
12185		51.38	10.21	0	41.5		-10	55
12195		51.38	10.21	0	41.5		-10	55
12205		51.5	10.21	0	41.5		-10	55
12225		51.62	10.21	0	41.5		-10	55
12245		51.43	10.21	0	41.5		-10	55
12260		51.43	10.21	0	41.5		-10	55
12265		51.44	10.21	0	41.5		-10	55
12285		51.95	10.21	0	41.5		-10	55
12305		51.93	10.21	0	41.5		-10	55
12320		51.93	10.21	0	41.5		-10	55
12325		51.96	10.21	0	41.5		-10	55
12345		51.66	10.21	0	41.5		-10	55
12365		51.73	10.21	0	41.5		-10	55
12385		51.79	10.21	0	41.5		-10	55
12405		52.2	10.21	0	41.5		-10	55
12425		51.79	10.21	0	41.5		-10	55
12445		51.66	10.21	0	41.5		-10	55
12465		51.57	10.21	0	41.5		-10	55
12485		51.57	10.21	0	41.5		-10	55
12505		51.44	10.21	0	41.5		-10	55
12510		51.44	10.34	0	41.5		-10	55
12525		51.01	10.34	0	41.5		-10	55
12545		50.88	10.34	0	41.5		-10	55
12565		50.67	10.34	0	41.5		-10	55
12570		50.67	10.34	0	41.5		-10	55
12585		50.64	10.34	0	41.5		-10	55
12605		50.37	10.34	0	41.5		-10	55
12625		50.15	10.34	0	41.5		-10	55
12635		50.15	10.34	0	41.5		-10	55
12645		49.92	10.34	0	41.5		-10	55
12665		49.83	10.34	0	41.5		-10	55
12685		49.4	10.34	0	41.5		-10	55
12695		49.4	10.34	0	41.5		-10	55
12705		49.37	10.34	0	41.5		-10	55
12725		49.02	10.34	0	41.5		-10	55
12745		48.46	10.34	0	41.5		-10	55
12760		48.46	10.34	0	41.5		-10	55
12765		48.34	10.34	0	41.5		-10	55
12785		48.16	10.34	0	41.5		-10	55
12805		48.06	10.34	0	41.5		-10	55
12820		48.06	10.34	0	41.5		-10	55
12825		47.77	10.34	0	41.5		-10	55
12845		47.33	10.34	0	41.5		-10	55
12865		47.23	10.34	0	41.5		-10	55
12880		47.23	10.34	0	41.5		-10	55
12885		47.33	10.34	0	41.5		-10	55
12905		46.92	10.34	0	41.5		-10	55
12925		46.63	10.34	0	41.5		-10	55
12945		46.27	10.34	0	41.5		-10	55
12965		45.96	10.34	0	41.5		-10	55
12985		45.98	10.34	0	41.5		-10	55
13005		45.96	10.34	0	41.5		-10	55
13025		45.59	10.34	0	41.5		-10	55
13045		45.29	10.34	0	41.5		-10	55
13065		45.12	10.34	0	41.5		-10	55
13070		45.12	10.39	0	41.5		-10	55
13085		45.24	10.39	0	41.5		-10	55
13105		44.98	10.39	0	41.5		-10	55
13125		44.76	10.39	0	41.5		-10	55
13130		44.76	10.39	0	41.5		-10	55
13145		44.51	10.39	0	41.5		-10	55
13165		44.33	10.39	0	41.5		-10	55
13185		44.12	10.39	0	41.5		-10	55
13195		44.12	10.39	0	41.5		-10	55
13205		44.07	10.39	0	41.5		-10	55
13225		44.09	10.39	0	41.5		-10	55
13245		43.68	10.39	0	41.5		-10	55
13255		43.68	10.39	0	41.5		-10	55
13265		43.66	10.39	0	41.5		-10	55
13285		43.64	10.39	0	41.5		-10	55
13305		43.45	10.39	0	41.5		-10	55
13320		43.45	10.39	0	41.5		-10	55
13325		43.18	10.39	0	41.5		-10	55
13345		42.94	10.39	0	41.5		-10	55
13365		42.81	10.39	0	41.5		-10	55
13380		42.81	10.39	0	41.5		-10	55
13385		42.9	10.39	0	41.5		-10	55
13405		42.75	10.39	0	41.5		-10	55
13425		42.55	10.39	0	41.5		-10	55
13445		42.22	10.39	0	41.5		-10	55
13465		42.02	10.39	0	41.5		-10	55
13485		42.16	10.39	0	41.5		-10	55
13505		42.31	10.39	0	41.5		-10	55
13525		42.18	10.39	0	41.5		-10	55
13545		41.84	10.39	0	41.5		-10	55
13565		41.88	10.39	0	41.5		-10	55
13570		41.88	10.39	0	41.5		-10	55
13585		42.13	10.39	0	41.5		-10	55
13605		41.95	10.39	0	41.5		-10	55
13625		41.84	10.39	0	41.5		-10	55
13630		41.84	10.39	0	41.5		-10	55
13645		41.65	10.39	0	41.5		-10	55
13665		41.66	10.39	0	41.5		-10	55
13685		42.11	10.39	0	41.5		-10	55
13695		42.11	10.39	0	41.5		-10	55
13705		41.77	10.39	0	41.5		-10	55
13725		41.81	10.39	0	41.5		-10	55
13745		41.55	10.39	0	41.5		-10	55
13755		41.55	10.39	0	41.5		-10	55
13765		41.73	10.39	0	41.5		-10	55
13785		41.87	10.39	0	41.5		-10	55
13805		41.95	10.39	0	41.5		-10	55
13820		41.95	10.39	0	41.5		-10	55
13825		41.66	10.39	0	41.5		-10	55
13845		41.78	10.39	0	41.5		-10	55
13865		41.81	10.39	0	41.5		-10	55
13880		41.81	10.39	0	41.5		-10	55
13885		41.95	10.39	0	41.5		-10	55
13905		41.95	10.39	0	41.5		-10	55
13925		41.84	10.39	0	41.5		-10	55
13945		41.79	10.39	0	41.5		-10	55
13965		42.1	10.39	0	41.5		-10	55
13985		42.16	10.39	0	41.5		-10	55
14005		42.27	10.39	0	41.5		-10	55
14025		42.13	10.39	0	41.5		-10	55
14045		42.29	10.39	0	41.5		-10	55
14065		42.46	10.39	0	41.5		-10	55
14070		42.46	10.39	0	41.5		-10	55
14085		42.76	10.39	0	41.5		-10	55
14105		42.98	10.39	0	41.5		-10	55
14125		42.91	10.39	0	41.5		-10	55
14130		42.91	10.39	0	41.5		-10	55
14145		42.87	10.39	0	41.5		-10	55
14165		43.25	10.39	0	41.5		-10	55
14185		43.59	10.39	0	41.5		-10	55
14190		43.59	10.39	0	41.5		-10	55
14205		43.68	10.39	0	41.5		-10	55
14225		43.88	10.39	0	41.5		-10	55
14245		43.91	10.39	0	41.5		-10	55
14255		43.91	10.39	0	41.5		-10	55
14265		44.36	10.39	0	41.5		-10	55
14285		44.46	10.39	0	41.5		-10	55
14305		44.79	10.39	0	41.5		-10	55
14320		44.79	10.39	0	41.5		-10	55
14325		44.69	10.39	0	41.5		-10	55
14345		44.88	10.39	0	41.5		-10	55
14365		45.24	10.39	0	41.5		-10	55
14380		45.24	10.39	0	41.5		-10	55
14385		45.72	10.39	0	41.5		-10	55
14405		45.9	10.39	0	41.5		-10	55
14425		45.87	10.39	0	41.5		-10	55
14440		45.87	10.39	0	41.5		-10	55
14445		45.83	10.39	0	41.5		-10	55
14465		46.39	10.39	0	41.5		-10	55
14485		46.88	10.39	0	41.5		-10	55
14505		46.81	10.39	0	41.5		-10	55
14525		46.82	10.39	0	41.5		-10	55
14545		46.94	10.39	0	41.5		-10	55
14565		47.46	10.39	0	41.5		-10	55
14585		47.77	10.39	0	41.5		-10	55
14605		47.81	10.39	0	41.5		-10	55
14625		47.9	10.39	0	41.5		-10	55
14630		47.9	10.69	0	41.5		-10	55
14645		48.2	10.69	0	41.5		-10	55
14665		48.38	10.69	0	41.5		-10	55
14685		48.69	10.69	0	41.5		-10	55
14690		48.69	10.69	0	41.5		-10	55
14705		49.03	10.69	0	41.5		-10	55
14725		48.78	10.69	0	41.5		-10	55
14745		48.83	10.69	0	41.5		-10	55
14755		48.83	10.69	0	41.5		-10	55
14765		49.26	10.69	0	41.5		-10	55
14785		49.54	10.69	0	41.5		-10	55
14805		49.86	10.69	0	41.5		-10	55
14815		49.86	10.69	0	41.5		-10	55
14825		49.81	10.69	0	41.5		-10	55
14845		49.73	10.69	0	41.5		-10	55
14865		50.09	10.69	0	41.5		-10	55
14880		50.09	10.69	0	41.5		-10	55
14885		50.51	10.69	0	41.5		-10	55
14905		50.54	10.69	0	41.5		-10	55
14925		50.5	10.69	0	41.5		-10	55
14940		50.5	10.69	0	41.5		-10	55
14945		50.66	10.69	0	41.5		-10	55
14965		50.89	10.69	0	41.5		-10	55
14985		50.97	10.69	0	41.5		-10	55
15005		51.03	10.69	0	41.5		-10	55
15025		51.04	10.69	0	41.5		-10	55
15045		51.1	10.69	0	41.5		-10	55
15065		51.53	10.69	0	41.5		-10	55
15085		51.58	10.69	0	41.5		-10	55
15105		51.66	10.69	0	41.5		-10	55
15125		51.33	10.69	0	41.5		-10	55
15130		51.33	10.56	0	41.5		-10	55
15145		51.47	10.56	0	41.5		-10	55
15165		51.72	10.56	0	41.5		-10	55
15185		51.97	10.56	0	41.5		-10	55
15190		51.97	10.56	0	41.5		-10	55
15205		51.94	10.56	0	41.5		-10	55
15225		51.69	10.56	0	41.5		-10	55
15245		51.37	10.56	0	41.5		-10	55
15255		51.37	10.56	0	41.5		-10	55
15265		51.77	10.56	0	41.5		-10	55
15285		52.03	10.56	0	41.5		-10	55
15305		51.66	10.56	0	41.5		-10	55
15315		51.66	10.56	0	41.5		-10	55
15325		51.19	10.56	0	41.5		-10	55
15345		51.09	10.56	0	41.5		-10	55
15365		51.19	10.56	0	41.5		-10	55
15380		51.19	10.56	1	41.5		-10	55
15385		51.26	10.56	1	41.5		-10	55
15405		50.74	10.56	1	41.5		-10	55
15425		50.63	10.56	1	41.5		-10	55
15440		50.63	10.56	1	41.5		-10	55
15445		50.31	10.56	1	41.5		-10	55
15465		50.25	10.56	1	41.5		-10	55
15485		50.06	10.56	1	41.5		-10	55
15500		50.06	10.56	2	41.5		-10	55
15505		49.88	10.56	2	41.5		-10	55
15525		49.49	10.56	2	41.5		-10	55
15545		49.26	10.56	2	41.5		-10	55
15565		49.16	10.56	2	41.5		-10	55
15585		48.93	10.56	2	41.5		-10	55
15605		48.81	10.56	2	41.5		-10	55
15625		48.29	10.56	2	41.5		-10	55
15630		48.29	10.63	2	41.5		-10	55
15645		48.03	10.63	2	41.5		-10	55
15665		47.86	10.63	2	41.5		-10	55
15685		47.81	10.63	2	41.5		-10	55
15690		47.81	10.63	2	41.5		-10	55
15705		47.56	10.63	2	41.5		-10	55
15725		47.15	10.63	2	41.5		-10	55
15745		46.88	10.63	2	41.5		-10	55
15750		46.88	10.63	2	41.5		-10	55
15765		46.8	10.63	2	41.5		-10	55
15785		46.68	10.63	2	41.5		-10	55
15805		46.34	10.63	2	41.5		-10	55
15815		46.34	10.63	2	41.5		-10	55
15825		46.08	10.63	2	41.5		-10	55
15845		45.97	10.63	2	41.5		-10	55
15865		45.75	10.63	2	41.5		-10	55
15875		45.75	10.63	3	41.5		-10	55
15885		45.7	10.63	3	41.5		-10	55
15905		45.5	10.63	3	41.5		-10	55
15925		45.08	10.63	3	41.5		-10	55
15940		45.08	10.63	3	41.5		-10	55
15945		45.04	10.63	3	41.5		-10	55
15965		44.9	10.63	3	41.5		-10	55
15985		44.89	10.63	3	41.5		-10	55
16000		44.89	10.63	3	41.5		-10	55
16005		44.69	10.63	3	41.5		-10	55
16025		44.24	10.63	3	41.5		-10	55
16045		44.06	10.63	3	41.5		-10	55
16065		44.2	10.63	3	41.5		-10	55
16085		44.14	10.63	3	41.5		-10	55
16105		43.87	10.63	3	41.5		-10	55
16125		43.59	10.63	3	41.5		-10	55
16145		43.35	10.63	3	41.5		-10	55
16165		43.3	10.63	3	41.5		-10	55
16185		43.2	10.63	3	41.5		-10	55
16190		43.2	10.56	3	41.5		-10	55
16205		43.02	10.56	3	41.5		-10	55
16225		42.72	10.56	3	41.5		-10	55
16245		42.53	10.56	3	41.5		-10	55
16250		42.53	10.56	3	41.5		-10	55
16265		42.57	10.56	3	41.5		-10	55
16285		42.6	10.56	3	41.5		-10	55
16305		42.39	10.56	3	41.5		-10	55
16315		42.39	10.56	3	41.5		-10	55
16325		42.24	10.56	3	41.5		-10	55
16345		42.09	10.56	3	41.5		-10	55
16365		42.12	10.56	3	41.5		-10	55
16375		42.12	10.56	3	41.5		-10	55
16385		42.16	10.56	3	41.5		-10	55
16405		42.05	10.56	3	41.5		-10	55
16425		41.79	10.56	3	41.5		-10	55
16440		41.79	10.56	3	41.5		-10	55
16445		41.77	10.56	3	41.5		-10	55
16465		41.72	10.56	3	41.5		-10	55
16485		41.74	10.56	3	41.5		-10	55
16500		41.74	10.56	3	41.5		-10	55
16505		41.86	10.56	3	41.5		-10	55
16525		41.57	10.56	3	41.5		-10	55
16545		41.64	10.56	3	41.5		-10	55
16565		41.76	10.56	3	41.5		-10	55
16585		41.83	10.56	3	41.5		-10	55
16605		41.73	10.56	3	41.5		-10	55
16625		41.53	10.56	2	41.5		-10	55
16645		41.62	10.56	2	41.5		-10	55
16665		41.84	10.56	2	41.5		-10	55
16685		41.94	10.56	2	41.5		-10	55
16690		41.94	10.68	2	41.5		-10	55
16705		41.92	10.68	2	41.5		-10	55
16725		41.83	10.68	2	41.5		-10	55
16745		41.97	10.68	2	41.5		-10	55
16750		41.97	10.68	3	41.5		-10	55
16765		42.18	10.68	3	41.5		-10	55
16785		42.33	10.68	3	41.5		-10	55
16805		42.4	10.68	3	41.5		-10	55
16815		42.4	10.68	3	41.5		-10	55
16825		42.31	10.68	3	41.5		-10	55
16845		42.47	10.68	3	41.5		-10	55
16865		42.73	10.68	3	41.5		-10	55
16875		42.73	10.68	3	41.5		-10	55
16885		43.01	10.68	3	41.5		-10	55
16905		42.99	10.68	3	41.5		-10	55
16925		43	10.68	3	41.5		-10	55
16940		43	10.68	3	41.5		-10	55
16945		43.3	10.68	3	41.5		-10	55
16965		43.65	10.68	3	41.5		-10	55
16985		43.95	10.68	3	41.5		-10	55
17000		43.95	10.68	3	41.5		-10	55
17005		44.13	10.68	3	41.5		-10	55
17025		44.01	10.68	3	41.5		-10	55
17045		44.17	10.68	3	41.5		-10	55
17060		44.17	10.68	3	41.5		-10	55
17065		44.61	10.68	3	41.5		-10	55
17085		44.9	10.68	3	41.5		-10	55
17105		45.02	10.68	3	41.5		-10	55
17125		45.22	10.68	3	41.5		-10	55
17145		45.34	10.68	3	41.5		-10	55
17165		45.7	10.68	3	41.5		-10	55
17185		45.99	10.68	3	41.5		-10	55
17205		46.18	10.68	3	41.5		-10	55
17225		46.18	10.68	3	41.5		-10	55
17245		46.53	10.68	3	41.5		-10	55
17250		46.53	10.68	3	41.5		-10	55
17265		46.92	10.68	3	41.5		-10	55
17285		47.07	10.68	3	41.5		-10	55
17305		47.13	10.68	3	41.5		-10	55
17310		47.13	10.68	3	41.5		-10	55
17325		47.14	10.68	3	41.5		-10	55
17345		47.6	10.68	3	41.5		-10	55
17365		47.86	10.68	3	41.5		-10	55
17375		47.86	10.68	3	41.5		-10	55
17385		48.14	10.68	3	41.5		-10	55
17405		48.24	10.68	3	41.5		-10	55
17425		48.18	10.68	3	41.5		-10	55
17435		48.18	10.68	3	41.5		-10	55
17445		48.52	10.68	3	41.5		-10	55
17465		48.84	10.68	3	41.5		-10	55
17485		49.17	10.68	3	41.5		-10	55
17500		49.17	10.68	3	41.5		-10	55
17505		49.13	10.68	3	41.5		-10	55
17525		49.16	10.68	3	41.5		-10	55
17545		49.33	10.68	3	41.5		-10	55
17560		49.33	10.68	3	41.5		-10	55
17565		49.78	10.68	3	41.5		-10	55
17585		50.19	10.68	3	41.5		-10	55
17605		50.15	10.68	3	41.5		-10	55
17625		50.09	10.68	3	41.5		-10	55
17645		50.43	10.68	3	41.5		-10	55
17665		50.59	10.68	3	41.5		-10	55
17685		50.67	10.68	3	41.5		-10	55
17705		50.84	10.68	3	41.5		-10	55
17725		50.66	10.68	3	41.5		-10	55
17745		51.01	10.68	3	41.5		-10	55
17750		51.01	10.83	3	41.5		-10	55
17765		51.18	10.83	3	41.5		-10	55
17785		51.43	10.83	3	41.5		-10	55
17805		51.39	10.83	3	41.5		-10	55
17810		51.39	10.83	3	41.5		-10	55
17825		51.18	10.83	3	41.5		-10	55
17845		51.36	10.83	3	41.5		-10	55
17865		51.7	10.83	3	41.5		-10	55
17875		51.7	10.83	3	41.5		-10	55
17885		51.72	10.83	3	41.5		-10	55
17905		52.02	10.83	3	41.5		-10	55
17925		51.39	10.83	3	41.5		-10	55
17935		51.39	10.83	3	41.5		-10	55
17945		51.64	10.83	3	41.5		-10	55
17965		51.72	10.83	3	41.5		-10	55
17985		51.85	10.83	3	41.5		-10	55
18000		51.85	10.83	3	41.5		-10	55
18005		51.62	10.83	3	41.5		-10	55
18025		51.45	10.83	3	41.5		-10	55
18045		51.2	10.83	3	41.5		-10	55
18060		51.2	10.83	3	41.5		-10	55
18065		51.53	10.83	3	41.5		-10	55
18085		51.28	10.83	3	41.5		-10	55
18105		51.01	10.83	3	41.5		-10	55
18125		50.71	10.83	5	41.5		-10	55
18145		50.58	10.83	5	41.5		-10	55
18165		50.71	10.83	5	41.5		-10	55
18185		50.36	10.83	5	41.5		-10	55
18190		50.36	10.83	5	41.5		-10	55
18205		50.21	10.83	5	41.5		-10	55
18225		49.61	10.83	5	41.5		-10	55
18245		49.65	10.83	5	41.5		-10	55
18250		49.65	10.84	5	41.5		-10	55
18265		49.6	10.84	5	41.5		-10	55
18285		49.41	10.84	5	41.5		-10	55
18305		48.9	10.84	5	41.5		-10	55
18310		48.9	10.84	5	41.5		-10	55
18325		48.47	10.84	5	41.5		-10	55
18345		48.46	10.84	5	41.5		-10	55
18365		48.12	10.84	5	41.5		-10	55
18375		48.12	10.84	6	41.5		-10	55
18385		48.04	10.84	6	41.5		-10	55
18405		47.72	10.84	6	41.5		-10	55
18425		47.4	10.84	6	41.5		-10	55
18435		47.4	10.84	6	41.5		-10	55
18445		47.34	10.84	6	41.5		-10	55
18465		47.16	10.84	6	41.5		-10	55
18485		46.96	10.84	6	41.5		-10	55
18495		46.96	10.84	6	41.5		-10	55
18505		46.71	10.84	6	41.5		-10	55
18525		46.38	10.84	6	41.5		-10	55
18545		46.25	10.84	6	41.5		-10	55
18560		46.25	10.84	6	41.5		-10	55
18565		46.23	10.84	6	41.5		-10	55
18585		46.06	10.84	6	41.5		-10	55
18605		45.73	10.84	6	41.5		-10	55
18620		45.73	10.84	6	41.5		-10	55
18625		45.43	10.84	6	41.5		-10	55
18645		45.37	10.84	6	41.5		-10	55
18665		45.37	10.84	6	41.5		-10	55
18685		45.08	10.84	6	41.5		-10	55
18705		44.91	10.84	6	41.5		-10	55
18725		44.47	10.84	6	41.5		-10	55
18745		44.31	10.84	6	41.5		-10	55
18765		44.54	10.84	6	41.5		-10	55
18785		44.19	10.84	6	41.5		-10	55
18805		43.99	10.84	6	41.5		-10	55
18810		43.99	10.99	6	41.5		-10	55
18825		43.76	10.99	6	41.5		-10	55
18845		43.66	10.99	6	41.5		-10	55
18865		43.72	10.99	6	41.5		-10	55
18870		43.72	10.99	6	41.5		-10	55
18885		43.42	10.99	6	41.5		-10	55
18905		43.19	10.99	6	41.5		-10	55
18925		42.98	10.99	6	41.5		-10	55
18935		42.98	10.99	6	41.5		-10	55
18945		42.91	10.99	6	41.5		-10	55
18965		42.89	10.99	6	41.5		-10	55
18985		42.65	10.99	6	41.5		-10	55
18995		42.65	10.99	6	41.5		-10	55
19005		42.49	10.99	6	41.5		-10	55
19025		42.38	10.99	6	41.5		-10	55
19045		42.13	10.99	6	41.5		-10	55
19060		42.13	10.99	6	41.5		-10	55
19065		42.24	10.99	6	41.5		-10	55
19085		42.22	10.99	6	41.5		-10	55
19105		41.99	10.99	6	41.5		-10	55
19120		41.99	10.99	6	41.5		-10	55
19125		41.7	10.99	6	41.5		-10	55
19145		41.81	10.99	6	41.5		-10	55
19165		41.9	10.99	6	41.5		-10	55
19185		41.98	10.99	6	41.5		-10	55
19205		41.72	10.99	6	41.5		-10	55
19225		41.48	10.99	6	41.5		-10	55
19245		41.58	10.99	6	41.5		-10	55
19265		41.7	10.99	6	41.5		-10	55
19285		41.79	10.99	6	41.5		-10	55
19305		41.59	10.99	6	41.5		-10	55
19310		41.59	11.12	6	41.5		-10	55
19325		41.49	11.12	6	41.5		-10	55
19345		41.68	11.12	6	41.5		-10	55
19365		41.8	11.12	6	41.5		-10	55
19370		41.8	11.12	6	41.5		-10	55
19385		41.79	11.12	6	41.5		-10	55
19405		41.72	11.12	6	41.5		-10	55
19425		41.69	11.12	6	41.5		-10	55
19435		41.69	11.12	6	41.5		-10	55
19445		41.84	11.12	6	41.5		-10	55
19465		42.14	11.12	6	41.5		-10	55
19485		42.24	11.12	6	41.5		-10	55
19495		42.24	11.12	6	41.5		-10	55
19505		42.19	11.12	6	41.5		-10	55
19525		42.22	11.12	6	41.5		-10	55
19545		42.34	11.12	6	41.5		-10	55
19560		42.34	11.12	6	41.5		-10	55
19565		42.76	11.12	6	41.5		-10	55
19585		42.76	11.12	6	41.5		-10	55
19605		43.01	11.12	6	41.5		-10	55
19620		43.01	11.12	6	41.5		-10	55
19625		42.97	11.12	6	41.5		-10	55
19645		43.26	11.12	6	41.5		-10	55
19665		43.69	11.12	6	41.5		-10	55
19685		43.83	11.12	6	41.5		-10	55
19705		43.87	11.12	6	41.5		-10	55
19725		43.94	11.12	6	41.5		-10	55
19745		44.23	11.12	6	41.5		-10	55
19765		44.56	11.12	6	41.5		-10	55
19785		44.63	11.12	6	41.5		-10	55
19805		44.85	11.12	6	41.5		-10	55
19825		45.14	11.12	6	41.5		-10	55
19845		45.27	11.12	6	41.5		-10	55
19865		45.82	11.12	6	41.5		-10	55
19870		45.82	11.09	6	41.5		-10	55
19885		45.79	11.09	6	41.5		-10	55
19905		46	11.09	6	41.5		-10	55
19925		45.99	11.09	6	41.5		-10	55
19935		45.99	11.09	6	41.5		-10	55
19945		46.46	11.09	6	41.5		-10	55
19965		46.83	11.09	6	41.5		-10	55
19985		46.84	11.09	6	41.5		-10	55
19995		46.84	11.09	6	41.5		-10	55
20005		47.03	11.09	6	41.5		-10	55
20025		47.13	11.09	6	41.5		-10	55
20045		47.66	11.09	6	41.5		-10	55
20055		47.66	11.09	6	41.5		-10	55
20065		47.72	11.09	6	41.5		-10	55
20085		47.98	11.09	6	41.5		-10	55
20105		47.83	11.09	6	41.5		-10	55
20120		47.83	11.09	6	41.5		-10	55
20125		48.19	11.09	6	41.5		-10	55
20145		48.57	11.09	6	41.5		-10	55
20165		48.86	11.09	6	41.5		-10	55
20180		48.86	11.09	6	41.5		-10	55
20185		48.89	11.09	6	41.5		-10	55
20205		48.99	11.09	6	41.5		-10	55
20225		49.28	11.09	6	41.5		-10	55
20245		49.42	11.09	6	41.5		-10	55
20265		49.79	11.09	6	41.5		-10	55
20285		49.64	11.09	6	41.5		-10	55
20305		49.95	11.09	6	41.5		-10	55
20325		50.04	11.09	6	41.5		-10	55
20345		50.32	11.09	6	41.5		-10	55
20365		50.67	11.09	6	41.5		-10	55
20370		50.67	11.01	6	41.5		-10	55
20385		50.71	11.01	6	41.5		-10	55
20405		50.51	11.01	6	41.5		-10	55
20425		50.8	11.01	6	41.5		-10	55
20430		50.8	11.01	6	41.5		-10	55
20445		50.93	11.01	6	41.5		-10	55
20465		51.33	11.01	6	41.5		-10	55
20485		51.29	11.01	6	41.5		-10	55
20495		51.29	11.01	6	41.5		-10	55
20505		51.25	11.01	6	41.5		-10	55
20525		51.23	11.01	6	41.5		-10	55
20545		51.52	11.01	6	41.5		-10	55
20555		51.52	11.01	6	41.5		-10	55
20565		51.46	11.01	6	41.5		-10	55
20585		51.66	11.01	6	41.5		-10	55
20605		51.68	11.01	6	41.5		-10	55
20620		51.68	11.01	6	41.5		-10	55
20625		51.57	11.01	6	41.5		-10	55
20645		51.72	11.01	6	41.5		-10	55
20665		51.73	11.01	6	41.5		-10	55
20680		51.73	11.01	6	41.5		-10	55
20685		51.56	11.01	6	41.5		-10	55
20705		51.35	11.01	6	41.5		-10	55
20725		51.45	11.01	6	41.5		-10	55
20745		51.56	11.01	6	41.5		-10	55
20765		51.6	11.01	6	41.5		-10	55
20785		51.34	11.01	6	41.5		-10	55
20805		50.77	11.01	6	41.5		-10	55
20825		50.8	11.01	6	41.5		-10	55
20845		50.84	11.01	6	41.5		-10	55
20865		50.76	11.01	6	41.5		-10	55
20870		50.76	11.16	6	41.5		-10	55
20885		50.4	11.16	6	41.5		-10	55
20905		50.09	11.16	6	41.5		-10	55
20925		49.92	11.16	6	41.5		-10	55
20930		49.92	11.16	6	41.5		-10	55
20945		49.94	11.16	6	41.5		-10	55
20965		49.84	11.16	6	41.5		-10	55
20985		49.54	11.16	6	41.5		-10	55
20995		49.54	11.16	6	41.5		-10	55
21005		49.13	11.16	6	41.5		-10	55
21025		48.78	11.16	6	41.5		-10	55
21045		48.78	11.16	6	41.5		-10	55
21055		48.78	11.16	6	41.5		-10	55
21065		48.66	11.16	6	41.5		-10	55
21085		48.34	11.16	6	41.5		-10	55
21105		47.86	11.16	6	41.5		-10	55
21115		47.86	11.16	6	41.5		-10	55
21125		47.82	11.16	6	41.5		-10	55
21145		47.6	11.16	6	41.5		-10	55
21165		47.67	11.16	6	41.5		-10	55
21180		47.67	11.16	6	41.5		-10	55
21185		47.08	11.16	6	41.5		-10	55
21205		46.68	11.16	6	41.5		-10	55
21225		46.69	11.16	6	41.5		-10	55
21245		46.56	11.16	6	41.5		-10	55
21265		46.37	11.16	6	41.5		-10	55
21285		46.16	11.16	6	41.5		-10	55
21305		45.69	11.16	6	41.5		-10	55
21325		45.66	11.16	6	41.5		-10	55
21345		45.53	11.16	6	41.5		-10	55
21365		45.45	11.16	6	41.5		-10	55
21385		45.28	11.16	6	41.5		-10	55
21405		44.9	11.16	6	41.5		-10	55
21425		44.84	11.16	6	41.5		-10	55
21430		44.84	11.31	6	41.5		-10	55
21445		44.68	11.31	6	41.5		-10	55
21465		44.8	11.31	6	41.5		-10	55
21485		44.29	11.31	6	41.5		-10	55
21490		44.29	11.31	6	41.5		-10	55
21505		43.99	11.31	6	41.5		-10	55
21525		43.88	11.31	6	41.5		-10	55
21545		43.84	11.31	6	41.5		-10	55
21555		43.84	11.31	6	41.5		-10	55
21565		43.83	11.31	6	41.5		-10	55
21585		43.57	11.31	6	41.5		-10	55
21605		43.24	11.31	6	41.5		-10	55
21615		43.24	11.31	6	41.5		-10	55
21625		43.16	11.31	6	41.5		-10	55
21645		43.1	11.31	6	41.5		-10	55
21665		43.14	11.31	6	41.5		-10	55
21680		43.14	11.31	6	41.5		-10	55
21685		42.79	11.31	6	41.5		-10	55
21705		42.5	11.31	6	41.5		-10	55
21725		42.48	11.31	6	41.5		-10	55
21740		42.48	11.31	6	41.5		-10	55
21745		42.49	11.31	6	41.5		-10	55
21765		42.38	11.31	6	41.5		-10	55
21785		42.17	11.31	6	41.5		-10	55
21805		41.78	11.31	6	41.5		-10	55
21825		41.95	11.31	6	41.5		-10	55
21845		42.08	11.31	6	41.5		-10	55
21865		42	11.31	6	41.5		-10	55
21885		41.75	11.31	6	41.5		-10	55
21905		41.51	11.31	6	41.5		-10	55
21925		41.68	11.31	6	41.5		-10	55
21930		41.68	11.26	6	41.5		-10	55
21945		41.77	11.26	6	41.5		-10	55
21965		41.78	11.26	6	41.5		-10	55
21985		41.66	11.26	6	41.5		-10	55
21990		41.66	11.26	6	41.5		-10	55
22005		41.34	11.26	6	41.5		-10	55
22025		41.49	11.26	6	41.5		-10	55
22045		41.69	11.26	6	41.5		-10	55
22055		41.69	11.26	6	41.5		-10	55
22065		41.78	11.26	6	41.5		-10	55
22085		41.75	11.26	6	41.5		-10	55
22105		41.43	11.26	6	41.5		-10	55
22115		41.43	11.26	6	41.5		-10	55
22125		41.5	11.26	6	41.5		-10	55
22145		41.77	11.26	6	41.5		-10	55
22165		41.97	11.26	6	41.5		-10	55
22180		41.97	11.26	6	41.5		-10	55
22185		41.91	11.26	6	41.5		-10	55
22205		41.87	11.26	6	41.5		-10	55
22225		42	11.26	6	41.5		-10	55
22240		42	11.26	6	41.5		-10	55
22245		42.28	11.26	6	41.5		-10	55
22265		42.53	11.26	6	41.5		-10	55
22285		42.52	11.26	6	41.5		-10	55
22305		42.55	11.26	6	41.5		-10	55
22325		42.74	11.26	6	41.5		-10	55
22345		43.17	11.26	6	41.5		-10	55
22365		43.32	11.26	6	41.5		-10	55
22385		43.44	11.26	6	41.5		-10	55
22405		43.62	11.26	6	41.5		-10	55
22425		43.6	11.26	6	41.5		-10	55
22430		43.6	11.32	6	41.5		-10	55
22445		43.95	11.32	6	41.5		-10	55
22465		44.23	11.32	6	41.5		-10	55
22485		44.44	11.32	6	41.5		-10	55
22490		44.44	11.32	6	41.5		-10	55
22505		44.41	11.32	6	41.5		-10	55
22525		44.6	11.32	6	41.5		-10	55
22545		45.15	11.32	6	41.5		-10	55
22555		45.15	11.32	6	41.5		-10	55
22565		45.34	11.32	6	41.5		-10	55
22585		45.5	11.32	6	41.5		-10	55
22605		45.5	11.32	6	41.5		-10	55
22615		45.5	11.32	6	41.5		-10	55
22625		45.84	11.32	6	41.5		-10	55
22645		46.2	11.32	6	41.5		-10	55
22665		46.39	11.32	6	41.5		-10	55
22675		46.39	11.32	6	41.5		-10	55
22685		46.58	11.32	6	41.5		-10	55
22705		46.54	11.32	6	41.5		-10	55
22725		46.82	11.32	6	41.5		-10	55
22740		46.82	11.32	6	41.5		-10	55
22745		47.36	11.32	6	41.5		-10	55
22765		47.58	11.32	6	41.5		-10	55
22785		47.57	11.32	6	41.5		-10	55
22800		47.57	11.32	6	41.5		-10	55
22805		47.57	11.32	6	41.5		-10	55
22825		47.85	11.32	6	41.5		-10	55
22845		48.36	11.32	6	41.5		-10	55
22865		48.6	11.32	6	41.5		-10	55
22885		48.58	11.32	6	41.5		-10	55
22905		48.55	11.32	6	41.5		-10	55
22925		48.97	11.32	6	41.5		-10	55
22945		49.35	11.32	6	41.5		-10	55
22965		49.44	11.32	6	41.5		-10	55
22985		49.54	11.32	6	41.5		-10	55
22990		49.54	11.36	6	41.5		-10	55
23005		49.65	11.36	6	41.5		-10	55
23025		49.78	11.36	6	41.5		-10	55
23045		50.33	11.36	6	41.5		-10	55
23050		50.33	11.36	6	41.5		-10	55
23065		50.23	11.36	6	41.5		-10	55
23085		50.45	11.36	6	41.5		-10	55
23105		50.42	11.36	6	41.5		-10	55
23115		50.42	11.36	6	41.5		-10	55
23125		50.66	11.36	6	41.5		-10	55
23145		50.82	11.36	6	41.5		-10	55
23165		51.11	11.36	6	41.5		-10	55
23175		51.11	11.36	6	41.5		-10	55
23185		50.88	11.36	6	41.5		-10	55
23205		51	11.36	6	41.5		-10	55
23225		51.04	11.36	6	41.5		-10	55
23240		51.04	11.36	6	41.5		-10	55
23245		51.39	11.36	6	41.5		-10	55
23265		51.29	11.36	6	41.5		-10	55
23285		51.43	11.36	6	41.5		-10	55
23300		51.43	11.36	6	41.5		-10	55
23305		51.45	11.36	6	41.5		-10	55
23325		51.51	11.36	6	41.5		-10	55
23345		51.73	11.36	6	41.5		-10	55
23365		51.46	11.36	6	41.5		-10	55
23385		51.42	11.36	6	41.5		-10	55
23405		51.44	11.36	6	41.5		-10	55
23425		51.56	11.36	6	41.5		-10	55
23445		51.43	11.36	6	41.5		-10	55
23465		51.58	11.36	6	41.5		-10	55
23485		51.27	11.36	6	41.5		-10	55
23490		51.27	11.45	6	41.5		-10	55
23505		51.27	11.45	6	41.5		-10	55
23525		51.06	11.45	6	41.5		-10	55
23545		51.28	11.45	6	41.5		-10	55
23550		51.28	11.45	6	41.5		-10	55
23565		51.09	11.45	6	41.5		-10	55
23585		50.68	11.45	6	41.5		-10	55
23605		50.38	11.45	6	41.5		-10	55
23615		50.38	11.45	6	41.5		-10	55
23625		50.46	11.45	6	41.5		-10	55
23645		50.28	11.45	6	41.5		-10	55
23665		50.17	11.45	6	41.5		-10	55
23675		50.17	11.45	6	41.5		-10	55
23685		49.76	11.45	6	41.5		-10	55
23705		49.42	11.45	6	41.5		-10	55
23725		49.41	11.45	6	41.5		-10	55
23740		49.41	11.45	6	41.5		-10	55
23745		49.19	11.45	6	41.5		-10	55
23765		49.02	11.45	6	41.5		-10	55
23785		48.44	11.45	6	41.5		-10	55
23800		48.44	11.45	6	41.5		-10	55
23805		48.34	11.45	6	41.5		-10	55
23825		48.17	11.45	6	41.5		-10	55
23845		48	11.45	6	41.5		-10	55
23865		47.7	11.45	6	41.5		-10	55
23885		47.42	11.45	6	41.5		-10	55
23905		47.06	11.45	6	41.5		-10	55
23925		46.94	11.45	6	41.5		-10	55
23945		46.88	11.45	6	41.5		-10	55
23965		46.58	11.45	6	41.5		-10	55
23985		46.41	11.45	6	41.5		-10	55
24005		46.18	11.45	6	41.5		-10	55
24025		45.92	11.45	6	41.5		-10	55
24045		45.93	11.45	6	41.5		-10	55
24050		45.93	11.52	6	41.5		-10	55
24065		45.77	11.52	6	41.5		-10	55
24085		45.39	11.52	6	41.5		-10	55
24105		45.19	11.52	6	41.5		-10	55
24110		45.19	11.52	6	41.5		-10	55
24125		45	11.52	6	41.5		-10	55
24145		45.05	11.52	6	41.5		-10	55
24165		44.84	11.52	6	41.5		-10	55
24175		44.84	11.52	6	41.5		-10	55
24185		44.34	11.52	6	41.5		-10	55
24205		44.27	11.52	6	41.5		-10	55
24225		44.36	11.52	6	41.5		-10	55
24240		44.36	11.52	6	41.5		-10	55
24245		44.27	11.52	6	41.5		-10	55
24265		43.98	11.52	6	41.5		-10	55
24285		43.75	11.52	6	41.5		-10	55
24300		43.75	11.52	6	41.5		-10	55
24305		43.54	11.52	6	41.5		-10	55
24325		43.54	11.52	6	41.5		-10	55
24345		43.48	11.52	6	41.5		-10	55
24360		43.48	11.52	6	41.5		-10	55
24365		43.32	11.52	6	41.5		-10	55
24385		42.96	11.52	6	41.5		-10	55
24405		42.75	11.52	6	41.5		-10	55
24425		42.68	11.52	6	41.5		-10	55
24445		42.63	11.52	6	41.5		-10	55
24465		42.53	11.52	6	41.5		-10	55
24485		42.29	11.52	6	41.5		-10	55
24505		42.16	11.52	6	41.5		-10	55
24525		42.09	11.52	6	41.5		-10	55
24545		42.21	11.52	6	41.5		-10	55
24550		42.21	11.47	6	41.5		-10	55
24565		41.95	11.47	6	41.5		-10	55
24585		41.74	11.47	6	41.5		-10	55
24605		41.63	11.47	6	41.5		-10	55
24610		41.63	11.47	6	41.5		-10	55
24625		41.88	11.47	6	41.5		-10	55
24645		41.87	11.47	6	41.5		-10	55
24665		41.66	11.47	6	41.5		-10	55
24675		41.66	11.47	6	41.5		-10	55
24685		41.6	11.47	6	41.5		-10	55
24705		41.44	11.47	6	41.5		-10	55
24725		41.66	11.47	6	41.5		-10	55
24735		41.66	11.47	6	41.5		-10	55
24745		41.78	11.47	6	41.5		-10	55
24765		41.5	11.47	6	41.5		-10	55
24785		41.51	11.47	6	41.5		-10	55
24800		41.51	11.47	6	41.5		-10	55
24805		41.34	11.47	6	41.5		-10	55
24825		41.71	11.47	6	41.5		-10	55
24845		41.79	11.47	6	41.5		-10	55
24860		41.79	11.47	6	41.5		-10	55
24865		41.8	11.47	6	41.5		-10	55
24885		41.57	11.47	6	41.5		-10	55
24905		41.84	11.47	6	41.5		-10	55
24925		41.96	11.47	6	41.5		-10	55
24945		42.12	11.47	6	41.5		-10	55
24965		42.23	11.47	6	41.5		-10	55
24985		42.08	11.47	6	41.5		-10	55
25005		42.23	11.47	6	41.5		-10	55
25025		42.61	11.47	6	41.5		-10	55
25045		42.67	11.47	6	41.5		-10	55
25050		42.67	11.49	6	41.5		-10	55
25065		42.97	11.49	6	41.5		-10	55
25085		43.03	11.49	6	41.5		-10	55
25105		43.07	11.49	6	41.5		-10	55
25110		43.07	11.49	6	41.5		-10	55
25125		43.46	11.49	6	41.5		-10	55
25145		43.64	11.49	6	41.5		-10	55
25165		43.85	11.49	6	41.5		-10	55
25175		43.85	11.49	6	41.5		-10	55
25185		43.89	11.49	6	41.5		-10	55
25205		44.06	11.49	6	41.5		-10	55
25225		44.43	11.49	6	41.5		-10	55
25235		44.43	11.49	6	41.5		-10	55
25245		44.82	11.49	6	41.5		-10	55
25265		44.93	11.49	6	41.5		-10	55
25285		44.98	11.49	6	41.5		-10	55
25300		44.98	11.49	6	41.5		-10	55
25305		45.19	11.49	6	41.5		-10	55
25325		45.58	11.49	6	41.5		-10	55
25345		45.96	11.49	6	41.5		-10	55
25360		45.96	11.49	6	41.5		-10	55
25365		46.06	11.49	6	41.5		-10	55
25385		46.03	11.49	6	41.5		-10	55
25405		46.19	11.49	6	41.5		-10	55
25420		46.19	11.49	6	41.5		-10	55
25425		46.63	11.49	6	41.5		-10	55
25445		46.88	11.49	6	41.5		-10	55
25465		47.15	11.49	6	41.5		-10	55
25485		47.13	11.49	6	41.5		-10	55
25505		47.34	11.49	6	41.5		-10	55
25525		47.77	11.49	6	41.5		-10	55
25545		48.12	11.49	6	41.5		-10	55
25550		48.12	11.6	6	41.5		-10	55
25565		48.17	11.6	6	41.5		-10	55
25585		48.24	11.6	6	41.5		-10	55
25605		48.31	11.6	6	41.5		-10	55
25610		48.31	11.6	6	41.5		-10	55
25625		48.84	11.6	6	41.5		-10	55
25645		49.1	11.6	6	41.5		-10	55
25665		48.96	11.6	6	41.5		-10	55
25670		48.96	11.6	6	41.5		-10	55
25685		49.06	11.6	6	41.5		-10	55
25705		49.24	11.6	6	41.5		-10	55
25725		49.77	11.6	6	41.5		-10	55
25735		49.77	11.6	6	41.5		-10	55
25745		49.87	11.6	6	41.5		-10	55
25765		50.07	11.6	6	41.5		-10	55
25785		50.21	11.6	6	41.5		-10	55
25795		50.21	11.6	6	41.5		-10	55
25805		50.17	11.6	6	41.5		-10	55
25825		50.62	11.6	6	41.5		-10	55
25845		50.77	11.6	6	41.5		-10	55
25860		50.77	11.6	6	41.5		-10	55
25865		50.81	11.6	6	41.5		-10	55
25885		50.75	11.6	6	41.5		-10	55
25905		50.87	11.6	6	41.5		-10	55
25920		50.87	11.6	6	41.5		-10	55
25925		51.1	11.6	6	41.5		-10	55
25945		51.33	11.6	6	41.5		-10	55
25965		51.22	11.6	6	41.5		-10	55
25985		51.12	11.6	6	41.5		-10	55
26005		51.31	11.6	6	41.5		-10	55
26025		51.42	11.6	6	41.5		-10	55
26045		51.69	11.6	6	41.5		-10	55
26065		51.65	11.6	6	41.5		-10	55
26085		51.37	11.6	6	41.5		-10	55
26105		51.58	11.6	6	41.5		-10	55
26110		51.58	11.47	6	41.5		-10	55
26125		51.56	11.47	6	41.5		-10	55
26145		51.72	11.47	6	41.5		-10	55
26165		51.35	11.47	6	41.5		-10	55
26170		51.35	11.47	6	41.5		-10	55
26185		51.31	11.47	6	41.5		-10	55
26205		51.49	11.47	6	41.5		-10	55
26225		51.35	11.47	6	41.5		-10	55
26235		51.35	11.47	6	41.5		-10	55
26245		51.29	11.47	6	41.5		-10	55
26265		50.96	11.47	6	41.5		-10	55
26285		50.82	11.47	6	41.5		-10	55
26295		50.82	11.47	6	41.5		-10	55
26305		50.72	11.47	6	41.5		-10	55
26325		50.8	11.47	6	41.5		-10	55
26345		50.63	11.47	6	41.5		-10	55
26360		50.63	11.47	6	41.5		-10	55
26365		50.25	11.47	6	41.5		-10	55
26385		49.84	11.47	6	41.5		-10	55
26405		49.82	11.47	6	41.5		-10	55
26420		49.82	11.47	6	41.5		-10	55
26425		49.66	11.47	6	41.5		-10	55
26445		49.51	11.47	6	41.5		-10	55
26465		48.87	11.47	6	41.5		-10	55
26485		48.67	11.47	6	41.5		-10	55
26505		48.42	11.47	6	41.5		-10	55
26525		48.51	11.47	6	41.5		-10	55
26545		48.31	11.47	6	41.5		-10	55
26565		47.98	11.47	6	41.5		-10	55
26585		47.51	11.47	6	41.5		-10	55
26605		47.59	11.47	6	41.5		-10	55
26610		47.59	11.54	6	41.5		-10	55
26625		47.41	11.54	6	41.5		-10	55
26645		47.08	11.54	6	41.5		-10	55
26665		46.79	11.54	6	41.5		-10	55
26670		46.79	11.54	6	41.5		-10	55
26685		46.39	11.54	6	41.5		-10	55
26705		46.35	11.54	6	41.5		-10	55
26725		46.43	11.54	6	41.5		-10	55
26735		46.43	11.54	6	41.5		-10	55
26745		46.15	11.54	6	41.5		-10	55
26765		45.71	11.54	6	41.5		-10	55
26785		45.69	11.54	6	41.5		-10	55
26795		45.69	11.54	6	41.5		-10	55
26805		45.53	11.54	6	41.5		-10	55
26825		45.43	11.54	6	41.5		-10	55
26845		45.3	11.54	6	41.5		-10	55
26860		45.3	11.54	6	41.5		-10	55
26865		44.94	11.54	6	41.5		-10	55
26885		44.61	11.54	6	41.5		-10	55
26905		44.63	11.54	6	41.5		-10	55
26920		44.63	11.54	6	41.5		-10	55
26925		44.57	11.54	6	41.5		-10	55
26945		44.41	11.54	6	41.5		-10	55
26965		44.24	11.54	6	41.5		-10	55
26980		44.24	11.54	6	41.5		-10	55
26985		43.96	11.54	6	41.5		-10	55
27005		43.75	11.54	6	41.5		-10	55
27025		43.82	11.54	6	41.5		-10	55
27045		43.66	11.54	6	41.5		-10	55
27065		43.42	11.54	6	41.5		-10	55
27085		43.02	11.54	6	41.5		-10	55
27105		43	11.54	6	41.5		-10	55
27125		43.05	11.54	6	41.5		-10	55
27145		42.77	11.54	6	41.5		-10	55
27165		42.53	11.54	6	41.5		-10	55
27170		42.53	11.62	6	41.5		-10	55
27185		42.34	11.62	6	41.5		-10	55
27205		42.34	11.62	6	41.5		-10	55
27225		42.34	11.62	6	41.5		-10	55
27230		42.34	11.62	6	41.5		-10	55
27245		42.19	11.62	6	41.5		-10	55
27265		41.9	11.62	6	41.5		-10	55
27285		41.87	11.62	6	41.5		-10	55
27295		41.87	11.62	6	41.5		-10	55
27305		41.92	11.62	6	41.5		-10	55
27325		42.02	11.62	6	41.5		-10	55
27345		41.92	11.62	6	41.5		-10	55
27355		41.92	11.62	6	41.5		-10	55
27365		41.77	11.62	6	41.5		-10	55
27385		41.42	11.62	6	41.5		-10	55
27405		41.62	11.62	6	41.5		-10	55
27420		41.62	11.62	6	41.5		-10	55
27425		41.79	11.62	6	41.5		-10	55
27445		41.55	11.62	6	41.5		-10	55
27465		41.44	11.62	6	41.5		-10	55
27480		41.44	11.62	6	41.5		-10	55
27485		41.33	11.62	6	41.5		-10	55
27505		41.4	11.62	6	41.5		-10	55
27525		41.78	11.62	6	41.5		-10	55
27545		41.65	11.62	6	41.5		-10	55
27565		41.48	11.62	6	41.5		-10	55
27585		41.57	11.62	6	41.5		-10	55
27605		41.65	11.62	6	41.5		-10	55
27625		41.9	11.62	6	41.5		-10	55
27645		41.94	11.62	6	41.5		-10	55
27665		41.76	11.62	6	41.5		-10	55
27670		41.76	11.88	6	41.5		-10	55
27685		41.88	11.88	6	41.5		-10	55
27705		42.04	11.88	6	41.5		-10	55
27725		42.41	11.88	6	41.5		-10	55
27730		42.41	11.88	6	41.5		-10	55
27745		42.32	11.88	6	41.5		-10	55
27765		42.4	11.88	6	41.5		-10	55
27785		42.46	11.88	6	41.5		-10	55
27795		42.46	11.88	6	41.5		-10	55
27805		42.75	11.88	6	41.5		-10	55
27825		42.97	11.88	6	41.5		-10	55
27845		43.33	11.88	6	41.5		-10	55
27855		43.33	11.88	6	41.5		-10	55
27865		43.17	11.88	6	41.5		-10	55
27885		43.3	11.88	6	41.5		-10	55
27905		43.62	11.88	6	41.5		-10	55
27920		43.62	11.88	6	41.5		-10	55
27925		44.18	11.88	6	41.5		-10	55
27945		44.21	11.88	6	41.5		-10	55
27965		44.13	11.88	6	41.5		-10	55
27980		44.13	11.88	6	41.5		-10	55
27985		44.44	11.88	6	41.5		-10	55
28005		44.8	11.88	6	41.5		-10	55
28025		45.04	11.88	6	41.5		-10	55
28045		45.12	11.88	6	41.5		-10	55
28065		45.28	11.88	6	41.5		-10	55
28085		45.42	11.88	6	41.5		-10	55
28105		45.89	11.88	6	41.5		-10	55
28125		46.15	11.88	6	41.5		-10	55
28145		46.18	11.88	6	41.5		-10	55
28165		46.32	11.88	6	41.5		-10	55
28170		46.32	11.65	6	41.5		-10	55
28185		46.44	11.65	6	41.5		-10	55
28205		46.89	11.65	6	41.5		-10	55
28225		47.29	11.65	6	41.5		-10	55
28230		47.29	11.65	6	41.5		-10	55
28245		47.38	11.65	6	41.5		-10	55
28265		47.53	11.65	6	41.5		-10	55
28285		47.53	11.65	6	41.5		-10	55
28290		47.53	11.65	6	41.5		-10	55
28305		48.02	11.65	6	41.5		-10	55
28325		48.2	11.65	6	41.5		-10	55
28345		48.45	11.65	6	41.5		-10	55
28355		48.45	11.65	6	41.5		-10	55
28365		48.47	11.65	6	41.5		-10	55
28385		48.51	11.65	6	41.5		-10	55
28405		48.88	11.65	6	41.5		-10	55
28415		48.88	11.65	6	41.5		-10	55
28425		49.25	11.65	6	41.5		-10	55
28445		49.35	11.65	6	41.5		-10	55
28465		49.45	11.65	6	41.5		-10	55
28480		49.45	11.65	6	41.5		-10	55
28485		49.69	11.65	6	41.5		-10	55
28505		49.85	11.65	6	41.5		-10	55
28525		50.2	11.65	6	41.5		-10	55
28540		50.2	11.65	6	41.5		-10	55
28545		50.25	11.65	6	41.5		-10	55
28565		50.19	11.65	6	41.5		-10	55
28585		50.24	11.65	6	41.5		-10	55
28605		50.67	11.65	6	41.5		-10	55
28625		50.96	11.65	6	41.5		-10	55
28645		50.87	11.65	6	41.5		-10	55
28665		50.93	11.65	6	41.5		-10	55
28685		50.84	11.65	6	41.5		-10	55
28705		51.23	11.65	6	41.5		-10	55
28725		51.37	11.65	6	41.5		-10	55
28730		51.37	11.77	6	41.5		-10	55
28745		51.45	11.77	6	41.5		-10	55
28765		51.25	11.77	6	41.5		-10	55
28785		51.15	11.77	6	41.5		-10	55
28790		51.15	11.77	6	41.5		-10	55
28805		51.69	11.77	6	41.5		-10	55
28825		51.59	11.77	6	41.5		-10	55
28845		51.52	11.77	6	41.5		-10	55
28855		51.52	11.77	6	41.5		-10	55
28865		51.38	11.77	6	41.5		-10	55
28885		51.28	11.77	6	41.5		-10	55
28905		51.62	11.77	6	41.5		-10	55
28915		51.62	11.77	6	41.5		-10	55
28925		51.56	11.77	6	41.5		-10	55
28945		51.35	11.77	6	41.5		-10	55
28965		51.33	11.77	6	41.5		-10	55
28980		51.33	11.77	6	41.5		-10	55
28985		51.05	11.77	6	41.5		-10	55
29005		51.19	11.77	6	41.5		-10	55
29025		51.24	11.77	6	41.5		-10	55
29040		51.24	11.77	6	41.5		-10	55
29045		50.88	11.77	6	41.5		-10	55
29065		50.53	11.77	6	41.5		-10	55
29085		50.5	11.77	6	41.5		-10	55
29105		50.42	11.77	6	41.5		-10	55
29125		50.3	11.77	6	41.5		-10	55
29145		50.11	11.77	6	41.5		-10	55
29165		49.81	11.77	6	41.5		-10	55
29185		49.48	11.77	6	41.5		-10	55
29205		49.54	11.77	6	41.5		-10	55
29225		49.26	11.77	6	41.5		-10	55
29230		49.26	11.65	7	41.5		-10	55
29245		49.04	11.65	7	41.5		-10	55
29265		48.71	11.65	7	41.5		-10	55
29285		48.52	11.65	7	41.5		-10	55
29290		48.52	11.65	7	41.5		-10	55
29305		48.21	11.65	7	41.5		-10	55
29325		48.25	11.65	7	41.5		-10	55
29345		47.91	11.65	7	41.5		-10	55
29355		47.91	11.65	7	41.5		-10	55
29365		47.3	11.65	7	41.5		-10	55
29385		47.32	11.65	7	41.5		-10	55
29405		47.2	11.65	7	41.5		-10	55
29415		47.2	11.65	7	41.5		-10	55
29425		47.09	11.65	7	41.5		-10	55
29445		46.76	11.65	7	41.5		-10	55
29465		46.26	11.65	7	41.5		-10	55
29480		46.26	11.65	8	41.5		-10	55
29485		46.19	11.65	8	41.5		-10	55
29505		46.11	11.65	8	41.5		-10	55
29525		46.03	11.65	8	41.5		-10	55
29540		46.03	11.65	8	41.5		-10	55
29545		45.74	11.65	8	41.5		-10	55
29565		45.41	11.65	8	41.5		-10	55
29585		45.34	11.65	8	41.5		-10	55
29605		45.16	11.65	7	41.5		-10	55
29625		45.08	11.65	7	41.5		-10	55
29645		44.85	11.65	7	41.5		-10	55
29665		44.41	11.65	7	41.5		-10	55
29685		44.29	11.65	7	41.5		-10	55
29705		44.25	11.65	7	41.5		-10	55
29725		44.42	11.65	7	41.5		-10	55
29745		44.04	11.65	7	41.5		-10	55
29765		43.63	11.65	7	41.5		-10	55
29785		43.6	11.65	7	41.5		-10	55
29790		43.6	11.74	7	41.5		-10	55
29805		43.69	11.74	7	41.5		-10	55
29825		43.66	11.74	7	41.5		-10	55
29845		43.34	11.74	7	41.5		-10	55
29850		43.34	11.74	7	41.5		-10	55
29865		42.94	11.74	7	41.5		-10	55
29885		43.02	11.74	7	41.5		-10	55
29905		42.74	11.74	7	41.5		-10	55
29915		42.74	11.74	7	41.5		-10	55
29925		42.78	11.74	7	41.5		-10	55
29945		42.62	11.74	7	41.5		-10	55
29965		42.41	11.74	7	41.5		-10	55
29975		42.41	11.74	7	41.5		-10	55
29985		42.21	11.74	7	41.5		-10	55
30005		42.3	11.74	7	41.5		-10	55
30025		42.08	11.74	7	41.5		-10	55
30040		42.08	11.74	7	41.5		-10	55
30045		42.03	11.74	7	41.5		-10	55
30065		41.75	11.74	7	41.5		-10	55
30085		41.69	11.74	7	41.5		-10	55
30100		41.69	11.74	7	41.5		-10	55
30105		41.77	11.74	7	41.5		-10	55
30125		41.85	11.74	7	41.5		-10	55
30145		41.67	11.74	7	41.5		-10	55
30165		41.33	11.74	7	41.5		-10	55
30185		41.27	11.74	7	41.5		-10	55
30205		41.73	11.74	7	41.5		-10	55
30225		41.6	11.74	8	41.5		-10	55
30245		41.54	11.74	8	41.5		-10	55
30265		41.36	11.74	8	41.5		-10	55
30285		41.39	11.74	8	41.5		-10	55
30290		41.39	11.74	8	41.5		-10	55
30305		41.47	11.74	8	41.5		-10	55
30325		41.8	11.74	8	41.5		-10	55
30345		41.69	11.74	8	41.5		-10	55
30350		41.69	11.74	8	41.5		-10	55
30365		41.61	11.74	8	41.5		-10	55
30385		41.7	11.74	8	41.5		-10	55
30405		41.87	11.74	8	41.5		-10	55
30415		41.87	11.74	8	41.5		-10	55
30425		42.05	11.74	8	41.5		-10	55
30445		42.13	11.74	8	41.5		-10	55
30465		42.09	11.74	8	41.5		-10	55
30475		42.09	11.74	8	41.5		-10	55
30485		42.23	11.74	8	41.5		-10	55
30505		42.65	11.74	8	41.5		-10	55
30525		42.79	11.74	8	41.5		-10	55
30540		42.79	11.74	8	41.5		-10	55
30545		42.78	11.74	8	41.5		-10	55
30565		42.83	11.74	8	41.5		-10	55
30585		43.04	11.74	8	41.5		-10	55
30600		43.04	11.74	7	41.5		-10	55
30605		43.37	11.74	7	41.5		-10	55
30625		43.64	11.74	7	41.5		-10	55
30645		43.75	11.74	7	41.5		-10	55
30665		43.69	11.74	7	41.5		-10	55
30685		44.04	11.74	7	41.5		-10	55
30705		44.48	11.74	7	41.5		-10	55
30725		44.66	11.74	8	41.5		-10	55
30745		44.71	11.74	8	41.5		-10	55
30765		44.93	11.74	8	41.5		-10	55
30785		45.33	11.74	8	41.5		-10	55
30790		45.33	11.88	8	41.5		-10	55
30805		45.55	11.88	8	41.5		-10	55
30825		45.7	11.88	8	41.5		-10	55
30845		45.76	11.88	8	41.5		-10	55
30850		45.76	11.88	8	41.5		-10	55
30865		45.89	11.88	8	41.5		-10	55
30885		46.18	11.88	8	41.5		-10	55
30905		46.77	11.88	8	41.5		-10	55
30910		46.77	11.88	8	41.5		-10	55
30925		46.92	11.88	8	41.5		-10	55
30945		47.11	11.88	8	41.5		-10	55
30965		47.09	11.88	8	41.5		-10	55
30975		47.09	11.88	7	41.5		-10	55
30985		47.33	11.88	7	41.5		-10	55
31005		47.87	11.88	7	41.5		-10	55
31025		47.9	11.88	7	41.5		-10	55
31035		47.9	11.88	7	41.5		-10	55
31045		48.11	11.88	7	41.5		-10	55
31065		48.12	11.88	7	41.5		-10	55
31085		48.58	11.88	7	41.5		-10	55
31100		48.58	11.88	8	41.5		-10	55
31105		48.85	11.88	8	41.5		-10	55
31125		48.94	11.88	8	41.5		-10	55
31145		48.94	11.88	8	41.5		-10	55
31165		49.02	11.88	8	41.5		-10	55
31185		49.42	11.88	8	41.5		-10	55
31205		49.68	11.88	8	41.5		-10	55
31225		49.79	11.88	8	41.5		-10	55
31245		49.99	11.88	8	41.5		-10	55
31265		49.97	11.88	8	41.5		-10	55
31285		50.24	11.88	8	41.5		-10	55
31305		50.51	11.88	8	41.5		-10	55
31325		50.51	11.88	8	41.5		-10	55
31345		50.62	11.88	8	41.5		-10	55
31350		50.62	11.8	8	41.5		-10	55
31365		50.51	11.8	8	41.5		-10	55
31385		50.87	11.8	8	41.5		-10	55
31405		51.03	11.8	8	41.5		-10	55
31410		51.03	11.8	8	41.5		-10	55
31425		51.25	11.8	8	41.5		-10	55
31445		51.15	11.8	8	41.5		-10	55
31465		50.95	11.8	8	41.5		-10	55
31475		50.95	11.8	8	41.5		-10	55
31485		51.05	11.8	8	41.5		-10	55
31505		51.34	11.8	8	41.5		-10	55
31525		51.56	11.8	8	41.5		-10	55
31535		51.56	11.8	8	41.5		-10	55
31545		51.41	11.8	8	41.5		-10	55
31565		51.25	11.8	8	41.5		-10	55
31585		51.41	11.8	8	41.5		-10	55
31600		51.41	11.8	7	41.5		-10	55
31605		51.54	11.8	7	41.5		-10	55
31625		51.46	11.8	7	41.5		-10	55
31645		51.31	11.8	7	41.5		-10	55
31660		51.31	11.8	7	41.5		-10	55
31665		51.31	11.8	7	41.5		-10	55
31685		51.25	11.8	7	41.5		-10	55
31705		51.38	11.8	7	41.5		-10	55
31725		51.18	11.8	7	41.5		-10	55
31745		50.89	11.8	7	41.5		-10	55
31765		50.68	11.8	7	41.5		-10	55
31785		50.76	11.8	7	41.5		-10	55
31805		50.88	11.8	7	41.5		-10	55
31825		50.51	11.8	7	41.5		-10	55
31845		50.18	11.8	7	41.5		-10	55
31850		50.18	11.84	8	41.5		-10	55
31865		49.97	11.84	8	41.5		-10	55
31885		49.95	11.84	8	41.5		-10	55
31905		49.85	11.84	8	41.5		-10	55
31910		49.85	11.84	8	41.5		-10	55
31925		49.41	11.84	8	41.5		-10	55
31945		49.06	11.84	8	41.5		-10	55
31965		48.97	11.84	8	41.5		-10	55
31975		48.97	11.84	7	41.5		-10	55
31985		48.72	11.84	7	41.5		-10	55
32005		48.67	11.84	7	41.5		-10	55
32025		48.43	11.84	7	41.5		-10	55
32035		48.43	11.84	7	41.5		-10	55
32045		47.91	11.84	7	41.5		-10	55
32065		47.78	11.84	7	41.5		-10	55
32085		47.64	11.84	7	41.5		-10	55
32100		47.64	11.84	7	41.5		-10	55
32105		47.49	11.84	7	41.5		-10	55
32125		47.19	11.84	7	41.5		-10	55
32145		46.99	11.84	7	41.5		-10	55
32160		46.99	11.84	7	41.5		-10	55
32165		46.56	11.84	7	41.5		-10	55
32185		46.48	11.84	7	41.5		-10	55
[truncated: 433 more rows]
