# Supplementary material for: Clinical identification of the stimulus intensity to measure temporal summation of second pain
Source: Sci Rep. 2022 Jul 28;12:12915. doi: 10.1038/s41598-022-17171-6 (PMC9334644; doi:10.1038/s41598-022-17171-6)
Supplement: Supplementary file 2 — Supplementary Information 2. [file 41598_2022_17171_MOESM2_ESM.zip › 64 PT2.xlsx]

## Sheet: Sheet1
Timestamp [msec]	Heater [C]	Tec [C]	Water [C]	COVAS	Baseline [C]	Events	LimiterMin [C]	LimiterMax [C]
35		42.77
50		42.77	10.44	0	42.5		-10	55
55		42.54	10.44	0	42.5		-10	55
75		42.69	10.44	0	42.5		-10	55
95		42.85	10.44	0	42.5		-10	55
110		42.85	10.44	0	42.5		-10	55
115		42.89	10.44	0	42.5		-10	55
135		42.55	10.44	0	42.5		-10	55
155		42.55	10.44	0	42.5		-10	55
175		42.64	10.44	0	42.5		-10	55
195		42.73	10.44	0	42.5		-10	55
215		42.82	10.44	0	42.5		-10	55
235		42.53	10.44	0	42.5		-10	55
255		42.58	10.44	0	42.5		-10	55
275		42.76	10.44	0	42.5		-10	55
295		42.95	10.44	0	42.5		-10	55
315		42.68	10.44	0	42.5		-10	55
335		42.54	10.44	0	42.5		-10	55
355		42.52	10.44	0	42.5		-10	55
360		42.52	10.44	0	42.5		-10	55
375		42.59	10.44	0	42.5		-10	55
395		42.76	10.44	0	42.5		-10	55
415		42.6	10.44	0	42.5		-10	55
425		42.6	10.44	0	42.5		-10	55
435		42.32	10.44	0	42.5		-10	55
455		42.41	10.44	0	42.5		-10	55
475		42.46	10.44	0	42.5		-10	55
485		42.46	10.44	0	42.5		-10	55
495		42.7	10.44	0	42.5		-10	55
515		42.64	10.44	0	42.5		-10	55
535		42.45	10.44	0	42.5		-10	55
550		42.45	10.48	0	42.5		-10	55
555		42.42	10.48	0	42.5		-10	55
575		42.45	10.48	0	42.5		-10	55
595		42.61	10.48	0	42.5		-10	55
610		42.61	10.48	0	42.5		-10	55
615		42.63	10.48	0	42.5		-10	55
635		42.56	10.48	0	42.5		-10	55
655		42.25	10.48	0	42.5		-10	55
670		42.25	10.48	0	42.5		-10	55
675		42.45	10.48	0	42.5		-10	55
695		42.62	10.48	0	42.5		-10	55
715		42.52	10.48	0	42.5		-10	55
735		42.55	10.48	0	42.5		-10	55
755		42.32	10.48	0	42.5		-10	55
775		42.44	10.48	0	42.5		-10	55
795		42.6	10.48	0	42.5		-10	55
815		42.55	10.48	0	42.5		-10	55
835		42.52	10.48	0	42.5		-10	55
855		42.49	10.48	0	42.5		-10	55
860		42.49	10.48	0	42.5		-10	55
875		42.35	10.48	0	42.5		-10	55
895		42.55	10.48	0	42.5		-10	55
915		42.6	10.48	0	42.5		-10	55
920		42.6	10.48	0	42.5		-10	55
935		42.45	10.48	0	42.5		-10	55
955		42.28	10.48	0	42.5		-10	55
975		42.31	10.48	0	42.5		-10	55
985		42.31	10.48	0	42.5		-10	55
995		42.53	10.48	0	42.5		-10	55
1015		42.68	10.48	0	42.5		-10	55
1035		42.5	10.48	0	42.5		-10	55
1045		42.5	10.48	0	42.5		-10	55
1055		42.42	10.48	0	42.5		-10	55
1075		42.67	10.48	0	42.5		-10	55
1095		42.75	10.48	0	42.5		-10	55
1110		42.75	10.48	0	42.5		-10	55
1115		42.67	10.48	0	42.5		-10	55
1135		42.59	10.48	0	42.5		-10	55
1155		42.28	10.48	0	42.5		-10	55
1170		42.28	10.48	0	42.5		-10	55
1175		42.52	10.48	0	42.5		-10	55
1195		42.73	10.48	0	42.5		-10	55
1215		42.77	10.48	0	42.5		-10	55
1235		42.48	10.48	0	42.5		-10	55
1255		42.54	10.48	0	42.5		-10	55
1275		42.55	10.48	0	42.5		-10	55
1295		42.75	10.48	0	42.5		-10	55
1315		42.81	10.48	0	42.5		-10	55
1335		42.44	10.48	0	42.5		-10	55
1355		42.44	10.48	0	42.5		-10	55
1360		42.44	10.48	0	42.5		-10	55
1375		42.61	10.48	0	42.5		-10	55
1395		42.67	10.48	0	42.5		-10	55
1415		42.66	10.48	0	42.5		-10	55
1420		42.66	10.48	0	42.5		-10	55
1435		42.45	10.48	0	42.5		-10	55
1455		42.49	10.48	0	42.5		-10	55
1475		42.49	10.48	0	42.5		-10	55
1485		42.49	10.48	0	42.5		-10	55
1495		42.76	10.48	0	42.5		-10	55
1515		42.61	10.48	0	42.5		-10	55
1535		42.55	10.48	0	42.5		-10	55
1545		42.55	10.48	0	42.5		-10	55
1555		42.47	10.48	0	42.5		-10	55
1575		42.55	10.48	0	42.5		-10	55
1595		42.76	10.48	0	42.5		-10	55
1605		42.76	10.48	0	42.5		-10	55
1615		42.69	10.48	0	42.5		-10	55
1635		42.34	10.48	0	42.5		-10	55
1655		42.43	10.48	0	42.5		-10	55
1670		42.43	10.56	0	42.5		-10	55
1675		42.48	10.56	0	42.5		-10	55
1695		42.56	10.56	0	42.5		-10	55
1715		42.73	10.56	0	42.5		-10	55
1735		42.45	10.56	0	42.5		-10	55
1755		42.62	10.56	0	42.5		-10	55
1775		42.51	10.56	0	42.5		-10	55
1795		42.72	10.56	0	42.5		-10	55
1815		42.69	10.56	0	42.5		-10	55
1835		42.41	10.56	0	42.5		-10	55
1855		42.3	10.56	0	42.5		-10	55
1875		42.54	10.56	0	42.5		-10	55
1895		42.82	10.56	0	42.5		-10	55
1915		42.61	10.56	0	42.5		-10	55
1920		42.61	10.56	0	42.5		-10	55
1935		42.48	10.56	0	42.5		-10	55
1955		42.57	10.56	0	42.5		-10	55
1975		42.6	10.56	0	42.5		-10	55
1980		42.6	10.56	0	42.5		-10	55
1995		42.7	10.56	0	42.5		-10	55
2015		42.47	10.56	0	42.5		-10	55
2035		42.48	10.56	0	42.5		-10	55
2045		42.48	10.56	0	42.5		-10	55
2055		42.47	10.56	0	42.5		-10	55
2075		42.61	10.56	0	42.5		-10	55
2095		42.7	10.56	0	42.5		-10	55
2105		42.7	10.56	0	42.5		-10	55
2115		42.74	10.56	0	42.5		-10	55
2135		42.38	10.56	0	42.5		-10	55
2155		42.38	10.56	0	42.5		-10	55
2170		42.38	10.51	0	42.5		-10	55
2175		42.44	10.51	0	42.5		-10	55
2195		42.45	10.51	0	42.5		-10	55
2215		42.75	10.51	0	42.5		-10	55
2230		42.75	10.51	0	42.5		-10	55
2235		42.49	10.51	0	42.5		-10	55
2255		42.45	10.51	0	42.5		-10	55
2275		42.6	10.51	0	42.5		-10	55
2295		42.67	10.51	0	42.5		-10	55
2315		42.57	10.51	0	42.5		-10	55
2335		42.56	10.51	0	42.5		-10	55
2355		42.54	10.51	0	42.5		-10	55
2375		42.6	10.51	0	42.5		-10	55
2395		42.63	10.51	0	42.5		-10	55
2415		42.55	10.51	0	42.5		-10	55
2420		42.55	10.51	0	42.5		-10	55
2435		42.37	10.51	0	42.5		-10	55
2455		42.48	10.51	0	42.5		-10	55
2475		42.52	10.51	0	42.5		-10	55
2480		42.52	10.51	0	42.5		-10	55
2495		42.53	10.51	0	42.5		-10	55
2515		42.75	10.51	0	42.5		-10	55
2535		42.43	10.51	0	42.5		-10	55
2545		42.43	10.51	0	42.5		-10	55
2555		42.31	10.51	0	42.5		-10	55
2575		42.41	10.51	0	42.5		-10	55
2595		42.68	10.51	0	42.5		-10	55
2605		42.68	10.51	0	42.5		-10	55
2615		42.67	10.51	0	42.5		-10	55
2635		42.52	10.51	0	42.5		-10	55
2655		42.35	10.51	0	42.5		-10	55
2670		42.35	10.49	0	42.5		-10	55
2675		42.5	10.49	0	42.5		-10	55
2695		42.69	10.49	0	42.5		-10	55
2715		42.53	10.49	0	42.5		-10	55
2730		42.53	10.49	0	42.5		-10	55
2735		42.55	10.49	0	42.5		-10	55
2755		42.47	10.49	0	42.5		-10	55
2775		42.47	10.49	0	42.5		-10	55
2795		42.67	10.49	0	42.5		-10	55
2815		42.61	10.49	0	42.5		-10	55
2835		42.47	10.49	0	42.5		-10	55
2855		42.33	10.49	0	42.5		-10	55
2875		42.63	10.49	0	42.5		-10	55
2895		42.59	10.49	0	42.5		-10	55
2915		42.58	10.49	0	42.5		-10	55
2920		42.58	10.49	0	42.5		-10	55
2935		42.23	10.49	0	42.5		-10	55
2955		42.6	10.49	0	42.5		-10	55
2975		42.47	10.49	0	42.5		-10	55
2980		42.47	10.49	0	42.5		-10	55
2995		42.66	10.49	0	42.5		-10	55
3015		42.6	10.49	0	42.5		-10	55
3035		42.5	10.49	0	42.5		-10	55
3045		42.5	10.49	0	42.5		-10	55
3055		42.31	10.49	0	42.5		-10	55
3075		42.46	10.49	0	42.5		-10	55
3095		42.66	10.49	0	42.5		-10	55
3105		42.66	10.49	0	42.5		-10	55
3115		42.45	10.49	0	42.5		-10	55
3135		42.46	10.49	0	42.5		-10	55
3155		42.44	10.49	0	42.5		-10	55
3165		42.44	10.49	0	42.5		-10	55
3175		42.55	10.49	0	42.5		-10	55
3195		42.59	10.49	0	42.5		-10	55
3215		42.55	10.49	0	42.5		-10	55
3230		42.55	10.22	0	42.5		-10	55
3235		42.33	10.22	0	42.5		-10	55
3255		42.26	10.22	0	42.5		-10	55
3275		42.46	10.22	0	42.5		-10	55
3290		42.46	10.22	0	42.5		-10	55
3295		42.53	10.22	0	42.5		-10	55
3315		42.47	10.22	0	42.5		-10	55
3335		42.4	10.22	0	42.5		-10	55
3355		42.5	10.22	0	42.5		-10	55
3375		42.49	10.22	0	42.5		-10	55
3395		42.55	10.22	0	42.5		-10	55
3415		42.62	10.22	0	42.5		-10	55
3435		42.57	10.22	0	42.5		-10	55
3455		42.52	10.22	0	42.5		-10	55
3475		42.5	10.22	0	42.5		-10	55
3480		42.5	10.22	0	42.5		-10	55
3495		42.56	10.22	0	42.5		-10	55
3515		42.52	10.22	0	42.5		-10	55
3535		42.59	10.22	0	42.5		-10	55
3540		42.59	10.22	0	42.5		-10	55
3555		42.54	10.22	0	42.5		-10	55
3575		42.59	10.22	0	42.5		-10	55
3595		42.9	10.22	0	42.5		-10	55
3605		42.9	10.22	0	42.5		-10	55
3615		42.65	10.22	0	42.5		-10	55
3635		42.59	10.22	0	42.5		-10	55
3655		42.48	10.22	0	42.5		-10	55
3665		42.48	10.22	0	42.5		-10	55
3675		42.5	10.22	0	42.5		-10	55
3695		42.62	10.22	0	42.5		-10	55
3715		42.58	10.22	0	42.5		-10	55
3730		42.58	10.36	0	42.5		-10	55
3735		42.38	10.36	0	42.5		-10	55
3755		42.38	10.36	0	42.5		-10	55
3775		42.64	10.36	0	42.5		-10	55
3790		42.64	10.36	0	42.5		-10	55
3795		42.7	10.36	0	42.5		-10	55
3815		42.65	10.36	0	42.5		-10	55
3835		42.54	10.36	0	42.5		-10	55
3855		42.41	10.36	0	42.5		-10	55
3875		42.57	10.36	0	42.5		-10	55
3895		42.61	10.36	0	42.5		-10	55
3915		42.55	10.36	0	42.5		-10	55
3935		42.28	10.36	0	42.5		-10	55
3955		42.4	10.36	0	42.5		-10	55
3975		42.67	10.36	0	42.5		-10	55
3980		42.67	10.36	0	42.5		-10	55
3995		42.74	10.36	0	42.5		-10	55
4015		42.42	10.36	0	42.5		-10	55
4035		42.39	10.36	0	42.5		-10	55
4040		42.39	10.36	0	42.5		-10	55
4055		42.43	10.36	0	42.5		-10	55
4075		42.67	10.36	0	42.5		-10	55
4095		42.66	10.36	0	42.5		-10	55
4105		42.66	10.36	0	42.5		-10	55
4115		42.66	10.36	0	42.5		-10	55
4135		42.38	10.36	0	42.5		-10	55
4155		42.62	10.36	0	42.5		-10	55
4165		42.62	10.36	0	42.5		-10	55
4175		42.59	10.36	0	42.5		-10	55
4195		42.64	10.36	0	42.5		-10	55
4215		42.59	10.36	0	42.5		-10	55
4230		42.59	10.07	0	42.5		-10	55
4235		42.36	10.07	0	42.5		-10	55
4255		42.52	10.07	0	42.5		-10	55
4275		42.67	10.07	0	42.5		-10	55
4290		42.67	10.07	0	42.5		-10	55
4295		42.64	10.07	0	42.5		-10	55
4315		42.63	10.07	0	42.5		-10	55
4335		42.56	10.07	0	42.5		-10	55
4355		42.44	10.07	0	42.5		-10	55
4375		42.59	10.07	0	42.5		-10	55
4395		42.52	10.07	0	42.5		-10	55
4415		42.34	10.07	0	42.5		-10	55
4435		42.43	10.07	0	42.5		-10	55
4455		42.42	10.07	0	42.5		-10	55
4475		42.54	10.07	0	42.5		-10	55
4495		42.62	10.07	0	42.5		-10	55
4515		42.61	10.07	0	42.5		-10	55
4535		42.34	10.07	0	42.5		-10	55
4540		42.34	10.07	0	42.5		-10	55
4555		42.37	10.07	0	42.5		-10	55
4575		42.54	10.07	0	42.5		-10	55
4595		42.62	10.07	0	42.5		-10	55
4600		42.62	10.07	0	42.5		-10	55
4615		42.6	10.07	0	42.5		-10	55
4635		42.35	10.07	0	42.5		-10	55
4655		42.46	10.07	0	42.5		-10	55
4665		42.46	10.07	0	42.5		-10	55
4675		42.5	10.07	0	42.5		-10	55
4695		42.55	10.07	0	42.5		-10	55
4715		42.6	10.07	0	42.5		-10	55
4725		42.6	10.07	0	42.5		-10	55
4735		42.37	10.07	0	42.5		-10	55
4755		42.37	10.07	0	42.5		-10	55
4775		42.58	10.07	0	42.5		-10	55
4790		42.58	10.12	0	42.5		-10	55
4795		42.63	10.12	0	42.5		-10	55
4815		42.59	10.12	0	42.5		-10	55
4835		42.43	10.12	0	42.5		-10	55
4850		42.43	10.12	0	42.5		-10	55
4855		42.54	10.12	0	42.5		-10	55
4875		42.61	10.12	0	42.5		-10	55
4895		42.72	10.12	0	42.5		-10	55
4915		42.44	10.12	0	42.5		-10	55
4935		42.32	10.12	0	42.5		-10	55
4955		42.44	10.12	0	42.5		-10	55
4975		42.65	10.12	0	42.5		-10	55
4995		42.74	10.12	0	42.5		-10	55
5015		42.48	10.12	0	42.5		-10	55
5035		42.26	10.12	0	42.5		-10	55
5040		42.26	10.12	0	42.5		-10	55
5055		42.39	10.12	0	42.5		-10	55
5075		42.48	10.12	0	42.5		-10	55
5095		42.59	10.12	0	42.5		-10	55
5100		42.59	10.12	0	42.5		-10	55
5115		42.49	10.12	0	42.5		-10	55
5135		42.28	10.12	0	42.5		-10	55
5155		42.39	10.12	0	42.5		-10	55
5165		42.39	10.12	0	42.5		-10	55
5175		42.75	10.12	0	42.5		-10	55
5195		42.66	10.12	0	42.5		-10	55
5215		42.6	10.12	0	42.5		-10	55
5225		42.6	10.12	0	42.5		-10	55
5235		42.46	10.12	0	42.5		-10	55
5255		42.74	10.12	0	42.5		-10	55
5275		42.82	10.12	0	42.5		-10	55
5290		42.82	10.17	0	42.5		-10	55
5295		43.1	10.17	0	42.5		-10	55
5315		43.11	10.17	0	42.5		-10	55
5335		42.82	10.17	0	42.5		-10	55
5350		42.82	10.17	0	42.5		-10	55
5355		43.1	10.17	0	42.5		-10	55
5375		43.34	10.17	0	42.5		-10	55
5395		43.73	10.17	0	42.5		-10	55
5415		43.55	10.17	0	42.5		-10	55
5435		43.58	10.17	0	42.5		-10	55
5455		43.82	10.17	0	42.5		-10	55
5475		43.95	10.17	0	42.5		-10	55
5495		44.18	10.17	0	42.5		-10	55
5515		44.28	10.17	0	42.5		-10	55
5535		44.36	10.17	0	42.5		-10	55
5540		44.36	10.17	0	42.5		-10	55
5555		44.58	10.17	0	42.5		-10	55
5575		45.02	10.17	0	42.5		-10	55
5595		45.1	10.17	0	42.5		-10	55
5600		45.1	10.17	0	42.5		-10	55
5615		45.1	10.17	0	42.5		-10	55
5635		45.39	10.17	0	42.5		-10	55
5655		45.41	10.17	0	42.5		-10	55
5665		45.41	10.17	0	42.5		-10	55
5675		45.7	10.17	0	42.5		-10	55
5695		46.14	10.17	0	42.5		-10	55
5715		45.94	10.17	0	42.5		-10	55
5725		45.94	10.17	0	42.5		-10	55
5735		45.99	10.17	0	42.5		-10	55
5755		46.29	10.17	0	42.5		-10	55
5775		46.59	10.17	0	42.5		-10	55
5785		46.59	10.17	0	42.5		-10	55
5795		46.72	10.17	0	42.5		-10	55
5815		46.61	10.17	0	42.5		-10	55
5835		46.8	10.17	0	42.5		-10	55
5850		46.8	10.21	0	42.5		-10	55
5855		47.22	10.21	0	42.5		-10	55
5875		47.5	10.21	0	42.5		-10	55
5895		47.7	10.21	0	42.5		-10	55
5910		47.7	10.21	0	42.5		-10	55
5915		47.61	10.21	0	42.5		-10	55
5935		47.9	10.21	0	42.5		-10	55
5955		47.88	10.21	0	42.5		-10	55
5975		48.17	10.21	0	42.5		-10	55
5995		48.61	10.21	0	42.5		-10	55
6015		48.2	10.21	0	42.5		-10	55
6035		48.37	10.21	0	42.5		-10	55
6040		48.37	10.21	0	42.5		-10	55
6055		48.48	10.21	0	42.5		-10	55
6075		48.86	10.21	0	42.5		-10	55
6095		49.21	10.21	0	42.5		-10	55
6100		49.21	10.21	0	42.5		-10	55
6115		49.14	10.21	0	42.5		-10	55
6135		49.23	10.21	0	42.5		-10	55
6155		49.4	10.21	0	42.5		-10	55
6160		49.4	10.21	0	42.5		-10	55
6175		49.69	10.21	0	42.5		-10	55
6195		49.7	10.21	0	42.5		-10	55
6215		49.91	10.21	0	42.5		-10	55
6225		49.91	10.21	0	42.5		-10	55
6235		49.81	10.21	0	42.5		-10	55
6255		50.11	10.21	0	42.5		-10	55
6275		50.15	10.21	0	42.5		-10	55
6285		50.15	10.21	0	42.5		-10	55
6295		50.43	10.21	0	42.5		-10	55
6315		50.54	10.21	0	42.5		-10	55
6335		50.59	10.21	0	42.5		-10	55
6350		50.59	10.01	0	42.5		-10	55
6355		50.51	10.01	0	42.5		-10	55
6375		51.07	10.01	0	42.5		-10	55
6395		51.11	10.01	0	42.5		-10	55
6410		51.11	10.01	0	42.5		-10	55
6415		51.09	10.01	0	42.5		-10	55
6435		51.16	10.01	0	42.5		-10	55
6455		51.22	10.01	0	42.5		-10	55
6475		51.56	10.01	0	42.5		-10	55
6495		51.7	10.01	0	42.5		-10	55
6515		51.59	10.01	0	42.5		-10	55
6535		51.77	10.01	0	42.5		-10	55
6555		51.96	10.01	0	42.5		-10	55
6575		52.26	10.01	0	42.5		-10	55
6595		52.23	10.01	0	42.5		-10	55
6600		52.23	10.01	0	42.5		-10	55
6615		52.19	10.01	0	42.5		-10	55
6635		52.03	10.01	0	42.5		-10	55
6655		52.4	10.01	0	42.5		-10	55
6660		52.4	10.01	0	42.5		-10	55
6675		52.44	10.01	0	42.5		-10	55
6695		52.57	10.01	0	42.5		-10	55
6715		52.67	10.01	0	42.5		-10	55
6725		52.67	10.01	0	42.5		-10	55
6735		52.53	10.01	0	42.5		-10	55
6755		52.62	10.01	0	42.5		-10	55
6775		52.67	10.01	0	42.5		-10	55
6785		52.67	10.01	0	42.5		-10	55
6795		52.7	10.01	0	42.5		-10	55
6815		52.72	10.01	0	42.5		-10	55
6835		52.54	10.01	0	42.5		-10	55
6850		52.54	10.21	0	42.5		-10	55
6855		52.54	10.21	0	42.5		-10	55
6875		52.81	10.21	0	42.5		-10	55
6895		52.46	10.21	0	42.5		-10	55
6910		52.46	10.21	0	42.5		-10	55
6915		52.65	10.21	0	42.5		-10	55
6935		52.22	10.21	0	42.5		-10	55
6955		52.37	10.21	0	42.5		-10	55
6975		52.03	10.21	0	42.5		-10	55
6995		52.13	10.21	0	42.5		-10	55
7015		51.65	10.21	0	42.5		-10	55
7035		51.35	10.21	0	42.5		-10	55
7055		51.15	10.21	0	42.5		-10	55
7075		51.05	10.21	0	42.5		-10	55
7095		50.93	10.21	0	42.5		-10	55
7100		50.93	10.21	0	42.5		-10	55
7115		50.42	10.21	0	42.5		-10	55
7135		50.15	10.21	0	42.5		-10	55
7155		50.09	10.21	0	42.5		-10	55
7160		50.09	10.21	0	42.5		-10	55
7175		49.93	10.21	0	42.5		-10	55
7195		49.66	10.21	0	42.5		-10	55
7215		49.52	10.21	0	42.5		-10	55
7220		49.52	10.21	0	42.5		-10	55
7235		49.09	10.21	0	42.5		-10	55
7255		48.72	10.21	0	42.5		-10	55
7275		48.68	10.21	0	42.5		-10	55
7285		48.68	10.21	0	42.5		-10	55
7295		48.73	10.21	0	42.5		-10	55
7315		48.3	10.21	0	42.5		-10	55
7335		47.88	10.21	0	42.5		-10	55
7350		47.88	10.17	0	42.5		-10	55
7355		47.66	10.17	0	42.5		-10	55
7375		47.62	10.17	0	42.5		-10	55
7395		47.49	10.17	0	42.5		-10	55
7410		47.49	10.17	0	42.5		-10	55
7415		47.24	10.17	0	42.5		-10	55
7435		46.87	10.17	0	42.5		-10	55
7455		46.67	10.17	0	42.5		-10	55
7470		46.67	10.17	0	42.5		-10	55
7475		46.63	10.17	0	42.5		-10	55
7495		46.63	10.17	0	42.5		-10	55
7515		46.3	10.17	0	42.5		-10	55
7535		45.9	10.17	0	42.5		-10	55
7540		45.9	10.17	0	42.5		-10	55
7555		45.75	10.17	0	42.5		-10	55
7575		45.59	10.17	0	42.5		-10	55
7595		45.54	10.17	0	42.5		-10	55
7615		45.22	10.17	0	42.5		-10	55
7635		45.04	10.17	0	42.5		-10	55
7655		45	10.17	0	42.5		-10	55
7660		45	10.17	0	42.5		-10	55
7675		44.91	10.17	0	42.5		-10	55
7695		44.8	10.17	0	42.5		-10	55
7715		44.47	10.17	0	42.5		-10	55
7720		44.47	10.17	0	42.5		-10	55
7735		44.12	10.17	0	42.5		-10	55
7755		44.11	10.17	0	42.5		-10	55
7775		44.06	10.17	0	42.5		-10	55
7785		44.06	10.17	0	42.5		-10	55
7795		44.07	10.17	0	42.5		-10	55
7815		43.64	10.17	0	42.5		-10	55
7835		43.34	10.17	0	42.5		-10	55
7845		43.34	10.17	0	42.5		-10	55
7855		43.42	10.17	0	42.5		-10	55
7875		43.54	10.17	0	42.5		-10	55
7895		43.32	10.17	0	42.5		-10	55
7910		43.32	9.9	0	42.5		-10	55
7915		43.24	9.9	0	42.5		-10	55
7935		42.97	9.9	0	42.5		-10	55
7955		42.94	9.9	0	42.5		-10	55
7970		42.94	9.9	0	42.5		-10	55
7975		42.75	9.9	0	42.5		-10	55
7995		42.94	9.9	0	42.5		-10	55
8015		42.7	9.9	0	42.5		-10	55
8035		42.55	9.9	0	42.5		-10	55
8055		42.69	9.9	0	42.5		-10	55
8075		42.74	9.9	0	42.5		-10	55
8095		42.7	9.9	0	42.5		-10	55
8115		42.68	9.9	0	42.5		-10	55
8135		42.46	9.9	0	42.5		-10	55
8155		42.75	9.9	0	42.5		-10	55
8160		42.75	9.9	0	42.5		-10	55
8175		42.8	9.9	0	42.5		-10	55
8195		42.79	9.9	0	42.5		-10	55
8215		42.76	9.9	0	42.5		-10	55
8220		42.76	9.9	0	42.5		-10	55
8235		42.54	9.9	0	42.5		-10	55
8255		42.82	9.9	0	42.5		-10	55
8275		43.03	9.9	0	42.5		-10	55
8285		43.03	9.9	0	42.5		-10	55
8295		43.19	9.9	0	42.5		-10	55
8315		42.92	9.9	0	42.5		-10	55
8335		42.88	9.9	0	42.5		-10	55
8345		42.88	9.9	0	42.5		-10	55
8355		43.23	9.9	0	42.5		-10	55
8375		43.54	9.9	0	42.5		-10	55
8395		43.57	9.9	0	42.5		-10	55
8410		43.57	10.06	0	42.5		-10	55
8415		43.64	10.06	0	42.5		-10	55
8435		43.74	10.06	0	42.5		-10	55
8455		43.98	10.06	0	42.5		-10	55
8470		43.98	10.06	0	42.5		-10	55
8475		44.21	10.06	0	42.5		-10	55
8495		44.54	10.06	0	42.5		-10	55
8515		44.38	10.06	0	42.5		-10	55
8535		44.6	10.06	0	42.5		-10	55
8555		44.87	10.06	0	42.5		-10	55
8575		45.15	10.06	0	42.5		-10	55
8595		45.5	10.06	0	42.5		-10	55
8615		45.57	10.06	0	42.5		-10	55
8635		45.63	10.06	0	42.5		-10	55
8655		45.85	10.06	0	42.5		-10	55
8660		45.85	10.06	0	42.5		-10	55
8675		46.27	10.06	0	42.5		-10	55
8695		46.6	10.06	0	42.5		-10	55
8715		46.62	10.06	0	42.5		-10	55
8720		46.62	10.06	0	42.5		-10	55
8735		46.53	10.06	0	42.5		-10	55
8755		46.82	10.06	0	42.5		-10	55
8775		47.44	10.06	0	42.5		-10	55
8780		47.44	10.06	0	42.5		-10	55
8795		47.58	10.06	0	42.5		-10	55
8815		47.48	10.06	0	42.5		-10	55
8835		47.64	10.06	0	42.5		-10	55
8845		47.64	10.06	0	42.5		-10	55
8855		47.88	10.06	0	42.5		-10	55
8875		48.38	10.06	0	42.5		-10	55
8895		48.17	10.06	0	42.5		-10	55
8905		48.17	10.06	0	42.5		-10	55
8915		48.49	10.06	0	42.5		-10	55
8935		48.55	10.06	0	42.5		-10	55
8955		48.8	10.06	0	42.5		-10	55
8970		48.8	9.8	0	42.5		-10	55
8975		49.04	9.8	0	42.5		-10	55
8995		49.25	9.8	0	42.5		-10	55
9015		49.34	9.8	0	42.5		-10	55
9030		49.34	9.8	0	42.5		-10	55
9035		49.5	9.8	0	42.5		-10	55
9055		49.7	9.8	0	42.5		-10	55
9075		50.01	9.8	0	42.5		-10	55
9095		49.92	9.8	0	42.5		-10	55
9115		50.04	9.8	0	42.5		-10	55
9135		50.26	9.8	0	42.5		-10	55
9155		50.61	9.8	0	42.5		-10	55
9175		50.74	9.8	0	42.5		-10	55
9195		50.97	9.8	0	42.5		-10	55
9215		50.98	9.8	0	42.5		-10	55
9220		50.98	9.8	0	42.5		-10	55
9235		51	9.8	0	42.5		-10	55
9255		51.27	9.8	0	42.5		-10	55
9275		51.63	9.8	0	42.5		-10	55
9285		51.63	9.8	0	42.5		-10	55
9295		51.52	9.8	0	42.5		-10	55
9315		51.53	9.8	0	42.5		-10	55
9335		51.8	9.8	0	42.5		-10	55
9345		51.8	9.8	0	42.5		-10	55
9355		51.99	9.8	0	42.5		-10	55
9375		52.23	9.8	0	42.5		-10	55
9395		52.47	9.8	0	42.5		-10	55
9405		52.47	9.8	0	42.5		-10	55
9415		52.38	9.8	0	42.5		-10	55
9435		52.36	9.8	0	42.5		-10	55
9455		52.62	9.8	0	42.5		-10	55
9470		52.62	9.89	0	42.5		-10	55
9475		52.91	9.89	0	42.5		-10	55
9495		52.89	9.89	0	42.5		-10	55
9515		52.57	9.89	0	42.5		-10	55
9530		52.57	9.89	0	42.5		-10	55
9535		52.69	9.89	0	42.5		-10	55
9555		53.13	9.89	0	42.5		-10	55
9575		52.97	9.89	0	42.5		-10	55
9595		52.91	9.89	0	42.5		-10	55
9615		52.63	9.89	0	42.5		-10	55
9635		52.54	9.89	0	42.5		-10	55
9655		52.84	9.89	0	42.5		-10	55
9675		52.97	9.89	0	42.5		-10	55
9695		52.43	9.89	0	42.5		-10	55
9715		52.16	9.89	0	42.5		-10	55
9720		52.16	9.89	0	42.5		-10	55
9735		52.2	9.89	0	42.5		-10	55
9755		52.02	9.89	0	42.5		-10	55
9775		51.83	9.89	0	42.5		-10	55
9780		51.83	9.89	0	42.5		-10	55
9795		51.76	9.89	0	42.5		-10	55
9815		51.17	9.89	0	42.5		-10	55
9835		50.91	9.89	0	42.5		-10	55
9845		50.91	9.89	0	42.5		-10	55
9855		50.81	9.89	0	42.5		-10	55
9875		50.81	9.89	0	42.5		-10	55
9895		50.28	9.89	0	42.5		-10	55
9905		50.28	9.89	0	42.5		-10	55
9915		49.9	9.89	0	42.5		-10	55
9935		49.84	9.89	0	42.5		-10	55
9955		49.66	9.89	0	42.5		-10	55
9970		49.66	9.79	0	42.5		-10	55
9975		49.53	9.79	0	42.5		-10	55
9995		49.2	9.79	0	42.5		-10	55
10015		48.76	9.79	0	42.5		-10	55
10030		48.76	9.79	0	42.5		-10	55
10035		48.72	9.79	0	42.5		-10	55
10055		48.43	9.79	0	42.5		-10	55
10075		48.43	9.79	0	42.5		-10	55
10090		48.43	9.79	0	42.5		-10	55
10095		48.07	9.79	0	42.5		-10	55
10115		47.58	9.79	0	42.5		-10	55
10135		47.44	9.79	0	42.5		-10	55
10155		47.44	9.79	0	42.5		-10	55
10175		47.33	9.79	0	42.5		-10	55
10195		47.07	9.79	0	42.5		-10	55
10215		46.59	9.79	0	42.5		-10	55
10235		46.49	9.79	0	42.5		-10	55
10255		46.5	9.79	0	42.5		-10	55
10275		46.46	9.79	0	42.5		-10	55
10280		46.46	9.79	0	42.5		-10	55
10295		46.07	9.79	0	42.5		-10	55
10315		45.8	9.79	0	42.5		-10	55
10335		45.52	9.79	0	42.5		-10	55
10340		45.52	9.79	0	42.5		-10	55
10355		45.73	9.79	0	42.5		-10	55
10375		45.59	9.79	0	42.5		-10	55
10395		45.25	9.79	0	42.5		-10	55
10405		45.25	9.79	0	42.5		-10	55
10415		44.94	9.79	0	42.5		-10	55
10435		44.64	9.79	0	42.5		-10	55
10455		44.81	9.79	0	42.5		-10	55
10465		44.81	9.79	0	42.5		-10	55
10475		44.85	9.79	0	42.5		-10	55
10495		44.38	9.79	0	42.5		-10	55
10515		44.07	9.79	0	42.5		-10	55
10530		44.07	10.12	0	42.5		-10	55
10535		44	10.12	0	42.5		-10	55
10555		43.95	10.12	0	42.5		-10	55
10575		44.09	10.12	0	42.5		-10	55
10590		44.09	10.12	0	42.5		-10	55
10595		43.74	10.12	0	42.5		-10	55
10615		43.44	10.12	0	42.5		-10	55
10635		43.27	10.12	0	42.5		-10	55
10655		43.28	10.12	0	42.5		-10	55
10675		43.37	10.12	0	42.5		-10	55
10695		43.32	10.12	0	42.5		-10	55
10715		43.02	10.12	0	42.5		-10	55
10735		43.07	10.12	0	42.5		-10	55
10755		42.97	10.12	0	42.5		-10	55
10775		43.04	10.12	0	42.5		-10	55
10780		43.04	10.12	0	42.5		-10	55
10795		42.97	10.12	0	42.5		-10	55
10815		42.68	10.12	0	42.5		-10	55
10835		42.69	10.12	0	42.5		-10	55
10840		42.69	10.12	0	42.5		-10	55
10855		42.79	10.12	0	42.5		-10	55
10875		42.95	10.12	0	42.5		-10	55
10895		42.92	10.12	0	42.5		-10	55
10905		42.92	10.12	0	42.5		-10	55
10915		42.71	10.12	0	42.5		-10	55
10935		42.81	10.12	0	42.5		-10	55
10955		42.6	10.12	0	42.5		-10	55
10965		42.6	10.12	0	42.5		-10	55
10975		43.03	10.12	0	42.5		-10	55
10995		42.89	10.12	0	42.5		-10	55
11015		42.81	10.12	0	42.5		-10	55
11030		42.81	9.97	0	42.5		-10	55
11035		42.78	9.97	0	42.5		-10	55
11055		42.83	9.97	0	42.5		-10	55
11075		43.16	9.97	0	42.5		-10	55
11090		43.16	9.97	0	42.5		-10	55
11095		43.03	9.97	0	42.5		-10	55
11115		43.04	9.97	0	42.5		-10	55
11135		42.83	9.97	0	42.5		-10	55
11155		43.18	9.97	0	42.5		-10	55
11175		43.39	9.97	0	42.5		-10	55
11195		43.42	9.97	0	42.5		-10	55
11215		43.24	9.97	0	42.5		-10	55
11235		43.63	9.97	0	42.5		-10	55
11255		43.64	9.97	0	42.5		-10	55
11275		43.98	9.97	0	42.5		-10	55
11280		43.98	9.97	0	42.5		-10	55
11295		44.01	9.97	0	42.5		-10	55
11315		43.95	9.97	0	42.5		-10	55
11335		44.16	9.97	0	42.5		-10	55
11340		44.16	9.97	0	42.5		-10	55
11355		44.35	9.97	0	42.5		-10	55
11375		44.62	9.97	0	42.5		-10	55
11395		44.95	9.97	0	42.5		-10	55
11400		44.95	9.97	0	42.5		-10	55
11415		45.01	9.97	0	42.5		-10	55
11435		45.13	9.97	0	42.5		-10	55
11455		45.44	9.97	0	42.5		-10	55
11465		45.44	9.97	0	42.5		-10	55
11475		45.86	9.97	0	42.5		-10	55
11495		45.94	9.97	0	42.5		-10	55
11515		45.96	9.97	0	42.5		-10	55
11525		45.96	9.97	0	42.5		-10	55
11535		46.1	9.97	0	42.5		-10	55
11555		46.42	9.97	0	42.5		-10	55
11575		46.82	9.97	0	42.5		-10	55
11590		46.82	9.95	0	42.5		-10	55
11595		46.89	9.95	0	42.5		-10	55
11615		46.96	9.95	0	42.5		-10	55
11635		47.33	9.95	0	42.5		-10	55
11655		47.6	9.95	0	42.5		-10	55
11675		47.81	9.95	0	42.5		-10	55
11695		47.89	9.95	0	42.5		-10	55
11715		48.11	9.95	0	42.5		-10	55
11735		48.11	9.95	0	42.5		-10	55
11755		48.47	9.95	0	42.5		-10	55
11775		48.76	9.95	0	42.5		-10	55
11795		49.1	9.95	0	42.5		-10	55
11815		48.8	9.95	0	42.5		-10	55
11835		49.02	9.95	0	42.5		-10	55
11840		49.02	9.95	0	42.5		-10	55
11855		49.26	9.95	0	42.5		-10	55
11875		49.77	9.95	0	42.5		-10	55
11895		49.9	9.95	0	42.5		-10	55
11900		49.9	9.95	0	42.5		-10	55
11915		49.8	9.95	0	42.5		-10	55
11935		50.11	9.95	0	42.5		-10	55
11955		50.29	9.95	0	42.5		-10	55
11965		50.29	9.95	0	42.5		-10	55
11975		50.51	9.95	0	42.5		-10	55
11995		50.65	9.95	0	42.5		-10	55
12015		50.78	9.95	0	42.5		-10	55
12025		50.78	9.95	0	42.5		-10	55
12035		50.97	9.95	0	42.5		-10	55
12055		51.1	9.95	0	42.5		-10	55
12075		51.46	9.95	0	42.5		-10	55
12090		51.46	10.07	0	42.5		-10	55
12095		51.42	10.07	0	42.5		-10	55
12115		51.42	10.07	0	42.5		-10	55
12135		51.55	10.07	0	42.5		-10	55
12150		51.55	10.07	0	42.5		-10	55
12155		51.8	10.07	0	42.5		-10	55
12175		52.03	10.07	0	42.5		-10	55
12195		52.24	10.07	0	42.5		-10	55
12215		52.17	10.07	0	42.5		-10	55
12235		52.3	10.07	0	42.5		-10	55
12255		52.53	10.07	0	42.5		-10	55
12275		52.83	10.07	0	42.5		-10	55
12295		52.56	10.07	0	42.5		-10	55
12315		52.47	10.07	0	42.5		-10	55
12335		52.7	10.07	0	42.5		-10	55
12340		52.7	10.07	0	42.5		-10	55
12355		52.81	10.07	0	42.5		-10	55
12375		53.04	10.07	0	42.5		-10	55
12395		52.76	10.07	0	42.5		-10	55
12400		52.76	10.07	0	42.5		-10	55
12415		52.76	10.07	0	42.5		-10	55
12435		52.51	10.07	0	42.5		-10	55
12455		52.7	10.07	0	42.5		-10	55
12465		52.7	10.07	0	42.5		-10	55
12475		52.67	10.07	0	42.5		-10	55
12495		52.49	10.07	0	42.5		-10	55
12515		52.25	10.07	0	42.5		-10	55
12525		52.25	10.07	0	42.5		-10	55
12535		52.11	10.07	0	42.5		-10	55
12555		52.13	10.07	0	42.5		-10	55
12575		51.93	10.07	0	42.5		-10	55
12590		51.93	9.97	0	42.5		-10	55
12595		51.76	9.97	0	42.5		-10	55
12615		51.4	9.97	0	42.5		-10	55
12635		51.18	9.97	0	42.5		-10	55
12650		51.18	9.97	0	42.5		-10	55
12655		50.98	9.97	0	42.5		-10	55
12675		51.08	9.97	0	42.5		-10	55
12695		50.91	9.97	0	42.5		-10	55
12715		50.39	9.97	0	42.5		-10	55
12735		49.94	9.97	0	42.5		-10	55
12755		50	9.97	0	42.5		-10	55
12775		49.85	9.97	0	42.5		-10	55
12795		49.61	9.97	0	42.5		-10	55
12815		48.9	9.97	0	42.5		-10	55
12835		48.86	9.97	0	42.5		-10	55
12855		48.55	9.97	0	42.5		-10	55
12875		48.52	9.97	0	42.5		-10	55
12895		48.26	9.97	0	42.5		-10	55
12900		48.26	9.97	0	42.5		-10	55
12915		48.09	9.97	0	42.5		-10	55
12935		47.97	9.97	0	42.5		-10	55
12955		47.69	9.97	0	42.5		-10	55
12965		47.69	9.97	0	42.5		-10	55
12975		47.54	9.97	0	42.5		-10	55
12995		47.3	9.97	0	42.5		-10	55
13015		47.02	9.97	0	42.5		-10	55
13025		47.02	9.97	0	42.5		-10	55
13035		46.73	9.97	0	42.5		-10	55
13055		46.93	9.97	0	42.5		-10	55
13075		46.76	9.97	0	42.5		-10	55
13085		46.76	9.97	0	42.5		-10	55
13095		46.16	9.97	0	42.5		-10	55
13115		45.76	9.97	0	42.5		-10	55
13135		45.71	9.97	0	42.5		-10	55
13150		45.71	10.11	0	42.5		-10	55
13155		45.86	10.11	0	42.5		-10	55
13175		45.74	10.11	0	42.5		-10	55
13195		45.66	10.11	0	42.5		-10	55
13210		45.66	10.11	0	42.5		-10	55
13215		45.08	10.11	0	42.5		-10	55
13235		44.91	10.11	0	42.5		-10	55
13255		45.02	10.11	0	42.5		-10	55
13275		45	10.11	0	42.5		-10	55
13295		44.62	10.11	0	42.5		-10	55
13315		44.27	10.11	0	42.5		-10	55
13335		44.23	10.11	0	42.5		-10	55
13355		44.09	10.11	0	42.5		-10	55
13375		44.06	10.11	0	42.5		-10	55
13395		43.89	10.11	0	42.5		-10	55
13400		43.89	10.11	0	42.5		-10	55
13415		43.62	10.11	0	42.5		-10	55
13435		43.39	10.11	0	42.5		-10	55
13455		43.59	10.11	0	42.5		-10	55
13460		43.59	10.11	0	42.5		-10	55
13475		43.49	10.11	0	42.5		-10	55
13495		43.24	10.11	0	42.5		-10	55
13515		42.98	10.11	0	42.5		-10	55
13525		42.98	10.11	0	42.5		-10	55
13535		42.93	10.11	0	42.5		-10	55
13555		43.11	10.11	0	42.5		-10	55
13575		43.08	10.11	0	42.5		-10	55
13585		43.08	10.11	0	42.5		-10	55
13595		42.96	10.11	0	42.5		-10	55
13615		42.69	10.11	0	42.5		-10	55
13635		42.75	10.11	0	42.5		-10	55
13650		42.75	10.07	3	42.5		-10	55
13655		42.98	10.07	3	42.5		-10	55
13675		42.85	10.07	3	42.5		-10	55
13695		42.69	10.07	3	42.5		-10	55
13710		42.69	10.07	3	42.5		-10	55
13715		42.47	10.07	3	42.5		-10	55
13735		42.63	10.07	3	42.5		-10	55
13755		42.83	10.07	3	42.5		-10	55
13775		42.8	10.07	7	42.5		-10	55
13795		42.68	10.07	7	42.5		-10	55
13815		42.71	10.07	7	42.5		-10	55
13835		42.56	10.07	7	42.5		-10	55
13855		42.93	10.07	7	42.5		-10	55
13875		42.96	10.07	7	42.5		-10	55
13895		42.95	10.07	7	42.5		-10	55
13900		42.95	10.07	12	42.5		-10	55
13915		42.82	10.07	12	42.5		-10	55
13935		43.02	10.07	12	42.5		-10	55
13955		43.23	10.07	12	42.5		-10	55
13960		43.23	10.07	12	42.5		-10	55
13975		43.43	10.07	12	42.5		-10	55
13995		43.53	10.07	12	42.5		-10	55
14015		43.41	10.07	12	42.5		-10	55
14020		43.41	10.07	17	42.5		-10	55
14035		43.61	10.07	17	42.5		-10	55
14055		43.82	10.07	17	42.5		-10	55
14075		44.14	10.07	17	42.5		-10	55
14085		44.14	10.07	17	42.5		-10	55
14095		44.17	10.07	17	42.5		-10	55
14115		44.12	10.07	17	42.5		-10	55
14135		44.58	10.07	17	42.5		-10	55
14150		44.58	10.29	18	42.5		-10	55
14155		44.78	10.29	18	42.5		-10	55
14175		45.08	10.29	18	42.5		-10	55
14195		45.24	10.29	18	42.5		-10	55
14210		45.24	10.29	18	42.5		-10	55
14215		45.2	10.29	18	42.5		-10	55
14235		45.51	10.29	18	42.5		-10	55
14255		45.84	10.29	18	42.5		-10	55
14275		46.04	10.29	18	42.5		-10	55
14295		46.09	10.29	18	42.5		-10	55
14315		46.24	10.29	18	42.5		-10	55
14335		46.48	10.29	18	42.5		-10	55
14355		46.84	10.29	18	42.5		-10	55
14375		47.18	10.29	18	42.5		-10	55
14395		47.32	10.29	18	42.5		-10	55
14415		47.23	10.29	18	42.5		-10	55
14435		47.63	10.29	18	42.5		-10	55
14455		47.87	10.29	18	42.5		-10	55
14460		47.87	10.29	18	42.5		-10	55
14475		48.16	10.29	18	42.5		-10	55
14495		48.24	10.29	18	42.5		-10	55
14515		48.27	10.29	18	42.5		-10	55
14520		48.27	10.29	18	42.5		-10	55
14535		48.61	10.29	18	42.5		-10	55
14555		48.99	10.29	18	42.5		-10	55
14575		49.13	10.29	18	42.5		-10	55
14585		49.13	10.29	18	42.5		-10	55
14595		49.19	10.29	18	42.5		-10	55
14615		49.25	10.29	18	42.5		-10	55
14635		49.77	10.29	18	42.5		-10	55
14645		49.77	10.29	18	42.5		-10	55
14655		49.92	10.29	18	42.5		-10	55
14675		50.11	10.29	18	42.5		-10	55
14695		50.15	10.29	18	42.5		-10	55
14710		50.15	10.34	18	42.5		-10	55
14715		50.22	10.34	18	42.5		-10	55
14735		50.5	10.34	18	42.5		-10	55
14755		50.78	10.34	18	42.5		-10	55
14770		50.78	10.34	18	42.5		-10	55
14775		50.9	10.34	18	42.5		-10	55
14795		50.94	10.34	18	42.5		-10	55
14815		51	10.34	18	42.5		-10	55
14835		51.18	10.34	18	42.5		-10	55
14855		51.53	10.34	18	42.5		-10	55
14875		51.77	10.34	18	42.5		-10	55
14895		51.7	10.34	18	42.5		-10	55
14915		51.61	10.34	18	42.5		-10	55
14935		52	10.34	18	42.5		-10	55
14955		52.12	10.34	18	42.5		-10	55
14960		52.12	10.34	18	42.5		-10	55
14975		52.27	10.34	18	42.5		-10	55
14995		52.13	10.34	18	42.5		-10	55
15015		52.33	10.34	18	42.5		-10	55
15020		52.33	10.34	18	42.5		-10	55
15035		52.5	10.34	18	42.5		-10	55
15055		52.73	10.34	18	42.5		-10	55
15075		52.71	10.34	18	42.5		-10	55
15085		52.71	10.34	18	42.5		-10	55
15095		52.88	10.34	18	42.5		-10	55
15115		52.7	10.34	18	42.5		-10	55
15135		52.66	10.34	18	42.5		-10	55
15145		52.66	10.34	18	42.5		-10	55
15155		52.73	10.34	18	42.5		-10	55
15175		53.06	10.34	18	42.5		-10	55
15195		52.7	10.34	18	42.5		-10	55
15210		52.7	10.49	18	42.5		-10	55
15215		52.47	10.49	18	42.5		-10	55
15235		52.51	10.49	18	42.5		-10	55
15255		52.57	10.49	18	42.5		-10	55
15270		52.57	10.49	18	42.5		-10	55
15275		52.39	10.49	18	42.5		-10	55
15295		52.3	10.49	18	42.5		-10	55
15315		51.9	10.49	18	42.5		-10	55
15335		51.73	10.49	18	42.5		-10	55
15355		51.7	10.49	18	42.5		-10	55
15375		51.51	10.49	18	42.5		-10	55
15395		51.18	10.49	18	42.5		-10	55
15415		50.81	10.49	18	42.5		-10	55
15435		50.68	10.49	18	42.5		-10	55
15455		50.78	10.49	18	42.5		-10	55
15460		50.78	10.49	18	42.5		-10	55
15475		50.54	10.49	18	42.5		-10	55
15495		50.04	10.49	18	42.5		-10	55
15515		49.75	10.49	18	42.5		-10	55
15520		49.75	10.49	18	42.5		-10	55
15535		49.65	10.49	18	42.5		-10	55
15555		49.55	10.49	18	42.5		-10	55
15575		49.26	10.49	18	42.5		-10	55
15585		49.26	10.49	18	42.5		-10	55
15595		48.89	10.49	18	42.5		-10	55
15615		48.59	10.49	18	42.5		-10	55
15635		48.54	10.49	18	42.5		-10	55
15645		48.54	10.49	18	42.5		-10	55
15655		48.3	10.49	18	42.5		-10	55
15675		48.06	10.49	18	42.5		-10	55
15695		47.91	10.49	18	42.5		-10	55
15705		47.91	10.49	18	42.5		-10	55
15715		47.5	10.49	18	42.5		-10	55
15735		47.48	10.49	18	42.5		-10	55
15755		47.39	10.49	18	42.5		-10	55
15770		47.39	10.53	18	42.5		-10	55
15775		47.19	10.53	18	42.5		-10	55
15795		46.82	10.53	18	42.5		-10	55
15815		46.54	10.53	18	42.5		-10	55
15830		46.54	10.53	18	42.5		-10	55
15835		46.48	10.53	18	42.5		-10	55
15855		46.46	10.53	18	42.5		-10	55
15875		46.27	10.53	18	42.5		-10	55
15895		45.9	10.53	18	42.5		-10	55
15915		45.56	10.53	18	42.5		-10	55
15935		45.71	10.53	18	42.5		-10	55
15955		45.56	10.53	18	42.5		-10	55
15960		45.56	10.53	18	42.5		-10	55
15975		45.45	10.53	18	42.5		-10	55
15995		45.19	10.53	18	42.5		-10	55
16015		44.75	10.53	18	42.5		-10	55
16020		44.75	10.53	18	42.5		-10	55
16035		44.71	10.53	18	42.5		-10	55
16055		44.61	10.53	18	42.5		-10	55
16075		44.57	10.53	18	42.5		-10	55
16080		44.57	10.53	18	42.5		-10	55
16095		44.26	10.53	18	42.5		-10	55
16115		44.1	10.53	18	42.5		-10	55
16135		43.94	10.53	18	42.5		-10	55
16145		43.94	10.53	19	42.5		-10	55
16155		43.97	10.53	19	42.5		-10	55
16175		43.85	10.53	19	42.5		-10	55
16195		43.55	10.53	19	42.5		-10	55
16205		43.55	10.53	19	42.5		-10	55
16215		43.32	10.53	19	42.5		-10	55
16235		43.35	10.53	19	42.5		-10	55
16255		43.34	10.53	19	42.5		-10	55
16270		43.34	10.39	21	42.5		-10	55
16275		43.19	10.39	21	42.5		-10	55
16295		42.97	10.39	21	42.5		-10	55
16315		42.82	10.39	21	42.5		-10	55
16330		42.82	10.39	21	42.5		-10	55
16335		42.79	10.39	21	42.5		-10	55
16355		42.84	10.39	21	42.5		-10	55
16375		43.04	10.39	21	42.5		-10	55
16395		42.75	10.39	23	42.5		-10	55
16415		42.58	10.39	23	42.5		-10	55
16435		42.69	10.39	23	42.5		-10	55
16455		42.63	10.39	23	42.5		-10	55
16475		42.75	10.39	23	42.5		-10	55
16495		42.6	10.39	23	42.5		-10	55
16515		42.51	10.39	23	42.5		-10	55
16520		42.51	10.39	24	42.5		-10	55
16535		42.66	10.39	24	42.5		-10	55
16555		42.76	10.39	24	42.5		-10	55
16575		42.75	10.39	24	42.5		-10	55
16580		42.75	10.39	24	42.5		-10	55
16595		42.69	10.39	24	42.5		-10	55
16615		42.68	10.39	24	42.5		-10	55
16635		42.85	10.39	24	42.5		-10	55
16645		42.85	10.39	25	42.5		-10	55
16655		43.14	10.39	25	42.5		-10	55
16675		43.18	10.39	25	42.5		-10	55
16695		43.02	10.39	25	42.5		-10	55
16705		43.02	10.39	25	42.5		-10	55
16715		43.09	10.39	25	42.5		-10	55
16735		43.32	10.39	25	42.5		-10	55
16755		43.6	10.39	25	42.5		-10	55
16770		43.6	10.46	26	42.5		-10	55
16775		43.86	10.46	26	42.5		-10	55
16795		43.81	10.46	26	42.5		-10	55
16815		43.88	10.46	26	42.5		-10	55
16830		43.88	10.46	26	42.5		-10	55
16835		44.24	10.46	26	42.5		-10	55
16855		44.47	10.46	26	42.5		-10	55
16875		44.68	10.46	26	42.5		-10	55
16895		44.76	10.46	26	42.5		-10	55
16915		44.86	10.46	26	42.5		-10	55
16935		45.05	10.46	26	42.5		-10	55
16955		45.61	10.46	26	42.5		-10	55
16975		45.85	10.46	26	42.5		-10	55
16995		45.91	10.46	26	42.5		-10	55
17015		45.88	10.46	26	42.5		-10	55
17035		46.25	10.46	26	42.5		-10	55
17055		46.71	10.46	26	42.5		-10	55
17075		46.91	10.46	26	42.5		-10	55
17080		46.91	10.46	26	42.5		-10	55
17095		46.93	10.46	26	42.5		-10	55
17115		46.89	10.46	26	42.5		-10	55
17135		47.34	10.46	26	42.5		-10	55
17140		47.34	10.46	26	42.5		-10	55
17155		47.61	10.46	26	42.5		-10	55
17175		48.12	10.46	26	42.5		-10	55
17195		48.08	10.46	26	42.5		-10	55
17205		48.08	10.46	26	42.5		-10	55
17215		48.1	10.46	26	42.5		-10	55
17235		48.41	10.46	26	42.5		-10	55
17255		48.71	10.46	26	42.5		-10	55
17265		48.71	10.46	26	42.5		-10	55
17275		48.93	10.46	26	42.5		-10	55
17295		48.78	10.46	26	42.5		-10	55
17315		49.08	10.46	26	42.5		-10	55
17330		49.08	10.39	26	42.5		-10	55
17335		49.4	10.39	26	42.5		-10	55
17355		49.71	10.39	26	42.5		-10	55
17375		49.76	10.39	26	42.5		-10	55
17390		49.76	10.39	26	42.5		-10	55
17395		49.94	10.39	26	42.5		-10	55
17415		49.96	10.39	26	42.5		-10	55
17435		50.2	10.39	26	42.5		-10	55
17455		50.7	10.39	26	42.5		-10	55
17475		50.75	10.39	26	42.5		-10	55
17495		50.85	10.39	26	42.5		-10	55
17515		50.88	10.39	26	42.5		-10	55
17535		51.14	10.39	26	42.5		-10	55
17555		51.29	10.39	26	42.5		-10	55
17575		51.65	10.39	26	42.5		-10	55
17580		51.65	10.39	26	42.5		-10	55
17595		51.55	10.39	26	42.5		-10	55
17615		51.65	10.39	26	42.5		-10	55
17635		51.84	10.39	26	42.5		-10	55
17640		51.84	10.39	26	42.5		-10	55
17655		52.17	10.39	26	42.5		-10	55
17675		52.15	10.39	26	42.5		-10	55
17695		52.22	10.39	26	42.5		-10	55
17705		52.22	10.39	26	42.5		-10	55
17715		52.25	10.39	26	42.5		-10	55
17735		52.41	10.39	26	42.5		-10	55
17755		52.65	10.39	26	42.5		-10	55
17765		52.65	10.39	26	42.5		-10	55
17775		52.62	10.39	26	42.5		-10	55
17795		52.53	10.39	26	42.5		-10	55
17815		52.52	10.39	26	42.5		-10	55
17830		52.52	10.51	26	42.5		-10	55
17835		52.73	10.51	26	42.5		-10	55
17855		52.93	10.51	26	42.5		-10	55
17875		52.74	10.51	26	42.5		-10	55
17890		52.74	10.51	26	42.5		-10	55
17895		52.7	10.51	26	42.5		-10	55
17915		52.52	10.51	26	42.5		-10	55
17935		52.54	10.51	26	42.5		-10	55
17955		52.58	10.51	26	42.5		-10	55
17975		52.54	10.51	26	42.5		-10	55
17995		52.19	10.51	26	42.5		-10	55
18015		51.9	10.51	26	42.5		-10	55
18035		51.84	10.51	26	42.5		-10	55
18055		52.03	10.51	26	42.5		-10	55
18075		51.66	10.51	26	42.5		-10	55
18080		51.66	10.51	26	42.5		-10	55
18095		51.27	10.51	26	42.5		-10	55
18115		50.93	10.51	26	42.5		-10	55
18135		50.96	10.51	26	42.5		-10	55
18140		50.96	10.51	26	42.5		-10	55
18155		50.85	10.51	26	42.5		-10	55
18175		50.65	10.51	26	42.5		-10	55
18195		50.2	10.51	26	42.5		-10	55
18205		50.2	10.51	26	42.5		-10	55
18215		49.88	10.51	26	42.5		-10	55
18235		49.86	10.51	26	42.5		-10	55
18255		49.6	10.51	26	42.5		-10	55
18265		49.6	10.51	26	42.5		-10	55
18275		49.36	10.51	26	42.5		-10	55
18295		48.99	10.51	26	42.5		-10	55
18315		48.84	10.51	26	42.5		-10	55
18325		48.84	10.51	26	42.5		-10	55
18335		48.55	10.51	26	42.5		-10	55
18355		48.5	10.51	26	42.5		-10	55
18375		48.16	10.51	26	42.5		-10	55
18390		48.16	10.66	26	42.5		-10	55
18395		47.89	10.66	26	42.5		-10	55
18415		47.66	10.66	26	42.5		-10	55
18435		47.52	10.66	26	42.5		-10	55
18455		47.47	10.66	26	42.5		-10	55
18475		47.25	10.66	26	42.5		-10	55
18495		46.88	10.66	26	42.5		-10	55
18515		46.51	10.66	26	42.5		-10	55
18535		46.6	10.66	26	42.5		-10	55
18555		46.44	10.66	26	42.5		-10	55
18575		46.34	10.66	26	42.5		-10	55
18595		45.93	10.66	26	42.5		-10	55
18615		45.66	10.66	26	42.5		-10	55
18635		45.63	10.66	26	42.5		-10	55
18640		45.63	10.66	26	42.5		-10	55
18655		45.58	10.66	26	42.5		-10	55
18675		45.35	10.66	26	42.5		-10	55
18695		45.13	10.66	26	42.5		-10	55
18700		45.13	10.66	26	42.5		-10	55
18715		44.84	10.66	26	42.5		-10	55
18735		44.95	10.66	26	42.5		-10	55
18755		44.73	10.66	26	42.5		-10	55
18765		44.73	10.66	26	42.5		-10	55
18775		44.7	10.66	26	42.5		-10	55
18795		44.29	10.66	26	42.5		-10	55
18815		44.17	10.66	26	42.5		-10	55
18825		44.17	10.66	26	42.5		-10	55
18835		44.08	10.66	26	42.5		-10	55
18855		44.15	10.66	26	42.5		-10	55
18875		43.97	10.66	26	42.5		-10	55
18890		43.97	10.76	26	42.5		-10	55
18895		43.59	10.76	26	42.5		-10	55
18915		43.41	10.76	26	42.5		-10	55
18935		43.47	10.76	26	42.5		-10	55
18955		43.4	10.76	26	42.5		-10	55
18975		43.24	10.76	26	42.5		-10	55
18995		43.16	10.76	26	42.5		-10	55
19015		42.85	10.76	26	42.5		-10	55
19035		42.95	10.76	26	42.5		-10	55
19055		42.95	10.76	26	42.5		-10	55
19075		42.81	10.76	26	42.5		-10	55
19095		42.76	10.76	26	42.5		-10	55
19115		42.65	10.76	26	42.5		-10	55
19135		42.59	10.76	26	42.5		-10	55
19140		42.59	10.76	26	42.5		-10	55
19155		42.94	10.76	26	42.5		-10	55
19175		42.67	10.76	26	42.5		-10	55
19195		42.56	10.76	26	42.5		-10	55
19200		42.56	10.76	26	42.5		-10	55
19215		42.55	10.76	26	42.5		-10	55
19235		42.58	10.76	26	42.5		-10	55
19255		42.77	10.76	26	42.5		-10	55
19265		42.77	10.76	26	42.5		-10	55
19275		42.64	10.76	26	42.5		-10	55
19295		42.6	10.76	26	42.5		-10	55
19315		42.55	10.76	26	42.5		-10	55
19325		42.55	10.76	26	42.5		-10	55
19335		42.71	10.76	26	42.5		-10	55
19355		43.02	10.76	26	42.5		-10	55
19375		42.97	10.76	26	42.5		-10	55
19390		42.97	10.79	26	42.5		-10	55
19395		43.02	10.79	26	42.5		-10	55
19415		43.05	10.79	26	42.5		-10	55
19435		43.26	10.79	26	42.5		-10	55
19450		43.26	10.79	26	42.5		-10	55
19455		43.53	10.79	26	42.5		-10	55
19475		43.71	10.79	26	42.5		-10	55
19495		43.68	10.79	26	42.5		-10	55
19515		43.79	10.79	26	42.5		-10	55
19535		44.06	10.79	26	42.5		-10	55
19555		44.35	10.79	26	42.5		-10	55
19575		44.55	10.79	26	42.5		-10	55
19595		44.61	10.79	26	42.5		-10	55
19615		44.71	10.79	26	42.5		-10	55
19635		45.13	10.79	26	42.5		-10	55
19655		45.35	10.79	26	42.5		-10	55
19675		45.61	10.79	26	42.5		-10	55
19695		45.59	10.79	26	42.5		-10	55
19700		45.59	10.79	26	42.5		-10	55
19715		45.9	10.79	26	42.5		-10	55
19735		46.15	10.79	26	42.5		-10	55
19755		46.58	10.79	26	42.5		-10	55
19765		46.58	10.79	26	42.5		-10	55
19775		46.63	10.79	26	42.5		-10	55
19795		46.76	10.79	26	42.5		-10	55
19815		46.94	10.79	26	42.5		-10	55
19825		46.94	10.79	26	42.5		-10	55
19835		47.25	10.79	26	42.5		-10	55
19855		47.72	10.79	26	42.5		-10	55
19875		47.77	10.79	26	42.5		-10	55
19890		47.77	10.81	26	42.5		-10	55
19895		48	10.81	26	42.5		-10	55
19915		47.99	10.81	26	42.5		-10	55
19935		48.38	10.81	26	42.5		-10	55
19950		48.38	10.81	26	42.5		-10	55
19955		48.73	10.81	26	42.5		-10	55
19975		48.56	10.81	26	42.5		-10	55
19995		49.02	10.81	26	42.5		-10	55
20010		49.02	10.81	26	42.5		-10	55
20015		48.9	10.81	26	42.5		-10	55
20035		49.25	10.81	26	42.5		-10	55
20055		49.64	10.81	26	42.5		-10	55
20075		49.84	10.81	26	42.5		-10	55
20095		49.78	10.81	26	42.5		-10	55
20115		50.11	10.81	26	42.5		-10	55
20135		50.21	10.81	26	42.5		-10	55
20155		50.72	10.81	26	42.5		-10	55
20175		50.65	10.81	26	42.5		-10	55
20195		50.58	10.81	26	42.5		-10	55
20200		50.58	10.81	26	42.5		-10	55
20215		50.88	10.81	26	42.5		-10	55
20235		50.98	10.81	26	42.5		-10	55
20255		51.45	10.81	26	42.5		-10	55
20260		51.45	10.81	26	42.5		-10	55
20275		51.48	10.81	26	42.5		-10	55
20295		51.52	10.81	26	42.5		-10	55
20315		51.59	10.81	26	42.5		-10	55
20325		51.59	10.81	26	42.5		-10	55
20335		51.92	10.81	26	42.5		-10	55
20355		52.04	10.81	26	42.5		-10	55
20375		52.07	10.81	26	42.5		-10	55
20385		52.07	10.81	26	42.5		-10	55
20395		52.05	10.81	26	42.5		-10	55
20415		51.93	10.81	26	42.5		-10	55
20435		52.3	10.81	26	42.5		-10	55
20450		52.3	10.86	26	42.5		-10	55
20455		52.55	10.86	26	42.5		-10	55
20475		52.73	10.86	26	42.5		-10	55
20495		52.44	10.86	26	42.5		-10	55
20510		52.44	10.86	27	42.5		-10	55
20515		52.44	10.86	27	42.5		-10	55
20535		52.67	10.86	27	42.5		-10	55
20555		52.81	10.86	27	42.5		-10	55
20575		52.84	10.86	27	42.5		-10	55
20595		52.48	10.86	27	42.5		-10	55
20615		52.61	10.86	27	42.5		-10	55
20635		52.54	10.86	29	42.5		-10	55
20655		52.56	10.86	29	42.5		-10	55
20675		52.54	10.86	29	42.5		-10	55
20695		52.14	10.86	29	42.5		-10	55
20700		52.14	10.86	29	42.5		-10	55
20715		51.83	10.86	29	42.5		-10	55
20735		51.99	10.86	29	42.5		-10	55
20755		51.96	10.86	29	42.5		-10	55
20760		51.96	10.86	30	42.5		-10	55
20775		51.63	10.86	30	42.5		-10	55
20795		51.31	10.86	30	42.5		-10	55
20815		50.97	10.86	30	42.5		-10	55
20825		50.97	10.86	30	42.5		-10	55
20835		50.81	10.86	30	42.5		-10	55
20855		50.91	10.86	30	42.5		-10	55
20875		50.66	10.86	30	42.5		-10	55
20885		50.66	10.86	32	42.5		-10	55
20895		50.11	10.86	32	42.5		-10	55
20915		49.8	10.86	32	42.5		-10	55
20935		49.73	10.86	32	42.5		-10	55
20950		49.73	11.01	32	42.5		-10	55
20955		49.79	11.01	32	42.5		-10	55
20975		49.49	11.01	32	42.5		-10	55
20995		49.01	11.01	32	42.5		-10	55
21015		48.64	11.01	34	42.5		-10	55
21035		48.64	11.01	34	42.5		-10	55
21055		48.68	11.01	34	42.5		-10	55
21075		48.18	11.01	34	42.5		-10	55
21095		47.77	11.01	34	42.5		-10	55
21115		47.76	11.01	34	42.5		-10	55
21135		47.55	11.01	34	42.5		-10	55
21155		47.52	11.01	34	42.5		-10	55
21175		47.18	11.01	34	42.5		-10	55
21195		46.64	11.01	34	42.5		-10	55
21200		46.64	11.01	34	42.5		-10	55
21215		46.43	11.01	34	42.5		-10	55
21235		46.59	11.01	34	42.5		-10	55
21255		46.51	11.01	34	42.5		-10	55
21260		46.51	11.01	35	42.5		-10	55
21275		46.28	11.01	35	42.5		-10	55
21295		45.85	11.01	35	42.5		-10	55
21315		45.59	11.01	35	42.5		-10	55
21320		45.59	11.01	35	42.5		-10	55
21335		45.69	11.01	35	42.5		-10	55
21355		45.56	11.01	35	42.5		-10	55
21375		45.4	11.01	35	42.5		-10	55
21385		45.4	11.01	35	42.5		-10	55
21395		45.11	11.01	35	42.5		-10	55
21415		44.7	11.01	35	42.5		-10	55
21435		44.84	11.01	35	42.5		-10	55
21445		44.84	11.01	35	42.5		-10	55
21455		44.76	11.01	35	42.5		-10	55
21475		44.59	11.01	35	42.5		-10	55
21495		44.29	11.01	35	42.5		-10	55
21510		44.29	10.83	35	42.5		-10	55
21515		44.13	10.83	35	42.5		-10	55
21535		43.99	10.83	35	42.5		-10	55
21555		44.1	10.83	35	42.5		-10	55
21570		44.1	10.83	35	42.5		-10	55
21575		43.74	10.83	35	42.5		-10	55
21595		43.61	10.83	35	42.5		-10	55
21615		43.41	10.83	35	42.5		-10	55
21635		43.41	10.83	35	42.5		-10	55
21655		43.38	10.83	35	42.5		-10	55
21675		43.19	10.83	35	42.5		-10	55
21695		42.99	10.83	35	42.5		-10	55
21715		42.83	10.83	35	42.5		-10	55
21735		42.78	10.83	35	42.5		-10	55
21755		42.96	10.83	35	42.5		-10	55
21760		42.96	10.83	35	42.5		-10	55
21775		42.83	10.83	35	42.5		-10	55
21795		42.6	10.83	35	42.5		-10	55
21815		42.46	10.83	35	42.5		-10	55
21820		42.46	10.83	35	42.5		-10	55
21835		42.63	10.83	35	42.5		-10	55
21855		42.75	10.83	35	42.5		-10	55
21875		42.55	10.83	35	42.5		-10	55
21885		42.55	10.83	35	42.5		-10	55
21895		42.4	10.83	35	42.5		-10	55
21915		42.53	10.83	35	42.5		-10	55
21935		42.65	10.83	35	42.5		-10	55
21945		42.65	10.83	35	42.5		-10	55
21955		42.75	10.83	35	42.5		-10	55
21975		42.73	10.83	35	42.5		-10	55
21995		42.53	10.83	35	42.5		-10	55
22010		42.53	10.94	35	42.5		-10	55
22015		42.66	10.94	35	42.5		-10	55
22035		42.75	10.94	35	42.5		-10	55
22055		43.09	10.94	35	42.5		-10	55
22070		43.09	10.94	35	42.5		-10	55
22075		43.21	10.94	35	42.5		-10	55
22095		43.06	10.94	35	42.5		-10	55
22115		43.13	10.94	35	42.5		-10	55
22135		43.53	10.94	35	42.5		-10	55
22155		43.72	10.94	35	42.5		-10	55
22175		43.77	10.94	35	42.5		-10	55
22195		43.71	10.94	35	42.5		-10	55
22215		43.93	10.94	35	42.5		-10	55
22235		44.24	10.94	35	42.5		-10	55
22255		44.42	10.94	35	42.5		-10	55
22260		44.42	10.94	35	42.5		-10	55
22275		44.63	10.94	35	42.5		-10	55
22295		44.63	10.94	35	42.5		-10	55
22315		44.9	10.94	35	42.5		-10	55
22320		44.9	10.94	35	42.5		-10	55
22335		45.24	10.94	35	42.5		-10	55
22355		45.62	10.94	35	42.5		-10	55
22375		45.84	10.94	35	42.5		-10	55
22385		45.84	10.94	37	42.5		-10	55
22395		45.74	10.94	37	42.5		-10	55
22415		45.99	10.94	37	42.5		-10	55
22435		46.24	10.94	37	42.5		-10	55
22445		46.24	10.94	37	42.5		-10	55
22455		46.61	10.94	37	42.5		-10	55
22475		46.75	10.94	37	42.5		-10	55
22495		46.84	10.94	37	42.5		-10	55
22510		46.84	11.07	44	42.5		-10	55
22515		47.04	11.07	44	42.5		-10	55
22535		47.47	11.07	44	42.5		-10	55
22555		47.9	11.07	44	42.5		-10	55
22570		47.9	11.07	44	42.5		-10	55
22575		47.91	11.07	44	42.5		-10	55
22595		48.09	11.07	44	42.5		-10	55
22615		48.18	11.07	44	42.5		-10	55
22630		48.18	11.07	45	42.5		-10	55
22635		48.59	11.07	45	42.5		-10	55
22655		48.67	11.07	45	42.5		-10	55
22675		48.97	11.07	45	42.5		-10	55
22695		48.99	11.07	45	42.5		-10	55
22715		49.04	11.07	45	42.5		-10	55
22735		49.45	11.07	45	42.5		-10	55
22755		49.79	11.07	45	42.5		-10	55
22775		49.95	11.07	45	42.5		-10	55
22795		49.99	11.07	45	42.5		-10	55
22815		50.07	11.07	45	42.5		-10	55
22820		50.07	11.07	45	42.5		-10	55
22835		50.4	11.07	45	42.5		-10	55
22855		50.76	11.07	45	42.5		-10	55
22875		50.76	11.07	45	42.5		-10	55
22880		50.76	11.07	45	42.5		-10	55
22895		50.79	11.07	45	42.5		-10	55
22915		50.96	11.07	45	42.5		-10	55
22935		51.13	11.07	45	42.5		-10	55
22945		51.13	11.07	45	42.5		-10	55
22955		51.42	11.07	45	42.5		-10	55
22975		51.53	11.07	45	42.5		-10	55
22995		51.49	11.07	45	42.5		-10	55
23005		51.49	11.07	45	42.5		-10	55
23015		51.52	11.07	45	42.5		-10	55
23035		51.89	11.07	45	42.5		-10	55
23055		52.29	11.07	45	42.5		-10	55
23070		52.29	11.19	45	42.5		-10	55
23075		52.2	11.19	45	42.5		-10	55
23095		51.97	11.19	45	42.5		-10	55
23115		52.16	11.19	45	42.5		-10	55
23130		52.16	11.19	46	42.5		-10	55
23135		52.4	11.19	46	42.5		-10	55
23155		52.58	11.19	46	42.5		-10	55
23175		52.41	11.19	46	42.5		-10	55
23195		52.46	11.19	46	42.5		-10	55
23215		52.4	11.19	46	42.5		-10	55
23235		52.51	11.19	46	42.5		-10	55
23255		52.69	11.19	46	42.5		-10	55
23275		52.67	11.19	46	42.5		-10	55
23295		52.5	11.19	46	42.5		-10	55
23315		52.23	11.19	46	42.5		-10	55
23320		52.23	11.19	46	42.5		-10	55
23335		52.39	11.19	46	42.5		-10	55
23355		52.5	11.19	46	42.5		-10	55
23375		52.1	11.19	46	42.5		-10	55
23380		52.1	11.19	45	42.5		-10	55
23395		52.02	11.19	45	42.5		-10	55
23415		51.72	11.19	45	42.5		-10	55
23435		51.83	11.19	45	42.5		-10	55
23445		51.83	11.19	45	42.5		-10	55
23455		51.89	11.19	45	42.5		-10	55
23475		51.49	11.19	45	42.5		-10	55
23495		51.14	11.19	45	42.5		-10	55
23505		51.14	11.19	45	42.5		-10	55
23515		51.01	11.19	45	42.5		-10	55
23535		50.86	11.19	45	42.5		-10	55
23555		50.58	11.19	45	42.5		-10	55
23570		50.58	11.24	45	42.5		-10	55
23575		50.49	11.24	45	42.5		-10	55
23595		50.11	11.24	45	42.5		-10	55
23615		49.88	11.24	45	42.5		-10	55
23630		49.88	11.24	45	42.5		-10	55
23635		49.65	11.24	45	42.5		-10	55
23655		49.49	11.24	45	42.5		-10	55
23675		49.47	11.24	45	42.5		-10	55
23695		48.86	11.24	45	42.5		-10	55
23715		48.67	11.24	45	42.5		-10	55
23735		48.56	11.24	45	42.5		-10	55
23755		48.47	11.24	46	42.5		-10	55
23775		48.19	11.24	46	42.5		-10	55
23795		47.83	11.24	46	42.5		-10	55
23815		47.58	11.24	46	42.5		-10	55
23820		47.58	11.24	46	42.5		-10	55
23835		47.54	11.24	46	42.5		-10	55
23855		47.53	11.24	46	42.5		-10	55
23875		47.07	11.24	46	42.5		-10	55
23880		47.07	11.24	46	42.5		-10	55
23895		46.83	11.24	46	42.5		-10	55
23915		46.63	11.24	46	42.5		-10	55
23935		46.48	11.24	46	42.5		-10	55
23940		46.48	11.24	46	42.5		-10	55
23955		46.47	11.24	46	42.5		-10	55
23975		46.2	11.24	46	42.5		-10	55
23995		45.8	11.24	46	42.5		-10	55
24005		45.8	11.24	45	42.5		-10	55
24015		45.69	11.24	45	42.5		-10	55
24035		45.6	11.24	45	42.5		-10	55
24055		45.53	11.24	45	42.5		-10	55
24070		45.53	11.07	45	42.5		-10	55
24075		45.23	11.07	45	42.5		-10	55
24095		44.98	11.07	45	42.5		-10	55
24115		44.81	11.07	45	42.5		-10	55
24130		44.81	11.07	46	42.5		-10	55
24135		44.73	11.07	46	42.5		-10	55
24155		44.82	11.07	46	42.5		-10	55
24175		44.45	11.07	46	42.5		-10	55
24190		44.45	11.07	46	42.5		-10	55
24195		44.33	11.07	46	42.5		-10	55
24215		44.01	11.07	46	42.5		-10	55
24235		43.92	11.07	46	42.5		-10	55
24255		44.03	11.07	46	42.5		-10	55
24275		43.86	11.07	46	42.5		-10	55
24295		43.54	11.07	46	42.5		-10	55
24315		43.38	11.07	46	42.5		-10	55
24335		43.33	11.07	46	42.5		-10	55
24355		43.44	11.07	46	42.5		-10	55
24375		43.15	11.07	46	42.5		-10	55
24380		43.15	11.07	45	42.5		-10	55
24395		43.06	11.07	45	42.5		-10	55
24415		42.8	11.07	45	42.5		-10	55
24435		42.76	11.07	45	42.5		-10	55
24440		42.76	11.07	45	42.5		-10	55
24455		42.94	11.07	45	42.5		-10	55
24475		42.72	11.07	45	42.5		-10	55
24495		42.55	11.07	45	42.5		-10	55
24505		42.55	11.07	45	42.5		-10	55
24515		42.49	11.07	45	42.5		-10	55
24535		42.64	11.07	45	42.5		-10	55
24555		42.72	11.07	45	42.5		-10	55
24565		42.72	11.07	45	42.5		-10	55
24575		42.77	11.07	45	42.5		-10	55
24595		42.49	11.07	45	42.5		-10	55
24615		42.38	11.07	45	42.5		-10	55
24630		42.38	11.16	46	42.5		-10	55
24635		42.6	11.16	46	42.5		-10	55
24655		42.62	11.16	46	42.5		-10	55
24675		42.66	11.16	46	42.5		-10	55
24690		42.66	11.16	46	42.5		-10	55
24695		42.52	11.16	46	42.5		-10	55
24715		42.39	11.16	46	42.5		-10	55
24735		42.74	11.16	46	42.5		-10	55
24755		42.88	11.16	45	42.5		-10	55
24775		43.03	11.16	45	42.5		-10	55
24795		42.81	11.16	45	42.5		-10	55
24815		42.85	11.16	45	42.5		-10	55
24835		43.17	11.16	45	42.5		-10	55
24855		43.48	11.16	45	42.5		-10	55
24875		43.52	11.16	45	42.5		-10	55
24880		43.52	11.16	45	42.5		-10	55
24895		43.73	11.16	45	42.5		-10	55
24915		43.54	11.16	45	42.5		-10	55
24935		43.91	11.16	45	42.5		-10	55
24940		43.91	11.16	45	42.5		-10	55
24955		44.13	11.16	45	42.5		-10	55
24975		44.33	11.16	45	42.5		-10	55
24995		44.34	11.16	45	42.5		-10	55
25005		44.34	11.16	45	42.5		-10	55
25015		44.6	11.16	45	42.5		-10	55
25035		44.8	11.16	45	42.5		-10	55
25055		45.25	11.16	45	42.5		-10	55
25065		45.25	11.16	45	42.5		-10	55
25075		45.37	11.16	45	42.5		-10	55
25095		45.41	11.16	45	42.5		-10	55
25115		45.57	11.16	45	42.5		-10	55
25130		45.57	11.17	46	42.5		-10	55
25135		46.03	11.17	46	42.5		-10	55
25155		46.03	11.17	46	42.5		-10	55
25175		46.44	11.17	46	42.5		-10	55
25190		46.44	11.17	46	42.5		-10	55
25195		46.53	11.17	46	42.5		-10	55
25215		46.8	11.17	46	42.5		-10	55
25235		46.96	11.17	46	42.5		-10	55
25255		47.22	11.17	45	42.5		-10	55
25275		47.62	11.17	45	42.5		-10	55
25295		47.61	11.17	45	42.5		-10	55
25315		47.72	11.17	45	42.5		-10	55
25335		48.06	11.17	45	42.5		-10	55
25355		48.33	11.17	45	42.5		-10	55
25375		48.81	11.17	45	42.5		-10	55
25380		48.81	11.17	45	42.5		-10	55
25395		48.54	11.17	45	42.5		-10	55
25415		48.84	11.17	45	42.5		-10	55
25435		49.03	11.17	45	42.5		-10	55
25440		49.03	11.17	45	42.5		-10	55
25455		49.23	11.17	45	42.5		-10	55
25475		49.68	11.17	45	42.5		-10	55
25495		49.66	11.17	45	42.5		-10	55
25500		49.66	11.17	45	42.5		-10	55
25515		49.8	11.17	45	42.5		-10	55
25535		49.99	11.17	45	42.5		-10	55
25555		50.28	11.17	45	42.5		-10	55
25565		50.28	11.17	45	42.5		-10	55
25575		50.4	11.17	45	42.5		-10	55
25595		50.51	11.17	45	42.5		-10	55
25615		50.46	11.17	45	42.5		-10	55
25625		50.46	11.17	45	42.5		-10	55
25635		50.82	11.17	45	42.5		-10	55
25655		51.23	11.17	45	42.5		-10	55
25675		51.28	11.17	45	42.5		-10	55
25690		51.28	11.11	45	42.5		-10	55
25695		51.62	11.11	45	42.5		-10	55
25715		51.38	11.11	45	42.5		-10	55
25735		51.47	11.11	45	42.5		-10	55
25750		51.47	11.11	46	42.5		-10	55
25755		51.98	11.11	46	42.5		-10	55
25775		51.99	11.11	46	42.5		-10	55
25795		51.93	11.11	46	42.5		-10	55
25815		51.95	11.11	46	42.5		-10	55
25835		52.16	11.11	46	42.5		-10	55
25855		52.34	11.11	46	42.5		-10	55
25875		52.53	11.11	45	42.5		-10	55
25895		52.43	11.11	45	42.5		-10	55
25915		52.26	11.11	45	42.5		-10	55
25935		52.48	11.11	45	42.5		-10	55
25940		52.48	11.11	45	42.5		-10	55
25955		52.69	11.11	45	42.5		-10	55
25975		52.51	11.11	45	42.5		-10	55
25995		52.6	11.11	45	42.5		-10	55
26000		52.6	11.11	46	42.5		-10	55
26015		52.32	11.11	46	42.5		-10	55
26035		52.34	11.11	46	42.5		-10	55
26055		52.43	11.11	46	42.5		-10	55
26065		52.43	11.11	46	42.5		-10	55
26075		52.34	11.11	46	42.5		-10	55
26095		52.1	11.11	46	42.5		-10	55
26115		52.03	11.11	46	42.5		-10	55
26125		52.03	11.11	46	42.5		-10	55
26135		52	11.11	46	42.5		-10	55
26155		51.94	11.11	46	42.5		-10	55
26175		51.66	11.11	46	42.5		-10	55
26190		51.66	11.34	46	42.5		-10	55
26195		51.35	11.34	46	42.5		-10	55
26215		51.08	11.34	46	42.5		-10	55
26235		51.14	11.34	46	42.5		-10	55
26250		51.14	11.34	45	42.5		-10	55
26255		50.97	11.34	45	42.5		-10	55
26275		50.79	11.34	45	42.5		-10	55
26295		50.41	11.34	45	42.5		-10	55
26315		50.07	11.34	45	42.5		-10	55
26335		50.08	11.34	45	42.5		-10	55
26355		50.05	11.34	45	42.5		-10	55
26375		49.61	11.34	46	42.5		-10	55
26395		49.35	11.34	46	42.5		-10	55
26415		48.94	11.34	46	42.5		-10	55
26435		48.73	11.34	46	42.5		-10	55
26440		48.73	11.34	46	42.5		-10	55
26455		48.77	11.34	46	42.5		-10	55
26475		48.52	11.34	46	42.5		-10	55
26495		48.11	11.34	46	42.5		-10	55
26500		48.11	11.34	45	42.5		-10	55
26515		47.82	11.34	45	42.5		-10	55
26535		47.74	11.34	45	42.5		-10	55
26555		47.73	11.34	45	42.5		-10	55
26565		47.73	11.34	45	42.5		-10	55
26575		47.37	11.34	45	42.5		-10	55
26595		47.23	11.34	45	42.5		-10	55
26615		46.77	11.34	45	42.5		-10	55
26625		46.77	11.34	45	42.5		-10	55
26635		46.67	11.34	45	42.5		-10	55
26655		46.6	11.34	45	42.5		-10	55
26675		46.45	11.34	45	42.5		-10	55
26690		46.45	11.27	45	42.5		-10	55
26695		46.2	11.27	45	42.5		-10	55
26715		45.69	11.27	45	42.5		-10	55
26735		45.7	11.27	45	42.5		-10	55
26750		45.7	11.27	45	42.5		-10	55
26755		45.79	11.27	45	42.5		-10	55
26775		45.56	11.27	45	42.5		-10	55
26795		45.25	11.27	45	42.5		-10	55
26815		45.01	11.27	45	42.5		-10	55
26835		44.99	11.27	45	42.5		-10	55
26855		44.84	11.27	45	42.5		-10	55
26875		44.82	11.27	45	42.5		-10	55
26895		44.41	11.27	45	42.5		-10	55
26915		44.35	11.27	45	42.5		-10	55
26935		44.14	11.27	45	42.5		-10	55
26955		44.04	11.27	45	42.5		-10	55
26975		44.02	11.27	45	42.5		-10	55
26995		43.72	11.27	45	42.5		-10	55
27000		43.72	11.27	45	42.5		-10	55
27015		43.46	11.27	45	42.5		-10	55
27035		43.49	11.27	45	42.5		-10	55
27055		43.47	11.27	45	42.5		-10	55
27060		43.47	11.27	45	42.5		-10	55
27075		43.41	11.27	45	42.5		-10	55
27095		43.1	11.27	45	42.5		-10	55
27115		42.77	11.27	45	42.5		-10	55
27125		42.77	11.27	45	42.5		-10	55
27135		42.9	11.27	45	42.5		-10	55
27155		43.05	11.27	45	42.5		-10	55
27175		42.65	11.27	45	42.5		-10	55
27185		42.65	11.27	45	42.5		-10	55
27195		42.63	11.27	45	42.5		-10	55
27215		42.44	11.27	45	42.5		-10	55
27235		42.59	11.27	45	42.5		-10	55
27250		42.59	11.39	46	42.5		-10	55
27255		42.7	11.39	46	42.5		-10	55
27275		42.53	11.39	46	42.5		-10	55
27295		42.44	11.39	46	42.5		-10	55
27310		42.44	11.39	46	42.5		-10	55
27315		42.27	11.39	46	42.5		-10	55
27335		42.49	11.39	46	42.5		-10	55
27355		42.56	11.39	46	42.5		-10	55
27375		42.43	11.39	46	42.5		-10	55
27395		42.52	11.39	46	42.5		-10	55
27415		42.45	11.39	46	42.5		-10	55
27435		42.66	11.39	46	42.5		-10	55
27455		42.74	11.39	46	42.5		-10	55
27475		42.91	11.39	46	42.5		-10	55
27495		42.88	11.39	46	42.5		-10	55
27500		42.88	11.39	50	42.5		-10	55
27515		42.85	11.39	50	42.5		-10	55
27535		43.13	11.39	50	42.5		-10	55
27555		43.45	11.39	50	42.5		-10	55
27560		43.45	11.39	50	42.5		-10	55
27575		43.39	11.39	50	42.5		-10	55
27595		43.38	11.39	50	42.5		-10	55
27615		43.54	11.39	50	42.5		-10	55
27625		43.54	11.39	53	42.5		-10	55
27635		43.89	11.39	53	42.5		-10	55
27655		44.25	11.39	53	42.5		-10	55
27675		44.39	11.39	53	42.5		-10	55
27685		44.39	11.39	53	42.5		-10	55
27695		44.39	11.39	53	42.5		-10	55
27715		44.68	11.39	53	42.5		-10	55
27735		44.87	11.39	53	42.5		-10	55
27750		44.87	11.37	54	42.5		-10	55
27755		45.31	11.37	54	42.5		-10	55
27775		45.4	11.37	54	42.5		-10	55
27795		45.36	11.37	54	42.5		-10	55
27810		45.36	11.37	54	42.5		-10	55
27815		45.52	11.37	54	42.5		-10	55
27835		45.76	11.37	54	42.5		-10	55
27855		46.24	11.37	54	42.5		-10	55
27875		46.57	11.37	54	42.5		-10	55
27895		46.55	11.37	54	42.5		-10	55
27915		46.71	11.37	54	42.5		-10	55
27935		47.13	11.37	54	42.5		-10	55
27955		47.32	11.37	54	42.5		-10	55
27975		47.59	11.37	54	42.5		-10	55
27995		47.7	11.37	54	42.5		-10	55
28000		47.7	11.37	54	42.5		-10	55
28015		47.82	11.37	54	42.5		-10	55
28035		48.06	11.37	54	42.5		-10	55
28055		48.47	11.37	54	42.5		-10	55
28060		48.47	11.37	54	42.5		-10	55
28075		48.55	11.37	54	42.5		-10	55
28095		48.56	11.37	54	42.5		-10	55
28115		48.72	11.37	54	42.5		-10	55
28125		48.72	11.37	54	42.5		-10	55
28135		49.19	11.37	54	42.5		-10	55
28155		49.48	11.37	54	42.5		-10	55
28175		49.41	11.37	54	42.5		-10	55
28185		49.41	11.37	54	42.5		-10	55
28195		49.69	11.37	54	42.5		-10	55
28215		49.71	11.37	54	42.5		-10	55
28235		49.97	11.37	54	42.5		-10	55
28245		49.97	11.37	54	42.5		-10	55
28255		50.38	11.37	54	42.5		-10	55
28275		50.58	11.37	54	42.5		-10	55
28295		50.62	11.37	54	42.5		-10	55
28310		50.62	11.44	54	42.5		-10	55
28315		50.5	11.44	54	42.5		-10	55
28335		50.94	11.44	54	42.5		-10	55
28355		51.14	11.44	54	42.5		-10	55
28375		51.49	11.44	54	42.5		-10	55
28395		51.41	11.44	54	42.5		-10	55
28415		51.32	11.44	54	42.5		-10	55
28435		51.59	11.44	54	42.5		-10	55
28455		51.87	11.44	54	42.5		-10	55
28475		52.01	11.44	54	42.5		-10	55
28495		51.88	11.44	54	42.5		-10	55
28515		52.03	11.44	54	42.5		-10	55
28535		52.16	11.44	54	42.5		-10	55
28555		52.26	11.44	54	42.5		-10	55
28560		52.26	11.44	54	42.5		-10	55
28575		52.44	11.44	54	42.5		-10	55
28595		52.16	11.44	54	42.5		-10	55
28615		52.29	11.44	54	42.5		-10	55
28620		52.29	11.44	54	42.5		-10	55
28635		52.39	11.44	54	42.5		-10	55
28655		52.47	11.44	54	42.5		-10	55
28675		52.73	11.44	54	42.5		-10	55
28685		52.73	11.44	54	42.5		-10	55
28695		52.45	11.44	54	42.5		-10	55
28715		52.29	11.44	54	42.5		-10	55
28735		52.31	11.44	54	42.5		-10	55
28745		52.31	11.44	54	42.5		-10	55
28755		52.61	11.44	54	42.5		-10	55
28775		52.24	11.44	54	42.5		-10	55
28795		52.2	11.44	54	42.5		-10	55
28810		52.2	11.52	54	42.5		-10	55
28815		51.92	11.52	54	42.5		-10	55
28835		51.98	11.52	54	42.5		-10	55
28855		51.92	11.52	54	42.5		-10	55
28870		51.92	11.52	54	42.5		-10	55
28875		51.85	11.52	54	42.5		-10	55
28895		51.36	11.52	54	42.5		-10	55
28915		50.94	11.52	54	42.5		-10	55
28935		50.98	11.52	54	42.5		-10	55
28955		50.81	11.52	54	42.5		-10	55
28975		50.77	11.52	54	42.5		-10	55
28995		50.3	11.52	54	42.5		-10	55
29015		49.96	11.52	54	42.5		-10	55
29035		49.92	11.52	54	42.5		-10	55
29055		49.89	11.52	54	42.5		-10	55
29060		49.89	11.52	54	42.5		-10	55
29075		49.71	11.52	54	42.5		-10	55
29095		49.15	11.52	54	42.5		-10	55
29115		48.7	11.52	54	42.5		-10	55
29120		48.7	11.52	54	42.5		-10	55
29135		48.77	11.52	54	42.5		-10	55
29155		48.72	11.52	54	42.5		-10	55
29175		48.46	11.52	54	42.5		-10	55
29185		48.46	11.52	54	42.5		-10	55
29195		48.12	11.52	54	42.5		-10	55
29215		47.74	11.52	54	42.5		-10	55
29235		47.65	11.52	54	42.5		-10	55
29245		47.65	11.52	54	42.5		-10	55
29255		47.63	11.52	54	42.5		-10	55
29275		47.41	11.52	54	42.5		-10	55
29295		47.21	11.52	54	42.5		-10	55
29310		47.21	11.52	54	42.5		-10	55
29315		46.73	11.52	54	42.5		-10	55
29335		46.6	11.52	54	42.5		-10	55
29355		46.55	11.52	54	42.5		-10	55
29370		46.55	11.52	54	42.5		-10	55
29375		46.47	11.52	54	42.5		-10	55
29395		46.09	11.52	54	42.5		-10	55
29415		45.8	11.52	54	42.5		-10	55
29435		45.74	11.52	54	42.5		-10	55
29455		45.65	11.52	54	42.5		-10	55
29475		45.56	11.52	54	42.5		-10	55
29495		45.21	11.52	54	42.5		-10	55
29515		44.9	11.52	54	42.5		-10	55
29535		44.88	11.52	54	42.5		-10	55
29555		45.01	11.52	54	42.5		-10	55
29575		44.67	11.52	54	42.5		-10	55
29595		44.54	11.52	54	42.5		-10	55
29615		44.18	11.52	54	42.5		-10	55
29620		44.18	11.52	54	42.5		-10	55
29635		44.22	11.52	54	42.5		-10	55
29655		44.24	11.52	54	42.5		-10	55
29675		44.09	11.52	54	42.5		-10	55
29685		44.09	11.52	54	42.5		-10	55
29695		43.82	11.52	54	42.5		-10	55
29715		43.37	11.52	54	42.5		-10	55
29735		43.41	11.52	54	42.5		-10	55
29745		43.41	11.52	54	42.5		-10	55
29755		43.52	11.52	54	42.5		-10	55
29775		43.42	11.52	54	42.5		-10	55
29795		43.15	11.52	54	42.5		-10	55
29805		43.15	11.52	54	42.5		-10	55
29815		42.83	11.52	54	42.5		-10	55
29835		42.76	11.52	54	42.5		-10	55
29855		42.88	11.52	54	42.5		-10	55
29870		42.88	11.49	54	42.5		-10	55
29875		42.69	11.49	54	42.5		-10	55
29895		42.62	11.49	54	42.5		-10	55
29915		42.52	11.49	54	42.5		-10	55
29930		42.52	11.49	54	42.5		-10	55
29935		42.5	11.49	54	42.5		-10	55
29955		42.61	11.49	54	42.5		-10	55
29975		42.56	11.49	54	42.5		-10	55
29995		42.37	11.49	54	42.5		-10	55
30015		42.32	11.49	54	42.5		-10	55
30035		42.39	11.49	54	42.5		-10	55
30055		42.55	11.49	54	42.5		-10	55
30075		42.49	11.49	54	42.5		-10	55
30095		42.48	11.49	54	42.5		-10	55
30115		42.39	11.49	54	42.5		-10	55
30120		42.39	11.49	54	42.5		-10	55
30135		42.52	11.49	54	42.5		-10	55
30155		42.73	11.49	54	42.5		-10	55
30175		42.93	11.49	54	42.5		-10	55
30180		42.93	11.49	54	42.5		-10	55
30195		42.87	11.49	54	42.5		-10	55
30215		43.04	11.49	54	42.5		-10	55
30235		43.1	11.49	54	42.5		-10	55
30245		43.1	11.49	54	42.5		-10	55
30255		43.48	11.49	54	42.5		-10	55
30275		43.45	11.49	54	42.5		-10	55
30295		43.7	11.49	54	42.5		-10	55
30305		43.7	11.49	54	42.5		-10	55
30315		43.8	11.49	54	42.5		-10	55
30335		43.95	11.49	54	42.5		-10	55
30355		44.32	11.49	54	42.5		-10	55
30370		44.32	11.55	54	42.5		-10	55
30375		44.53	11.55	54	42.5		-10	55
30395		44.65	11.55	54	42.5		-10	55
30415		44.52	11.55	54	42.5		-10	55
30430		44.52	11.55	54	42.5		-10	55
30435		45.05	11.55	54	42.5		-10	55
30455		45.41	11.55	54	42.5		-10	55
30475		45.52	11.55	54	42.5		-10	55
30495		45.71	11.55	54	42.5		-10	55
30515		45.81	11.55	54	42.5		-10	55
30535		45.99	11.55	54	42.5		-10	55
30555		46.49	11.55	54	42.5		-10	55
30575		46.73	11.55	54	42.5		-10	55
30595		46.8	11.55	54	42.5		-10	55
30615		46.93	11.55	54	42.5		-10	55
30620		46.93	11.55	54	42.5		-10	55
30635		47.24	11.55	54	42.5		-10	55
30655		47.62	11.55	54	42.5		-10	55
30675		47.86	11.55	54	42.5		-10	55
30680		47.86	11.55	54	42.5		-10	55
30695		47.89	11.55	54	42.5		-10	55
30715		47.9	11.55	54	42.5		-10	55
30735		48.26	11.55	54	42.5		-10	55
30745		48.26	11.55	54	42.5		-10	55
30755		48.81	11.55	54	42.5		-10	55
30775		48.81	11.55	54	42.5		-10	55
30795		48.93	11.55	54	42.5		-10	55
30805		48.93	11.55	54	42.5		-10	55
30815		49.06	11.55	54	42.5		-10	55
30835		49.2	11.55	54	42.5		-10	55
30855		49.57	11.55	54	42.5		-10	55
30870		49.57	11.52	54	42.5		-10	55
30875		49.94	11.52	54	42.5		-10	55
30895		49.97	11.52	54	42.5		-10	55
30915		49.86	11.52	54	42.5		-10	55
30930		49.86	11.52	54	42.5		-10	55
30935		50.26	11.52	54	42.5		-10	55
30955		50.5	11.52	54	42.5		-10	55
30975		50.67	11.52	54	42.5		-10	55
30995		50.64	11.52	54	42.5		-10	55
31015		50.69	11.52	54	42.5		-10	55
31035		50.96	11.52	54	42.5		-10	55
31055		51.21	11.52	54	42.5		-10	55
31075		51.5	11.52	54	42.5		-10	55
31095		51.49	11.52	54	42.5		-10	55
31115		51.5	11.52	54	42.5		-10	55
31135		51.77	11.52	54	42.5		-10	55
31155		52.16	11.52	54	42.5		-10	55
31175		52.06	11.52	54	42.5		-10	55
31180		52.06	11.52	54	42.5		-10	55
31195		52.07	11.52	54	42.5		-10	55
31215		52.04	11.52	54	42.5		-10	55
31235		52.14	11.52	54	42.5		-10	55
31240		52.14	11.52	54	42.5		-10	55
31255		52.33	11.52	54	42.5		-10	55
31275		52.25	11.52	54	42.5		-10	55
31295		52.34	11.52	54	42.5		-10	55
31305		52.34	11.52	54	42.5		-10	55
31315		52.32	11.52	54	42.5		-10	55
31335		52.34	11.52	54	42.5		-10	55
31355		52.53	11.52	54	42.5		-10	55
31365		52.53	11.52	55	42.5		-10	55
31375		52.51	11.52	55	42.5		-10	55
31395		52.6	11.52	55	42.5		-10	55
31415		52.2	11.52	55	42.5		-10	55
31430		52.2	11.42	55	42.5		-10	55
31435		52.53	11.42	55	42.5		-10	55
31455		52.42	11.42	55	42.5		-10	55
31475		52.4	11.42	55	42.5		-10	55
31490		52.4	11.42	54	42.5		-10	55
31495		52.07	11.42	54	42.5		-10	55
31515		51.85	11.42	54	42.5		-10	55
31535		51.65	11.42	54	42.5		-10	55
31555		51.72	11.42	54	42.5		-10	55
31575		51.49	11.42	54	42.5		-10	55
31595		51.33	11.42	54	42.5		-10	55
31615		50.93	11.42	54	42.5		-10	55
31635		51.05	11.42	54	42.5		-10	55
31655		50.91	11.42	54	42.5		-10	55
31675		50.63	11.42	54	42.5		-10	55
31680		50.63	11.42	54	42.5		-10	55
31695		50.51	11.42	54	42.5		-10	55
31715		50.09	11.42	54	42.5		-10	55
31735		49.9	11.42	54	42.5		-10	55
31740		49.9	11.42	54	42.5		-10	55
31755		49.94	11.42	54	42.5		-10	55
31775		49.49	11.42	54	42.5		-10	55
31795		49.14	11.42	54	42.5		-10	55
31805		49.14	11.42	54	42.5		-10	55
31815		48.86	11.42	54	42.5		-10	55
31835		48.76	11.42	54	42.5		-10	55
31855		48.52	11.42	54	42.5		-10	55
31865		48.52	11.42	54	42.5		-10	55
31875		48.5	11.42	54	42.5		-10	55
31895		47.96	11.42	54	42.5		-10	55
31915		47.7	11.42	54	42.5		-10	55
31930		47.7	11.44	54	42.5		-10	55
31935		47.59	11.44	54	42.5		-10	55
31955		47.63	11.44	54	42.5		-10	55
31975		47.42	11.44	54	42.5		-10	55
31990		47.42	11.44	54	42.5		-10	55
31995		47.08	11.44	54	42.5		-10	55
32015		46.62	11.44	54	42.5		-10	55
32035		46.64	11.44	54	42.5		-10	55
32050		46.64	11.44	54	42.5		-10	55
32055		46.6	11.44	54	42.5		-10	55
32075		46.39	11.44	54	42.5		-10	55
32095		46.15	11.44	54	42.5		-10	55
32115		45.81	11.44	54	42.5		-10	55
32135		45.73	11.44	54	42.5		-10	55
32155		45.84	11.44	54	42.5		-10	55
32175		45.66	11.44	54	42.5		-10	55
32180		45.66	11.44	54	42.5		-10	55
32195		45.25	11.44	54	42.5		-10	55
32215		44.89	11.44	54	42.5		-10	55
32235		44.95	11.44	54	42.5		-10	55
32240		44.95	11.44	54	42.5		-10	55
32255		44.86	11.44	54	42.5		-10	55
32275		44.8	11.44	54	42.5		-10	55
32295		44.51	11.44	54	42.5		-10	55
32305		44.51	11.44	54	42.5		-10	55
32315		44.23	11.44	54	42.5		-10	55
32335		44.12	11.44	54	42.5		-10	55
[truncated: 448 more rows]
