# Supplementary material for: Clinical identification of the stimulus intensity to measure temporal summation of second pain
Source: Sci Rep. 2022 Jul 28;12:12915. doi: 10.1038/s41598-022-17171-6 (PMC9334644; doi:10.1038/s41598-022-17171-6)
Supplement: Supplementary file 2 — Supplementary Information 2. [file 41598_2022_17171_MOESM2_ESM.zip › 65 PT.xlsx]

## Sheet: Sheet1
Timestamp [msec]	Heater [C]	Tec [C]	Water [C]	COVAS	Baseline [C]	Events	LimiterMin [C]	LimiterMax [C]
35		37.14
55		37.41
75		37.26
80		37.26	9.84	0	37.2		-10	55
95		36.99	9.84	0	37.2		-10	55
115		37.01	9.84	0	37.2		-10	55
135		37.2	9.84	0	37.2		-10	55
145		37.2	9.84	0	37.2		-10	55
155		37.34	9.84	0	37.2		-10	55
175		37.33	9.84	0	37.2		-10	55
195		37.07	9.84	0	37.2		-10	55
205		37.07	9.84	0	37.2		-10	55
215		36.92	9.84	0	37.2		-10	55
235		37.12	9.84	0	37.2		-10	55
255		37.47	9.84	0	37.2		-10	55
265		37.47	9.84	0	37.2		-10	55
275		37.36	9.84	0	37.2		-10	55
295		37.14	9.84	0	37.2		-10	55
315		37	9.84	0	37.2		-10	55
330		37	9.84	0	37.2		-10	55
335		37.3	9.84	0	37.2		-10	55
355		37.58	9.84	0	37.2		-10	55
375		37.27	9.84	0	37.2		-10	55
390		37.27	9.84	0	37.2		-10	55
395		37.03	9.84	0	37.2		-10	55
415		36.91	9.84	0	37.2		-10	55
435		37.23	9.84	0	37.2		-10	55
455		37.48	9.84	0	37.2		-10	55
475		37.27	9.84	0	37.2		-10	55
495		37.04	9.84	0	37.2		-10	55
515		37.04	9.84	0	37.2		-10	55
535		37.31	9.84	0	37.2		-10	55
555		37.3	9.84	0	37.2		-10	55
575		37.27	9.84	0	37.2		-10	55
580		37.27	9.84	0	37.2		-10	55
595		37.08	9.84	0	37.2		-10	55
615		36.98	9.84	0	37.2		-10	55
635		37.3	9.84	0	37.2		-10	55
640		37.3	9.84	0	37.2		-10	55
655		37.26	9.84	0	37.2		-10	55
675		37.23	9.84	0	37.2		-10	55
695		36.87	9.84	0	37.2		-10	55
705		36.87	9.84	0	37.2		-10	55
715		37.13	9.84	0	37.2		-10	55
735		37.17	9.84	0	37.2		-10	55
755		37.45	9.84	0	37.2		-10	55
765		37.45	9.84	0	37.2		-10	55
775		37.31	9.84	0	37.2		-10	55
795		37.07	9.84	0	37.2		-10	55
815		37.02	9.84	0	37.2		-10	55
830		37.02	9.84	0	37.2		-10	55
835		37.2	9.84	0	37.2		-10	55
855		37.36	9.84	0	37.2		-10	55
875		37.27	9.84	0	37.2		-10	55
890		37.27	9.84	0	37.2		-10	55
895		36.99	9.84	0	37.2		-10	55
915		37.17	9.84	0	37.2		-10	55
935		37.17	9.84	0	37.2		-10	55
955		37.4	9.84	0	37.2		-10	55
975		37.25	9.84	0	37.2		-10	55
995		37.04	9.84	0	37.2		-10	55
1015		37.04	9.84	0	37.2		-10	55
1035		37.24	9.84	0	37.2		-10	55
1055		37.4	9.84	0	37.2		-10	55
1075		37.22	9.84	0	37.2		-10	55
1080		37.22	9.89	0	37.2		-10	55
1095		37	9.89	0	37.2		-10	55
1115		37.07	9.89	0	37.2		-10	55
1135		37.29	9.89	0	37.2		-10	55
1140		37.29	9.89	0	37.2		-10	55
1155		37.42	9.89	0	37.2		-10	55
1175		37.23	9.89	0	37.2		-10	55
1195		36.98	9.89	0	37.2		-10	55
1205		36.98	9.89	0	37.2		-10	55
1215		37.11	9.89	0	37.2		-10	55
1235		37.33	9.89	0	37.2		-10	55
1255		37.4	9.89	0	37.2		-10	55
1265		37.4	9.89	0	37.2		-10	55
1275		37.15	9.89	0	37.2		-10	55
1295		36.94	9.89	0	37.2		-10	55
1315		37.02	9.89	0	37.2		-10	55
1330		37.02	9.89	0	37.2		-10	55
1335		37.46	9.89	0	37.2		-10	55
1355		37.42	9.89	0	37.2		-10	55
1375		37.36	9.89	0	37.2		-10	55
1395		37	9.89	0	37.2		-10	55
1415		37.15	9.89	0	37.2		-10	55
1435		37.43	9.89	0	37.2		-10	55
1455		37.47	9.89	0	37.2		-10	55
1475		37.18	9.89	0	37.2		-10	55
1495		37.07	9.89	0	37.2		-10	55
1515		37.14	9.89	0	37.2		-10	55
1535		37.49	9.89	0	37.2		-10	55
1555		37.33	9.89	0	37.2		-10	55
1575		37.18	9.89	0	37.2		-10	55
1595		37.04	9.89	0	37.2		-10	55
1615		37.14	9.89	0	37.2		-10	55
1635		37.4	9.89	0	37.2		-10	55
1640		37.4	9.9	0	37.2		-10	55
1655		37.43	9.9	0	37.2		-10	55
1675		37.26	9.9	0	37.2		-10	55
1695		36.96	9.9	0	37.2		-10	55
1700		36.96	9.9	0	37.2		-10	55
1715		37.1	9.9	0	37.2		-10	55
1735		37.47	9.9	0	37.2		-10	55
1755		37.3	9.9	0	37.2		-10	55
1765		37.3	9.9	0	37.2		-10	55
1775		37.12	9.9	0	37.2		-10	55
1795		37.08	9.9	0	37.2		-10	55
1815		37.15	9.9	0	37.2		-10	55
1825		37.15	9.9	0	37.2		-10	55
1835		37.39	9.9	0	37.2		-10	55
1855		37.3	9.9	0	37.2		-10	55
1875		37.17	9.9	0	37.2		-10	55
1890		37.17	9.9	0	37.2		-10	55
1895		36.99	9.9	0	37.2		-10	55
1915		37.11	9.9	0	37.2		-10	55
1935		37.36	9.9	0	37.2		-10	55
1950		37.36	9.9	0	37.2		-10	55
1955		37.28	9.9	0	37.2		-10	55
1975		37.1	9.9	0	37.2		-10	55
1995		37.04	9.9	0	37.2		-10	55
2015		37.08	9.9	0	37.2		-10	55
2035		37.33	9.9	0	37.2		-10	55
2055		37.23	9.9	0	37.2		-10	55
2075		37.05	9.9	0	37.2		-10	55
2095		36.98	9.9	0	37.2		-10	55
2115		37.12	9.9	0	37.2		-10	55
2135		37.38	9.9	0	37.2		-10	55
2140		37.38	9.9	0	37.2		-10	55
2155		37.48	9.9	0	37.2		-10	55
2175		37.19	9.9	0	37.2		-10	55
2195		36.89	9.9	0	37.2		-10	55
2200		36.89	9.9	0	37.2		-10	55
2215		37.15	9.9	0	37.2		-10	55
2235		37.32	9.9	0	37.2		-10	55
2255		37.37	9.9	0	37.2		-10	55
2265		37.37	9.9	0	37.2		-10	55
2275		37.16	9.9	0	37.2		-10	55
2295		37.01	9.9	0	37.2		-10	55
2315		37.23	9.9	0	37.2		-10	55
2330		37.23	9.9	0	37.2		-10	55
2335		37.27	9.9	0	37.2		-10	55
2355		37.35	9.9	0	37.2		-10	55
2375		37.07	9.9	0	37.2		-10	55
2390		37.07	9.9	0	37.2		-10	55
2395		36.92	9.9	0	37.2		-10	55
2415		36.99	9.9	0	37.2		-10	55
2435		37.26	9.9	0	37.2		-10	55
2450		37.26	9.9	0	37.2		-10	55
2455		37.37	9.9	0	37.2		-10	55
2475		37.06	9.9	0	37.2		-10	55
2495		37.02	9.9	0	37.2		-10	55
2515		37.17	9.9	0	37.2		-10	55
2535		37.28	9.9	0	37.2		-10	55
2555		37.39	9.9	0	37.2		-10	55
2575		37.15	9.9	0	37.2		-10	55
2595		37.03	9.9	0	37.2		-10	55
2615		37.16	9.9	0	37.2		-10	55
2635		37.28	9.9	0	37.2		-10	55
2640		37.28	9.84	0	37.2		-10	55
2655		37.36	9.84	0	37.2		-10	55
2675		37.04	9.84	0	37.2		-10	55
2695		36.88	9.84	0	37.2		-10	55
2700		36.88	9.84	0	37.2		-10	55
2715		37.15	9.84	0	37.2		-10	55
2735		37.5	9.84	0	37.2		-10	55
2755		37.34	9.84	0	37.2		-10	55
2765		37.34	9.84	0	37.2		-10	55
2775		37.06	9.84	0	37.2		-10	55
2795		36.91	9.84	0	37.2		-10	55
2815		37.21	9.84	0	37.2		-10	55
2825		37.21	9.84	0	37.2		-10	55
2835		37.4	9.84	0	37.2		-10	55
2855		37.35	9.84	0	37.2		-10	55
2875		37.2	9.84	0	37.2		-10	55
2885		37.2	9.84	0	37.2		-10	55
2895		37.09	9.84	0	37.2		-10	55
2915		37.19	9.84	0	37.2		-10	55
2935		37.37	9.84	0	37.2		-10	55
2950		37.37	9.84	0	37.2		-10	55
2955		37.45	9.84	0	37.2		-10	55
2975		37.04	9.84	0	37.2		-10	55
2995		37	9.84	0	37.2		-10	55
3015		37.17	9.84	0	37.2		-10	55
3035		37.4	9.84	0	37.2		-10	55
3055		37.36	9.84	0	37.2		-10	55
3075		37	9.84	0	37.2		-10	55
3095		37.08	9.84	0	37.2		-10	55
3115		37.23	9.84	0	37.2		-10	55
3135		37.35	9.84	0	37.2		-10	55
3140		37.35	9.84	0	37.2		-10	55
3155		37.33	9.84	0	37.2		-10	55
3175		37.01	9.84	0	37.2		-10	55
3195		36.96	9.84	0	37.2		-10	55
3200		36.96	9.84	0	37.2		-10	55
3215		37.27	9.84	0	37.2		-10	55
3235		37.42	9.84	0	37.2		-10	55
3255		37.31	9.84	0	37.2		-10	55
3265		37.31	9.84	0	37.2		-10	55
3275		37.03	9.84	0	37.2		-10	55
3295		37.04	9.84	0	37.2		-10	55
3315		37.18	9.84	0	37.2		-10	55
3325		37.18	9.84	0	37.2		-10	55
3335		37.41	9.84	0	37.2		-10	55
3355		37.28	9.84	0	37.2		-10	55
3375		36.96	9.84	0	37.2		-10	55
3390		36.96	9.84	0	37.2		-10	55
3395		37	9.84	0	37.2		-10	55
3415		37.22	9.84	0	37.2		-10	55
3435		37.31	9.84	0	37.2		-10	55
3450		37.31	9.84	0	37.2		-10	55
3455		37.28	9.84	0	37.2		-10	55
3475		36.99	9.84	0	37.2		-10	55
3495		37.03	9.84	0	37.2		-10	55
3510		37.03	9.84	0	37.2		-10	55
3515		37.27	9.84	0	37.2		-10	55
3535		37.54	9.84	0	37.2		-10	55
3555		37.24	9.84	0	37.2		-10	55
3575		36.89	9.84	0	37.2		-10	55
3595		36.99	9.84	0	37.2		-10	55
3615		37.42	9.84	0	37.2		-10	55
3635		37.47	9.84	0	37.2		-10	55
3655		37.33	9.84	0	37.2		-10	55
3675		37.1	9.84	0	37.2		-10	55
3695		37.01	9.84	0	37.2		-10	55
3700		37.01	9.87	0	37.2		-10	55
3715		37.19	9.87	0	37.2		-10	55
3735		37.34	9.87	0	37.2		-10	55
3755		37.23	9.87	0	37.2		-10	55
3760		37.23	9.87	0	37.2		-10	55
3775		36.98	9.87	0	37.2		-10	55
3795		37.13	9.87	0	37.2		-10	55
3815		37.14	9.87	0	37.2		-10	55
3825		37.14	9.87	0	37.2		-10	55
3835		37.46	9.87	0	37.2		-10	55
3855		37.17	9.87	0	37.2		-10	55
3875		37.06	9.87	0	37.2		-10	55
3885		37.06	9.87	0	37.2		-10	55
3895		37.08	9.87	0	37.2		-10	55
3915		37.26	9.87	0	37.2		-10	55
3935		37.31	9.87	0	37.2		-10	55
3950		37.31	9.87	0	37.2		-10	55
3955		37.24	9.87	0	37.2		-10	55
3975		36.87	9.87	0	37.2		-10	55
3995		37.15	9.87	0	37.2		-10	55
4010		37.15	9.87	0	37.2		-10	55
4015		37.23	9.87	0	37.2		-10	55
4035		37.25	9.87	0	37.2		-10	55
4055		37.29	9.87	0	37.2		-10	55
4075		36.92	9.87	0	37.2		-10	55
4095		37.12	9.87	0	37.2		-10	55
4115		37.21	9.87	0	37.2		-10	55
4135		37.38	9.87	0	37.2		-10	55
4155		37.15	9.87	0	37.2		-10	55
4175		37.12	9.87	0	37.2		-10	55
4195		37.2	9.87	0	37.2		-10	55
4215		37.36	9.87	0	37.2		-10	55
4235		37.44	9.87	0	37.2		-10	55
4255		37.25	9.87	0	37.2		-10	55
4260		37.25	9.89	0	37.2		-10	55
4275		36.93	9.89	0	37.2		-10	55
4295		37.16	9.89	0	37.2		-10	55
4315		37.38	9.89	0	37.2		-10	55
4320		37.38	9.89	0	37.2		-10	55
4335		37.46	9.89	0	37.2		-10	55
4355		37.2	9.89	0	37.2		-10	55
4375		37.04	9.89	0	37.2		-10	55
4385		37.04	9.89	0	37.2		-10	55
4395		37.17	9.89	0	37.2		-10	55
4415		37.48	9.89	0	37.2		-10	55
4435		37.37	9.89	0	37.2		-10	55
4450		37.37	9.89	0	37.2		-10	55
4455		37.17	9.89	0	37.2		-10	55
4475		37	9.89	0	37.2		-10	55
4495		37.11	9.89	0	37.2		-10	55
4510		37.11	9.89	0	37.2		-10	55
4515		37.4	9.89	0	37.2		-10	55
4535		37.25	9.89	0	37.2		-10	55
4555		37.18	9.89	0	37.2		-10	55
4570		37.18	9.89	0	37.2		-10	55
4575		36.87	9.89	0	37.2		-10	55
4595		37.12	9.89	0	37.2		-10	55
4615		37.49	9.89	0	37.2		-10	55
4635		37.39	9.89	0	37.2		-10	55
4655		37.2	9.89	0	37.2		-10	55
4675		37.03	9.89	0	37.2		-10	55
4695		37.04	9.89	0	37.2		-10	55
4715		37.33	9.89	0	37.2		-10	55
4735		37.37	9.89	0	37.2		-10	55
4755		37.19	9.89	0	37.2		-10	55
4760		37.19	9.87	0	37.2		-10	55
4775		37.02	9.87	0	37.2		-10	55
4795		37.12	9.87	0	37.2		-10	55
4815		37.41	9.87	0	37.2		-10	55
4820		37.41	9.87	0	37.2		-10	55
4835		37.37	9.87	0	37.2		-10	55
4855		37.16	9.87	0	37.2		-10	55
4875		36.96	9.87	0	37.2		-10	55
4885		36.96	9.87	0	37.2		-10	55
4895		37.12	9.87	0	37.2		-10	55
4915		37.35	9.87	0	37.2		-10	55
4935		37.45	9.87	0	37.2		-10	55
4945		37.45	9.87	0	37.2		-10	55
4955		37.01	9.87	0	37.2		-10	55
4975		36.92	9.87	0	37.2		-10	55
4995		37.23	9.87	0	37.2		-10	55
5010		37.23	9.87	0	37.2		-10	55
5015		37.34	9.87	0	37.2		-10	55
5035		37.31	9.87	0	37.2		-10	55
5055		37.03	9.87	0	37.2		-10	55
5070		37.03	9.87	0	37.2		-10	55
5075		37.05	9.87	0	37.2		-10	55
5095		37.14	9.87	0	37.2		-10	55
5115		37.29	9.87	0	37.2		-10	55
5135		37.44	9.87	0	37.2		-10	55
5155		37.22	9.87	0	37.2		-10	55
5175		37.14	9.87	0	37.2		-10	55
5195		37.17	9.87	0	37.2		-10	55
5215		37.63	9.87	0	37.2		-10	55
5235		37.53	9.87	0	37.2		-10	55
5255		37.3	9.87	0	37.2		-10	55
5260		37.3	9.89	0	37.2		-10	55
5275		37.32	9.89	0	37.2		-10	55
5295		37.56	9.89	0	37.2		-10	55
5315		37.84	9.89	0	37.2		-10	55
5320		37.84	9.89	0	37.2		-10	55
5335		37.84	9.89	0	37.2		-10	55
5355		37.8	9.89	0	37.2		-10	55
5375		37.81	9.89	0	37.2		-10	55
5385		37.81	9.89	0	37.2		-10	55
5395		38.17	9.89	0	37.2		-10	55
5415		38.5	9.89	0	37.2		-10	55
5435		38.46	9.89	0	37.2		-10	55
5445		38.46	9.89	0	37.2		-10	55
5455		38.42	9.89	0	37.2		-10	55
5475		38.61	9.89	0	37.2		-10	55
5495		38.96	9.89	0	37.2		-10	55
5510		38.96	9.89	0	37.2		-10	55
5515		39.32	9.89	0	37.2		-10	55
5535		39.43	9.89	0	37.2		-10	55
5555		39.44	9.89	0	37.2		-10	55
5570		39.44	9.89	0	37.2		-10	55
5575		39.53	9.89	0	37.2		-10	55
5595		39.92	9.89	0	37.2		-10	55
5615		40.37	9.89	0	37.2		-10	55
5630		40.37	9.89	0	37.2		-10	55
5635		40.46	9.89	0	37.2		-10	55
5655		40.4	9.89	0	37.2		-10	55
5675		40.54	9.89	0	37.2		-10	55
5695		41.03	9.89	0	37.2		-10	55
5715		41.3	9.89	0	37.2		-10	55
5735		41.46	9.89	0	37.2		-10	55
5755		41.3	9.89	0	37.2		-10	55
5760		41.3	9.82	0	37.2		-10	55
5775		41.45	9.82	0	37.2		-10	55
5795		41.81	9.82	0	37.2		-10	55
5815		42.04	9.82	0	37.2		-10	55
5820		42.04	9.82	0	37.2		-10	55
5835		42.32	9.82	0	37.2		-10	55
5855		42.24	9.82	0	37.2		-10	55
5875		42.4	9.82	0	37.2		-10	55
5880		42.4	9.82	0	37.2		-10	55
5895		42.67	9.82	0	37.2		-10	55
5915		43.01	9.82	0	37.2		-10	55
5935		43.17	9.82	0	37.2		-10	55
5945		43.17	9.82	0	37.2		-10	55
5955		43.03	9.82	0	37.2		-10	55
5975		43.36	9.82	0	37.2		-10	55
5995		43.67	9.82	0	37.2		-10	55
6005		43.67	9.82	0	37.2		-10	55
6015		43.95	9.82	0	37.2		-10	55
6035		44.11	9.82	0	37.2		-10	55
6055		43.84	9.82	0	37.2		-10	55
6070		43.84	9.82	0	37.2		-10	55
6075		44.09	9.82	0	37.2		-10	55
6095		44.57	9.82	0	37.2		-10	55
6115		44.7	9.82	0	37.2		-10	55
6130		44.7	9.82	0	37.2		-10	55
6135		44.98	9.82	0	37.2		-10	55
6155		44.87	9.82	0	37.2		-10	55
6175		44.8	9.82	0	37.2		-10	55
6195		45.24	9.82	0	37.2		-10	55
6215		45.51	9.82	0	37.2		-10	55
6235		45.58	9.82	0	37.2		-10	55
6255		45.52	9.82	0	37.2		-10	55
6275		45.88	9.82	0	37.2		-10	55
6295		46.03	9.82	0	37.2		-10	55
6315		46.33	9.82	0	37.2		-10	55
6320		46.33	9.77	0	37.2		-10	55
6335		46.13	9.77	0	37.2		-10	55
6355		46.14	9.77	0	37.2		-10	55
6375		46.32	9.77	0	37.2		-10	55
6380		46.32	9.77	0	37.2		-10	55
6395		46.69	9.77	0	37.2		-10	55
6415		46.88	9.77	0	37.2		-10	55
6435		46.94	9.77	0	37.2		-10	55
6445		46.94	9.77	0	37.2		-10	55
6455		46.67	9.77	0	37.2		-10	55
6475		46.84	9.77	0	37.2		-10	55
6495		47.21	9.77	0	37.2		-10	55
6505		47.21	9.77	0	37.2		-10	55
6515		47.36	9.77	0	37.2		-10	55
6535		47.12	9.77	0	37.2		-10	55
6555		47	9.77	0	37.2		-10	55
6570		47	9.77	0	37.2		-10	55
6575		47.11	9.77	0	37.2		-10	55
6595		47.19	9.77	0	37.2		-10	55
6615		47.4	9.77	0	37.2		-10	55
6630		47.4	9.77	0	37.2		-10	55
6635		47.27	9.77	0	37.2		-10	55
6655		47.16	9.77	0	37.2		-10	55
6675		47.08	9.77	0	37.2		-10	55
6695		47.23	9.77	0	37.2		-10	55
6715		47.39	9.77	0	37.2		-10	55
6735		47.04	9.77	0	37.2		-10	55
6755		46.68	9.77	0	37.2		-10	55
6775		46.57	9.77	0	37.2		-10	55
6795		46.62	9.77	0	37.2		-10	55
6815		46.58	9.77	0	37.2		-10	55
6835		46.33	9.77	0	37.2		-10	55
6855		45.9	9.77	0	37.2		-10	55
6875		45.67	9.77	0	37.2		-10	55
6880		45.67	9.89	0	37.2		-10	55
6895		45.7	9.89	0	37.2		-10	55
6915		45.69	9.89	0	37.2		-10	55
6935		45.2	9.89	0	37.2		-10	55
6945		45.2	9.89	0	37.2		-10	55
6955		44.52	9.89	0	37.2		-10	55
6975		44.52	9.89	0	37.2		-10	55
6995		44.45	9.89	0	37.2		-10	55
7005		44.45	9.89	0	37.2		-10	55
7015		44.45	9.89	0	37.2		-10	55
7035		43.96	9.89	0	37.2		-10	55
7055		43.69	9.89	0	37.2		-10	55
7070		43.69	9.89	0	37.2		-10	55
7075		43.44	9.89	0	37.2		-10	55
7095		43.33	9.89	0	37.2		-10	55
7115		43.26	9.89	0	37.2		-10	55
7130		43.26	9.89	0	37.2		-10	55
7135		42.79	9.89	0	37.2		-10	55
7155		42.4	9.89	0	37.2		-10	55
7175		42.37	9.89	0	37.2		-10	55
7190		42.37	9.89	0	37.2		-10	55
7195		42.44	9.89	0	37.2		-10	55
7215		42.18	9.89	0	37.2		-10	55
7235		41.88	9.89	0	37.2		-10	55
7255		41.41	9.89	0	37.2		-10	55
7275		41.35	9.89	0	37.2		-10	55
7295		41.46	9.89	0	37.2		-10	55
7315		41.21	9.89	0	37.2		-10	55
7335		41.01	9.89	0	37.2		-10	55
7355		40.6	9.89	0	37.2		-10	55
7375		40.47	9.89	0	37.2		-10	55
7380		40.47	9.87	0	37.2		-10	55
7395		40.53	9.87	0	37.2		-10	55
7415		40.32	9.87	0	37.2		-10	55
7435		40.05	9.87	0	37.2		-10	55
7440		40.05	9.87	0	37.2		-10	55
7455		39.72	9.87	0	37.2		-10	55
7475		39.6	9.87	0	37.2		-10	55
7495		39.73	9.87	0	37.2		-10	55
7505		39.73	9.87	0	37.2		-10	55
7515		39.42	9.87	0	37.2		-10	55
7535		39.11	9.87	0	37.2		-10	55
7555		38.76	9.87	0	37.2		-10	55
7565		38.76	9.87	0	37.2		-10	55
7575		38.89	9.87	0	37.2		-10	55
7595		38.95	9.87	0	37.2		-10	55
7615		38.68	9.87	0	37.2		-10	55
7630		38.68	9.87	0	37.2		-10	55
7635		38.34	9.87	0	37.2		-10	55
7655		38.16	9.87	0	37.2		-10	55
7675		38.14	9.87	0	37.2		-10	55
7690		38.14	9.87	0	37.2		-10	55
7695		38.13	9.87	0	37.2		-10	55
7715		37.97	9.87	0	37.2		-10	55
7735		37.92	9.87	0	37.2		-10	55
7755		37.57	9.87	0	37.2		-10	55
7775		37.68	9.87	0	37.2		-10	55
7795		37.73	9.87	0	37.2		-10	55
7815		37.7	9.87	0	37.2		-10	55
7835		37.46	9.87	0	37.2		-10	55
7855		37.14	9.87	0	37.2		-10	55
7875		37.35	9.87	0	37.2		-10	55
7880		37.35	9.82	0	37.2		-10	55
7895		37.49	9.82	0	37.2		-10	55
7915		37.5	9.82	0	37.2		-10	55
7935		37.35	9.82	0	37.2		-10	55
7940		37.35	9.82	0	37.2		-10	55
7955		37.13	9.82	0	37.2		-10	55
7975		37.17	9.82	0	37.2		-10	55
7995		37.43	9.82	0	37.2		-10	55
8005		37.43	9.82	0	37.2		-10	55
8015		37.71	9.82	0	37.2		-10	55
8035		37.4	9.82	0	37.2		-10	55
8055		37.32	9.82	0	37.2		-10	55
8065		37.32	9.82	0	37.2		-10	55
8075		37.45	9.82	0	37.2		-10	55
8095		37.95	9.82	0	37.2		-10	55
8115		38.04	9.82	0	37.2		-10	55
8130		38.04	9.82	0	37.2		-10	55
8135		37.82	9.82	0	37.2		-10	55
8155		37.88	9.82	0	37.2		-10	55
8175		38.17	9.82	0	37.2		-10	55
8190		38.17	9.82	0	37.2		-10	55
8195		38.66	9.82	0	37.2		-10	55
8215		38.64	9.82	0	37.2		-10	55
8235		38.66	9.82	0	37.2		-10	55
8255		38.79	9.82	0	37.2		-10	55
8275		39.01	9.82	0	37.2		-10	55
8295		39.52	9.82	0	37.2		-10	55
8315		39.68	9.82	0	37.2		-10	55
8335		39.54	9.82	0	37.2		-10	55
8355		39.85	9.82	0	37.2		-10	55
8375		40.05	9.82	0	37.2		-10	55
8380		40.05	9.75	0	37.2		-10	55
8395		40.6	9.75	0	37.2		-10	55
8415		40.83	9.75	0	37.2		-10	55
8435		40.79	9.75	0	37.2		-10	55
8440		40.79	9.75	0	37.2		-10	55
8455		40.9	9.75	0	37.2		-10	55
8475		41.19	9.75	0	37.2		-10	55
8495		41.62	9.75	0	37.2		-10	55
8500		41.62	9.75	0	37.2		-10	55
8515		41.88	9.75	0	37.2		-10	55
8535		41.8	9.75	0	37.2		-10	55
8555		42.05	9.75	0	37.2		-10	55
8565		42.05	9.75	0	37.2		-10	55
8575		42.33	9.75	0	37.2		-10	55
8595		42.79	9.75	0	37.2		-10	55
8615		42.97	9.75	0	37.2		-10	55
8625		42.97	9.75	0	37.2		-10	55
8635		43.11	9.75	0	37.2		-10	55
8655		43.08	9.75	0	37.2		-10	55
8675		43.53	9.75	0	37.2		-10	55
8690		43.53	9.75	0	37.2		-10	55
8695		43.82	9.75	0	37.2		-10	55
8715		43.87	9.75	0	37.2		-10	55
8735		43.89	9.75	0	37.2		-10	55
8750		43.89	9.75	0	37.2		-10	55
8755		44.02	9.75	0	37.2		-10	55
8775		44.48	9.75	0	37.2		-10	55
8795		44.81	9.75	0	37.2		-10	55
8815		44.96	9.75	0	37.2		-10	55
8835		44.82	9.75	0	37.2		-10	55
8855		45	9.75	0	37.2		-10	55
8875		45.28	9.75	0	37.2		-10	55
8895		45.79	9.75	0	37.2		-10	55
8915		45.8	9.75	0	37.2		-10	55
8935		45.61	9.75	0	37.2		-10	55
8940		45.61	9.67	0	37.2		-10	55
8955		45.86	9.67	0	37.2		-10	55
8975		46.23	9.67	0	37.2		-10	55
8995		46.55	9.67	0	37.2		-10	55
9000		46.55	9.67	0	37.2		-10	55
9015		46.61	9.67	0	37.2		-10	55
9035		46.53	9.67	0	37.2		-10	55
9055		46.64	9.67	0	37.2		-10	55
9065		46.64	9.67	0	37.2		-10	55
9075		46.86	9.67	0	37.2		-10	55
9095		47.3	9.67	0	37.2		-10	55
9115		47.23	9.67	0	37.2		-10	55
9125		47.23	9.67	0	37.2		-10	55
9135		47.15	9.67	0	37.2		-10	55
9155		47.02	9.67	0	37.2		-10	55
9175		47.43	9.67	0	37.2		-10	55
9190		47.43	9.67	0	37.2		-10	55
9195		47.67	9.67	0	37.2		-10	55
9215		47.58	9.67	0	37.2		-10	55
9235		47.31	9.67	0	37.2		-10	55
9250		47.31	9.67	0	37.2		-10	55
9255		47.4	9.67	0	37.2		-10	55
9275		47.53	9.67	0	37.2		-10	55
9295		47.7	9.67	0	37.2		-10	55
9315		47.54	9.67	0	37.2		-10	55
9335		47.18	9.67	0	37.2		-10	55
9355		46.94	9.67	0	37.2		-10	55
9375		47.11	9.67	0	37.2		-10	55
9395		47.16	9.67	0	37.2		-10	55
9415		46.65	9.67	0	37.2		-10	55
9435		46.24	9.67	0	37.2		-10	55
9440		46.24	9.84	0	37.2		-10	55
9455		46.02	9.84	0	37.2		-10	55
9475		46.18	9.84	0	37.2		-10	55
9495		46.01	9.84	0	37.2		-10	55
9500		46.01	9.84	0	37.2		-10	55
9515		45.81	9.84	0	37.2		-10	55
9535		45.16	9.84	0	37.2		-10	55
9555		45.06	9.84	0	37.2		-10	55
9565		45.06	9.84	0	37.2		-10	55
9575		45.09	9.84	0	37.2		-10	55
9595		45.15	9.84	0	37.2		-10	55
9615		44.64	9.84	0	37.2		-10	55
9625		44.64	9.84	0	37.2		-10	55
9635		44.04	9.84	0	37.2		-10	55
9655		43.85	9.84	0	37.2		-10	55
9675		43.84	9.84	0	37.2		-10	55
9690		43.84	9.84	0	37.2		-10	55
9695		43.9	9.84	0	37.2		-10	55
9715		43.42	9.84	0	37.2		-10	55
9735		42.95	9.84	0	37.2		-10	55
9750		42.95	9.84	0	37.2		-10	55
9755		42.75	9.84	0	37.2		-10	55
9775		42.77	9.84	0	37.2		-10	55
9795		42.62	9.84	0	37.2		-10	55
9810		42.62	9.84	0	37.2		-10	55
9815		42.46	9.84	0	37.2		-10	55
9835		41.92	9.84	0	37.2		-10	55
9855		41.85	9.84	0	37.2		-10	55
9875		42	9.84	0	37.2		-10	55
9895		41.79	9.84	0	37.2		-10	55
9915		41.46	9.84	0	37.2		-10	55
9935		41.15	9.84	0	37.2		-10	55
9955		40.85	9.84	0	37.2		-10	55
9975		40.94	9.84	0	37.2		-10	55
9995		40.92	9.84	0	37.2		-10	55
10000		40.92	9.63	0	37.2		-10	55
10015		40.49	9.63	0	37.2		-10	55
10035		40.09	9.63	0	37.2		-10	55
10055		40.05	9.63	0	37.2		-10	55
10060		40.05	9.63	0	37.2		-10	55
10075		40.09	9.63	0	37.2		-10	55
10095		39.94	9.63	0	37.2		-10	55
10115		39.63	9.63	0	37.2		-10	55
10125		39.63	9.63	0	37.2		-10	55
10135		39.24	9.63	0	37.2		-10	55
10155		39.15	9.63	0	37.2		-10	55
10175		39.28	9.63	0	37.2		-10	55
10185		39.28	9.63	0	37.2		-10	55
10195		39.23	9.63	0	37.2		-10	55
10215		39	9.63	0	37.2		-10	55
10235		38.47	9.63	0	37.2		-10	55
10250		38.47	9.63	0	37.2		-10	55
10255		38.48	9.63	0	37.2		-10	55
10275		38.45	9.63	0	37.2		-10	55
10295		38.4	9.63	0	37.2		-10	55
10310		38.4	9.63	0	37.2		-10	55
10315		38.29	9.63	0	37.2		-10	55
10335		37.89	9.63	0	37.2		-10	55
10355		37.91	9.63	0	37.2		-10	55
10375		37.98	9.63	0	37.2		-10	55
10395		38.02	9.63	0	37.2		-10	55
10415		37.81	9.63	0	37.2		-10	55
10435		37.39	9.63	0	37.2		-10	55
10455		37.49	9.63	0	37.2		-10	55
10475		37.77	9.63	0	37.2		-10	55
10495		37.7	9.63	0	37.2		-10	55
10500		37.7	9.75	0	37.2		-10	55
10515		37.49	9.75	0	37.2		-10	55
10535		37.16	9.75	0	37.2		-10	55
10555		37.4	9.75	0	37.2		-10	55
10560		37.4	9.75	0	37.2		-10	55
10575		37.56	9.75	0	37.2		-10	55
10595		37.64	9.75	0	37.2		-10	55
10615		37.32	9.75	0	37.2		-10	55
10625		37.32	9.75	0	37.2		-10	55
10635		37.4	9.75	0	37.2		-10	55
10655		37.34	9.75	0	37.2		-10	55
10675		37.59	9.75	0	37.2		-10	55
10685		37.59	9.75	0	37.2		-10	55
10695		37.66	9.75	0	37.2		-10	55
10715		37.61	9.75	0	37.2		-10	55
10735		37.33	9.75	0	37.2		-10	55
10750		37.33	9.75	0	37.2		-10	55
10755		37.61	9.75	0	37.2		-10	55
10775		37.94	9.75	0	37.2		-10	55
10795		37.8	9.75	0	37.2		-10	55
10810		37.8	9.75	0	37.2		-10	55
10815		37.9	9.75	0	37.2		-10	55
10835		37.95	9.75	0	37.2		-10	55
10855		38.1	9.75	0	37.2		-10	55
10875		38.38	9.75	0	37.2		-10	55
10895		38.55	9.75	0	37.2		-10	55
10915		38.56	9.75	0	37.2		-10	55
10935		38.45	9.75	0	37.2		-10	55
10955		38.85	9.75	0	37.2		-10	55
10975		39.32	9.75	0	37.2		-10	55
10995		39.32	9.75	0	37.2		-10	55
11000		39.32	9.87	0	37.2		-10	55
11015		39.34	9.87	0	37.2		-10	55
11035		39.41	9.87	0	37.2		-10	55
11055		39.95	9.87	0	37.2		-10	55
11060		39.95	9.87	0	37.2		-10	55
11075		40.32	9.87	0	37.2		-10	55
11095		40.53	9.87	0	37.2		-10	55
11115		40.49	9.87	0	37.2		-10	55
11120		40.49	9.87	0	37.2		-10	55
11135		40.64	9.87	0	37.2		-10	55
11155		40.95	9.87	0	37.2		-10	55
11175		41.56	9.87	0	37.2		-10	55
11185		41.56	9.87	0	37.2		-10	55
11195		41.64	9.87	0	37.2		-10	55
11215		41.61	9.87	0	37.2		-10	55
11235		41.8	9.87	0	37.2		-10	55
11250		41.8	9.87	0	37.2		-10	55
11255		42.13	9.87	0	37.2		-10	55
11275		42.7	9.87	0	37.2		-10	55
11295		42.78	9.87	0	37.2		-10	55
11310		42.78	9.87	0	37.2		-10	55
11315		42.65	9.87	0	37.2		-10	55
11335		42.83	9.87	0	37.2		-10	55
11355		43.14	9.87	0	37.2		-10	55
11370		43.14	9.87	0	37.2		-10	55
11375		43.53	9.87	0	37.2		-10	55
11395		43.83	9.87	0	37.2		-10	55
11415		43.75	9.87	0	37.2		-10	55
11435		43.82	9.87	0	37.2		-10	55
11455		44.03	9.87	0	37.2		-10	55
11475		44.62	9.87	0	37.2		-10	55
11495		44.66	9.87	0	37.2		-10	55
11515		44.8	9.87	0	37.2		-10	55
11535		44.68	9.87	0	37.2		-10	55
11555		45.08	9.87	0	37.2		-10	55
11560		45.08	9.84	0	37.2		-10	55
11575		45.52	9.84	0	37.2		-10	55
11595		45.76	9.84	0	37.2		-10	55
11615		45.49	9.84	0	37.2		-10	55
11620		45.49	9.84	0	37.2		-10	55
11635		45.62	9.84	0	37.2		-10	55
11655		45.95	9.84	0	37.2		-10	55
11675		46.39	9.84	0	37.2		-10	55
11685		46.39	9.84	0	37.2		-10	55
11695		46.42	9.84	0	37.2		-10	55
11715		46.24	9.84	0	37.2		-10	55
11735		46.43	9.84	0	37.2		-10	55
11745		46.43	9.84	0	37.2		-10	55
11755		46.79	9.84	0	37.2		-10	55
11775		46.86	9.84	0	37.2		-10	55
11795		46.96	9.84	0	37.2		-10	55
11810		46.96	9.84	0	37.2		-10	55
11815		47.05	9.84	0	37.2		-10	55
11835		46.98	9.84	0	37.2		-10	55
11855		47.37	9.84	0	37.2		-10	55
11870		47.37	9.84	0	37.2		-10	55
11875		47.41	9.84	0	37.2		-10	55
11895		47.42	9.84	0	37.2		-10	55
11915		47.1	9.84	0	37.2		-10	55
11935		47.21	9.84	0	37.2		-10	55
11955		47.47	9.84	0	37.2		-10	55
11975		47.72	9.84	0	37.2		-10	55
11995		47.46	9.84	0	37.2		-10	55
12015		47.07	9.84	0	37.2		-10	55
12035		47.22	9.84	0	37.2		-10	55
12055		47.16	9.84	0	37.2		-10	55
12060		47.16	9.97	0	37.2		-10	55
12075		47.32	9.97	0	37.2		-10	55
12095		47.01	9.97	0	37.2		-10	55
12115		46.74	9.97	0	37.2		-10	55
12120		46.74	9.97	0	37.2		-10	55
12135		46.58	9.97	0	37.2		-10	55
12155		46.54	9.97	0	37.2		-10	55
12175		46.64	9.97	0	37.2		-10	55
12185		46.64	9.97	0	37.2		-10	55
12195		46.29	9.97	0	37.2		-10	55
12215		45.81	9.97	0	37.2		-10	55
12235		45.72	9.97	0	37.2		-10	55
12245		45.72	9.97	0	37.2		-10	55
12255		45.61	9.97	0	37.2		-10	55
12275		45.52	9.97	0	37.2		-10	55
12295		45.27	9.97	0	37.2		-10	55
12310		45.27	9.97	0	37.2		-10	55
12315		44.82	9.97	0	37.2		-10	55
12335		44.38	9.97	0	37.2		-10	55
12355		44.33	9.97	0	37.2		-10	55
12370		44.33	9.97	0	37.2		-10	55
12375		44.33	9.97	0	37.2		-10	55
12395		44.04	9.97	0	37.2		-10	55
12415		43.59	9.97	0	37.2		-10	55
12430		43.59	9.97	0	37.2		-10	55
12435		43.45	9.97	0	37.2		-10	55
12455		43.38	9.97	0	37.2		-10	55
12475		43.4	9.97	0	37.2		-10	55
12495		43.02	9.97	0	37.2		-10	55
12515		42.54	9.97	0	37.2		-10	55
12535		42.49	9.97	0	37.2		-10	55
12555		42.31	9.97	0	37.2		-10	55
12560		42.31	9.99	0	37.2		-10	55
12575		42.41	9.99	0	37.2		-10	55
12595		41.94	9.99	0	37.2		-10	55
12615		41.54	9.99	0	37.2		-10	55
12620		41.54	9.99	0	37.2		-10	55
12635		41.39	9.99	0	37.2		-10	55
12655		41.48	9.99	0	37.2		-10	55
12675		41.43	9.99	0	37.2		-10	55
12680		41.43	9.99	0	37.2		-10	55
12695		41.01	9.99	0	37.2		-10	55
12715		40.85	9.99	0	37.2		-10	55
12735		40.6	9.99	0	37.2		-10	55
12745		40.6	9.99	0	37.2		-10	55
12755		40.57	9.99	0	37.2		-10	55
12775		40.54	9.99	0	37.2		-10	55
12795		40.39	9.99	0	37.2		-10	55
12805		40.39	9.99	0	37.2		-10	55
12815		39.76	9.99	0	37.2		-10	55
12835		39.63	9.99	0	37.2		-10	55
12855		39.64	9.99	0	37.2		-10	55
12870		39.64	9.99	0	37.2		-10	55
12875		39.76	9.99	0	37.2		-10	55
12895		39.47	9.99	0	37.2		-10	55
12915		38.89	9.99	0	37.2		-10	55
12930		38.89	9.99	0	37.2		-10	55
12935		38.86	9.99	0	37.2		-10	55
12955		38.91	9.99	0	37.2		-10	55
12975		38.92	9.99	0	37.2		-10	55
12995		38.56	9.99	0	37.2		-10	55
13015		38.22	9.99	0	37.2		-10	55
13035		38.26	9.99	0	37.2		-10	55
13055		38.29	9.99	0	37.2		-10	55
13075		38.22	9.99	0	37.2		-10	55
13095		37.99	9.99	0	37.2		-10	55
13115		37.68	9.99	0	37.2		-10	55
13120		37.68	9.99	0	37.2		-10	55
13135		37.69	9.99	0	37.2		-10	55
13155		37.71	9.99	0	37.2		-10	55
13175		37.76	9.99	0	37.2		-10	55
13180		37.76	9.99	0	37.2		-10	55
13195		37.67	9.99	0	37.2		-10	55
13215		37.51	9.99	0	37.2		-10	55
13235		37.36	9.99	0	37.2		-10	55
13245		37.36	9.99	0	37.2		-10	55
13255		37.61	9.99	0	37.2		-10	55
13275		37.61	9.99	0	37.2		-10	55
13295		37.56	9.99	0	37.2		-10	55
13305		37.56	9.99	0	37.2		-10	55
13315		37.23	9.99	0	37.2		-10	55
13335		37.41	9.99	0	37.2		-10	55
13355		37.41	9.99	0	37.2		-10	55
13370		37.41	9.99	0	37.2		-10	55
13375		37.59	9.99	0	37.2		-10	55
13395		37.41	9.99	0	37.2		-10	55
13415		37.21	9.99	0	37.2		-10	55
13430		37.21	9.99	0	37.2		-10	55
13435		37.34	9.99	0	37.2		-10	55
13455		37.6	9.99	0	37.2		-10	55
13475		37.67	9.99	0	37.2		-10	55
13495		37.62	9.99	0	37.2		-10	55
13515		37.47	9.99	0	37.2		-10	55
13535		37.62	9.99	0	37.2		-10	55
13555		38.04	9.99	0	37.2		-10	55
13575		38.06	9.99	0	37.2		-10	55
13595		38.05	9.99	0	37.2		-10	55
13615		37.99	9.99	0	37.2		-10	55
13620		37.99	10.14	0	37.2		-10	55
13635		38.19	10.14	0	37.2		-10	55
13655		38.52	10.14	0	37.2		-10	55
13675		38.77	10.14	0	37.2		-10	55
13680		38.77	10.14	0	37.2		-10	55
13695		38.89	10.14	0	37.2		-10	55
13715		38.67	10.14	0	37.2		-10	55
13735		39.06	10.14	0	37.2		-10	55
13745		39.06	10.14	0	37.2		-10	55
13755		39.5	10.14	0	37.2		-10	55
13775		39.65	10.14	0	37.2		-10	55
13795		39.79	10.14	0	37.2		-10	55
13805		39.79	10.14	0	37.2		-10	55
13815		39.67	10.14	0	37.2		-10	55
13835		40.15	10.14	0	37.2		-10	55
13855		40.59	10.14	0	37.2		-10	55
13870		40.59	10.14	0	37.2		-10	55
13875		40.75	10.14	0	37.2		-10	55
13895		40.9	10.14	0	37.2		-10	55
13915		41	10.14	0	37.2		-10	55
13930		41	10.14	0	37.2		-10	55
13935		41.38	10.14	0	37.2		-10	55
13955		41.71	10.14	0	37.2		-10	55
13975		41.93	10.14	0	37.2		-10	55
13995		41.88	10.14	0	37.2		-10	55
14015		41.91	10.14	0	37.2		-10	55
14035		42.38	10.14	0	37.2		-10	55
14055		42.95	10.14	0	37.2		-10	55
14075		42.98	10.14	0	37.2		-10	55
14095		42.96	10.14	0	37.2		-10	55
14115		43.17	10.14	0	37.2		-10	55
14135		43.41	10.14	0	37.2		-10	55
14155		43.97	10.14	0	37.2		-10	55
14175		43.89	10.14	0	37.2		-10	55
14180		43.89	10.14	0	37.2		-10	55
14195		44.01	10.14	0	37.2		-10	55
14215		43.95	10.14	0	37.2		-10	55
14235		44.38	10.14	0	37.2		-10	55
14240		44.38	10.14	0	37.2		-10	55
14255		44.87	10.14	0	37.2		-10	55
14275		44.9	10.14	0	37.2		-10	55
14295		44.87	10.14	0	37.2		-10	55
14305		44.87	10.14	0	37.2		-10	55
14315		44.95	10.14	0	37.2		-10	55
14335		45.26	10.14	0	37.2		-10	55
14355		45.73	10.14	0	37.2		-10	55
14365		45.73	10.14	0	37.2		-10	55
14375		45.7	10.14	0	37.2		-10	55
14395		45.67	10.14	0	37.2		-10	55
14415		45.76	10.14	0	37.2		-10	55
14430		45.76	10.14	0	37.2		-10	55
14435		46.18	10.14	0	37.2		-10	55
14455		46.5	10.14	0	37.2		-10	55
14475		46.38	10.14	0	37.2		-10	55
14490		46.38	10.14	0	37.2		-10	55
14495		46.39	10.14	0	37.2		-10	55
14515		46.48	10.14	0	37.2		-10	55
14535		46.76	10.14	0	37.2		-10	55
14555		47.11	10.14	0	37.2		-10	55
14575		47.04	10.14	0	37.2		-10	55
14595		46.79	10.14	0	37.2		-10	55
14615		46.91	10.14	0	37.2		-10	55
14635		47.36	10.14	0	37.2		-10	55
14655		47.42	10.14	0	37.2		-10	55
14675		47.33	10.14	0	37.2		-10	55
14680		47.33	10.11	0	37.2		-10	55
14695		47.21	10.11	0	37.2		-10	55
14715		47.04	10.11	0	37.2		-10	55
14735		47.38	10.11	0	37.2		-10	55
14740		47.38	10.11	0	37.2		-10	55
14755		47.5	10.11	0	37.2		-10	55
14775		47.36	10.11	0	37.2		-10	55
14795		47	10.11	0	37.2		-10	55
14805		47	10.11	0	37.2		-10	55
14815		46.87	10.11	0	37.2		-10	55
14835		46.74	10.11	0	37.2		-10	55
14855		47.13	10.11	0	37.2		-10	55
14865		47.13	10.11	0	37.2		-10	55
14875		46.83	10.11	0	37.2		-10	55
14895		46.35	10.11	0	37.2		-10	55
14915		46.14	10.11	0	37.2		-10	55
14930		46.14	10.11	0	37.2		-10	55
14935		46.3	10.11	0	37.2		-10	55
14955		46.04	10.11	0	37.2		-10	55
14975		45.6	10.11	0	37.2		-10	55
14990		45.6	10.11	0	37.2		-10	55
14995		45.24	10.11	0	37.2		-10	55
15015		44.94	10.11	0	37.2		-10	55
15035		45.03	10.11	0	37.2		-10	55
15055		44.92	10.11	0	37.2		-10	55
15075		44.64	10.11	0	37.2		-10	55
15095		44.11	10.11	0	37.2		-10	55
15115		44.07	10.11	0	37.2		-10	55
15135		43.88	10.11	0	37.2		-10	55
15155		43.91	10.11	0	37.2		-10	55
15175		43.47	10.11	0	37.2		-10	55
15180		43.47	10.39	0	37.2		-10	55
15195		43.26	10.39	0	37.2		-10	55
15215		42.84	10.39	0	37.2		-10	55
15235		42.87	10.39	0	37.2		-10	55
15240		42.87	10.39	0	37.2		-10	55
15255		42.73	10.39	0	37.2		-10	55
15275		42.52	10.39	0	37.2		-10	55
15295		41.94	10.39	0	37.2		-10	55
15305		41.94	10.39	0	37.2		-10	55
15315		41.91	10.39	0	37.2		-10	55
15335		41.83	10.39	0	37.2		-10	55
15355		42.01	10.39	0	37.2		-10	55
15365		42.01	10.39	0	37.2		-10	55
15375		41.51	10.39	0	37.2		-10	55
15395		41.15	10.39	0	37.2		-10	55
15415		40.98	10.39	0	37.2		-10	55
15425		40.98	10.39	0	37.2		-10	55
15435		41.03	10.39	0	37.2		-10	55
15455		40.99	10.39	0	37.2		-10	55
15475		40.78	10.39	0	37.2		-10	55
15490		40.78	10.39	0	37.2		-10	55
15495		40.41	10.39	0	37.2		-10	55
15515		39.91	10.39	0	37.2		-10	55
15535		40.22	10.39	0	37.2		-10	55
15550		40.22	10.39	0	37.2		-10	55
15555		40.12	10.39	0	37.2		-10	55
15575		39.82	10.39	0	37.2		-10	55
15595		39.27	10.39	0	37.2		-10	55
15615		39.35	10.39	0	37.2		-10	55
15635		39.34	10.39	0	37.2		-10	55
15655		39.27	10.39	0	37.2		-10	55
15675		38.84	10.39	0	37.2		-10	55
15695		38.5	10.39	0	37.2		-10	55
15715		38.47	10.39	0	37.2		-10	55
15735		38.51	10.39	0	37.2		-10	55
15740		38.51	10.36	0	37.2		-10	55
15755		38.54	10.36	0	37.2		-10	55
15775		38.38	10.36	0	37.2		-10	55
15795		38.08	10.36	0	37.2		-10	55
15800		38.08	10.36	0	37.2		-10	55
15815		37.94	10.36	0	37.2		-10	55
15835		38.01	10.36	0	37.2		-10	55
15855		38.09	10.36	0	37.2		-10	55
15865		38.09	10.36	0	37.2		-10	55
15875		37.8	10.36	0	37.2		-10	55
15895		37.51	10.36	0	37.2		-10	55
15915		37.51	10.36	0	37.2		-10	55
15925		37.51	10.36	0	37.2		-10	55
15935		37.73	10.36	0	37.2		-10	55
15955		37.77	10.36	0	37.2		-10	55
15975		37.55	10.36	0	37.2		-10	55
15990		37.55	10.36	0	37.2		-10	55
15995		37.23	10.36	0	37.2		-10	55
16015		37.27	10.36	0	37.2		-10	55
16035		37.49	10.36	0	37.2		-10	55
16050		37.49	10.36	0	37.2		-10	55
16055		37.55	10.36	0	37.2		-10	55
16075		37.45	10.36	0	37.2		-10	55
16095		37.21	10.36	0	37.2		-10	55
16115		37.28	10.36	0	37.2		-10	55
16135		37.51	10.36	0	37.2		-10	55
16155		37.65	10.36	0	37.2		-10	55
16175		37.54	10.36	0	37.2		-10	55
16195		37.4	10.36	0	37.2		-10	55
16215		37.49	10.36	0	37.2		-10	55
16235		37.91	10.36	0	37.2		-10	55
16240		37.91	10.38	0	37.2		-10	55
16255		37.94	10.38	0	37.2		-10	55
16275		37.86	10.38	0	37.2		-10	55
16295		37.83	10.38	0	37.2		-10	55
16300		37.83	10.38	0	37.2		-10	55
16315		38.06	10.38	0	37.2		-10	55
16335		38.47	10.38	0	37.2		-10	55
16355		38.68	10.38	0	37.2		-10	55
16365		38.68	10.38	0	37.2		-10	55
16375		38.54	10.38	0	37.2		-10	55
16395		38.61	10.38	0	37.2		-10	55
16415		38.88	10.38	0	37.2		-10	55
16425		38.88	10.38	0	37.2		-10	55
16435		39.34	10.38	0	37.2		-10	55
16455		39.52	10.38	0	37.2		-10	55
16475		39.49	10.38	0	37.2		-10	55
16490		39.49	10.38	0	37.2		-10	55
16495		39.58	10.38	0	37.2		-10	55
16515		39.92	10.38	0	37.2		-10	55
16535		40.39	10.38	0	37.2		-10	55
16550		40.39	10.38	0	37.2		-10	55
16555		40.66	10.38	0	37.2		-10	55
16575		40.74	10.38	0	37.2		-10	55
16595		40.59	10.38	0	37.2		-10	55
16615		41	10.38	0	37.2		-10	55
16635		41.59	10.38	0	37.2		-10	55
16655		41.84	10.38	0	37.2		-10	55
16675		41.86	10.38	0	37.2		-10	55
16695		41.88	10.38	0	37.2		-10	55
16715		42.11	10.38	0	37.2		-10	55
16735		42.61	10.38	0	37.2		-10	55
16755		42.77	10.38	0	37.2		-10	55
16775		42.78	10.38	0	37.2		-10	55
16795		42.85	10.38	0	37.2		-10	55
16800		42.85	10.39	0	37.2		-10	55
16815		43.25	10.39	0	37.2		-10	55
16835		43.82	10.39	0	37.2		-10	55
16855		43.88	10.39	0	37.2		-10	55
16865		43.88	10.39	0	37.2		-10	55
16875		43.81	10.39	0	37.2		-10	55
16895		43.9	10.39	0	37.2		-10	55
16915		44.1	10.39	0	37.2		-10	55
16925		44.1	10.39	0	37.2		-10	55
16935		44.58	10.39	0	37.2		-10	55
16955		44.84	10.39	0	37.2		-10	55
16975		44.6	10.39	0	37.2		-10	55
16985		44.6	10.39	0	37.2		-10	55
16995		44.79	10.39	0	37.2		-10	55
17015		45.17	10.39	0	37.2		-10	55
17035		45.5	10.39	0	37.2		-10	55
17050		45.5	10.39	0	37.2		-10	55
17055		45.72	10.39	0	37.2		-10	55
17075		45.54	10.39	0	37.2		-10	55
17095		45.65	10.39	0	37.2		-10	55
17110		45.65	10.39	0	37.2		-10	55
17115		46	10.39	0	37.2		-10	55
17135		46.28	10.39	0	37.2		-10	55
17155		46.33	10.39	0	37.2		-10	55
17175		46.19	10.39	0	37.2		-10	55
17195		46.33	10.39	0	37.2		-10	55
17215		46.65	10.39	0	37.2		-10	55
17235		47.02	10.39	0	37.2		-10	55
17255		46.87	10.39	0	37.2		-10	55
17275		46.78	10.39	0	37.2		-10	55
17295		46.79	10.39	0	37.2		-10	55
17300		46.79	10.49	0	37.2		-10	55
17315		46.99	10.49	0	37.2		-10	55
17335		47.34	10.49	0	37.2		-10	55
17355		47.25	10.49	0	37.2		-10	55
17360		47.25	10.49	0	37.2		-10	55
17375		47.02	10.49	0	37.2		-10	55
17395		46.98	10.49	0	37.2		-10	55
17415		47.1	10.49	0	37.2		-10	55
17425		47.1	10.49	0	37.2		-10	55
17435		47.33	10.49	0	37.2		-10	55
17455		47.43	10.49	0	37.2		-10	55
17475		46.98	10.49	0	37.2		-10	55
17485		46.98	10.49	0	37.2		-10	55
17495		46.94	10.49	0	37.2		-10	55
17515		46.97	10.49	0	37.2		-10	55
17535		47.05	10.49	0	37.2		-10	55
17550		47.05	10.49	0	37.2		-10	55
17555		46.8	10.49	0	37.2		-10	55
17575		46.73	10.49	0	37.2		-10	55
17595		46.44	10.49	0	37.2		-10	55
17610		46.44	10.49	0	37.2		-10	55
17615		46.37	10.49	0	37.2		-10	55
17635		46.35	10.49	0	37.2		-10	55
17655		46.13	10.49	0	37.2		-10	55
17675		45.7	10.49	0	37.2		-10	55
17695		45.38	10.49	0	37.2		-10	55
17715		45.34	10.49	0	37.2		-10	55
17735		45.42	10.49	0	37.2		-10	55
17755		44.89	10.49	0	37.2		-10	55
17775		44.68	10.49	0	37.2		-10	55
17795		44.37	10.49	0	37.2		-10	55
17800		44.37	10.58	0	37.2		-10	55
17815		44.26	10.58	0	37.2		-10	55
17835		44.17	10.58	0	37.2		-10	55
17855		44.03	10.58	0	37.2		-10	55
17860		44.03	10.58	0	37.2		-10	55
17875		43.38	10.58	0	37.2		-10	55
17895		43.34	10.58	0	37.2		-10	55
17915		43.16	10.58	0	37.2		-10	55
17925		43.16	10.58	0	37.2		-10	55
17935		43.22	10.58	0	37.2		-10	55
17955		42.95	10.58	0	37.2		-10	55
17975		42.43	10.58	0	37.2		-10	55
17985		42.43	10.58	0	37.2		-10	55
17995		42.25	10.58	0	37.2		-10	55
18015		42.33	10.58	0	37.2		-10	55
18035		42.21	10.58	0	37.2		-10	55
18045		42.21	10.58	0	37.2		-10	55
18055		41.98	10.58	0	37.2		-10	55
18075		41.4	10.58	0	37.2		-10	55
18095		41.21	10.58	0	37.2		-10	55
18110		41.21	10.58	0	37.2		-10	55
18115		41.21	10.58	0	37.2		-10	55
18135		41.63	10.58	0	37.2		-10	55
18155		41.07	10.58	0	37.2		-10	55
18175		40.52	10.58	0	37.2		-10	55
18195		40.37	10.58	0	37.2		-10	55
18215		40.38	10.58	0	37.2		-10	55
18235		40.54	10.58	0	37.2		-10	55
18255		40.28	10.58	0	37.2		-10	55
18275		39.76	10.58	0	37.2		-10	55
18295		39.63	10.58	0	37.2		-10	55
18315		39.54	10.58	0	37.2		-10	55
18335		39.55	10.58	0	37.2		-10	55
18355		39.38	10.58	0	37.2		-10	55
18360		39.38	10.71	0	37.2		-10	55
18375		38.99	10.71	0	37.2		-10	55
18395		38.69	10.71	0	37.2		-10	55
18415		38.96	10.71	0	37.2		-10	55
18420		38.96	10.71	0	37.2		-10	55
18435		38.86	10.71	0	37.2		-10	55
18455		38.58	10.71	0	37.2		-10	55
18475		38.23	10.71	0	37.2		-10	55
18485		38.23	10.71	0	37.2		-10	55
18495		38	10.71	0	37.2		-10	55
18515		38.2	10.71	0	37.2		-10	55
18535		38.22	10.71	0	37.2		-10	55
18545		38.22	10.71	0	37.2		-10	55
18555		37.97	10.71	0	37.2		-10	55
18575		37.76	10.71	0	37.2		-10	55
18595		37.6	10.71	0	37.2		-10	55
18610		37.6	10.71	0	37.2		-10	55
18615		37.67	10.71	0	37.2		-10	55
18635		37.86	10.71	0	37.2		-10	55
18655		37.63	10.71	0	37.2		-10	55
18670		37.63	10.71	0	37.2		-10	55
18675		37.3	10.71	0	37.2		-10	55
18695		37.45	10.71	0	37.2		-10	55
18715		37.53	10.71	0	37.2		-10	55
18735		37.48	10.71	0	37.2		-10	55
18755		37.47	10.71	0	37.2		-10	55
18775		37.09	10.71	0	37.2		-10	55
18795		37.24	10.71	0	37.2		-10	55
18815		37.53	10.71	0	37.2		-10	55
18835		37.47	10.71	0	37.2		-10	55
18855		37.37	10.71	0	37.2		-10	55
18860		37.37	10.71	0	37.2		-10	55
18875		37.25	10.71	0	37.2		-10	55
18895		37.42	10.71	0	37.2		-10	55
18915		37.57	10.71	0	37.2		-10	55
18920		37.57	10.71	0	37.2		-10	55
18935		37.73	10.71	0	37.2		-10	55
18955		37.66	10.71	0	37.2		-10	55
18975		37.62	10.71	0	37.2		-10	55
18985		37.62	10.71	0	37.2		-10	55
18995		37.63	10.71	0	37.2		-10	55
19015		38.06	10.71	0	37.2		-10	55
19035		38.21	10.71	0	37.2		-10	55
19045		38.21	10.71	0	37.2		-10	55
19055		38.14	10.71	0	37.2		-10	55
19075		38.16	10.71	0	37.2		-10	55
19095		38.31	10.71	0	37.2		-10	55
19110		38.31	10.71	0	37.2		-10	55
19115		38.71	10.71	0	37.2		-10	55
19135		38.83	10.71	0	37.2		-10	55
19155		38.91	10.71	0	37.2		-10	55
19170		38.91	10.71	0	37.2		-10	55
19175		39.01	10.71	0	37.2		-10	55
19195		39.26	10.71	0	37.2		-10	55
19215		39.58	10.71	0	37.2		-10	55
19235		39.93	10.71	0	37.2		-10	55
19255		40.04	10.71	0	37.2		-10	55
19275		40.11	10.71	0	37.2		-10	55
19295		40.31	10.71	0	37.2		-10	55
19315		40.8	10.71	0	37.2		-10	55
19335		41.09	10.71	0	37.2		-10	55
19355		41.23	10.71	0	37.2		-10	55
19360		41.23	10.84	0	37.2		-10	55
19375		41.16	10.84	0	37.2		-10	55
19395		41.59	10.84	0	37.2		-10	55
19415		42.03	10.84	0	37.2		-10	55
19420		42.03	10.84	0	37.2		-10	55
19435		42.19	10.84	0	37.2		-10	55
19455		42.18	10.84	0	37.2		-10	55
19475		42.21	10.84	0	37.2		-10	55
19485		42.21	10.84	0	37.2		-10	55
19495		42.63	10.84	0	37.2		-10	55
19515		43.12	10.84	0	37.2		-10	55
19535		43.3	10.84	0	37.2		-10	55
19545		43.3	10.84	0	37.2		-10	55
19555		43.41	10.84	0	37.2		-10	55
19575		43.3	10.84	0	37.2		-10	55
19595		43.68	10.84	0	37.2		-10	55
19605		43.68	10.84	0	37.2		-10	55
19615		44.12	10.84	0	37.2		-10	55
19635		44.07	10.84	0	37.2		-10	55
19655		44.31	10.84	0	37.2		-10	55
19670		44.31	10.84	0	37.2		-10	55
19675		44.25	10.84	0	37.2		-10	55
19695		44.48	10.84	0	37.2		-10	55
19715		45.13	10.84	0	37.2		-10	55
19730		45.13	10.84	0	37.2		-10	55
19735		45.08	10.84	0	37.2		-10	55
19755		45.18	10.84	0	37.2		-10	55
19775		45.12	10.84	0	37.2		-10	55
19795		45.52	10.84	0	37.2		-10	55
19815		45.85	10.84	0	37.2		-10	55
19835		46.04	10.84	0	37.2		-10	55
19855		45.91	10.84	0	37.2		-10	55
19875		45.99	10.84	0	37.2		-10	55
19895		46.29	10.84	0	37.2		-10	55
19915		46.65	10.84	0	37.2		-10	55
19920		46.65	10.79	0	37.2		-10	55
19935		46.7	10.79	0	37.2		-10	55
19955		46.58	10.79	0	37.2		-10	55
19975		46.54	10.79	0	37.2		-10	55
19980		46.54	10.79	0	37.2		-10	55
19995		46.87	10.79	0	37.2		-10	55
20015		47.01	10.79	0	37.2		-10	55
20035		47.14	10.79	0	37.2		-10	55
20045		47.14	10.79	0	37.2		-10	55
20055		46.84	10.79	0	37.2		-10	55
20075		46.85	10.79	0	37.2		-10	55
20095		46.98	10.79	0	37.2		-10	55
20105		46.98	10.79	0	37.2		-10	55
20115		47.39	10.79	0	37.2		-10	55
20135		47.19	10.79	0	37.2		-10	55
20155		47.01	10.79	0	37.2		-10	55
20170		47.01	10.79	0	37.2		-10	55
20175		46.91	10.79	0	37.2		-10	55
20195		47.12	10.79	0	37.2		-10	55
20215		47.39	10.79	0	37.2		-10	55
20230		47.39	10.79	0	37.2		-10	55
20235		47.17	10.79	0	37.2		-10	55
20255		46.77	10.79	0	37.2		-10	55
20275		46.68	10.79	0	37.2		-10	55
20295		46.84	10.79	0	37.2		-10	55
20315		46.76	10.79	0	37.2		-10	55
20335		46.77	10.79	0	37.2		-10	55
20355		46.33	10.79	0	37.2		-10	55
20375		46.17	10.79	0	37.2		-10	55
20395		46.03	10.79	0	37.2		-10	55
20415		45.99	10.79	0	37.2		-10	55
20420		45.99	10.79	0	37.2		-10	55
20435		45.95	10.79	0	37.2		-10	55
20455		45.26	10.79	0	37.2		-10	55
20475		45.05	10.79	0	37.2		-10	55
20480		45.05	10.79	0	37.2		-10	55
20495		44.97	10.79	0	37.2		-10	55
20515		44.96	10.79	0	37.2		-10	55
20535		44.63	10.79	0	37.2		-10	55
20545		44.63	10.79	0	37.2		-10	55
20555		44.4	10.79	0	37.2		-10	55
20575		44.25	10.79	0	37.2		-10	55
20595		43.94	10.79	0	37.2		-10	55
20605		43.94	10.79	0	37.2		-10	55
20615		43.99	10.79	0	37.2		-10	55
20635		43.64	10.79	0	37.2		-10	55
20655		43.18	10.79	0	37.2		-10	55
20670		43.18	10.79	0	37.2		-10	55
20675		42.91	10.79	0	37.2		-10	55
20695		42.95	10.79	0	37.2		-10	55
20715		42.83	10.79	0	37.2		-10	55
20730		42.83	10.79	0	37.2		-10	55
20735		42.49	10.79	0	37.2		-10	55
20755		42.16	10.79	0	37.2		-10	55
20775		42	10.79	0	37.2		-10	55
20795		41.92	10.79	0	37.2		-10	55
20815		41.84	10.79	0	37.2		-10	55
20835		41.62	10.79	0	37.2		-10	55
20855		41.22	10.79	0	37.2		-10	55
20875		40.86	10.79	0	37.2		-10	55
20895		41.08	10.79	0	37.2		-10	55
20915		40.99	10.79	0	37.2		-10	55
20935		40.7	10.79	0	37.2		-10	55
20955		40.42	10.79	0	37.2		-10	55
20975		40.07	10.79	0	37.2		-10	55
20980		40.07	10.96	0	37.2		-10	55
20995		40.13	10.96	0	37.2		-10	55
21015		40.1	10.96	0	37.2		-10	55
21035		39.89	10.96	0	37.2		-10	55
21040		39.89	10.96	0	37.2		-10	55
21055		39.48	10.96	0	37.2		-10	55
21075		39.34	10.96	0	37.2		-10	55
21095		39.36	10.96	0	37.2		-10	55
21105		39.36	10.96	0	37.2		-10	55
21115		39.34	10.96	0	37.2		-10	55
21135		39.21	10.96	0	37.2		-10	55
21155		38.6	10.96	0	37.2		-10	55
21170		38.6	10.96	0	37.2		-10	55
21175		38.51	10.96	0	37.2		-10	55
21195		38.62	10.96	0	37.2		-10	55
21215		38.58	10.96	0	37.2		-10	55
21230		38.58	10.96	0	37.2		-10	55
21235		38.42	10.96	0	37.2		-10	55
21255		38.02	10.96	0	37.2		-10	55
21275		37.94	10.96	0	37.2		-10	55
21290		37.94	10.96	0	37.2		-10	55
21295		38.12	10.96	0	37.2		-10	55
21315		38.07	10.96	0	37.2		-10	55
21335		37.98	10.96	0	37.2		-10	55
21355		37.57	10.96	0	37.2		-10	55
21375		37.45	10.96	0	37.2		-10	55
21395		37.62	10.96	0	37.2		-10	55
21415		37.63	10.96	0	37.2		-10	55
21435		37.48	10.96	0	37.2		-10	55
21455		37.32	10.96	0	37.2		-10	55
21475		37.24	10.96	0	37.2		-10	55
21480		37.24	10.86	0	37.2		-10	55
21495		37.43	10.86	0	37.2		-10	55
21515		37.56	10.86	0	37.2		-10	55
21535		37.43	10.86	0	37.2		-10	55
21540		37.43	10.86	0	37.2		-10	55
21555		37.14	10.86	0	37.2		-10	55
21575		37.31	10.86	0	37.2		-10	55
21595		37.42	10.86	0	37.2		-10	55
21605		37.42	10.86	0	37.2		-10	55
21615		37.58	10.86	0	37.2		-10	55
21635		37.45	10.86	0	37.2		-10	55
21655		37.28	10.86	0	37.2		-10	55
21665		37.28	10.86	0	37.2		-10	55
21675		37.24	10.86	0	37.2		-10	55
21695		37.65	10.86	0	37.2		-10	55
21715		37.75	10.86	0	37.2		-10	55
21730		37.75	10.86	0	37.2		-10	55
21735		37.71	10.86	0	37.2		-10	55
21755		37.66	10.86	0	37.2		-10	55
21775		37.84	10.86	0	37.2		-10	55
21790		37.84	10.86	0	37.2		-10	55
21795		38.12	10.86	0	37.2		-10	55
21815		38.4	10.86	0	37.2		-10	55
21835		38.35	10.86	0	37.2		-10	55
21855		38.34	10.86	0	37.2		-10	55
21875		38.57	10.86	0	37.2		-10	55
21895		38.91	10.86	0	37.2		-10	55
21915		39.21	10.86	0	37.2		-10	55
21935		39.19	10.86	0	37.2		-10	55
21955		39.2	10.86	0	37.2		-10	55
21975		39.44	10.86	0	37.2		-10	55
21980		39.44	10.94	0	37.2		-10	55
21995		39.9	10.94	0	37.2		-10	55
22015		40.2	10.94	0	37.2		-10	55
22035		40.36	10.94	0	37.2		-10	55
22040		40.36	10.94	0	37.2		-10	55
22055		40.32	10.94	0	37.2		-10	55
22075		40.62	10.94	0	37.2		-10	55
22095		41.04	10.94	0	37.2		-10	55
22105		41.04	10.94	0	37.2		-10	55
22115		41.32	10.94	0	37.2		-10	55
22135		41.4	10.94	0	37.2		-10	55
22155		41.37	10.94	0	37.2		-10	55
22165		41.37	10.94	0	37.2		-10	55
22175		41.77	10.94	0	37.2		-10	55
22195		42.24	10.94	0	37.2		-10	55
22215		42.48	10.94	0	37.2		-10	55
22230		42.48	10.94	0	37.2		-10	55
22235		42.52	10.94	0	37.2		-10	55
22255		42.58	10.94	0	37.2		-10	55
22275		42.75	10.94	0	37.2		-10	55
22290		42.75	10.94	0	37.2		-10	55
22295		43.21	10.94	0	37.2		-10	55
22315		43.52	10.94	0	37.2		-10	55
22335		43.56	10.94	0	37.2		-10	55
22350		43.56	10.94	0	37.2		-10	55
22355		43.56	10.94	0	37.2		-10	55
22375		43.87	10.94	0	37.2		-10	55
22395		44.2	10.94	0	37.2		-10	55
22415		44.35	10.94	0	37.2		-10	55
22435		44.57	10.94	0	37.2		-10	55
22455		44.36	10.94	0	37.2		-10	55
22475		44.71	10.94	0	37.2		-10	55
22480		44.71	11.04	0	37.2		-10	55
22495		45.22	11.04	0	37.2		-10	55
22515		45.34	11.04	0	37.2		-10	55
22535		45.32	11.04	0	37.2		-10	55
22540		45.32	11.04	0	37.2		-10	55
22555		45.35	11.04	0	37.2		-10	55
22575		45.49	11.04	0	37.2		-10	55
22595		46.05	11.04	0	37.2		-10	55
22600		46.05	11.04	0	37.2		-10	55
22615		46.21	11.04	0	37.2		-10	55
22635		46.09	11.04	0	37.2		-10	55
22655		46.01	11.04	0	37.2		-10	55
22665		46.01	11.04	0	37.2		-10	55
22675		46.24	11.04	0	37.2		-10	55
22695		46.6	11.04	0	37.2		-10	55
22715		46.74	11.04	0	37.2		-10	55
22725		46.74	11.04	0	37.2		-10	55
22735		46.57	11.04	0	37.2		-10	55
22755		46.54	11.04	0	37.2		-10	55
22775		46.76	11.04	0	37.2		-10	55
22790		46.76	11.04	0	37.2		-10	55
22795		47.27	11.04	0	37.2		-10	55
22815		47.14	11.04	0	37.2		-10	55
22835		46.97	11.04	0	37.2		-10	55
22850		46.97	11.04	0	37.2		-10	55
22855		46.79	11.04	0	37.2		-10	55
22875		46.95	11.04	0	37.2		-10	55
22895		47.17	11.04	0	37.2		-10	55
22915		47.23	11.04	0	37.2		-10	55
22935		47.08	11.04	0	37.2		-10	55
22955		46.79	11.04	0	37.2		-10	55
22975		46.94	11.04	0	37.2		-10	55
22995		47.32	11.04	0	37.2		-10	55
23015		47.09	11.04	0	37.2		-10	55
23035		46.77	11.04	0	37.2		-10	55
23040		46.77	11.02	0	37.2		-10	55
23055		46.36	11.02	0	37.2		-10	55
23075		46.63	11.02	0	37.2		-10	55
23095		46.72	11.02	0	37.2		-10	55
23100		46.72	11.02	0	37.2		-10	55
23115		46.44	11.02	0	37.2		-10	55
23135		46.2	11.02	0	37.2		-10	55
23155		45.72	11.02	0	37.2		-10	55
23165		45.72	11.02	0	37.2		-10	55
23175		45.71	11.02	0	37.2		-10	55
23195		45.69	11.02	0	37.2		-10	55
23215		45.6	11.02	0	37.2		-10	55
23225		45.6	11.02	0	37.2		-10	55
23235		45.03	11.02	0	37.2		-10	55
23255		44.74	11.02	0	37.2		-10	55
23275		44.96	11.02	0	37.2		-10	55
23290		44.96	11.02	0	37.2		-10	55
23295		44.77	11.02	0	37.2		-10	55
23315		44.59	11.02	0	37.2		-10	55
23335		43.96	11.02	0	37.2		-10	55
23350		43.96	11.02	0	37.2		-10	55
23355		43.6	11.02	0	37.2		-10	55
23375		43.71	11.02	0	37.2		-10	55
23395		43.67	11.02	0	37.2		-10	55
23415		43.48	11.02	0	37.2		-10	55
23435		43.09	11.02	0	37.2		-10	55
23455		42.74	11.02	0	37.2		-10	55
23475		42.64	11.02	0	37.2		-10	55
23495		42.54	11.02	0	37.2		-10	55
23515		42.35	11.02	0	37.2		-10	55
23535		42.16	11.02	0	37.2		-10	55
23540		42.16	11.17	0	37.2		-10	55
23555		41.78	11.17	0	37.2		-10	55
23575		41.8	11.17	0	37.2		-10	55
23595		41.74	11.17	0	37.2		-10	55
23600		41.74	11.17	0	37.2		-10	55
23615		41.54	11.17	0	37.2		-10	55
23635		40.97	11.17	0	37.2		-10	55
23655		40.63	11.17	0	37.2		-10	55
23665		40.63	11.17	0	37.2		-10	55
23675		40.83	11.17	0	37.2		-10	55
23695		40.86	11.17	0	37.2		-10	55
23715		40.56	11.17	0	37.2		-10	55
23725		40.56	11.17	0	37.2		-10	55
23735		40.16	11.17	0	37.2		-10	55
23755		39.93	11.17	0	37.2		-10	55
23775		39.91	11.17	0	37.2		-10	55
23790		39.91	11.17	0	37.2		-10	55
23795		40.01	11.17	0	37.2		-10	55
23815		39.64	11.17	0	37.2		-10	55
23835		39.44	11.17	0	37.2		-10	55
23850		39.44	11.17	0	37.2		-10	55
23855		39.21	11.17	0	37.2		-10	55
23875		39.11	11.17	0	37.2		-10	55
23895		39.26	11.17	0	37.2		-10	55
23910		39.26	11.17	0	37.2		-10	55
23915		38.83	11.17	0	37.2		-10	55
23935		38.64	11.17	0	37.2		-10	55
23955		38.42	11.17	0	37.2		-10	55
23975		38.36	11.17	0	37.2		-10	55
23995		38.37	11.17	0	37.2		-10	55
24015		38.41	11.17	0	37.2		-10	55
24035		37.87	11.17	0	37.2		-10	55
24055		37.68	11.17	0	37.2		-10	55
24075		37.82	11.17	0	37.2		-10	55
24095		37.99	11.17	0	37.2		-10	55
24100		37.99	11.11	0	37.2		-10	55
24115		37.72	11.11	0	37.2		-10	55
24135		37.59	11.11	0	37.2		-10	55
24155		37.38	11.11	0	37.2		-10	55
24160		37.38	11.11	0	37.2		-10	55
24175		37.34	11.11	0	37.2		-10	55
24195		37.59	11.11	0	37.2		-10	55
24215		37.52	11.11	0	37.2		-10	55
24225		37.52	11.11	0	37.2		-10	55
24235		37.2	11.11	0	37.2		-10	55
24255		37.2	11.11	0	37.2		-10	55
24275		37.29	11.11	0	37.2		-10	55
24285		37.29	11.11	0	37.2		-10	55
24295		37.59	11.11	0	37.2		-10	55
24315		37.35	11.11	0	37.2		-10	55
24335		37.23	11.11	0	37.2		-10	55
24350		37.23	11.11	0	37.2		-10	55
24355		37.19	11.11	0	37.2		-10	55
24375		37.3	11.11	0	37.2		-10	55
24395		37.63	11.11	0	37.2		-10	55
24410		37.63	11.11	0	37.2		-10	55
24415		37.6	11.11	0	37.2		-10	55
24435		37.42	11.11	0	37.2		-10	55
24455		37.38	11.11	0	37.2		-10	55
24475		37.68	11.11	0	37.2		-10	55
24495		37.83	11.11	0	37.2		-10	55
24515		37.86	11.11	0	37.2		-10	55
24535		37.87	11.11	0	37.2		-10	55
24555		37.9	11.11	0	37.2		-10	55
24575		38.13	11.11	0	37.2		-10	55
24595		38.4	11.11	0	37.2		-10	55
24600		38.4	11.09	0	37.2		-10	55
24615		38.52	11.09	0	37.2		-10	55
24635		38.61	11.09	0	37.2		-10	55
24655		38.67	11.09	0	37.2		-10	55
24660		38.67	11.09	0	37.2		-10	55
24675		38.94	11.09	0	37.2		-10	55
24695		39.33	11.09	0	37.2		-10	55
24715		39.45	11.09	0	37.2		-10	55
24725		39.45	11.09	0	37.2		-10	55
24735		39.39	11.09	0	37.2		-10	55
24755		39.61	11.09	0	37.2		-10	55
24775		39.9	11.09	0	37.2		-10	55
24785		39.9	11.09	0	37.2		-10	55
24795		40.4	11.09	0	37.2		-10	55
24815		40.49	11.09	0	37.2		-10	55
24835		40.59	11.09	0	37.2		-10	55
24850		40.59	11.09	0	37.2		-10	55
24855		40.76	11.09	0	37.2		-10	55
24875		41.23	11.09	0	37.2		-10	55
24895		41.47	11.09	0	37.2		-10	55
24910		41.47	11.09	0	37.2		-10	55
24915		41.71	11.09	0	37.2		-10	55
24935		41.57	11.09	0	37.2		-10	55
24955		41.87	11.09	0	37.2		-10	55
24975		42.32	11.09	0	37.2		-10	55
24995		42.64	11.09	0	37.2		-10	55
25015		42.73	11.09	0	37.2		-10	55
25035		42.6	11.09	0	37.2		-10	55
25055		42.86	11.09	0	37.2		-10	55
25075		43.1	11.09	0	37.2		-10	55
25095		43.66	11.09	0	37.2		-10	55
25100		43.66	11.27	0	37.2		-10	55
25115		43.65	11.27	0	37.2		-10	55
25135		43.64	11.27	0	37.2		-10	55
25155		44.01	11.27	0	37.2		-10	55
25160		44.01	11.27	0	37.2		-10	55
25175		44.28	11.27	0	37.2		-10	55
25195		44.6	11.27	0	37.2		-10	55
25215		44.64	11.27	0	37.2		-10	55
25220		44.64	11.27	0	37.2		-10	55
25235		44.6	11.27	0	37.2		-10	55
25255		45.11	11.27	0	37.2		-10	55
25275		45.24	11.27	0	37.2		-10	55
25285		45.24	11.27	0	37.2		-10	55
25295		45.55	11.27	0	37.2		-10	55
25315		45.49	11.27	0	37.2		-10	55
25335		45.44	11.27	0	37.2		-10	55
25345		45.44	11.27	0	37.2		-10	55
25355		45.7	11.27	0	37.2		-10	55
25375		46.24	11.27	0	37.2		-10	55
25395		46.46	11.27	0	37.2		-10	55
25410		46.46	11.27	0	37.2		-10	55
25415		46.4	11.27	0	37.2		-10	55
25435		46.06	11.27	0	37.2		-10	55
25455		46.43	11.27	0	37.2		-10	55
25470		46.43	11.27	0	37.2		-10	55
25475		46.49	11.27	0	37.2		-10	55
25495		46.82	11.27	0	37.2		-10	55
25515		46.73	11.27	0	37.2		-10	55
25535		46.74	11.27	0	37.2		-10	55
25555		46.78	11.27	0	37.2		-10	55
25575		47.02	11.27	0	37.2		-10	55
25595		47.29	11.27	0	37.2		-10	55
25615		47.07	11.27	0	37.2		-10	55
25635		46.77	11.27	0	37.2		-10	55
25655		46.87	11.27	0	37.2		-10	55
25660		46.87	11.29	0	37.2		-10	55
25675		47.24	11.29	0	37.2		-10	55
25695		47.22	11.29	0	37.2		-10	55
25715		47.09	11.29	0	37.2		-10	55
25720		47.09	11.29	0	37.2		-10	55
25735		46.84	11.29	0	37.2		-10	55
25755		46.81	11.29	0	37.2		-10	55
25775		46.92	11.29	0	37.2		-10	55
25785		46.92	11.29	0	37.2		-10	55
25795		47	11.29	0	37.2		-10	55
25815		46.74	11.29	0	37.2		-10	55
25835		46.48	11.29	0	37.2		-10	55
25845		46.48	11.29	0	37.2		-10	55
25855		46.37	11.29	0	37.2		-10	55
25875		46.2	11.29	0	37.2		-10	55
25895		46.47	11.29	0	37.2		-10	55
25910		46.47	11.29	0	37.2		-10	55
25915		46.05	11.29	0	37.2		-10	55
25935		45.69	11.29	0	37.2		-10	55
25955		45.59	11.29	0	37.2		-10	55
25970		45.59	11.29	0	37.2		-10	55
25975		45.48	11.29	0	37.2		-10	55
25995		45.44	11.29	0	37.2		-10	55
26015		45.02	11.29	0	37.2		-10	55
26035		44.6	11.29	0	37.2		-10	55
26055		44.48	11.29	0	37.2		-10	55
26075		44.33	11.29	0	37.2		-10	55
26095		44.41	11.29	0	37.2		-10	55
26115		44.05	11.29	0	37.2		-10	55
26135		43.59	11.29	0	37.2		-10	55
26155		43.38	11.29	0	37.2		-10	55
26160		43.38	11.49	0	37.2		-10	55
26175		43.44	11.49	0	37.2		-10	55
26195		43.27	11.49	0	37.2		-10	55
26215		42.99	11.49	0	37.2		-10	55
26220		42.99	11.49	0	37.2		-10	55
26235		42.54	11.49	0	37.2		-10	55
26255		42.38	11.49	0	37.2		-10	55
26275		42.34	11.49	0	37.2		-10	55
26285		42.34	11.49	0	37.2		-10	55
26295		42.34	11.49	0	37.2		-10	55
26315		42.07	11.49	0	37.2		-10	55
26335		41.54	11.49	0	37.2		-10	55
26345		41.54	11.49	0	37.2		-10	55
26355		41.45	11.49	0	37.2		-10	55
26375		41.43	11.49	0	37.2		-10	55
26395		41.46	11.49	0	37.2		-10	55
26410		41.46	11.49	0	37.2		-10	55
26415		41.07	11.49	0	37.2		-10	55
26435		40.69	11.49	0	37.2		-10	55
26455		40.61	11.49	0	37.2		-10	55
26470		40.61	11.49	0	37.2		-10	55
26475		40.63	11.49	0	37.2		-10	55
26495		40.54	11.49	0	37.2		-10	55
26515		40.34	11.49	0	37.2		-10	55
26535		39.71	11.49	0	37.2		-10	55
26555		39.75	11.49	0	37.2		-10	55
26575		39.81	11.49	0	37.2		-10	55
26595		39.67	11.49	0	37.2		-10	55
26615		39.46	11.49	0	37.2		-10	55
26635		38.88	11.49	0	37.2		-10	55
26655		38.86	11.49	0	37.2		-10	55
26675		39.02	11.49	0	37.2		-10	55
26695		38.88	11.49	0	37.2		-10	55
26715		38.64	11.49	0	37.2		-10	55
26720		38.64	11.34	0	37.2		-10	55
26735		38.37	11.34	0	37.2		-10	55
26755		38.12	11.34	0	37.2		-10	55
26775		38.26	11.34	0	37.2		-10	55
26780		38.26	11.34	0	37.2		-10	55
26795		38.17	11.34	0	37.2		-10	55
26815		37.99	11.34	0	37.2		-10	55
26835		37.68	11.34	0	37.2		-10	55
26845		37.68	11.34	0	37.2		-10	55
26855		37.64	11.34	0	37.2		-10	55
26875		37.74	11.34	0	37.2		-10	55
26895		37.67	11.34	0	37.2		-10	55
26905		37.67	11.34	0	37.2		-10	55
26915		37.59	11.34	0	37.2		-10	55
26935		37.29	11.34	0	37.2		-10	55
26955		37.44	11.34	0	37.2		-10	55
26970		37.44	11.34	0	37.2		-10	55
26975		37.51	11.34	0	37.2		-10	55
26995		37.51	11.34	0	37.2		-10	55
27015		37.35	11.34	0	37.2		-10	55
27030		37.35	11.34	0	37.2		-10	55
27035		37.07	11.34	0	37.2		-10	55
27055		37.29	11.34	0	37.2		-10	55
27075		37.28	11.34	0	37.2		-10	55
27095		37.39	11.34	0	37.2		-10	55
27115		37.21	11.34	0	37.2		-10	55
27135		37.01	11.34	0	37.2		-10	55
27155		37.23	11.34	0	37.2		-10	55
27175		37.51	11.34	0	37.2		-10	55
27195		37.6	11.34	0	37.2		-10	55
27215		37.5	11.34	0	37.2		-10	55
27220		37.5	11.44	0	37.2		-10	55
27235		37.56	11.44	0	37.2		-10	55
27255		37.6	11.44	0	37.2		-10	55
27275		38	11.44	0	37.2		-10	55
27280		38	11.44	0	37.2		-10	55
27295		38.15	11.44	0	37.2		-10	55
27315		38.07	11.44	0	37.2		-10	55
27335		38.09	11.44	0	37.2		-10	55
27345		38.09	11.44	0	37.2		-10	55
27355		38.3	11.44	0	37.2		-10	55
27375		38.62	11.44	0	37.2		-10	55
27395		38.84	11.44	0	37.2		-10	55
27405		38.84	11.44	0	37.2		-10	55
27415		38.87	11.44	0	37.2		-10	55
27435		39.06	11.44	0	37.2		-10	55
27455		39.35	11.44	0	37.2		-10	55
27470		39.35	11.44	0	37.2		-10	55
27475		39.6	11.44	0	37.2		-10	55
27495		39.76	11.44	0	37.2		-10	55
27515		39.85	11.44	0	37.2		-10	55
27530		39.85	11.44	0	37.2		-10	55
27535		39.89	11.44	0	37.2		-10	55
27555		40.32	11.44	0	37.2		-10	55
27575		40.93	11.44	0	37.2		-10	55
27595		40.99	11.44	0	37.2		-10	55
27615		40.93	11.44	0	37.2		-10	55
27635		41.09	11.44	0	37.2		-10	55
27655		41.47	11.44	0	37.2		-10	55
27675		41.87	11.44	0	37.2		-10	55
27695		42	11.44	0	37.2		-10	55
27715		42.09	11.44	0	37.2		-10	55
27720		42.09	11.44	0	37.2		-10	55
27735		42.13	11.44	0	37.2		-10	55
27755		42.46	11.44	0	37.2		-10	55
27775		43.01	11.44	0	37.2		-10	55
27780		43.01	11.44	0	37.2		-10	55
27795		43.19	11.44	0	37.2		-10	55
27815		43.09	11.44	0	37.2		-10	55
27835		43.22	11.44	0	37.2		-10	55
27840		43.22	11.44	0	37.2		-10	55
27855		43.73	11.44	0	37.2		-10	55
27875		43.98	11.44	0	37.2		-10	55
27895		43.93	11.44	0	37.2		-10	55
27905		43.93	11.44	0	37.2		-10	55
27915		44.05	11.44	0	37.2		-10	55
27935		44.13	11.44	0	37.2		-10	55
27955		44.45	11.44	0	37.2		-10	55
27965		44.45	11.44	0	37.2		-10	55
27975		44.83	11.44	0	37.2		-10	55
27995		44.84	11.44	0	37.2		-10	55
28015		44.97	11.44	0	37.2		-10	55
28030		44.97	11.44	0	37.2		-10	55
28035		45.09	11.44	0	37.2		-10	55
28055		45.3	11.44	0	37.2		-10	55
28075		45.79	11.44	0	37.2		-10	55
28095		45.9	11.44	0	37.2		-10	55
28115		45.88	11.44	0	37.2		-10	55
28135		45.74	11.44	0	37.2		-10	55
28155		46.09	11.44	0	37.2		-10	55
28175		46.58	11.44	0	37.2		-10	55
28195		46.39	11.44	0	37.2		-10	55
28215		46.43	11.44	0	37.2		-10	55
28235		46.43	11.44	0	37.2		-10	55
28255		46.88	11.44	0	37.2		-10	55
28275		46.97	11.44	0	37.2		-10	55
28280		46.97	11.5	0	37.2		-10	55
28295		46.78	11.5	0	37.2		-10	55
28315		46.63	11.5	0	37.2		-10	55
28335		46.6	11.5	0	37.2		-10	55
28340		46.6	11.5	0	37.2		-10	55
28355		47.03	11.5	0	37.2		-10	55
28375		47.17	11.5	0	37.2		-10	55
28395		47.08	11.5	0	37.2		-10	55
28405		47.08	11.5	0	37.2		-10	55
28415		46.81	11.5	0	37.2		-10	55
28435		46.68	11.5	0	37.2		-10	55
28455		47.01	11.5	0	37.2		-10	55
28465		47.01	11.5	0	37.2		-10	55
28475		47.06	11.5	0	37.2		-10	55
28495		47.02	11.5	0	37.2		-10	55
28515		46.87	11.5	0	37.2		-10	55
28530		46.87	11.5	0	37.2		-10	55
28535		46.71	11.5	0	37.2		-10	55
28555		46.64	11.5	0	37.2		-10	55
28575		46.68	11.5	0	37.2		-10	55
28590		46.68	11.5	0	37.2		-10	55
28595		46.87	11.5	0	37.2		-10	55
28615		46.43	11.5	0	37.2		-10	55
28635		45.98	11.5	0	37.2		-10	55
28655		46.24	11.5	0	37.2		-10	55
28675		46.05	11.5	0	37.2		-10	55
28695		45.92	11.5	0	37.2		-10	55
28715		45.44	11.5	0	37.2		-10	55
28735		45.14	11.5	0	37.2		-10	55
28755		45.09	11.5	0	37.2		-10	55
28775		45.02	11.5	0	37.2		-10	55
28780		45.02	11.47	0	37.2		-10	55
28795		44.89	11.47	0	37.2		-10	55
28815		44.4	11.47	0	37.2		-10	55
28835		43.98	11.47	0	37.2		-10	55
28840		43.98	11.47	0	37.2		-10	55
28855		44.17	11.47	0	37.2		-10	55
28875		43.99	11.47	0	37.2		-10	55
28895		43.74	11.47	0	37.2		-10	55
28905		43.74	11.47	0	37.2		-10	55
28915		43.33	11.47	0	37.2		-10	55
28935		42.82	11.47	0	37.2		-10	55
28955		42.95	11.47	0	37.2		-10	55
28965		42.95	11.47	0	37.2		-10	55
28975		42.91	11.47	0	37.2		-10	55
28995		42.82	11.47	0	37.2		-10	55
29015		42.28	11.47	0	37.2		-10	55
29030		42.28	11.47	0	37.2		-10	55
29035		42.02	11.47	0	37.2		-10	55
29055		41.98	11.47	0	37.2		-10	55
29075		42.1	11.47	0	37.2		-10	55
29090		42.1	11.47	0	37.2		-10	55
29095		41.71	11.47	0	37.2		-10	55
29115		41.31	11.47	0	37.2		-10	55
29135		41.08	11.47	0	37.2		-10	55
29150		41.08	11.47	0	37.2		-10	55
29155		41.02	11.47	0	37.2		-10	55
29175		41.13	11.47	0	37.2		-10	55
29195		40.81	11.47	0	37.2		-10	55
29215		40.52	11.47	0	37.2		-10	55
29235		40.18	11.47	0	37.2		-10	55
29255		40.24	11.47	0	37.2		-10	55
29275		40.2	11.47	0	37.2		-10	55
29280		40.2	11.44	0	37.2		-10	55
29295		40.06	11.44	0	37.2		-10	55
29315		39.53	11.44	0	37.2		-10	55
29335		39.38	11.44	0	37.2		-10	55
29340		39.38	11.44	0	37.2		-10	55
29355		39.36	11.44	0	37.2		-10	55
29375		39.43	11.44	0	37.2		-10	55
29395		39.12	11.44	0	37.2		-10	55
29405		39.12	11.44	0	37.2		-10	55
29415		38.83	11.44	0	37.2		-10	55
29435		38.58	11.44	0	37.2		-10	55
29455		38.59	11.44	0	37.2		-10	55
29465		38.59	11.44	0	37.2		-10	55
29475		38.62	11.44	0	37.2		-10	55
29495		38.38	11.44	0	37.2		-10	55
29515		38.02	11.44	0	37.2		-10	55
29525		38.02	11.44	0	37.2		-10	55
29535		38.02	11.44	0	37.2		-10	55
29555		38.05	11.44	0	37.2		-10	55
29575		38.14	11.44	0	37.2		-10	55
29590		38.14	11.44	0	37.2		-10	55
29595		37.88	11.44	0	37.2		-10	55
29615		37.65	11.44	0	37.2		-10	55
29635		37.46	11.44	0	37.2		-10	55
29650		37.46	11.44	0	37.2		-10	55
29655		37.64	11.44	0	37.2		-10	55
29675		37.68	11.44	0	37.2		-10	55
29695		37.58	11.44	0	37.2		-10	55
29715		37.18	11.44	0	37.2		-10	55
29735		37.11	11.44	0	37.2		-10	55
29755		37.31	11.44	0	37.2		-10	55
29775		37.4	11.44	0	37.2		-10	55
29795		37.4	11.44	0	37.2		-10	55
29815		37.11	11.44	0	37.2		-10	55
29835		37.09	11.44	0	37.2		-10	55
29840		37.09	11.54	0	37.2		-10	55
29855		37.35	11.54	0	37.2		-10	55
29875		37.5	11.54	0	37.2		-10	55
29895		37.4	11.54	0	37.2		-10	55
29900		37.4	11.54	0	37.2		-10	55
29915		37.23	11.54	0	37.2		-10	55
29935		37.38	11.54	0	37.2		-10	55
29955		37.64	11.54	0	37.2		-10	55
29965		37.64	11.54	0	37.2		-10	55
29975		37.84	11.54	0	37.2		-10	55
29995		38.01	11.54	0	37.2		-10	55
30015		37.87	11.54	0	37.2		-10	55
30025		37.87	11.54	0	37.2		-10	55
30035		37.94	11.54	0	37.2		-10	55
30055		38.14	11.54	0	37.2		-10	55
30075		38.49	11.54	0	37.2		-10	55
30090		38.49	11.54	0	37.2		-10	55
30095		38.53	11.54	0	37.2		-10	55
30115		38.61	11.54	0	37.2		-10	55
30135		38.77	11.54	0	37.2		-10	55
30150		38.77	11.54	0	37.2		-10	55
30155		39.13	11.54	0	37.2		-10	55
30175		39.57	11.54	0	37.2		-10	55
30195		39.6	11.54	0	37.2		-10	55
30215		39.55	11.54	0	37.2		-10	55
30235		39.77	11.54	0	37.2		-10	55
30255		40.15	11.54	0	37.2		-10	55
30275		40.71	11.54	0	37.2		-10	55
30295		40.79	11.54	0	37.2		-10	55
30315		40.73	11.54	0	37.2		-10	55
30335		40.93	11.54	0	37.2		-10	55
30340		40.93	11.64	0	37.2		-10	55
30355		41.39	11.64	0	37.2		-10	55
30375		41.62	11.64	0	37.2		-10	55
30395		41.84	11.64	0	37.2		-10	55
30400		41.84	11.64	0	37.2		-10	55
30415		41.78	11.64	0	37.2		-10	55
30435		41.98	11.64	0	37.2		-10	55
30455		42.48	11.64	0	37.2		-10	55
30465		42.48	11.64	0	37.2		-10	55
30475		42.78	11.64	0	37.2		-10	55
30495		42.96	11.64	0	37.2		-10	55
30515		42.89	11.64	0	37.2		-10	55
30525		42.89	11.64	0	37.2		-10	55
30535		43.12	11.64	0	37.2		-10	55
30555		43.63	11.64	0	37.2		-10	55
30575		43.7	11.64	0	37.2		-10	55
30590		43.7	11.64	0	37.2		-10	55
30595		43.96	11.64	0	37.2		-10	55
30615		43.92	11.64	0	37.2		-10	55
30635		44.11	11.64	0	37.2		-10	55
30650		44.11	11.64	0	37.2		-10	55
30655		44.33	11.64	0	37.2		-10	55
30675		44.74	11.64	0	37.2		-10	55
30695		44.76	11.64	0	37.2		-10	55
30715		44.62	11.64	0	37.2		-10	55
30735		44.95	11.64	0	37.2		-10	55
30755		45.28	11.64	0	37.2		-10	55
30775		45.64	11.64	0	37.2		-10	55
30795		45.66	11.64	0	37.2		-10	55
30815		45.4	11.64	0	37.2		-10	55
30835		45.82	11.64	0	37.2		-10	55
30855		46.07	11.64	0	37.2		-10	55
30875		46.2	11.64	0	37.2		-10	55
30895		46.21	11.64	0	37.2		-10	55
30900		46.21	11.42	0	37.2		-10	55
30915		46.22	11.42	0	37.2		-10	55
30935		46.22	11.42	0	37.2		-10	55
30955		46.48	11.42	0	37.2		-10	55
30960		46.48	11.42	0	37.2		-10	55
30975		47.11	11.42	0	37.2		-10	55
30995		46.84	11.42	0	37.2		-10	55
31015		46.54	11.42	0	37.2		-10	55
31025		46.54	11.42	0	37.2		-10	55
31035		46.77	11.42	0	37.2		-10	55
31055		46.91	11.42	0	37.2		-10	55
31075		47.08	11.42	0	37.2		-10	55
31085		47.08	11.42	0	37.2		-10	55
31095		47.1	11.42	0	37.2		-10	55
31115		46.66	11.42	0	37.2		-10	55
31135		46.8	11.42	0	37.2		-10	55
31150		46.8	11.42	0	37.2		-10	55
31155		47.04	11.42	0	37.2		-10	55
31175		47.15	11.42	0	37.2		-10	55
31195		46.89	11.42	0	37.2		-10	55
31210		46.89	11.42	0	37.2		-10	55
31215		46.57	11.42	0	37.2		-10	55
31235		46.55	11.42	0	37.2		-10	55
31255		46.76	11.42	0	37.2		-10	55
31275		46.7	11.42	0	37.2		-10	55
31295		46.39	11.42	0	37.2		-10	55
31315		46.28	11.42	0	37.2		-10	55
31335		45.89	11.42	0	37.2		-10	55
31355		45.91	11.42	0	37.2		-10	55
31375		45.78	11.42	0	37.2		-10	55
31395		45.6	11.42	0	37.2		-10	55
31400		45.6	11.49	0	37.2		-10	55
31415		45.06	11.49	0	37.2		-10	55
31435		44.85	11.49	0	37.2		-10	55
31455		44.82	11.49	0	37.2		-10	55
31460		44.82	11.49	0	37.2		-10	55
31475		44.67	11.49	0	37.2		-10	55
31495		44.48	11.49	0	37.2		-10	55
31515		43.97	11.49	0	37.2		-10	55
31525		43.97	11.49	0	37.2		-10	55
31535		43.73	11.49	0	37.2		-10	55
31555		43.9	11.49	0	37.2		-10	55
31575		43.82	11.49	0	37.2		-10	55
31585		43.82	11.49	0	37.2		-10	55
31595		43.42	11.49	0	37.2		-10	55
31615		42.96	11.49	0	37.2		-10	55
31635		42.67	11.49	0	37.2		-10	55
31650		42.67	11.49	0	37.2		-10	55
31655		42.9	11.49	0	37.2		-10	55
31675		42.69	11.49	0	37.2		-10	55
31695		42.35	11.49	0	37.2		-10	55
31710		42.35	11.49	0	37.2		-10	55
31715		41.85	11.49	0	37.2		-10	55
31735		41.77	11.49	0	37.2		-10	55
31755		41.73	11.49	0	37.2		-10	55
31775		41.69	11.49	0	37.2		-10	55
31795		41.41	11.49	0	37.2		-10	55
31815		40.79	11.49	0	37.2		-10	55
31835		40.93	11.49	0	37.2		-10	55
31855		40.89	11.49	0	37.2		-10	55
31875		40.83	11.49	0	37.2		-10	55
31895		40.5	11.49	0	37.2		-10	55
31900		40.5	11.62	0	37.2		-10	55
31915		40.26	11.62	0	37.2		-10	55
31935		39.98	11.62	0	37.2		-10	55
31955		39.96	11.62	0	37.2		-10	55
31960		39.96	11.62	0	37.2		-10	55
31975		40.06	11.62	0	37.2		-10	55
31995		39.61	11.62	0	37.2		-10	55
32015		39.26	11.62	0	37.2		-10	55
32025		39.26	11.62	0	37.2		-10	55
32035		39.1	11.62	0	37.2		-10	55
32055		39.26	11.62	0	37.2		-10	55
32075		39.09	11.62	0	37.2		-10	55
32085		39.09	11.62	0	37.2		-10	55
32095		38.86	11.62	0	37.2		-10	55
32115		38.46	11.62	0	37.2		-10	55
32135		38.35	11.62	0	37.2		-10	55
32145		38.35	11.62	0	37.2		-10	55
32155		38.32	11.62	0	37.2		-10	55
32175		38.47	11.62	0	37.2		-10	55
32195		38.09	11.62	0	37.2		-10	55
32210		38.09	11.62	0	37.2		-10	55
32215		37.86	11.62	0	37.2		-10	55
32235		37.9	11.62	0	37.2		-10	55
32255		37.93	11.62	0	37.2		-10	55
[truncated: 131 more rows]
