# Supplementary material for: Clinical identification of the stimulus intensity to measure temporal summation of second pain
Source: Sci Rep. 2022 Jul 28;12:12915. doi: 10.1038/s41598-022-17171-6 (PMC9334644; doi:10.1038/s41598-022-17171-6)
Supplement: Supplementary file 2 — Supplementary Information 2. [file 41598_2022_17171_MOESM2_ESM.zip › 65 PT1.xlsx]

## Sheet: Sheet1
Timestamp [msec]	Heater [C]	Tec [C]	Water [C]	COVAS	Baseline [C]	Events	LimiterMin [C]	LimiterMax [C]
50		38.3
70		38.47
90		38.57	9.72	0	38.2		-10	55
110		38.37	9.72	0	38.2		-10	55
130		38.17	9.72	0	38.2		-10	55
150		38.28	9.72	0	38.2		-10	55
155		38.28	9.72	0	38.2		-10	55
170		38.49	9.72	0	38.2		-10	55
190		38.66	9.72	0	38.2		-10	55
210		38.45	9.72	0	38.2		-10	55
215		38.45	9.72	0	38.2		-10	55
230		38.38	9.72	0	38.2		-10	55
250		38.32	9.72	0	38.2		-10	55
270		38.5	9.72	0	38.2		-10	55
275		38.5	9.72	0	38.2		-10	55
290		38.53	9.72	0	38.2		-10	55
310		38.39	9.72	0	38.2		-10	55
330		38.09	9.72	0	38.2		-10	55
340		38.09	9.72	0	38.2		-10	55
350		38.29	9.72	0	38.2		-10	55
370		38.4	9.72	0	38.2		-10	55
390		38.56	9.72	0	38.2		-10	55
400		38.56	9.72	0	38.2		-10	55
410		38.14	9.72	0	38.2		-10	55
430		38.07	9.72	0	38.2		-10	55
450		38.19	9.72	0	38.2		-10	55
465		38.19	9.72	0	38.2		-10	55
470		38.36	9.72	0	38.2		-10	55
490		38.38	9.72	0	38.2		-10	55
510		38.37	9.72	0	38.2		-10	55
525		38.37	9.72	0	38.2		-10	55
530		38.08	9.72	0	38.2		-10	55
550		38.12	9.72	0	38.2		-10	55
570		38.36	9.72	0	38.2		-10	55
590		38.36	9.92	0	38.2		-10	55
610		38.23	9.92	0	38.2		-10	55
630		38.04	9.92	0	38.2		-10	55
650		38.12	9.92	0	38.2		-10	55
670		38.2	9.92	0	38.2		-10	55
690		38.35	9.92	0	38.2		-10	55
710		38.31	9.92	0	38.2		-10	55
715		38.31	9.92	0	38.2		-10	55
730		37.95	9.92	0	38.2		-10	55
750		37.99	9.92	0	38.2		-10	55
770		38.33	9.92	0	38.2		-10	55
775		38.33	9.92	0	38.2		-10	55
790		38.29	9.92	0	38.2		-10	55
810		38.3	9.92	0	38.2		-10	55
830		38.03	9.92	0	38.2		-10	55
840		38.03	9.92	0	38.2		-10	55
850		38	9.92	0	38.2		-10	55
870		38.22	9.92	0	38.2		-10	55
890		38.41	9.92	0	38.2		-10	55
900		38.41	9.92	0	38.2		-10	55
910		38.17	9.92	0	38.2		-10	55
930		38	9.92	0	38.2		-10	55
950		38.07	9.92	0	38.2		-10	55
965		38.07	9.92	0	38.2		-10	55
970		38.27	9.92	0	38.2		-10	55
990		38.57	9.92	0	38.2		-10	55
1010		38.26	9.92	0	38.2		-10	55
1025		38.26	9.92	0	38.2		-10	55
1030		38.04	9.92	0	38.2		-10	55
1050		38.03	9.92	0	38.2		-10	55
1070		38.3	9.92	0	38.2		-10	55
1090		38.42	9.92	0	38.2		-10	55
1110		38.18	9.92	0	38.2		-10	55
1130		38.05	9.92	0	38.2		-10	55
1150		38.14	9.92	0	38.2		-10	55
1170		38.23	9.92	0	38.2		-10	55
1190		38.46	9.92	0	38.2		-10	55
1210		38.32	9.92	0	38.2		-10	55
1215		38.32	9.92	0	38.2		-10	55
1230		38.09	9.92	0	38.2		-10	55
1250		38.11	9.92	0	38.2		-10	55
1270		38.25	9.92	0	38.2		-10	55
1275		38.25	9.92	0	38.2		-10	55
1290		38.5	9.92	0	38.2		-10	55
1310		38.34	9.92	0	38.2		-10	55
1330		37.98	9.92	0	38.2		-10	55
1335		37.98	9.92	0	38.2		-10	55
1350		38.16	9.92	0	38.2		-10	55
1370		38.34	9.92	0	38.2		-10	55
1390		38.47	9.92	0	38.2		-10	55
1400		38.47	9.92	0	38.2		-10	55
1410		38.28	9.92	0	38.2		-10	55
1430		38.1	9.92	0	38.2		-10	55
1450		38.15	9.92	0	38.2		-10	55
1465		38.15	9.92	0	38.2		-10	55
1470		38.12	9.92	0	38.2		-10	55
1490		38.37	9.92	0	38.2		-10	55
1510		38.41	9.92	0	38.2		-10	55
1525		38.41	9.92	0	38.2		-10	55
1530		38.14	9.92	0	38.2		-10	55
1550		38.1	9.92	0	38.2		-10	55
1570		38.2	9.92	0	38.2		-10	55
1585		38.2	9.92	0	38.2		-10	55
1590		38.37	9.92	0	38.2		-10	55
1610		38.32	9.92	0	38.2		-10	55
1630		38.25	9.92	0	38.2		-10	55
1650		38.25	9.89	0	38.2		-10	55
1670		38.3	9.89	0	38.2		-10	55
1690		38.35	9.89	0	38.2		-10	55
1710		38.25	9.89	0	38.2		-10	55
1730		38.1	9.89	0	38.2		-10	55
1750		38.04	9.89	0	38.2		-10	55
1770		38.2	9.89	0	38.2		-10	55
1775		38.2	9.89	0	38.2		-10	55
1790		38.31	9.89	0	38.2		-10	55
1810		38.27	9.89	0	38.2		-10	55
1830		38.13	9.89	0	38.2		-10	55
1835		38.13	9.89	0	38.2		-10	55
1850		38.08	9.89	0	38.2		-10	55
1870		38.2	9.89	0	38.2		-10	55
1890		38.35	9.89	0	38.2		-10	55
1900		38.35	9.89	0	38.2		-10	55
1910		38.42	9.89	0	38.2		-10	55
1930		38.22	9.89	0	38.2		-10	55
1950		38.01	9.89	0	38.2		-10	55
1960		38.01	9.89	0	38.2		-10	55
1970		38.26	9.89	0	38.2		-10	55
1990		38.28	9.89	0	38.2		-10	55
2010		38.27	9.89	0	38.2		-10	55
2025		38.27	9.89	0	38.2		-10	55
2030		38.07	9.89	0	38.2		-10	55
2050		38.03	9.89	0	38.2		-10	55
2070		38.22	9.89	0	38.2		-10	55
2085		38.22	9.89	0	38.2		-10	55
2090		38.39	9.89	0	38.2		-10	55
2110		38.41	9.89	0	38.2		-10	55
2130		38.19	9.89	0	38.2		-10	55
2150		38.16	9.79	0	38.2		-10	55
2170		38.3	9.79	0	38.2		-10	55
2190		38.52	9.79	0	38.2		-10	55
2210		38.36	9.79	0	38.2		-10	55
2230		38.16	9.79	0	38.2		-10	55
2250		38.1	9.79	0	38.2		-10	55
2270		38.2	9.79	0	38.2		-10	55
2275		38.2	9.79	0	38.2		-10	55
2290		38.35	9.79	0	38.2		-10	55
2310		38.33	9.79	0	38.2		-10	55
2330		38.1	9.79	0	38.2		-10	55
2335		38.1	9.79	0	38.2		-10	55
2350		38.09	9.79	0	38.2		-10	55
2370		38.23	9.79	0	38.2		-10	55
2390		38.51	9.79	0	38.2		-10	55
2400		38.51	9.79	0	38.2		-10	55
2410		38.36	9.79	0	38.2		-10	55
2430		38.05	9.79	0	38.2		-10	55
2450		37.98	9.79	0	38.2		-10	55
2460		37.98	9.79	0	38.2		-10	55
2470		38.25	9.79	0	38.2		-10	55
2490		38.3	9.79	0	38.2		-10	55
2510		38.32	9.79	0	38.2		-10	55
2525		38.32	9.79	0	38.2		-10	55
2530		38.28	9.79	0	38.2		-10	55
2550		38.09	9.79	0	38.2		-10	55
2570		38.31	9.79	0	38.2		-10	55
2585		38.31	9.79	0	38.2		-10	55
2590		38.47	9.79	0	38.2		-10	55
2610		38.28	9.79	0	38.2		-10	55
2630		37.99	9.79	0	38.2		-10	55
2650		38.02	9.79	0	38.2		-10	55
2670		38.17	9.79	0	38.2		-10	55
2690		38.38	9.79	0	38.2		-10	55
2710		38.31	9.79	0	38.2		-10	55
2730		38.2	9.79	0	38.2		-10	55
2750		37.92	9.79	0	38.2		-10	55
2770		38.23	9.79	0	38.2		-10	55
2775		38.23	9.79	0	38.2		-10	55
2790		38.47	9.79	0	38.2		-10	55
2810		38.44	9.79	0	38.2		-10	55
2830		38.22	9.79	0	38.2		-10	55
2835		38.22	9.79	0	38.2		-10	55
2850		38.1	9.79	0	38.2		-10	55
2870		38.15	9.79	0	38.2		-10	55
2890		38.32	9.79	0	38.2		-10	55
2895		38.32	9.79	0	38.2		-10	55
2910		38.29	9.79	0	38.2		-10	55
2930		38.04	9.79	0	38.2		-10	55
2950		38.06	9.79	0	38.2		-10	55
2960		38.06	9.79	0	38.2		-10	55
2970		38.2	9.79	0	38.2		-10	55
2990		38.35	9.79	0	38.2		-10	55
3010		38.4	9.79	0	38.2		-10	55
3020		38.4	9.79	0	38.2		-10	55
3030		38.08	9.79	0	38.2		-10	55
3050		38.04	9.79	0	38.2		-10	55
3070		38.18	9.79	0	38.2		-10	55
3085		38.18	9.79	0	38.2		-10	55
3090		38.4	9.79	0	38.2		-10	55
3110		38.34	9.79	0	38.2		-10	55
3130		38.16	9.79	0	38.2		-10	55
3145		38.16	9.79	0	38.2		-10	55
3150		38.02	9.79	0	38.2		-10	55
3170		38.28	9.79	0	38.2		-10	55
3190		38.31	9.79	0	38.2		-10	55
3210		38.41	9.7	0	38.2		-10	55
3230		38.14	9.7	0	38.2		-10	55
3250		38.01	9.7	0	38.2		-10	55
3270		38.17	9.7	0	38.2		-10	55
3290		38.41	9.7	0	38.2		-10	55
3310		38.3	9.7	0	38.2		-10	55
3330		38.16	9.7	0	38.2		-10	55
3335		38.16	9.7	0	38.2		-10	55
3350		37.84	9.7	0	38.2		-10	55
3370		38.31	9.7	0	38.2		-10	55
3390		38.42	9.7	0	38.2		-10	55
3395		38.42	9.7	0	38.2		-10	55
3410		38.39	9.7	0	38.2		-10	55
3430		38.14	9.7	0	38.2		-10	55
3450		38.01	9.7	0	38.2		-10	55
3460		38.01	9.7	0	38.2		-10	55
3470		38.27	9.7	0	38.2		-10	55
3490		38.38	9.7	0	38.2		-10	55
3510		38.37	9.7	0	38.2		-10	55
3520		38.37	9.7	0	38.2		-10	55
3530		38.13	9.7	0	38.2		-10	55
3550		38.14	9.7	0	38.2		-10	55
3570		38.29	9.7	0	38.2		-10	55
3585		38.29	9.7	0	38.2		-10	55
3590		38.25	9.7	0	38.2		-10	55
3610		38.38	9.7	0	38.2		-10	55
3630		38.26	9.7	0	38.2		-10	55
3645		38.26	9.7	0	38.2		-10	55
3650		38.23	9.7	0	38.2		-10	55
3670		38.04	9.7	0	38.2		-10	55
3690		38.42	9.7	0	38.2		-10	55
3710		38.28	9.69	0	38.2		-10	55
3730		38.19	9.69	0	38.2		-10	55
3750		38.02	9.69	0	38.2		-10	55
3770		38.12	9.69	0	38.2		-10	55
3790		38.43	9.69	0	38.2		-10	55
3810		38.42	9.69	0	38.2		-10	55
3830		38.22	9.69	0	38.2		-10	55
3835		38.22	9.69	0	38.2		-10	55
3850		38.05	9.69	0	38.2		-10	55
3870		37.99	9.69	0	38.2		-10	55
3890		38.4	9.69	0	38.2		-10	55
3895		38.4	9.69	0	38.2		-10	55
3910		38.32	9.69	0	38.2		-10	55
3930		38.24	9.69	0	38.2		-10	55
3950		38.02	9.69	0	38.2		-10	55
3960		38.02	9.69	0	38.2		-10	55
3970		38.14	9.69	0	38.2		-10	55
3990		38.44	9.69	0	38.2		-10	55
4010		38.32	9.69	0	38.2		-10	55
4020		38.32	9.69	0	38.2		-10	55
4030		38.31	9.69	0	38.2		-10	55
4050		37.88	9.69	0	38.2		-10	55
4070		38.12	9.69	0	38.2		-10	55
4085		38.12	9.69	0	38.2		-10	55
4090		38.32	9.69	0	38.2		-10	55
4110		38.27	9.69	0	38.2		-10	55
4130		38.13	9.69	0	38.2		-10	55
4145		38.13	9.69	0	38.2		-10	55
4150		37.86	9.69	0	38.2		-10	55
4170		38.14	9.69	0	38.2		-10	55
4190		38.35	9.69	0	38.2		-10	55
4205		38.35	9.69	0	38.2		-10	55
4210		38.45	9.69	0	38.2		-10	55
4230		38.22	9.69	0	38.2		-10	55
4250		38.09	9.69	0	38.2		-10	55
4270		38.2	9.6	0	38.2		-10	55
4290		38.3	9.6	0	38.2		-10	55
4310		38.25	9.6	0	38.2		-10	55
4330		38.2	9.6	0	38.2		-10	55
4350		38.06	9.6	0	38.2		-10	55
4370		38.24	9.6	0	38.2		-10	55
4390		38.34	9.6	0	38.2		-10	55
4395		38.34	9.6	0	38.2		-10	55
4410		38.35	9.6	0	38.2		-10	55
4430		38.21	9.6	0	38.2		-10	55
4450		38.06	9.6	0	38.2		-10	55
4455		38.06	9.6	0	38.2		-10	55
4470		38.12	9.6	0	38.2		-10	55
4490		38.32	9.6	0	38.2		-10	55
4510		38.3	9.6	0	38.2		-10	55
4520		38.3	9.6	0	38.2		-10	55
4530		38.29	9.6	0	38.2		-10	55
4550		38.06	9.6	0	38.2		-10	55
4570		38.04	9.6	0	38.2		-10	55
4585		38.04	9.6	0	38.2		-10	55
4590		38.32	9.6	0	38.2		-10	55
4610		38.39	9.6	0	38.2		-10	55
4630		38.27	9.6	0	38.2		-10	55
4645		38.27	9.6	0	38.2		-10	55
4650		37.93	9.6	0	38.2		-10	55
4670		38.03	9.6	0	38.2		-10	55
4690		38.36	9.6	0	38.2		-10	55
4705		38.36	9.6	0	38.2		-10	55
4710		38.48	9.6	0	38.2		-10	55
4730		38.11	9.6	0	38.2		-10	55
4750		37.95	9.6	0	38.2		-10	55
4770		38.15	9.8	0	38.2		-10	55
4790		38.29	9.8	0	38.2		-10	55
4810		38.35	9.8	0	38.2		-10	55
4830		38.25	9.8	0	38.2		-10	55
4850		38.05	9.8	0	38.2		-10	55
4870		38.06	9.8	0	38.2		-10	55
4890		38.41	9.8	0	38.2		-10	55
4895		38.41	9.8	0	38.2		-10	55
4910		38.24	9.8	0	38.2		-10	55
4930		38.1	9.8	0	38.2		-10	55
4950		38.08	9.8	0	38.2		-10	55
4955		38.08	9.8	0	38.2		-10	55
4970		38.02	9.8	0	38.2		-10	55
4990		38.23	9.8	0	38.2		-10	55
5010		38.32	9.8	0	38.2		-10	55
5020		38.32	9.8	0	38.2		-10	55
5030		38.2	9.8	0	38.2		-10	55
5050		37.93	9.8	0	38.2		-10	55
5070		38.07	9.8	0	38.2		-10	55
5080		38.07	9.8	0	38.2		-10	55
5090		38.28	9.8	0	38.2		-10	55
5110		38.46	9.8	0	38.2		-10	55
5130		38.12	9.8	0	38.2		-10	55
5145		38.12	9.8	0	38.2		-10	55
5150		38.07	9.8	0	38.2		-10	55
5170		38.08	9.8	0	38.2		-10	55
5190		38.4	9.8	0	38.2		-10	55
5205		38.4	9.8	0	38.2		-10	55
5210		38.53	9.8	0	38.2		-10	55
5230		38.36	9.8	0	38.2		-10	55
5250		38.18	9.8	0	38.2		-10	55
5270		38.38	9.67	0	38.2		-10	55
5290		38.49	9.67	0	38.2		-10	55
5310		38.88	9.67	0	38.2		-10	55
5330		38.81	9.67	0	38.2		-10	55
5350		38.72	9.67	0	38.2		-10	55
5370		38.87	9.67	0	38.2		-10	55
5390		39.32	9.67	0	38.2		-10	55
5395		39.32	9.67	0	38.2		-10	55
5410		39.64	9.67	0	38.2		-10	55
5430		39.53	9.67	0	38.2		-10	55
5450		39.43	9.67	0	38.2		-10	55
5455		39.43	9.67	0	38.2		-10	55
5470		39.65	9.67	0	38.2		-10	55
5490		39.93	9.67	0	38.2		-10	55
5510		40.14	9.67	0	38.2		-10	55
5515		40.14	9.67	0	38.2		-10	55
5530		40.4	9.67	0	38.2		-10	55
5550		40.22	9.67	0	38.2		-10	55
5570		40.57	9.67	0	38.2		-10	55
5580		40.57	9.67	0	38.2		-10	55
5590		40.84	9.67	0	38.2		-10	55
5610		41.21	9.67	0	38.2		-10	55
5630		41.26	9.67	0	38.2		-10	55
5640		41.26	9.67	0	38.2		-10	55
5650		41.09	9.67	0	38.2		-10	55
5670		41.36	9.67	0	38.2		-10	55
5690		41.94	9.67	0	38.2		-10	55
5705		41.94	9.67	0	38.2		-10	55
5710		42.17	9.67	0	38.2		-10	55
5730		42.26	9.67	0	38.2		-10	55
5750		42.12	9.67	0	38.2		-10	55
5770		42.34	9.69	0	38.2		-10	55
5790		42.76	9.69	0	38.2		-10	55
5810		43.13	9.69	0	38.2		-10	55
5830		43.2	9.69	0	38.2		-10	55
5850		43.08	9.69	0	38.2		-10	55
5870		43.32	9.69	0	38.2		-10	55
5890		43.59	9.69	0	38.2		-10	55
5910		43.98	9.69	0	38.2		-10	55
5930		43.92	9.69	0	38.2		-10	55
5950		43.8	9.69	0	38.2		-10	55
5955		43.8	9.69	0	38.2		-10	55
5970		44.09	9.69	0	38.2		-10	55
5990		44.4	9.69	0	38.2		-10	55
6010		44.75	9.69	0	38.2		-10	55
6015		44.75	9.69	0	38.2		-10	55
6030		44.74	9.69	0	38.2		-10	55
6050		44.76	9.69	0	38.2		-10	55
6070		44.98	9.69	0	38.2		-10	55
6080		44.98	9.69	0	38.2		-10	55
6090		45.16	9.69	0	38.2		-10	55
6110		45.61	9.69	0	38.2		-10	55
6130		45.44	9.69	0	38.2		-10	55
6140		45.44	9.69	0	38.2		-10	55
6150		45.42	9.69	0	38.2		-10	55
6170		45.67	9.69	0	38.2		-10	55
6190		45.97	9.69	0	38.2		-10	55
6205		45.97	9.69	0	38.2		-10	55
6210		46.24	9.69	0	38.2		-10	55
6230		46.45	9.69	0	38.2		-10	55
6250		46.2	9.69	0	38.2		-10	55
6265		46.2	9.69	0	38.2		-10	55
6270		46.45	9.69	0	38.2		-10	55
6290		46.72	9.69	0	38.2		-10	55
6310		47.03	9.69	0	38.2		-10	55
6330		46.97	9.74	0	38.2		-10	55
6350		46.98	9.74	0	38.2		-10	55
6370		47.15	9.74	0	38.2		-10	55
6390		47.5	9.74	0	38.2		-10	55
6410		47.78	9.74	0	38.2		-10	55
6430		47.73	9.74	0	38.2		-10	55
6450		47.56	9.74	0	38.2		-10	55
6455		47.56	9.74	0	38.2		-10	55
6470		47.63	9.74	0	38.2		-10	55
6490		48.03	9.74	0	38.2		-10	55
6510		48.19	9.74	0	38.2		-10	55
6515		48.19	9.74	0	38.2		-10	55
6530		48.1	9.74	0	38.2		-10	55
6550		47.89	9.74	0	38.2		-10	55
6570		48.01	9.74	0	38.2		-10	55
6580		48.01	9.74	0	38.2		-10	55
6590		48.23	9.74	0	38.2		-10	55
6610		48.43	9.74	0	38.2		-10	55
6630		48.6	9.74	0	38.2		-10	55
6640		48.6	9.74	0	38.2		-10	55
6650		48.21	9.74	0	38.2		-10	55
6670		48.17	9.74	0	38.2		-10	55
6690		48.37	9.74	0	38.2		-10	55
6705		48.37	9.74	0	38.2		-10	55
6710		48.47	9.74	0	38.2		-10	55
6730		48.54	9.74	0	38.2		-10	55
6750		48.08	9.74	0	38.2		-10	55
6765		48.08	9.74	0	38.2		-10	55
6770		48.07	9.74	0	38.2		-10	55
6790		48.01	9.74	0	38.2		-10	55
6810		48.19	9.74	0	38.2		-10	55
6830		47.92	9.55	0	38.2		-10	55
6850		47.29	9.55	0	38.2		-10	55
6870		47.27	9.55	0	38.2		-10	55
6890		47.13	9.55	0	38.2		-10	55
6910		47.23	9.55	0	38.2		-10	55
6930		46.85	9.55	0	38.2		-10	55
6950		46.48	9.55	0	38.2		-10	55
6970		46.26	9.55	0	38.2		-10	55
6990		45.97	9.55	0	38.2		-10	55
7010		46.17	9.55	0	38.2		-10	55
7015		46.17	9.55	0	38.2		-10	55
7030		45.66	9.55	0	38.2		-10	55
7050		45.28	9.55	0	38.2		-10	55
7070		44.85	9.55	0	38.2		-10	55
7080		44.85	9.55	0	38.2		-10	55
7090		44.81	9.55	0	38.2		-10	55
7110		44.93	9.55	0	38.2		-10	55
7130		44.62	9.55	0	38.2		-10	55
7140		44.62	9.55	0	38.2		-10	55
7150		44.15	9.55	0	38.2		-10	55
7170		43.84	9.55	0	38.2		-10	55
7190		43.82	9.55	0	38.2		-10	55
7200		43.82	9.55	0	38.2		-10	55
7210		43.75	9.55	0	38.2		-10	55
7230		43.5	9.55	0	38.2		-10	55
7250		43.2	9.55	0	38.2		-10	55
7265		43.2	9.55	0	38.2		-10	55
7270		42.81	9.55	0	38.2		-10	55
7290		42.9	9.55	0	38.2		-10	55
7310		42.8	9.55	0	38.2		-10	55
7325		42.8	9.55	0	38.2		-10	55
7330		42.43	9.55	0	38.2		-10	55
7350		42.1	9.55	0	38.2		-10	55
7370		41.74	9.55	0	38.2		-10	55
7390		41.84	9.43	0	38.2		-10	55
7410		41.8	9.43	0	38.2		-10	55
7430		41.73	9.43	0	38.2		-10	55
7450		41.21	9.43	0	38.2		-10	55
7470		41	9.43	0	38.2		-10	55
7490		41.04	9.43	0	38.2		-10	55
7510		41.03	9.43	0	38.2		-10	55
7515		41.03	9.43	0	38.2		-10	55
7530		40.78	9.43	0	38.2		-10	55
7550		40.31	9.43	0	38.2		-10	55
7570		40.17	9.43	0	38.2		-10	55
7575		40.17	9.43	0	38.2		-10	55
7590		40.12	9.43	0	38.2		-10	55
7610		40.18	9.43	0	38.2		-10	55
7630		39.99	9.43	0	38.2		-10	55
7640		39.99	9.43	0	38.2		-10	55
7650		39.59	9.43	0	38.2		-10	55
7670		39.27	9.43	0	38.2		-10	55
7690		39.23	9.43	0	38.2		-10	55
7700		39.23	9.43	0	38.2		-10	55
7710		39.3	9.43	0	38.2		-10	55
7730		39.28	9.43	0	38.2		-10	55
7750		39.03	9.43	0	38.2		-10	55
7765		39.03	9.43	0	38.2		-10	55
7770		38.68	9.43	0	38.2		-10	55
7790		38.69	9.43	0	38.2		-10	55
7810		39.03	9.43	0	38.2		-10	55
7825		39.03	9.43	0	38.2		-10	55
7830		38.84	9.43	0	38.2		-10	55
7850		38.6	9.43	0	38.2		-10	55
7870		38.45	9.43	0	38.2		-10	55
7890		38.44	9.43	0	38.2		-10	55
7910		38.6	9.43	0	38.2		-10	55
7930		38.66	9.43	0	38.2		-10	55
7950		38.36	9.43	0	38.2		-10	55
7970		38.11	9.43	0	38.2		-10	55
7990		38.3	9.43	0	38.2		-10	55
8010		38.53	9.43	0	38.2		-10	55
8015		38.53	9.43	0	38.2		-10	55
8030		38.43	9.43	0	38.2		-10	55
8050		38.41	9.43	0	38.2		-10	55
8070		38.29	9.43	0	38.2		-10	55
8075		38.29	9.43	0	38.2		-10	55
8090		38.47	9.43	0	38.2		-10	55
8110		38.52	9.43	0	38.2		-10	55
8130		38.69	9.43	0	38.2		-10	55
8140		38.69	9.43	0	38.2		-10	55
8150		38.64	9.43	0	38.2		-10	55
8170		38.55	9.43	0	38.2		-10	55
8190		38.69	9.43	0	38.2		-10	55
8200		38.69	9.43	0	38.2		-10	55
8210		38.93	9.43	0	38.2		-10	55
8230		39.04	9.43	0	38.2		-10	55
8250		39.04	9.43	0	38.2		-10	55
8265		39.04	9.43	0	38.2		-10	55
8270		38.96	9.43	0	38.2		-10	55
8290		39.17	9.43	0	38.2		-10	55
8310		39.63	9.43	0	38.2		-10	55
8325		39.63	9.43	0	38.2		-10	55
8330		39.83	9.43	0	38.2		-10	55
8350		39.75	9.43	0	38.2		-10	55
8370		39.86	9.43	0	38.2		-10	55
8390		40.06	9.38	0	38.2		-10	55
8410		40.58	9.38	0	38.2		-10	55
8430		40.76	9.38	0	38.2		-10	55
8450		40.68	9.38	0	38.2		-10	55
8470		40.77	9.38	0	38.2		-10	55
8490		41.22	9.38	0	38.2		-10	55
8510		41.61	9.38	0	38.2		-10	55
8530		41.74	9.38	0	38.2		-10	55
8550		41.89	9.38	0	38.2		-10	55
8570		41.91	9.38	0	38.2		-10	55
8575		41.91	9.38	0	38.2		-10	55
8590		42.13	9.38	0	38.2		-10	55
8610		42.63	9.38	0	38.2		-10	55
8630		42.84	9.38	0	38.2		-10	55
8635		42.84	9.38	0	38.2		-10	55
8650		42.82	9.38	0	38.2		-10	55
8670		43.03	9.38	0	38.2		-10	55
8690		43.12	9.38	0	38.2		-10	55
8700		43.12	9.38	0	38.2		-10	55
8710		43.91	9.38	0	38.2		-10	55
8730		43.88	9.38	0	38.2		-10	55
8750		43.91	9.38	0	38.2		-10	55
8760		43.91	9.38	0	38.2		-10	55
8770		43.94	9.38	0	38.2		-10	55
8790		44.32	9.38	0	38.2		-10	55
8810		44.69	9.38	0	38.2		-10	55
8825		44.69	9.38	0	38.2		-10	55
8830		45.02	9.38	0	38.2		-10	55
8850		45.03	9.38	0	38.2		-10	55
8870		45.08	9.38	0	38.2		-10	55
8885		45.08	9.38	0	38.2		-10	55
8890		45.12	9.38	0	38.2		-10	55
8910		45.63	9.38	0	38.2		-10	55
8930		45.84	9.38	0	38.2		-10	55
8950		45.89	9.65	0	38.2		-10	55
8970		45.72	9.65	0	38.2		-10	55
8990		45.98	9.65	0	38.2		-10	55
9010		46.44	9.65	0	38.2		-10	55
9030		46.55	9.65	0	38.2		-10	55
9050		47	9.65	0	38.2		-10	55
9070		46.73	9.65	0	38.2		-10	55
9075		46.73	9.65	0	38.2		-10	55
9090		47.07	9.65	0	38.2		-10	55
9110		47.42	9.65	0	38.2		-10	55
9130		47.57	9.65	0	38.2		-10	55
9135		47.57	9.65	0	38.2		-10	55
9150		47.65	9.65	0	38.2		-10	55
9170		47.49	9.65	0	38.2		-10	55
9190		47.79	9.65	0	38.2		-10	55
9200		47.79	9.65	0	38.2		-10	55
9210		48.06	9.65	0	38.2		-10	55
9230		48.29	9.65	0	38.2		-10	55
9250		48.29	9.65	0	38.2		-10	55
9260		48.29	9.65	0	38.2		-10	55
9270		48.21	9.65	0	38.2		-10	55
9290		48.25	9.65	0	38.2		-10	55
9310		48.43	9.65	0	38.2		-10	55
9325		48.43	9.65	0	38.2		-10	55
9330		48.73	9.65	0	38.2		-10	55
9350		48.6	9.65	0	38.2		-10	55
9370		48.2	9.65	0	38.2		-10	55
9385		48.2	9.65	0	38.2		-10	55
9390		48.51	9.65	0	38.2		-10	55
9410		48.55	9.65	0	38.2		-10	55
9430		48.53	9.65	0	38.2		-10	55
9445		48.53	9.65	0	38.2		-10	55
9450		48.57	9.65	0	38.2		-10	55
9470		48.11	9.65	0	38.2		-10	55
9490		47.91	9.65	0	38.2		-10	55
9510		48.17	9.4	0	38.2		-10	55
9530		48.03	9.4	0	38.2		-10	55
9550		47.72	9.4	0	38.2		-10	55
9570		47.29	9.4	0	38.2		-10	55
9575		47.29	9.4	0	38.2		-10	55
9590		47.06	9.4	0	38.2		-10	55
9610		47.03	9.4	0	38.2		-10	55
9630		47.03	9.4	0	38.2		-10	55
9635		47.03	9.4	0	38.2		-10	55
9650		46.67	9.4	0	38.2		-10	55
9670		46.13	9.4	0	38.2		-10	55
9690		45.97	9.4	0	38.2		-10	55
9700		45.97	9.4	0	38.2		-10	55
9710		45.9	9.4	0	38.2		-10	55
9730		45.86	9.4	0	38.2		-10	55
9750		45.49	9.4	0	38.2		-10	55
9760		45.49	9.4	0	38.2		-10	55
9770		44.98	9.4	0	38.2		-10	55
9790		44.86	9.4	0	38.2		-10	55
9810		44.65	9.4	0	38.2		-10	55
9820		44.65	9.4	0	38.2		-10	55
9830		44.67	9.4	0	38.2		-10	55
9850		44.36	9.4	0	38.2		-10	55
9870		43.87	9.4	0	38.2		-10	55
9885		43.87	9.4	0	38.2		-10	55
9890		43.63	9.4	0	38.2		-10	55
9910		43.58	9.4	0	38.2		-10	55
9930		43.47	9.4	0	38.2		-10	55
9945		43.47	9.4	0	38.2		-10	55
9950		43.4	9.4	0	38.2		-10	55
9970		42.87	9.4	0	38.2		-10	55
9990		42.57	9.4	0	38.2		-10	55
10010		42.7	9.6	0	38.2		-10	55
10030		42.69	9.6	0	38.2		-10	55
10050		42.24	9.6	0	38.2		-10	55
10070		41.79	9.6	0	38.2		-10	55
10090		41.76	9.6	0	38.2		-10	55
10110		41.82	9.6	0	38.2		-10	55
10130		41.78	9.6	0	38.2		-10	55
10135		41.78	9.6	0	38.2		-10	55
10150		41.46	9.6	0	38.2		-10	55
10170		41.06	9.6	0	38.2		-10	55
10190		40.97	9.6	0	38.2		-10	55
10195		40.97	9.6	0	38.2		-10	55
10210		40.93	9.6	0	38.2		-10	55
10230		40.96	9.6	0	38.2		-10	55
10250		40.64	9.6	0	38.2		-10	55
10260		40.64	9.6	0	38.2		-10	55
10270		40.23	9.6	0	38.2		-10	55
10290		40.03	9.6	0	38.2		-10	55
10310		39.97	9.6	0	38.2		-10	55
10320		39.97	9.6	0	38.2		-10	55
10330		40.01	9.6	0	38.2		-10	55
10350		39.98	9.6	0	38.2		-10	55
10370		39.43	9.6	0	38.2		-10	55
10385		39.43	9.6	0	38.2		-10	55
10390		39.3	9.6	0	38.2		-10	55
10410		39.48	9.6	0	38.2		-10	55
10430		39.48	9.6	0	38.2		-10	55
10445		39.48	9.6	0	38.2		-10	55
10450		39.17	9.6	0	38.2		-10	55
10470		38.98	9.6	0	38.2		-10	55
10490		38.76	9.6	0	38.2		-10	55
10510		38.94	9.57	0	38.2		-10	55
10530		38.86	9.57	0	38.2		-10	55
10550		38.73	9.57	0	38.2		-10	55
10570		38.5	9.57	0	38.2		-10	55
10590		38.42	9.57	0	38.2		-10	55
10610		38.45	9.57	0	38.2		-10	55
10630		38.81	9.57	0	38.2		-10	55
10635		38.81	9.57	0	38.2		-10	55
10650		38.61	9.57	0	38.2		-10	55
10670		38.28	9.57	0	38.2		-10	55
10690		38.24	9.57	0	38.2		-10	55
10695		38.24	9.57	0	38.2		-10	55
10710		38.44	9.57	0	38.2		-10	55
10730		38.62	9.57	0	38.2		-10	55
10750		38.63	9.57	0	38.2		-10	55
10760		38.63	9.57	0	38.2		-10	55
10770		38.38	9.57	0	38.2		-10	55
10790		38.31	9.57	0	38.2		-10	55
10810		38.46	9.57	0	38.2		-10	55
10820		38.46	9.57	0	38.2		-10	55
10830		38.67	9.57	0	38.2		-10	55
10850		38.68	9.57	0	38.2		-10	55
10870		38.47	9.57	0	38.2		-10	55
10885		38.47	9.57	0	38.2		-10	55
10890		38.48	9.57	0	38.2		-10	55
10910		38.88	9.57	0	38.2		-10	55
10930		39.07	9.57	0	38.2		-10	55
10945		39.07	9.57	0	38.2		-10	55
10950		38.97	9.57	0	38.2		-10	55
10970		39.01	9.57	0	38.2		-10	55
10990		38.92	9.57	0	38.2		-10	55
11010		39.24	9.47	0	38.2		-10	55
11030		39.58	9.47	0	38.2		-10	55
11050		39.7	9.47	0	38.2		-10	55
11070		39.54	9.47	0	38.2		-10	55
11090		39.64	9.47	0	38.2		-10	55
11110		40.04	9.47	0	38.2		-10	55
11130		40.44	9.47	0	38.2		-10	55
11150		40.6	9.47	0	38.2		-10	55
11170		40.61	9.47	0	38.2		-10	55
11190		40.72	9.47	0	38.2		-10	55
11195		40.72	9.47	0	38.2		-10	55
11210		40.92	9.47	0	38.2		-10	55
11230		41.44	9.47	0	38.2		-10	55
11250		41.68	9.47	0	38.2		-10	55
11255		41.68	9.47	0	38.2		-10	55
11270		41.65	9.47	0	38.2		-10	55
11290		41.61	9.47	0	38.2		-10	55
11310		42.03	9.47	0	38.2		-10	55
11320		42.03	9.47	0	38.2		-10	55
11330		42.54	9.47	0	38.2		-10	55
11350		42.74	9.47	0	38.2		-10	55
11370		42.79	9.47	0	38.2		-10	55
11380		42.79	9.47	0	38.2		-10	55
11390		42.96	9.47	0	38.2		-10	55
11410		43.11	9.47	0	38.2		-10	55
11430		43.62	9.47	0	38.2		-10	55
11445		43.62	9.47	0	38.2		-10	55
11450		43.68	9.47	0	38.2		-10	55
11470		43.84	9.47	0	38.2		-10	55
11490		43.81	9.47	0	38.2		-10	55
11505		43.81	9.47	0	38.2		-10	55
11510		44.26	9.47	0	38.2		-10	55
11530		44.71	9.47	0	38.2		-10	55
11550		44.83	9.47	0	38.2		-10	55
11570		44.83	9.65	0	38.2		-10	55
11590		44.86	9.65	0	38.2		-10	55
11610		45.19	9.65	0	38.2		-10	55
11630		45.64	9.65	0	38.2		-10	55
11650		45.87	9.65	0	38.2		-10	55
11670		45.8	9.65	0	38.2		-10	55
11690		45.88	9.65	0	38.2		-10	55
11695		45.88	9.65	0	38.2		-10	55
11710		46.1	9.65	0	38.2		-10	55
11730		46.59	9.65	0	38.2		-10	55
11750		46.68	9.65	0	38.2		-10	55
11755		46.68	9.65	0	38.2		-10	55
11770		46.63	9.65	0	38.2		-10	55
11790		46.75	9.65	0	38.2		-10	55
11810		47.02	9.65	0	38.2		-10	55
11820		47.02	9.65	0	38.2		-10	55
11830		47.48	9.65	0	38.2		-10	55
11850		47.62	9.65	0	38.2		-10	55
11870		47.6	9.65	0	38.2		-10	55
11880		47.6	9.65	0	38.2		-10	55
11890		47.52	9.65	0	38.2		-10	55
11910		47.66	9.65	0	38.2		-10	55
11930		48.01	9.65	0	38.2		-10	55
11945		48.01	9.65	0	38.2		-10	55
11950		48.13	9.65	0	38.2		-10	55
11970		48.07	9.65	0	38.2		-10	55
11990		48.17	9.65	0	38.2		-10	55
12005		48.17	9.65	0	38.2		-10	55
12010		48.26	9.65	0	38.2		-10	55
12030		48.37	9.65	0	38.2		-10	55
12050		48.43	9.65	0	38.2		-10	55
12070		48.26	9.55	0	38.2		-10	55
12090		48.37	9.55	0	38.2		-10	55
12110		48.44	9.55	0	38.2		-10	55
12130		48.53	9.55	0	38.2		-10	55
12150		48.43	9.55	0	38.2		-10	55
12170		48.16	9.55	0	38.2		-10	55
12190		48.01	9.55	0	38.2		-10	55
12195		48.01	9.55	0	38.2		-10	55
12210		47.81	9.55	0	38.2		-10	55
12230		48.08	9.55	0	38.2		-10	55
12250		47.88	9.55	0	38.2		-10	55
12255		47.88	9.55	0	38.2		-10	55
12270		47.61	9.55	0	38.2		-10	55
12290		47.1	9.55	0	38.2		-10	55
12310		47.03	9.55	0	38.2		-10	55
12320		47.03	9.55	0	38.2		-10	55
12330		47.13	9.55	0	38.2		-10	55
12350		46.89	9.55	0	38.2		-10	55
12370		46.45	9.55	0	38.2		-10	55
12380		46.45	9.55	0	38.2		-10	55
12390		46.01	9.55	0	38.2		-10	55
12410		45.82	9.55	0	38.2		-10	55
12430		45.91	9.55	0	38.2		-10	55
12440		45.91	9.55	0	38.2		-10	55
12450		45.64	9.55	0	38.2		-10	55
12470		45.22	9.55	0	38.2		-10	55
12490		44.82	9.55	0	38.2		-10	55
12505		44.82	9.55	0	38.2		-10	55
12510		44.63	9.55	0	38.2		-10	55
12530		44.81	9.55	0	38.2		-10	55
12550		44.48	9.55	0	38.2		-10	55
12570		44.22	9.84	0	38.2		-10	55
12590		43.63	9.84	0	38.2		-10	55
12610		43.46	9.84	0	38.2		-10	55
12630		43.72	9.84	0	38.2		-10	55
12650		43.55	9.84	0	38.2		-10	55
12670		43.08	9.84	0	38.2		-10	55
12690		42.77	9.84	0	38.2		-10	55
12695		42.77	9.84	0	38.2		-10	55
12710		42.58	9.84	0	38.2		-10	55
12730		42.7	9.84	0	38.2		-10	55
12750		42.59	9.84	0	38.2		-10	55
12755		42.59	9.84	0	38.2		-10	55
12770		42.32	9.84	0	38.2		-10	55
12790		41.75	9.84	0	38.2		-10	55
12810		41.78	9.84	0	38.2		-10	55
12815		41.78	9.84	0	38.2		-10	55
12830		41.8	9.84	0	38.2		-10	55
12850		41.67	9.84	0	38.2		-10	55
12870		41.42	9.84	0	38.2		-10	55
12880		41.42	9.84	0	38.2		-10	55
12890		40.96	9.84	0	38.2		-10	55
12910		40.95	9.84	0	38.2		-10	55
12930		40.85	9.84	0	38.2		-10	55
12940		40.85	9.84	0	38.2		-10	55
12950		40.79	9.84	0	38.2		-10	55
12970		40.54	9.84	0	38.2		-10	55
12990		40.08	9.84	0	38.2		-10	55
13005		40.08	9.84	0	38.2		-10	55
13010		40.02	9.84	0	38.2		-10	55
13030		40.03	9.84	0	38.2		-10	55
13050		40.09	9.84	0	38.2		-10	55
13065		40.09	9.84	0	38.2		-10	55
13070		39.63	9.84	0	38.2		-10	55
13090		39.31	9.84	0	38.2		-10	55
13110		39.4	9.84	0	38.2		-10	55
13130		39.3	9.8	0	38.2		-10	55
13150		39.31	9.8	0	38.2		-10	55
13170		39.08	9.8	0	38.2		-10	55
13190		38.67	9.8	0	38.2		-10	55
13210		38.78	9.8	0	38.2		-10	55
13230		38.92	9.8	0	38.2		-10	55
13250		38.84	9.8	0	38.2		-10	55
13255		38.84	9.8	0	38.2		-10	55
13270		38.84	9.8	0	38.2		-10	55
13290		38.4	9.8	0	38.2		-10	55
13310		38.39	9.8	0	38.2		-10	55
13315		38.39	9.8	0	38.2		-10	55
13330		38.5	9.8	0	38.2		-10	55
13350		38.68	9.8	0	38.2		-10	55
13370		38.62	9.8	0	38.2		-10	55
13380		38.62	9.8	0	38.2		-10	55
13390		38.33	9.8	0	38.2		-10	55
13410		38.3	9.8	0	38.2		-10	55
13430		38.41	9.8	0	38.2		-10	55
13440		38.41	9.8	0	38.2		-10	55
13450		38.64	9.8	0	38.2		-10	55
13470		38.46	9.8	0	38.2		-10	55
13490		38.32	9.8	0	38.2		-10	55
13505		38.32	9.8	0	38.2		-10	55
13510		38.29	9.8	0	38.2		-10	55
13530		38.43	9.8	0	38.2		-10	55
13550		38.7	9.8	0	38.2		-10	55
13565		38.7	9.8	0	38.2		-10	55
13570		38.58	9.8	0	38.2		-10	55
13590		38.54	9.8	0	38.2		-10	55
13610		38.47	9.8	0	38.2		-10	55
13630		38.7	9.99	0	38.2		-10	55
13650		38.99	9.99	0	38.2		-10	55
13670		39	9.99	0	38.2		-10	55
13690		38.83	9.99	0	38.2		-10	55
13710		38.95	9.99	0	38.2		-10	55
13730		39.34	9.99	0	38.2		-10	55
13750		39.58	9.99	0	38.2		-10	55
13770		39.6	9.99	0	38.2		-10	55
13790		39.55	9.99	0	38.2		-10	55
13810		39.69	9.99	0	38.2		-10	55
13815		39.69	9.99	0	38.2		-10	55
13830		40.08	9.99	0	38.2		-10	55
13850		40.36	9.99	0	38.2		-10	55
13870		40.55	9.99	0	38.2		-10	55
13880		40.55	9.99	0	38.2		-10	55
13890		40.47	9.99	0	38.2		-10	55
13910		40.76	9.99	0	38.2		-10	55
13930		41.08	9.99	0	38.2		-10	55
13940		41.08	9.99	0	38.2		-10	55
13950		41.49	9.99	0	38.2		-10	55
13970		41.45	9.99	0	38.2		-10	55
13990		41.47	9.99	0	38.2		-10	55
14000		41.47	9.99	0	38.2		-10	55
14010		41.83	9.99	0	38.2		-10	55
14030		42.23	9.99	0	38.2		-10	55
14050		42.61	9.99	0	38.2		-10	55
14065		42.61	9.99	0	38.2		-10	55
14070		42.57	9.99	0	38.2		-10	55
14090		42.68	9.99	0	38.2		-10	55
14110		42.86	9.99	0	38.2		-10	55
14125		42.86	9.99	0	38.2		-10	55
14130		43.39	9.99	0	38.2		-10	55
14150		43.87	9.99	0	38.2		-10	55
14170		43.92	9.99	0	38.2		-10	55
14190		43.71	10.01	0	38.2		-10	55
14210		43.8	10.01	0	38.2		-10	55
14230		44.19	10.01	0	38.2		-10	55
14250		44.6	10.01	0	38.2		-10	55
14270		44.86	10.01	0	38.2		-10	55
14290		44.69	10.01	0	38.2		-10	55
14310		44.78	10.01	0	38.2		-10	55
14315		44.78	10.01	0	38.2		-10	55
14330		45.28	10.01	0	38.2		-10	55
14350		45.68	10.01	0	38.2		-10	55
14370		45.8	10.01	0	38.2		-10	55
14375		45.8	10.01	0	38.2		-10	55
14390		45.61	10.01	0	38.2		-10	55
14410		45.91	10.01	0	38.2		-10	55
14430		46.28	10.01	0	38.2		-10	55
14440		46.28	10.01	0	38.2		-10	55
14450		46.44	10.01	0	38.2		-10	55
14470		46.73	10.01	0	38.2		-10	55
14490		46.62	10.01	0	38.2		-10	55
14500		46.62	10.01	0	38.2		-10	55
14510		46.68	10.01	0	38.2		-10	55
14530		47.04	10.01	0	38.2		-10	55
14550		47.44	10.01	0	38.2		-10	55
14565		47.44	10.01	0	38.2		-10	55
14570		47.55	10.01	0	38.2		-10	55
14590		47.36	10.01	0	38.2		-10	55
14610		47.63	10.01	0	38.2		-10	55
14625		47.63	10.01	0	38.2		-10	55
14630		47.87	10.01	0	38.2		-10	55
14650		48.1	10.01	0	38.2		-10	55
14670		48.02	10.01	0	38.2		-10	55
14690		47.91	10.01	0	38.2		-10	55
14710		48.03	10.01	0	38.2		-10	55
14730		48.38	10.01	0	38.2		-10	55
14750		48.51	10.01	0	38.2		-10	55
14770		48.54	10.01	0	38.2		-10	55
14790		48.28	10.01	0	38.2		-10	55
14810		48.16	10.01	0	38.2		-10	55
14815		48.16	10.01	0	38.2		-10	55
14830		48.39	10.01	0	38.2		-10	55
14850		48.42	10.01	0	38.2		-10	55
14870		48.42	10.01	0	38.2		-10	55
14875		48.42	10.01	0	38.2		-10	55
14890		48.07	10.01	0	38.2		-10	55
14910		47.71	10.01	0	38.2		-10	55
14930		47.96	10.01	0	38.2		-10	55
14940		47.96	10.01	0	38.2		-10	55
14950		48.05	10.01	0	38.2		-10	55
14970		47.79	10.01	0	38.2		-10	55
14990		47.39	10.01	0	38.2		-10	55
15000		47.39	10.01	0	38.2		-10	55
15010		47.21	10.01	0	38.2		-10	55
15030		47.05	10.01	0	38.2		-10	55
15050		47.09	10.01	0	38.2		-10	55
15065		47.09	10.01	0	38.2		-10	55
15070		46.74	10.01	0	38.2		-10	55
15090		46.4	10.01	0	38.2		-10	55
15110		46.03	10.01	0	38.2		-10	55
15125		46.03	10.01	0	38.2		-10	55
15130		46.12	10.01	0	38.2		-10	55
15150		46	10.01	0	38.2		-10	55
15170		45.79	10.01	0	38.2		-10	55
15190		45.3	10.06	0	38.2		-10	55
15210		44.75	10.06	0	38.2		-10	55
15230		44.9	10.06	0	38.2		-10	55
15250		44.81	10.06	0	38.2		-10	55
15270		44.52	10.06	0	38.2		-10	55
15290		44.22	10.06	0	38.2		-10	55
15310		43.82	10.06	0	38.2		-10	55
15315		43.82	10.06	0	38.2		-10	55
15330		43.82	10.06	0	38.2		-10	55
15350		43.76	10.06	0	38.2		-10	55
15370		43.54	10.06	0	38.2		-10	55
15375		43.54	10.06	0	38.2		-10	55
15390		43.18	10.06	0	38.2		-10	55
15410		42.73	10.06	0	38.2		-10	55
15430		42.76	10.06	0	38.2		-10	55
15435		42.76	10.06	0	38.2		-10	55
15450		42.75	10.06	0	38.2		-10	55
15470		42.62	10.06	0	38.2		-10	55
15490		42.23	10.06	0	38.2		-10	55
15500		42.23	10.06	0	38.2		-10	55
15510		42.01	10.06	0	38.2		-10	55
15530		41.91	10.06	0	38.2		-10	55
15550		41.79	10.06	0	38.2		-10	55
15560		41.79	10.06	0	38.2		-10	55
15570		41.84	10.06	0	38.2		-10	55
15590		41.31	10.06	0	38.2		-10	55
15610		41.06	10.06	0	38.2		-10	55
15625		41.06	10.06	0	38.2		-10	55
15630		40.9	10.06	0	38.2		-10	55
15650		41.07	10.06	0	38.2		-10	55
15670		40.82	10.06	0	38.2		-10	55
15690		40.61	10.09	0	38.2		-10	55
15710		40.4	10.09	0	38.2		-10	55
15730		40.06	10.09	0	38.2		-10	55
15750		40.12	10.09	0	38.2		-10	55
15770		40.06	10.09	0	38.2		-10	55
15790		39.76	10.09	0	38.2		-10	55
15810		39.33	10.09	0	38.2		-10	55
15830		39.39	10.09	0	38.2		-10	55
15850		39.59	10.09	0	38.2		-10	55
15870		39.5	10.09	0	38.2		-10	55
15875		39.5	10.09	0	38.2		-10	55
15890		39.24	10.09	0	38.2		-10	55
15910		38.89	10.09	0	38.2		-10	55
15930		38.8	10.09	0	38.2		-10	55
15935		38.8	10.09	0	38.2		-10	55
15950		39.02	10.09	0	38.2		-10	55
15970		38.82	10.09	0	38.2		-10	55
15990		38.48	10.09	0	38.2		-10	55
16000		38.48	10.09	0	38.2		-10	55
16010		38.37	10.09	0	38.2		-10	55
16030		38.41	10.09	0	38.2		-10	55
16050		38.64	10.09	0	38.2		-10	55
16060		38.64	10.09	0	38.2		-10	55
16070		38.56	10.09	0	38.2		-10	55
16090		38.46	10.09	0	38.2		-10	55
16110		38.14	10.09	0	38.2		-10	55
16125		38.14	10.09	0	38.2		-10	55
16130		38.26	10.09	0	38.2		-10	55
16150		38.53	10.09	0	38.2		-10	55
16170		38.41	10.09	0	38.2		-10	55
16185		38.41	10.09	0	38.2		-10	55
16190		38.36	10.09	0	38.2		-10	55
16210		38.15	10.09	0	38.2		-10	55
16230		38.2	10.09	0	38.2		-10	55
16250		38.56	10.21	0	38.2		-10	55
16270		38.59	10.21	0	38.2		-10	55
16290		38.54	10.21	0	38.2		-10	55
16310		38.34	10.21	0	38.2		-10	55
16330		38.42	10.21	0	38.2		-10	55
16350		38.86	10.21	0	38.2		-10	55
16370		39.03	10.21	0	38.2		-10	55
16375		39.03	10.21	0	38.2		-10	55
16390		38.96	10.21	0	38.2		-10	55
16410		38.9	10.21	0	38.2		-10	55
16430		39.34	10.21	0	38.2		-10	55
16435		39.34	10.21	0	38.2		-10	55
16450		39.66	10.21	0	38.2		-10	55
16470		39.74	10.21	0	38.2		-10	55
16490		39.66	10.21	0	38.2		-10	55
16500		39.66	10.21	0	38.2		-10	55
16510		39.72	10.21	0	38.2		-10	55
16530		40.07	10.21	0	38.2		-10	55
16550		40.58	10.21	0	38.2		-10	55
16560		40.58	10.21	0	38.2		-10	55
16570		40.7	10.21	0	38.2		-10	55
16590		40.77	10.21	0	38.2		-10	55
16610		40.83	10.21	0	38.2		-10	55
16625		40.83	10.21	0	38.2		-10	55
16630		41.05	10.21	0	38.2		-10	55
16650		41.4	10.21	0	38.2		-10	55
16670		41.89	10.21	0	38.2		-10	55
16685		41.89	10.21	0	38.2		-10	55
16690		41.82	10.21	0	38.2		-10	55
16710		42.02	10.21	0	38.2		-10	55
16730		42.03	10.21	0	38.2		-10	55
16745		42.03	10.21	0	38.2		-10	55
16750		42.53	10.21	0	38.2		-10	55
16770		42.8	10.21	0	38.2		-10	55
16790		43	10.21	0	38.2		-10	55
16810		42.95	10.43	0	38.2		-10	55
16830		43.24	10.43	0	38.2		-10	55
16850		43.6	10.43	0	38.2		-10	55
16870		43.87	10.43	0	38.2		-10	55
16875		43.87	10.43	0	38.2		-10	55
16890		44.21	10.43	0	38.2		-10	55
16910		44.04	10.43	0	38.2		-10	55
16930		44.25	10.43	0	38.2		-10	55
16935		44.25	10.43	0	38.2		-10	55
16950		44.64	10.43	0	38.2		-10	55
16970		44.94	10.43	0	38.2		-10	55
16990		45.09	10.43	0	38.2		-10	55
16995		45.09	10.43	0	38.2		-10	55
17010		45.01	10.43	0	38.2		-10	55
17030		45.26	10.43	0	38.2		-10	55
17050		45.71	10.43	0	38.2		-10	55
17060		45.71	10.43	0	38.2		-10	55
17070		45.9	10.43	0	38.2		-10	55
17090		46.03	10.43	0	38.2		-10	55
17110		45.87	10.43	0	38.2		-10	55
17120		45.87	10.43	0	38.2		-10	55
17130		46.29	10.43	0	38.2		-10	55
17150		46.45	10.43	0	38.2		-10	55
17170		46.75	10.43	0	38.2		-10	55
17185		46.75	10.43	0	38.2		-10	55
17190		46.87	10.43	0	38.2		-10	55
17210		46.73	10.43	0	38.2		-10	55
17230		46.96	10.43	0	38.2		-10	55
17245		46.96	10.43	0	38.2		-10	55
17250		47.34	10.43	0	38.2		-10	55
17270		47.6	10.43	0	38.2		-10	55
17290		47.59	10.43	0	38.2		-10	55
17310		47.34	10.22	0	38.2		-10	55
17330		47.81	10.22	0	38.2		-10	55
17350		48.04	10.22	0	38.2		-10	55
17370		48.11	10.22	0	38.2		-10	55
17390		48.02	10.22	0	38.2		-10	55
17410		47.85	10.22	0	38.2		-10	55
17430		47.87	10.22	0	38.2		-10	55
17435		47.87	10.22	0	38.2		-10	55
17450		48.31	10.22	0	38.2		-10	55
17470		48.32	10.22	0	38.2		-10	55
17490		48.22	10.22	0	38.2		-10	55
17495		48.22	10.22	0	38.2		-10	55
17510		48.02	10.22	0	38.2		-10	55
17530		47.85	10.22	0	38.2		-10	55
17550		48.25	10.22	0	38.2		-10	55
17560		48.25	10.22	0	38.2		-10	55
17570		48.43	10.22	0	38.2		-10	55
17590		48.17	10.22	0	38.2		-10	55
17610		47.85	10.22	0	38.2		-10	55
17620		47.85	10.22	0	38.2		-10	55
17630		47.77	10.22	0	38.2		-10	55
17650		47.86	10.22	0	38.2		-10	55
17670		47.95	10.22	0	38.2		-10	55
17685		47.95	10.22	0	38.2		-10	55
17690		47.7	10.22	0	38.2		-10	55
17710		47.32	10.22	0	38.2		-10	55
17730		46.97	10.22	0	38.2		-10	55
17745		46.97	10.22	0	38.2		-10	55
17750		47.12	10.22	0	38.2		-10	55
17770		46.88	10.22	0	38.2		-10	55
17790		46.55	10.22	0	38.2		-10	55
17810		46.28	10.44	0	38.2		-10	55
17830		45.82	10.44	0	38.2		-10	55
17850		45.9	10.44	0	38.2		-10	55
17870		45.74	10.44	0	38.2		-10	55
17890		45.55	10.44	0	38.2		-10	55
17910		45.17	10.44	0	38.2		-10	55
17930		44.82	10.44	0	38.2		-10	55
17935		44.82	10.44	0	38.2		-10	55
17950		44.8	10.44	0	38.2		-10	55
17970		44.74	10.44	0	38.2		-10	55
17990		44.33	10.44	0	38.2		-10	55
17995		44.33	10.44	0	38.2		-10	55
18010		43.97	10.44	0	38.2		-10	55
18030		43.65	10.44	0	38.2		-10	55
18050		43.73	10.44	0	38.2		-10	55
18055		43.73	10.44	0	38.2		-10	55
18070		43.69	10.44	0	38.2		-10	55
18090		43.3	10.44	0	38.2		-10	55
18110		42.88	10.44	0	38.2		-10	55
18120		42.88	10.44	0	38.2		-10	55
18130		42.73	10.44	0	38.2		-10	55
18150		42.75	10.44	0	38.2		-10	55
18170		42.77	10.44	0	38.2		-10	55
18185		42.77	10.44	0	38.2		-10	55
18190		42.38	10.44	0	38.2		-10	55
18210		42.13	10.44	0	38.2		-10	55
18230		41.9	10.44	0	38.2		-10	55
18245		41.9	10.44	0	38.2		-10	55
18250		41.83	10.44	0	38.2		-10	55
18270		41.94	10.44	0	38.2		-10	55
18290		41.92	10.44	0	38.2		-10	55
18310		41.3	10.39	0	38.2		-10	55
18330		41.02	10.39	0	38.2		-10	55
18350		41.05	10.39	0	38.2		-10	55
18370		40.99	10.39	0	38.2		-10	55
18390		40.68	10.39	0	38.2		-10	55
18410		40.36	10.39	0	38.2		-10	55
18430		40.11	10.39	0	38.2		-10	55
18450		40.13	10.39	0	38.2		-10	55
18470		40.31	10.39	0	38.2		-10	55
18490		39.84	10.39	0	38.2		-10	55
18495		39.84	10.39	0	38.2		-10	55
18510		39.61	10.39	0	38.2		-10	55
18530		39.41	10.39	0	38.2		-10	55
18550		39.38	10.39	0	38.2		-10	55
18555		39.38	10.39	0	38.2		-10	55
18570		39.52	10.39	0	38.2		-10	55
18590		39.27	10.39	0	38.2		-10	55
18610		38.92	10.39	0	38.2		-10	55
18620		38.92	10.39	0	38.2		-10	55
18630		38.64	10.39	0	38.2		-10	55
18650		38.75	10.39	0	38.2		-10	55
18670		38.85	10.39	0	38.2		-10	55
18680		38.85	10.39	0	38.2		-10	55
18690		38.76	10.39	0	38.2		-10	55
18710		38.53	10.39	0	38.2		-10	55
18730		38.37	10.39	0	38.2		-10	55
18745		38.37	10.39	0	38.2		-10	55
18750		38.43	10.39	0	38.2		-10	55
18770		38.71	10.39	0	38.2		-10	55
18790		38.58	10.39	0	38.2		-10	55
18805		38.58	10.39	0	38.2		-10	55
18810		38.41	10.39	0	38.2		-10	55
18830		38.08	10.39	0	38.2		-10	55
18850		38.32	10.39	0	38.2		-10	55
18870		38.39	10.39	0	38.2		-10	55
18890		38.47	10.39	0	38.2		-10	55
18910		38.27	10.39	0	38.2		-10	55
18930		38.13	10.39	0	38.2		-10	55
18950		38.32	10.39	0	38.2		-10	55
18970		38.65	10.39	0	38.2		-10	55
18990		38.48	10.39	0	38.2		-10	55
18995		38.48	10.39	0	38.2		-10	55
19010		38.5	10.39	0	38.2		-10	55
19030		38.37	10.39	0	38.2		-10	55
19050		38.75	10.39	0	38.2		-10	55
19055		38.75	10.39	0	38.2		-10	55
19070		38.95	10.39	0	38.2		-10	55
19090		39.01	10.39	0	38.2		-10	55
19110		39.14	10.39	0	38.2		-10	55
19120		39.14	10.39	0	38.2		-10	55
19130		38.93	10.39	0	38.2		-10	55
19150		39.35	10.39	0	38.2		-10	55
19170		39.74	10.39	0	38.2		-10	55
19180		39.74	10.39	0	38.2		-10	55
19190		39.85	10.39	0	38.2		-10	55
19210		39.84	10.39	0	38.2		-10	55
19230		39.83	10.39	0	38.2		-10	55
19245		39.83	10.39	0	38.2		-10	55
19250		40.23	10.39	0	38.2		-10	55
19270		40.72	10.39	0	38.2		-10	55
19290		40.81	10.39	0	38.2		-10	55
19305		40.81	10.39	0	38.2		-10	55
19310		40.79	10.39	0	38.2		-10	55
19330		40.9	10.39	0	38.2		-10	55
19350		41.24	10.39	0	38.2		-10	55
19370		41.76	10.61	0	38.2		-10	55
19390		41.86	10.61	0	38.2		-10	55
19410		41.96	10.61	0	38.2		-10	55
19430		42.03	10.61	0	38.2		-10	55
19450		42.22	10.61	0	38.2		-10	55
19470		42.81	10.61	0	38.2		-10	55
19490		43.03	10.61	0	38.2		-10	55
19495		43.03	10.61	0	38.2		-10	55
19510		42.97	10.61	0	38.2		-10	55
19530		43.14	10.61	0	38.2		-10	55
19550		43.46	10.61	0	38.2		-10	55
19555		43.46	10.61	0	38.2		-10	55
19570		43.87	10.61	0	38.2		-10	55
19590		44.34	10.61	0	38.2		-10	55
19610		44.02	10.61	0	38.2		-10	55
19620		44.02	10.61	0	38.2		-10	55
19630		44.19	10.61	0	38.2		-10	55
19650		44.45	10.61	0	38.2		-10	55
19670		44.9	10.61	0	38.2		-10	55
19680		44.9	10.61	0	38.2		-10	55
19690		44.94	10.61	0	38.2		-10	55
19710		45.02	10.61	0	38.2		-10	55
19730		45.09	10.61	0	38.2		-10	55
19740		45.09	10.61	0	38.2		-10	55
19750		45.49	10.61	0	38.2		-10	55
19770		45.85	10.61	0	38.2		-10	55
19790		46	10.61	0	38.2		-10	55
19805		46	10.61	0	38.2		-10	55
19810		46.04	10.61	0	38.2		-10	55
19830		45.92	10.61	0	38.2		-10	55
19850		46.4	10.61	0	38.2		-10	55
19865		46.4	10.61	0	38.2		-10	55
19870		46.87	10.61	0	38.2		-10	55
19890		47.04	10.61	0	38.2		-10	55
19910		46.85	10.61	0	38.2		-10	55
19930		46.78	10.56	0	38.2		-10	55
19950		47.24	10.56	0	38.2		-10	55
19970		47.5	10.56	0	38.2		-10	55
19990		47.62	10.56	0	38.2		-10	55
20010		47.65	10.56	0	38.2		-10	55
20030		47.56	10.56	0	38.2		-10	55
20050		47.71	10.56	0	38.2		-10	55
20055		47.71	10.56	0	38.2		-10	55
20070		48.1	10.56	0	38.2		-10	55
20090		47.98	10.56	0	38.2		-10	55
20110		48.01	10.56	0	38.2		-10	55
20115		48.01	10.56	0	38.2		-10	55
20130		47.91	10.56	0	38.2		-10	55
20150		47.87	10.56	0	38.2		-10	55
20170		48.25	10.56	0	38.2		-10	55
20180		48.25	10.56	0	38.2		-10	55
20190		48.26	10.56	0	38.2		-10	55
20210		48.08	10.56	0	38.2		-10	55
20230		47.99	10.56	0	38.2		-10	55
20240		47.99	10.56	0	38.2		-10	55
20250		48.08	10.56	0	38.2		-10	55
20270		48.16	10.56	0	38.2		-10	55
20290		48.16	10.56	0	38.2		-10	55
20305		48.16	10.56	0	38.2		-10	55
20310		48.07	10.56	0	38.2		-10	55
20330		47.74	10.56	0	38.2		-10	55
20350		47.67	10.56	0	38.2		-10	55
20365		47.67	10.56	0	38.2		-10	55
20370		47.81	10.56	0	38.2		-10	55
20390		47.58	10.56	0	38.2		-10	55
20410		47.43	10.56	0	38.2		-10	55
20430		46.88	10.73	0	38.2		-10	55
20450		46.9	10.73	0	38.2		-10	55
20470		46.91	10.73	0	38.2		-10	55
20490		46.89	10.73	0	38.2		-10	55
20510		46.5	10.73	0	38.2		-10	55
20530		45.9	10.73	0	38.2		-10	55
20550		45.79	10.73	0	38.2		-10	55
20555		45.79	10.73	0	38.2		-10	55
20570		45.7	10.73	0	38.2		-10	55
20590		45.56	10.73	0	38.2		-10	55
20610		45	10.73	0	38.2		-10	55
20615		45	10.73	0	38.2		-10	55
20630		44.73	10.73	0	38.2		-10	55
20650		44.49	10.73	0	38.2		-10	55
20670		44.67	10.73	0	38.2		-10	55
20680		44.67	10.73	0	38.2		-10	55
20690		44.51	10.73	0	38.2		-10	55
20710		44.05	10.73	0	38.2		-10	55
20730		43.56	10.73	0	38.2		-10	55
20740		43.56	10.73	0	38.2		-10	55
20750		43.55	10.73	0	38.2		-10	55
20770		43.66	10.73	0	38.2		-10	55
20790		43.46	10.73	0	38.2		-10	55
20805		43.46	10.73	0	38.2		-10	55
20810		43	10.73	0	38.2		-10	55
20830		42.89	10.73	0	38.2		-10	55
20850		42.69	10.73	0	38.2		-10	55
20865		42.69	10.73	0	38.2		-10	55
20870		42.53	10.73	0	38.2		-10	55
20890		42.64	10.73	0	38.2		-10	55
20910		42.26	10.73	0	38.2		-10	55
20925		42.26	10.73	0	38.2		-10	55
20930		41.96	10.73	0	38.2		-10	55
20950		41.57	10.73	0	38.2		-10	55
20970		41.78	10.73	0	38.2		-10	55
20990		41.67	10.6	0	38.2		-10	55
21010		41.38	10.6	0	38.2		-10	55
21030		40.94	10.6	0	38.2		-10	55
21050		40.84	10.6	0	38.2		-10	55
21070		41.01	10.6	0	38.2		-10	55
21090		40.8	10.6	0	38.2		-10	55
21110		40.68	10.6	0	38.2		-10	55
21115		40.68	10.6	0	38.2		-10	55
21130		40	10.6	0	38.2		-10	55
21150		40.08	10.6	0	38.2		-10	55
21170		40.21	10.6	0	38.2		-10	55
21175		40.21	10.6	0	38.2		-10	55
21190		40.08	10.6	0	38.2		-10	55
21210		39.82	10.6	0	38.2		-10	55
21230		39.36	10.6	0	38.2		-10	55
21240		39.36	10.6	0	38.2		-10	55
21250		39.24	10.6	0	38.2		-10	55
21270		39.38	10.6	0	38.2		-10	55
21290		39.38	10.6	0	38.2		-10	55
21300		39.38	10.6	0	38.2		-10	55
21310		39.21	10.6	0	38.2		-10	55
21330		38.79	10.6	0	38.2		-10	55
21350		38.73	10.6	0	38.2		-10	55
21365		38.73	10.6	0	38.2		-10	55
21370		38.67	10.6	0	38.2		-10	55
21390		38.89	10.6	0	38.2		-10	55
21410		38.64	10.6	0	38.2		-10	55
21430		38.25	10.6	0	38.2		-10	55
21450		38.31	10.6	0	38.2		-10	55
21470		38.58	10.6	0	38.2		-10	55
21490		38.54	10.86	0	38.2		-10	55
21510		38.3	10.86	0	38.2		-10	55
21530		38.06	10.86	0	38.2		-10	55
21550		38.11	10.86	0	38.2		-10	55
21570		38.25	10.86	0	38.2		-10	55
21590		38.45	10.86	0	38.2		-10	55
21610		38.36	10.86	0	38.2		-10	55
21615		38.36	10.86	0	38.2		-10	55
21630		38.21	10.86	0	38.2		-10	55
21650		38.22	10.86	0	38.2		-10	55
21670		38.41	10.86	0	38.2		-10	55
21675		38.41	10.86	0	38.2		-10	55
21690		38.62	10.86	0	38.2		-10	55
21710		38.51	10.86	0	38.2		-10	55
21730		38.54	10.86	0	38.2		-10	55
21740		38.54	10.86	0	38.2		-10	55
21750		38.49	10.86	0	38.2		-10	55
21770		38.96	10.86	0	38.2		-10	55
21790		39.06	10.86	0	38.2		-10	55
21800		39.06	10.86	0	38.2		-10	55
21810		39.13	10.86	0	38.2		-10	55
21830		39.17	10.86	0	38.2		-10	55
21850		39.22	10.86	0	38.2		-10	55
21865		39.22	10.86	0	38.2		-10	55
21870		39.62	10.86	0	38.2		-10	55
21890		39.99	10.86	0	38.2		-10	55
21910		39.98	10.86	0	38.2		-10	55
21925		39.98	10.86	0	38.2		-10	55
21930		40.01	10.86	0	38.2		-10	55
21950		40.28	10.86	0	38.2		-10	55
21970		40.67	10.86	0	38.2		-10	55
21990		40.94	10.91	0	38.2		-10	55
22010		41.15	10.91	0	38.2		-10	55
22030		41.05	10.91	0	38.2		-10	55
22050		41.36	10.91	0	38.2		-10	55
22070		41.92	10.91	0	38.2		-10	55
22090		42.18	10.91	0	38.2		-10	55
22110		42.16	10.91	0	38.2		-10	55
22115		42.16	10.91	0	38.2		-10	55
22130		42.16	10.91	0	38.2		-10	55
22150		42.45	10.91	0	38.2		-10	55
22170		42.91	10.91	0	38.2		-10	55
22175		42.91	10.91	0	38.2		-10	55
22190		43.29	10.91	0	38.2		-10	55
22210		43.25	10.91	0	38.2		-10	55
22230		43.44	10.91	0	38.2		-10	55
22235		43.44	10.91	0	38.2		-10	55
22250		43.62	10.91	0	38.2		-10	55
22270		43.84	10.91	0	38.2		-10	55
22290		44.26	10.91	0	38.2		-10	55
22300		44.26	10.91	0	38.2		-10	55
22310		44.23	10.91	0	38.2		-10	55
22330		44.39	10.91	0	38.2		-10	55
22350		44.73	10.91	0	38.2		-10	55
22360		44.73	10.91	0	38.2		-10	55
22370		44.97	10.91	0	38.2		-10	55
22390		45.26	10.91	0	38.2		-10	55
22410		45.28	10.91	0	38.2		-10	55
22425		45.28	10.91	0	38.2		-10	55
22430		45.09	10.91	0	38.2		-10	55
22450		45.45	10.91	0	38.2		-10	55
22470		45.88	10.91	0	38.2		-10	55
22490		46.09	10.91	0	38.2		-10	55
22510		46.13	10.91	0	38.2		-10	55
22530		46	10.91	0	38.2		-10	55
22550		46.23	10.91	0	38.2		-10	55
22570		46.67	10.91	0	38.2		-10	55
22590		46.85	10.91	0	38.2		-10	55
22610		46.98	10.91	0	38.2		-10	55
22630		47.05	10.91	0	38.2		-10	55
22650		47.11	10.91	0	38.2		-10	55
22670		47.34	10.91	0	38.2		-10	55
22675		47.34	10.91	0	38.2		-10	55
22690		47.69	10.91	0	38.2		-10	55
22710		47.74	10.91	0	38.2		-10	55
22730		47.55	10.91	0	38.2		-10	55
22735		47.55	10.91	0	38.2		-10	55
22750		47.64	10.91	0	38.2		-10	55
22770		47.86	10.91	0	38.2		-10	55
22790		48.13	10.91	0	38.2		-10	55
22800		48.13	10.91	0	38.2		-10	55
22810		47.97	10.91	0	38.2		-10	55
22830		47.92	10.91	0	38.2		-10	55
22850		47.86	10.91	0	38.2		-10	55
22860		47.86	10.91	0	38.2		-10	55
22870		48.11	10.91	0	38.2		-10	55
22890		48.26	10.91	0	38.2		-10	55
22910		48.12	10.91	0	38.2		-10	55
22925		48.12	10.91	0	38.2		-10	55
22930		47.96	10.91	0	38.2		-10	55
22950		47.82	10.91	0	38.2		-10	55
22970		48.08	10.91	0	38.2		-10	55
22985		48.08	10.91	0	38.2		-10	55
22990		48.25	10.91	0	38.2		-10	55
23010		48.01	10.91	0	38.2		-10	55
23030		47.82	10.91	0	38.2		-10	55
23050		47.62	10.96	0	38.2		-10	55
23070		47.71	10.96	0	38.2		-10	55
23090		47.61	10.96	0	38.2		-10	55
23110		47.43	10.96	0	38.2		-10	55
23130		46.99	10.96	0	38.2		-10	55
23150		46.87	10.96	0	38.2		-10	55
23170		46.76	10.96	0	38.2		-10	55
23175		46.76	10.96	0	38.2		-10	55
23190		46.7	10.96	0	38.2		-10	55
23210		46.58	10.96	0	38.2		-10	55
23230		46.15	10.96	0	38.2		-10	55
23235		46.15	10.96	0	38.2		-10	55
23250		46.03	10.96	0	38.2		-10	55
23270		45.84	10.96	0	38.2		-10	55
23290		45.71	10.96	0	38.2		-10	55
23300		45.71	10.96	0	38.2		-10	55
23310		45.42	10.96	0	38.2		-10	55
23330		44.92	10.96	0	38.2		-10	55
23350		44.66	10.96	0	38.2		-10	55
23360		44.66	10.96	0	38.2		-10	55
23370		44.64	10.96	0	38.2		-10	55
23390		44.51	10.96	0	38.2		-10	55
23410		44.32	10.96	0	38.2		-10	55
23425		44.32	10.96	0	38.2		-10	55
23430		43.96	10.96	0	38.2		-10	55
23450		43.7	10.96	0	38.2		-10	55
23470		43.62	10.96	0	38.2		-10	55
23485		43.62	10.96	0	38.2		-10	55
23490		43.63	10.96	0	38.2		-10	55
23510		43.31	10.96	0	38.2		-10	55
23530		42.82	10.96	0	38.2		-10	55
23550		42.69	10.68	0	38.2		-10	55
23570		42.57	10.68	0	38.2		-10	55
23590		42.74	10.68	0	38.2		-10	55
23610		42.56	10.68	0	38.2		-10	55
23630		42.01	10.68	0	38.2		-10	55
23650		41.69	10.68	0	38.2		-10	55
23670		41.79	10.68	0	38.2		-10	55
23690		41.83	10.68	0	38.2		-10	55
23710		41.54	10.68	0	38.2		-10	55
23730		41.25	10.68	0	38.2		-10	55
23735		41.25	10.68	0	38.2		-10	55
23750		40.84	10.68	0	38.2		-10	55
23770		40.91	10.68	0	38.2		-10	55
23790		40.91	10.68	0	38.2		-10	55
23800		40.91	10.68	0	38.2		-10	55
23810		40.88	10.68	0	38.2		-10	55
23830		40.41	10.68	0	38.2		-10	55
23850		40.21	10.68	0	38.2		-10	55
23860		40.21	10.68	0	38.2		-10	55
23870		40.23	10.68	0	38.2		-10	55
23890		40.14	10.68	0	38.2		-10	55
23910		39.94	10.68	0	38.2		-10	55
23920		39.94	10.68	0	38.2		-10	55
23930		39.53	10.68	0	38.2		-10	55
23950		39.38	10.68	0	38.2		-10	55
23970		39.27	10.68	0	38.2		-10	55
23985		39.27	10.68	0	38.2		-10	55
23990		39.35	10.68	0	38.2		-10	55
24010		39.15	10.68	0	38.2		-10	55
24030		38.87	10.68	0	38.2		-10	55
24045		38.87	10.68	0	38.2		-10	55
24050		38.8	10.68	0	38.2		-10	55
24070		38.71	10.68	0	38.2		-10	55
24090		38.87	10.68	0	38.2		-10	55
24110		38.83	11.01	0	38.2		-10	55
24130		38.46	11.01	0	38.2		-10	55
24150		38.27	11.01	0	38.2		-10	55
24170		38.43	11.01	0	38.2		-10	55
24190		38.58	11.01	0	38.2		-10	55
24210		38.5	11.01	0	38.2		-10	55
24230		38.31	11.01	0	38.2		-10	55
24235		38.31	11.01	0	38.2		-10	55
24250		38.13	11.01	0	38.2		-10	55
24270		38.16	11.01	0	38.2		-10	55
24290		38.44	11.01	0	38.2		-10	55
24295		38.44	11.01	0	38.2		-10	55
24310		38.36	11.01	0	38.2		-10	55
24330		38.26	11.01	0	38.2		-10	55
24350		38.11	11.01	0	38.2		-10	55
24360		38.11	11.01	0	38.2		-10	55
24370		38.14	11.01	0	38.2		-10	55
24390		38.57	11.01	0	38.2		-10	55
24410		38.59	11.01	0	38.2		-10	55
24420		38.59	11.01	0	38.2		-10	55
24430		38.49	11.01	0	38.2		-10	55
24450		38.37	11.01	0	38.2		-10	55
24470		38.64	11.01	0	38.2		-10	55
24485		38.64	11.01	0	38.2		-10	55
24490		39.03	11.01	0	38.2		-10	55
24510		39.19	11.01	0	38.2		-10	55
24530		39	11.01	0	38.2		-10	55
24545		39	11.01	0	38.2		-10	55
24550		39.11	11.01	0	38.2		-10	55
24570		39.25	11.01	0	38.2		-10	55
24590		39.81	11.01	0	38.2		-10	55
24610		39.87	11.04	0	38.2		-10	55
24630		39.8	11.04	0	38.2		-10	55
24650		39.97	11.04	0	38.2		-10	55
24670		40.26	11.04	0	38.2		-10	55
24690		40.6	11.04	0	38.2		-10	55
24710		40.84	11.04	0	38.2		-10	55
24730		41.04	11.04	0	38.2		-10	55
24735		41.04	11.04	0	38.2		-10	55
24750		40.92	11.04	0	38.2		-10	55
24770		41.53	11.04	0	38.2		-10	55
24790		41.79	11.04	0	38.2		-10	55
24795		41.79	11.04	0	38.2		-10	55
24810		42.12	11.04	0	38.2		-10	55
24830		42.11	11.04	0	38.2		-10	55
24850		42.06	11.04	0	38.2		-10	55
24860		42.06	11.04	0	38.2		-10	55
24870		42.58	11.04	0	38.2		-10	55
24890		42.83	11.04	0	38.2		-10	55
24910		43.19	11.04	0	38.2		-10	55
24920		43.19	11.04	0	38.2		-10	55
24930		43.32	11.04	0	38.2		-10	55
24950		43.32	11.04	0	38.2		-10	55
24970		43.45	11.04	0	38.2		-10	55
24985		43.45	11.04	0	38.2		-10	55
24990		44.04	11.04	0	38.2		-10	55
25010		44.13	11.04	0	38.2		-10	55
25030		44.23	11.04	0	38.2		-10	55
25045		44.23	11.04	0	38.2		-10	55
25050		44.4	11.04	0	38.2		-10	55
25070		44.54	11.04	0	38.2		-10	55
25090		44.96	11.04	0	38.2		-10	55
25110		45.05	10.98	0	38.2		-10	55
25130		45.23	10.98	0	38.2		-10	55
25150		45.2	10.98	0	38.2		-10	55
25170		45.59	10.98	0	38.2		-10	55
25190		45.94	10.98	0	38.2		-10	55
25210		46.1	10.98	0	38.2		-10	55
25230		45.93	10.98	0	38.2		-10	55
25250		46.06	10.98	0	38.2		-10	55
25270		46.35	10.98	0	38.2		-10	55
25290		46.79	10.98	0	38.2		-10	55
25295		46.79	10.98	0	38.2		-10	55
25310		46.86	10.98	0	38.2		-10	55
25330		47.09	10.98	0	38.2		-10	55
25350		46.87	10.98	0	38.2		-10	55
25355		46.87	10.98	0	38.2		-10	55
25370		47.07	10.98	0	38.2		-10	55
25390		47.61	10.98	0	38.2		-10	55
25410		47.72	10.98	0	38.2		-10	55
25420		47.72	10.98	0	38.2		-10	55
25430		47.47	10.98	0	38.2		-10	55
25450		47.52	10.98	0	38.2		-10	55
25470		47.86	10.98	0	38.2		-10	55
25485		47.86	10.98	0	38.2		-10	55
25490		47.79	10.98	0	38.2		-10	55
25510		48.2	10.98	0	38.2		-10	55
25530		48.05	10.98	0	38.2		-10	55
25545		48.05	10.98	0	38.2		-10	55
25550		47.88	10.98	0	38.2		-10	55
25570		48	10.98	0	38.2		-10	55
25590		48.19	10.98	0	38.2		-10	55
25605		48.19	10.98	0	38.2		-10	55
25610		48.42	10.98	0	38.2		-10	55
25630		48.12	10.98	0	38.2		-10	55
25650		47.87	10.98	0	38.2		-10	55
25670		48.02	11.01	0	38.2		-10	55
25690		48.18	11.01	0	38.2		-10	55
25710		48.29	11.01	0	38.2		-10	55
25730		47.92	11.01	0	38.2		-10	55
25750		47.42	11.01	0	38.2		-10	55
25770		47.61	11.01	0	38.2		-10	55
25790		47.86	11.01	0	38.2		-10	55
25795		47.86	11.01	0	38.2		-10	55
25810		47.65	11.01	0	38.2		-10	55
25830		47.49	11.01	0	38.2		-10	55
25850		46.97	11.01	0	38.2		-10	55
25855		46.97	11.01	0	38.2		-10	55
25870		46.94	11.01	0	38.2		-10	55
25890		46.84	11.01	0	38.2		-10	55
25910		46.88	11.01	0	38.2		-10	55
25920		46.88	11.01	0	38.2		-10	55
25930		46.4	11.01	0	38.2		-10	55
25950		45.9	11.01	0	38.2		-10	55
25970		45.87	11.01	0	38.2		-10	55
25980		45.87	11.01	0	38.2		-10	55
25990		45.89	11.01	0	38.2		-10	55
26010		45.76	11.01	0	38.2		-10	55
26030		45.37	11.01	0	38.2		-10	55
26045		45.37	11.01	0	38.2		-10	55
26050		44.9	11.01	0	38.2		-10	55
26070		44.84	11.01	0	38.2		-10	55
26090		44.91	11.01	0	38.2		-10	55
26105		44.91	11.01	0	38.2		-10	55
26110		44.71	11.01	0	38.2		-10	55
26130		44.16	11.01	0	38.2		-10	55
26150		43.94	11.01	0	38.2		-10	55
26170		43.76	11.12	0	38.2		-10	55
26190		43.85	11.12	0	38.2		-10	55
26210		43.66	11.12	0	38.2		-10	55
26230		43.32	11.12	0	38.2		-10	55
26250		42.85	11.12	0	38.2		-10	55
26270		42.86	11.12	0	38.2		-10	55
26290		42.88	11.12	0	38.2		-10	55
26295		42.88	11.12	0	38.2		-10	55
26310		42.64	11.12	0	38.2		-10	55
26330		42.29	11.12	0	38.2		-10	55
26350		42.01	11.12	0	38.2		-10	55
26355		42.01	11.12	0	38.2		-10	55
26370		41.95	11.12	0	38.2		-10	55
26390		41.96	11.12	0	38.2		-10	55
26410		41.62	11.12	0	38.2		-10	55
26420		41.62	11.12	0	38.2		-10	55
26430		41.5	11.12	0	38.2		-10	55
26450		41.15	11.12	0	38.2		-10	55
26470		40.98	11.12	0	38.2		-10	55
26480		40.98	11.12	0	38.2		-10	55
26490		40.96	11.12	0	38.2		-10	55
26510		40.99	11.12	0	38.2		-10	55
26530		40.65	11.12	0	38.2		-10	55
26545		40.65	11.12	0	38.2		-10	55
26550		40.27	11.12	0	38.2		-10	55
26570		40.17	11.12	0	38.2		-10	55
26590		40.18	11.12	0	38.2		-10	55
26605		40.18	11.12	0	38.2		-10	55
26610		40.18	11.12	0	38.2		-10	55
26630		39.81	11.12	0	38.2		-10	55
26650		39.45	11.12	0	38.2		-10	55
26665		39.45	11.12	0	38.2		-10	55
26670		39.41	11.12	0	38.2		-10	55
26690		39.49	11.12	0	38.2		-10	55
26710		39.42	11.12	0	38.2		-10	55
26730		39.1	11.29	0	38.2		-10	55
26750		38.84	11.29	0	38.2		-10	55
26770		38.83	11.29	0	38.2		-10	55
26790		39.01	11.29	0	38.2		-10	55
26795		39.01	11.29	0	38.2		-10	55
26810		38.99	11.29	0	38.2		-10	55
26830		38.65	11.29	0	38.2		-10	55
26850		38.35	11.29	0	38.2		-10	55
26855		38.35	11.29	0	38.2		-10	55
26870		38.32	11.29	0	38.2		-10	55
26890		38.53	11.29	0	38.2		-10	55
26910		38.6	11.29	0	38.2		-10	55
26915		38.6	11.29	0	38.2		-10	55
26930		38.4	11.29	0	38.2		-10	55
26950		38.08	11.29	0	38.2		-10	55
26970		38.36	11.29	0	38.2		-10	55
26980		38.36	11.29	0	38.2		-10	55
26990		38.3	11.29	0	38.2		-10	55
27010		38.37	11.29	0	38.2		-10	55
27030		38.2	11.29	0	38.2		-10	55
27040		38.2	11.29	0	38.2		-10	55
27050		38.09	11.29	0	38.2		-10	55
27070		38.15	11.29	0	38.2		-10	55
27090		38.34	11.29	0	38.2		-10	55
27105		38.34	11.29	0	38.2		-10	55
27110		38.49	11.29	0	38.2		-10	55
27130		38.46	11.29	0	38.2		-10	55
27150		38.32	11.29	0	38.2		-10	55
27165		38.32	11.29	0	38.2		-10	55
27170		38.34	11.29	0	38.2		-10	55
27190		38.57	11.29	0	38.2		-10	55
27210		38.89	11.29	0	38.2		-10	55
27230		38.79	11.01	0	38.2		-10	55
27250		38.82	11.01	0	38.2		-10	55
27270		38.88	11.01	0	38.2		-10	55
27290		39.18	11.01	0	38.2		-10	55
27310		39.51	11.01	0	38.2		-10	55
27330		39.48	11.01	0	38.2		-10	55
27350		39.44	11.01	0	38.2		-10	55
27355		39.44	11.01	0	38.2		-10	55
27370		39.55	11.01	0	38.2		-10	55
27390		40.05	11.01	0	38.2		-10	55
27410		40.46	11.01	0	38.2		-10	55
27415		40.46	11.01	0	38.2		-10	55
27430		40.58	11.01	0	38.2		-10	55
27450		40.52	11.01	0	38.2		-10	55
27470		40.68	11.01	0	38.2		-10	55
27480		40.68	11.01	0	38.2		-10	55
27490		41.2	11.01	0	38.2		-10	55
27510		41.56	11.01	0	38.2		-10	55
27530		41.44	11.01	0	38.2		-10	55
27540		41.44	11.01	0	38.2		-10	55
27550		41.58	11.01	0	38.2		-10	55
27570		41.74	11.01	0	38.2		-10	55
27590		42.33	11.01	0	38.2		-10	55
27605		42.33	11.01	0	38.2		-10	55
27610		42.58	11.01	0	38.2		-10	55
27630		42.51	11.01	0	38.2		-10	55
27650		42.73	11.01	0	38.2		-10	55
27665		42.73	11.01	0	38.2		-10	55
27670		42.95	11.01	0	38.2		-10	55
27690		43.31	11.01	0	38.2		-10	55
27710		43.67	11.01	0	38.2		-10	55
27730		43.75	11.09	0	38.2		-10	55
27750		43.61	11.09	0	38.2		-10	55
27770		43.86	11.09	0	38.2		-10	55
27790		44.34	11.09	0	38.2		-10	55
27810		44.69	11.09	0	38.2		-10	55
27830		44.74	11.09	0	38.2		-10	55
27850		44.62	11.09	0	38.2		-10	55
27855		44.62	11.09	0	38.2		-10	55
27870		44.8	11.09	0	38.2		-10	55
27890		45.29	11.09	0	38.2		-10	55
27910		45.59	11.09	0	38.2		-10	55
27915		45.59	11.09	0	38.2		-10	55
27930		45.81	11.09	0	38.2		-10	55
27950		45.66	11.09	0	38.2		-10	55
27970		45.67	11.09	0	38.2		-10	55
27975		45.67	11.09	0	38.2		-10	55
27990		46.11	11.09	0	38.2		-10	55
28010		46.3	11.09	0	38.2		-10	55
28030		46.66	11.09	0	38.2		-10	55
28040		46.66	11.09	0	38.2		-10	55
28050		46.46	11.09	0	38.2		-10	55
28070		46.67	11.09	0	38.2		-10	55
28090		47.19	11.09	0	38.2		-10	55
28105		47.19	11.09	0	38.2		-10	55
28110		47.34	11.09	0	38.2		-10	55
28130		47.24	11.09	0	38.2		-10	55
28150		47.23	11.09	0	38.2		-10	55
28165		47.23	11.09	0	38.2		-10	55
28170		47.34	11.09	0	38.2		-10	55
28190		47.6	11.09	0	38.2		-10	55
28210		47.93	11.09	0	38.2		-10	55
28225		47.93	11.09	0	38.2		-10	55
28230		47.92	11.09	0	38.2		-10	55
28250		47.71	11.09	0	38.2		-10	55
28270		47.68	11.09	0	38.2		-10	55
28290		47.93	11.24	0	38.2		-10	55
28310		48.18	11.24	0	38.2		-10	55
28330		47.95	11.24	0	38.2		-10	55
28350		47.91	11.24	0	38.2		-10	55
28370		47.94	11.24	0	38.2		-10	55
28390		47.93	11.24	0	38.2		-10	55
28410		48.12	11.24	0	38.2		-10	55
28415		48.12	11.24	0	38.2		-10	55
28430		48.07	11.24	0	38.2		-10	55
28450		47.73	11.24	0	38.2		-10	55
28470		47.83	11.24	0	38.2		-10	55
28475		47.83	11.24	0	38.2		-10	55
28490		48.04	11.24	0	38.2		-10	55
28510		47.96	11.24	0	38.2		-10	55
28530		47.68	11.24	0	38.2		-10	55
28540		47.68	11.24	0	38.2		-10	55
28550		47.38	11.24	0	38.2		-10	55
28570		47.36	11.24	0	38.2		-10	55
28590		47.45	11.24	0	38.2		-10	55
28600		47.45	11.24	0	38.2		-10	55
28610		47.5	11.24	0	38.2		-10	55
28630		47.12	11.24	0	38.2		-10	55
28650		46.57	11.24	0	38.2		-10	55
28665		46.57	11.24	0	38.2		-10	55
28670		46.41	11.24	0	38.2		-10	55
28690		46.37	11.24	0	38.2		-10	55
28710		46.44	11.24	0	38.2		-10	55
28725		46.44	11.24	0	38.2		-10	55
28730		46.01	11.24	0	38.2		-10	55
28750		45.53	11.24	0	38.2		-10	55
28770		45.4	11.24	0	38.2		-10	55
28790		45.39	11.19	0	38.2		-10	55
28810		45.37	11.19	0	38.2		-10	55
28830		44.99	11.19	0	38.2		-10	55
28850		44.49	11.19	0	38.2		-10	55
28870		44.43	11.19	0	38.2		-10	55
28890		44.14	11.19	0	38.2		-10	55
28910		44.15	11.19	0	38.2		-10	55
28915		44.15	11.19	0	38.2		-10	55
28930		43.89	11.19	0	38.2		-10	55
28950		43.6	11.19	0	38.2		-10	55
28970		43.24	11.19	0	38.2		-10	55
28975		43.24	11.19	0	38.2		-10	55
28990		43.26	11.19	0	38.2		-10	55
29010		43.32	11.19	0	38.2		-10	55
29030		42.93	11.19	0	38.2		-10	55
29040		42.93	11.19	0	38.2		-10	55
29050		42.66	11.19	0	38.2		-10	55
29070		42.46	11.19	0	38.2		-10	55
29090		42.22	11.19	0	38.2		-10	55
29100		42.22	11.19	0	38.2		-10	55
29110		42.32	11.19	0	38.2		-10	55
29130		42.15	11.19	0	38.2		-10	55
29150		41.7	11.19	0	38.2		-10	55
29165		41.7	11.19	0	38.2		-10	55
29170		41.49	11.19	0	38.2		-10	55
29190		41.39	11.19	0	38.2		-10	55
29210		41.42	11.19	0	38.2		-10	55
29225		41.42	11.19	0	38.2		-10	55
29230		41.2	11.19	0	38.2		-10	55
29250		40.84	11.19	0	38.2		-10	55
29270		40.53	11.19	0	38.2		-10	55
29290		40.52	11.45	0	38.2		-10	55
29310		40.6	11.45	0	38.2		-10	55
29330		40.37	11.45	0	38.2		-10	55
29350		39.96	11.45	0	38.2		-10	55
29370		39.67	11.45	0	38.2		-10	55
29390		39.83	11.45	0	38.2		-10	55
29410		39.81	11.45	0	38.2		-10	55
29415		39.81	11.45	0	38.2		-10	55
29430		39.55	11.45	0	38.2		-10	55
29450		39.25	11.45	0	38.2		-10	55
29470		39.09	11.45	0	38.2		-10	55
29475		39.09	11.45	0	38.2		-10	55
29490		39.02	11.45	0	38.2		-10	55
29510		39.14	11.45	0	38.2		-10	55
29530		38.98	11.45	0	38.2		-10	55
29535		38.98	11.45	0	38.2		-10	55
29550		38.72	11.45	0	38.2		-10	55
29570		38.58	11.45	0	38.2		-10	55
29590		38.51	11.45	0	38.2		-10	55
29600		38.51	11.45	0	38.2		-10	55
29610		38.74	11.45	0	38.2		-10	55
29630		38.57	11.45	0	38.2		-10	55
29650		38.35	11.45	0	38.2		-10	55
29660		38.35	11.45	0	38.2		-10	55
29670		38.27	11.45	0	38.2		-10	55
29690		38.25	11.45	0	38.2		-10	55
29710		38.53	11.45	0	38.2		-10	55
29725		38.53	11.45	0	38.2		-10	55
29730		38.4	11.45	0	38.2		-10	55
29750		38.02	11.45	0	38.2		-10	55
29770		38.04	11.45	0	38.2		-10	55
29785		38.04	11.45	0	38.2		-10	55
29790		38.27	11.45	0	38.2		-10	55
29810		38.4	11.45	0	38.2		-10	55
29830		38.22	11.45	0	38.2		-10	55
29850		38.13	11.24	0	38.2		-10	55
29870		38.16	11.24	0	38.2		-10	55
29890		38.23	11.24	0	38.2		-10	55
29910		38.37	11.24	0	38.2		-10	55
29930		38.61	11.24	0	38.2		-10	55
29950		38.47	11.24	0	38.2		-10	55
29970		38.38	11.24	0	38.2		-10	55
29975		38.38	11.24	0	38.2		-10	55
29990		38.68	11.24	0	38.2		-10	55
30010		39.05	11.24	0	38.2		-10	55
30030		39.08	11.24	0	38.2		-10	55
30035		39.08	11.24	0	38.2		-10	55
30050		38.9	11.24	0	38.2		-10	55
30070		39.05	11.24	0	38.2		-10	55
30090		39.43	11.24	0	38.2		-10	55
30100		39.43	11.24	0	38.2		-10	55
30110		39.66	11.24	0	38.2		-10	55
30130		39.86	11.24	0	38.2		-10	55
30150		39.94	11.24	0	38.2		-10	55
30160		39.94	11.24	0	38.2		-10	55
30170		39.87	11.24	0	38.2		-10	55
30190		40.27	11.24	0	38.2		-10	55
30210		40.75	11.24	0	38.2		-10	55
30225		40.75	11.24	0	38.2		-10	55
30230		40.93	11.24	0	38.2		-10	55
30250		40.71	11.24	0	38.2		-10	55
30270		40.89	11.24	0	38.2		-10	55
30285		40.89	11.24	0	38.2		-10	55
30290		41.31	11.24	0	38.2		-10	55
30310		41.85	11.24	0	38.2		-10	55
30330		42	11.24	0	38.2		-10	55
30350		41.92	11.54	0	38.2		-10	55
30370		42.03	11.54	0	38.2		-10	55
30390		42.42	11.54	0	38.2		-10	55
30410		42.76	11.54	0	38.2		-10	55
30430		42.96	11.54	0	38.2		-10	55
30450		42.9	11.54	0	38.2		-10	55
30470		43.15	11.54	0	38.2		-10	55
30475		43.15	11.54	0	38.2		-10	55
30490		43.39	11.54	0	38.2		-10	55
30510		43.91	11.54	0	38.2		-10	55
30530		43.89	11.54	0	38.2		-10	55
30535		43.89	11.54	0	38.2		-10	55
30550		44.06	11.54	0	38.2		-10	55
30570		44.24	11.54	0	38.2		-10	55
30590		44.6	11.54	0	38.2		-10	55
30600		44.6	11.54	0	38.2		-10	55
30610		44.9	11.54	0	38.2		-10	55
30630		45.07	11.54	0	38.2		-10	55
30650		44.85	11.54	0	38.2		-10	55
30660		44.85	11.54	0	38.2		-10	55
30670		45.14	11.54	0	38.2		-10	55
30690		45.64	11.54	0	38.2		-10	55
30710		46.04	11.54	0	38.2		-10	55
30725		46.04	11.54	0	38.2		-10	55
30730		46.09	11.54	0	38.2		-10	55
30750		45.91	11.54	0	38.2		-10	55
30770		45.95	11.54	0	38.2		-10	55
30785		45.95	11.54	0	38.2		-10	55
30790		46.44	11.54	0	38.2		-10	55
30810		46.68	11.54	0	38.2		-10	55
30830		46.69	11.54	0	38.2		-10	55
30845		46.69	11.54	0	38.2		-10	55
30850		46.87	11.54	0	38.2		-10	55
30870		46.94	11.54	0	38.2		-10	55
30890		47.14	11.54	0	38.2		-10	55
30910		47.67	11.45	0	38.2		-10	55
30930		47.61	11.45	0	38.2		-10	55
30950		47.47	11.45	0	38.2		-10	55
30970		47.36	11.45	0	38.2		-10	55
30990		47.81	11.45	0	38.2		-10	55
31010		47.97	11.45	0	38.2		-10	55
31030		47.87	11.45	0	38.2		-10	55
31035		47.87	11.45	0	38.2		-10	55
31050		47.82	11.45	0	38.2		-10	55
31070		47.71	11.45	0	38.2		-10	55
31090		47.83	11.45	0	38.2		-10	55
31095		47.83	11.45	0	38.2		-10	55
31110		48.13	11.45	0	38.2		-10	55
31130		48.2	11.45	0	38.2		-10	55
31150		47.95	11.45	0	38.2		-10	55
31160		47.95	11.45	0	38.2		-10	55
31170		47.96	11.45	0	38.2		-10	55
31190		48.05	11.45	0	38.2		-10	55
31210		48.16	11.45	0	38.2		-10	55
31225		48.16	11.45	0	38.2		-10	55
31230		48.01	11.45	0	38.2		-10	55
31250		47.78	11.45	0	38.2		-10	55
31270		47.66	11.45	0	38.2		-10	55
31285		47.66	11.45	0	38.2		-10	55
31290		47.94	11.45	0	38.2		-10	55
31310		47.95	11.45	0	38.2		-10	55
31330		47.67	11.45	0	38.2		-10	55
31345		47.67	11.45	0	38.2		-10	55
31350		47.32	11.45	0	38.2		-10	55
31370		47.19	11.45	0	38.2		-10	55
31390		47.19	11.45	0	38.2		-10	55
31410		47.14	11.32	0	38.2		-10	55
31430		47.08	11.32	0	38.2		-10	55
31450		46.54	11.32	0	38.2		-10	55
31470		46.38	11.32	0	38.2		-10	55
31490		46.3	11.32	0	38.2		-10	55
31510		46.25	11.32	0	38.2		-10	55
31530		45.91	11.32	0	38.2		-10	55
31535		45.91	11.32	0	38.2		-10	55
31550		45.35	11.32	0	38.2		-10	55
31570		45.29	11.32	0	38.2		-10	55
31590		45.17	11.32	0	38.2		-10	55
31595		45.17	11.32	0	38.2		-10	55
31610		45.14	11.32	0	38.2		-10	55
31630		44.92	11.32	0	38.2		-10	55
31650		44.53	11.32	0	38.2		-10	55
31660		44.53	11.32	0	38.2		-10	55
31670		44.16	11.32	0	38.2		-10	55
31690		44.15	11.32	0	38.2		-10	55
31710		44.06	11.32	0	38.2		-10	55
31720		44.06	11.32	0	38.2		-10	55
31730		43.84	11.32	0	38.2		-10	55
31750		43.38	11.32	0	38.2		-10	55
31770		43.14	11.32	0	38.2		-10	55
31785		43.14	11.32	0	38.2		-10	55
31790		43.17	11.32	0	38.2		-10	55
31810		43.12	11.32	0	38.2		-10	55
31830		43.03	11.32	0	38.2		-10	55
31845		43.03	11.32	0	38.2		-10	55
31850		42.33	11.32	0	38.2		-10	55
31870		42.4	11.32	0	38.2		-10	55
31890		42.3	11.32	0	38.2		-10	55
31910		42.19	11.37	0	38.2		-10	55
31930		42.23	11.37	0	38.2		-10	55
31950		41.57	11.37	0	38.2		-10	55
31970		41.4	11.37	0	38.2		-10	55
31990		41.31	11.37	0	38.2		-10	55
32010		41.4	11.37	0	38.2		-10	55
32030		40.99	11.37	0	38.2		-10	55
32035		40.99	11.37	0	38.2		-10	55
32050		40.82	11.37	0	38.2		-10	55
32070		40.38	11.37	0	38.2		-10	55
32090		40.53	11.37	0	38.2		-10	55
32095		40.53	11.37	0	38.2		-10	55
32110		40.63	11.37	0	38.2		-10	55
32130		40.33	11.37	0	38.2		-10	55
32150		40.02	11.37	0	38.2		-10	55
32160		40.02	11.37	0	38.2		-10	55
32170		39.67	11.37	0	38.2		-10	55
32190		39.63	11.37	0	38.2		-10	55
32210		39.81	11.37	0	38.2		-10	55
32220		39.81	11.37	0	38.2		-10	55
32230		39.51	11.37	0	38.2		-10	55
32250		39.17	11.37	0	38.2		-10	55
32270		38.88	11.37	0	38.2		-10	55
32280		38.88	11.37	0	38.2		-10	55
32290		39.02	11.37	0	38.2		-10	55
[truncated: 192 more rows]
