# Supplementary material for: Clinical identification of the stimulus intensity to measure temporal summation of second pain
Source: Sci Rep. 2022 Jul 28;12:12915. doi: 10.1038/s41598-022-17171-6 (PMC9334644; doi:10.1038/s41598-022-17171-6)
Supplement: Supplementary file 2 — Supplementary Information 2. [file 41598_2022_17171_MOESM2_ESM.zip › 65 PT2.xlsx]

## Sheet: Sheet1
Timestamp [msec]	Heater [C]	Tec [C]	Water [C]	COVAS	Baseline [C]	Events	LimiterMin [C]	LimiterMax [C]
25		39.2
35		39.2	9.97	0	39.2		-10	55
45		39.28	9.97	0	39.2		-10	55
65		39.5	9.97	0	39.2		-10	55
85		39.55	9.97	0	39.2		-10	55
100		39.55	9.97	0	39.2		-10	55
105		39.62	9.97	0	39.2		-10	55
125		39.1	9.97	0	39.2		-10	55
145		39.34	9.97	0	39.2		-10	55
150		39.34	9.97	0	39.2		-10	55
165		39.43	9.97	0	39.2		-10	55
185		39.67	9.97	0	39.2		-10	55
205		39.49	9.97	0	39.2		-10	55
215		39.49	9.97	0	39.2		-10	55
225		39.2	9.97	0	39.2		-10	55
245		39.3	9.97	0	39.2		-10	55
265		39.45	9.97	0	39.2		-10	55
275		39.45	9.97	0	39.2		-10	55
285		39.52	9.97	0	39.2		-10	55
305		39.51	9.97	0	39.2		-10	55
325		39.17	9.97	0	39.2		-10	55
335		39.17	9.97	0	39.2		-10	55
345		39.13	9.97	0	39.2		-10	55
365		39.38	9.97	0	39.2		-10	55
385		39.62	9.97	0	39.2		-10	55
400		39.62	9.97	0	39.2		-10	55
405		39.36	9.97	0	39.2		-10	55
425		39.17	9.97	0	39.2		-10	55
445		39.16	9.97	0	39.2		-10	55
460		39.16	9.97	0	39.2		-10	55
465		39.41	9.97	0	39.2		-10	55
485		39.43	9.97	0	39.2		-10	55
505		39.29	9.97	0	39.2		-10	55
525		39.03	9.97	0	39.2		-10	55
545		39.19	9.97	0	39.2		-10	55
565		39.33	9.97	0	39.2		-10	55
585		39.4	9.95	0	39.2		-10	55
605		39.42	9.95	0	39.2		-10	55
625		39.11	9.95	0	39.2		-10	55
645		39.02	9.95	0	39.2		-10	55
650		39.02	9.95	0	39.2		-10	55
665		39.37	9.95	0	39.2		-10	55
685		39.49	9.95	0	39.2		-10	55
705		39.3	9.95	0	39.2		-10	55
710		39.3	9.95	0	39.2		-10	55
725		39.04	9.95	0	39.2		-10	55
745		39.21	9.95	0	39.2		-10	55
765		39.26	9.95	0	39.2		-10	55
775		39.26	9.95	0	39.2		-10	55
785		39.37	9.95	0	39.2		-10	55
805		39.26	9.95	0	39.2		-10	55
825		38.86	9.95	0	39.2		-10	55
835		38.86	9.95	0	39.2		-10	55
845		39.04	9.95	0	39.2		-10	55
865		39.1	9.95	0	39.2		-10	55
885		39.23	9.95	0	39.2		-10	55
900		39.23	9.95	0	39.2		-10	55
905		39.21	9.95	0	39.2		-10	55
925		39.02	9.95	0	39.2		-10	55
945		39.11	9.95	0	39.2		-10	55
960		39.11	9.95	0	39.2		-10	55
965		39.26	9.95	0	39.2		-10	55
985		39.31	9.95	0	39.2		-10	55
1005		39.26	9.95	0	39.2		-10	55
1020		39.26	9.95	0	39.2		-10	55
1025		38.92	9.95	0	39.2		-10	55
1045		38.94	9.95	0	39.2		-10	55
1065		39.2	9.95	0	39.2		-10	55
1085		39.42	9.84	0	39.2		-10	55
1105		39.34	9.84	0	39.2		-10	55
1125		39.04	9.84	0	39.2		-10	55
1145		39.03	9.84	0	39.2		-10	55
1165		39.36	9.84	0	39.2		-10	55
1185		39.42	9.84	0	39.2		-10	55
1205		39.22	9.84	0	39.2		-10	55
1210		39.22	9.84	0	39.2		-10	55
1225		39.2	9.84	0	39.2		-10	55
1245		39.1	9.84	0	39.2		-10	55
1265		39.33	9.84	0	39.2		-10	55
1270		39.33	9.84	0	39.2		-10	55
1285		39.47	9.84	0	39.2		-10	55
1305		39.37	9.84	0	39.2		-10	55
1325		39.12	9.84	0	39.2		-10	55
1335		39.12	9.84	0	39.2		-10	55
1345		39.1	9.84	0	39.2		-10	55
1365		39.36	9.84	0	39.2		-10	55
1385		39.47	9.84	0	39.2		-10	55
1395		39.47	9.84	0	39.2		-10	55
1405		39.25	9.84	0	39.2		-10	55
1425		38.99	9.84	0	39.2		-10	55
1445		39.26	9.84	0	39.2		-10	55
1460		39.26	9.84	0	39.2		-10	55
1465		39.44	9.84	0	39.2		-10	55
1485		39.35	9.84	0	39.2		-10	55
1505		39.43	9.84	0	39.2		-10	55
1520		39.43	9.84	0	39.2		-10	55
1525		39.05	9.84	0	39.2		-10	55
1545		39.04	9.84	0	39.2		-10	55
1565		39.33	9.84	0	39.2		-10	55
1585		39.46	9.87	0	39.2		-10	55
1605		39.41	9.87	0	39.2		-10	55
1625		39.13	9.87	0	39.2		-10	55
1645		39.11	9.87	0	39.2		-10	55
1665		39.18	9.87	0	39.2		-10	55
1685		39.42	9.87	0	39.2		-10	55
1705		39.35	9.87	0	39.2		-10	55
1710		39.35	9.87	0	39.2		-10	55
1725		39.04	9.87	0	39.2		-10	55
1745		39.03	9.87	0	39.2		-10	55
1765		39.3	9.87	0	39.2		-10	55
1770		39.3	9.87	0	39.2		-10	55
1785		39.56	9.87	0	39.2		-10	55
1805		39.33	9.87	0	39.2		-10	55
1825		38.99	9.87	0	39.2		-10	55
1835		38.99	9.87	0	39.2		-10	55
1845		39.19	9.87	0	39.2		-10	55
1865		39.3	9.87	0	39.2		-10	55
1885		39.33	9.87	0	39.2		-10	55
1895		39.33	9.87	0	39.2		-10	55
1905		39.23	9.87	0	39.2		-10	55
1925		39	9.87	0	39.2		-10	55
1945		39.06	9.87	0	39.2		-10	55
1960		39.06	9.87	0	39.2		-10	55
1965		39.37	9.87	0	39.2		-10	55
1985		39.36	9.87	0	39.2		-10	55
2005		39.29	9.87	0	39.2		-10	55
2020		39.29	9.87	0	39.2		-10	55
2025		39.05	9.87	0	39.2		-10	55
2045		39.11	9.87	0	39.2		-10	55
2065		39.55	9.87	0	39.2		-10	55
2085		39.43	9.6	0	39.2		-10	55
2105		39.1	9.6	0	39.2		-10	55
2125		38.97	9.6	0	39.2		-10	55
2145		39.17	9.6	0	39.2		-10	55
2165		39.23	9.6	0	39.2		-10	55
2185		39.4	9.6	0	39.2		-10	55
2205		39.29	9.6	0	39.2		-10	55
2210		39.29	9.6	0	39.2		-10	55
2225		38.94	9.6	0	39.2		-10	55
2245		39.11	9.6	0	39.2		-10	55
2265		39.34	9.6	0	39.2		-10	55
2270		39.34	9.6	0	39.2		-10	55
2285		39.27	9.6	0	39.2		-10	55
2305		39.27	9.6	0	39.2		-10	55
2325		38.93	9.6	0	39.2		-10	55
2335		38.93	9.6	0	39.2		-10	55
2345		39.16	9.6	0	39.2		-10	55
2365		39.32	9.6	0	39.2		-10	55
2385		39.34	9.6	0	39.2		-10	55
2395		39.34	9.6	0	39.2		-10	55
2405		39.28	9.6	0	39.2		-10	55
2425		39.1	9.6	0	39.2		-10	55
2445		39.13	9.6	0	39.2		-10	55
2455		39.13	9.6	0	39.2		-10	55
2465		39.37	9.6	0	39.2		-10	55
2485		39.45	9.6	0	39.2		-10	55
2505		39.22	9.6	0	39.2		-10	55
2520		39.22	9.6	0	39.2		-10	55
2525		38.93	9.6	0	39.2		-10	55
2545		38.99	9.6	0	39.2		-10	55
2565		39.53	9.6	0	39.2		-10	55
2585		39.28	9.67	0	39.2		-10	55
2605		39.31	9.67	0	39.2		-10	55
2625		39.12	9.67	0	39.2		-10	55
2645		39.16	9.67	0	39.2		-10	55
2665		39.4	9.67	0	39.2		-10	55
2685		39.31	9.67	0	39.2		-10	55
2705		39.18	9.67	0	39.2		-10	55
2725		39.08	9.67	0	39.2		-10	55
2745		39.09	9.67	0	39.2		-10	55
2765		39.24	9.67	0	39.2		-10	55
2770		39.24	9.67	0	39.2		-10	55
2785		39.44	9.67	0	39.2		-10	55
2805		39.26	9.67	0	39.2		-10	55
2825		39.03	9.67	0	39.2		-10	55
2830		39.03	9.67	0	39.2		-10	55
2845		39.15	9.67	0	39.2		-10	55
2865		39.31	9.67	0	39.2		-10	55
2885		39.43	9.67	0	39.2		-10	55
2895		39.43	9.67	0	39.2		-10	55
2905		39.15	9.67	0	39.2		-10	55
2925		38.91	9.67	0	39.2		-10	55
2945		39.13	9.67	0	39.2		-10	55
2955		39.13	9.67	0	39.2		-10	55
2965		39.28	9.67	0	39.2		-10	55
2985		39.27	9.67	0	39.2		-10	55
3005		39.22	9.67	0	39.2		-10	55
3020		39.22	9.67	0	39.2		-10	55
3025		38.95	9.67	0	39.2		-10	55
3045		39.14	9.67	0	39.2		-10	55
3065		39.37	9.67	0	39.2		-10	55
3080		39.37	9.67	0	39.2		-10	55
3085		39.27	9.67	0	39.2		-10	55
3105		39.31	9.67	0	39.2		-10	55
3125		39.07	9.67	0	39.2		-10	55
3145		39.19	9.79	0	39.2		-10	55
3165		39.39	9.79	0	39.2		-10	55
3185		39.36	9.79	0	39.2		-10	55
3205		39.24	9.79	0	39.2		-10	55
3225		38.87	9.79	0	39.2		-10	55
3245		39.18	9.79	0	39.2		-10	55
3265		39.44	9.79	0	39.2		-10	55
3270		39.44	9.79	0	39.2		-10	55
3285		39.35	9.79	0	39.2		-10	55
3305		39.14	9.79	0	39.2		-10	55
3325		39.05	9.79	0	39.2		-10	55
3330		39.05	9.79	0	39.2		-10	55
3345		39.14	9.79	0	39.2		-10	55
3365		39.35	9.79	0	39.2		-10	55
3385		39.3	9.79	0	39.2		-10	55
3395		39.3	9.79	0	39.2		-10	55
3405		39.23	9.79	0	39.2		-10	55
3425		38.98	9.79	0	39.2		-10	55
3445		39.16	9.79	0	39.2		-10	55
3455		39.16	9.79	0	39.2		-10	55
3465		39.44	9.79	0	39.2		-10	55
3485		39.29	9.79	0	39.2		-10	55
3505		39.14	9.79	0	39.2		-10	55
3520		39.14	9.79	0	39.2		-10	55
3525		39.04	9.79	0	39.2		-10	55
3545		39.12	9.79	0	39.2		-10	55
3565		39.41	9.79	0	39.2		-10	55
3580		39.41	9.79	0	39.2		-10	55
3585		39.37	9.79	0	39.2		-10	55
3605		39.13	9.79	0	39.2		-10	55
3625		39.11	9.79	0	39.2		-10	55
3645		39.07	9.69	0	39.2		-10	55
3665		39.45	9.69	0	39.2		-10	55
3685		39.34	9.69	0	39.2		-10	55
3705		39.07	9.69	0	39.2		-10	55
3725		39.04	9.69	0	39.2		-10	55
3745		39.21	9.69	0	39.2		-10	55
3765		39.4	9.69	0	39.2		-10	55
3785		39.37	9.69	0	39.2		-10	55
3805		39.21	9.69	0	39.2		-10	55
3825		39.01	9.69	0	39.2		-10	55
3830		39.01	9.69	0	39.2		-10	55
3845		39.17	9.69	0	39.2		-10	55
3865		39.41	9.69	0	39.2		-10	55
3885		39.35	9.69	0	39.2		-10	55
3895		39.35	9.69	0	39.2		-10	55
3905		39.05	9.69	0	39.2		-10	55
3925		39.03	9.69	0	39.2		-10	55
3945		39.2	9.69	0	39.2		-10	55
3955		39.2	9.69	0	39.2		-10	55
3965		39.42	9.69	0	39.2		-10	55
3985		39.27	9.69	0	39.2		-10	55
4005		39.12	9.69	0	39.2		-10	55
4015		39.12	9.69	0	39.2		-10	55
4025		39.06	9.69	0	39.2		-10	55
4045		39.23	9.69	0	39.2		-10	55
4065		39.46	9.69	0	39.2		-10	55
4080		39.46	9.69	0	39.2		-10	55
4085		39.33	9.69	0	39.2		-10	55
4105		39.19	9.69	0	39.2		-10	55
4125		39.11	9.69	0	39.2		-10	55
4140		39.11	9.69	0	39.2		-10	55
4145		39.23	9.69	0	39.2		-10	55
4165		39.42	9.69	0	39.2		-10	55
4185		39.47	9.69	0	39.2		-10	55
4205		39.09	9.48	0	39.2		-10	55
4225		38.96	9.48	0	39.2		-10	55
4245		39.16	9.48	0	39.2		-10	55
4265		39.33	9.48	0	39.2		-10	55
4285		39.35	9.48	0	39.2		-10	55
4305		39.08	9.48	0	39.2		-10	55
4325		38.97	9.48	0	39.2		-10	55
4330		38.97	9.48	0	39.2		-10	55
4345		39.22	9.48	0	39.2		-10	55
4365		39.47	9.48	0	39.2		-10	55
4385		39.33	9.48	0	39.2		-10	55
4390		39.33	9.48	0	39.2		-10	55
4405		39.02	9.48	0	39.2		-10	55
4425		39.07	9.48	0	39.2		-10	55
4445		39.05	9.48	0	39.2		-10	55
4455		39.05	9.48	0	39.2		-10	55
4465		39.48	9.48	0	39.2		-10	55
4485		39.31	9.48	0	39.2		-10	55
4505		39.18	9.48	0	39.2		-10	55
4515		39.18	9.48	0	39.2		-10	55
4525		39.12	9.48	0	39.2		-10	55
4545		39.13	9.48	0	39.2		-10	55
4565		39.51	9.48	0	39.2		-10	55
4580		39.51	9.48	0	39.2		-10	55
4585		39.27	9.48	0	39.2		-10	55
4605		39.08	9.48	0	39.2		-10	55
4625		38.93	9.48	0	39.2		-10	55
4640		38.93	9.48	0	39.2		-10	55
4645		39.18	9.48	0	39.2		-10	55
4665		39.42	9.48	0	39.2		-10	55
4685		39.3	9.48	0	39.2		-10	55
4705		39.05	9.53	0	39.2		-10	55
4725		39.06	9.53	0	39.2		-10	55
4745		39.27	9.53	0	39.2		-10	55
4765		39.45	9.53	0	39.2		-10	55
4785		39.27	9.53	0	39.2		-10	55
4805		39.1	9.53	0	39.2		-10	55
4825		39.15	9.53	0	39.2		-10	55
4830		39.15	9.53	0	39.2		-10	55
4845		39.18	9.53	0	39.2		-10	55
4865		39.39	9.53	0	39.2		-10	55
4885		39.35	9.53	0	39.2		-10	55
4890		39.35	9.53	0	39.2		-10	55
4905		39.05	9.53	0	39.2		-10	55
4925		38.98	9.53	0	39.2		-10	55
4945		39.32	9.53	0	39.2		-10	55
4955		39.32	9.53	0	39.2		-10	55
4965		39.42	9.53	0	39.2		-10	55
4985		39.31	9.53	0	39.2		-10	55
5005		38.93	9.53	0	39.2		-10	55
5015		38.93	9.53	0	39.2		-10	55
5025		39.2	9.53	0	39.2		-10	55
5045		39.3	9.53	0	39.2		-10	55
5065		39.41	9.53	0	39.2		-10	55
5080		39.41	9.53	0	39.2		-10	55
5085		39.35	9.53	0	39.2		-10	55
5105		39.09	9.53	0	39.2		-10	55
5125		39.09	9.53	0	39.2		-10	55
5140		39.09	9.53	0	39.2		-10	55
5145		39.28	9.53	0	39.2		-10	55
5165		39.55	9.53	0	39.2		-10	55
5185		39.37	9.53	0	39.2		-10	55
5205		39.14	9.58	0	39.2		-10	55
5225		39.19	9.58	0	39.2		-10	55
5245		39.33	9.58	0	39.2		-10	55
5265		39.67	9.58	0	39.2		-10	55
5285		39.64	9.58	0	39.2		-10	55
5305		39.48	9.58	0	39.2		-10	55
5325		39.52	9.58	0	39.2		-10	55
5345		39.89	9.58	0	39.2		-10	55
5365		40.21	9.58	0	39.2		-10	55
5385		40.13	9.58	0	39.2		-10	55
5390		40.13	9.58	0	39.2		-10	55
5405		39.99	9.58	0	39.2		-10	55
5425		40.15	9.58	0	39.2		-10	55
5445		40.61	9.58	0	39.2		-10	55
5450		40.61	9.58	0	39.2		-10	55
5465		40.88	9.58	0	39.2		-10	55
5485		40.9	9.58	0	39.2		-10	55
5505		40.71	9.58	0	39.2		-10	55
5515		40.71	9.58	0	39.2		-10	55
5525		41.09	9.58	0	39.2		-10	55
5545		41.47	9.58	0	39.2		-10	55
5565		41.63	9.58	0	39.2		-10	55
5575		41.63	9.58	0	39.2		-10	55
5585		41.74	9.58	0	39.2		-10	55
5605		41.8	9.58	0	39.2		-10	55
5625		41.94	9.58	0	39.2		-10	55
5640		41.94	9.58	0	39.2		-10	55
5645		42.32	9.58	0	39.2		-10	55
5665		42.58	9.58	0	39.2		-10	55
5685		42.65	9.58	0	39.2		-10	55
5700		42.65	9.58	0	39.2		-10	55
5705		42.56	9.58	0	39.2		-10	55
5725		42.78	9.58	0	39.2		-10	55
5745		43.08	9.58	0	39.2		-10	55
5765		43.5	9.53	0	39.2		-10	55
5785		43.59	9.53	0	39.2		-10	55
5805		43.59	9.53	0	39.2		-10	55
5825		43.6	9.53	0	39.2		-10	55
5845		44.02	9.53	0	39.2		-10	55
5865		44.26	9.53	0	39.2		-10	55
5885		44.29	9.53	0	39.2		-10	55
5890		44.29	9.53	0	39.2		-10	55
5905		44.34	9.53	0	39.2		-10	55
5925		44.53	9.53	0	39.2		-10	55
5945		44.91	9.53	0	39.2		-10	55
5950		44.91	9.53	0	39.2		-10	55
5965		45.2	9.53	0	39.2		-10	55
5985		45.21	9.53	0	39.2		-10	55
6005		45.13	9.53	0	39.2		-10	55
6015		45.13	9.53	0	39.2		-10	55
6025		45.4	9.53	0	39.2		-10	55
6045		45.71	9.53	0	39.2		-10	55
6065		45.92	9.53	0	39.2		-10	55
6075		45.92	9.53	0	39.2		-10	55
6085		46.04	9.53	0	39.2		-10	55
6105		45.87	9.53	0	39.2		-10	55
6125		46.13	9.53	0	39.2		-10	55
6140		46.13	9.53	0	39.2		-10	55
6145		46.57	9.53	0	39.2		-10	55
6165		46.79	9.53	0	39.2		-10	55
6185		46.84	9.53	0	39.2		-10	55
6200		46.84	9.53	0	39.2		-10	55
6205		46.59	9.53	0	39.2		-10	55
6225		46.74	9.53	0	39.2		-10	55
6245		47.26	9.53	0	39.2		-10	55
6265		47.57	9.58	0	39.2		-10	55
6285		47.5	9.58	0	39.2		-10	55
6305		47.4	9.58	0	39.2		-10	55
6325		47.6	9.58	0	39.2		-10	55
6345		47.94	9.58	0	39.2		-10	55
6365		48.12	9.58	0	39.2		-10	55
6385		48.13	9.58	0	39.2		-10	55
6390		48.13	9.58	0	39.2		-10	55
6405		48.07	9.58	0	39.2		-10	55
6425		48.2	9.58	0	39.2		-10	55
6445		48.59	9.58	0	39.2		-10	55
6450		48.59	9.58	0	39.2		-10	55
6465		48.71	9.58	0	39.2		-10	55
6485		48.59	9.58	0	39.2		-10	55
6505		48.42	9.58	0	39.2		-10	55
6515		48.42	9.58	0	39.2		-10	55
6525		48.84	9.58	0	39.2		-10	55
6545		48.91	9.58	0	39.2		-10	55
6565		49.21	9.58	0	39.2		-10	55
6575		49.21	9.58	0	39.2		-10	55
6585		48.99	9.58	0	39.2		-10	55
6605		48.86	9.58	0	39.2		-10	55
6625		49.13	9.58	0	39.2		-10	55
6635		49.13	9.58	0	39.2		-10	55
6645		49.49	9.58	0	39.2		-10	55
6665		49.32	9.58	0	39.2		-10	55
6685		49.14	9.58	0	39.2		-10	55
6700		49.14	9.58	0	39.2		-10	55
6705		49.23	9.58	0	39.2		-10	55
6725		49.07	9.58	0	39.2		-10	55
6745		49.26	9.58	0	39.2		-10	55
6760		49.26	9.58	0	39.2		-10	55
6765		49.17	9.58	0	39.2		-10	55
6785		49.03	9.58	0	39.2		-10	55
6805		48.9	9.58	0	39.2		-10	55
6825		48.88	9.4	0	39.2		-10	55
6845		48.91	9.4	0	39.2		-10	55
6865		48.54	9.4	0	39.2		-10	55
6885		48.25	9.4	0	39.2		-10	55
6905		47.84	9.4	0	39.2		-10	55
6925		47.95	9.4	0	39.2		-10	55
6945		48.02	9.4	0	39.2		-10	55
6950		48.02	9.4	0	39.2		-10	55
6965		47.66	9.4	0	39.2		-10	55
6985		47.33	9.4	0	39.2		-10	55
7005		46.84	9.4	0	39.2		-10	55
7010		46.84	9.4	0	39.2		-10	55
7025		46.82	9.4	0	39.2		-10	55
7045		46.68	9.4	0	39.2		-10	55
7065		46.48	9.4	0	39.2		-10	55
7075		46.48	9.4	0	39.2		-10	55
7085		45.87	9.4	0	39.2		-10	55
7105		45.62	9.4	0	39.2		-10	55
7125		45.46	9.4	0	39.2		-10	55
7135		45.46	9.4	0	39.2		-10	55
7145		45.54	9.4	0	39.2		-10	55
7165		45.22	9.4	0	39.2		-10	55
7185		44.77	9.4	0	39.2		-10	55
7200		44.77	9.4	0	39.2		-10	55
7205		44.48	9.4	0	39.2		-10	55
7225		44.38	9.4	0	39.2		-10	55
7245		44.27	9.4	0	39.2		-10	55
7260		44.27	9.4	0	39.2		-10	55
7265		44.19	9.4	0	39.2		-10	55
7285		43.8	9.4	0	39.2		-10	55
7305		43.53	9.4	0	39.2		-10	55
7325		43.58	9.33	0	39.2		-10	55
7345		43.41	9.33	0	39.2		-10	55
7365		43.18	9.33	0	39.2		-10	55
7385		42.82	9.33	0	39.2		-10	55
7405		42.41	9.33	0	39.2		-10	55
7425		42.61	9.33	0	39.2		-10	55
7445		42.56	9.33	0	39.2		-10	55
7450		42.56	9.33	0	39.2		-10	55
7465		42.55	9.33	0	39.2		-10	55
7485		42.1	9.33	0	39.2		-10	55
7505		41.57	9.33	0	39.2		-10	55
7510		41.57	9.33	0	39.2		-10	55
7525		41.77	9.33	0	39.2		-10	55
7545		41.76	9.33	0	39.2		-10	55
7565		41.49	9.33	0	39.2		-10	55
7575		41.49	9.33	0	39.2		-10	55
7585		41.2	9.33	0	39.2		-10	55
7605		41.1	9.33	0	39.2		-10	55
7625		40.84	9.33	0	39.2		-10	55
7635		40.84	9.33	0	39.2		-10	55
7645		41.01	9.33	0	39.2		-10	55
7665		40.79	9.33	0	39.2		-10	55
7685		40.47	9.33	0	39.2		-10	55
7700		40.47	9.33	0	39.2		-10	55
7705		40.1	9.33	0	39.2		-10	55
7725		40.12	9.33	0	39.2		-10	55
7745		40.26	9.33	0	39.2		-10	55
7760		40.26	9.33	0	39.2		-10	55
7765		40.05	9.33	0	39.2		-10	55
7785		39.79	9.33	0	39.2		-10	55
7805		39.49	9.33	0	39.2		-10	55
7825		39.57	9.6	0	39.2		-10	55
7845		39.75	9.6	0	39.2		-10	55
7865		39.67	9.6	0	39.2		-10	55
7885		39.3	9.6	0	39.2		-10	55
7905		39.14	9.6	0	39.2		-10	55
7925		39.42	9.6	0	39.2		-10	55
7945		39.59	9.6	0	39.2		-10	55
7965		39.52	9.6	0	39.2		-10	55
7985		39.27	9.6	0	39.2		-10	55
8005		39.02	9.6	0	39.2		-10	55
8010		39.02	9.6	0	39.2		-10	55
8025		39.3	9.6	0	39.2		-10	55
8045		39.47	9.6	0	39.2		-10	55
8065		39.56	9.6	0	39.2		-10	55
8070		39.56	9.6	0	39.2		-10	55
8085		39.33	9.6	0	39.2		-10	55
8105		39.29	9.6	0	39.2		-10	55
8125		39.48	9.6	0	39.2		-10	55
8135		39.48	9.6	0	39.2		-10	55
8145		39.75	9.6	0	39.2		-10	55
8165		39.87	9.6	0	39.2		-10	55
8185		39.79	9.6	0	39.2		-10	55
8200		39.79	9.6	0	39.2		-10	55
8205		39.78	9.6	0	39.2		-10	55
8225		40.07	9.6	0	39.2		-10	55
8245		40.34	9.6	0	39.2		-10	55
8260		40.34	9.6	0	39.2		-10	55
8265		40.58	9.6	0	39.2		-10	55
8285		40.38	9.6	0	39.2		-10	55
8305		40.76	9.6	0	39.2		-10	55
8320		40.76	9.6	0	39.2		-10	55
8325		41.01	9.6	0	39.2		-10	55
8345		41.31	9.6	0	39.2		-10	55
8365		41.35	9.6	0	39.2		-10	55
8385		41.51	9.5	0	39.2		-10	55
8405		41.41	9.5	0	39.2		-10	55
8425		41.93	9.5	0	39.2		-10	55
8445		42.32	9.5	0	39.2		-10	55
8465		42.39	9.5	0	39.2		-10	55
8485		42.25	9.5	0	39.2		-10	55
8505		42.6	9.5	0	39.2		-10	55
8510		42.6	9.5	0	39.2		-10	55
8525		42.95	9.5	0	39.2		-10	55
8545		43.38	9.5	0	39.2		-10	55
8565		43.64	9.5	0	39.2		-10	55
8570		43.64	9.5	0	39.2		-10	55
8585		43.44	9.5	0	39.2		-10	55
8605		43.54	9.5	0	39.2		-10	55
8625		43.99	9.5	0	39.2		-10	55
8635		43.99	9.5	0	39.2		-10	55
8645		44.34	9.5	0	39.2		-10	55
8665		44.62	9.5	0	39.2		-10	55
8685		44.37	9.5	0	39.2		-10	55
8695		44.37	9.5	0	39.2		-10	55
8705		44.66	9.5	0	39.2		-10	55
8725		45.11	9.5	0	39.2		-10	55
8745		45.33	9.5	0	39.2		-10	55
8760		45.33	9.5	0	39.2		-10	55
8765		45.45	9.5	0	39.2		-10	55
8785		45.47	9.5	0	39.2		-10	55
8805		45.58	9.5	0	39.2		-10	55
8820		45.58	9.5	0	39.2		-10	55
8825		45.89	9.5	0	39.2		-10	55
8845		46.4	9.5	0	39.2		-10	55
8865		46.34	9.5	0	39.2		-10	55
8885		46.33	9.25	0	39.2		-10	55
8905		46.54	9.25	0	39.2		-10	55
8925		46.79	9.25	0	39.2		-10	55
8945		47.21	9.25	0	39.2		-10	55
8965		47.37	9.25	0	39.2		-10	55
8985		47.28	9.25	0	39.2		-10	55
9005		47.46	9.25	0	39.2		-10	55
9010		47.46	9.25	0	39.2		-10	55
9025		47.78	9.25	0	39.2		-10	55
9045		48.11	9.25	0	39.2		-10	55
9065		48.32	9.25	0	39.2		-10	55
9070		48.32	9.25	0	39.2		-10	55
9085		48.19	9.25	0	39.2		-10	55
9105		48.32	9.25	0	39.2		-10	55
9125		48.76	9.25	0	39.2		-10	55
9135		48.76	9.25	0	39.2		-10	55
9145		48.92	9.25	0	39.2		-10	55
9165		48.98	9.25	0	39.2		-10	55
9185		48.64	9.25	0	39.2		-10	55
9195		48.64	9.25	0	39.2		-10	55
9205		48.95	9.25	0	39.2		-10	55
9225		49.22	9.25	0	39.2		-10	55
9245		49.44	9.25	0	39.2		-10	55
9255		49.44	9.25	0	39.2		-10	55
9265		49.57	9.25	0	39.2		-10	55
9285		49.22	9.25	0	39.2		-10	55
9305		49.44	9.25	0	39.2		-10	55
9320		49.44	9.25	0	39.2		-10	55
9325		49.74	9.25	0	39.2		-10	55
9345		49.83	9.25	0	39.2		-10	55
9365		49.49	9.25	0	39.2		-10	55
9380		49.49	9.25	0	39.2		-10	55
9385		49.33	9.25	0	39.2		-10	55
9405		49.3	9.25	0	39.2		-10	55
9425		49.33	9.25	0	39.2		-10	55
9445		49.41	9.21	0	39.2		-10	55
9465		49.4	9.21	0	39.2		-10	55
9485		48.89	9.21	0	39.2		-10	55
9505		48.67	9.21	0	39.2		-10	55
9510		48.67	9.21	0	39.2		-10	55
9525		48.78	9.21	0	39.2		-10	55
9545		48.71	9.21	0	39.2		-10	55
9565		48.46	9.21	0	39.2		-10	55
9570		48.46	9.21	0	39.2		-10	55
9585		48.06	9.21	0	39.2		-10	55
9605		47.93	9.21	0	39.2		-10	55
9625		47.96	9.21	0	39.2		-10	55
9630		47.96	9.21	0	39.2		-10	55
9645		47.81	9.21	0	39.2		-10	55
9665		47.44	9.21	0	39.2		-10	55
9685		46.86	9.21	0	39.2		-10	55
9695		46.86	9.21	0	39.2		-10	55
9705		46.69	9.21	0	39.2		-10	55
9725		46.43	9.21	0	39.2		-10	55
9745		46.4	9.21	0	39.2		-10	55
9755		46.4	9.21	0	39.2		-10	55
9765		46.1	9.21	0	39.2		-10	55
9785		45.54	9.21	0	39.2		-10	55
9805		45.49	9.21	0	39.2		-10	55
9820		45.49	9.21	0	39.2		-10	55
9825		45.4	9.21	0	39.2		-10	55
9845		45.29	9.21	0	39.2		-10	55
9865		44.83	9.21	0	39.2		-10	55
9880		44.83	9.21	0	39.2		-10	55
9885		44.49	9.21	0	39.2		-10	55
9905		44.35	9.21	0	39.2		-10	55
9925		44.25	9.21	0	39.2		-10	55
9945		44.33	9.43	0	39.2		-10	55
9965		43.92	9.43	0	39.2		-10	55
9985		43.52	9.43	0	39.2		-10	55
10005		43.4	9.43	0	39.2		-10	55
10025		43.33	9.43	0	39.2		-10	55
10045		43.39	9.43	0	39.2		-10	55
10065		43.16	9.43	0	39.2		-10	55
10070		43.16	9.43	0	39.2		-10	55
10085		42.53	9.43	0	39.2		-10	55
10105		42.58	9.43	0	39.2		-10	55
10125		42.52	9.43	0	39.2		-10	55
10130		42.52	9.43	0	39.2		-10	55
10145		42.41	9.43	0	39.2		-10	55
10165		42.23	9.43	0	39.2		-10	55
10185		41.86	9.43	0	39.2		-10	55
10195		41.86	9.43	0	39.2		-10	55
10205		41.75	9.43	0	39.2		-10	55
10225		41.8	9.43	0	39.2		-10	55
10245		41.72	9.43	0	39.2		-10	55
10255		41.72	9.43	0	39.2		-10	55
10265		41.36	9.43	0	39.2		-10	55
10285		40.93	9.43	0	39.2		-10	55
10305		40.88	9.43	0	39.2		-10	55
10320		40.88	9.43	0	39.2		-10	55
10325		41.02	9.43	0	39.2		-10	55
10345		41	9.43	0	39.2		-10	55
10365		40.48	9.43	0	39.2		-10	55
10380		40.48	9.43	0	39.2		-10	55
10385		40.28	9.43	0	39.2		-10	55
10405		40.11	9.43	0	39.2		-10	55
10425		40.18	9.43	0	39.2		-10	55
10445		40.29	9.31	0	39.2		-10	55
10465		40.08	9.31	0	39.2		-10	55
10485		39.74	9.31	0	39.2		-10	55
10505		39.72	9.31	0	39.2		-10	55
10525		39.84	9.31	0	39.2		-10	55
10545		39.76	9.31	0	39.2		-10	55
10565		39.64	9.31	0	39.2		-10	55
10570		39.64	9.31	0	39.2		-10	55
10585		39.37	9.31	0	39.2		-10	55
10605		39.37	9.31	0	39.2		-10	55
10625		39.63	9.31	0	39.2		-10	55
10630		39.63	9.31	0	39.2		-10	55
10645		39.59	9.31	0	39.2		-10	55
10665		39.61	9.31	0	39.2		-10	55
10685		39.35	9.31	0	39.2		-10	55
10695		39.35	9.31	0	39.2		-10	55
10705		39.42	9.31	0	39.2		-10	55
10725		39.61	9.31	0	39.2		-10	55
10745		39.77	9.31	0	39.2		-10	55
10755		39.77	9.31	0	39.2		-10	55
10765		39.45	9.31	0	39.2		-10	55
10785		39.39	9.31	0	39.2		-10	55
10805		39.39	9.31	0	39.2		-10	55
10820		39.39	9.31	0	39.2		-10	55
10825		39.76	9.31	0	39.2		-10	55
10845		39.7	9.31	0	39.2		-10	55
10865		39.75	9.31	0	39.2		-10	55
10880		39.75	9.31	0	39.2		-10	55
10885		39.6	9.31	0	39.2		-10	55
10905		39.71	9.31	0	39.2		-10	55
10925		40.12	9.31	0	39.2		-10	55
10940		40.12	9.31	0	39.2		-10	55
10945		40.26	9.31	0	39.2		-10	55
10965		40.12	9.31	0	39.2		-10	55
10985		40.11	9.31	0	39.2		-10	55
11005		40.38	9.42	0	39.2		-10	55
11025		40.74	9.42	0	39.2		-10	55
11045		40.81	9.42	0	39.2		-10	55
11065		40.97	9.42	0	39.2		-10	55
11085		40.84	9.42	0	39.2		-10	55
11105		41.31	9.42	0	39.2		-10	55
11125		41.74	9.42	0	39.2		-10	55
11130		41.74	9.42	0	39.2		-10	55
11145		41.76	9.42	0	39.2		-10	55
11165		41.75	9.42	0	39.2		-10	55
11185		41.92	9.42	0	39.2		-10	55
11190		41.92	9.42	0	39.2		-10	55
11205		42.19	9.42	0	39.2		-10	55
11225		42.55	9.42	0	39.2		-10	55
11245		42.66	9.42	0	39.2		-10	55
11255		42.66	9.42	0	39.2		-10	55
11265		42.72	9.42	0	39.2		-10	55
11285		42.86	9.42	0	39.2		-10	55
11305		43.25	9.42	0	39.2		-10	55
11320		43.25	9.42	0	39.2		-10	55
11325		43.76	9.42	0	39.2		-10	55
11345		43.88	9.42	0	39.2		-10	55
11365		43.99	9.42	0	39.2		-10	55
11380		43.99	9.42	0	39.2		-10	55
11385		43.97	9.42	0	39.2		-10	55
11405		44.22	9.42	0	39.2		-10	55
11425		44.74	9.42	0	39.2		-10	55
11440		44.74	9.42	0	39.2		-10	55
11445		44.9	9.42	0	39.2		-10	55
11465		44.93	9.42	0	39.2		-10	55
11485		45.03	9.42	0	39.2		-10	55
11505		45.33	9.47	0	39.2		-10	55
11525		45.62	9.47	0	39.2		-10	55
11545		45.93	9.47	0	39.2		-10	55
11565		45.82	9.47	0	39.2		-10	55
11585		45.94	9.47	0	39.2		-10	55
11605		46.44	9.47	0	39.2		-10	55
11625		46.69	9.47	0	39.2		-10	55
11630		46.69	9.47	0	39.2		-10	55
11645		46.91	9.47	0	39.2		-10	55
11665		46.77	9.47	0	39.2		-10	55
11685		47.13	9.47	0	39.2		-10	55
11690		47.13	9.47	0	39.2		-10	55
11705		47.37	9.47	0	39.2		-10	55
11725		47.61	9.47	0	39.2		-10	55
11745		47.78	9.47	0	39.2		-10	55
11755		47.78	9.47	0	39.2		-10	55
11765		47.81	9.47	0	39.2		-10	55
11785		47.76	9.47	0	39.2		-10	55
11805		48.11	9.47	0	39.2		-10	55
11815		48.11	9.47	0	39.2		-10	55
11825		48.42	9.47	0	39.2		-10	55
11845		48.69	9.47	0	39.2		-10	55
11865		48.55	9.47	0	39.2		-10	55
11880		48.55	9.47	0	39.2		-10	55
11885		48.48	9.47	0	39.2		-10	55
11905		49.01	9.47	0	39.2		-10	55
11925		49.39	9.47	0	39.2		-10	55
11940		49.39	9.47	0	39.2		-10	55
11945		49.45	9.47	0	39.2		-10	55
11965		48.88	9.47	0	39.2		-10	55
11985		49.26	9.47	0	39.2		-10	55
12005		49.38	9.48	0	39.2		-10	55
12025		49.53	9.48	0	39.2		-10	55
12045		49.63	9.48	0	39.2		-10	55
12065		49.41	9.48	0	39.2		-10	55
12085		49.35	9.48	0	39.2		-10	55
12105		49.5	9.48	0	39.2		-10	55
12125		49.54	9.48	0	39.2		-10	55
12130		49.54	9.48	0	39.2		-10	55
12145		49.53	9.48	0	39.2		-10	55
12165		49.19	9.48	0	39.2		-10	55
12185		49.07	9.48	0	39.2		-10	55
12190		49.07	9.48	0	39.2		-10	55
12205		49	9.48	0	39.2		-10	55
12225		49.14	9.48	0	39.2		-10	55
12245		48.85	9.48	0	39.2		-10	55
12250		48.85	9.48	0	39.2		-10	55
12265		48.64	9.48	0	39.2		-10	55
12285		48.45	9.48	0	39.2		-10	55
12305		48.29	9.48	0	39.2		-10	55
12315		48.29	9.48	0	39.2		-10	55
12325		48.22	9.48	0	39.2		-10	55
12345		47.87	9.48	0	39.2		-10	55
12365		47.51	9.48	0	39.2		-10	55
12375		47.51	9.48	0	39.2		-10	55
12385		47.15	9.48	0	39.2		-10	55
12405		47.06	9.48	0	39.2		-10	55
12425		47.03	9.48	0	39.2		-10	55
12440		47.03	9.48	0	39.2		-10	55
12445		46.71	9.48	0	39.2		-10	55
12465		46.17	9.48	0	39.2		-10	55
12485		45.93	9.48	0	39.2		-10	55
12500		45.93	9.48	0	39.2		-10	55
12505		45.79	9.48	0	39.2		-10	55
12525		45.83	9.48	0	39.2		-10	55
12545		45.66	9.48	0	39.2		-10	55
12565		45	9.74	0	39.2		-10	55
12585		44.64	9.74	0	39.2		-10	55
12605		44.8	9.74	0	39.2		-10	55
12625		44.7	9.74	0	39.2		-10	55
12645		44.41	9.74	0	39.2		-10	55
12665		44.04	9.74	0	39.2		-10	55
12685		43.84	9.74	0	39.2		-10	55
12690		43.84	9.74	0	39.2		-10	55
12705		43.7	9.74	0	39.2		-10	55
12725		43.67	9.74	0	39.2		-10	55
12745		43.57	9.74	0	39.2		-10	55
12750		43.57	9.74	0	39.2		-10	55
12765		43.11	9.74	0	39.2		-10	55
12785		42.89	9.74	0	39.2		-10	55
12805		42.82	9.74	0	39.2		-10	55
12815		42.82	9.74	0	39.2		-10	55
12825		43	9.74	0	39.2		-10	55
12845		42.55	9.74	0	39.2		-10	55
12865		42.33	9.74	0	39.2		-10	55
12875		42.33	9.74	0	39.2		-10	55
12885		41.99	9.74	0	39.2		-10	55
12905		42.04	9.74	0	39.2		-10	55
12925		42.03	9.74	0	39.2		-10	55
12940		42.03	9.74	0	39.2		-10	55
12945		41.76	9.74	0	39.2		-10	55
12965		41.36	9.74	0	39.2		-10	55
12985		41.28	9.74	0	39.2		-10	55
13000		41.28	9.74	0	39.2		-10	55
13005		41.1	9.74	0	39.2		-10	55
13025		41.24	9.74	0	39.2		-10	55
13045		41.13	9.74	0	39.2		-10	55
13065		40.64	9.67	0	39.2		-10	55
13085		40.47	9.67	0	39.2		-10	55
13105		40.6	9.67	0	39.2		-10	55
13125		40.57	9.67	0	39.2		-10	55
13145		40.38	9.67	0	39.2		-10	55
13165		39.94	9.67	0	39.2		-10	55
13185		39.81	9.67	0	39.2		-10	55
13190		39.81	9.67	0	39.2		-10	55
13205		40.04	9.67	0	39.2		-10	55
13225		40.05	9.67	0	39.2		-10	55
13245		39.9	9.67	0	39.2		-10	55
13250		39.9	9.67	0	39.2		-10	55
13265		39.52	9.67	0	39.2		-10	55
13285		39.35	9.67	0	39.2		-10	55
13305		39.64	9.67	0	39.2		-10	55
13315		39.64	9.67	0	39.2		-10	55
13325		39.76	9.67	0	39.2		-10	55
13345		39.59	9.67	0	39.2		-10	55
13365		39.22	9.67	0	39.2		-10	55
13375		39.22	9.67	0	39.2		-10	55
13385		39.34	9.67	0	39.2		-10	55
13405		39.55	9.67	0	39.2		-10	55
13425		39.68	9.67	0	39.2		-10	55
13440		39.68	9.67	0	39.2		-10	55
13445		39.43	9.67	0	39.2		-10	55
13465		39.22	9.67	0	39.2		-10	55
13485		39.36	9.67	0	39.2		-10	55
13500		39.36	9.67	0	39.2		-10	55
13505		39.55	9.67	0	39.2		-10	55
13525		39.76	9.67	0	39.2		-10	55
13545		39.68	9.67	0	39.2		-10	55
13560		39.68	9.67	0	39.2		-10	55
13565		39.57	9.67	0	39.2		-10	55
13585		39.68	9.67	0	39.2		-10	55
13605		39.96	9.67	0	39.2		-10	55
13625		40.27	9.63	0	39.2		-10	55
13645		40.29	9.63	0	39.2		-10	55
13665		40.09	9.63	0	39.2		-10	55
13685		40.33	9.63	0	39.2		-10	55
13705		40.56	9.63	0	39.2		-10	55
13725		41.1	9.63	0	39.2		-10	55
13745		40.95	9.63	0	39.2		-10	55
13750		40.95	9.63	0	39.2		-10	55
13765		40.91	9.63	0	39.2		-10	55
13785		41.21	9.63	0	39.2		-10	55
13805		41.41	9.63	0	39.2		-10	55
13815		41.41	9.63	0	39.2		-10	55
13825		42	9.63	0	39.2		-10	55
13845		41.97	9.63	0	39.2		-10	55
13865		41.9	9.63	0	39.2		-10	55
13875		41.9	9.63	0	39.2		-10	55
13885		42.2	9.63	0	39.2		-10	55
13905		42.62	9.63	0	39.2		-10	55
13925		42.84	9.63	0	39.2		-10	55
13935		42.84	9.63	0	39.2		-10	55
13945		43.15	9.63	0	39.2		-10	55
13965		43	9.63	0	39.2		-10	55
13985		43.22	9.63	0	39.2		-10	55
14000		43.22	9.63	0	39.2		-10	55
14005		43.82	9.63	0	39.2		-10	55
14025		43.88	9.63	0	39.2		-10	55
14045		44.12	9.63	0	39.2		-10	55
14060		44.12	9.63	0	39.2		-10	55
14065		44.15	9.63	0	39.2		-10	55
14085		44.42	9.63	0	39.2		-10	55
14105		44.85	9.63	0	39.2		-10	55
14125		44.98	9.74	0	39.2		-10	55
14145		45.14	9.74	0	39.2		-10	55
14165		45.1	9.74	0	39.2		-10	55
14185		45.5	9.74	0	39.2		-10	55
14205		45.78	9.74	0	39.2		-10	55
14225		46.09	9.74	0	39.2		-10	55
14245		46.05	9.74	0	39.2		-10	55
14250		46.05	9.74	0	39.2		-10	55
14265		46.23	9.74	0	39.2		-10	55
14285		46.38	9.74	0	39.2		-10	55
14305		46.88	9.74	0	39.2		-10	55
14310		46.88	9.74	0	39.2		-10	55
14325		47.09	9.74	0	39.2		-10	55
14345		47.26	9.74	0	39.2		-10	55
14365		47.13	9.74	0	39.2		-10	55
14375		47.13	9.74	0	39.2		-10	55
14385		47.34	9.74	0	39.2		-10	55
14405		47.78	9.74	0	39.2		-10	55
14425		48.01	9.74	0	39.2		-10	55
14435		48.01	9.74	0	39.2		-10	55
14445		47.98	9.74	0	39.2		-10	55
14465		47.98	9.74	0	39.2		-10	55
14485		48.28	9.74	0	39.2		-10	55
14500		48.28	9.74	0	39.2		-10	55
14505		48.65	9.74	0	39.2		-10	55
14525		48.77	9.74	0	39.2		-10	55
14545		48.76	9.74	0	39.2		-10	55
14560		48.76	9.74	0	39.2		-10	55
14565		48.56	9.74	0	39.2		-10	55
14585		48.97	9.74	0	39.2		-10	55
14605		49.31	9.74	0	39.2		-10	55
14625		49.26	9.84	0	39.2		-10	55
14645		49.12	9.84	0	39.2		-10	55
14665		48.92	9.84	0	39.2		-10	55
14685		49.25	9.84	0	39.2		-10	55
14705		49.49	9.84	0	39.2		-10	55
14725		49.47	9.84	0	39.2		-10	55
14745		49.27	9.84	0	39.2		-10	55
14750		49.27	9.84	0	39.2		-10	55
14765		49.16	9.84	0	39.2		-10	55
14785		49.24	9.84	0	39.2		-10	55
14805		49.44	9.84	0	39.2		-10	55
14810		49.44	9.84	0	39.2		-10	55
14825		49.47	9.84	0	39.2		-10	55
14845		49.19	9.84	0	39.2		-10	55
14865		48.82	9.84	0	39.2		-10	55
14870		48.82	9.84	0	39.2		-10	55
14885		48.81	9.84	0	39.2		-10	55
14905		48.97	9.84	0	39.2		-10	55
14925		48.72	9.84	0	39.2		-10	55
14935		48.72	9.84	0	39.2		-10	55
14945		48.32	9.84	0	39.2		-10	55
14965		48.02	9.84	0	39.2		-10	55
14985		47.89	9.84	0	39.2		-10	55
15000		47.89	9.84	0	39.2		-10	55
15005		47.88	9.84	0	39.2		-10	55
15025		47.67	9.84	0	39.2		-10	55
15045		47.36	9.84	0	39.2		-10	55
15060		47.36	9.84	0	39.2		-10	55
15065		46.92	9.84	0	39.2		-10	55
15085		46.66	9.84	0	39.2		-10	55
15105		46.73	9.84	0	39.2		-10	55
15120		46.73	9.84	0	39.2		-10	55
15125		46.69	9.84	0	39.2		-10	55
15145		45.97	9.84	0	39.2		-10	55
15165		45.66	9.84	0	39.2		-10	55
15185		45.52	10.07	0	39.2		-10	55
15205		45.42	10.07	0	39.2		-10	55
15225		45.37	10.07	0	39.2		-10	55
15245		44.97	10.07	0	39.2		-10	55
15265		44.69	10.07	0	39.2		-10	55
15285		44.63	10.07	0	39.2		-10	55
15305		44.6	10.07	0	39.2		-10	55
15310		44.6	10.07	0	39.2		-10	55
15325		44.27	10.07	0	39.2		-10	55
15345		43.86	10.07	0	39.2		-10	55
15365		43.67	10.07	0	39.2		-10	55
15370		43.67	10.07	0	39.2		-10	55
15385		43.51	10.07	0	39.2		-10	55
15405		43.65	10.07	0	39.2		-10	55
15425		43.47	10.07	0	39.2		-10	55
15435		43.47	10.07	0	39.2		-10	55
15445		42.92	10.07	0	39.2		-10	55
15465		42.83	10.07	0	39.2		-10	55
15485		42.67	10.07	0	39.2		-10	55
15495		42.67	10.07	0	39.2		-10	55
15505		42.74	10.07	0	39.2		-10	55
15525		42.47	10.07	0	39.2		-10	55
15545		42.25	10.07	0	39.2		-10	55
15560		42.25	10.07	0	39.2		-10	55
15565		41.89	10.07	0	39.2		-10	55
15585		41.88	10.07	0	39.2		-10	55
15605		41.96	10.07	0	39.2		-10	55
15620		41.96	10.07	0	39.2		-10	55
15625		41.71	10.07	0	39.2		-10	55
15645		41.31	10.07	0	39.2		-10	55
15665		41.07	10.07	0	39.2		-10	55
15685		41.23	10.01	0	39.2		-10	55
15705		41.11	10.01	0	39.2		-10	55
15725		40.85	10.01	0	39.2		-10	55
15745		40.49	10.01	0	39.2		-10	55
15765		40.26	10.01	0	39.2		-10	55
15785		40.32	10.01	0	39.2		-10	55
15805		40.33	10.01	0	39.2		-10	55
15810		40.33	10.01	0	39.2		-10	55
15825		40.34	10.01	0	39.2		-10	55
15845		39.81	10.01	0	39.2		-10	55
15865		39.77	10.01	0	39.2		-10	55
15870		39.77	10.01	0	39.2		-10	55
15885		39.78	10.01	0	39.2		-10	55
15905		40.02	10.01	0	39.2		-10	55
15925		39.9	10.01	0	39.2		-10	55
15935		39.9	10.01	0	39.2		-10	55
15945		39.55	10.01	0	39.2		-10	55
15965		39.64	10.01	0	39.2		-10	55
15985		39.53	10.01	0	39.2		-10	55
15995		39.53	10.01	0	39.2		-10	55
16005		39.58	10.01	0	39.2		-10	55
16025		39.65	10.01	0	39.2		-10	55
16045		39.34	10.01	0	39.2		-10	55
16060		39.34	10.01	0	39.2		-10	55
16065		39.21	10.01	0	39.2		-10	55
16085		39.37	10.01	0	39.2		-10	55
16105		39.72	10.01	0	39.2		-10	55
16120		39.72	10.01	0	39.2		-10	55
16125		39.6	10.01	0	39.2		-10	55
16145		39.3	10.01	0	39.2		-10	55
16165		39.21	10.01	0	39.2		-10	55
16180		39.21	10.01	0	39.2		-10	55
16185		39.5	10.01	0	39.2		-10	55
16205		39.64	10.01	0	39.2		-10	55
16225		39.55	10.01	0	39.2		-10	55
16245		39.54	10.02	0	39.2		-10	55
16265		39.48	10.02	0	39.2		-10	55
16285		39.83	10.02	0	39.2		-10	55
16305		40.08	10.02	0	39.2		-10	55
16310		40.08	10.02	0	39.2		-10	55
16325		40.08	10.02	0	39.2		-10	55
16345		39.92	10.02	0	39.2		-10	55
16365		40.04	10.02	0	39.2		-10	55
16370		40.04	10.02	0	39.2		-10	55
16385		40.25	10.02	0	39.2		-10	55
16405		40.69	10.02	0	39.2		-10	55
16425		40.69	10.02	0	39.2		-10	55
16430		40.69	10.02	0	39.2		-10	55
16445		40.76	10.02	0	39.2		-10	55
16465		40.82	10.02	0	39.2		-10	55
16485		41.13	10.02	0	39.2		-10	55
16495		41.13	10.02	0	39.2		-10	55
16505		41.49	10.02	0	39.2		-10	55
16525		41.68	10.02	0	39.2		-10	55
16545		41.54	10.02	0	39.2		-10	55
16555		41.54	10.02	0	39.2		-10	55
16565		41.79	10.02	0	39.2		-10	55
16585		42.11	10.02	0	39.2		-10	55
16605		42.44	10.02	0	39.2		-10	55
16620		42.44	10.02	0	39.2		-10	55
16625		42.66	10.02	0	39.2		-10	55
16645		42.68	10.02	0	39.2		-10	55
16665		42.91	10.02	0	39.2		-10	55
16680		42.91	10.02	0	39.2		-10	55
16685		43.25	10.02	0	39.2		-10	55
16705		43.49	10.02	0	39.2		-10	55
16725		43.6	10.02	0	39.2		-10	55
16745		43.66	9.92	0	39.2		-10	55
16765		43.9	9.92	0	39.2		-10	55
16785		44.31	9.92	0	39.2		-10	55
16805		44.7	9.92	0	39.2		-10	55
16825		44.64	9.92	0	39.2		-10	55
16845		44.81	9.92	0	39.2		-10	55
16865		44.92	9.92	0	39.2		-10	55
16870		44.92	9.92	0	39.2		-10	55
16885		45.33	9.92	0	39.2		-10	55
16905		45.59	9.92	0	39.2		-10	55
16925		45.85	9.92	0	39.2		-10	55
16930		45.85	9.92	0	39.2		-10	55
16945		45.74	9.92	0	39.2		-10	55
16965		45.9	9.92	0	39.2		-10	55
16985		46.33	9.92	0	39.2		-10	55
16995		46.33	9.92	0	39.2		-10	55
17005		46.75	9.92	0	39.2		-10	55
17025		46.73	9.92	0	39.2		-10	55
17045		46.69	9.92	0	39.2		-10	55
17055		46.69	9.92	0	39.2		-10	55
17065		46.88	9.92	0	39.2		-10	55
17085		47.55	9.92	0	39.2		-10	55
17105		47.72	9.92	0	39.2		-10	55
17120		47.72	9.92	0	39.2		-10	55
17125		47.68	9.92	0	39.2		-10	55
17145		47.52	9.92	0	39.2		-10	55
17165		47.87	9.92	0	39.2		-10	55
17180		47.87	9.92	0	39.2		-10	55
17185		48.21	9.92	0	39.2		-10	55
17205		48.55	9.92	0	39.2		-10	55
17225		48.54	9.92	0	39.2		-10	55
17245		48.32	10.16	0	39.2		-10	55
17265		48.65	10.16	0	39.2		-10	55
17285		48.9	10.16	0	39.2		-10	55
17305		49.01	10.16	0	39.2		-10	55
17325		49.02	10.16	0	39.2		-10	55
17345		48.94	10.16	0	39.2		-10	55
17365		49.08	10.16	0	39.2		-10	55
17370		49.08	10.16	0	39.2		-10	55
17385		49.35	10.16	0	39.2		-10	55
17405		49.54	10.16	0	39.2		-10	55
17425		49.4	10.16	0	39.2		-10	55
17430		49.4	10.16	0	39.2		-10	55
17445		49.08	10.16	0	39.2		-10	55
17465		49.48	10.16	0	39.2		-10	55
17485		49.38	10.16	0	39.2		-10	55
17495		49.38	10.16	0	39.2		-10	55
17505		49.32	10.16	0	39.2		-10	55
17525		49.63	10.16	0	39.2		-10	55
17545		48.97	10.16	0	39.2		-10	55
17555		48.97	10.16	0	39.2		-10	55
17565		48.95	10.16	0	39.2		-10	55
17585		49.36	10.16	0	39.2		-10	55
17605		49.11	10.16	0	39.2		-10	55
17620		49.11	10.16	0	39.2		-10	55
17625		48.81	10.16	0	39.2		-10	55
17645		48.47	10.16	0	39.2		-10	55
17665		48.3	10.16	0	39.2		-10	55
17680		48.3	10.16	0	39.2		-10	55
17685		48.33	10.16	0	39.2		-10	55
17705		48.2	10.16	0	39.2		-10	55
17725		47.99	10.16	0	39.2		-10	55
17745		47.47	10.21	0	39.2		-10	55
17765		47.37	10.21	0	39.2		-10	55
17785		47.39	10.21	0	39.2		-10	55
17805		47.19	10.21	0	39.2		-10	55
17825		46.64	10.21	0	39.2		-10	55
17845		46.25	10.21	0	39.2		-10	55
17865		46.29	10.21	0	39.2		-10	55
17885		46.19	10.21	0	39.2		-10	55
17905		46.04	10.21	0	39.2		-10	55
17925		45.5	10.21	0	39.2		-10	55
17930		45.5	10.21	0	39.2		-10	55
17945		45.04	10.21	0	39.2		-10	55
17965		45.03	10.21	0	39.2		-10	55
17985		44.97	10.21	0	39.2		-10	55
17990		44.97	10.21	0	39.2		-10	55
18005		44.88	10.21	0	39.2		-10	55
18025		44.34	10.21	0	39.2		-10	55
18045		44.22	10.21	0	39.2		-10	55
18055		44.22	10.21	0	39.2		-10	55
18065		44.08	10.21	0	39.2		-10	55
18085		44.11	10.21	0	39.2		-10	55
18105		43.96	10.21	0	39.2		-10	55
18115		43.96	10.21	0	39.2		-10	55
18125		43.62	10.21	0	39.2		-10	55
18145		43.38	10.21	0	39.2		-10	55
18165		43.11	10.21	0	39.2		-10	55
18180		43.11	10.21	0	39.2		-10	55
18185		43.13	10.21	0	39.2		-10	55
18205		43.08	10.21	0	39.2		-10	55
18225		42.62	10.21	0	39.2		-10	55
18240		42.62	10.21	0	39.2		-10	55
18245		42.28	10.21	0	39.2		-10	55
18265		42.3	10.21	0	39.2		-10	55
18285		42.28	10.21	0	39.2		-10	55
18305		42.32	10.21	0	39.2		-10	55
18325		41.95	10.21	0	39.2		-10	55
18345		41.56	10.21	0	39.2		-10	55
18365		41.45	10.21	0	39.2		-10	55
18385		41.57	10.21	0	39.2		-10	55
18405		41.3	10.21	0	39.2		-10	55
18425		41.17	10.21	0	39.2		-10	55
18430		41.17	10.21	0	39.2		-10	55
18445		40.72	10.21	0	39.2		-10	55
18465		40.64	10.21	0	39.2		-10	55
18485		40.92	10.21	0	39.2		-10	55
18490		40.92	10.21	0	39.2		-10	55
18505		40.8	10.21	0	39.2		-10	55
18525		40.23	10.21	0	39.2		-10	55
18545		40	10.21	0	39.2		-10	55
18555		40	10.21	0	39.2		-10	55
18565		40.03	10.21	0	39.2		-10	55
18585		40.11	10.21	0	39.2		-10	55
18605		40.1	10.21	0	39.2		-10	55
18615		40.1	10.21	0	39.2		-10	55
18625		39.72	10.21	0	39.2		-10	55
18645		39.57	10.21	0	39.2		-10	55
18665		39.57	10.21	0	39.2		-10	55
18680		39.57	10.21	0	39.2		-10	55
18685		39.65	10.21	0	39.2		-10	55
18705		39.69	10.21	0	39.2		-10	55
18725		39.42	10.21	0	39.2		-10	55
18740		39.42	10.21	0	39.2		-10	55
18745		39.24	10.21	0	39.2		-10	55
18765		39.32	10.21	0	39.2		-10	55
18785		39.56	10.21	0	39.2		-10	55
18805		39.43	10.34	0	39.2		-10	55
18825		39.35	10.34	0	39.2		-10	55
18845		39.1	10.34	0	39.2		-10	55
18865		39.35	10.34	0	39.2		-10	55
18885		39.58	10.34	0	39.2		-10	55
18905		39.58	10.34	0	39.2		-10	55
18925		39.32	10.34	0	39.2		-10	55
18930		39.32	10.34	0	39.2		-10	55
18945		39.11	10.34	0	39.2		-10	55
18965		39.44	10.34	0	39.2		-10	55
18985		39.77	10.34	0	39.2		-10	55
18990		39.77	10.34	0	39.2		-10	55
19005		39.75	10.34	0	39.2		-10	55
19025		39.69	10.34	0	39.2		-10	55
19045		39.5	10.34	0	39.2		-10	55
19055		39.5	10.34	0	39.2		-10	55
19065		39.89	10.34	0	39.2		-10	55
19085		40.22	10.34	0	39.2		-10	55
19105		40.28	10.34	0	39.2		-10	55
19115		40.28	10.34	0	39.2		-10	55
19125		40.21	10.34	0	39.2		-10	55
19145		40.23	10.34	0	39.2		-10	55
19165		40.5	10.34	0	39.2		-10	55
19175		40.5	10.34	0	39.2		-10	55
19185		40.91	10.34	0	39.2		-10	55
19205		41.08	10.34	0	39.2		-10	55
19225		41.12	10.34	0	39.2		-10	55
19240		41.12	10.34	0	39.2		-10	55
19245		41.09	10.34	0	39.2		-10	55
19265		41.53	10.34	0	39.2		-10	55
19285		41.84	10.34	0	39.2		-10	55
19300		41.84	10.34	0	39.2		-10	55
19305		41.99	10.34	0	39.2		-10	55
19325		41.98	10.34	0	39.2		-10	55
19345		42.11	10.34	0	39.2		-10	55
19365		42.45	10.36	0	39.2		-10	55
19385		43.1	10.36	0	39.2		-10	55
19405		43.07	10.36	0	39.2		-10	55
19425		42.93	10.36	0	39.2		-10	55
19430		42.93	10.36	0	39.2		-10	55
19445		43.25	10.36	0	39.2		-10	55
19465		43.68	10.36	0	39.2		-10	55
19485		44.09	10.36	0	39.2		-10	55
19490		44.09	10.36	0	39.2		-10	55
19505		44.11	10.36	0	39.2		-10	55
19525		44.28	10.36	0	39.2		-10	55
19545		44.4	10.36	0	39.2		-10	55
19550		44.4	10.36	0	39.2		-10	55
19565		44.8	10.36	0	39.2		-10	55
19585		45.05	10.36	0	39.2		-10	55
19605		45.23	10.36	0	39.2		-10	55
19615		45.23	10.36	0	39.2		-10	55
19625		45.28	10.36	0	39.2		-10	55
19645		45.37	10.36	0	39.2		-10	55
19665		45.58	10.36	0	39.2		-10	55
19675		45.58	10.36	0	39.2		-10	55
19685		46.11	10.36	0	39.2		-10	55
19705		46.39	10.36	0	39.2		-10	55
19725		46.11	10.36	0	39.2		-10	55
19740		46.11	10.36	0	39.2		-10	55
19745		46.23	10.36	0	39.2		-10	55
19765		46.71	10.36	0	39.2		-10	55
19785		46.98	10.36	0	39.2		-10	55
19800		46.98	10.36	0	39.2		-10	55
19805		47.22	10.36	0	39.2		-10	55
19825		47.21	10.36	0	39.2		-10	55
19845		47.29	10.36	0	39.2		-10	55
19865		47.71	10.49	0	39.2		-10	55
19885		48.06	10.49	0	39.2		-10	55
19905		47.96	10.49	0	39.2		-10	55
19925		48.02	10.49	0	39.2		-10	55
19945		48.08	10.49	0	39.2		-10	55
19965		48.51	10.49	0	39.2		-10	55
19985		48.68	10.49	0	39.2		-10	55
19990		48.68	10.49	0	39.2		-10	55
20005		48.65	10.49	0	39.2		-10	55
20025		48.81	10.49	0	39.2		-10	55
20045		48.61	10.49	0	39.2		-10	55
20050		48.61	10.49	0	39.2		-10	55
20065		48.86	10.49	0	39.2		-10	55
20085		49.09	10.49	0	39.2		-10	55
20105		49.29	10.49	0	39.2		-10	55
20115		49.29	10.49	0	39.2		-10	55
20125		49.05	10.49	0	39.2		-10	55
20145		49.1	10.49	0	39.2		-10	55
20165		49.19	10.49	0	39.2		-10	55
20175		49.19	10.49	0	39.2		-10	55
20185		49.57	10.49	0	39.2		-10	55
20205		49.4	10.49	0	39.2		-10	55
20225		49.08	10.49	0	39.2		-10	55
20240		49.08	10.49	0	39.2		-10	55
20245		49.02	10.49	0	39.2		-10	55
20265		49.29	10.49	0	39.2		-10	55
20285		49.27	10.49	0	39.2		-10	55
20300		49.27	10.49	0	39.2		-10	55
20305		49.18	10.49	0	39.2		-10	55
20325		48.83	10.49	0	39.2		-10	55
20345		48.8	10.49	0	39.2		-10	55
20365		48.76	10.44	0	39.2		-10	55
20385		48.77	10.44	0	39.2		-10	55
20405		48.61	10.44	0	39.2		-10	55
20425		48.14	10.44	0	39.2		-10	55
20445		47.97	10.44	0	39.2		-10	55
20465		47.77	10.44	0	39.2		-10	55
20485		47.95	10.44	0	39.2		-10	55
20505		47.61	10.44	0	39.2		-10	55
20525		46.94	10.44	0	39.2		-10	55
20545		46.9	10.44	0	39.2		-10	55
20550		46.9	10.44	0	39.2		-10	55
20565		46.78	10.44	0	39.2		-10	55
20585		46.65	10.44	0	39.2		-10	55
20605		46.47	10.44	0	39.2		-10	55
20615		46.47	10.44	0	39.2		-10	55
20625		45.94	10.44	0	39.2		-10	55
20645		45.81	10.44	0	39.2		-10	55
20665		45.4	10.44	0	39.2		-10	55
20675		45.4	10.44	0	39.2		-10	55
20685		45.61	10.44	0	39.2		-10	55
20705		45.34	10.44	0	39.2		-10	55
20725		45.1	10.44	0	39.2		-10	55
20735		45.1	10.44	0	39.2		-10	55
20745		44.51	10.44	0	39.2		-10	55
20765		44.58	10.44	0	39.2		-10	55
20785		44.61	10.44	0	39.2		-10	55
20800		44.61	10.44	0	39.2		-10	55
20805		44.07	10.44	0	39.2		-10	55
20825		43.9	10.44	0	39.2		-10	55
20845		43.69	10.44	0	39.2		-10	55
20860		43.69	10.44	0	39.2		-10	55
20865		43.6	10.44	0	39.2		-10	55
20885		43.76	10.44	0	39.2		-10	55
20905		43.5	10.44	0	39.2		-10	55
20925		42.92	10.71	0	39.2		-10	55
20945		42.89	10.71	0	39.2		-10	55
20965		42.84	10.71	0	39.2		-10	55
20985		42.9	10.71	0	39.2		-10	55
21005		42.63	10.71	0	39.2		-10	55
21025		42.09	10.71	0	39.2		-10	55
21045		41.9	10.71	0	39.2		-10	55
21050		41.9	10.71	0	39.2		-10	55
21065		42.04	10.71	0	39.2		-10	55
21085		41.85	10.71	0	39.2		-10	55
21105		41.72	10.71	0	39.2		-10	55
21110		41.72	10.71	0	39.2		-10	55
21125		41.24	10.71	0	39.2		-10	55
21145		41.17	10.71	0	39.2		-10	55
21165		41.1	10.71	0	39.2		-10	55
21175		41.1	10.71	0	39.2		-10	55
21185		40.97	10.71	0	39.2		-10	55
21205		40.93	10.71	0	39.2		-10	55
21225		40.41	10.71	0	39.2		-10	55
21235		40.41	10.71	0	39.2		-10	55
21245		40.35	10.71	0	39.2		-10	55
21265		40.41	10.71	0	39.2		-10	55
21285		40.51	10.71	0	39.2		-10	55
21300		40.51	10.71	0	39.2		-10	55
21305		40.18	10.71	0	39.2		-10	55
21325		39.79	10.71	0	39.2		-10	55
21345		39.74	10.71	0	39.2		-10	55
21360		39.74	10.71	0	39.2		-10	55
21365		39.89	10.71	0	39.2		-10	55
21385		39.89	10.71	0	39.2		-10	55
21405		39.59	10.71	0	39.2		-10	55
21425		39.37	10.78	0	39.2		-10	55
21445		39.25	10.78	0	39.2		-10	55
21465		39.58	10.78	0	39.2		-10	55
21485		39.53	10.78	0	39.2		-10	55
21505		39.47	10.78	0	39.2		-10	55
21525		39.17	10.78	0	39.2		-10	55
21545		39.05	10.78	0	39.2		-10	55
21550		39.05	10.78	0	39.2		-10	55
21565		39.32	10.78	0	39.2		-10	55
21585		39.49	10.78	0	39.2		-10	55
21605		39.37	10.78	0	39.2		-10	55
21610		39.37	10.78	0	39.2		-10	55
21625		39.21	10.78	0	39.2		-10	55
21645		39.21	10.78	0	39.2		-10	55
21665		39.44	10.78	0	39.2		-10	55
21675		39.44	10.78	0	39.2		-10	55
21685		39.74	10.78	0	39.2		-10	55
21705		39.49	10.78	0	39.2		-10	55
21725		39.41	10.78	0	39.2		-10	55
21735		39.41	10.78	0	39.2		-10	55
21745		39.39	10.78	0	39.2		-10	55
21765		39.8	10.78	0	39.2		-10	55
21785		40.15	10.78	0	39.2		-10	55
21800		40.15	10.78	0	39.2		-10	55
21805		40.09	10.78	0	39.2		-10	55
21825		39.95	10.78	0	39.2		-10	55
21845		40.07	10.78	0	39.2		-10	55
21860		40.07	10.78	0	39.2		-10	55
21865		40.6	10.78	0	39.2		-10	55
21885		40.87	10.78	0	39.2		-10	55
21905		40.89	10.78	0	39.2		-10	55
21925		40.91	10.56	0	39.2		-10	55
21945		41.19	10.56	0	39.2		-10	55
21965		41.59	10.56	0	39.2		-10	55
21985		41.84	10.56	0	39.2		-10	55
22005		41.85	10.56	0	39.2		-10	55
22025		41.88	10.56	0	39.2		-10	55
22045		42.16	10.56	0	39.2		-10	55
22050		42.16	10.56	0	39.2		-10	55
22065		42.47	10.56	0	39.2		-10	55
22085		42.84	10.56	0	39.2		-10	55
22105		43.01	10.56	0	39.2		-10	55
22110		43.01	10.56	0	39.2		-10	55
22125		43.09	10.56	0	39.2		-10	55
22145		43.37	10.56	0	39.2		-10	55
22165		43.77	10.56	0	39.2		-10	55
22170		43.77	10.56	0	39.2		-10	55
22185		44	10.56	0	39.2		-10	55
22205		43.99	10.56	0	39.2		-10	55
22225		44.12	10.56	0	39.2		-10	55
22235		44.12	10.56	0	39.2		-10	55
22245		44.47	10.56	0	39.2		-10	55
22265		44.75	10.56	0	39.2		-10	55
22285		45.09	10.56	0	39.2		-10	55
22295		45.09	10.56	0	39.2		-10	55
22305		45.04	10.56	0	39.2		-10	55
22325		45.14	10.56	0	39.2		-10	55
22345		45.43	10.56	0	39.2		-10	55
22360		45.43	10.56	0	39.2		-10	55
22365		45.85	10.56	0	39.2		-10	55
22385		46.03	10.56	0	39.2		-10	55
22405		46.19	10.56	0	39.2		-10	55
22420		46.19	10.56	0	39.2		-10	55
22425		46.12	10.56	0	39.2		-10	55
22445		46.31	10.56	0	39.2		-10	55
22465		46.68	10.56	0	39.2		-10	55
22485		47.04	10.81	0	39.2		-10	55
22505		47.03	10.81	0	39.2		-10	55
22525		47.03	10.81	0	39.2		-10	55
22545		47.38	10.81	0	39.2		-10	55
22565		47.68	10.81	0	39.2		-10	55
22585		47.87	10.81	0	39.2		-10	55
22605		47.94	10.81	0	39.2		-10	55
22610		47.94	10.81	0	39.2		-10	55
22625		47.7	10.81	0	39.2		-10	55
22645		48.15	10.81	0	39.2		-10	55
22665		48.47	10.81	0	39.2		-10	55
22670		48.47	10.81	0	39.2		-10	55
22685		48.72	10.81	0	39.2		-10	55
22705		48.59	10.81	0	39.2		-10	55
22725		48.28	10.81	0	39.2		-10	55
22735		48.28	10.81	0	39.2		-10	55
22745		48.63	10.81	0	39.2		-10	55
22765		49.13	10.81	0	39.2		-10	55
22785		49.15	10.81	0	39.2		-10	55
22795		49.15	10.81	0	39.2		-10	55
22805		48.88	10.81	0	39.2		-10	55
22825		48.94	10.81	0	39.2		-10	55
22845		49.07	10.81	0	39.2		-10	55
22860		49.07	10.81	0	39.2		-10	55
22865		49.27	10.81	0	39.2		-10	55
22885		49.39	10.81	0	39.2		-10	55
22905		49.01	10.81	0	39.2		-10	55
22920		49.01	10.81	0	39.2		-10	55
22925		48.89	10.81	0	39.2		-10	55
22945		49.02	10.81	0	39.2		-10	55
22965		49.39	10.81	0	39.2		-10	55
22985		49.36	10.94	0	39.2		-10	55
23005		48.82	10.94	0	39.2		-10	55
23025		48.78	10.94	0	39.2		-10	55
23045		48.69	10.94	0	39.2		-10	55
23065		48.79	10.94	0	39.2		-10	55
23085		48.56	10.94	0	39.2		-10	55
23105		48.22	10.94	0	39.2		-10	55
23110		48.22	10.94	0	39.2		-10	55
23125		47.97	10.94	0	39.2		-10	55
23145		47.9	10.94	0	39.2		-10	55
23165		47.97	10.94	0	39.2		-10	55
23170		47.97	10.94	0	39.2		-10	55
23185		47.84	10.94	0	39.2		-10	55
23205		47.36	10.94	0	39.2		-10	55
23225		46.97	10.94	0	39.2		-10	55
23235		46.97	10.94	0	39.2		-10	55
23245		46.89	10.94	0	39.2		-10	55
23265		46.66	10.94	0	39.2		-10	55
23285		46.57	10.94	0	39.2		-10	55
23295		46.57	10.94	0	39.2		-10	55
23305		46.18	10.94	0	39.2		-10	55
23325		45.77	10.94	0	39.2		-10	55
23345		45.79	10.94	0	39.2		-10	55
23355		45.79	10.94	0	39.2		-10	55
23365		45.64	10.94	0	39.2		-10	55
23385		45.39	10.94	0	39.2		-10	55
23405		45.02	10.94	0	39.2		-10	55
23420		45.02	10.94	0	39.2		-10	55
23425		44.7	10.94	0	39.2		-10	55
23445		44.54	10.94	0	39.2		-10	55
23465		44.68	10.94	0	39.2		-10	55
23480		44.68	10.94	0	39.2		-10	55
23485		44.35	10.94	0	39.2		-10	55
23505		44.03	10.94	0	39.2		-10	55
23525		43.74	10.94	0	39.2		-10	55
23545		43.57	10.89	0	39.2		-10	55
23565		43.8	10.89	0	39.2		-10	55
23585		43.54	10.89	0	39.2		-10	55
23605		43.11	10.89	0	39.2		-10	55
23625		42.76	10.89	0	39.2		-10	55
23645		42.81	10.89	0	39.2		-10	55
23665		42.85	10.89	0	39.2		-10	55
23670		42.85	10.89	0	39.2		-10	55
23685		42.71	10.89	0	39.2		-10	55
23705		42.31	10.89	0	39.2		-10	55
23725		41.98	10.89	0	39.2		-10	55
23730		41.98	10.89	0	39.2		-10	55
23745		41.94	10.89	0	39.2		-10	55
23765		41.96	10.89	0	39.2		-10	55
23785		41.77	10.89	0	39.2		-10	55
23795		41.77	10.89	0	39.2		-10	55
23805		41.55	10.89	0	39.2		-10	55
23825		41.13	10.89	0	39.2		-10	55
23845		41.22	10.89	0	39.2		-10	55
23855		41.22	10.89	0	39.2		-10	55
23865		41.26	10.89	0	39.2		-10	55
23885		40.98	10.89	0	39.2		-10	55
23905		40.69	10.89	0	39.2		-10	55
23920		40.69	10.89	0	39.2		-10	55
23925		40.27	10.89	0	39.2		-10	55
23945		40.17	10.89	0	39.2		-10	55
23965		40.47	10.89	0	39.2		-10	55
23980		40.47	10.89	0	39.2		-10	55
23985		40.19	10.89	0	39.2		-10	55
24005		39.96	10.89	0	39.2		-10	55
24025		39.71	10.89	0	39.2		-10	55
24045		39.69	10.83	0	39.2		-10	55
24065		39.95	10.83	0	39.2		-10	55
24085		39.76	10.83	0	39.2		-10	55
24105		39.48	10.83	0	39.2		-10	55
24125		39.28	10.83	0	39.2		-10	55
24145		39.4	10.83	0	39.2		-10	55
24165		39.53	10.83	0	39.2		-10	55
24170		39.53	10.83	0	39.2		-10	55
24185		39.57	10.83	0	39.2		-10	55
24205		39.27	10.83	0	39.2		-10	55
24225		39.06	10.83	0	39.2		-10	55
24230		39.06	10.83	0	39.2		-10	55
24245		39.19	10.83	0	39.2		-10	55
24265		39.51	10.83	0	39.2		-10	55
24285		39.51	10.83	0	39.2		-10	55
24295		39.51	10.83	0	39.2		-10	55
24305		39.18	10.83	0	39.2		-10	55
24325		39.1	10.83	0	39.2		-10	55
24345		39.25	10.83	0	39.2		-10	55
24355		39.25	10.83	0	39.2		-10	55
24365		39.68	10.83	0	39.2		-10	55
24385		39.61	10.83	0	39.2		-10	55
24405		39.59	10.83	0	39.2		-10	55
24420		39.59	10.83	0	39.2		-10	55
24425		39.43	10.83	0	39.2		-10	55
24445		39.72	10.83	0	39.2		-10	55
24465		39.91	10.83	0	39.2		-10	55
24480		39.91	10.83	0	39.2		-10	55
24485		40.08	10.83	0	39.2		-10	55
24505		40.08	10.83	0	39.2		-10	55
24525		39.97	10.83	0	39.2		-10	55
24545		40.52	10.84	0	39.2		-10	55
24565		40.84	10.84	0	39.2		-10	55
24585		40.81	10.84	0	39.2		-10	55
24605		40.88	10.84	0	39.2		-10	55
24625		40.92	10.84	0	39.2		-10	55
24645		41.51	10.84	0	39.2		-10	55
24665		41.72	10.84	0	39.2		-10	55
24670		41.72	10.84	0	39.2		-10	55
24685		41.79	10.84	0	39.2		-10	55
24705		41.98	10.84	0	39.2		-10	55
24725		42.1	10.84	0	39.2		-10	55
24730		42.1	10.84	0	39.2		-10	55
24745		42.44	10.84	0	39.2		-10	55
24765		42.83	10.84	0	39.2		-10	55
24785		43.11	10.84	0	39.2		-10	55
24790		43.11	10.84	0	39.2		-10	55
24805		43	10.84	0	39.2		-10	55
24825		43.22	10.84	0	39.2		-10	55
24845		43.61	10.84	0	39.2		-10	55
24855		43.61	10.84	0	39.2		-10	55
24865		43.89	10.84	0	39.2		-10	55
24885		44.26	10.84	0	39.2		-10	55
24905		44.14	10.84	0	39.2		-10	55
24920		44.14	10.84	0	39.2		-10	55
24925		44.18	10.84	0	39.2		-10	55
24945		44.6	10.84	0	39.2		-10	55
24965		45.01	10.84	0	39.2		-10	55
24980		45.01	10.84	0	39.2		-10	55
24985		45.29	10.84	0	39.2		-10	55
25005		45.15	10.84	0	39.2		-10	55
25025		45.35	10.84	0	39.2		-10	55
25040		45.35	10.84	0	39.2		-10	55
25045		45.64	10.84	0	39.2		-10	55
25065		45.97	10.84	0	39.2		-10	55
25085		46.14	10.84	0	39.2		-10	55
25105		46.09	11.04	0	39.2		-10	55
25125		46.18	11.04	0	39.2		-10	55
25145		46.54	11.04	0	39.2		-10	55
25165		46.98	11.04	0	39.2		-10	55
25185		47.03	11.04	0	39.2		-10	55
25205		47.17	11.04	0	39.2		-10	55
25225		47.23	11.04	0	39.2		-10	55
25230		47.23	11.04	0	39.2		-10	55
25245		47.43	11.04	0	39.2		-10	55
25265		48.01	11.04	0	39.2		-10	55
25285		48.11	11.04	0	39.2		-10	55
25290		48.11	11.04	0	39.2		-10	55
25305		47.78	11.04	0	39.2		-10	55
25325		48.05	11.04	0	39.2		-10	55
25345		48.34	11.04	0	39.2		-10	55
25355		48.34	11.04	0	39.2		-10	55
25365		48.64	11.04	0	39.2		-10	55
25385		48.6	11.04	0	39.2		-10	55
25405		48.43	11.04	0	39.2		-10	55
25415		48.43	11.04	0	39.2		-10	55
25425		48.54	11.04	0	39.2		-10	55
25445		48.85	11.04	0	39.2		-10	55
25465		49.14	11.04	0	39.2		-10	55
25480		49.14	11.04	0	39.2		-10	55
25485		49.12	11.04	0	39.2		-10	55
25505		48.78	11.04	0	39.2		-10	55
25525		48.95	11.04	0	39.2		-10	55
25540		48.95	11.04	0	39.2		-10	55
25545		48.99	11.04	0	39.2		-10	55
25565		49.28	11.04	0	39.2		-10	55
25585		49.19	11.04	0	39.2		-10	55
25605		49.07	11.06	0	39.2		-10	55
25625		48.94	11.06	0	39.2		-10	55
25645		49.1	11.06	0	39.2		-10	55
25665		49.4	11.06	0	39.2		-10	55
25685		49.11	11.06	0	39.2		-10	55
25705		48.75	11.06	0	39.2		-10	55
25725		48.76	11.06	0	39.2		-10	55
25730		48.76	11.06	0	39.2		-10	55
25745		48.79	11.06	0	39.2		-10	55
25765		48.79	11.06	0	39.2		-10	55
25785		48.55	11.06	0	39.2		-10	55
25790		48.55	11.06	0	39.2		-10	55
25805		48.21	11.06	0	39.2		-10	55
25825		48.15	11.06	0	39.2		-10	55
25845		48.02	11.06	0	39.2		-10	55
25855		48.02	11.06	0	39.2		-10	55
25865		48.01	11.06	0	39.2		-10	55
25885		47.68	11.06	0	39.2		-10	55
25905		47.07	11.06	0	39.2		-10	55
25915		47.07	11.06	0	39.2		-10	55
25925		47.02	11.06	0	39.2		-10	55
25945		46.95	11.06	0	39.2		-10	55
25965		46.77	11.06	0	39.2		-10	55
25980		46.77	11.06	0	39.2		-10	55
25985		46.45	11.06	0	39.2		-10	55
26005		46.04	11.06	0	39.2		-10	55
26025		45.79	11.06	0	39.2		-10	55
26040		45.79	11.06	0	39.2		-10	55
26045		45.96	11.06	0	39.2		-10	55
26065		45.67	11.06	0	39.2		-10	55
26085		45.34	11.06	0	39.2		-10	55
26100		45.34	11.06	0	39.2		-10	55
26105		45.02	11.06	0	39.2		-10	55
26125		44.73	11.06	0	39.2		-10	55
26145		44.69	11.06	0	39.2		-10	55
26165		44.76	11.14	0	39.2		-10	55
26185		44.26	11.14	0	39.2		-10	55
26205		43.83	11.14	0	39.2		-10	55
26225		43.68	11.14	0	39.2		-10	55
26230		43.68	11.14	0	39.2		-10	55
26245		43.77	11.14	0	39.2		-10	55
26265		43.83	11.14	0	39.2		-10	55
26285		43.42	11.14	0	39.2		-10	55
26290		43.42	11.14	0	39.2		-10	55
26305		42.98	11.14	0	39.2		-10	55
26325		43.1	11.14	0	39.2		-10	55
26345		42.97	11.14	0	39.2		-10	55
26350		42.97	11.14	0	39.2		-10	55
26365		42.84	11.14	0	39.2		-10	55
26385		42.61	11.14	0	39.2		-10	55
26405		42.11	11.14	0	39.2		-10	55
26415		42.11	11.14	0	39.2		-10	55
26425		42.03	11.14	0	39.2		-10	55
26445		41.99	11.14	0	39.2		-10	55
26465		42.01	11.14	0	39.2		-10	55
26475		42.01	11.14	0	39.2		-10	55
26485		41.74	11.14	0	39.2		-10	55
26505		41.32	11.14	0	39.2		-10	55
26525		41.12	11.14	0	39.2		-10	55
26540		41.12	11.14	0	39.2		-10	55
26545		41.31	11.14	0	39.2		-10	55
26565		41.2	11.14	0	39.2		-10	55
26585		40.79	11.14	0	39.2		-10	55
26600		40.79	11.14	0	39.2		-10	55
26605		40.56	11.14	0	39.2		-10	55
26625		40.42	11.14	0	39.2		-10	55
26645		40.43	11.14	0	39.2		-10	55
26665		40.47	11.02	0	39.2		-10	55
26685		40.25	11.02	0	39.2		-10	55
26705		39.92	11.02	0	39.2		-10	55
26725		39.75	11.02	0	39.2		-10	55
26745		39.94	11.02	0	39.2		-10	55
26765		39.9	11.02	0	39.2		-10	55
26785		39.68	11.02	0	39.2		-10	55
26790		39.68	11.02	0	39.2		-10	55
26805		39.36	11.02	0	39.2		-10	55
26825		39.26	11.02	0	39.2		-10	55
26845		39.53	11.02	0	39.2		-10	55
26850		39.53	11.02	0	39.2		-10	55
26865		39.63	11.02	0	39.2		-10	55
26885		39.51	11.02	0	39.2		-10	55
26905		39.17	11.02	0	39.2		-10	55
26915		39.17	11.02	0	39.2		-10	55
26925		39.14	11.02	0	39.2		-10	55
26945		39.37	11.02	0	39.2		-10	55
26965		39.44	11.02	0	39.2		-10	55
26975		39.44	11.02	0	39.2		-10	55
26985		39.44	11.02	0	39.2		-10	55
27005		39.08	11.02	0	39.2		-10	55
27025		39.3	11.02	0	39.2		-10	55
27040		39.3	11.02	0	39.2		-10	55
27045		39.44	11.02	0	39.2		-10	55
27065		39.55	11.02	0	39.2		-10	55
27085		39.59	11.02	0	39.2		-10	55
27100		39.59	11.02	0	39.2		-10	55
27105		39.25	11.02	0	39.2		-10	55
27125		39.69	11.02	0	39.2		-10	55
27145		39.89	11.02	0	39.2		-10	55
27165		40.23	11.14	0	39.2		-10	55
27185		40.08	11.14	0	39.2		-10	55
27205		39.89	11.14	0	39.2		-10	55
27225		40.1	11.14	0	39.2		-10	55
27245		40.56	11.14	0	39.2		-10	55
27265		40.76	11.14	0	39.2		-10	55
27285		40.71	11.14	0	39.2		-10	55
27290		40.71	11.14	0	39.2		-10	55
27305		40.82	11.14	0	39.2		-10	55
27325		41.04	11.14	0	39.2		-10	55
27345		41.47	11.14	0	39.2		-10	55
27350		41.47	11.14	0	39.2		-10	55
27365		41.77	11.14	0	39.2		-10	55
27385		41.94	11.14	0	39.2		-10	55
27405		41.9	11.14	0	39.2		-10	55
27415		41.9	11.14	0	39.2		-10	55
27425		42	11.14	0	39.2		-10	55
27445		42.65	11.14	0	39.2		-10	55
27465		42.81	11.14	0	39.2		-10	55
27475		42.81	11.14	0	39.2		-10	55
27485		42.83	11.14	0	39.2		-10	55
27505		42.94	11.14	0	39.2		-10	55
27525		43.27	11.14	0	39.2		-10	55
27540		43.27	11.14	0	39.2		-10	55
27545		43.68	11.14	0	39.2		-10	55
27565		43.98	11.14	0	39.2		-10	55
27585		43.98	11.14	0	39.2		-10	55
27600		43.98	11.14	0	39.2		-10	55
27605		43.92	11.14	0	39.2		-10	55
27625		44.26	11.14	0	39.2		-10	55
27645		44.85	11.14	0	39.2		-10	55
27660		44.85	11.14	0	39.2		-10	55
27665		44.92	11.14	0	39.2		-10	55
27685		44.91	11.14	0	39.2		-10	55
27705		44.96	11.14	0	39.2		-10	55
27725		45.46	10.94	0	39.2		-10	55
27745		45.92	10.94	0	39.2		-10	55
27765		45.95	10.94	0	39.2		-10	55
27785		45.98	10.94	0	39.2		-10	55
27805		46	10.94	0	39.2		-10	55
27825		46.28	10.94	0	39.2		-10	55
27845		46.69	10.94	0	39.2		-10	55
27850		46.69	10.94	0	39.2		-10	55
27865		46.99	10.94	0	39.2		-10	55
27885		46.89	10.94	0	39.2		-10	55
27905		46.91	10.94	0	39.2		-10	55
27910		46.91	10.94	0	39.2		-10	55
27925		47.28	10.94	0	39.2		-10	55
27945		47.68	10.94	0	39.2		-10	55
27965		47.87	10.94	0	39.2		-10	55
27975		47.87	10.94	0	39.2		-10	55
27985		47.72	10.94	0	39.2		-10	55
28005		47.91	10.94	0	39.2		-10	55
28025		48.15	10.94	0	39.2		-10	55
28035		48.15	10.94	0	39.2		-10	55
28045		48.54	10.94	0	39.2		-10	55
28065		48.44	10.94	0	39.2		-10	55
28085		48.39	10.94	0	39.2		-10	55
28100		48.39	10.94	0	39.2		-10	55
28105		48.3	10.94	0	39.2		-10	55
28125		48.69	10.94	0	39.2		-10	55
28145		48.82	10.94	0	39.2		-10	55
28160		48.82	10.94	0	39.2		-10	55
28165		49.03	10.94	0	39.2		-10	55
28185		48.88	10.94	0	39.2		-10	55
28205		48.79	10.94	0	39.2		-10	55
28225		49.18	11.47	0	39.2		-10	55
28245		49.22	11.47	0	39.2		-10	55
28265		49.41	11.47	0	39.2		-10	55
28285		49.02	11.47	0	39.2		-10	55
28305		48.9	11.47	0	39.2		-10	55
28325		49.18	11.47	0	39.2		-10	55
28345		49.32	11.47	0	39.2		-10	55
28350		49.32	11.47	0	39.2		-10	55
28365		49.4	11.47	0	39.2		-10	55
28385		48.82	11.47	0	39.2		-10	55
28405		48.78	11.47	0	39.2		-10	55
28410		48.78	11.47	0	39.2		-10	55
28425		48.86	11.47	0	39.2		-10	55
28445		48.84	11.47	0	39.2		-10	55
28465		48.88	11.47	0	39.2		-10	55
28475		48.88	11.47	0	39.2		-10	55
28485		48.54	11.47	0	39.2		-10	55
28505		48.23	11.47	0	39.2		-10	55
28525		48.12	11.47	0	39.2		-10	55
28535		48.12	11.47	0	39.2		-10	55
28545		48.16	11.47	0	39.2		-10	55
28565		47.97	11.47	0	39.2		-10	55
28585		47.51	11.47	0	39.2		-10	55
28600		47.51	11.47	0	39.2		-10	55
28605		47.28	11.47	0	39.2		-10	55
28625		47.22	11.47	0	39.2		-10	55
28645		47.14	11.47	0	39.2		-10	55
28660		47.14	11.47	0	39.2		-10	55
28665		46.91	11.47	0	39.2		-10	55
28685		46.44	11.47	0	39.2		-10	55
28705		46.1	11.47	0	39.2		-10	55
28725		46.07	11.12	0	39.2		-10	55
28745		46.19	11.12	0	39.2		-10	55
28765		45.61	11.12	0	39.2		-10	55
28785		45.41	11.12	0	39.2		-10	55
28805		44.89	11.12	0	39.2		-10	55
28825		45.06	11.12	0	39.2		-10	55
28845		45.02	11.12	0	39.2		-10	55
28850		45.02	11.12	0	39.2		-10	55
28865		44.67	11.12	0	39.2		-10	55
28885		44.33	11.12	0	39.2		-10	55
28905		43.96	11.12	0	39.2		-10	55
28910		43.96	11.12	0	39.2		-10	55
28925		44.01	11.12	0	39.2		-10	55
28945		44.02	11.12	0	39.2		-10	55
28965		43.88	11.12	0	39.2		-10	55
28970		43.88	11.12	0	39.2		-10	55
28985		43.39	11.12	0	39.2		-10	55
29005		43.05	11.12	0	39.2		-10	55
29025		43.26	11.12	0	39.2		-10	55
29035		43.26	11.12	0	39.2		-10	55
29045		43.24	11.12	0	39.2		-10	55
29065		43.09	11.12	0	39.2		-10	55
29085		42.59	11.12	0	39.2		-10	55
29095		42.59	11.12	0	39.2		-10	55
29105		42.3	11.12	0	39.2		-10	55
29125		42.27	11.12	0	39.2		-10	55
29145		42.18	11.12	0	39.2		-10	55
29160		42.18	11.12	0	39.2		-10	55
29165		42.25	11.12	0	39.2		-10	55
29185		41.73	11.12	0	39.2		-10	55
29205		41.43	11.12	0	39.2		-10	55
29220		41.43	11.12	0	39.2		-10	55
29225		41.44	11.12	0	39.2		-10	55
29245		41.4	11.12	0	39.2		-10	55
29265		41.24	11.12	0	39.2		-10	55
29285		40.82	11.27	0	39.2		-10	55
29305		40.67	11.27	0	39.2		-10	55
29325		40.49	11.27	0	39.2		-10	55
29345		40.8	11.27	0	39.2		-10	55
29365		40.42	11.27	0	39.2		-10	55
29385		40.25	11.27	0	39.2		-10	55
29405		39.91	11.27	0	39.2		-10	55
29410		39.91	11.27	0	39.2		-10	55
29425		39.82	11.27	0	39.2		-10	55
29445		39.99	11.27	0	39.2		-10	55
29465		39.97	11.27	0	39.2		-10	55
29470		39.97	11.27	0	39.2		-10	55
29485		39.63	11.27	0	39.2		-10	55
29505		39.38	11.27	0	39.2		-10	55
29525		39.61	11.27	0	39.2		-10	55
29535		39.61	11.27	0	39.2		-10	55
29545		39.65	11.27	0	39.2		-10	55
29565		39.45	11.27	0	39.2		-10	55
29585		39.33	11.27	0	39.2		-10	55
29595		39.33	11.27	0	39.2		-10	55
29605		39.13	11.27	0	39.2		-10	55
29625		39.46	11.27	0	39.2		-10	55
29645		39.43	11.27	0	39.2		-10	55
29660		39.43	11.27	0	39.2		-10	55
29665		39.41	11.27	0	39.2		-10	55
29685		39.12	11.27	0	39.2		-10	55
29705		39.11	11.27	0	39.2		-10	55
29720		39.11	11.27	0	39.2		-10	55
29725		39.24	11.27	0	39.2		-10	55
29745		39.55	11.27	0	39.2		-10	55
29765		39.41	11.27	0	39.2		-10	55
29785		39.2	11.14	0	39.2		-10	55
29805		39.23	11.14	0	39.2		-10	55
29825		39.5	11.14	0	39.2		-10	55
29845		39.78	11.14	0	39.2		-10	55
29865		39.75	11.14	0	39.2		-10	55
29885		39.6	11.14	0	39.2		-10	55
29905		39.73	11.14	0	39.2		-10	55
29910		39.73	11.14	0	39.2		-10	55
29925		39.9	11.14	0	39.2		-10	55
29945		40.24	11.14	0	39.2		-10	55
29965		40.27	11.14	0	39.2		-10	55
29970		40.27	11.14	0	39.2		-10	55
29985		40.23	11.14	0	39.2		-10	55
30005		40.45	11.14	0	39.2		-10	55
30025		40.83	11.14	0	39.2		-10	55
30035		40.83	11.14	0	39.2		-10	55
30045		41.14	11.14	0	39.2		-10	55
30065		41.1	11.14	0	39.2		-10	55
30085		40.99	11.14	0	39.2		-10	55
30095		40.99	11.14	0	39.2		-10	55
30105		41.29	11.14	0	39.2		-10	55
30125		41.68	11.14	0	39.2		-10	55
30145		42.05	11.14	0	39.2		-10	55
30160		42.05	11.14	0	39.2		-10	55
30165		42.41	11.14	0	39.2		-10	55
30185		42.34	11.14	0	39.2		-10	55
30205		42.5	11.14	0	39.2		-10	55
30220		42.5	11.14	0	39.2		-10	55
30225		42.88	11.14	0	39.2		-10	55
30245		43.27	11.14	0	39.2		-10	55
30265		43.42	11.14	0	39.2		-10	55
30280		43.42	11.14	0	39.2		-10	55
30285		43.46	11.14	0	39.2		-10	55
30305		43.53	11.14	0	39.2		-10	55
30325		43.98	11.14	0	39.2		-10	55
30345		44.22	11.36	0	39.2		-10	55
30365		44.48	11.36	0	39.2		-10	55
30385		44.24	11.36	0	39.2		-10	55
30405		44.44	11.36	0	39.2		-10	55
30425		44.82	11.36	0	39.2		-10	55
30445		45.34	11.36	0	39.2		-10	55
30465		45.54	11.36	0	39.2		-10	55
30470		45.54	11.36	0	39.2		-10	55
30485		45.42	11.36	0	39.2		-10	55
30505		45.65	11.36	0	39.2		-10	55
30525		46.07	11.36	0	39.2		-10	55
30535		46.07	11.36	0	39.2		-10	55
30545		46.4	11.36	0	39.2		-10	55
30565		46.52	11.36	0	39.2		-10	55
30585		46.47	11.36	0	39.2		-10	55
30595		46.47	11.36	0	39.2		-10	55
30605		46.58	11.36	0	39.2		-10	55
30625		47.03	11.36	0	39.2		-10	55
30645		47.37	11.36	0	39.2		-10	55
30655		47.37	11.36	0	39.2		-10	55
30665		47.56	11.36	0	39.2		-10	55
30685		47.32	11.36	0	39.2		-10	55
30705		47.42	11.36	0	39.2		-10	55
30720		47.42	11.36	0	39.2		-10	55
30725		47.82	11.36	0	39.2		-10	55
30745		48.2	11.36	0	39.2		-10	55
30765		48.22	11.36	0	39.2		-10	55
30780		48.22	11.36	0	39.2		-10	55
30785		47.98	11.36	0	39.2		-10	55
30805		48.23	11.36	0	39.2		-10	55
30825		48.42	11.36	0	39.2		-10	55
30845		48.61	11.39	0	39.2		-10	55
30865		48.7	11.39	0	39.2		-10	55
30885		48.42	11.39	0	39.2		-10	55
30905		48.57	11.39	0	39.2		-10	55
30925		49	11.39	0	39.2		-10	55
30945		49.16	11.39	0	39.2		-10	55
30965		48.97	11.39	0	39.2		-10	55
30970		48.97	11.39	0	39.2		-10	55
30985		48.81	11.39	0	39.2		-10	55
31005		48.92	11.39	0	39.2		-10	55
31025		49.28	11.39	0	39.2		-10	55
31030		49.28	11.39	0	39.2		-10	55
31045		49.25	11.39	0	39.2		-10	55
31065		49.06	11.39	0	39.2		-10	55
31085		49	11.39	0	39.2		-10	55
31095		49	11.39	0	39.2		-10	55
31105		48.88	11.39	0	39.2		-10	55
31125		49.1	11.39	0	39.2		-10	55
31145		49.09	11.39	0	39.2		-10	55
31155		49.09	11.39	0	39.2		-10	55
31165		49.05	11.39	0	39.2		-10	55
31185		48.61	11.39	0	39.2		-10	55
31205		48.64	11.39	0	39.2		-10	55
31220		48.64	11.39	0	39.2		-10	55
31225		48.64	11.39	0	39.2		-10	55
31245		48.58	11.39	0	39.2		-10	55
31265		48.47	11.39	0	39.2		-10	55
31280		48.47	11.39	0	39.2		-10	55
31285		47.82	11.39	0	39.2		-10	55
31305		47.81	11.39	0	39.2		-10	55
31325		47.88	11.39	0	39.2		-10	55
31345		47.77	11.44	0	39.2		-10	55
31365		47.44	11.44	0	39.2		-10	55
31385		46.97	11.44	0	39.2		-10	55
31405		46.82	11.44	0	39.2		-10	55
31425		46.93	11.44	0	39.2		-10	55
31445		46.7	11.44	0	39.2		-10	55
31465		46.28	11.44	0	39.2		-10	55
31470		46.28	11.44	0	39.2		-10	55
31485		45.9	11.44	0	39.2		-10	55
31505		45.87	11.44	0	39.2		-10	55
31525		45.83	11.44	0	39.2		-10	55
31530		45.83	11.44	0	39.2		-10	55
31545		45.65	11.44	0	39.2		-10	55
31565		45.26	11.44	0	39.2		-10	55
31585		44.96	11.44	0	39.2		-10	55
31595		44.96	11.44	0	39.2		-10	55
31605		44.72	11.44	0	39.2		-10	55
31625		44.74	11.44	0	39.2		-10	55
31645		44.56	11.44	0	39.2		-10	55
31655		44.56	11.44	0	39.2		-10	55
31665		44.24	11.44	0	39.2		-10	55
31685		43.76	11.44	0	39.2		-10	55
31705		43.74	11.44	0	39.2		-10	55
31715		43.74	11.44	0	39.2		-10	55
31725		43.79	11.44	0	39.2		-10	55
31745		43.66	11.44	0	39.2		-10	55
31765		43.33	11.44	0	39.2		-10	55
31780		43.33	11.44	0	39.2		-10	55
31785		42.97	11.44	0	39.2		-10	55
31805		42.86	11.44	0	39.2		-10	55
31825		42.96	11.44	0	39.2		-10	55
31845		42.83	11.37	0	39.2		-10	55
31865		42.59	11.37	0	39.2		-10	55
31885		42.19	11.37	0	39.2		-10	55
31905		42.04	11.37	0	39.2		-10	55
31925		42.02	11.37	0	39.2		-10	55
31945		42	11.37	0	39.2		-10	55
31965		41.52	11.37	0	39.2		-10	55
31985		41.26	11.37	0	39.2		-10	55
32005		41.15	11.37	0	39.2		-10	55
32025		41.22	11.37	0	39.2		-10	55
32030		41.22	11.37	0	39.2		-10	55
32045		41.26	11.37	0	39.2		-10	55
32065		40.95	11.37	0	39.2		-10	55
32085		40.45	11.37	0	39.2		-10	55
32090		40.45	11.37	0	39.2		-10	55
32105		40.42	11.37	0	39.2		-10	55
32125		40.45	11.37	0	39.2		-10	55
32145		40.46	11.37	0	39.2		-10	55
32155		40.46	11.37	0	39.2		-10	55
32165		40.19	11.37	0	39.2		-10	55
[truncated: 166 more rows]
