# Supplementary material for: Clinical identification of the stimulus intensity to measure temporal summation of second pain
Source: Sci Rep. 2022 Jul 28;12:12915. doi: 10.1038/s41598-022-17171-6 (PMC9334644; doi:10.1038/s41598-022-17171-6)
Supplement: Supplementary file 2 — Supplementary Information 2. [file 41598_2022_17171_MOESM2_ESM.zip › 67 PT.xlsx]

## Sheet: Sheet1
Timestamp [msec]	Heater [C]	Tec [C]	Water [C]	COVAS	Baseline [C]	Events	LimiterMin [C]	LimiterMax [C]
40		38.04
50		38.04	10.01	0	37.8		-10	55
60		37.84	10.01	0	37.8		-10	55
80		37.77	10.01	0	37.8		-10	55
95		37.77	10.01	0	37.8		-10	55
100		38.14	10.01	0	37.8		-10	55
120		38.23	10.01	0	37.8		-10	55
140		38.14	10.01	0	37.8		-10	55
160		37.82	10.01	0	37.8		-10	55
180		37.84	10.01	0	37.8		-10	55
200		38.05	10.01	0	37.8		-10	55
220		38.2	10.01	0	37.8		-10	55
240		38.02	10.01	0	37.8		-10	55
260		37.88	10.01	0	37.8		-10	55
280		37.78	10.01	0	37.8		-10	55
285		37.78	10.01	0	37.8		-10	55
300		38.02	10.01	0	37.8		-10	55
320		38.09	10.01	0	37.8		-10	55
340		38	10.01	0	37.8		-10	55
345		38	10.01	0	37.8		-10	55
360		37.69	10.01	0	37.8		-10	55
380		37.78	10.01	0	37.8		-10	55
400		37.95	10.01	0	37.8		-10	55
410		37.95	10.01	0	37.8		-10	55
420		38.05	10.01	0	37.8		-10	55
440		37.9	10.01	0	37.8		-10	55
460		37.69	10.01	0	37.8		-10	55
470		37.69	10.01	0	37.8		-10	55
480		37.62	10.01	0	37.8		-10	55
500		37.89	10.01	0	37.8		-10	55
520		38.12	10.01	0	37.8		-10	55
535		38.12	10.01	0	37.8		-10	55
540		37.96	10.01	0	37.8		-10	55
560		37.75	10.01	0	37.8		-10	55
580		37.74	10.01	0	37.8		-10	55
595		37.74	9.72	0	37.8		-10	55
600		37.88	9.72	0	37.8		-10	55
620		37.96	9.72	0	37.8		-10	55
640		37.87	9.72	0	37.8		-10	55
660		37.56	9.72	0	37.8		-10	55
680		37.75	9.72	0	37.8		-10	55
700		37.88	9.72	0	37.8		-10	55
720		37.94	9.72	0	37.8		-10	55
740		37.85	9.72	0	37.8		-10	55
760		37.72	9.72	0	37.8		-10	55
780		37.68	9.72	0	37.8		-10	55
785		37.68	9.72	0	37.8		-10	55
800		37.87	9.72	0	37.8		-10	55
820		37.93	9.72	0	37.8		-10	55
840		37.91	9.72	0	37.8		-10	55
845		37.91	9.72	0	37.8		-10	55
860		37.55	9.72	0	37.8		-10	55
880		37.75	9.72	0	37.8		-10	55
900		37.95	9.72	0	37.8		-10	55
910		37.95	9.72	0	37.8		-10	55
920		37.91	9.72	0	37.8		-10	55
940		37.82	9.72	0	37.8		-10	55
960		37.5	9.72	0	37.8		-10	55
970		37.5	9.72	0	37.8		-10	55
980		37.62	9.72	0	37.8		-10	55
1000		37.9	9.72	0	37.8		-10	55
1020		37.91	9.72	0	37.8		-10	55
1035		37.91	9.72	0	37.8		-10	55
1040		37.75	9.72	0	37.8		-10	55
1060		37.66	9.72	0	37.8		-10	55
1080		37.7	9.72	0	37.8		-10	55
1095		37.7	9.87	0	37.8		-10	55
1100		37.82	9.87	0	37.8		-10	55
1120		38.01	9.87	0	37.8		-10	55
1140		37.93	9.87	0	37.8		-10	55
1155		37.93	9.87	0	37.8		-10	55
1160		37.55	9.87	0	37.8		-10	55
1180		37.72	9.87	0	37.8		-10	55
1200		37.91	9.87	0	37.8		-10	55
1220		37.86	9.87	0	37.8		-10	55
1240		37.81	9.87	0	37.8		-10	55
1260		37.54	9.87	0	37.8		-10	55
1280		37.75	9.87	0	37.8		-10	55
1300		37.89	9.87	0	37.8		-10	55
1320		38.07	9.87	0	37.8		-10	55
1340		37.99	9.87	0	37.8		-10	55
1345		37.99	9.87	0	37.8		-10	55
1360		37.64	9.87	0	37.8		-10	55
1380		37.61	9.87	0	37.8		-10	55
1400		37.95	9.87	0	37.8		-10	55
1405		37.95	9.87	0	37.8		-10	55
1420		38.09	9.87	0	37.8		-10	55
1440		37.86	9.87	0	37.8		-10	55
1460		37.61	9.87	0	37.8		-10	55
1470		37.61	9.87	0	37.8		-10	55
1480		37.73	9.87	0	37.8		-10	55
1500		38.08	9.87	0	37.8		-10	55
1520		37.98	9.87	0	37.8		-10	55
1530		37.98	9.87	0	37.8		-10	55
1540		37.83	9.87	0	37.8		-10	55
1560		37.75	9.87	0	37.8		-10	55
1580		37.69	9.87	0	37.8		-10	55
1595		37.69	9.84	0	37.8		-10	55
1600		37.95	9.84	0	37.8		-10	55
1620		38.02	9.84	0	37.8		-10	55
1640		37.8	9.84	0	37.8		-10	55
1655		37.8	9.84	0	37.8		-10	55
1660		37.64	9.84	0	37.8		-10	55
1680		37.65	9.84	0	37.8		-10	55
1700		37.98	9.84	0	37.8		-10	55
1720		37.95	9.84	0	37.8		-10	55
1740		37.84	9.84	0	37.8		-10	55
1760		37.72	9.84	0	37.8		-10	55
1780		37.92	9.84	0	37.8		-10	55
1800		37.97	9.84	0	37.8		-10	55
1820		37.87	9.84	0	37.8		-10	55
1840		37.89	9.84	0	37.8		-10	55
1845		37.89	9.84	0	37.8		-10	55
1860		37.69	9.84	0	37.8		-10	55
1880		37.71	9.84	0	37.8		-10	55
1900		38.06	9.84	0	37.8		-10	55
1905		38.06	9.84	0	37.8		-10	55
1920		38.01	9.84	0	37.8		-10	55
1940		37.87	9.84	0	37.8		-10	55
1960		37.81	9.84	0	37.8		-10	55
1970		37.81	9.84	0	37.8		-10	55
1980		37.69	9.84	0	37.8		-10	55
2000		37.81	9.84	0	37.8		-10	55
2020		38.03	9.84	0	37.8		-10	55
2030		38.03	9.84	0	37.8		-10	55
2040		37.71	9.84	0	37.8		-10	55
2060		37.58	9.84	0	37.8		-10	55
2080		37.79	9.84	0	37.8		-10	55
2095		37.79	9.9	0	37.8		-10	55
2100		38.16	9.9	0	37.8		-10	55
2120		37.84	9.9	0	37.8		-10	55
2140		37.62	9.9	0	37.8		-10	55
2155		37.62	9.9	0	37.8		-10	55
2160		37.63	9.9	0	37.8		-10	55
2180		37.83	9.9	0	37.8		-10	55
2200		37.94	9.9	0	37.8		-10	55
2220		37.83	9.9	0	37.8		-10	55
2240		37.69	9.9	0	37.8		-10	55
2260		37.64	9.9	0	37.8		-10	55
2280		37.73	9.9	0	37.8		-10	55
2300		38.09	9.9	0	37.8		-10	55
2320		37.97	9.9	0	37.8		-10	55
2340		37.85	9.9	0	37.8		-10	55
2345		37.85	9.9	0	37.8		-10	55
2360		37.61	9.9	0	37.8		-10	55
2380		37.69	9.9	0	37.8		-10	55
2400		38.01	9.9	0	37.8		-10	55
2405		38.01	9.9	0	37.8		-10	55
2420		38.09	9.9	0	37.8		-10	55
2440		37.71	9.9	0	37.8		-10	55
2460		37.65	9.9	0	37.8		-10	55
2465		37.65	9.9	0	37.8		-10	55
2480		37.74	9.9	0	37.8		-10	55
2500		37.92	9.9	0	37.8		-10	55
2520		37.99	9.9	0	37.8		-10	55
2530		37.99	9.9	0	37.8		-10	55
2540		37.6	9.9	0	37.8		-10	55
2560		37.57	9.9	0	37.8		-10	55
2580		37.78	9.9	0	37.8		-10	55
2590		37.78	9.9	0	37.8		-10	55
2600		37.98	9.9	0	37.8		-10	55
2620		37.98	9.9	0	37.8		-10	55
2640		37.79	9.9	0	37.8		-10	55
2655		37.79	9.65	0	37.8		-10	55
2660		37.59	9.65	0	37.8		-10	55
2680		37.65	9.65	0	37.8		-10	55
2700		37.98	9.65	0	37.8		-10	55
2720		37.97	9.65	0	37.8		-10	55
2740		37.79	9.65	0	37.8		-10	55
2760		37.79	9.65	0	37.8		-10	55
2780		37.8	9.65	0	37.8		-10	55
2800		37.91	9.65	0	37.8		-10	55
2820		37.87	9.65	0	37.8		-10	55
2840		37.78	9.65	0	37.8		-10	55
2860		37.59	9.65	0	37.8		-10	55
2880		37.8	9.65	0	37.8		-10	55
2900		37.86	9.65	0	37.8		-10	55
2905		37.86	9.65	0	37.8		-10	55
2920		38.01	9.65	0	37.8		-10	55
2940		37.68	9.65	0	37.8		-10	55
2960		37.58	9.65	0	37.8		-10	55
2965		37.58	9.65	0	37.8		-10	55
2980		37.88	9.65	0	37.8		-10	55
3000		37.93	9.65	0	37.8		-10	55
3020		37.93	9.65	0	37.8		-10	55
3030		37.93	9.65	0	37.8		-10	55
3040		37.72	9.65	0	37.8		-10	55
3060		37.75	9.65	0	37.8		-10	55
3080		37.72	9.65	0	37.8		-10	55
3090		37.72	9.65	0	37.8		-10	55
3100		38.07	9.65	0	37.8		-10	55
3120		37.92	9.65	0	37.8		-10	55
3140		37.7	9.65	0	37.8		-10	55
3155		37.7	9.9	0	37.8		-10	55
3160		37.61	9.9	0	37.8		-10	55
3180		37.7	9.9	0	37.8		-10	55
3200		37.87	9.9	0	37.8		-10	55
3215		37.87	9.9	0	37.8		-10	55
3220		37.99	9.9	0	37.8		-10	55
3240		37.74	9.9	0	37.8		-10	55
3260		37.56	9.9	0	37.8		-10	55
3280		37.8	9.9	0	37.8		-10	55
3300		37.89	9.9	0	37.8		-10	55
3320		37.98	9.9	0	37.8		-10	55
3340		37.64	9.9	0	37.8		-10	55
3360		37.69	9.9	0	37.8		-10	55
3380		37.81	9.9	0	37.8		-10	55
3400		38.04	9.9	0	37.8		-10	55
3405		38.04	9.9	0	37.8		-10	55
3420		38.05	9.9	0	37.8		-10	55
3440		37.75	9.9	0	37.8		-10	55
3460		37.61	9.9	0	37.8		-10	55
3465		37.61	9.9	0	37.8		-10	55
3480		37.84	9.9	0	37.8		-10	55
3500		38.1	9.9	0	37.8		-10	55
3520		37.97	9.9	0	37.8		-10	55
3530		37.97	9.9	0	37.8		-10	55
3540		37.71	9.9	0	37.8		-10	55
3560		37.72	9.9	0	37.8		-10	55
3580		37.87	9.9	0	37.8		-10	55
3590		37.87	9.9	0	37.8		-10	55
3600		37.98	9.9	0	37.8		-10	55
3620		38.03	9.9	0	37.8		-10	55
3640		37.67	9.9	0	37.8		-10	55
3655		37.67	9.8	0	37.8		-10	55
3660		37.69	9.8	0	37.8		-10	55
3680		37.84	9.8	0	37.8		-10	55
3700		38.04	9.8	0	37.8		-10	55
3715		38.04	9.8	0	37.8		-10	55
3720		38	9.8	0	37.8		-10	55
3740		37.64	9.8	0	37.8		-10	55
3760		37.64	9.8	0	37.8		-10	55
3775		37.64	9.8	0	37.8		-10	55
3780		37.83	9.8	0	37.8		-10	55
3800		38.01	9.8	0	37.8		-10	55
3820		37.82	9.8	0	37.8		-10	55
3840		37.74	9.8	0	37.8		-10	55
3860		37.66	9.8	0	37.8		-10	55
3880		37.86	9.8	0	37.8		-10	55
3900		38.04	9.8	0	37.8		-10	55
3905		38.04	9.8	0	37.8		-10	55
3920		37.93	9.8	0	37.8		-10	55
3940		37.7	9.8	0	37.8		-10	55
3960		37.59	9.8	0	37.8		-10	55
3965		37.59	9.8	0	37.8		-10	55
3980		37.82	9.8	0	37.8		-10	55
4000		37.9	9.8	0	37.8		-10	55
4020		37.89	9.8	0	37.8		-10	55
4030		37.89	9.8	0	37.8		-10	55
4040		37.72	9.8	0	37.8		-10	55
4060		37.67	9.8	0	37.8		-10	55
4080		37.6	9.8	0	37.8		-10	55
4090		37.6	9.8	0	37.8		-10	55
4100		38.03	9.8	0	37.8		-10	55
4120		37.77	9.8	0	37.8		-10	55
4140		37.62	9.8	0	37.8		-10	55
4155		37.62	9.82	0	37.8		-10	55
4160		37.62	9.82	0	37.8		-10	55
4180		37.88	9.82	0	37.8		-10	55
4200		38	9.82	0	37.8		-10	55
4215		38	9.82	0	37.8		-10	55
4220		37.81	9.82	0	37.8		-10	55
4240		37.73	9.82	0	37.8		-10	55
4260		37.7	9.82	0	37.8		-10	55
4275		37.7	9.82	0	37.8		-10	55
4280		37.87	9.82	0	37.8		-10	55
4300		37.96	9.82	0	37.8		-10	55
4320		37.92	9.82	0	37.8		-10	55
4340		37.61	9.82	0	37.8		-10	55
4360		37.67	9.82	0	37.8		-10	55
4380		37.99	9.82	0	37.8		-10	55
4400		37.99	9.82	0	37.8		-10	55
4420		37.86	9.82	0	37.8		-10	55
4440		37.66	9.82	0	37.8		-10	55
4460		37.69	9.82	0	37.8		-10	55
4465		37.69	9.82	0	37.8		-10	55
4480		37.9	9.82	0	37.8		-10	55
4500		38	9.82	0	37.8		-10	55
4520		37.82	9.82	0	37.8		-10	55
4525		37.82	9.82	0	37.8		-10	55
4540		37.61	9.82	0	37.8		-10	55
4560		37.57	9.82	0	37.8		-10	55
4580		37.8	9.82	0	37.8		-10	55
4590		37.8	9.82	0	37.8		-10	55
4600		38.04	9.82	0	37.8		-10	55
4620		37.95	9.82	0	37.8		-10	55
4640		37.74	9.82	0	37.8		-10	55
4660		37.59	9.79	0	37.8		-10	55
4680		37.81	9.79	0	37.8		-10	55
4700		37.97	9.79	0	37.8		-10	55
4715		37.97	9.79	0	37.8		-10	55
4720		37.88	9.79	0	37.8		-10	55
4740		37.49	9.79	0	37.8		-10	55
4760		37.75	9.79	0	37.8		-10	55
4775		37.75	9.79	0	37.8		-10	55
4780		37.88	9.79	0	37.8		-10	55
4800		37.98	9.79	0	37.8		-10	55
4820		37.93	9.79	0	37.8		-10	55
4840		37.65	9.79	0	37.8		-10	55
4860		37.79	9.79	0	37.8		-10	55
4880		37.8	9.79	0	37.8		-10	55
4900		38.15	9.79	0	37.8		-10	55
4920		37.88	9.79	0	37.8		-10	55
4940		37.7	9.79	0	37.8		-10	55
4960		37.68	9.79	0	37.8		-10	55
4965		37.68	9.79	0	37.8		-10	55
4980		37.97	9.79	0	37.8		-10	55
5000		37.98	9.79	0	37.8		-10	55
5020		37.79	9.79	0	37.8		-10	55
5025		37.79	9.79	0	37.8		-10	55
5040		37.69	9.79	0	37.8		-10	55
5060		37.66	9.79	0	37.8		-10	55
5080		37.99	9.79	0	37.8		-10	55
5090		37.99	9.79	0	37.8		-10	55
5100		38.03	9.79	0	37.8		-10	55
5120		37.82	9.79	0	37.8		-10	55
5140		37.67	9.79	0	37.8		-10	55
5150		37.67	9.79	0	37.8		-10	55
5160		37.77	9.79	0	37.8		-10	55
5180		37.95	9.79	0	37.8		-10	55
5200		38.09	9.79	0	37.8		-10	55
5215		38.09	9.74	0	37.8		-10	55
5220		37.88	9.74	0	37.8		-10	55
5240		37.78	9.74	0	37.8		-10	55
5260		37.89	9.74	0	37.8		-10	55
5275		37.89	9.74	0	37.8		-10	55
5280		38.19	9.74	0	37.8		-10	55
5300		38.29	9.74	0	37.8		-10	55
5320		38.36	9.74	0	37.8		-10	55
5340		38.25	9.74	0	37.8		-10	55
5360		38.35	9.74	0	37.8		-10	55
5380		38.79	9.74	0	37.8		-10	55
5400		38.78	9.74	0	37.8		-10	55
5420		39.01	9.74	0	37.8		-10	55
5440		38.98	9.74	0	37.8		-10	55
5460		39.09	9.74	0	37.8		-10	55
5480		39.45	9.74	0	37.8		-10	55
5500		39.84	9.74	0	37.8		-10	55
5520		39.83	9.74	0	37.8		-10	55
5525		39.83	9.74	0	37.8		-10	55
5540		39.9	9.74	0	37.8		-10	55
5560		40	9.74	0	37.8		-10	55
5580		40.35	9.74	0	37.8		-10	55
5585		40.35	9.74	0	37.8		-10	55
5600		40.65	9.74	0	37.8		-10	55
5620		40.72	9.74	0	37.8		-10	55
5640		40.64	9.74	0	37.8		-10	55
5650		40.64	9.74	0	37.8		-10	55
5660		41.1	9.74	0	37.8		-10	55
5680		41.22	9.74	0	37.8		-10	55
5700		41.65	9.74	0	37.8		-10	55
5710		41.65	9.74	0	37.8		-10	55
5720		41.61	9.74	0	37.8		-10	55
5740		41.72	9.74	0	37.8		-10	55
5760		42	9.74	0	37.8		-10	55
5775		42	9.8	0	37.8		-10	55
5780		42.48	9.8	0	37.8		-10	55
5800		42.52	9.8	0	37.8		-10	55
5820		42.56	9.8	0	37.8		-10	55
5835		42.56	9.8	0	37.8		-10	55
5840		42.57	9.8	0	37.8		-10	55
5860		42.9	9.8	0	37.8		-10	55
5880		43.19	9.8	0	37.8		-10	55
5900		43.43	9.8	0	37.8		-10	55
5920		43.39	9.8	0	37.8		-10	55
5940		43.41	9.8	0	37.8		-10	55
5960		43.83	9.8	0	37.8		-10	55
5980		44.03	9.8	0	37.8		-10	55
6000		44.31	9.8	0	37.8		-10	55
6020		44.29	9.8	0	37.8		-10	55
6025		44.29	9.8	0	37.8		-10	55
6040		44.25	9.8	0	37.8		-10	55
6060		44.55	9.8	0	37.8		-10	55
6080		44.76	9.8	0	37.8		-10	55
6085		44.76	9.8	0	37.8		-10	55
6100		45.04	9.8	0	37.8		-10	55
6120		45.04	9.8	0	37.8		-10	55
6140		44.99	9.8	0	37.8		-10	55
6150		44.99	9.8	0	37.8		-10	55
6160		45.32	9.8	0	37.8		-10	55
6180		45.7	9.8	0	37.8		-10	55
6200		45.76	9.8	0	37.8		-10	55
6210		45.76	9.8	0	37.8		-10	55
6220		45.72	9.8	0	37.8		-10	55
6240		45.89	9.8	0	37.8		-10	55
6260		46.09	9.8	0	37.8		-10	55
6275		46.09	9.72	0	37.8		-10	55
6280		46.4	9.72	0	37.8		-10	55
6300		46.69	9.72	0	37.8		-10	55
6320		46.29	9.72	0	37.8		-10	55
6335		46.29	9.72	0	37.8		-10	55
6340		46.19	9.72	0	37.8		-10	55
6360		46.83	9.72	0	37.8		-10	55
6380		47.28	9.72	0	37.8		-10	55
6400		47.23	9.72	0	37.8		-10	55
6420		47	9.72	0	37.8		-10	55
6440		47.04	9.72	0	37.8		-10	55
6460		47.31	9.72	0	37.8		-10	55
6480		47.76	9.72	0	37.8		-10	55
6500		47.68	9.72	0	37.8		-10	55
6520		47.67	9.72	0	37.8		-10	55
6525		47.67	9.72	0	37.8		-10	55
6540		47.47	9.72	0	37.8		-10	55
6560		47.7	9.72	0	37.8		-10	55
6580		48.09	9.72	0	37.8		-10	55
6585		48.09	9.72	0	37.8		-10	55
6600		48.02	9.72	0	37.8		-10	55
6620		47.83	9.72	0	37.8		-10	55
6640		47.7	9.72	0	37.8		-10	55
6650		47.7	9.72	0	37.8		-10	55
6660		47.86	9.72	0	37.8		-10	55
6680		47.92	9.72	0	37.8		-10	55
6700		47.81	9.72	0	37.8		-10	55
6710		47.81	9.72	0	37.8		-10	55
6720		47.49	9.72	0	37.8		-10	55
6740		47.42	9.72	0	37.8		-10	55
6760		47.56	9.72	0	37.8		-10	55
6770		47.56	9.72	0	37.8		-10	55
6780		47.64	9.72	0	37.8		-10	55
6800		47.22	9.72	0	37.8		-10	55
6820		46.97	9.72	0	37.8		-10	55
6835		46.97	9.65	0	37.8		-10	55
6840		46.73	9.65	0	37.8		-10	55
6860		46.79	9.65	0	37.8		-10	55
6880		46.7	9.65	0	37.8		-10	55
6895		46.7	9.65	0	37.8		-10	55
6900		46.48	9.65	0	37.8		-10	55
6920		45.99	9.65	0	37.8		-10	55
6940		45.57	9.65	0	37.8		-10	55
6960		45.45	9.65	0	37.8		-10	55
6980		45.68	9.65	0	37.8		-10	55
7000		45.3	9.65	0	37.8		-10	55
7020		44.89	9.65	0	37.8		-10	55
7040		44.42	9.65	0	37.8		-10	55
7060		44.49	9.65	0	37.8		-10	55
7080		44.26	9.65	0	37.8		-10	55
7085		44.26	9.65	0	37.8		-10	55
7100		44.09	9.65	0	37.8		-10	55
7120		43.7	9.65	0	37.8		-10	55
7140		43.48	9.65	0	37.8		-10	55
7145		43.48	9.65	0	37.8		-10	55
7160		43.34	9.65	0	37.8		-10	55
7180		43.4	9.65	0	37.8		-10	55
7200		43.14	9.65	0	37.8		-10	55
7210		43.14	9.65	0	37.8		-10	55
7220		42.67	9.65	0	37.8		-10	55
7240		42.31	9.65	0	37.8		-10	55
7260		42.44	9.65	0	37.8		-10	55
7270		42.44	9.65	0	37.8		-10	55
7280		42.27	9.65	0	37.8		-10	55
7300		42.07	9.65	0	37.8		-10	55
7320		41.66	9.65	0	37.8		-10	55
7335		41.66	9.85	0	37.8		-10	55
7340		41.59	9.85	0	37.8		-10	55
7360		41.34	9.85	0	37.8		-10	55
7380		41.5	9.85	0	37.8		-10	55
7395		41.5	9.85	0	37.8		-10	55
7400		41.26	9.85	0	37.8		-10	55
7420		40.78	9.85	0	37.8		-10	55
7440		40.61	9.85	0	37.8		-10	55
7460		40.46	9.85	0	37.8		-10	55
7480		40.63	9.85	0	37.8		-10	55
7500		40.32	9.85	0	37.8		-10	55
7520		39.94	9.85	0	37.8		-10	55
7540		39.73	9.85	0	37.8		-10	55
7560		39.68	9.85	0	37.8		-10	55
7580		39.69	9.85	0	37.8		-10	55
7585		39.69	9.85	0	37.8		-10	55
7600		39.64	9.85	0	37.8		-10	55
7620		39.06	9.85	0	37.8		-10	55
7640		38.9	9.85	0	37.8		-10	55
7645		38.9	9.85	0	37.8		-10	55
7660		38.91	9.85	0	37.8		-10	55
7680		39.12	9.85	0	37.8		-10	55
7700		38.83	9.85	0	37.8		-10	55
7710		38.83	9.85	0	37.8		-10	55
7720		38.49	9.85	0	37.8		-10	55
7740		38.27	9.85	0	37.8		-10	55
7760		38.38	9.85	0	37.8		-10	55
7770		38.38	9.85	0	37.8		-10	55
7780		38.54	9.85	0	37.8		-10	55
7800		38.34	9.85	0	37.8		-10	55
7820		37.97	9.85	0	37.8		-10	55
7835		37.97	9.82	0	37.8		-10	55
7840		37.94	9.82	0	37.8		-10	55
7860		38.11	9.82	0	37.8		-10	55
7880		38.23	9.82	0	37.8		-10	55
7895		38.23	9.82	0	37.8		-10	55
7900		37.95	9.82	0	37.8		-10	55
7920		37.81	9.82	0	37.8		-10	55
7940		37.77	9.82	0	37.8		-10	55
7960		37.93	9.82	0	37.8		-10	55
7980		38.3	9.82	0	37.8		-10	55
8000		38.06	9.82	0	37.8		-10	55
8020		37.9	9.82	0	37.8		-10	55
8040		37.79	9.82	0	37.8		-10	55
8060		38.01	9.82	0	37.8		-10	55
8080		38.36	9.82	0	37.8		-10	55
8085		38.36	9.82	0	37.8		-10	55
8100		38.3	9.82	0	37.8		-10	55
8120		38.16	9.82	0	37.8		-10	55
8140		38.12	9.82	0	37.8		-10	55
8145		38.12	9.82	0	37.8		-10	55
8160		38.48	9.82	0	37.8		-10	55
8180		38.88	9.82	0	37.8		-10	55
8200		38.95	9.82	0	37.8		-10	55
8205		38.95	9.82	0	37.8		-10	55
8220		38.74	9.82	0	37.8		-10	55
8240		38.91	9.82	0	37.8		-10	55
8260		39.25	9.82	0	37.8		-10	55
8270		39.25	9.82	0	37.8		-10	55
8280		39.51	9.82	0	37.8		-10	55
8300		39.62	9.82	0	37.8		-10	55
8320		39.46	9.82	0	37.8		-10	55
8330		39.46	9.82	0	37.8		-10	55
8340		39.83	9.82	0	37.8		-10	55
8360		40.06	9.82	0	37.8		-10	55
8380		40.57	9.82	0	37.8		-10	55
8395		40.57	9.52	0	37.8		-10	55
8400		40.61	9.52	0	37.8		-10	55
8420		40.53	9.52	0	37.8		-10	55
8440		40.98	9.52	0	37.8		-10	55
8455		40.98	9.52	0	37.8		-10	55
8460		41.26	9.52	0	37.8		-10	55
8480		41.6	9.52	0	37.8		-10	55
8500		41.71	9.52	0	37.8		-10	55
8520		41.68	9.52	0	37.8		-10	55
8540		41.86	9.52	0	37.8		-10	55
8560		42.22	9.52	0	37.8		-10	55
8580		42.94	9.52	0	37.8		-10	55
8600		42.84	9.52	0	37.8		-10	55
8620		42.74	9.52	0	37.8		-10	55
8640		42.99	9.52	0	37.8		-10	55
8645		42.99	9.52	0	37.8		-10	55
8660		43.39	9.52	0	37.8		-10	55
8680		43.67	9.52	0	37.8		-10	55
8700		43.88	9.52	0	37.8		-10	55
8705		43.88	9.52	0	37.8		-10	55
8720		43.76	9.52	0	37.8		-10	55
8740		43.94	9.52	0	37.8		-10	55
8760		44.39	9.52	0	37.8		-10	55
8770		44.39	9.52	0	37.8		-10	55
8780		44.57	9.52	0	37.8		-10	55
8800		44.75	9.52	0	37.8		-10	55
8820		44.62	9.52	0	37.8		-10	55
8830		44.62	9.52	0	37.8		-10	55
8840		44.86	9.52	0	37.8		-10	55
8860		45.3	9.52	0	37.8		-10	55
8880		45.64	9.52	0	37.8		-10	55
8895		45.64	9.6	0	37.8		-10	55
8900		45.51	9.6	0	37.8		-10	55
8920		45.44	9.6	0	37.8		-10	55
8940		45.73	9.6	0	37.8		-10	55
8955		45.73	9.6	0	37.8		-10	55
8960		46.39	9.6	0	37.8		-10	55
8980		46.77	9.6	0	37.8		-10	55
9000		46.37	9.6	0	37.8		-10	55
9020		46.52	9.6	0	37.8		-10	55
9040		46.71	9.6	0	37.8		-10	55
9060		47.12	9.6	0	37.8		-10	55
9080		47.34	9.6	0	37.8		-10	55
9100		47.3	9.6	0	37.8		-10	55
9120		47.22	9.6	0	37.8		-10	55
9140		47.51	9.6	0	37.8		-10	55
9145		47.51	9.6	0	37.8		-10	55
9160		47.73	9.6	0	37.8		-10	55
9180		47.92	9.6	0	37.8		-10	55
9200		47.87	9.6	0	37.8		-10	55
9205		47.87	9.6	0	37.8		-10	55
9220		47.64	9.6	0	37.8		-10	55
9240		48.04	9.6	0	37.8		-10	55
9260		48.17	9.6	0	37.8		-10	55
9270		48.17	9.6	0	37.8		-10	55
9280		48.36	9.6	0	37.8		-10	55
9300		48.16	9.6	0	37.8		-10	55
9320		47.92	9.6	0	37.8		-10	55
9330		47.92	9.6	0	37.8		-10	55
9340		48.09	9.6	0	37.8		-10	55
9360		48.05	9.6	0	37.8		-10	55
9380		48.25	9.6	0	37.8		-10	55
9390		48.25	9.6	0	37.8		-10	55
9400		47.86	9.6	0	37.8		-10	55
9420		47.57	9.6	0	37.8		-10	55
9440		47.7	9.6	0	37.8		-10	55
9455		47.7	9.87	0	37.8		-10	55
9460		47.78	9.87	0	37.8		-10	55
9480		47.61	9.87	0	37.8		-10	55
9500		47.21	9.87	0	37.8		-10	55
9520		46.89	9.87	0	37.8		-10	55
9540		46.78	9.87	0	37.8		-10	55
9560		46.79	9.87	0	37.8		-10	55
9580		46.46	9.87	0	37.8		-10	55
9600		46.31	9.87	0	37.8		-10	55
9620		45.7	9.87	0	37.8		-10	55
9640		45.54	9.87	0	37.8		-10	55
9660		45.63	9.87	0	37.8		-10	55
9680		45.37	9.87	0	37.8		-10	55
9700		45	9.87	0	37.8		-10	55
9705		45	9.87	0	37.8		-10	55
9720		44.44	9.87	0	37.8		-10	55
9740		44.56	9.87	0	37.8		-10	55
9760		44.4	9.87	0	37.8		-10	55
9765		44.4	9.87	0	37.8		-10	55
9780		44.19	9.87	0	37.8		-10	55
9800		43.87	9.87	0	37.8		-10	55
9820		43.51	9.87	0	37.8		-10	55
9830		43.51	9.87	0	37.8		-10	55
9840		43.48	9.87	0	37.8		-10	55
9860		43.44	9.87	0	37.8		-10	55
9880		43.21	9.87	0	37.8		-10	55
9890		43.21	9.87	0	37.8		-10	55
9900		42.72	9.87	0	37.8		-10	55
9920		42.39	9.87	0	37.8		-10	55
9940		42.42	9.87	0	37.8		-10	55
9955		42.42	9.84	0	37.8		-10	55
9960		42.55	9.84	0	37.8		-10	55
9980		42.19	9.84	0	37.8		-10	55
10000		41.86	9.84	0	37.8		-10	55
10015		41.86	9.84	0	37.8		-10	55
10020		41.61	9.84	0	37.8		-10	55
10040		41.52	9.84	0	37.8		-10	55
10060		41.49	9.84	0	37.8		-10	55
10080		41.38	9.84	0	37.8		-10	55
10100		40.95	9.84	0	37.8		-10	55
10120		40.72	9.84	0	37.8		-10	55
10140		40.69	9.84	0	37.8		-10	55
10160		40.81	9.84	0	37.8		-10	55
10180		40.56	9.84	0	37.8		-10	55
10200		40.09	9.84	0	37.8		-10	55
10205		40.09	9.84	0	37.8		-10	55
10220		39.83	9.84	0	37.8		-10	55
10240		39.78	9.84	0	37.8		-10	55
10260		39.92	9.84	0	37.8		-10	55
10265		39.92	9.84	0	37.8		-10	55
10280		39.68	9.84	0	37.8		-10	55
10300		39.39	9.84	0	37.8		-10	55
10320		39.27	9.84	0	37.8		-10	55
10330		39.27	9.84	0	37.8		-10	55
10340		39.08	9.84	0	37.8		-10	55
10360		39.08	9.84	0	37.8		-10	55
10380		38.92	9.84	0	37.8		-10	55
10390		38.92	9.84	0	37.8		-10	55
10400		38.8	9.84	0	37.8		-10	55
10420		38.43	9.84	0	37.8		-10	55
10440		38.42	9.84	0	37.8		-10	55
10455		38.42	9.57	0	37.8		-10	55
10460		38.69	9.57	0	37.8		-10	55
10480		38.5	9.57	0	37.8		-10	55
10500		38.22	9.57	0	37.8		-10	55
10515		38.22	9.57	0	37.8		-10	55
10520		38.03	9.57	0	37.8		-10	55
10540		38.05	9.57	0	37.8		-10	55
10560		38.36	9.57	0	37.8		-10	55
10580		38.3	9.57	0	37.8		-10	55
10600		38	9.57	0	37.8		-10	55
10620		37.97	9.57	0	37.8		-10	55
10640		38.17	9.57	0	37.8		-10	55
10660		38.26	9.57	0	37.8		-10	55
10680		38.26	9.57	0	37.8		-10	55
10700		37.9	9.57	0	37.8		-10	55
10720		37.79	9.57	0	37.8		-10	55
10740		38.02	9.57	0	37.8		-10	55
10760		38.25	9.57	0	37.8		-10	55
10765		38.25	9.57	0	37.8		-10	55
10780		38.27	9.57	0	37.8		-10	55
10800		38.15	9.57	0	37.8		-10	55
10820		38.12	9.57	0	37.8		-10	55
10830		38.12	9.57	0	37.8		-10	55
10840		38.24	9.57	0	37.8		-10	55
10860		38.62	9.57	0	37.8		-10	55
10880		38.68	9.57	0	37.8		-10	55
10890		38.68	9.57	0	37.8		-10	55
10900		38.56	9.57	0	37.8		-10	55
10920		38.56	9.57	0	37.8		-10	55
10940		38.87	9.57	0	37.8		-10	55
10950		38.87	9.57	0	37.8		-10	55
10960		39.24	9.57	0	37.8		-10	55
10980		39.36	9.57	0	37.8		-10	55
11000		39.28	9.57	0	37.8		-10	55
11015		39.28	9.85	0	37.8		-10	55
11020		39.41	9.85	0	37.8		-10	55
11040		39.77	9.85	0	37.8		-10	55
11060		40.05	9.85	0	37.8		-10	55
11075		40.05	9.85	0	37.8		-10	55
11080		40.14	9.85	0	37.8		-10	55
11100		40.42	9.85	0	37.8		-10	55
11120		40.4	9.85	0	37.8		-10	55
11140		40.58	9.85	0	37.8		-10	55
11160		41.35	9.85	0	37.8		-10	55
11180		41.47	9.85	0	37.8		-10	55
11200		41.51	9.85	0	37.8		-10	55
11220		41.48	9.85	0	37.8		-10	55
11240		41.81	9.85	0	37.8		-10	55
11260		42.31	9.85	0	37.8		-10	55
11265		42.31	9.85	0	37.8		-10	55
11280		42.53	9.85	0	37.8		-10	55
11300		42.43	9.85	0	37.8		-10	55
11320		42.56	9.85	0	37.8		-10	55
11325		42.56	9.85	0	37.8		-10	55
11340		43	9.85	0	37.8		-10	55
11360		43.33	9.85	0	37.8		-10	55
11380		43.6	9.85	0	37.8		-10	55
11390		43.6	9.85	0	37.8		-10	55
11400		43.55	9.85	0	37.8		-10	55
11420		43.56	9.85	0	37.8		-10	55
11440		44.1	9.85	0	37.8		-10	55
11450		44.1	9.85	0	37.8		-10	55
11460		44.35	9.85	0	37.8		-10	55
11480		44.56	9.85	0	37.8		-10	55
11500		44.43	9.85	0	37.8		-10	55
11515		44.43	9.79	0	37.8		-10	55
11520		44.62	9.79	0	37.8		-10	55
11540		44.89	9.79	0	37.8		-10	55
11560		45.46	9.79	0	37.8		-10	55
11575		45.46	9.79	0	37.8		-10	55
11580		45.46	9.79	0	37.8		-10	55
11600		45.44	9.79	0	37.8		-10	55
11620		45.67	9.79	0	37.8		-10	55
11640		45.98	9.79	0	37.8		-10	55
11660		46.25	9.79	0	37.8		-10	55
11680		46.35	9.79	0	37.8		-10	55
11700		46.14	9.79	0	37.8		-10	55
11720		46.34	9.79	0	37.8		-10	55
11740		46.79	9.79	0	37.8		-10	55
11760		47.14	9.79	0	37.8		-10	55
11765		47.14	9.79	0	37.8		-10	55
11780		47.24	9.79	0	37.8		-10	55
11800		47.11	9.79	0	37.8		-10	55
11820		47.21	9.79	0	37.8		-10	55
11825		47.21	9.79	0	37.8		-10	55
11840		47.33	9.79	0	37.8		-10	55
11860		47.73	9.79	0	37.8		-10	55
11880		47.9	9.79	0	37.8		-10	55
11890		47.9	9.79	0	37.8		-10	55
11900		47.77	9.79	0	37.8		-10	55
11920		47.78	9.79	0	37.8		-10	55
11940		48.07	9.79	0	37.8		-10	55
11950		48.07	9.79	0	37.8		-10	55
11960		48.08	9.79	0	37.8		-10	55
11980		47.98	9.79	0	37.8		-10	55
12000		47.77	9.79	0	37.8		-10	55
12015		47.77	9.85	0	37.8		-10	55
12020		47.84	9.85	0	37.8		-10	55
12040		48.06	9.85	0	37.8		-10	55
12060		48.17	9.85	0	37.8		-10	55
12075		48.17	9.85	0	37.8		-10	55
12080		48.15	9.85	0	37.8		-10	55
12100		47.6	9.85	0	37.8		-10	55
12120		47.57	9.85	0	37.8		-10	55
12140		47.52	9.85	0	37.8		-10	55
12160		47.71	9.85	0	37.8		-10	55
12180		47.46	9.85	0	37.8		-10	55
12200		46.81	9.85	0	37.8		-10	55
12220		46.7	9.85	0	37.8		-10	55
12240		46.76	9.85	0	37.8		-10	55
12260		46.67	9.85	0	37.8		-10	55
12265		46.67	9.85	0	37.8		-10	55
12280		46.3	9.85	0	37.8		-10	55
12300		45.98	9.85	0	37.8		-10	55
12320		45.56	9.85	0	37.8		-10	55
12325		45.56	9.85	0	37.8		-10	55
12340		45.54	9.85	0	37.8		-10	55
12360		45.53	9.85	0	37.8		-10	55
12380		45.29	9.85	0	37.8		-10	55
12385		45.29	9.85	0	37.8		-10	55
12400		44.57	9.85	0	37.8		-10	55
12420		44.35	9.85	0	37.8		-10	55
12440		44.36	9.85	0	37.8		-10	55
12450		44.36	9.85	0	37.8		-10	55
12460		44.33	9.85	0	37.8		-10	55
12480		43.99	9.85	0	37.8		-10	55
12500		43.67	9.85	0	37.8		-10	55
12510		43.67	9.85	0	37.8		-10	55
12520		43.39	9.85	0	37.8		-10	55
12540		43.32	9.85	0	37.8		-10	55
12560		43.25	9.85	0	37.8		-10	55
12575		43.25	9.75	0	37.8		-10	55
12580		42.82	9.75	0	37.8		-10	55
12600		42.63	9.75	0	37.8		-10	55
12620		42.23	9.75	0	37.8		-10	55
12635		42.23	9.75	0	37.8		-10	55
12640		42.36	9.75	0	37.8		-10	55
12660		42.3	9.75	0	37.8		-10	55
12680		42.12	9.75	0	37.8		-10	55
12700		41.7	9.75	0	37.8		-10	55
12720		41.59	9.75	0	37.8		-10	55
12740		41.64	9.75	0	37.8		-10	55
12760		41.59	9.75	0	37.8		-10	55
12780		41.21	9.75	0	37.8		-10	55
12800		40.89	9.75	0	37.8		-10	55
12820		40.62	9.75	0	37.8		-10	55
12825		40.62	9.75	0	37.8		-10	55
12840		40.79	9.75	0	37.8		-10	55
12860		40.54	9.75	0	37.8		-10	55
12880		40.21	9.75	0	37.8		-10	55
12885		40.21	9.75	0	37.8		-10	55
12900		39.97	9.75	0	37.8		-10	55
12920		39.69	9.75	0	37.8		-10	55
12940		39.98	9.75	0	37.8		-10	55
12950		39.98	9.75	0	37.8		-10	55
12960		39.69	9.75	0	37.8		-10	55
12980		39.52	9.75	0	37.8		-10	55
13000		39.11	9.75	0	37.8		-10	55
13010		39.11	9.75	0	37.8		-10	55
13020		38.99	9.75	0	37.8		-10	55
13040		39.24	9.75	0	37.8		-10	55
13060		39.05	9.75	0	37.8		-10	55
13075		39.05	9.95	0	37.8		-10	55
13080		38.82	9.95	0	37.8		-10	55
13100		38.56	9.95	0	37.8		-10	55
13120		38.42	9.95	0	37.8		-10	55
13135		38.42	9.95	0	37.8		-10	55
13140		38.53	9.95	0	37.8		-10	55
13160		38.62	9.95	0	37.8		-10	55
13180		38.34	9.95	0	37.8		-10	55
13200		38.01	9.95	0	37.8		-10	55
13220		38.24	9.95	0	37.8		-10	55
13240		38.2	9.95	0	37.8		-10	55
13260		38.2	9.95	0	37.8		-10	55
13280		38.18	9.95	0	37.8		-10	55
13300		37.89	9.95	0	37.8		-10	55
13320		37.93	9.95	0	37.8		-10	55
13325		37.93	9.95	0	37.8		-10	55
13340		38.16	9.95	0	37.8		-10	55
13360		38.25	9.95	0	37.8		-10	55
13380		38.11	9.95	0	37.8		-10	55
13385		38.11	9.95	0	37.8		-10	55
13400		37.83	9.95	0	37.8		-10	55
13420		38.05	9.95	0	37.8		-10	55
13440		38.29	9.95	0	37.8		-10	55
13450		38.29	9.95	0	37.8		-10	55
13460		38.27	9.95	0	37.8		-10	55
13480		38.19	9.95	0	37.8		-10	55
13500		38.21	9.95	0	37.8		-10	55
13510		38.21	9.95	0	37.8		-10	55
13520		38.17	9.95	0	37.8		-10	55
13540		38.38	9.95	0	37.8		-10	55
13560		38.75	9.95	0	37.8		-10	55
13575		38.75	9.89	0	37.8		-10	55
13580		38.48	9.89	0	37.8		-10	55
13600		38.38	9.89	0	37.8		-10	55
13620		38.71	9.89	0	37.8		-10	55
13635		38.71	9.89	0	37.8		-10	55
13640		39.08	9.89	0	37.8		-10	55
13660		39.19	9.89	0	37.8		-10	55
13680		39.15	9.89	0	37.8		-10	55
13695		39.15	9.89	0	37.8		-10	55
13700		39.1	9.89	0	37.8		-10	55
13720		39.4	9.89	0	37.8		-10	55
13740		39.85	9.89	0	37.8		-10	55
13760		40.11	9.89	0	37.8		-10	55
13780		40.06	9.89	0	37.8		-10	55
13800		40.2	9.89	0	37.8		-10	55
13820		40.59	9.89	0	37.8		-10	55
13840		41.07	9.89	0	37.8		-10	55
13860		41.14	9.89	0	37.8		-10	55
13880		41.09	9.89	0	37.8		-10	55
13885		41.09	9.89	0	37.8		-10	55
13900		41.27	9.89	0	37.8		-10	55
13920		41.61	9.89	0	37.8		-10	55
13940		42.21	9.89	0	37.8		-10	55
13950		42.21	9.89	0	37.8		-10	55
13960		42.38	9.89	0	37.8		-10	55
13980		42.31	9.89	0	37.8		-10	55
14000		42.36	9.89	0	37.8		-10	55
14010		42.36	9.89	0	37.8		-10	55
14020		42.72	9.89	0	37.8		-10	55
14040		43.07	9.89	0	37.8		-10	55
14060		43.37	9.89	0	37.8		-10	55
14070		43.37	9.89	0	37.8		-10	55
14080		43.39	9.89	0	37.8		-10	55
14100		43.37	9.89	0	37.8		-10	55
14120		43.75	9.89	0	37.8		-10	55
14135		43.75	10.04	0	37.8		-10	55
14140		44.22	10.04	0	37.8		-10	55
14160		44.29	10.04	0	37.8		-10	55
14180		44.31	10.04	0	37.8		-10	55
14195		44.31	10.04	0	37.8		-10	55
14200		44.3	10.04	0	37.8		-10	55
14220		44.69	10.04	0	37.8		-10	55
14240		45.1	10.04	0	37.8		-10	55
14260		45.2	10.04	0	37.8		-10	55
14280		45.29	10.04	0	37.8		-10	55
14300		45.49	10.04	0	37.8		-10	55
14320		45.84	10.04	0	37.8		-10	55
14340		46.1	10.04	0	37.8		-10	55
14360		46.13	10.04	0	37.8		-10	55
14380		46.11	10.04	0	37.8		-10	55
14385		46.11	10.04	0	37.8		-10	55
14400		46.24	10.04	0	37.8		-10	55
14420		46.66	10.04	0	37.8		-10	55
14440		46.94	10.04	0	37.8		-10	55
14445		46.94	10.04	0	37.8		-10	55
14460		46.95	10.04	0	37.8		-10	55
14480		46.9	10.04	0	37.8		-10	55
14500		47.06	10.04	0	37.8		-10	55
14510		47.06	10.04	0	37.8		-10	55
14520		47.27	10.04	0	37.8		-10	55
14540		47.66	10.04	0	37.8		-10	55
14560		47.58	10.04	0	37.8		-10	55
14580		47.42	10.04	0	37.8		-10	55
14600		47.58	10.04	0	37.8		-10	55
14620		47.77	10.04	0	37.8		-10	55
14630		47.77	10.04	0	37.8		-10	55
14640		48.19	10.04	0	37.8		-10	55
14650		48.19	10.11	0	37.8		-10	55
14660		47.91	10.11	0	37.8		-10	55
14680		47.86	10.11	0	37.8		-10	55
14685		47.86	10.11	0	37.8		-10	55
14700		47.71	10.11	0	37.8		-10	55
14715		47.71	10.11	0	37.8		-10	55
14720		47.83	10.11	0	37.8		-10	55
14740		48.13	10.11	0	37.8		-10	55
14745		48.13	10.11	0	37.8		-10	55
14760		48.16	10.11	0	37.8		-10	55
14780		47.77	10.11	0	37.8		-10	55
14800		47.74	10.11	0	37.8		-10	55
14820		47.69	10.11	0	37.8		-10	55
14840		47.81	10.11	0	37.8		-10	55
14860		47.59	10.11	0	37.8		-10	55
14880		47.08	10.11	0	37.8		-10	55
14885		47.08	10.11	0	37.8		-10	55
14900		47.04	10.11	0	37.8		-10	55
14920		46.88	10.11	0	37.8		-10	55
14940		47.09	10.11	0	37.8		-10	55
14945		47.09	10.11	0	37.8		-10	55
14960		46.62	10.11	0	37.8		-10	55
14980		46.3	10.11	0	37.8		-10	55
15000		45.97	10.11	0	37.8		-10	55
15005		45.97	10.11	0	37.8		-10	55
15020		45.87	10.11	0	37.8		-10	55
15040		45.78	10.11	0	37.8		-10	55
15060		45.61	10.11	0	37.8		-10	55
15070		45.61	10.11	0	37.8		-10	55
15080		45.12	10.11	0	37.8		-10	55
15100		44.94	10.11	0	37.8		-10	55
15120		44.83	10.11	0	37.8		-10	55
15135		44.83	10.11	0	37.8		-10	55
15140		44.74	10.11	0	37.8		-10	55
15160		44.42	10.11	0	37.8		-10	55
15180		43.99	10.11	0	37.8		-10	55
15195		43.99	10.04	0	37.8		-10	55
15200		43.72	10.04	0	37.8		-10	55
15220		44.13	10.04	0	37.8		-10	55
15240		43.69	10.04	0	37.8		-10	55
15255		43.69	10.04	0	37.8		-10	55
15260		43.42	10.04	0	37.8		-10	55
15280		43.08	10.04	0	37.8		-10	55
15300		42.74	10.04	0	37.8		-10	55
15320		42.81	10.04	0	37.8		-10	55
15340		42.94	10.04	0	37.8		-10	55
15360		42.3	10.04	0	37.8		-10	55
15380		41.98	10.04	0	37.8		-10	55
15400		41.97	10.04	0	37.8		-10	55
15420		41.81	10.04	0	37.8		-10	55
15440		41.88	10.04	0	37.8		-10	55
15445		41.88	10.04	0	37.8		-10	55
15460		41.59	10.04	0	37.8		-10	55
15480		41.12	10.04	0	37.8		-10	55
15500		41.01	10.04	0	37.8		-10	55
15505		41.01	10.04	0	37.8		-10	55
15520		41.08	10.04	0	37.8		-10	55
15540		40.94	10.04	0	37.8		-10	55
15560		40.57	10.04	0	37.8		-10	55
15570		40.57	10.04	0	37.8		-10	55
15580		40.36	10.04	0	37.8		-10	55
15600		40.22	10.04	0	37.8		-10	55
15620		40.43	10.04	0	37.8		-10	55
15630		40.43	10.04	0	37.8		-10	55
15640		40.16	10.04	0	37.8		-10	55
15660		39.84	10.04	0	37.8		-10	55
15680		39.42	10.04	0	37.8		-10	55
15695		39.42	10.12	0	37.8		-10	55
15700		39.22	10.12	0	37.8		-10	55
15720		39.28	10.12	0	37.8		-10	55
15740		39.34	10.12	0	37.8		-10	55
15755		39.34	10.12	0	37.8		-10	55
15760		39.17	10.12	0	37.8		-10	55
15780		38.71	10.12	0	37.8		-10	55
15800		38.53	10.12	0	37.8		-10	55
15820		38.76	10.12	0	37.8		-10	55
15840		38.89	10.12	0	37.8		-10	55
15860		38.58	10.12	0	37.8		-10	55
15880		38	10.12	0	37.8		-10	55
15900		38.18	10.12	0	37.8		-10	55
15920		38.33	10.12	0	37.8		-10	55
15940		38.52	10.12	0	37.8		-10	55
15945		38.52	10.12	0	37.8		-10	55
15960		38.25	10.12	0	37.8		-10	55
15980		37.89	10.12	0	37.8		-10	55
16000		37.96	10.12	0	37.8		-10	55
16005		37.96	10.12	0	37.8		-10	55
16020		38.33	10.12	0	37.8		-10	55
16040		38.16	10.12	0	37.8		-10	55
16060		38.08	10.12	0	37.8		-10	55
16070		38.08	10.12	0	37.8		-10	55
16080		37.9	10.12	0	37.8		-10	55
16100		37.81	10.12	0	37.8		-10	55
16120		38.04	10.12	0	37.8		-10	55
16130		38.04	10.12	0	37.8		-10	55
16140		38.17	10.12	0	37.8		-10	55
16160		38.12	10.12	0	37.8		-10	55
16180		37.82	10.12	0	37.8		-10	55
16195		37.82	10.38	0	37.8		-10	55
16200		38.04	10.38	0	37.8		-10	55
16220		38.28	10.38	0	37.8		-10	55
16240		38.38	10.38	0	37.8		-10	55
16255		38.38	10.38	0	37.8		-10	55
16260		38.3	10.38	0	37.8		-10	55
16280		38.18	10.38	0	37.8		-10	55
16300		38.43	10.38	0	37.8		-10	55
16320		38.74	10.38	0	37.8		-10	55
16340		38.86	10.38	0	37.8		-10	55
16360		38.89	10.38	0	37.8		-10	55
16380		38.81	10.38	0	37.8		-10	55
16400		39.16	10.38	0	37.8		-10	55
16420		39.56	10.38	0	37.8		-10	55
16440		39.66	10.38	0	37.8		-10	55
16445		39.66	10.38	0	37.8		-10	55
16460		39.59	10.38	0	37.8		-10	55
16480		39.69	10.38	0	37.8		-10	55
16500		39.95	10.38	0	37.8		-10	55
16505		39.95	10.38	0	37.8		-10	55
16520		40.54	10.38	0	37.8		-10	55
16540		40.72	10.38	0	37.8		-10	55
16560		40.84	10.38	0	37.8		-10	55
16565		40.84	10.38	0	37.8		-10	55
16580		40.75	10.38	0	37.8		-10	55
16600		40.99	10.38	0	37.8		-10	55
16620		41.43	10.38	0	37.8		-10	55
16630		41.43	10.38	0	37.8		-10	55
16640		41.75	10.38	0	37.8		-10	55
16660		41.76	10.38	0	37.8		-10	55
16680		41.98	10.38	0	37.8		-10	55
16690		41.98	10.38	0	37.8		-10	55
16700		42.11	10.38	0	37.8		-10	55
16720		42.74	10.38	0	37.8		-10	55
16740		42.87	10.38	0	37.8		-10	55
16755		42.87	10.26	0	37.8		-10	55
16760		42.9	10.26	0	37.8		-10	55
16780		42.91	10.26	0	37.8		-10	55
16800		43.35	10.26	0	37.8		-10	55
16815		43.35	10.26	0	37.8		-10	55
16820		43.71	10.26	0	37.8		-10	55
16840		43.98	10.26	0	37.8		-10	55
16860		43.89	10.26	0	37.8		-10	55
16880		44.22	10.26	0	37.8		-10	55
16900		44.41	10.26	0	37.8		-10	55
16920		44.68	10.26	0	37.8		-10	55
16940		44.85	10.26	0	37.8		-10	55
16960		44.9	10.26	0	37.8		-10	55
16980		45.09	10.26	0	37.8		-10	55
17000		45.27	10.26	0	37.8		-10	55
17005		45.27	10.26	0	37.8		-10	55
17020		45.73	10.26	0	37.8		-10	55
17040		45.85	10.26	0	37.8		-10	55
17060		45.75	10.26	0	37.8		-10	55
17065		45.75	10.26	0	37.8		-10	55
17080		45.78	10.26	0	37.8		-10	55
17100		46.07	10.26	0	37.8		-10	55
17120		46.37	10.26	0	37.8		-10	55
17130		46.37	10.26	0	37.8		-10	55
17140		46.56	10.26	0	37.8		-10	55
17160		46.7	10.26	0	37.8		-10	55
17180		46.78	10.26	0	37.8		-10	55
17190		46.78	10.26	0	37.8		-10	55
17200		47.22	10.26	0	37.8		-10	55
17220		47.28	10.26	0	37.8		-10	55
17240		47.27	10.26	0	37.8		-10	55
17255		47.27	10.56	0	37.8		-10	55
17260		47.13	10.56	0	37.8		-10	55
17280		47.18	10.56	0	37.8		-10	55
17300		47.57	10.56	0	37.8		-10	55
17315		47.57	10.56	0	37.8		-10	55
17320		47.75	10.56	0	37.8		-10	55
17340		47.89	10.56	0	37.8		-10	55
17360		47.66	10.56	0	37.8		-10	55
17380		47.41	10.56	0	37.8		-10	55
17400		47.89	10.56	0	37.8		-10	55
17420		48.08	10.56	0	37.8		-10	55
17440		47.84	10.56	0	37.8		-10	55
17460		47.73	10.56	0	37.8		-10	55
17480		47.53	10.56	0	37.8		-10	55
17500		47.71	10.56	0	37.8		-10	55
17505		47.71	10.56	0	37.8		-10	55
17520		47.68	10.56	0	37.8		-10	55
17540		47.71	10.56	0	37.8		-10	55
17560		47.27	10.56	0	37.8		-10	55
17565		47.27	10.56	0	37.8		-10	55
17580		47.08	10.56	0	37.8		-10	55
17600		47.18	10.56	0	37.8		-10	55
17620		47.07	10.56	0	37.8		-10	55
17630		47.07	10.56	0	37.8		-10	55
17640		46.78	10.56	0	37.8		-10	55
17660		46.28	10.56	0	37.8		-10	55
17680		46.06	10.56	0	37.8		-10	55
17690		46.06	10.56	0	37.8		-10	55
17700		46.15	10.56	0	37.8		-10	55
17720		46	10.56	0	37.8		-10	55
17740		45.82	10.56	0	37.8		-10	55
17755		45.82	10.61	0	37.8		-10	55
17760		45.17	10.61	0	37.8		-10	55
17780		45.1	10.61	0	37.8		-10	55
17800		44.9	10.61	0	37.8		-10	55
17815		44.9	10.61	0	37.8		-10	55
17820		44.9	10.61	0	37.8		-10	55
17840		44.65	10.61	0	37.8		-10	55
17860		44.23	10.61	0	37.8		-10	55
17880		43.93	10.61	0	37.8		-10	55
17900		43.79	10.61	0	37.8		-10	55
17920		43.95	10.61	0	37.8		-10	55
17940		43.41	10.61	0	37.8		-10	55
17960		43.16	10.61	0	37.8		-10	55
17980		42.89	10.61	0	37.8		-10	55
18000		42.82	10.61	0	37.8		-10	55
18020		42.8	10.61	0	37.8		-10	55
18040		42.47	10.61	0	37.8		-10	55
18060		42.16	10.61	0	37.8		-10	55
18065		42.16	10.61	0	37.8		-10	55
18080		41.93	10.61	0	37.8		-10	55
18100		42.01	10.61	0	37.8		-10	55
18120		41.92	10.61	0	37.8		-10	55
18125		41.92	10.61	0	37.8		-10	55
18140		41.77	10.61	0	37.8		-10	55
18160		41.29	10.61	0	37.8		-10	55
18180		41.09	10.61	0	37.8		-10	55
18190		41.09	10.61	0	37.8		-10	55
18200		41.3	10.61	0	37.8		-10	55
18220		41.08	10.61	0	37.8		-10	55
18240		40.78	10.61	0	37.8		-10	55
18250		40.78	10.61	0	37.8		-10	55
18260		40.36	10.61	0	37.8		-10	55
18280		40	10.61	0	37.8		-10	55
18300		40.28	10.61	0	37.8		-10	55
18315		40.28	10.66	0	37.8		-10	55
18320		40.07	10.66	0	37.8		-10	55
18340		39.81	10.66	0	37.8		-10	55
18360		39.57	10.66	0	37.8		-10	55
18375		39.57	10.66	0	37.8		-10	55
18380		39.42	10.66	0	37.8		-10	55
18400		39.51	10.66	0	37.8		-10	55
18420		39.51	10.66	0	37.8		-10	55
18440		39.22	10.66	0	37.8		-10	55
18460		38.91	10.66	0	37.8		-10	55
18480		38.67	10.66	0	37.8		-10	55
18500		38.76	10.66	0	37.8		-10	55
18520		38.81	10.66	0	37.8		-10	55
18540		38.59	10.66	0	37.8		-10	55
18560		38.3	10.66	0	37.8		-10	55
18565		38.3	10.66	0	37.8		-10	55
18580		38.22	10.66	0	37.8		-10	55
18600		38.36	10.66	0	37.8		-10	55
18620		38.41	10.66	0	37.8		-10	55
18625		38.41	10.66	0	37.8		-10	55
18640		38.23	10.66	0	37.8		-10	55
18660		37.94	10.66	0	37.8		-10	55
18680		37.96	10.66	0	37.8		-10	55
18690		37.96	10.66	0	37.8		-10	55
18700		37.99	10.66	0	37.8		-10	55
18720		38.06	10.66	0	37.8		-10	55
18740		37.92	10.66	0	37.8		-10	55
18750		37.92	10.66	0	37.8		-10	55
18760		37.67	10.66	0	37.8		-10	55
18780		37.79	10.66	0	37.8		-10	55
18800		38.01	10.66	0	37.8		-10	55
18815		38.01	10.63	0	37.8		-10	55
18820		38.01	10.63	0	37.8		-10	55
18840		37.87	10.63	0	37.8		-10	55
18860		37.71	10.63	0	37.8		-10	55
18875		37.71	10.63	0	37.8		-10	55
18880		37.63	10.63	0	37.8		-10	55
18900		38.05	10.63	0	37.8		-10	55
18920		38.16	10.63	0	37.8		-10	55
18940		37.96	10.63	0	37.8		-10	55
18960		37.86	10.63	0	37.8		-10	55
18980		38.09	10.63	0	37.8		-10	55
19000		38.41	10.63	0	37.8		-10	55
19020		38.6	10.63	0	37.8		-10	55
19040		38.58	10.63	0	37.8		-10	55
19060		38.4	10.63	0	37.8		-10	55
19065		38.4	10.63	0	37.8		-10	55
19080		38.61	10.63	0	37.8		-10	55
19100		39.02	10.63	0	37.8		-10	55
19120		39.18	10.63	0	37.8		-10	55
19125		39.18	10.63	0	37.8		-10	55
19140		39.37	10.63	0	37.8		-10	55
19160		39.17	10.63	0	37.8		-10	55
19180		39.43	10.63	0	37.8		-10	55
19190		39.43	10.63	0	37.8		-10	55
19200		39.92	10.63	0	37.8		-10	55
19220		40.27	10.63	0	37.8		-10	55
19240		40.27	10.63	0	37.8		-10	55
19250		40.27	10.63	0	37.8		-10	55
19260		40.19	10.63	0	37.8		-10	55
19280		40.62	10.63	0	37.8		-10	55
19300		40.87	10.63	0	37.8		-10	55
19310		40.87	10.63	0	37.8		-10	55
19320		41.24	10.63	0	37.8		-10	55
19340		41.22	10.63	0	37.8		-10	55
19360		41.43	10.63	0	37.8		-10	55
19380		41.7	10.63	0	37.8		-10	55
19390		41.7	10.58	0	37.8		-10	55
19400		42.06	10.58	0	37.8		-10	55
19420		42.26	10.58	0	37.8		-10	55
19440		42.36	10.58	0	37.8		-10	55
19460		42.52	10.58	0	37.8		-10	55
19480		42.8	10.58	0	37.8		-10	55
19500		43.3	10.58	0	37.8		-10	55
19520		43.39	10.58	0	37.8		-10	55
19540		43.56	10.58	0	37.8		-10	55
19560		43.51	10.58	0	37.8		-10	55
19580		43.86	10.58	0	37.8		-10	55
19600		44.27	10.58	0	37.8		-10	55
19620		44.41	10.58	0	37.8		-10	55
19625		44.41	10.58	0	37.8		-10	55
19640		44.46	10.58	0	37.8		-10	55
19660		44.66	10.58	0	37.8		-10	55
19680		44.85	10.58	0	37.8		-10	55
19685		44.85	10.58	0	37.8		-10	55
19700		45.24	10.58	0	37.8		-10	55
19720		45.27	10.58	0	37.8		-10	55
19740		45.25	10.58	0	37.8		-10	55
19750		45.25	10.58	0	37.8		-10	55
19760		45.38	10.58	0	37.8		-10	55
19780		45.75	10.58	0	37.8		-10	55
19800		46.08	10.58	0	37.8		-10	55
19810		46.08	10.58	0	37.8		-10	55
19820		46.24	10.58	0	37.8		-10	55
19840		46.26	10.58	0	37.8		-10	55
19860		46.08	10.58	0	37.8		-10	55
19875		46.08	10.58	0	37.8		-10	55
19880		46.44	10.58	0	37.8		-10	55
19900		46.92	10.58	0	37.8		-10	55
19920		46.96	10.58	0	37.8		-10	55
19935		46.96	10.74	0	37.8		-10	55
19940		46.79	10.74	0	37.8		-10	55
19960		46.83	10.74	0	37.8		-10	55
19980		47.08	10.74	0	37.8		-10	55
20000		47.48	10.74	0	37.8		-10	55
20020		47.67	10.74	0	37.8		-10	55
20040		47.52	10.74	0	37.8		-10	55
20060		47.31	10.74	0	37.8		-10	55
20080		47.73	10.74	0	37.8		-10	55
20100		47.87	10.74	0	37.8		-10	55
20120		47.73	10.74	0	37.8		-10	55
20125		47.73	10.74	0	37.8		-10	55
20140		47.52	10.74	0	37.8		-10	55
20160		47.52	10.74	0	37.8		-10	55
20180		47.65	10.74	0	37.8		-10	55
20185		47.65	10.74	0	37.8		-10	55
20200		47.81	10.74	0	37.8		-10	55
20220		47.67	10.74	0	37.8		-10	55
20240		47.53	10.74	0	37.8		-10	55
20250		47.53	10.74	0	37.8		-10	55
20260		47.42	10.74	0	37.8		-10	55
20280		47.51	10.74	0	37.8		-10	55
20300		47.5	10.74	0	37.8		-10	55
20310		47.5	10.74	0	37.8		-10	55
20320		47.38	10.74	0	37.8		-10	55
20340		46.79	10.74	0	37.8		-10	55
20360		46.74	10.74	0	37.8		-10	55
20375		46.74	10.74	0	37.8		-10	55
20380		46.75	10.74	0	37.8		-10	55
20400		46.64	10.74	0	37.8		-10	55
20420		46.46	10.74	0	37.8		-10	55
20435		46.46	10.76	0	37.8		-10	55
20440		45.91	10.76	0	37.8		-10	55
20460		45.66	10.76	0	37.8		-10	55
20480		45.77	10.76	0	37.8		-10	55
20500		45.7	10.76	0	37.8		-10	55
20520		45.45	10.76	0	37.8		-10	55
20540		44.96	10.76	0	37.8		-10	55
20560		44.71	10.76	0	37.8		-10	55
20580		44.48	10.76	0	37.8		-10	55
20600		44.55	10.76	0	37.8		-10	55
20620		44.21	10.76	0	37.8		-10	55
20640		43.8	10.76	0	37.8		-10	55
20660		43.51	10.76	0	37.8		-10	55
20680		43.53	10.76	0	37.8		-10	55
20685		43.53	10.76	0	37.8		-10	55
20700		43.44	10.76	0	37.8		-10	55
20720		43.47	10.76	0	37.8		-10	55
20740		42.8	10.76	0	37.8		-10	55
20750		42.8	10.76	0	37.8		-10	55
20760		42.6	10.76	0	37.8		-10	55
20780		42.68	10.76	0	37.8		-10	55
20800		42.56	10.76	0	37.8		-10	55
20810		42.56	10.76	0	37.8		-10	55
20820		42.44	10.76	0	37.8		-10	55
20840		41.9	10.76	0	37.8		-10	55
20860		41.63	10.76	0	37.8		-10	55
20870		41.63	10.76	0	37.8		-10	55
20880		41.61	10.76	0	37.8		-10	55
20900		41.74	10.76	0	37.8		-10	55
20920		41.41	10.76	0	37.8		-10	55
20935		41.41	10.78	0	37.8		-10	55
20940		40.99	10.78	0	37.8		-10	55
20960		40.95	10.78	0	37.8		-10	55
20980		40.73	10.78	0	37.8		-10	55
20995		40.73	10.78	0	37.8		-10	55
21000		40.94	10.78	0	37.8		-10	55
21020		40.68	10.78	0	37.8		-10	55
21040		40.09	10.78	0	37.8		-10	55
21060		40.01	10.78	0	37.8		-10	55
21080		39.94	10.78	0	37.8		-10	55
21100		40.05	10.78	0	37.8		-10	55
21120		39.73	10.78	0	37.8		-10	55
21140		39.25	10.78	0	37.8		-10	55
21160		39.14	10.78	0	37.8		-10	55
21180		39.3	10.78	0	37.8		-10	55
21185		39.3	10.78	0	37.8		-10	55
21200		39.26	10.78	0	37.8		-10	55
21220		39.13	10.78	0	37.8		-10	55
21240		38.59	10.78	0	37.8		-10	55
21245		38.59	10.78	0	37.8		-10	55
21260		38.46	10.78	0	37.8		-10	55
21280		38.61	10.78	0	37.8		-10	55
21300		38.68	10.78	0	37.8		-10	55
21310		38.68	10.78	0	37.8		-10	55
21320		38.39	10.78	0	37.8		-10	55
21340		38.17	10.78	0	37.8		-10	55
21360		38.16	10.78	0	37.8		-10	55
21370		38.16	10.78	0	37.8		-10	55
21380		38.14	10.78	0	37.8		-10	55
21400		38.11	10.78	0	37.8		-10	55
21420		38.13	10.78	0	37.8		-10	55
21435		38.13	10.93	0	37.8		-10	55
21440		37.89	10.93	0	37.8		-10	55
21460		37.88	10.93	0	37.8		-10	55
21480		37.84	10.93	0	37.8		-10	55
21495		37.84	10.93	0	37.8		-10	55
21500		37.97	10.93	0	37.8		-10	55
21520		37.91	10.93	0	37.8		-10	55
21540		37.74	10.93	0	37.8		-10	55
21560		37.79	10.93	0	37.8		-10	55
21580		38.04	10.93	0	37.8		-10	55
21600		38.01	10.93	0	37.8		-10	55
21620		38.03	10.93	0	37.8		-10	55
21640		37.78	10.93	0	37.8		-10	55
21660		38.07	10.93	0	37.8		-10	55
21680		38.14	10.93	0	37.8		-10	55
21685		38.14	10.93	0	37.8		-10	55
21700		38.46	10.93	0	37.8		-10	55
21720		38.44	10.93	0	37.8		-10	55
21740		38.31	10.93	0	37.8		-10	55
21745		38.31	10.93	0	37.8		-10	55
21760		38.61	10.93	0	37.8		-10	55
21780		38.81	10.93	0	37.8		-10	55
21800		39.12	10.93	0	37.8		-10	55
21805		39.12	10.93	0	37.8		-10	55
21820		39.12	10.93	0	37.8		-10	55
21840		39.08	10.93	0	37.8		-10	55
21860		39.13	10.93	0	37.8		-10	55
21870		39.13	10.93	0	37.8		-10	55
21880		39.67	10.93	0	37.8		-10	55
21900		39.96	10.93	0	37.8		-10	55
21920		40.09	10.93	0	37.8		-10	55
21935		40.09	11.12	0	37.8		-10	55
21940		39.98	11.12	0	37.8		-10	55
21960		40.37	11.12	0	37.8		-10	55
21980		40.87	11.12	0	37.8		-10	55
21995		40.87	11.12	0	37.8		-10	55
22000		41.15	11.12	0	37.8		-10	55
22020		41.26	11.12	0	37.8		-10	55
22040		41.17	11.12	0	37.8		-10	55
22060		41.44	11.12	0	37.8		-10	55
22080		41.87	11.12	0	37.8		-10	55
22100		42.17	11.12	0	37.8		-10	55
22120		42.2	11.12	0	37.8		-10	55
22140		42.23	11.12	0	37.8		-10	55
22160		42.53	11.12	0	37.8		-10	55
22180		43.07	11.12	0	37.8		-10	55
22200		43.34	11.12	0	37.8		-10	55
22220		43.38	11.12	0	37.8		-10	55
22240		43.32	11.12	0	37.8		-10	55
22245		43.32	11.12	0	37.8		-10	55
22260		43.64	11.12	0	37.8		-10	55
22280		44.02	11.12	0	37.8		-10	55
22300		44.24	11.12	0	37.8		-10	55
22305		44.24	11.12	0	37.8		-10	55
22320		44.31	11.12	0	37.8		-10	55
22340		44.25	11.12	0	37.8		-10	55
22360		44.55	11.12	0	37.8		-10	55
22370		44.55	11.12	0	37.8		-10	55
22380		45.03	11.12	0	37.8		-10	55
22400		45.37	11.12	0	37.8		-10	55
22420		45.21	11.12	0	37.8		-10	55
22430		45.21	11.12	0	37.8		-10	55
22440		45.16	11.12	0	37.8		-10	55
22460		45.48	11.12	0	37.8		-10	55
22480		45.9	11.12	0	37.8		-10	55
22495		45.9	10.91	0	37.8		-10	55
22500		45.98	10.91	0	37.8		-10	55
22520		45.85	10.91	0	37.8		-10	55
22540		46	10.91	0	37.8		-10	55
22555		46	10.91	0	37.8		-10	55
22560		46.28	10.91	0	37.8		-10	55
22580		46.83	10.91	0	37.8		-10	55
22600		46.72	10.91	0	37.8		-10	55
22620		46.72	10.91	0	37.8		-10	55
22640		46.73	10.91	0	37.8		-10	55
22660		47.09	10.91	0	37.8		-10	55
22680		47.37	10.91	0	37.8		-10	55
22700		47.39	10.91	0	37.8		-10	55
22720		47.37	10.91	0	37.8		-10	55
22740		47.09	10.91	0	37.8		-10	55
22745		47.09	10.91	0	37.8		-10	55
22760		47.62	10.91	0	37.8		-10	55
22780		47.58	10.91	0	37.8		-10	55
22800		47.82	10.91	0	37.8		-10	55
22805		47.82	10.91	0	37.8		-10	55
22820		47.48	10.91	0	37.8		-10	55
22840		47.45	10.91	0	37.8		-10	55
22860		47.66	10.91	0	37.8		-10	55
22870		47.66	10.91	0	37.8		-10	55
22880		47.93	10.91	0	37.8		-10	55
22900		47.77	10.91	0	37.8		-10	55
22920		47.62	10.91	0	37.8		-10	55
22930		47.62	10.91	0	37.8		-10	55
22940		47.37	10.91	0	37.8		-10	55
22960		47.58	10.91	0	37.8		-10	55
22980		47.68	10.91	0	37.8		-10	55
22995		47.68	11.19	0	37.8		-10	55
23000		47.56	11.19	0	37.8		-10	55
23020		47.23	11.19	0	37.8		-10	55
23040		46.93	11.19	0	37.8		-10	55
23055		46.93	11.19	0	37.8		-10	55
23060		47.25	11.19	0	37.8		-10	55
23080		47.19	11.19	0	37.8		-10	55
23100		47.07	11.19	0	37.8		-10	55
23120		46.59	11.19	0	37.8		-10	55
23140		46.43	11.19	0	37.8		-10	55
23160		46.44	11.19	0	37.8		-10	55
23180		46.58	11.19	0	37.8		-10	55
23200		46.08	11.19	0	37.8		-10	55
23220		45.68	11.19	0	37.8		-10	55
23240		45.33	11.19	0	37.8		-10	55
23245		45.33	11.19	0	37.8		-10	55
23260		45.4	11.19	0	37.8		-10	55
23280		45.22	11.19	0	37.8		-10	55
23300		45.21	11.19	0	37.8		-10	55
23305		45.21	11.19	0	37.8		-10	55
23320		44.75	11.19	0	37.8		-10	55
23340		44.4	11.19	0	37.8		-10	55
23360		44.27	11.19	0	37.8		-10	55
23370		44.27	11.19	0	37.8		-10	55
23380		44.39	11.19	0	37.8		-10	55
23400		44.05	11.19	0	37.8		-10	55
23420		43.55	11.19	0	37.8		-10	55
23430		43.55	11.19	0	37.8		-10	55
23440		43.26	11.19	0	37.8		-10	55
23460		43.27	11.19	0	37.8		-10	55
23480		43.27	11.19	0	37.8		-10	55
23490		43.27	11.19	0	37.8		-10	55
23500		43.05	11.19	0	37.8		-10	55
23520		42.58	11.19	0	37.8		-10	55
23540		42.29	11.19	0	37.8		-10	55
23555		42.29	11.14	0	37.8		-10	55
23560		42.42	11.14	0	37.8		-10	55
23580		42.38	11.14	0	37.8		-10	55
23600		42.16	11.14	0	37.8		-10	55
23615		42.16	11.14	0	37.8		-10	55
23620		41.63	11.14	0	37.8		-10	55
23640		41.5	11.14	0	37.8		-10	55
23660		41.48	11.14	0	37.8		-10	55
23680		41.37	11.14	0	37.8		-10	55
23700		41.17	11.14	0	37.8		-10	55
23720		40.76	11.14	0	37.8		-10	55
23740		40.63	11.14	0	37.8		-10	55
23760		40.73	11.14	0	37.8		-10	55
23780		40.72	11.14	0	37.8		-10	55
23800		40.38	11.14	0	37.8		-10	55
23805		40.38	11.14	0	37.8		-10	55
23820		39.89	11.14	0	37.8		-10	55
23840		39.73	11.14	0	37.8		-10	55
23860		39.68	11.14	0	37.8		-10	55
23865		39.68	11.14	0	37.8		-10	55
23880		39.82	11.14	0	37.8		-10	55
23900		39.5	11.14	0	37.8		-10	55
23920		39.02	11.14	0	37.8		-10	55
23930		39.02	11.14	0	37.8		-10	55
23940		38.95	11.14	0	37.8		-10	55
23960		38.99	11.14	0	37.8		-10	55
23980		39	11.14	0	37.8		-10	55
23990		39	11.14	0	37.8		-10	55
24000		38.89	11.14	0	37.8		-10	55
24020		38.2	11.14	0	37.8		-10	55
24040		38.31	11.14	0	37.8		-10	55
24055		38.31	11.06	0	37.8		-10	55
24060		38.34	11.06	0	37.8		-10	55
24080		38.47	11.06	0	37.8		-10	55
24100		38.41	11.06	0	37.8		-10	55
24115		38.41	11.06	0	37.8		-10	55
24120		38.01	11.06	0	37.8		-10	55
24140		38.05	11.06	0	37.8		-10	55
24160		38.14	11.06	0	37.8		-10	55
24180		38.27	11.06	0	37.8		-10	55
24200		38.1	11.06	0	37.8		-10	55
24220		37.89	11.06	0	37.8		-10	55
24240		37.68	11.06	0	37.8		-10	55
24260		38.13	11.06	0	37.8		-10	55
24280		38.07	11.06	0	37.8		-10	55
24300		38.08	11.06	0	37.8		-10	55
24305		38.08	11.06	0	37.8		-10	55
24320		37.84	11.06	0	37.8		-10	55
24340		37.98	11.06	0	37.8		-10	55
24360		38.15	11.06	0	37.8		-10	55
24365		38.15	11.06	0	37.8		-10	55
24380		38.36	11.06	0	37.8		-10	55
24400		38.24	11.06	0	37.8		-10	55
24420		38.2	11.06	0	37.8		-10	55
24430		38.2	11.06	0	37.8		-10	55
24440		38.33	11.06	0	37.8		-10	55
24460		38.57	11.06	0	37.8		-10	55
24480		38.91	11.06	0	37.8		-10	55
24490		38.91	11.06	0	37.8		-10	55
24500		38.84	11.06	0	37.8		-10	55
24520		38.79	11.06	0	37.8		-10	55
24540		39	11.06	0	37.8		-10	55
24555		39	11.17	0	37.8		-10	55
24560		39.54	11.17	0	37.8		-10	55
24580		39.56	11.17	0	37.8		-10	55
24600		39.64	11.17	0	37.8		-10	55
24615		39.64	11.17	0	37.8		-10	55
24620		39.75	11.17	0	37.8		-10	55
24640		40.01	11.17	0	37.8		-10	55
24660		40.42	11.17	0	37.8		-10	55
24680		40.68	11.17	0	37.8		-10	55
24700		40.73	11.17	0	37.8		-10	55
24720		40.78	11.17	0	37.8		-10	55
24740		41.14	11.17	0	37.8		-10	55
24760		41.53	11.17	0	37.8		-10	55
24780		41.78	11.17	0	37.8		-10	55
24800		41.89	11.17	0	37.8		-10	55
24820		42.01	11.17	0	37.8		-10	55
24840		42.21	11.17	0	37.8		-10	55
24860		42.72	11.17	0	37.8		-10	55
24865		42.72	11.17	0	37.8		-10	55
24880		43.09	11.17	0	37.8		-10	55
24900		43.16	11.17	0	37.8		-10	55
24920		42.95	11.17	0	37.8		-10	55
24925		42.95	11.17	0	37.8		-10	55
24940		43.38	11.17	0	37.8		-10	55
24960		43.86	11.17	0	37.8		-10	55
24980		44.02	11.17	0	37.8		-10	55
24990		44.02	11.17	0	37.8		-10	55
25000		44.09	11.17	0	37.8		-10	55
25020		43.98	11.17	0	37.8		-10	55
25040		44.28	11.17	0	37.8		-10	55
25050		44.28	11.17	0	37.8		-10	55
25060		44.6	11.17	0	37.8		-10	55
25080		44.91	11.17	0	37.8		-10	55
25100		45.05	11.17	0	37.8		-10	55
25115		45.05	11.16	0	37.8		-10	55
25120		44.89	11.16	0	37.8		-10	55
25140		45.21	11.16	0	37.8		-10	55
25160		45.68	11.16	0	37.8		-10	55
25175		45.68	11.16	0	37.8		-10	55
25180		45.72	11.16	0	37.8		-10	55
25200		45.76	11.16	0	37.8		-10	55
25220		45.87	11.16	0	37.8		-10	55
25240		46.07	11.16	0	37.8		-10	55
25260		46.49	11.16	0	37.8		-10	55
25280		46.46	11.16	0	37.8		-10	55
25300		46.57	11.16	0	37.8		-10	55
25320		46.68	11.16	0	37.8		-10	55
25340		47.04	11.16	0	37.8		-10	55
25360		47.22	11.16	0	37.8		-10	55
25365		47.22	11.16	0	37.8		-10	55
25380		47.43	11.16	0	37.8		-10	55
25400		47.25	11.16	0	37.8		-10	55
25420		47.31	11.16	0	37.8		-10	55
25425		47.31	11.16	0	37.8		-10	55
25440		47.28	11.16	0	37.8		-10	55
25460		47.74	11.16	0	37.8		-10	55
25480		47.65	11.16	0	37.8		-10	55
25490		47.65	11.16	0	37.8		-10	55
25500		47.47	11.16	0	37.8		-10	55
25520		47.33	11.16	0	37.8		-10	55
25540		47.68	11.16	0	37.8		-10	55
25550		47.68	11.16	0	37.8		-10	55
25560		47.86	11.16	0	37.8		-10	55
25580		47.87	11.16	0	37.8		-10	55
25600		47.54	11.16	0	37.8		-10	55
25615		47.54	11.22	0	37.8		-10	55
25620		47.38	11.22	0	37.8		-10	55
25640		47.46	11.22	0	37.8		-10	55
25660		47.58	11.22	0	37.8		-10	55
25675		47.58	11.22	0	37.8		-10	55
25680		47.75	11.22	0	37.8		-10	55
25700		47.39	11.22	0	37.8		-10	55
25720		47.18	11.22	0	37.8		-10	55
25740		47.17	11.22	0	37.8		-10	55
25760		47.24	11.22	0	37.8		-10	55
25780		47.04	11.22	0	37.8		-10	55
25800		46.77	11.22	0	37.8		-10	55
25820		46.33	11.22	0	37.8		-10	55
25840		46.49	11.22	0	37.8		-10	55
25860		46.4	11.22	0	37.8		-10	55
25865		46.4	11.22	0	37.8		-10	55
25880		46.16	11.22	0	37.8		-10	55
25900		45.62	11.22	0	37.8		-10	55
25920		45.42	11.22	0	37.8		-10	55
25925		45.42	11.22	0	37.8		-10	55
25940		45.07	11.22	0	37.8		-10	55
25960		45.28	11.22	0	37.8		-10	55
25980		45.02	11.22	0	37.8		-10	55
25990		45.02	11.22	0	37.8		-10	55
26000		44.48	11.22	0	37.8		-10	55
26020		44.21	11.22	0	37.8		-10	55
26040		44.19	11.22	0	37.8		-10	55
26050		44.19	11.22	0	37.8		-10	55
26060		44.19	11.22	0	37.8		-10	55
26080		43.89	11.22	0	37.8		-10	55
26100		43.65	11.22	0	37.8		-10	55
26110		43.65	11.22	0	37.8		-10	55
26120		43.2	11.22	0	37.8		-10	55
26140		43.18	11.22	0	37.8		-10	55
26160		43.23	11.22	0	37.8		-10	55
26175		43.23	11.6	0	37.8		-10	55
26180		42.98	11.6	0	37.8		-10	55
26200		42.48	11.6	0	37.8		-10	55
26220		42.39	11.6	0	37.8		-10	55
26235		42.39	11.6	0	37.8		-10	55
26240		42.28	11.6	0	37.8		-10	55
26260		42.14	11.6	0	37.8		-10	55
26280		42.24	11.6	0	37.8		-10	55
26300		41.52	11.6	0	37.8		-10	55
26320		41.32	11.6	0	37.8		-10	55
26340		41.32	11.6	0	37.8		-10	55
26360		41.4	11.6	0	37.8		-10	55
26380		41.12	11.6	0	37.8		-10	55
26400		40.87	11.6	0	37.8		-10	55
26420		40.6	11.6	0	37.8		-10	55
26425		40.6	11.6	0	37.8		-10	55
26440		40.52	11.6	0	37.8		-10	55
26460		40.51	11.6	0	37.8		-10	55
26480		40.29	11.6	0	37.8		-10	55
26485		40.29	11.6	0	37.8		-10	55
26500		39.97	11.6	0	37.8		-10	55
26520		39.8	11.6	0	37.8		-10	55
26540		39.8	11.6	0	37.8		-10	55
26550		39.8	11.6	0	37.8		-10	55
26560		39.8	11.6	0	37.8		-10	55
26580		39.51	11.6	0	37.8		-10	55
26600		39.04	11.6	0	37.8		-10	55
26610		39.04	11.6	0	37.8		-10	55
26620		38.98	11.6	0	37.8		-10	55
26640		38.91	11.6	0	37.8		-10	55
26660		39.08	11.6	0	37.8		-10	55
26675		39.08	11.41	0	37.8		-10	55
26680		38.95	11.41	0	37.8		-10	55
26700		38.48	11.41	0	37.8		-10	55
26720		38.22	11.41	0	37.8		-10	55
26735		38.22	11.41	0	37.8		-10	55
26740		38.56	11.41	0	37.8		-10	55
26760		38.52	11.41	0	37.8		-10	55
26780		38.33	11.41	0	37.8		-10	55
26800		37.97	11.41	0	37.8		-10	55
26820		37.97	11.41	0	37.8		-10	55
26840		38.06	11.41	0	37.8		-10	55
26860		38.3	11.41	0	37.8		-10	55
26880		38.02	11.41	0	37.8		-10	55
26900		37.87	11.41	0	37.8		-10	55
26920		37.76	11.41	0	37.8		-10	55
26925		37.76	11.41	0	37.8		-10	55
26940		37.94	11.41	0	37.8		-10	55
26960		37.97	11.41	0	37.8		-10	55
26980		37.94	11.41	0	37.8		-10	55
26985		37.94	11.41	0	37.8		-10	55
27000		37.58	11.41	0	37.8		-10	55
27020		37.78	11.41	0	37.8		-10	55
27040		37.94	11.41	0	37.8		-10	55
27050		37.94	11.41	0	37.8		-10	55
27060		38.13	11.41	0	37.8		-10	55
27080		38.08	11.41	0	37.8		-10	55
27100		37.96	11.41	0	37.8		-10	55
27110		37.96	11.41	0	37.8		-10	55
27120		38.03	11.41	0	37.8		-10	55
27140		38.23	11.41	0	37.8		-10	55
27160		38.28	11.41	0	37.8		-10	55
27175		38.28	11.39	0	37.8		-10	55
27180		38.43	11.39	0	37.8		-10	55
27200		38.34	11.39	0	37.8		-10	55
27220		38.43	11.39	0	37.8		-10	55
27235		38.43	11.39	0	37.8		-10	55
27240		38.74	11.39	0	37.8		-10	55
27260		39.05	11.39	0	37.8		-10	55
27280		39.15	11.39	0	37.8		-10	55
27300		38.97	11.39	0	37.8		-10	55
27320		39.2	11.39	0	37.8		-10	55
27340		39.58	11.39	0	37.8		-10	55
27360		40.05	11.39	0	37.8		-10	55
27380		40.1	11.39	0	37.8		-10	55
27400		40.04	11.39	0	37.8		-10	55
27420		40.31	11.39	0	37.8		-10	55
27440		40.62	11.39	0	37.8		-10	55
27460		40.98	11.39	0	37.8		-10	55
27480		41.17	11.39	0	37.8		-10	55
27485		41.17	11.39	0	37.8		-10	55
27500		41.12	11.39	0	37.8		-10	55
27520		41.46	11.39	0	37.8		-10	55
27540		41.8	11.39	0	37.8		-10	55
27550		41.8	11.39	0	37.8		-10	55
27560		42.28	11.39	0	37.8		-10	55
27580		42.38	11.39	0	37.8		-10	55
27600		42.3	11.39	0	37.8		-10	55
27610		42.3	11.39	0	37.8		-10	55
27620		42.48	11.39	0	37.8		-10	55
27640		42.85	11.39	0	37.8		-10	55
27660		43.27	11.39	0	37.8		-10	55
27675		43.27	11.26	0	37.8		-10	55
27680		43.31	11.26	0	37.8		-10	55
27700		43.23	11.26	0	37.8		-10	55
27720		43.49	11.26	0	37.8		-10	55
27735		43.49	11.26	0	37.8		-10	55
27740		44.01	11.26	0	37.8		-10	55
27760		44.15	11.26	0	37.8		-10	55
27780		44.27	11.26	0	37.8		-10	55
27795		44.27	11.26	0	37.8		-10	55
27800		44.24	11.26	0	37.8		-10	55
27820		44.53	11.26	0	37.8		-10	55
27840		44.9	11.26	0	37.8		-10	55
27860		45.18	11.26	0	37.8		-10	55
27880		45.32	11.26	0	37.8		-10	55
27900		45.29	11.26	0	37.8		-10	55
27920		45.47	11.26	0	37.8		-10	55
27940		45.76	11.26	0	37.8		-10	55
27960		46.14	11.26	0	37.8		-10	55
27980		46	11.26	0	37.8		-10	55
27985		46	11.26	0	37.8		-10	55
28000		46.14	11.26	0	37.8		-10	55
28020		46.3	11.26	0	37.8		-10	55
28040		46.65	11.26	0	37.8		-10	55
28045		46.65	11.26	0	37.8		-10	55
28060		47.06	11.26	0	37.8		-10	55
28080		46.81	11.26	0	37.8		-10	55
28100		46.68	11.26	0	37.8		-10	55
28110		46.68	11.26	0	37.8		-10	55
28120		46.83	11.26	0	37.8		-10	55
28140		47.27	11.26	0	37.8		-10	55
28160		47.58	11.26	0	37.8		-10	55
28170		47.58	11.26	0	37.8		-10	55
28180		47.35	11.26	0	37.8		-10	55
28200		47.18	11.26	0	37.8		-10	55
28220		47.34	11.26	0	37.8		-10	55
28235		47.34	11.5	0	37.8		-10	55
28240		47.66	11.5	0	37.8		-10	55
28260		47.73	11.5	0	37.8		-10	55
28280		47.61	11.5	0	37.8		-10	55
28295		47.61	11.5	0	37.8		-10	55
28300		47.26	11.5	0	37.8		-10	55
28320		47.68	11.5	0	37.8		-10	55
28340		47.87	11.5	0	37.8		-10	55
28360		47.93	11.5	0	37.8		-10	55
28380		47.52	11.5	0	37.8		-10	55
28400		47.33	11.5	0	37.8		-10	55
28420		47.24	11.5	0	37.8		-10	55
28440		47.66	11.5	0	37.8		-10	55
28460		47.52	11.5	0	37.8		-10	55
28480		47.32	11.5	0	37.8		-10	55
28485		47.32	11.5	0	37.8		-10	55
28500		47.14	11.5	0	37.8		-10	55
28520		47.01	11.5	0	37.8		-10	55
28540		47.12	11.5	0	37.8		-10	55
28545		47.12	11.5	0	37.8		-10	55
28560		47.03	11.5	0	37.8		-10	55
28580		46.59	11.5	0	37.8		-10	55
28600		46.29	11.5	0	37.8		-10	55
28610		46.29	11.5	0	37.8		-10	55
28620		46.24	11.5	0	37.8		-10	55
28640		46.31	11.5	0	37.8		-10	55
28660		45.95	11.5	0	37.8		-10	55
28670		45.95	11.5	0	37.8		-10	55
28680		45.68	11.5	0	37.8		-10	55
28700		45.09	11.5	0	37.8		-10	55
28720		45.11	11.5	0	37.8		-10	55
28735		45.11	11.74	0	37.8		-10	55
28740		45.24	11.74	0	37.8		-10	55
28760		44.92	11.74	0	37.8		-10	55
28780		44.5	11.74	0	37.8		-10	55
28795		44.5	11.74	0	37.8		-10	55
28800		44.09	11.74	0	37.8		-10	55
28820		44.01	11.74	0	37.8		-10	55
28840		44.04	11.74	0	37.8		-10	55
28860		43.8	11.74	0	37.8		-10	55
28880		43.46	11.74	0	37.8		-10	55
28900		43.1	11.74	0	37.8		-10	55
28920		43.31	11.74	0	37.8		-10	55
28940		43.08	11.74	0	37.8		-10	55
28960		42.84	11.74	0	37.8		-10	55
28980		42.63	11.74	0	37.8		-10	55
28985		42.63	11.74	0	37.8		-10	55
29000		42.08	11.74	0	37.8		-10	55
29020		42.1	11.74	0	37.8		-10	55
29040		42.24	11.74	0	37.8		-10	55
29045		42.24	11.74	0	37.8		-10	55
29060		41.93	11.74	0	37.8		-10	55
29080		41.59	11.74	0	37.8		-10	55
29100		41.29	11.74	0	37.8		-10	55
29105		41.29	11.74	0	37.8		-10	55
29120		41.16	11.74	0	37.8		-10	55
29140		41.29	11.74	0	37.8		-10	55
29160		40.99	11.74	0	37.8		-10	55
29170		40.99	11.74	0	37.8		-10	55
29180		40.61	11.74	0	37.8		-10	55
29200		40.31	11.74	0	37.8		-10	55
29220		40.32	11.74	0	37.8		-10	55
29230		40.32	11.74	0	37.8		-10	55
29240		40.49	11.74	0	37.8		-10	55
29260		40.26	11.74	0	37.8		-10	55
29280		39.85	11.74	0	37.8		-10	55
29295		39.85	11.42	0	37.8		-10	55
29300		39.49	11.42	0	37.8		-10	55
29320		39.49	11.42	0	37.8		-10	55
29340		39.53	11.42	0	37.8		-10	55
29355		39.53	11.42	0	37.8		-10	55
29360		39.35	11.42	0	37.8		-10	55
29380		39.1	11.42	0	37.8		-10	55
29400		38.61	11.42	0	37.8		-10	55
29420		38.95	11.42	0	37.8		-10	55
29440		39.02	11.42	0	37.8		-10	55
29460		38.94	11.42	0	37.8		-10	55
29480		38.38	11.42	0	37.8		-10	55
29500		38.21	11.42	0	37.8		-10	55
29520		38.29	11.42	0	37.8		-10	55
29540		38.41	11.42	0	37.8		-10	55
29545		38.41	11.42	0	37.8		-10	55
29560		38.28	11.42	0	37.8		-10	55
29580		37.99	11.42	0	37.8		-10	55
29600		37.85	11.42	0	37.8		-10	55
29605		37.85	11.42	0	37.8		-10	55
29620		37.97	11.42	0	37.8		-10	55
29640		38.14	11.42	0	37.8		-10	55
29660		38.16	11.42	0	37.8		-10	55
29670		38.16	11.42	0	37.8		-10	55
29680		37.91	11.42	0	37.8		-10	55
29700		37.65	11.42	0	37.8		-10	55
29720		37.87	11.42	0	37.8		-10	55
29730		37.87	11.42	0	37.8		-10	55
29740		38.03	11.42	0	37.8		-10	55
29760		37.96	11.42	0	37.8		-10	55
29780		37.87	11.42	0	37.8		-10	55
29795		37.87	11.59	0	37.8		-10	55
29800		37.57	11.59	0	37.8		-10	55
29820		37.94	11.59	0	37.8		-10	55
29840		38.28	11.59	0	37.8		-10	55
29855		38.28	11.59	0	37.8		-10	55
29860		38.22	11.59	0	37.8		-10	55
29880		38.08	11.59	0	37.8		-10	55
29900		38.12	11.59	0	37.8		-10	55
29920		38.33	11.59	0	37.8		-10	55
29940		38.73	11.59	0	37.8		-10	55
29960		38.72	11.59	0	37.8		-10	55
29980		38.52	11.59	0	37.8		-10	55
30000		38.74	11.59	0	37.8		-10	55
30020		39.21	11.59	0	37.8		-10	55
30040		39.38	11.59	0	37.8		-10	55
30045		39.38	11.59	0	37.8		-10	55
30060		39.56	11.59	0	37.8		-10	55
30080		39.49	11.59	0	37.8		-10	55
30100		39.66	11.59	0	37.8		-10	55
30105		39.66	11.59	0	37.8		-10	55
30120		40.14	11.59	0	37.8		-10	55
30140		40.48	11.59	0	37.8		-10	55
30160		40.57	11.59	0	37.8		-10	55
30170		40.57	11.59	0	37.8		-10	55
30180		40.46	11.59	0	37.8		-10	55
30200		40.81	11.59	0	37.8		-10	55
30220		41.17	11.59	0	37.8		-10	55
30230		41.17	11.59	0	37.8		-10	55
30240		41.8	11.59	0	37.8		-10	55
30260		41.71	11.59	0	37.8		-10	55
30280		41.68	11.59	0	37.8		-10	55
30295		41.68	11.62	0	37.8		-10	55
30300		41.85	11.62	0	37.8		-10	55
30320		42.04	11.62	0	37.8		-10	55
30340		42.54	11.62	0	37.8		-10	55
30355		42.54	11.62	0	37.8		-10	55
30360		42.83	11.62	0	37.8		-10	55
30380		42.74	11.62	0	37.8		-10	55
30400		42.94	11.62	0	37.8		-10	55
30415		42.94	11.62	0	37.8		-10	55
30420		43.41	11.62	0	37.8		-10	55
30440		43.73	11.62	0	37.8		-10	55
30460		43.73	11.62	0	37.8		-10	55
30480		43.71	11.62	0	37.8		-10	55
30500		43.94	11.62	0	37.8		-10	55
30520		44.12	11.62	0	37.8		-10	55
30540		44.64	11.62	0	37.8		-10	55
30560		44.62	11.62	0	37.8		-10	55
30580		44.71	11.62	0	37.8		-10	55
30600		44.84	11.62	0	37.8		-10	55
30605		44.84	11.62	0	37.8		-10	55
30620		45.34	11.62	0	37.8		-10	55
30640		45.64	11.62	0	37.8		-10	55
30660		45.71	11.62	0	37.8		-10	55
30665		45.71	11.62	0	37.8		-10	55
30680		45.54	11.62	0	37.8		-10	55
30700		45.86	11.62	0	37.8		-10	55
30720		46.49	11.62	0	37.8		-10	55
30730		46.49	11.62	0	37.8		-10	55
30740		46.43	11.62	0	37.8		-10	55
30760		46.5	11.62	0	37.8		-10	55
30780		46.44	11.62	0	37.8		-10	55
30790		46.44	11.62	0	37.8		-10	55
30800		46.66	11.62	0	37.8		-10	55
30820		46.87	11.62	0	37.8		-10	55
30840		47.16	11.62	0	37.8		-10	55
30855		47.16	11.77	0	37.8		-10	55
30860		47.11	11.77	0	37.8		-10	55
30880		47.05	11.77	0	37.8		-10	55
30900		47.19	11.77	0	37.8		-10	55
30915		47.19	11.77	0	37.8		-10	55
30920		47.57	11.77	0	37.8		-10	55
30940		47.65	11.77	0	37.8		-10	55
30960		47.51	11.77	0	37.8		-10	55
30980		47.32	11.77	0	37.8		-10	55
31000		47.46	11.77	0	37.8		-10	55
31020		47.71	11.77	0	37.8		-10	55
31040		47.81	11.77	0	37.8		-10	55
31055		47.81	11.77	0	37.8		-10	55
31060		47.69	11.77	0	37.8		-10	55
31080		47.37	11.77	0	37.8		-10	55
31100		47.61	11.77	0	37.8		-10	55
31105		47.61	11.77	0	37.8		-10	55
31120		47.53	11.77	0	37.8		-10	55
31140		47.68	11.77	0	37.8		-10	55
31160		47.48	11.77	0	37.8		-10	55
31165		47.48	11.77	0	37.8		-10	55
31180		47.25	11.77	0	37.8		-10	55
31200		47.17	11.77	0	37.8		-10	55
31220		47.3	11.77	0	37.8		-10	55
31230		47.3	11.77	0	37.8		-10	55
31240		47.19	11.77	0	37.8		-10	55
31260		46.72	11.77	0	37.8		-10	55
31280		46.58	11.77	0	37.8		-10	55
31290		46.58	11.77	0	37.8		-10	55
31300		46.44	11.77	0	37.8		-10	55
31320		46.58	11.77	0	37.8		-10	55
31340		46.33	11.77	0	37.8		-10	55
31355		46.33	11.55	0	37.8		-10	55
31360		46.11	11.55	0	37.8		-10	55
31380		45.59	11.55	0	37.8		-10	55
31400		45.82	11.55	0	37.8		-10	55
31415		45.82	11.55	0	37.8		-10	55
31420		45.55	11.55	0	37.8		-10	55
31440		45.4	11.55	0	37.8		-10	55
31460		45.04	11.55	0	37.8		-10	55
31480		44.59	11.55	0	37.8		-10	55
31500		44.57	11.55	0	37.8		-10	55
31520		44.6	11.55	0	37.8		-10	55
31540		44.33	11.55	0	37.8		-10	55
31560		44.03	11.55	0	37.8		-10	55
31580		43.57	11.55	0	37.8		-10	55
31600		43.54	11.55	0	37.8		-10	55
31605		43.54	11.55	0	37.8		-10	55
31620		43.48	11.55	0	37.8		-10	55
31640		43.37	11.55	0	37.8		-10	55
31660		43.1	11.55	0	37.8		-10	55
31665		43.1	11.55	0	37.8		-10	55
31680		42.69	11.55	0	37.8		-10	55
31700		42.48	11.55	0	37.8		-10	55
31720		42.57	11.55	0	37.8		-10	55
31725		42.57	11.55	0	37.8		-10	55
31740		42.39	11.55	0	37.8		-10	55
31760		42.13	11.55	0	37.8		-10	55
31780		41.64	11.55	0	37.8		-10	55
31790		41.64	11.55	0	37.8		-10	55
31800		41.69	11.55	0	37.8		-10	55
31820		41.59	11.55	0	37.8		-10	55
31840		41.62	11.55	0	37.8		-10	55
31855		41.62	11.65	0	37.8		-10	55
31860		41.12	11.65	0	37.8		-10	55
31880		40.87	11.65	0	37.8		-10	55
31900		40.75	11.65	0	37.8		-10	55
31915		40.75	11.65	0	37.8		-10	55
31920		40.97	11.65	0	37.8		-10	55
31940		40.66	11.65	0	37.8		-10	55
31960		40.31	11.65	0	37.8		-10	55
31975		40.31	11.65	0	37.8		-10	55
31980		39.87	11.65	0	37.8		-10	55
32000		39.98	11.65	0	37.8		-10	55
32020		40	11.65	0	37.8		-10	55
32040		39.82	11.65	0	37.8		-10	55
32060		39.41	11.65	0	37.8		-10	55
32080		39.12	11.65	0	37.8		-10	55
32100		39.04	11.65	0	37.8		-10	55
32120		39.24	11.65	0	37.8		-10	55
32140		39.04	11.65	0	37.8		-10	55
32160		38.81	11.65	0	37.8		-10	55
32165		38.81	11.65	0	37.8		-10	55
32180		38.48	11.65	0	37.8		-10	55
32200		38.56	11.65	0	37.8		-10	55
32220		38.59	11.65	0	37.8		-10	55
32225		38.59	11.65	0	37.8		-10	55
32240		38.72	11.65	0	37.8		-10	55
32260		38.32	11.65	0	37.8		-10	55
32280		38.05	11.65	0	37.8		-10	55
[truncated: 182 more rows]
