# Supplementary material for: Clinical identification of the stimulus intensity to measure temporal summation of second pain
Source: Sci Rep. 2022 Jul 28;12:12915. doi: 10.1038/s41598-022-17171-6 (PMC9334644; doi:10.1038/s41598-022-17171-6)
Supplement: Supplementary file 2 — Supplementary Information 2. [file 41598_2022_17171_MOESM2_ESM.zip › 67 PT1.xlsx]

## Sheet: Sheet1
Timestamp [msec]	Heater [C]	Tec [C]	Water [C]	COVAS	Baseline [C]	Events	LimiterMin [C]	LimiterMax [C]
45		39.02
65		38.72
85		38.82
90		38.82	9.87	0	38.8		-10	55
105		39.07	9.87	0	38.8		-10	55
125		38.98	9.87	0	38.8		-10	55
145		38.72	9.87	0	38.8		-10	55
155		38.72	9.87	0	38.8		-10	55
165		38.73	9.87	0	38.8		-10	55
185		38.91	9.87	0	38.8		-10	55
205		39.06	9.87	0	38.8		-10	55
215		39.06	9.87	0	38.8		-10	55
225		38.86	9.87	0	38.8		-10	55
245		38.71	9.87	0	38.8		-10	55
265		38.65	9.87	0	38.8		-10	55
280		38.65	9.87	0	38.8		-10	55
285		38.8	9.87	0	38.8		-10	55
305		39	9.87	0	38.8		-10	55
325		39	9.87	0	38.8		-10	55
340		39	9.87	0	38.8		-10	55
345		38.71	9.87	0	38.8		-10	55
365		38.66	9.87	0	38.8		-10	55
385		38.88	9.87	0	38.8		-10	55
405		39.04	9.87	0	38.8		-10	55
425		38.97	9.87	0	38.8		-10	55
445		38.84	9.87	0	38.8		-10	55
465		38.61	9.87	0	38.8		-10	55
485		38.89	9.87	0	38.8		-10	55
505		39.07	9.87	0	38.8		-10	55
525		38.81	9.87	0	38.8		-10	55
530		38.81	9.87	0	38.8		-10	55
545		38.73	9.87	0	38.8		-10	55
565		38.63	9.87	0	38.8		-10	55
585		38.94	9.87	0	38.8		-10	55
590		38.94	9.87	0	38.8		-10	55
605		39.06	9.87	0	38.8		-10	55
625		39	9.87	0	38.8		-10	55
645		38.7	9.87	0	38.8		-10	55
655		38.7	9.87	0	38.8		-10	55
665		38.63	9.87	0	38.8		-10	55
685		38.82	9.87	0	38.8		-10	55
705		39.07	9.87	0	38.8		-10	55
715		39.07	9.87	0	38.8		-10	55
725		38.95	9.87	0	38.8		-10	55
745		38.68	9.87	0	38.8		-10	55
765		38.71	9.87	0	38.8		-10	55
775		38.71	9.87	0	38.8		-10	55
785		38.91	9.87	0	38.8		-10	55
805		38.94	9.87	0	38.8		-10	55
825		38.91	9.87	0	38.8		-10	55
840		38.91	9.87	0	38.8		-10	55
845		38.64	9.87	0	38.8		-10	55
865		38.9	9.87	0	38.8		-10	55
885		38.87	9.87	0	38.8		-10	55
900		38.87	9.87	0	38.8		-10	55
905		39.03	9.87	0	38.8		-10	55
925		39.01	9.87	0	38.8		-10	55
945		38.8	9.87	0	38.8		-10	55
965		38.7	9.87	0	38.8		-10	55
985		38.79	9.87	0	38.8		-10	55
1005		39.12	9.87	0	38.8		-10	55
1025		38.87	9.87	0	38.8		-10	55
1030		38.87	9.87	0	38.8		-10	55
1045		38.68	9.87	0	38.8		-10	55
1065		38.67	9.87	0	38.8		-10	55
1085		38.79	9.87	0	38.8		-10	55
1090		38.79	9.84	0	38.8		-10	55
1105		39.07	9.84	0	38.8		-10	55
1125		38.97	9.84	0	38.8		-10	55
1145		38.59	9.84	0	38.8		-10	55
1150		38.59	9.84	0	38.8		-10	55
1165		38.72	9.84	0	38.8		-10	55
1185		38.92	9.84	0	38.8		-10	55
1205		38.99	9.84	0	38.8		-10	55
1215		38.99	9.84	0	38.8		-10	55
1225		38.81	9.84	0	38.8		-10	55
1245		38.86	9.84	0	38.8		-10	55
1265		38.78	9.84	0	38.8		-10	55
1275		38.78	9.84	0	38.8		-10	55
1285		38.92	9.84	0	38.8		-10	55
1305		39.09	9.84	0	38.8		-10	55
1325		39.02	9.84	0	38.8		-10	55
1340		39.02	9.84	0	38.8		-10	55
1345		38.64	9.84	0	38.8		-10	55
1365		38.73	9.84	0	38.8		-10	55
1385		38.81	9.84	0	38.8		-10	55
1400		38.81	9.84	0	38.8		-10	55
1405		39.02	9.84	0	38.8		-10	55
1425		38.87	9.84	0	38.8		-10	55
1445		38.63	9.84	0	38.8		-10	55
1465		38.68	9.84	0	38.8		-10	55
1485		38.93	9.84	0	38.8		-10	55
1505		39.06	9.84	0	38.8		-10	55
1525		38.86	9.84	0	38.8		-10	55
1545		38.69	9.84	0	38.8		-10	55
1565		38.6	9.84	0	38.8		-10	55
1585		39.09	9.84	0	38.8		-10	55
1590		39.09	9.84	0	38.8		-10	55
1605		38.96	9.84	0	38.8		-10	55
1625		38.85	9.84	0	38.8		-10	55
1645		38.6	9.84	0	38.8		-10	55
1650		38.6	9.84	0	38.8		-10	55
1665		38.74	9.84	0	38.8		-10	55
1685		38.96	9.84	0	38.8		-10	55
1705		39.13	9.84	0	38.8		-10	55
1715		39.13	9.84	0	38.8		-10	55
1725		38.87	9.84	0	38.8		-10	55
1745		38.65	9.84	0	38.8		-10	55
1765		38.75	9.84	0	38.8		-10	55
1775		38.75	9.84	0	38.8		-10	55
1785		38.97	9.84	0	38.8		-10	55
1805		38.99	9.84	0	38.8		-10	55
1825		38.91	9.84	0	38.8		-10	55
1840		38.91	9.84	0	38.8		-10	55
1845		38.66	9.84	0	38.8		-10	55
1865		38.84	9.84	0	38.8		-10	55
1885		38.97	9.84	0	38.8		-10	55
1900		38.97	9.84	0	38.8		-10	55
1905		38.93	9.84	0	38.8		-10	55
1925		38.87	9.84	0	38.8		-10	55
1945		38.58	9.84	0	38.8		-10	55
1965		38.78	9.84	0	38.8		-10	55
1985		38.93	9.84	0	38.8		-10	55
2005		38.86	9.84	0	38.8		-10	55
2025		38.71	9.84	0	38.8		-10	55
2045		38.53	9.84	0	38.8		-10	55
2065		38.7	9.84	0	38.8		-10	55
2085		38.94	9.84	0	38.8		-10	55
2105		38.96	9.84	0	38.8		-10	55
2125		38.87	9.84	0	38.8		-10	55
2145		38.58	9.84	0	38.8		-10	55
2150		38.58	9.74	0	38.8		-10	55
2165		38.78	9.74	0	38.8		-10	55
2185		38.9	9.74	0	38.8		-10	55
2205		39.04	9.74	0	38.8		-10	55
2215		39.04	9.74	0	38.8		-10	55
2225		38.88	9.74	0	38.8		-10	55
2245		38.56	9.74	0	38.8		-10	55
2265		38.74	9.74	0	38.8		-10	55
2275		38.74	9.74	0	38.8		-10	55
2285		39.02	9.74	0	38.8		-10	55
2305		38.83	9.74	0	38.8		-10	55
2325		38.94	9.74	0	38.8		-10	55
2340		38.94	9.74	0	38.8		-10	55
2345		38.69	9.74	0	38.8		-10	55
2365		38.8	9.74	0	38.8		-10	55
2385		39.03	9.74	0	38.8		-10	55
2400		39.03	9.74	0	38.8		-10	55
2405		39.05	9.74	0	38.8		-10	55
2425		38.91	9.74	0	38.8		-10	55
2445		38.66	9.74	0	38.8		-10	55
2460		38.66	9.74	0	38.8		-10	55
2465		38.82	9.74	0	38.8		-10	55
2485		38.99	9.74	0	38.8		-10	55
2505		38.87	9.74	0	38.8		-10	55
2525		38.8	9.74	0	38.8		-10	55
2545		38.61	9.74	0	38.8		-10	55
2565		38.83	9.74	0	38.8		-10	55
2585		39.03	9.74	0	38.8		-10	55
2605		38.82	9.74	0	38.8		-10	55
2625		38.77	9.74	0	38.8		-10	55
2645		38.59	9.74	0	38.8		-10	55
2650		38.59	9.8	0	38.8		-10	55
2665		38.8	9.8	0	38.8		-10	55
2685		39.05	9.8	0	38.8		-10	55
2705		38.96	9.8	0	38.8		-10	55
2710		38.96	9.8	0	38.8		-10	55
2725		38.82	9.8	0	38.8		-10	55
2745		38.55	9.8	0	38.8		-10	55
2765		38.72	9.8	0	38.8		-10	55
2775		38.72	9.8	0	38.8		-10	55
2785		38.89	9.8	0	38.8		-10	55
2805		38.91	9.8	0	38.8		-10	55
2825		38.91	9.8	0	38.8		-10	55
2835		38.91	9.8	0	38.8		-10	55
2845		38.56	9.8	0	38.8		-10	55
2865		38.65	9.8	0	38.8		-10	55
2885		39.03	9.8	0	38.8		-10	55
2900		39.03	9.8	0	38.8		-10	55
2905		38.97	9.8	0	38.8		-10	55
2925		38.83	9.8	0	38.8		-10	55
2945		38.51	9.8	0	38.8		-10	55
2960		38.51	9.8	0	38.8		-10	55
2965		38.72	9.8	0	38.8		-10	55
2985		39.06	9.8	0	38.8		-10	55
3005		39.04	9.8	0	38.8		-10	55
3025		38.7	9.8	0	38.8		-10	55
3045		38.6	9.8	0	38.8		-10	55
3065		38.9	9.8	0	38.8		-10	55
3085		39.1	9.8	0	38.8		-10	55
3105		38.98	9.8	0	38.8		-10	55
3125		38.69	9.8	0	38.8		-10	55
3145		38.6	9.8	0	38.8		-10	55
3150		38.6	9.63	0	38.8		-10	55
3165		38.83	9.63	0	38.8		-10	55
3185		38.97	9.63	0	38.8		-10	55
3205		39.05	9.63	0	38.8		-10	55
3210		39.05	9.63	0	38.8		-10	55
3225		38.6	9.63	0	38.8		-10	55
3245		38.6	9.63	0	38.8		-10	55
3265		38.77	9.63	0	38.8		-10	55
3275		38.77	9.63	0	38.8		-10	55
3285		39.04	9.63	0	38.8		-10	55
3305		39.01	9.63	0	38.8		-10	55
3325		38.75	9.63	0	38.8		-10	55
3335		38.75	9.63	0	38.8		-10	55
3345		38.62	9.63	0	38.8		-10	55
3365		38.84	9.63	0	38.8		-10	55
3385		39.1	9.63	0	38.8		-10	55
3395		39.1	9.63	0	38.8		-10	55
3405		38.93	9.63	0	38.8		-10	55
3425		38.7	9.63	0	38.8		-10	55
3445		38.56	9.63	0	38.8		-10	55
3460		38.56	9.63	0	38.8		-10	55
3465		38.91	9.63	0	38.8		-10	55
3485		39.03	9.63	0	38.8		-10	55
3505		38.97	9.63	0	38.8		-10	55
3525		38.8	9.63	0	38.8		-10	55
3545		38.55	9.63	0	38.8		-10	55
3565		38.69	9.63	0	38.8		-10	55
3585		38.86	9.63	0	38.8		-10	55
3605		38.87	9.63	0	38.8		-10	55
3625		38.6	9.63	0	38.8		-10	55
3645		38.68	9.63	0	38.8		-10	55
3650		38.68	9.57	0	38.8		-10	55
3665		38.69	9.57	0	38.8		-10	55
3685		38.97	9.57	0	38.8		-10	55
3705		38.97	9.57	0	38.8		-10	55
3710		38.97	9.57	0	38.8		-10	55
3725		38.65	9.57	0	38.8		-10	55
3745		38.62	9.57	0	38.8		-10	55
3765		38.79	9.57	0	38.8		-10	55
3770		38.79	9.57	0	38.8		-10	55
3785		38.92	9.57	0	38.8		-10	55
3805		38.95	9.57	0	38.8		-10	55
3825		38.66	9.57	0	38.8		-10	55
3835		38.66	9.57	0	38.8		-10	55
3845		38.59	9.57	0	38.8		-10	55
3865		38.96	9.57	0	38.8		-10	55
3885		39.09	9.57	0	38.8		-10	55
3895		39.09	9.57	0	38.8		-10	55
3905		38.94	9.57	0	38.8		-10	55
3925		38.72	9.57	0	38.8		-10	55
3945		38.79	9.57	0	38.8		-10	55
3960		38.79	9.57	0	38.8		-10	55
3965		38.84	9.57	0	38.8		-10	55
3985		38.95	9.57	0	38.8		-10	55
4005		38.96	9.57	0	38.8		-10	55
4020		38.96	9.57	0	38.8		-10	55
4025		38.64	9.57	0	38.8		-10	55
4045		38.73	9.57	0	38.8		-10	55
4065		38.86	9.57	0	38.8		-10	55
4085		39.05	9.57	0	38.8		-10	55
4105		38.94	9.57	0	38.8		-10	55
4125		38.52	9.57	0	38.8		-10	55
4145		38.68	9.57	0	38.8		-10	55
4165		38.79	9.57	0	38.8		-10	55
4185		38.97	9.57	0	38.8		-10	55
4205		38.92	9.57	0	38.8		-10	55
4210		38.92	9.57	0	38.8		-10	55
4225		38.61	9.57	0	38.8		-10	55
4245		38.62	9.57	0	38.8		-10	55
4265		38.88	9.57	0	38.8		-10	55
4270		38.88	9.57	0	38.8		-10	55
4285		39.03	9.57	0	38.8		-10	55
4305		38.89	9.57	0	38.8		-10	55
4325		38.67	9.57	0	38.8		-10	55
4335		38.67	9.57	0	38.8		-10	55
4345		38.64	9.57	0	38.8		-10	55
4365		38.91	9.57	0	38.8		-10	55
4385		38.98	9.57	0	38.8		-10	55
4395		38.98	9.57	0	38.8		-10	55
4405		39.05	9.57	0	38.8		-10	55
4425		38.75	9.57	0	38.8		-10	55
4445		38.81	9.57	0	38.8		-10	55
4460		38.81	9.57	0	38.8		-10	55
4465		38.88	9.57	0	38.8		-10	55
4485		38.96	9.57	0	38.8		-10	55
4505		38.94	9.57	0	38.8		-10	55
4520		38.94	9.57	0	38.8		-10	55
4525		38.69	9.57	0	38.8		-10	55
4545		38.66	9.57	0	38.8		-10	55
4565		38.75	9.57	0	38.8		-10	55
4585		39.03	9.57	0	38.8		-10	55
4605		38.94	9.57	0	38.8		-10	55
4625		38.55	9.57	0	38.8		-10	55
4645		38.63	9.57	0	38.8		-10	55
4665		38.79	9.57	0	38.8		-10	55
4685		38.98	9.57	0	38.8		-10	55
4705		38.91	9.57	0	38.8		-10	55
4710		38.91	9.57	0	38.8		-10	55
4725		38.76	9.57	0	38.8		-10	55
4745		38.69	9.57	0	38.8		-10	55
4765		38.71	9.57	0	38.8		-10	55
4770		38.71	9.57	0	38.8		-10	55
4785		38.92	9.57	0	38.8		-10	55
4805		38.92	9.57	0	38.8		-10	55
4825		38.56	9.57	0	38.8		-10	55
4835		38.56	9.57	0	38.8		-10	55
4845		38.74	9.57	0	38.8		-10	55
4865		39	9.57	0	38.8		-10	55
4885		38.94	9.57	0	38.8		-10	55
4895		38.94	9.57	0	38.8		-10	55
4905		38.86	9.57	0	38.8		-10	55
4925		38.6	9.57	0	38.8		-10	55
4945		38.69	9.57	0	38.8		-10	55
4960		38.69	9.57	0	38.8		-10	55
4965		38.95	9.57	0	38.8		-10	55
4985		38.84	9.57	0	38.8		-10	55
5005		39.05	9.57	0	38.8		-10	55
5020		39.05	9.57	0	38.8		-10	55
5025		38.52	9.57	0	38.8		-10	55
5045		38.68	9.57	0	38.8		-10	55
5065		38.83	9.57	0	38.8		-10	55
5080		38.83	9.57	0	38.8		-10	55
5085		38.88	9.57	0	38.8		-10	55
5105		38.93	9.57	0	38.8		-10	55
5125		38.58	9.57	0	38.8		-10	55
5145		38.81	9.57	0	38.8		-10	55
5165		38.88	9.57	0	38.8		-10	55
5185		39.22	9.57	0	38.8		-10	55
5205		39.08	9.57	0	38.8		-10	55
5225		38.73	9.57	0	38.8		-10	55
5245		38.77	9.57	0	38.8		-10	55
5265		39.15	9.57	0	38.8		-10	55
5270		39.15	9.69	0	38.8		-10	55
5285		39.25	9.69	0	38.8		-10	55
5305		39.2	9.69	0	38.8		-10	55
5325		39.11	9.69	0	38.8		-10	55
5330		39.11	9.69	0	38.8		-10	55
5345		39.36	9.69	0	38.8		-10	55
5365		39.59	9.69	0	38.8		-10	55
5385		39.73	9.69	0	38.8		-10	55
5395		39.73	9.69	0	38.8		-10	55
5405		39.9	9.69	0	38.8		-10	55
5425		39.76	9.69	0	38.8		-10	55
5445		40	9.69	0	38.8		-10	55
5455		40	9.69	0	38.8		-10	55
5465		40.46	9.69	0	38.8		-10	55
5485		40.7	9.69	0	38.8		-10	55
5505		40.75	9.69	0	38.8		-10	55
5520		40.75	9.69	0	38.8		-10	55
5525		40.63	9.69	0	38.8		-10	55
5545		40.92	9.69	0	38.8		-10	55
5565		41.4	9.69	0	38.8		-10	55
5580		41.4	9.69	0	38.8		-10	55
5585		41.63	9.69	0	38.8		-10	55
5605		41.6	9.69	0	38.8		-10	55
5625		41.58	9.69	0	38.8		-10	55
5645		41.83	9.69	0	38.8		-10	55
5665		42.27	9.69	0	38.8		-10	55
5685		42.3	9.69	0	38.8		-10	55
5705		42.42	9.69	0	38.8		-10	55
5725		42.44	9.69	0	38.8		-10	55
5745		42.83	9.69	0	38.8		-10	55
5765		43.13	9.69	0	38.8		-10	55
5770		43.13	9.53	0	38.8		-10	55
5785		43.21	9.53	0	38.8		-10	55
5805		43.52	9.53	0	38.8		-10	55
5825		43.23	9.53	0	38.8		-10	55
5830		43.23	9.53	0	38.8		-10	55
5845		43.65	9.53	0	38.8		-10	55
5865		43.98	9.53	0	38.8		-10	55
5885		44.11	9.53	0	38.8		-10	55
5895		44.11	9.53	0	38.8		-10	55
5905		44.02	9.53	0	38.8		-10	55
5925		44.11	9.53	0	38.8		-10	55
5945		44.45	9.53	0	38.8		-10	55
5955		44.45	9.53	0	38.8		-10	55
5965		44.95	9.53	0	38.8		-10	55
5985		44.93	9.53	0	38.8		-10	55
6005		44.97	9.53	0	38.8		-10	55
6020		44.97	9.53	0	38.8		-10	55
6025		44.83	9.53	0	38.8		-10	55
6045		45.15	9.53	0	38.8		-10	55
6065		45.61	9.53	0	38.8		-10	55
6080		45.61	9.53	0	38.8		-10	55
6085		45.91	9.53	0	38.8		-10	55
6105		45.67	9.53	0	38.8		-10	55
6125		45.69	9.53	0	38.8		-10	55
6145		46.12	9.53	0	38.8		-10	55
6165		46.29	9.53	0	38.8		-10	55
6185		46.41	9.53	0	38.8		-10	55
6205		46.52	9.53	0	38.8		-10	55
6225		46.53	9.53	0	38.8		-10	55
6245		46.71	9.53	0	38.8		-10	55
6265		47.03	9.53	0	38.8		-10	55
6270		47.03	9.6	0	38.8		-10	55
6285		47.19	9.6	0	38.8		-10	55
6305		47.28	9.6	0	38.8		-10	55
6325		47.15	9.6	0	38.8		-10	55
6330		47.15	9.6	0	38.8		-10	55
6345		47.42	9.6	0	38.8		-10	55
6365		47.61	9.6	0	38.8		-10	55
6385		47.83	9.6	0	38.8		-10	55
6390		47.83	9.6	0	38.8		-10	55
6405		47.87	9.6	0	38.8		-10	55
6425		47.72	9.6	0	38.8		-10	55
6445		47.96	9.6	0	38.8		-10	55
6455		47.96	9.6	0	38.8		-10	55
6465		48.44	9.6	0	38.8		-10	55
6485		48.37	9.6	0	38.8		-10	55
6505		48.27	9.6	0	38.8		-10	55
6515		48.27	9.6	0	38.8		-10	55
6525		48.1	9.6	0	38.8		-10	55
6545		48.37	9.6	0	38.8		-10	55
6565		48.85	9.6	0	38.8		-10	55
6580		48.85	9.6	0	38.8		-10	55
6585		48.69	9.6	0	38.8		-10	55
6605		48.61	9.6	0	38.8		-10	55
6625		48.56	9.6	0	38.8		-10	55
6640		48.56	9.6	0	38.8		-10	55
6645		48.64	9.6	0	38.8		-10	55
6665		48.97	9.6	0	38.8		-10	55
6685		48.85	9.6	0	38.8		-10	55
6705		48.75	9.6	0	38.8		-10	55
6725		48.58	9.6	0	38.8		-10	55
6745		48.64	9.6	0	38.8		-10	55
6765		48.9	9.6	0	38.8		-10	55
6785		48.6	9.6	0	38.8		-10	55
6805		48.48	9.6	0	38.8		-10	55
6825		48.07	9.6	0	38.8		-10	55
6830		48.07	9.58	0	38.8		-10	55
6845		48.09	9.58	0	38.8		-10	55
6865		48.19	9.58	0	38.8		-10	55
6885		47.82	9.58	0	38.8		-10	55
6890		47.82	9.58	0	38.8		-10	55
6905		47.63	9.58	0	38.8		-10	55
6925		47.41	9.58	0	38.8		-10	55
6945		47.36	9.58	0	38.8		-10	55
6955		47.36	9.58	0	38.8		-10	55
6965		47.17	9.58	0	38.8		-10	55
6985		46.88	9.58	0	38.8		-10	55
7005		46.37	9.58	0	38.8		-10	55
7015		46.37	9.58	0	38.8		-10	55
7025		46.2	9.58	0	38.8		-10	55
7045		46.19	9.58	0	38.8		-10	55
7065		46.18	9.58	0	38.8		-10	55
7080		46.18	9.58	0	38.8		-10	55
7085		45.68	9.58	0	38.8		-10	55
7105		45.29	9.58	0	38.8		-10	55
7125		44.93	9.58	0	38.8		-10	55
7140		44.93	9.58	0	38.8		-10	55
7145		44.83	9.58	0	38.8		-10	55
7165		44.91	9.58	0	38.8		-10	55
7185		44.54	9.58	0	38.8		-10	55
7205		44.14	9.58	0	38.8		-10	55
7225		43.86	9.58	0	38.8		-10	55
7245		43.77	9.58	0	38.8		-10	55
7265		43.81	9.58	0	38.8		-10	55
7285		43.61	9.58	0	38.8		-10	55
7305		43.1	9.58	0	38.8		-10	55
7325		42.83	9.58	0	38.8		-10	55
7330		42.83	9.48	0	38.8		-10	55
7345		42.85	9.48	0	38.8		-10	55
7365		42.88	9.48	0	38.8		-10	55
7385		42.55	9.48	0	38.8		-10	55
7390		42.55	9.48	0	38.8		-10	55
7405		42.23	9.48	0	38.8		-10	55
7425		41.92	9.48	0	38.8		-10	55
7445		41.89	9.48	0	38.8		-10	55
7455		41.89	9.48	0	38.8		-10	55
7465		42.2	9.48	0	38.8		-10	55
7485		41.83	9.48	0	38.8		-10	55
7505		41.41	9.48	0	38.8		-10	55
7515		41.41	9.48	0	38.8		-10	55
7525		41.14	9.48	0	38.8		-10	55
7545		41.21	9.48	0	38.8		-10	55
7565		41.2	9.48	0	38.8		-10	55
7580		41.2	9.48	0	38.8		-10	55
7585		40.91	9.48	0	38.8		-10	55
7605		40.47	9.48	0	38.8		-10	55
7625		40.33	9.48	0	38.8		-10	55
7640		40.33	9.48	0	38.8		-10	55
7645		40.22	9.48	0	38.8		-10	55
7665		40.46	9.48	0	38.8		-10	55
7685		40.12	9.48	0	38.8		-10	55
7700		40.12	9.48	0	38.8		-10	55
7705		39.73	9.48	0	38.8		-10	55
7725		39.6	9.48	0	38.8		-10	55
7745		39.57	9.48	0	38.8		-10	55
7765		39.64	9.48	0	38.8		-10	55
7785		39.49	9.48	0	38.8		-10	55
7805		39.17	9.48	0	38.8		-10	55
7825		39.09	9.48	0	38.8		-10	55
7830		39.09	9.55	0	38.8		-10	55
7845		39.22	9.55	0	38.8		-10	55
7865		39.41	9.55	0	38.8		-10	55
7885		39.25	9.55	0	38.8		-10	55
7890		39.25	9.55	0	38.8		-10	55
7905		38.86	9.55	0	38.8		-10	55
7925		38.95	9.55	0	38.8		-10	55
7945		39.18	9.55	0	38.8		-10	55
7950		39.18	9.55	0	38.8		-10	55
7965		39.16	9.55	0	38.8		-10	55
7985		39.06	9.55	0	38.8		-10	55
8005		38.79	9.55	0	38.8		-10	55
8015		38.79	9.55	0	38.8		-10	55
8025		38.84	9.55	0	38.8		-10	55
8045		39.08	9.55	0	38.8		-10	55
8065		39.03	9.55	0	38.8		-10	55
8075		39.03	9.55	0	38.8		-10	55
8085		39.15	9.55	0	38.8		-10	55
8105		38.88	9.55	0	38.8		-10	55
8125		39.11	9.55	0	38.8		-10	55
8140		39.11	9.55	0	38.8		-10	55
8145		39.38	9.55	0	38.8		-10	55
8165		39.55	9.55	0	38.8		-10	55
8185		39.4	9.55	0	38.8		-10	55
8200		39.4	9.55	0	38.8		-10	55
8205		39.47	9.55	0	38.8		-10	55
8225		39.57	9.55	0	38.8		-10	55
8245		39.97	9.55	0	38.8		-10	55
8265		40.21	9.55	0	38.8		-10	55
8285		40.22	9.55	0	38.8		-10	55
8305		40.11	9.55	0	38.8		-10	55
8325		40.29	9.55	0	38.8		-10	55
8345		40.77	9.55	0	38.8		-10	55
8365		41.15	9.55	0	38.8		-10	55
8385		41.1	9.55	0	38.8		-10	55
8390		41.1	9.55	0	38.8		-10	55
8405		41.04	9.55	0	38.8		-10	55
8425		41.29	9.55	0	38.8		-10	55
8445		41.74	9.55	0	38.8		-10	55
8450		41.74	9.55	0	38.8		-10	55
8465		42	9.55	0	38.8		-10	55
8485		42.16	9.55	0	38.8		-10	55
8505		42.09	9.55	0	38.8		-10	55
8515		42.09	9.55	0	38.8		-10	55
8525		42.44	9.55	0	38.8		-10	55
8545		42.83	9.55	0	38.8		-10	55
8565		43.22	9.55	0	38.8		-10	55
8575		43.22	9.55	0	38.8		-10	55
8585		43.12	9.55	0	38.8		-10	55
8605		43.23	9.55	0	38.8		-10	55
8625		43.51	9.55	0	38.8		-10	55
8640		43.51	9.55	0	38.8		-10	55
8645		43.87	9.55	0	38.8		-10	55
8665		44.19	9.55	0	38.8		-10	55
8685		44.18	9.55	0	38.8		-10	55
8700		44.18	9.55	0	38.8		-10	55
8705		44.36	9.55	0	38.8		-10	55
8725		44.5	9.55	0	38.8		-10	55
8745		44.93	9.55	0	38.8		-10	55
8765		45.06	9.55	0	38.8		-10	55
8785		45.14	9.55	0	38.8		-10	55
8805		45.19	9.55	0	38.8		-10	55
8825		45.6	9.55	0	38.8		-10	55
8845		45.91	9.55	0	38.8		-10	55
8865		46.05	9.55	0	38.8		-10	55
8885		46.15	9.55	0	38.8		-10	55
8890		46.15	9.43	0	38.8		-10	55
8905		45.95	9.43	0	38.8		-10	55
8925		46.42	9.43	0	38.8		-10	55
8945		46.71	9.43	0	38.8		-10	55
8950		46.71	9.43	0	38.8		-10	55
8965		46.84	9.43	0	38.8		-10	55
8985		47.02	9.43	0	38.8		-10	55
9005		46.93	9.43	0	38.8		-10	55
9010		46.93	9.43	0	38.8		-10	55
9025		47.11	9.43	0	38.8		-10	55
9045		47.72	9.43	0	38.8		-10	55
9065		47.88	9.43	0	38.8		-10	55
9075		47.88	9.43	0	38.8		-10	55
9085		47.8	9.43	0	38.8		-10	55
9105		47.73	9.43	0	38.8		-10	55
9125		48.11	9.43	0	38.8		-10	55
9140		48.11	9.43	0	38.8		-10	55
9145		48.34	9.43	0	38.8		-10	55
9165		48.69	9.43	0	38.8		-10	55
9185		48.55	9.43	0	38.8		-10	55
9200		48.55	9.43	0	38.8		-10	55
9205		48.43	9.43	0	38.8		-10	55
9225		48.51	9.43	0	38.8		-10	55
9245		48.9	9.43	0	38.8		-10	55
9265		49.06	9.43	0	38.8		-10	55
9285		48.97	9.43	0	38.8		-10	55
9305		48.8	9.43	0	38.8		-10	55
9325		48.93	9.43	0	38.8		-10	55
9345		49.34	9.43	0	38.8		-10	55
9365		49.36	9.43	0	38.8		-10	55
9385		49.11	9.43	0	38.8		-10	55
9405		49.14	9.43	0	38.8		-10	55
9425		49.03	9.43	0	38.8		-10	55
9445		49.09	9.43	0	38.8		-10	55
9450		49.09	9.52	0	38.8		-10	55
9465		48.94	9.52	0	38.8		-10	55
9485		48.86	9.52	0	38.8		-10	55
9505		48.34	9.52	0	38.8		-10	55
9510		48.34	9.52	0	38.8		-10	55
9525		48.43	9.52	0	38.8		-10	55
9545		48.45	9.52	0	38.8		-10	55
9565		48.25	9.52	0	38.8		-10	55
9575		48.25	9.52	0	38.8		-10	55
9585		47.88	9.52	0	38.8		-10	55
9605		47.56	9.52	0	38.8		-10	55
9625		47.34	9.52	0	38.8		-10	55
9635		47.34	9.52	0	38.8		-10	55
9645		47.46	9.52	0	38.8		-10	55
9665		47.26	9.52	0	38.8		-10	55
9685		46.63	9.52	0	38.8		-10	55
9700		46.63	9.52	0	38.8		-10	55
9705		46.18	9.52	0	38.8		-10	55
9725		46.24	9.52	0	38.8		-10	55
9745		46.02	9.52	0	38.8		-10	55
9760		46.02	9.52	0	38.8		-10	55
9765		46	9.52	0	38.8		-10	55
9785		45.36	9.52	0	38.8		-10	55
9805		45.02	9.52	0	38.8		-10	55
9825		44.95	9.52	0	38.8		-10	55
9845		45.05	9.52	0	38.8		-10	55
9865		44.92	9.52	0	38.8		-10	55
9885		44.35	9.52	0	38.8		-10	55
9905		43.95	9.52	0	38.8		-10	55
9925		44.07	9.52	0	38.8		-10	55
9945		43.95	9.52	0	38.8		-10	55
9950		43.95	9.5	0	38.8		-10	55
9965		43.72	9.5	0	38.8		-10	55
9985		43.26	9.5	0	38.8		-10	55
10005		43.07	9.5	0	38.8		-10	55
10010		43.07	9.5	0	38.8		-10	55
10025		43.09	9.5	0	38.8		-10	55
10045		43.06	9.5	0	38.8		-10	55
10065		42.71	9.5	0	38.8		-10	55
10075		42.71	9.5	0	38.8		-10	55
10085		42.48	9.5	0	38.8		-10	55
10105		42.21	9.5	0	38.8		-10	55
10125		42.16	9.5	0	38.8		-10	55
10135		42.16	9.5	0	38.8		-10	55
10145		42.15	9.5	0	38.8		-10	55
10165		42.11	9.5	0	38.8		-10	55
10185		41.68	9.5	0	38.8		-10	55
10200		41.68	9.5	0	38.8		-10	55
10205		41.35	9.5	0	38.8		-10	55
10225		41.25	9.5	0	38.8		-10	55
10245		41.38	9.5	0	38.8		-10	55
10260		41.38	9.5	0	38.8		-10	55
10265		41.25	9.5	0	38.8		-10	55
10285		40.91	9.5	0	38.8		-10	55
10305		40.49	9.5	0	38.8		-10	55
10325		40.45	9.5	0	38.8		-10	55
10345		40.53	9.5	0	38.8		-10	55
10365		40.27	9.5	0	38.8		-10	55
10385		40.05	9.5	0	38.8		-10	55
10405		39.83	9.5	0	38.8		-10	55
10425		39.77	9.5	0	38.8		-10	55
10445		39.92	9.5	0	38.8		-10	55
10450		39.92	9.6	0	38.8		-10	55
10465		39.78	9.6	0	38.8		-10	55
10485		39.59	9.6	0	38.8		-10	55
10505		39.22	9.6	0	38.8		-10	55
10510		39.22	9.6	0	38.8		-10	55
10525		39.46	9.6	0	38.8		-10	55
10545		39.53	9.6	0	38.8		-10	55
10565		39.41	9.6	0	38.8		-10	55
10575		39.41	9.6	0	38.8		-10	55
10585		39.11	9.6	0	38.8		-10	55
10605		39.21	9.6	0	38.8		-10	55
10625		39.1	9.6	0	38.8		-10	55
10635		39.1	9.6	0	38.8		-10	55
10645		39.23	9.6	0	38.8		-10	55
10665		39.44	9.6	0	38.8		-10	55
10685		39.05	9.6	0	38.8		-10	55
10695		39.05	9.6	0	38.8		-10	55
10705		38.89	9.6	0	38.8		-10	55
10725		39.1	9.6	0	38.8		-10	55
10745		39.25	9.6	0	38.8		-10	55
10760		39.25	9.6	0	38.8		-10	55
10765		39.14	9.6	0	38.8		-10	55
10785		39.02	9.6	0	38.8		-10	55
10805		38.89	9.6	0	38.8		-10	55
10820		38.89	9.6	0	38.8		-10	55
10825		39.09	9.6	0	38.8		-10	55
10845		39.24	9.6	0	38.8		-10	55
10865		39.42	9.6	0	38.8		-10	55
10885		39.03	9.6	0	38.8		-10	55
10905		39	9.6	0	38.8		-10	55
10925		39.31	9.6	0	38.8		-10	55
10945		39.56	9.6	0	38.8		-10	55
10965		39.66	9.6	0	38.8		-10	55
10985		39.42	9.6	0	38.8		-10	55
11005		39.65	9.6	0	38.8		-10	55
11010		39.65	9.53	0	38.8		-10	55
11025		39.87	9.53	0	38.8		-10	55
11045		40.24	9.53	0	38.8		-10	55
11065		40.32	9.53	0	38.8		-10	55
11070		40.32	9.53	0	38.8		-10	55
11085		40.15	9.53	0	38.8		-10	55
11105		40.28	9.53	0	38.8		-10	55
11125		40.78	9.53	0	38.8		-10	55
11135		40.78	9.53	0	38.8		-10	55
11145		41	9.53	0	38.8		-10	55
11165		41.2	9.53	0	38.8		-10	55
11185		41.2	9.53	0	38.8		-10	55
11195		41.2	9.53	0	38.8		-10	55
11205		41.28	9.53	0	38.8		-10	55
11225		41.6	9.53	0	38.8		-10	55
11245		42.08	9.53	0	38.8		-10	55
11260		42.08	9.53	0	38.8		-10	55
11265		42.17	9.53	0	38.8		-10	55
11285		42.13	9.53	0	38.8		-10	55
11305		42.32	9.53	0	38.8		-10	55
11320		42.32	9.53	0	38.8		-10	55
11325		42.82	9.53	0	38.8		-10	55
11345		43.04	9.53	0	38.8		-10	55
11365		43.18	9.53	0	38.8		-10	55
11385		43.31	9.53	0	38.8		-10	55
11405		43.74	9.53	0	38.8		-10	55
11425		43.79	9.53	0	38.8		-10	55
11445		44.31	9.53	0	38.8		-10	55
11465		44.45	9.53	0	38.8		-10	55
11485		44.34	9.53	0	38.8		-10	55
11505		44.33	9.53	0	38.8		-10	55
11510		44.33	9.7	0	38.8		-10	55
11525		44.86	9.7	0	38.8		-10	55
11545		45.26	9.7	0	38.8		-10	55
11565		45.37	9.7	0	38.8		-10	55
11570		45.37	9.7	0	38.8		-10	55
11585		45.22	9.7	0	38.8		-10	55
11605		45.27	9.7	0	38.8		-10	55
11625		45.69	9.7	0	38.8		-10	55
11635		45.69	9.7	0	38.8		-10	55
11645		46.2	9.7	0	38.8		-10	55
11665		46.19	9.7	0	38.8		-10	55
11685		46.23	9.7	0	38.8		-10	55
11695		46.23	9.7	0	38.8		-10	55
11705		46.48	9.7	0	38.8		-10	55
11725		46.88	9.7	0	38.8		-10	55
11745		47.15	9.7	0	38.8		-10	55
11760		47.15	9.7	0	38.8		-10	55
11765		47.29	9.7	0	38.8		-10	55
11785		47.04	9.7	0	38.8		-10	55
11805		47.34	9.7	0	38.8		-10	55
11825		47.77	9.7	0	38.8		-10	55
11830		47.77	9.7	0	38.8		-10	55
11845		48.12	9.7	0	38.8		-10	55
11865		48.2	9.7	0	38.8		-10	55
11885		47.96	9.7	0	38.8		-10	55
11905		48.27	9.7	0	38.8		-10	55
11925		48.44	9.7	0	38.8		-10	55
11945		48.63	9.7	0	38.8		-10	55
11965		48.67	9.7	0	38.8		-10	55
11985		48.53	9.7	0	38.8		-10	55
12005		48.55	9.7	0	38.8		-10	55
12025		48.97	9.7	0	38.8		-10	55
12045		49.16	9.7	0	38.8		-10	55
12065		49.04	9.7	0	38.8		-10	55
12070		49.04	9.5	0	38.8		-10	55
12085		48.78	9.5	0	38.8		-10	55
12105		49.02	9.5	0	38.8		-10	55
12125		49.18	9.5	0	38.8		-10	55
12130		49.18	9.5	0	38.8		-10	55
12145		49.39	9.5	0	38.8		-10	55
12165		49.09	9.5	0	38.8		-10	55
12185		48.9	9.5	0	38.8		-10	55
12195		48.9	9.5	0	38.8		-10	55
12205		48.78	9.5	0	38.8		-10	55
12225		48.88	9.5	0	38.8		-10	55
12245		48.84	9.5	0	38.8		-10	55
12255		48.84	9.5	0	38.8		-10	55
12265		48.62	9.5	0	38.8		-10	55
12285		48.14	9.5	0	38.8		-10	55
12305		48.09	9.5	0	38.8		-10	55
12320		48.09	9.5	0	38.8		-10	55
12325		48.12	9.5	0	38.8		-10	55
12345		47.97	9.5	0	38.8		-10	55
12365		47.73	9.5	0	38.8		-10	55
12380		47.73	9.5	0	38.8		-10	55
12385		47.19	9.5	0	38.8		-10	55
12405		47.03	9.5	0	38.8		-10	55
12425		47.04	9.5	0	38.8		-10	55
12445		46.86	9.5	0	38.8		-10	55
12465		46.38	9.5	0	38.8		-10	55
12485		46.23	9.5	0	38.8		-10	55
12505		45.93	9.5	0	38.8		-10	55
12525		45.85	9.5	0	38.8		-10	55
12545		45.65	9.5	0	38.8		-10	55
12565		45.27	9.5	0	38.8		-10	55
12570		45.27	9.7	0	38.8		-10	55
12585		44.8	9.7	0	38.8		-10	55
12605		44.74	9.7	0	38.8		-10	55
12625		44.61	9.7	0	38.8		-10	55
12630		44.61	9.7	0	38.8		-10	55
12645		44.69	9.7	0	38.8		-10	55
12665		44.23	9.7	0	38.8		-10	55
12685		43.82	9.7	0	38.8		-10	55
12695		43.82	9.7	0	38.8		-10	55
12705		43.74	9.7	0	38.8		-10	55
12725		43.84	9.7	0	38.8		-10	55
12745		43.67	9.7	0	38.8		-10	55
12755		43.67	9.7	0	38.8		-10	55
12765		43.36	9.7	0	38.8		-10	55
12785		42.97	9.7	0	38.8		-10	55
12805		42.7	9.7	0	38.8		-10	55
12820		42.7	9.7	0	38.8		-10	55
12825		42.83	9.7	0	38.8		-10	55
12845		42.67	9.7	0	38.8		-10	55
12865		42.53	9.7	0	38.8		-10	55
12880		42.53	9.7	0	38.8		-10	55
12885		42.01	9.7	0	38.8		-10	55
12905		41.94	9.7	0	38.8		-10	55
12925		41.98	9.7	0	38.8		-10	55
12945		41.8	9.7	0	38.8		-10	55
12965		41.42	9.7	0	38.8		-10	55
12985		41.25	9.7	0	38.8		-10	55
13005		41.08	9.7	0	38.8		-10	55
13025		41.23	9.7	0	38.8		-10	55
13045		41.06	9.7	0	38.8		-10	55
13065		40.86	9.7	0	38.8		-10	55
13070		40.86	9.79	0	38.8		-10	55
13085		40.41	9.79	0	38.8		-10	55
13105		40.27	9.79	0	38.8		-10	55
13125		40.5	9.79	0	38.8		-10	55
13130		40.5	9.79	0	38.8		-10	55
13145		40.32	9.79	0	38.8		-10	55
13165		40.05	9.79	0	38.8		-10	55
13185		39.49	9.79	0	38.8		-10	55
13195		39.49	9.79	0	38.8		-10	55
13205		39.51	9.79	0	38.8		-10	55
13225		39.66	9.79	0	38.8		-10	55
13245		39.64	9.79	0	38.8		-10	55
13255		39.64	9.79	0	38.8		-10	55
13265		39.56	9.79	0	38.8		-10	55
13285		39.21	9.79	0	38.8		-10	55
13305		39.19	9.79	0	38.8		-10	55
13315		39.19	9.79	0	38.8		-10	55
13325		39.42	9.79	0	38.8		-10	55
13345		39.49	9.79	0	38.8		-10	55
13365		39.23	9.79	0	38.8		-10	55
13380		39.23	9.79	0	38.8		-10	55
13385		39.01	9.79	0	38.8		-10	55
13405		39.19	9.79	0	38.8		-10	55
13425		39.38	9.79	0	38.8		-10	55
13445		39.24	9.79	0	38.8		-10	55
13465		39.07	9.79	0	38.8		-10	55
13485		38.84	9.79	0	38.8		-10	55
13505		39.11	9.79	0	38.8		-10	55
13525		39.14	9.79	0	38.8		-10	55
13545		39.26	9.79	0	38.8		-10	55
13565		39.06	9.79	0	38.8		-10	55
13585		38.91	9.79	0	38.8		-10	55
13605		39.07	9.79	0	38.8		-10	55
13625		39.36	9.79	0	38.8		-10	55
13630		39.36	9.85	0	38.8		-10	55
13645		39.39	9.85	0	38.8		-10	55
13665		39.39	9.85	0	38.8		-10	55
13685		39.13	9.85	0	38.8		-10	55
13690		39.13	9.85	0	38.8		-10	55
13705		39.3	9.85	0	38.8		-10	55
13725		39.52	9.85	0	38.8		-10	55
13745		39.76	9.85	0	38.8		-10	55
13755		39.76	9.85	0	38.8		-10	55
13765		39.7	9.85	0	38.8		-10	55
13785		39.47	9.85	0	38.8		-10	55
13805		39.85	9.85	0	38.8		-10	55
13815		39.85	9.85	0	38.8		-10	55
13825		40.32	9.85	0	38.8		-10	55
13845		40.3	9.85	0	38.8		-10	55
13865		40.29	9.85	0	38.8		-10	55
13880		40.29	9.85	0	38.8		-10	55
13885		40.38	9.85	0	38.8		-10	55
13905		40.75	9.85	0	38.8		-10	55
13925		41.08	9.85	0	38.8		-10	55
13940		41.08	9.85	0	38.8		-10	55
13945		41.37	9.85	0	38.8		-10	55
13965		41.38	9.85	0	38.8		-10	55
13985		41.24	9.85	0	38.8		-10	55
14005		41.67	9.85	0	38.8		-10	55
14025		42.2	9.85	0	38.8		-10	55
14045		42.31	9.85	0	38.8		-10	55
14065		42.34	9.85	0	38.8		-10	55
14085		42.32	9.85	0	38.8		-10	55
14105		42.8	9.85	0	38.8		-10	55
14125		43.15	9.85	0	38.8		-10	55
14130		43.15	10.02	0	38.8		-10	55
14145		43.4	10.02	0	38.8		-10	55
14165		43.5	10.02	0	38.8		-10	55
14185		43.55	10.02	0	38.8		-10	55
14190		43.55	10.02	0	38.8		-10	55
14205		43.89	10.02	0	38.8		-10	55
14225		44.14	10.02	0	38.8		-10	55
14245		44.31	10.02	0	38.8		-10	55
14255		44.31	10.02	0	38.8		-10	55
14265		44.39	10.02	0	38.8		-10	55
14285		44.29	10.02	0	38.8		-10	55
14305		44.87	10.02	0	38.8		-10	55
14315		44.87	10.02	0	38.8		-10	55
14325		45.39	10.02	0	38.8		-10	55
14345		45.44	10.02	0	38.8		-10	55
14365		45.34	10.02	0	38.8		-10	55
14380		45.34	10.02	0	38.8		-10	55
14385		45.45	10.02	0	38.8		-10	55
14405		45.99	10.02	0	38.8		-10	55
14425		46.35	10.02	0	38.8		-10	55
14440		46.35	10.02	0	38.8		-10	55
14445		46.53	10.02	0	38.8		-10	55
14465		46.38	10.02	0	38.8		-10	55
14485		46.38	10.02	0	38.8		-10	55
14505		46.78	10.02	0	38.8		-10	55
14525		47.29	10.02	0	38.8		-10	55
14545		47.31	10.02	0	38.8		-10	55
14565		47.35	10.02	0	38.8		-10	55
14585		47.36	10.02	0	38.8		-10	55
14605		47.83	10.02	0	38.8		-10	55
14625		48.2	10.02	0	38.8		-10	55
14630		48.2	9.75	0	38.8		-10	55
14645		48.16	9.75	0	38.8		-10	55
14665		48.16	9.75	0	38.8		-10	55
14685		48	9.75	0	38.8		-10	55
14690		48	9.75	0	38.8		-10	55
14705		48.38	9.75	0	38.8		-10	55
14725		48.68	9.75	0	38.8		-10	55
14745		48.69	9.75	0	38.8		-10	55
14755		48.69	9.75	0	38.8		-10	55
14765		48.52	9.75	0	38.8		-10	55
14785		48.69	9.75	0	38.8		-10	55
14805		48.72	9.75	0	38.8		-10	55
14815		48.72	9.75	0	38.8		-10	55
14825		49.06	9.75	0	38.8		-10	55
14845		48.96	9.75	0	38.8		-10	55
14865		48.77	9.75	0	38.8		-10	55
14875		48.77	9.75	0	38.8		-10	55
14885		48.59	9.75	0	38.8		-10	55
14905		48.99	9.75	0	38.8		-10	55
14925		49.2	9.75	0	38.8		-10	55
14940		49.2	9.75	0	38.8		-10	55
14945		49.1	9.75	0	38.8		-10	55
14965		48.75	9.75	0	38.8		-10	55
14985		48.55	9.75	0	38.8		-10	55
15000		48.55	9.75	0	38.8		-10	55
15005		48.73	9.75	0	38.8		-10	55
15025		48.77	9.75	0	38.8		-10	55
15045		48.56	9.75	0	38.8		-10	55
15065		48.09	9.75	0	38.8		-10	55
15085		47.88	9.75	0	38.8		-10	55
15105		48.07	9.75	0	38.8		-10	55
15125		48.06	9.75	0	38.8		-10	55
15145		47.76	9.75	0	38.8		-10	55
15165		47.35	9.75	0	38.8		-10	55
15185		46.99	9.75	0	38.8		-10	55
15190		46.99	9.87	0	38.8		-10	55
15205		46.95	9.87	0	38.8		-10	55
15225		46.89	9.87	0	38.8		-10	55
15245		46.76	9.87	0	38.8		-10	55
15250		46.76	9.87	0	38.8		-10	55
15265		46.22	9.87	0	38.8		-10	55
15285		46.14	9.87	0	38.8		-10	55
15305		45.8	9.87	0	38.8		-10	55
15315		45.8	9.87	0	38.8		-10	55
15325		45.85	9.87	0	38.8		-10	55
15345		45.44	9.87	0	38.8		-10	55
15365		45.12	9.87	0	38.8		-10	55
15375		45.12	9.87	0	38.8		-10	55
15385		44.76	9.87	0	38.8		-10	55
15405		44.75	9.87	0	38.8		-10	55
15425		44.61	9.87	0	38.8		-10	55
15440		44.61	9.87	0	38.8		-10	55
15445		44.38	9.87	0	38.8		-10	55
15465		44.04	9.87	0	38.8		-10	55
15485		43.85	9.87	0	38.8		-10	55
15500		43.85	9.87	0	38.8		-10	55
15505		43.89	9.87	0	38.8		-10	55
15525		43.74	9.87	0	38.8		-10	55
15545		43.57	9.87	0	38.8		-10	55
15565		43.06	9.87	0	38.8		-10	55
15585		42.77	9.87	0	38.8		-10	55
15605		42.93	9.87	0	38.8		-10	55
15625		42.82	9.87	0	38.8		-10	55
15645		42.52	9.87	0	38.8		-10	55
15665		42.08	9.87	0	38.8		-10	55
15685		41.9	9.87	0	38.8		-10	55
15690		41.9	9.97	0	38.8		-10	55
15705		41.92	9.97	0	38.8		-10	55
15725		42.04	9.97	0	38.8		-10	55
15745		41.71	9.97	0	38.8		-10	55
15750		41.71	9.97	0	38.8		-10	55
15765		41.29	9.97	0	38.8		-10	55
15785		41.15	9.97	0	38.8		-10	55
15805		41.25	9.97	0	38.8		-10	55
15815		41.25	9.97	0	38.8		-10	55
15825		41.13	9.97	0	38.8		-10	55
15845		41	9.97	0	38.8		-10	55
15865		40.65	9.97	0	38.8		-10	55
15875		40.65	9.97	0	38.8		-10	55
15885		40.38	9.97	0	38.8		-10	55
15905		40.37	9.97	0	38.8		-10	55
15925		40.41	9.97	0	38.8		-10	55
15940		40.41	9.97	0	38.8		-10	55
15945		40.17	9.97	0	38.8		-10	55
15965		39.69	9.97	0	38.8		-10	55
15985		39.5	9.97	0	38.8		-10	55
16000		39.5	9.97	0	38.8		-10	55
16005		39.73	9.97	0	38.8		-10	55
16025		39.65	9.97	0	38.8		-10	55
16045		39.56	9.97	0	38.8		-10	55
16065		39.14	9.97	0	38.8		-10	55
16085		39.16	9.97	0	38.8		-10	55
16105		39.26	9.97	0	38.8		-10	55
16125		39.28	9.97	0	38.8		-10	55
16145		39.29	9.97	0	38.8		-10	55
16165		38.88	9.97	0	38.8		-10	55
16185		38.94	9.97	0	38.8		-10	55
16205		39.16	9.97	0	38.8		-10	55
16225		39.11	9.97	0	38.8		-10	55
16245		39	9.97	0	38.8		-10	55
16250		39	10.04	0	38.8		-10	55
16265		38.84	10.04	0	38.8		-10	55
16285		38.72	10.04	0	38.8		-10	55
16305		39.08	10.04	0	38.8		-10	55
16310		39.08	10.04	0	38.8		-10	55
16325		39.14	10.04	0	38.8		-10	55
16345		39.19	10.04	0	38.8		-10	55
16365		38.75	10.04	0	38.8		-10	55
16375		38.75	10.04	0	38.8		-10	55
16385		39.03	10.04	0	38.8		-10	55
16405		39.19	10.04	0	38.8		-10	55
16425		39.39	10.04	0	38.8		-10	55
16435		39.39	10.04	0	38.8		-10	55
16445		39.32	10.04	0	38.8		-10	55
16465		39.15	10.04	0	38.8		-10	55
16485		39.28	10.04	0	38.8		-10	55
16500		39.28	10.04	0	38.8		-10	55
16505		39.66	10.04	0	38.8		-10	55
16525		40	10.04	0	38.8		-10	55
16545		39.95	10.04	0	38.8		-10	55
16560		39.95	10.04	0	38.8		-10	55
16565		39.93	10.04	0	38.8		-10	55
16585		40.02	10.04	0	38.8		-10	55
16605		40.57	10.04	0	38.8		-10	55
16625		40.87	10.04	0	38.8		-10	55
16645		40.76	10.04	0	38.8		-10	55
16665		40.77	10.04	0	38.8		-10	55
16685		41.02	10.04	0	38.8		-10	55
16705		41.38	10.04	0	38.8		-10	55
16725		41.82	10.04	0	38.8		-10	55
16745		41.92	10.04	0	38.8		-10	55
16750		41.92	10.11	0	38.8		-10	55
16765		41.84	10.11	0	38.8		-10	55
16785		42.04	10.11	0	38.8		-10	55
16805		42.64	10.11	0	38.8		-10	55
16810		42.64	10.11	0	38.8		-10	55
16825		42.81	10.11	0	38.8		-10	55
16845		43.02	10.11	0	38.8		-10	55
16865		42.78	10.11	0	38.8		-10	55
16875		42.78	10.11	0	38.8		-10	55
16885		43.18	10.11	0	38.8		-10	55
16905		43.66	10.11	0	38.8		-10	55
16925		43.98	10.11	0	38.8		-10	55
16945		43.96	10.11	0	38.8		-10	55
16950		43.96	10.11	0	38.8		-10	55
16965		44.06	10.11	0	38.8		-10	55
16985		44.29	10.11	0	38.8		-10	55
17000		44.29	10.11	0	38.8		-10	55
17005		44.77	10.11	0	38.8		-10	55
17025		45.03	10.11	0	38.8		-10	55
17045		45	10.11	0	38.8		-10	55
17060		45	10.11	0	38.8		-10	55
17065		44.99	10.11	0	38.8		-10	55
17085		45.27	10.11	0	38.8		-10	55
17105		45.61	10.11	0	38.8		-10	55
17125		46.05	10.11	0	38.8		-10	55
17145		46.03	10.11	0	38.8		-10	55
17165		45.85	10.11	0	38.8		-10	55
17185		46.12	10.11	0	38.8		-10	55
17205		46.68	10.11	0	38.8		-10	55
17225		46.91	10.11	0	38.8		-10	55
17245		46.86	10.11	0	38.8		-10	55
17250		46.86	10.36	0	38.8		-10	55
17265		46.87	10.36	0	38.8		-10	55
17285		47.25	10.36	0	38.8		-10	55
17305		47.49	10.36	0	38.8		-10	55
17310		47.49	10.36	0	38.8		-10	55
17325		47.77	10.36	0	38.8		-10	55
17345		47.75	10.36	0	38.8		-10	55
17365		47.56	10.36	0	38.8		-10	55
17375		47.56	10.36	0	38.8		-10	55
17385		47.94	10.36	0	38.8		-10	55
17405		48.47	10.36	0	38.8		-10	55
17425		48.5	10.36	0	38.8		-10	55
17435		48.5	10.36	0	38.8		-10	55
17445		48.3	10.36	0	38.8		-10	55
17465		48.3	10.36	0	38.8		-10	55
17485		48.3	10.36	0	38.8		-10	55
17495		48.3	10.36	0	38.8		-10	55
17505		48.93	10.36	0	38.8		-10	55
17525		48.9	10.36	0	38.8		-10	55
17545		48.62	10.36	0	38.8		-10	55
17560		48.62	10.36	0	38.8		-10	55
17565		48.6	10.36	0	38.8		-10	55
17585		48.88	10.36	0	38.8		-10	55
17605		48.92	10.36	0	38.8		-10	55
17620		48.92	10.36	0	38.8		-10	55
17625		48.99	10.36	0	38.8		-10	55
17645		48.9	10.36	0	38.8		-10	55
17665		48.69	10.36	0	38.8		-10	55
17685		48.68	10.36	0	38.8		-10	55
17705		48.93	10.36	0	38.8		-10	55
17725		48.89	10.36	0	38.8		-10	55
17745		48.43	10.36	0	38.8		-10	55
17765		48.15	10.36	0	38.8		-10	55
17785		48.34	10.36	0	38.8		-10	55
17805		48.44	10.36	0	38.8		-10	55
17810		48.44	10.17	0	38.8		-10	55
17825		48.12	10.17	0	38.8		-10	55
17845		47.82	10.17	0	38.8		-10	55
17865		47.3	10.17	0	38.8		-10	55
17870		47.3	10.17	0	38.8		-10	55
17885		47.48	10.17	0	38.8		-10	55
17905		47.38	10.17	0	38.8		-10	55
17925		47.31	10.17	0	38.8		-10	55
17935		47.31	10.17	0	38.8		-10	55
17945		46.92	10.17	0	38.8		-10	55
17965		46.46	10.17	0	38.8		-10	55
17985		46.28	10.17	0	38.8		-10	55
17995		46.28	10.17	0	38.8		-10	55
18005		46.25	10.17	0	38.8		-10	55
18025		45.97	10.17	0	38.8		-10	55
18045		45.65	10.17	0	38.8		-10	55
18060		45.65	10.17	0	38.8		-10	55
18065		45.24	10.17	0	38.8		-10	55
18085		45.2	10.17	0	38.8		-10	55
18105		45.3	10.17	0	38.8		-10	55
18120		45.3	10.17	0	38.8		-10	55
18125		44.89	10.17	0	38.8		-10	55
18145		44.62	10.17	0	38.8		-10	55
18165		44.05	10.17	0	38.8		-10	55
18185		44.03	10.17	0	38.8		-10	55
18205		44.25	10.17	0	38.8		-10	55
18225		43.91	10.17	0	38.8		-10	55
18245		43.55	10.17	0	38.8		-10	55
18265		43.21	10.17	0	38.8		-10	55
18285		43.2	10.17	0	38.8		-10	55
18305		43.41	10.17	0	38.8		-10	55
18310		43.41	10.33	0	38.8		-10	55
18325		43.03	10.33	0	38.8		-10	55
18345		42.52	10.33	0	38.8		-10	55
18365		42.4	10.33	0	38.8		-10	55
18370		42.4	10.33	0	38.8		-10	55
18385		42.36	10.33	0	38.8		-10	55
18405		42.44	10.33	0	38.8		-10	55
18425		42.11	10.33	0	38.8		-10	55
18435		42.11	10.33	0	38.8		-10	55
18445		41.74	10.33	0	38.8		-10	55
18465		41.63	10.33	0	38.8		-10	55
18485		41.53	10.33	0	38.8		-10	55
18495		41.53	10.33	0	38.8		-10	55
18505		41.55	10.33	0	38.8		-10	55
18525		41.39	10.33	0	38.8		-10	55
18545		41.01	10.33	0	38.8		-10	55
18560		41.01	10.33	0	38.8		-10	55
18565		40.59	10.33	0	38.8		-10	55
18585		40.77	10.33	0	38.8		-10	55
18605		40.63	10.33	0	38.8		-10	55
18620		40.63	10.33	0	38.8		-10	55
18625		40.54	10.33	0	38.8		-10	55
18645		40.16	10.33	0	38.8		-10	55
18665		39.99	10.33	0	38.8		-10	55
18685		39.88	10.33	0	38.8		-10	55
18705		39.99	10.33	0	38.8		-10	55
18725		39.8	10.33	0	38.8		-10	55
18745		39.43	10.33	0	38.8		-10	55
18765		39.22	10.33	0	38.8		-10	55
18785		39.43	10.33	0	38.8		-10	55
18805		39.43	10.33	0	38.8		-10	55
18810		39.43	10.44	0	38.8		-10	55
18825		39.48	10.44	0	38.8		-10	55
18845		39.11	10.44	0	38.8		-10	55
18865		38.91	10.44	0	38.8		-10	55
18870		38.91	10.44	0	38.8		-10	55
18885		38.9	10.44	0	38.8		-10	55
18905		39.19	10.44	0	38.8		-10	55
18925		39.04	10.44	0	38.8		-10	55
18930		39.04	10.44	0	38.8		-10	55
18945		39.05	10.44	0	38.8		-10	55
18965		38.7	10.44	0	38.8		-10	55
18985		38.79	10.44	0	38.8		-10	55
18995		38.79	10.44	0	38.8		-10	55
19005		39	10.44	0	38.8		-10	55
19025		39.07	10.44	0	38.8		-10	55
19045		38.95	10.44	0	38.8		-10	55
19060		38.95	10.44	0	38.8		-10	55
19065		38.92	10.44	0	38.8		-10	55
19085		38.97	10.44	0	38.8		-10	55
19105		39.28	10.44	0	38.8		-10	55
19120		39.28	10.44	0	38.8		-10	55
19125		39.48	10.44	0	38.8		-10	55
19145		39.23	10.44	0	38.8		-10	55
19165		39.13	10.44	0	38.8		-10	55
19180		39.13	10.44	0	38.8		-10	55
19185		39.41	10.44	0	38.8		-10	55
19205		39.62	10.44	0	38.8		-10	55
19225		39.82	10.44	0	38.8		-10	55
19245		39.6	10.44	0	38.8		-10	55
19265		39.59	10.44	0	38.8		-10	55
19285		39.98	10.44	0	38.8		-10	55
19305		40.36	10.44	0	38.8		-10	55
19325		40.5	10.44	0	38.8		-10	55
19345		40.48	10.44	0	38.8		-10	55
19365		40.42	10.44	0	38.8		-10	55
19370		40.42	10.41	0	38.8		-10	55
19385		40.97	10.41	0	38.8		-10	55
19405		41.24	10.41	0	38.8		-10	55
19425		41.41	10.41	0	38.8		-10	55
19430		41.41	10.41	0	38.8		-10	55
19445		41.43	10.41	0	38.8		-10	55
19465		41.57	10.41	0	38.8		-10	55
19485		41.85	10.41	0	38.8		-10	55
19495		41.85	10.41	0	38.8		-10	55
19505		42.3	10.41	0	38.8		-10	55
19525		42.6	10.41	0	38.8		-10	55
19545		42.55	10.41	0	38.8		-10	55
19555		42.55	10.41	0	38.8		-10	55
19565		42.67	10.41	0	38.8		-10	55
19585		43.11	10.41	0	38.8		-10	55
19605		43.42	10.41	0	38.8		-10	55
19620		43.42	10.41	0	38.8		-10	55
19625		43.55	10.41	0	38.8		-10	55
19645		43.56	10.41	0	38.8		-10	55
19665		43.83	10.41	0	38.8		-10	55
19680		43.83	10.41	0	38.8		-10	55
19685		44.05	10.41	0	38.8		-10	55
19705		44.45	10.41	0	38.8		-10	55
19725		44.58	10.41	0	38.8		-10	55
19745		44.58	10.41	0	38.8		-10	55
19765		44.8	10.41	0	38.8		-10	55
19785		45.17	10.41	0	38.8		-10	55
19805		45.65	10.41	0	38.8		-10	55
19825		45.73	10.41	0	38.8		-10	55
19845		45.52	10.41	0	38.8		-10	55
19865		45.7	10.41	0	38.8		-10	55
19870		45.7	10.44	0	38.8		-10	55
19885		46.05	10.44	0	38.8		-10	55
19905		46.33	10.44	0	38.8		-10	55
19925		46.55	10.44	0	38.8		-10	55
19930		46.55	10.44	0	38.8		-10	55
19945		46.56	10.44	0	38.8		-10	55
19965		46.52	10.44	0	38.8		-10	55
19985		47.09	10.44	0	38.8		-10	55
19995		47.09	10.44	0	38.8		-10	55
20005		47.44	10.44	0	38.8		-10	55
20025		47.53	10.44	0	38.8		-10	55
20045		47.51	10.44	0	38.8		-10	55
20055		47.51	10.44	0	38.8		-10	55
20065		47.46	10.44	0	38.8		-10	55
20085		47.86	10.44	0	38.8		-10	55
20105		48.16	10.44	0	38.8		-10	55
20120		48.16	10.44	0	38.8		-10	55
20125		48.31	10.44	0	38.8		-10	55
20145		47.94	10.44	0	38.8		-10	55
20165		48.23	10.44	0	38.8		-10	55
20180		48.23	10.44	0	38.8		-10	55
20185		48.47	10.44	0	38.8		-10	55
20205		48.56	10.44	0	38.8		-10	55
20225		48.77	10.44	0	38.8		-10	55
20245		48.38	10.44	0	38.8		-10	55
20265		48.59	10.44	0	38.8		-10	55
20285		48.8	10.44	0	38.8		-10	55
20305		49.03	10.44	0	38.8		-10	55
20325		48.89	10.44	0	38.8		-10	55
20345		48.47	10.44	0	38.8		-10	55
20365		48.55	10.44	0	38.8		-10	55
20370		48.55	10.54	0	38.8		-10	55
20385		48.81	10.54	0	38.8		-10	55
20405		48.65	10.54	0	38.8		-10	55
20425		48.75	10.54	0	38.8		-10	55
20430		48.75	10.54	0	38.8		-10	55
20445		48.39	10.54	0	38.8		-10	55
20465		48.33	10.54	0	38.8		-10	55
20485		48.5	10.54	0	38.8		-10	55
20490		48.5	10.54	0	38.8		-10	55
20505		48.44	10.54	0	38.8		-10	55
20525		48	10.54	0	38.8		-10	55
20545		47.75	10.54	0	38.8		-10	55
20555		47.75	10.54	0	38.8		-10	55
20565		47.57	10.54	0	38.8		-10	55
20585		47.54	10.54	0	38.8		-10	55
20605		47.39	10.54	0	38.8		-10	55
20615		47.39	10.54	0	38.8		-10	55
20625		47.15	10.54	0	38.8		-10	55
20645		46.48	10.54	0	38.8		-10	55
20665		46.55	10.54	0	38.8		-10	55
20680		46.55	10.54	0	38.8		-10	55
20685		46.35	10.54	0	38.8		-10	55
20705		46.17	10.54	0	38.8		-10	55
20725		46.11	10.54	0	38.8		-10	55
20740		46.11	10.54	0	38.8		-10	55
20745		45.28	10.54	0	38.8		-10	55
20765		45.2	10.54	0	38.8		-10	55
20785		45.33	10.54	0	38.8		-10	55
20805		45.17	10.54	0	38.8		-10	55
20825		44.83	10.54	0	38.8		-10	55
20845		44.36	10.54	0	38.8		-10	55
20865		44.1	10.54	0	38.8		-10	55
20885		44.17	10.54	0	38.8		-10	55
20905		44.14	10.54	0	38.8		-10	55
20925		43.86	10.54	0	38.8		-10	55
20930		43.86	10.66	0	38.8		-10	55
20945		43.43	10.66	0	38.8		-10	55
20965		43.24	10.66	0	38.8		-10	55
20985		43.36	10.66	0	38.8		-10	55
20990		43.36	10.66	0	38.8		-10	55
21005		43.21	10.66	0	38.8		-10	55
21025		42.83	10.66	0	38.8		-10	55
21045		42.37	10.66	0	38.8		-10	55
21055		42.37	10.66	0	38.8		-10	55
21065		42.41	10.66	0	38.8		-10	55
21085		42.31	10.66	0	38.8		-10	55
21105		42.39	10.66	0	38.8		-10	55
21115		42.39	10.66	0	38.8		-10	55
21125		42.11	10.66	0	38.8		-10	55
21145		41.61	10.66	0	38.8		-10	55
21165		41.47	10.66	0	38.8		-10	55
21180		41.47	10.66	0	38.8		-10	55
21185		41.69	10.66	0	38.8		-10	55
21205		41.48	10.66	0	38.8		-10	55
21225		41.31	10.66	0	38.8		-10	55
21240		41.31	10.66	0	38.8		-10	55
21245		40.77	10.66	0	38.8		-10	55
21265		40.7	10.66	0	38.8		-10	55
21285		40.67	10.66	0	38.8		-10	55
21305		40.65	10.66	0	38.8		-10	55
21325		40.35	10.66	0	38.8		-10	55
21345		40.01	10.66	0	38.8		-10	55
21365		39.86	10.66	0	38.8		-10	55
21385		40.02	10.66	0	38.8		-10	55
21405		39.77	10.66	0	38.8		-10	55
21425		39.72	10.66	0	38.8		-10	55
21430		39.72	10.69	0	38.8		-10	55
21445		39.32	10.69	0	38.8		-10	55
21465		39.32	10.69	0	38.8		-10	55
21485		39.42	10.69	0	38.8		-10	55
21490		39.42	10.69	0	38.8		-10	55
21505		39.47	10.69	0	38.8		-10	55
21525		39.21	10.69	0	38.8		-10	55
21545		38.87	10.69	0	38.8		-10	55
21555		38.87	10.69	0	38.8		-10	55
21565		38.77	10.69	0	38.8		-10	55
21585		39.21	10.69	0	38.8		-10	55
21605		39.18	10.69	0	38.8		-10	55
21615		39.18	10.69	0	38.8		-10	55
21625		39.02	10.69	0	38.8		-10	55
21645		38.74	10.69	0	38.8		-10	55
21665		38.79	10.69	0	38.8		-10	55
21680		38.79	10.69	0	38.8		-10	55
21685		38.95	10.69	0	38.8		-10	55
21705		39.06	10.69	0	38.8		-10	55
21725		39.02	10.69	0	38.8		-10	55
21740		39.02	10.69	0	38.8		-10	55
21745		38.72	10.69	0	38.8		-10	55
21765		39	10.69	0	38.8		-10	55
21785		39.23	10.69	0	38.8		-10	55
21800		39.23	10.69	0	38.8		-10	55
21805		39.32	10.69	0	38.8		-10	55
21825		39.18	10.69	0	38.8		-10	55
21845		39.05	10.69	0	38.8		-10	55
21865		39.29	10.69	0	38.8		-10	55
21885		39.66	10.69	0	38.8		-10	55
21905		39.8	10.69	0	38.8		-10	55
21925		39.86	10.69	0	38.8		-10	55
21945		39.68	10.69	0	38.8		-10	55
21965		39.95	10.69	0	38.8		-10	55
21985		40.43	10.69	0	38.8		-10	55
21990		40.43	10.74	0	38.8		-10	55
22005		40.76	10.74	0	38.8		-10	55
22025		40.56	10.74	0	38.8		-10	55
22045		40.62	10.74	0	38.8		-10	55
22050		40.62	10.74	0	38.8		-10	55
22065		40.96	10.74	0	38.8		-10	55
22085		41.24	10.74	0	38.8		-10	55
22105		41.45	10.74	0	38.8		-10	55
22115		41.45	10.74	0	38.8		-10	55
22125		41.82	10.74	0	38.8		-10	55
22145		41.57	10.74	0	38.8		-10	55
22165		42.18	10.74	0	38.8		-10	55
22175		42.18	10.74	0	38.8		-10	55
22185		42.46	10.74	0	38.8		-10	55
22205		42.64	10.74	0	38.8		-10	55
22225		42.7	10.74	0	38.8		-10	55
22240		42.7	10.74	0	38.8		-10	55
22245		42.77	10.74	0	38.8		-10	55
22265		42.94	10.74	0	38.8		-10	55
22285		43.55	10.74	0	38.8		-10	55
22300		43.55	10.74	0	38.8		-10	55
22305		43.72	10.74	0	38.8		-10	55
22325		43.79	10.74	0	38.8		-10	55
22345		43.81	10.74	0	38.8		-10	55
22365		44.23	10.74	0	38.8		-10	55
22385		44.65	10.74	0	38.8		-10	55
22405		44.89	10.74	0	38.8		-10	55
22425		44.83	10.74	0	38.8		-10	55
22445		44.98	10.74	0	38.8		-10	55
22465		45.19	10.74	0	38.8		-10	55
22485		45.66	10.74	0	38.8		-10	55
22490		45.66	10.63	0	38.8		-10	55
22505		45.71	10.63	0	38.8		-10	55
22525		45.85	10.63	0	38.8		-10	55
22545		45.93	10.63	0	38.8		-10	55
22550		45.93	10.63	0	38.8		-10	55
22565		46.21	10.63	0	38.8		-10	55
22585		46.65	10.63	0	38.8		-10	55
22605		46.77	10.63	0	38.8		-10	55
22615		46.77	10.63	0	38.8		-10	55
22625		46.77	10.63	0	38.8		-10	55
22645		46.71	10.63	0	38.8		-10	55
22665		47.08	10.63	0	38.8		-10	55
22675		47.08	10.63	0	38.8		-10	55
22685		47.48	10.63	0	38.8		-10	55
22705		47.83	10.63	0	38.8		-10	55
22725		47.61	10.63	0	38.8		-10	55
22740		47.61	10.63	0	38.8		-10	55
22745		47.44	10.63	0	38.8		-10	55
22765		47.91	10.63	0	38.8		-10	55
22785		48.3	10.63	0	38.8		-10	55
22800		48.3	10.63	0	38.8		-10	55
22805		48.21	10.63	0	38.8		-10	55
22825		48.23	10.63	0	38.8		-10	55
22845		48.25	10.63	0	38.8		-10	55
22865		48.43	10.63	0	38.8		-10	55
22885		48.63	10.63	0	38.8		-10	55
22905		48.71	10.63	0	38.8		-10	55
22925		48.5	10.63	0	38.8		-10	55
22945		48.36	10.63	0	38.8		-10	55
22965		48.91	10.63	0	38.8		-10	55
22985		48.94	10.63	0	38.8		-10	55
22990		48.94	10.91	0	38.8		-10	55
23005		48.71	10.91	0	38.8		-10	55
23025		48.59	10.91	0	38.8		-10	55
23045		48.52	10.91	0	38.8		-10	55
23050		48.52	10.91	0	38.8		-10	55
23065		48.72	10.91	0	38.8		-10	55
23085		48.98	10.91	0	38.8		-10	55
23105		48.58	10.91	0	38.8		-10	55
23110		48.58	10.91	0	38.8		-10	55
23125		48.31	10.91	0	38.8		-10	55
23145		48.21	10.91	0	38.8		-10	55
23165		48.12	10.91	0	38.8		-10	55
23175		48.12	10.91	0	38.8		-10	55
23185		48.47	10.91	0	38.8		-10	55
23205		48.25	10.91	0	38.8		-10	55
23225		47.79	10.91	0	38.8		-10	55
23235		47.79	10.91	0	38.8		-10	55
23245		47.61	10.91	0	38.8		-10	55
23265		47.6	10.91	0	38.8		-10	55
23285		47.67	10.91	0	38.8		-10	55
23300		47.67	10.91	0	38.8		-10	55
23305		47.44	10.91	0	38.8		-10	55
23325		46.99	10.91	0	38.8		-10	55
23345		46.62	10.91	0	38.8		-10	55
23365		46.45	10.91	0	38.8		-10	55
23385		46.54	10.91	0	38.8		-10	55
23405		46.28	10.91	0	38.8		-10	55
23425		45.91	10.91	0	38.8		-10	55
23445		45.44	10.91	0	38.8		-10	55
23465		45.56	10.91	0	38.8		-10	55
23485		45.35	10.91	0	38.8		-10	55
23505		45.15	10.91	0	38.8		-10	55
23525		44.69	10.91	0	38.8		-10	55
23545		44.47	10.91	0	38.8		-10	55
23550		44.47	10.86	0	38.8		-10	55
23565		44.39	10.86	0	38.8		-10	55
23585		44.47	10.86	0	38.8		-10	55
23605		44.18	10.86	0	38.8		-10	55
23610		44.18	10.86	0	38.8		-10	55
23625		43.7	10.86	0	38.8		-10	55
23645		43.65	10.86	0	38.8		-10	55
23665		43.45	10.86	0	38.8		-10	55
23675		43.45	10.86	0	38.8		-10	55
23685		43.48	10.86	0	38.8		-10	55
23705		43.18	10.86	0	38.8		-10	55
23725		42.8	10.86	0	38.8		-10	55
23735		42.8	10.86	0	38.8		-10	55
23745		42.55	10.86	0	38.8		-10	55
23765		42.57	10.86	0	38.8		-10	55
23785		42.52	10.86	0	38.8		-10	55
23800		42.52	10.86	0	38.8		-10	55
23805		42.47	10.86	0	38.8		-10	55
23825		42.05	10.86	0	38.8		-10	55
23845		41.71	10.86	0	38.8		-10	55
23860		41.71	10.86	0	38.8		-10	55
23865		41.71	10.86	0	38.8		-10	55
23885		41.77	10.86	0	38.8		-10	55
23905		41.51	10.86	0	38.8		-10	55
23925		41.14	10.86	0	38.8		-10	55
23945		41.01	10.86	0	38.8		-10	55
23965		40.99	10.86	0	38.8		-10	55
23985		40.82	10.86	0	38.8		-10	55
24005		40.68	10.86	0	38.8		-10	55
24025		40.41	10.86	0	38.8		-10	55
24045		40.12	10.86	0	38.8		-10	55
24050		40.12	10.81	0	38.8		-10	55
24065		40.21	10.81	0	38.8		-10	55
24085		40.17	10.81	0	38.8		-10	55
24105		40.08	10.81	0	38.8		-10	55
24110		40.08	10.81	0	38.8		-10	55
24125		39.64	10.81	0	38.8		-10	55
24145		39.31	10.81	0	38.8		-10	55
24165		39.57	10.81	0	38.8		-10	55
24175		39.57	10.81	0	38.8		-10	55
24185		39.57	10.81	0	38.8		-10	55
24205		39.4	10.81	0	38.8		-10	55
24225		39.03	10.81	0	38.8		-10	55
24235		39.03	10.81	0	38.8		-10	55
24245		39.01	10.81	0	38.8		-10	55
24265		39.15	10.81	0	38.8		-10	55
24285		39.24	10.81	0	38.8		-10	55
24300		39.24	10.81	0	38.8		-10	55
24305		38.96	10.81	0	38.8		-10	55
24325		38.7	10.81	0	38.8		-10	55
24345		38.8	10.81	0	38.8		-10	55
24360		38.8	10.81	0	38.8		-10	55
24365		38.83	10.81	0	38.8		-10	55
24385		38.92	10.81	0	38.8		-10	55
24405		38.87	10.81	0	38.8		-10	55
24420		38.87	10.81	0	38.8		-10	55
24425		38.67	10.81	0	38.8		-10	55
24445		38.78	10.81	0	38.8		-10	55
24465		38.88	10.81	0	38.8		-10	55
24485		39.28	10.81	0	38.8		-10	55
24505		39.19	10.81	0	38.8		-10	55
24525		38.92	10.81	0	38.8		-10	55
24545		38.95	10.81	0	38.8		-10	55
24550		38.95	10.83	0	38.8		-10	55
24565		39.3	10.83	0	38.8		-10	55
24585		39.6	10.83	0	38.8		-10	55
24605		39.47	10.83	0	38.8		-10	55
24610		39.47	10.83	0	38.8		-10	55
24625		39.44	10.83	0	38.8		-10	55
24645		39.52	10.83	0	38.8		-10	55
24665		39.83	10.83	0	38.8		-10	55
24675		39.83	10.83	0	38.8		-10	55
24685		40.24	10.83	0	38.8		-10	55
24705		40.31	10.83	0	38.8		-10	55
24725		40.3	10.83	0	38.8		-10	55
24735		40.3	10.83	0	38.8		-10	55
24745		40.45	10.83	0	38.8		-10	55
24765		40.86	10.83	0	38.8		-10	55
24785		41.19	10.83	0	38.8		-10	55
24795		41.19	10.83	0	38.8		-10	55
24805		41.29	10.83	0	38.8		-10	55
24825		41.34	10.83	0	38.8		-10	55
24845		41.53	10.83	0	38.8		-10	55
24860		41.53	10.83	0	38.8		-10	55
24865		41.89	10.83	0	38.8		-10	55
24885		42.26	10.83	0	38.8		-10	55
24905		42.5	10.83	0	38.8		-10	55
24920		42.5	10.83	0	38.8		-10	55
24925		42.39	10.83	0	38.8		-10	55
24945		42.6	10.83	0	38.8		-10	55
24965		42.97	10.83	0	38.8		-10	55
24985		43.49	10.83	0	38.8		-10	55
25005		43.41	10.83	0	38.8		-10	55
25025		43.4	10.83	0	38.8		-10	55
25045		43.67	10.83	0	38.8		-10	55
25065		44.09	10.83	0	38.8		-10	55
25085		44.52	10.83	0	38.8		-10	55
25105		44.63	10.83	0	38.8		-10	55
25110		44.63	10.98	0	38.8		-10	55
25125		44.47	10.98	0	38.8		-10	55
25145		44.71	10.98	0	38.8		-10	55
25165		45.13	10.98	0	38.8		-10	55
25170		45.13	10.98	0	38.8		-10	55
25185		45.41	10.98	0	38.8		-10	55
25205		45.41	10.98	0	38.8		-10	55
25225		45.36	10.98	0	38.8		-10	55
25235		45.36	10.98	0	38.8		-10	55
25245		45.74	10.98	0	38.8		-10	55
25265		46.07	10.98	0	38.8		-10	55
25285		46.42	10.98	0	38.8		-10	55
25295		46.42	10.98	0	38.8		-10	55
25305		46.41	10.98	0	38.8		-10	55
25325		46.32	10.98	0	38.8		-10	55
25345		46.54	10.98	0	38.8		-10	55
25360		46.54	10.98	0	38.8		-10	55
25365		47.18	10.98	0	38.8		-10	55
25385		47.44	10.98	0	38.8		-10	55
25405		47.41	10.98	0	38.8		-10	55
25420		47.41	10.98	0	38.8		-10	55
25425		47.23	10.98	0	38.8		-10	55
25445		47.38	10.98	0	38.8		-10	55
25465		47.8	10.98	0	38.8		-10	55
25485		48.06	10.98	0	38.8		-10	55
25505		48.06	10.98	0	38.8		-10	55
25525		47.91	10.98	0	38.8		-10	55
25545		48.03	10.98	0	38.8		-10	55
25565		48.49	10.98	0	38.8		-10	55
25585		48.5	10.98	0	38.8		-10	55
25605		48.63	10.98	0	38.8		-10	55
25610		48.63	11.04	0	38.8		-10	55
25625		48.32	11.04	0	38.8		-10	55
25645		48.38	11.04	0	38.8		-10	55
25665		48.68	11.04	0	38.8		-10	55
25670		48.68	11.04	0	38.8		-10	55
25685		48.77	11.04	0	38.8		-10	55
25705		48.54	11.04	0	38.8		-10	55
25725		48.39	11.04	0	38.8		-10	55
25730		48.39	11.04	0	38.8		-10	55
25745		48.47	11.04	0	38.8		-10	55
25765		48.85	11.04	0	38.8		-10	55
25785		48.68	11.04	0	38.8		-10	55
25795		48.68	11.04	0	38.8		-10	55
25805		48.63	11.04	0	38.8		-10	55
25825		48.37	11.04	0	38.8		-10	55
25845		48.35	11.04	0	38.8		-10	55
25860		48.35	11.04	0	38.8		-10	55
25865		48.51	11.04	0	38.8		-10	55
25885		48.46	11.04	0	38.8		-10	55
25905		48.4	11.04	0	38.8		-10	55
25920		48.4	11.04	0	38.8		-10	55
25925		47.64	11.04	0	38.8		-10	55
25945		47.79	11.04	0	38.8		-10	55
25965		47.98	11.04	0	38.8		-10	55
25985		47.87	11.04	0	38.8		-10	55
26005		47.54	11.04	0	38.8		-10	55
26025		47.14	11.04	0	38.8		-10	55
26045		46.99	11.04	0	38.8		-10	55
26065		46.98	11.04	0	38.8		-10	55
26085		46.78	11.04	0	38.8		-10	55
26105		46.41	11.04	0	38.8		-10	55
26125		45.85	11.04	0	38.8		-10	55
26145		45.95	11.04	0	38.8		-10	55
26165		45.98	11.04	0	38.8		-10	55
26170		45.98	11.12	0	38.8		-10	55
26185		45.77	11.12	0	38.8		-10	55
26205		45.41	11.12	0	38.8		-10	55
26225		44.94	11.12	0	38.8		-10	55
26230		44.94	11.12	0	38.8		-10	55
26245		44.74	11.12	0	38.8		-10	55
26265		44.79	11.12	0	38.8		-10	55
26285		44.63	11.12	0	38.8		-10	55
26295		44.63	11.12	0	38.8		-10	55
26305		44.3	11.12	0	38.8		-10	55
26325		43.96	11.12	0	38.8		-10	55
26345		43.76	11.12	0	38.8		-10	55
26355		43.76	11.12	0	38.8		-10	55
26365		43.89	11.12	0	38.8		-10	55
26385		43.8	11.12	0	38.8		-10	55
26405		43.34	11.12	0	38.8		-10	55
26420		43.34	11.12	0	38.8		-10	55
26425		42.93	11.12	0	38.8		-10	55
26445		42.94	11.12	0	38.8		-10	55
26465		42.74	11.12	0	38.8		-10	55
26480		42.74	11.12	0	38.8		-10	55
26485		42.75	11.12	0	38.8		-10	55
26505		42.56	11.12	0	38.8		-10	55
26525		42.03	11.12	0	38.8		-10	55
26545		41.97	11.12	0	38.8		-10	55
26565		42.12	11.12	0	38.8		-10	55
26585		42	11.12	0	38.8		-10	55
26605		41.65	11.12	0	38.8		-10	55
26625		41.37	11.12	0	38.8		-10	55
26645		41.17	11.12	0	38.8		-10	55
26665		41.23	11.12	0	38.8		-10	55
26670		41.23	11.27	0	38.8		-10	55
26685		41.05	11.27	0	38.8		-10	55
26705		40.76	11.27	0	38.8		-10	55
26725		40.4	11.27	0	38.8		-10	55
26730		40.4	11.27	0	38.8		-10	55
26745		40.44	11.27	0	38.8		-10	55
26765		40.47	11.27	0	38.8		-10	55
26785		40.41	11.27	0	38.8		-10	55
26795		40.41	11.27	0	38.8		-10	55
26805		39.89	11.27	0	38.8		-10	55
26825		39.59	11.27	0	38.8		-10	55
26845		39.5	11.27	0	38.8		-10	55
26855		39.5	11.27	0	38.8		-10	55
26865		39.74	11.27	0	38.8		-10	55
26885		39.62	11.27	0	38.8		-10	55
26905		39.41	11.27	0	38.8		-10	55
26920		39.41	11.27	0	38.8		-10	55
26925		38.95	11.27	0	38.8		-10	55
26945		39.12	11.27	0	38.8		-10	55
26965		39.39	11.27	0	38.8		-10	55
26980		39.39	11.27	0	38.8		-10	55
26985		39.32	11.27	0	38.8		-10	55
27005		38.96	11.27	0	38.8		-10	55
27025		38.85	11.27	0	38.8		-10	55
27045		38.86	11.27	0	38.8		-10	55
27065		39.06	11.27	0	38.8		-10	55
27085		39.16	11.27	0	38.8		-10	55
27105		38.86	11.27	0	38.8		-10	55
27125		38.57	11.27	0	38.8		-10	55
27145		38.81	11.27	0	38.8		-10	55
27165		39.28	11.27	0	38.8		-10	55
27170		39.28	11.19	0	38.8		-10	55
27185		39.09	11.19	0	38.8		-10	55
27205		38.81	11.19	0	38.8		-10	55
27225		38.73	11.19	0	38.8		-10	55
27230		38.73	11.19	0	38.8		-10	55
27245		39.04	11.19	0	38.8		-10	55
27265		39.4	11.19	0	38.8		-10	55
27285		39.33	11.19	0	38.8		-10	55
27295		39.33	11.19	0	38.8		-10	55
27305		39.3	11.19	0	38.8		-10	55
27325		39.31	11.19	0	38.8		-10	55
27345		39.61	11.19	0	38.8		-10	55
27355		39.61	11.19	0	38.8		-10	55
27365		39.97	11.19	0	38.8		-10	55
27385		40.18	11.19	0	38.8		-10	55
27405		40.01	11.19	0	38.8		-10	55
27415		40.01	11.19	0	38.8		-10	55
27425		40.09	11.19	0	38.8		-10	55
27445		40.36	11.19	0	38.8		-10	55
27465		40.76	11.19	0	38.8		-10	55
27480		40.76	11.19	0	38.8		-10	55
27485		40.98	11.19	0	38.8		-10	55
27505		40.95	11.19	0	38.8		-10	55
27525		40.95	11.19	0	38.8		-10	55
27540		40.95	11.19	0	38.8		-10	55
27545		41.34	11.19	0	38.8		-10	55
27565		41.89	11.19	0	38.8		-10	55
27585		41.99	11.19	0	38.8		-10	55
27605		42.1	11.19	0	38.8		-10	55
27625		42.17	11.19	0	38.8		-10	55
27645		42.5	11.19	0	38.8		-10	55
27665		42.97	11.19	0	38.8		-10	55
27685		43.2	11.19	0	38.8		-10	55
27705		43.18	11.19	0	38.8		-10	55
27725		43.13	11.19	0	38.8		-10	55
27730		43.13	11.06	0	38.8		-10	55
27745		43.63	11.06	0	38.8		-10	55
27765		44.04	11.06	0	38.8		-10	55
27785		44.09	11.06	0	38.8		-10	55
27790		44.09	11.06	0	38.8		-10	55
27805		44.06	11.06	0	38.8		-10	55
27825		44.62	11.06	0	38.8		-10	55
27845		44.61	11.06	0	38.8		-10	55
27855		44.61	11.06	0	38.8		-10	55
27865		45.08	11.06	0	38.8		-10	55
27885		45.22	11.06	0	38.8		-10	55
27905		45.25	11.06	0	38.8		-10	55
27915		45.25	11.06	0	38.8		-10	55
27925		45.25	11.06	0	38.8		-10	55
27945		45.66	11.06	0	38.8		-10	55
27965		46.04	11.06	0	38.8		-10	55
27980		46.04	11.06	0	38.8		-10	55
27985		46.19	11.06	0	38.8		-10	55
28005		46.09	11.06	0	38.8		-10	55
28025		46.3	11.06	0	38.8		-10	55
28040		46.3	11.06	0	38.8		-10	55
28045		46.55	11.06	0	38.8		-10	55
28065		46.89	11.06	0	38.8		-10	55
28085		47.14	11.06	0	38.8		-10	55
28105		47.06	11.06	0	38.8		-10	55
28125		47.18	11.06	0	38.8		-10	55
28145		47.63	11.06	0	38.8		-10	55
28165		47.93	11.06	0	38.8		-10	55
28185		47.86	11.06	0	38.8		-10	55
28205		47.67	11.06	0	38.8		-10	55
28225		47.92	11.06	0	38.8		-10	55
28230		47.92	11.01	0	38.8		-10	55
28245		48.17	11.01	0	38.8		-10	55
28265		48.21	11.01	0	38.8		-10	55
28285		48.41	11.01	0	38.8		-10	55
28290		48.41	11.01	0	38.8		-10	55
28305		48.24	11.01	0	38.8		-10	55
28325		48.24	11.01	0	38.8		-10	55
28345		48.42	11.01	0	38.8		-10	55
28355		48.42	11.01	0	38.8		-10	55
28365		48.7	11.01	0	38.8		-10	55
28385		48.55	11.01	0	38.8		-10	55
28405		48.44	11.01	0	38.8		-10	55
28415		48.44	11.01	0	38.8		-10	55
28425		48.59	11.01	0	38.8		-10	55
28445		48.68	11.01	0	38.8		-10	55
28465		48.8	11.01	0	38.8		-10	55
28480		48.8	11.01	0	38.8		-10	55
28485		48.78	11.01	0	38.8		-10	55
28505		48.24	11.01	0	38.8		-10	55
28525		48.55	11.01	0	38.8		-10	55
28540		48.55	11.01	0	38.8		-10	55
28545		48.51	11.01	0	38.8		-10	55
28565		48.6	11.01	0	38.8		-10	55
28585		48.49	11.01	0	38.8		-10	55
28605		48.25	11.01	0	38.8		-10	55
28625		48.2	11.01	0	38.8		-10	55
28645		48.21	11.01	0	38.8		-10	55
28665		48.11	11.01	0	38.8		-10	55
28685		47.98	11.01	0	38.8		-10	55
28705		47.65	11.01	0	38.8		-10	55
28725		47.42	11.01	0	38.8		-10	55
28745		47.44	11.01	0	38.8		-10	55
28765		47.39	11.01	0	38.8		-10	55
28785		47.1	11.01	0	38.8		-10	55
28790		47.1	11.21	0	38.8		-10	55
28805		46.65	11.21	0	38.8		-10	55
28825		46.38	11.21	0	38.8		-10	55
28845		46.41	11.21	0	38.8		-10	55
28850		46.41	11.21	0	38.8		-10	55
28865		46.16	11.21	0	38.8		-10	55
28885		46.04	11.21	0	38.8		-10	55
28905		45.44	11.21	0	38.8		-10	55
28915		45.44	11.21	0	38.8		-10	55
28925		45.32	11.21	0	38.8		-10	55
28945		45.16	11.21	0	38.8		-10	55
28965		45.24	11.21	0	38.8		-10	55
28975		45.24	11.21	0	38.8		-10	55
28985		45.05	11.21	0	38.8		-10	55
29005		44.36	11.21	0	38.8		-10	55
29025		44.26	11.21	0	38.8		-10	55
29040		44.26	11.21	0	38.8		-10	55
29045		44.26	11.21	0	38.8		-10	55
29065		44.2	11.21	0	38.8		-10	55
29085		43.92	11.21	0	38.8		-10	55
29100		43.92	11.21	0	38.8		-10	55
29105		43.48	11.21	0	38.8		-10	55
29125		43.15	11.21	0	38.8		-10	55
29145		43.26	11.21	0	38.8		-10	55
29165		43.33	11.21	0	38.8		-10	55
29185		43.02	11.21	0	38.8		-10	55
29205		42.54	11.21	0	38.8		-10	55
29225		42.18	11.21	0	38.8		-10	55
29245		42.36	11.21	0	38.8		-10	55
29265		42.36	11.21	0	38.8		-10	55
29285		42.07	11.21	0	38.8		-10	55
29290		42.07	11.17	0	38.8		-10	55
29305		41.68	11.17	0	38.8		-10	55
29325		41.55	11.17	0	38.8		-10	55
29345		41.57	11.17	0	38.8		-10	55
29350		41.57	11.17	0	38.8		-10	55
29365		41.43	11.17	0	38.8		-10	55
29385		41.38	11.17	0	38.8		-10	55
29405		40.92	11.17	0	38.8		-10	55
29415		40.92	11.17	0	38.8		-10	55
29425		40.64	11.17	0	38.8		-10	55
29445		40.72	11.17	0	38.8		-10	55
29465		40.8	11.17	0	38.8		-10	55
29475		40.8	11.17	0	38.8		-10	55
29485		40.5	11.17	0	38.8		-10	55
29505		39.91	11.17	0	38.8		-10	55
29525		39.98	11.17	0	38.8		-10	55
29540		39.98	11.17	0	38.8		-10	55
29545		40	11.17	0	38.8		-10	55
29565		40	11.17	0	38.8		-10	55
29585		39.75	11.17	0	38.8		-10	55
29600		39.75	11.17	0	38.8		-10	55
29605		39.36	11.17	0	38.8		-10	55
29625		39.31	11.17	0	38.8		-10	55
29645		39.4	11.17	0	38.8		-10	55
29665		39.49	11.17	0	38.8		-10	55
29685		39.15	11.17	0	38.8		-10	55
29705		38.77	11.17	0	38.8		-10	55
29725		38.96	11.17	0	38.8		-10	55
29745		39	11.17	0	38.8		-10	55
29765		39.07	11.17	0	38.8		-10	55
29785		38.83	11.17	0	38.8		-10	55
29790		38.83	11.26	0	38.8		-10	55
29805		38.91	11.26	0	38.8		-10	55
29825		38.74	11.26	0	38.8		-10	55
29845		38.85	11.26	0	38.8		-10	55
29850		38.85	11.26	0	38.8		-10	55
29865		39.03	11.26	0	38.8		-10	55
29885		38.98	11.26	0	38.8		-10	55
29905		38.74	11.26	0	38.8		-10	55
29915		38.74	11.26	0	38.8		-10	55
29925		38.79	11.26	0	38.8		-10	55
29945		39.06	11.26	0	38.8		-10	55
29965		39.31	11.26	0	38.8		-10	55
29975		39.31	11.26	0	38.8		-10	55
29985		39.29	11.26	0	38.8		-10	55
30005		39.13	11.26	0	38.8		-10	55
30025		39.1	11.26	0	38.8		-10	55
30035		39.1	11.26	0	38.8		-10	55
30045		39.44	11.26	0	38.8		-10	55
30065		39.66	11.26	0	38.8		-10	55
30085		39.69	11.26	0	38.8		-10	55
30100		39.69	11.26	0	38.8		-10	55
30105		39.7	11.26	0	38.8		-10	55
30125		39.84	11.26	0	38.8		-10	55
30145		40.09	11.26	0	38.8		-10	55
30165		40.52	11.26	0	38.8		-10	55
30185		40.53	11.26	0	38.8		-10	55
30205		40.61	11.26	0	38.8		-10	55
30225		40.87	11.26	0	38.8		-10	55
30245		41.23	11.26	0	38.8		-10	55
30265		41.42	11.26	0	38.8		-10	55
30285		41.62	11.26	0	38.8		-10	55
30305		41.56	11.26	0	38.8		-10	55
30325		41.97	11.26	0	38.8		-10	55
30345		42.26	11.26	0	38.8		-10	55
30350		42.26	11.27	0	38.8		-10	55
30365		42.59	11.27	0	38.8		-10	55
30385		42.68	11.27	0	38.8		-10	55
30405		42.87	11.27	0	38.8		-10	55
30410		42.87	11.27	0	38.8		-10	55
30425		42.96	11.27	0	38.8		-10	55
30445		43.46	11.27	0	38.8		-10	55
30465		43.87	11.27	0	38.8		-10	55
30475		43.87	11.27	0	38.8		-10	55
30485		43.87	11.27	0	38.8		-10	55
30505		43.83	11.27	0	38.8		-10	55
30525		43.96	11.27	0	38.8		-10	55
30535		43.96	11.27	0	38.8		-10	55
30545		44.61	11.27	0	38.8		-10	55
30565		44.95	11.27	0	38.8		-10	55
30585		44.81	11.27	0	38.8		-10	55
30600		44.81	11.27	0	38.8		-10	55
30605		44.81	11.27	0	38.8		-10	55
30625		45.14	11.27	0	38.8		-10	55
30645		45.54	11.27	0	38.8		-10	55
30660		45.54	11.27	0	38.8		-10	55
30665		45.73	11.27	0	38.8		-10	55
30685		45.89	11.27	0	38.8		-10	55
30705		45.76	11.27	0	38.8		-10	55
30725		45.98	11.27	0	38.8		-10	55
30745		46.73	11.27	0	38.8		-10	55
30765		46.81	11.27	0	38.8		-10	55
30785		46.62	11.27	0	38.8		-10	55
30805		46.85	11.27	0	38.8		-10	55
30825		46.95	11.27	0	38.8		-10	55
30845		47.38	11.27	0	38.8		-10	55
30850		47.38	11.21	0	38.8		-10	55
30865		47.5	11.21	0	38.8		-10	55
30885		47.53	11.21	0	38.8		-10	55
30905		47.61	11.21	0	38.8		-10	55
30910		47.61	11.21	0	38.8		-10	55
30925		47.67	11.21	0	38.8		-10	55
30945		48.21	11.21	0	38.8		-10	55
30965		48.11	11.21	0	38.8		-10	55
30975		48.11	11.21	0	38.8		-10	55
30985		48.29	11.21	0	38.8		-10	55
31005		48	11.21	0	38.8		-10	55
31025		48.33	11.21	0	38.8		-10	55
31035		48.33	11.21	0	38.8		-10	55
31045		48.52	11.21	0	38.8		-10	55
31065		48.63	11.21	0	38.8		-10	55
31085		48.61	11.21	0	38.8		-10	55
31100		48.61	11.21	0	38.8		-10	55
31105		48.2	11.21	0	38.8		-10	55
31125		48.43	11.21	0	38.8		-10	55
31145		48.82	11.21	0	38.8		-10	55
31160		48.82	11.21	0	38.8		-10	55
31165		48.8	11.21	0	38.8		-10	55
31185		48.65	11.21	0	38.8		-10	55
31205		48.52	11.21	0	38.8		-10	55
31225		48.6	11.21	0	38.8		-10	55
31245		48.6	11.21	0	38.8		-10	55
31265		48.63	11.21	0	38.8		-10	55
31285		48.56	11.21	0	38.8		-10	55
31305		48.15	11.21	0	38.8		-10	55
31325		48.36	11.21	0	38.8		-10	55
31345		48.69	11.21	0	38.8		-10	55
31365		48.37	11.21	0	38.8		-10	55
31385		47.98	11.21	0	38.8		-10	55
31405		47.73	11.21	0	38.8		-10	55
31410		47.73	11.26	0	38.8		-10	55
31425		47.72	11.26	0	38.8		-10	55
31445		47.76	11.26	0	38.8		-10	55
31465		47.6	11.26	0	38.8		-10	55
31475		47.6	11.26	0	38.8		-10	55
31485		47.09	11.26	0	38.8		-10	55
31505		46.72	11.26	0	38.8		-10	55
31525		46.56	11.26	0	38.8		-10	55
31535		46.56	11.26	0	38.8		-10	55
31545		46.65	11.26	0	38.8		-10	55
31565		46.45	11.26	0	38.8		-10	55
31585		46.14	11.26	0	38.8		-10	55
31600		46.14	11.26	0	38.8		-10	55
31605		45.74	11.26	0	38.8		-10	55
31625		45.6	11.26	0	38.8		-10	55
31645		45.62	11.26	0	38.8		-10	55
31660		45.62	11.26	0	38.8		-10	55
31665		45.47	11.26	0	38.8		-10	55
31685		45.05	11.26	0	38.8		-10	55
31705		44.66	11.26	0	38.8		-10	55
31720		44.66	11.26	0	38.8		-10	55
31725		44.54	11.26	0	38.8		-10	55
31745		44.5	11.26	0	38.8		-10	55
31765		44.41	11.26	0	38.8		-10	55
31785		44.02	11.26	0	38.8		-10	55
31805		43.61	11.26	0	38.8		-10	55
31825		43.59	11.26	0	38.8		-10	55
31845		43.58	11.26	0	38.8		-10	55
31865		43.52	11.26	0	38.8		-10	55
31885		43.05	11.26	0	38.8		-10	55
31905		42.67	11.26	0	38.8		-10	55
31910		42.67	11.37	0	38.8		-10	55
31925		42.59	11.37	0	38.8		-10	55
31945		42.77	11.37	0	38.8		-10	55
31965		42.7	11.37	0	38.8		-10	55
31970		42.7	11.37	0	38.8		-10	55
31985		42.18	11.37	0	38.8		-10	55
32005		41.84	11.37	0	38.8		-10	55
32025		41.71	11.37	0	38.8		-10	55
32035		41.71	11.37	0	38.8		-10	55
32045		41.8	11.37	0	38.8		-10	55
32065		41.7	11.37	0	38.8		-10	55
32085		41.23	11.37	0	38.8		-10	55
32095		41.23	11.37	0	38.8		-10	55
32105		41.04	11.37	0	38.8		-10	55
32125		40.95	11.37	0	38.8		-10	55
32145		41.07	11.37	0	38.8		-10	55
32160		41.07	11.37	0	38.8		-10	55
32165		40.94	11.37	0	38.8		-10	55
32185		40.58	11.37	0	38.8		-10	55
32205		40.05	11.37	0	38.8		-10	55
32220		40.05	11.37	0	38.8		-10	55
32225		40.2	11.37	0	38.8		-10	55
32245		40.28	11.37	0	38.8		-10	55
32265		40.19	11.37	0	38.8		-10	55
[truncated: 287 more rows]
