# Supplementary material for: Clinical identification of the stimulus intensity to measure temporal summation of second pain
Source: Sci Rep. 2022 Jul 28;12:12915. doi: 10.1038/s41598-022-17171-6 (PMC9334644; doi:10.1038/s41598-022-17171-6)
Supplement: Supplementary file 2 — Supplementary Information 2. [file 41598_2022_17171_MOESM2_ESM.zip › 67 PT2.xlsx]

## Sheet: Sheet1
Timestamp [msec]	Heater [C]	Tec [C]	Water [C]	COVAS	Baseline [C]	Events	LimiterMin [C]	LimiterMax [C]
40		39.77
60		39.9
70		39.9	10.24	0	39.8		-10	55
80		40.34	10.24	0	39.8		-10	55
100		40.1	10.24	0	39.8		-10	55
120		39.78	10.24	0	39.8		-10	55
130		39.78	10.24	0	39.8		-10	55
140		39.9	10.24	0	39.8		-10	55
160		40.09	10.24	0	39.8		-10	55
180		40.22	10.24	0	39.8		-10	55
195		40.22	10.24	0	39.8		-10	55
200		40.07	10.24	0	39.8		-10	55
220		39.97	10.24	0	39.8		-10	55
240		39.83	10.24	0	39.8		-10	55
255		39.83	10.24	0	39.8		-10	55
260		39.89	10.24	0	39.8		-10	55
280		40.11	10.24	0	39.8		-10	55
300		40.11	10.24	0	39.8		-10	55
320		39.92	10.24	0	39.8		-10	55
340		39.55	10.24	0	39.8		-10	55
360		39.88	10.24	0	39.8		-10	55
380		40	10.24	0	39.8		-10	55
400		39.95	10.24	0	39.8		-10	55
420		39.83	10.24	0	39.8		-10	55
440		39.59	10.24	0	39.8		-10	55
445		39.59	10.24	0	39.8		-10	55
460		39.93	10.24	0	39.8		-10	55
480		40.15	10.24	0	39.8		-10	55
500		39.97	10.24	0	39.8		-10	55
505		39.97	10.24	0	39.8		-10	55
520		39.86	10.24	0	39.8		-10	55
540		39.83	10.24	0	39.8		-10	55
560		39.85	10.24	0	39.8		-10	55
570		39.85	10.12	0	39.8		-10	55
580		40.03	10.12	0	39.8		-10	55
600		40.03	10.12	0	39.8		-10	55
620		39.69	10.12	0	39.8		-10	55
630		39.69	10.12	0	39.8		-10	55
640		39.53	10.12	0	39.8		-10	55
660		39.66	10.12	0	39.8		-10	55
680		39.94	10.12	0	39.8		-10	55
695		39.94	10.12	0	39.8		-10	55
700		39.96	10.12	0	39.8		-10	55
720		39.62	10.12	0	39.8		-10	55
740		39.47	10.12	0	39.8		-10	55
755		39.47	10.12	0	39.8		-10	55
760		39.9	10.12	0	39.8		-10	55
780		40.05	10.12	0	39.8		-10	55
800		39.8	10.12	0	39.8		-10	55
820		39.72	10.12	0	39.8		-10	55
840		39.6	10.12	0	39.8		-10	55
860		39.83	10.12	0	39.8		-10	55
880		39.95	10.12	0	39.8		-10	55
900		39.74	10.12	0	39.8		-10	55
920		39.6	10.12	0	39.8		-10	55
940		39.81	10.12	0	39.8		-10	55
945		39.81	10.12	0	39.8		-10	55
960		39.83	10.12	0	39.8		-10	55
980		40.06	10.12	0	39.8		-10	55
1000		39.97	10.12	0	39.8		-10	55
1005		39.97	10.12	0	39.8		-10	55
1020		39.68	10.12	0	39.8		-10	55
1040		39.74	10.12	0	39.8		-10	55
1060		39.82	10.12	0	39.8		-10	55
1070		39.82	9.84	0	39.8		-10	55
1080		40	9.84	0	39.8		-10	55
1100		40.01	9.84	0	39.8		-10	55
1120		39.75	9.84	0	39.8		-10	55
1130		39.75	9.84	0	39.8		-10	55
1140		39.59	9.84	0	39.8		-10	55
1160		39.84	9.84	0	39.8		-10	55
1180		40.06	9.84	0	39.8		-10	55
1195		40.06	9.84	0	39.8		-10	55
1200		40.04	9.84	0	39.8		-10	55
1220		39.89	9.84	0	39.8		-10	55
1240		39.66	9.84	0	39.8		-10	55
1255		39.66	9.84	0	39.8		-10	55
1260		39.82	9.84	0	39.8		-10	55
1280		40.16	9.84	0	39.8		-10	55
1300		39.98	9.84	0	39.8		-10	55
1320		39.76	9.84	0	39.8		-10	55
1340		39.76	9.84	0	39.8		-10	55
1360		39.77	9.84	0	39.8		-10	55
1380		39.93	9.84	0	39.8		-10	55
1400		39.95	9.84	0	39.8		-10	55
1420		39.8	9.84	0	39.8		-10	55
1440		39.66	9.84	0	39.8		-10	55
1460		39.9	9.84	0	39.8		-10	55
1480		40.11	9.84	0	39.8		-10	55
1500		40	9.84	0	39.8		-10	55
1505		40	9.84	0	39.8		-10	55
1520		39.82	9.84	0	39.8		-10	55
1540		39.72	9.84	0	39.8		-10	55
1560		39.86	9.84	0	39.8		-10	55
1565		39.86	9.84	0	39.8		-10	55
1580		40.16	9.84	0	39.8		-10	55
1600		39.91	9.84	0	39.8		-10	55
1620		39.9	9.84	0	39.8		-10	55
1630		39.9	10.04	0	39.8		-10	55
1640		39.67	10.04	0	39.8		-10	55
1660		39.89	10.04	0	39.8		-10	55
1680		40.08	10.04	0	39.8		-10	55
1690		40.08	10.04	0	39.8		-10	55
1700		39.8	10.04	0	39.8		-10	55
1720		39.82	10.04	0	39.8		-10	55
1740		39.64	10.04	0	39.8		-10	55
1755		39.64	10.04	0	39.8		-10	55
1760		39.84	10.04	0	39.8		-10	55
1780		39.9	10.04	0	39.8		-10	55
1800		40.09	10.04	0	39.8		-10	55
1815		40.09	10.04	0	39.8		-10	55
1820		39.55	10.04	0	39.8		-10	55
1840		39.62	10.04	0	39.8		-10	55
1860		39.77	10.04	0	39.8		-10	55
1880		40.05	10.04	0	39.8		-10	55
1900		39.91	10.04	0	39.8		-10	55
1920		39.73	10.04	0	39.8		-10	55
1940		39.55	10.04	0	39.8		-10	55
1960		39.82	10.04	0	39.8		-10	55
1980		40.07	10.04	0	39.8		-10	55
2000		39.97	10.04	0	39.8		-10	55
2005		39.97	10.04	0	39.8		-10	55
2020		39.55	10.04	0	39.8		-10	55
2040		39.79	10.04	0	39.8		-10	55
2060		39.93	10.04	0	39.8		-10	55
2070		39.93	10.04	0	39.8		-10	55
2080		40.07	10.04	0	39.8		-10	55
2100		39.85	10.04	0	39.8		-10	55
2120		39.65	10.04	0	39.8		-10	55
2130		39.65	9.92	0	39.8		-10	55
2140		39.69	9.92	0	39.8		-10	55
2160		39.94	9.92	0	39.8		-10	55
2180		40.08	9.92	0	39.8		-10	55
2190		40.08	9.92	0	39.8		-10	55
2200		39.9	9.92	0	39.8		-10	55
2220		39.69	9.92	0	39.8		-10	55
2240		39.65	9.92	0	39.8		-10	55
2255		39.65	9.92	0	39.8		-10	55
2260		39.76	9.92	0	39.8		-10	55
2280		39.98	9.92	0	39.8		-10	55
2300		40.04	9.92	0	39.8		-10	55
2315		40.04	9.92	0	39.8		-10	55
2320		39.81	9.92	0	39.8		-10	55
2340		39.72	9.92	0	39.8		-10	55
2360		39.81	9.92	0	39.8		-10	55
2380		40.03	9.92	0	39.8		-10	55
2400		40	9.92	0	39.8		-10	55
2420		39.89	9.92	0	39.8		-10	55
2440		39.75	9.92	0	39.8		-10	55
2460		39.83	9.92	0	39.8		-10	55
2480		40.09	9.92	0	39.8		-10	55
2500		39.84	9.92	0	39.8		-10	55
2505		39.84	9.92	0	39.8		-10	55
2520		39.59	9.92	0	39.8		-10	55
2540		39.61	9.92	0	39.8		-10	55
2560		39.83	9.92	0	39.8		-10	55
2565		39.83	9.92	0	39.8		-10	55
2580		39.98	9.92	0	39.8		-10	55
2600		40.01	9.92	0	39.8		-10	55
2620		39.73	9.92	0	39.8		-10	55
2630		39.73	10.07	0	39.8		-10	55
2640		39.67	10.07	0	39.8		-10	55
2660		39.85	10.07	0	39.8		-10	55
2680		40	10.07	0	39.8		-10	55
2690		40	10.07	0	39.8		-10	55
2700		40.08	10.07	0	39.8		-10	55
2720		39.6	10.07	0	39.8		-10	55
2740		39.62	10.07	0	39.8		-10	55
2750		39.62	10.07	0	39.8		-10	55
2760		39.79	10.07	0	39.8		-10	55
2780		40.09	10.07	0	39.8		-10	55
2800		40	10.07	0	39.8		-10	55
2815		40	10.07	0	39.8		-10	55
2820		39.7	10.07	0	39.8		-10	55
2840		39.61	10.07	0	39.8		-10	55
2860		39.95	10.07	0	39.8		-10	55
2875		39.95	10.07	0	39.8		-10	55
2880		40.12	10.07	0	39.8		-10	55
2900		39.94	10.07	0	39.8		-10	55
2920		39.67	10.07	0	39.8		-10	55
2940		39.74	10.07	0	39.8		-10	55
2960		39.85	10.07	0	39.8		-10	55
2980		40	10.07	0	39.8		-10	55
3000		39.99	10.07	0	39.8		-10	55
3005		39.99	10.07	0	39.8		-10	55
3020		39.73	10.07	0	39.8		-10	55
3040		39.68	10.07	0	39.8		-10	55
3060		39.67	10.07	0	39.8		-10	55
3065		39.67	10.07	0	39.8		-10	55
3080		40.04	10.07	0	39.8		-10	55
3100		39.77	10.07	0	39.8		-10	55
3120		39.57	10.07	0	39.8		-10	55
3125		39.57	10.07	0	39.8		-10	55
3140		39.78	10.07	0	39.8		-10	55
3160		39.86	10.07	0	39.8		-10	55
3180		39.94	10.07	0	39.8		-10	55
3190		39.94	9.85	0	39.8		-10	55
3200		39.87	9.85	0	39.8		-10	55
3220		39.66	9.85	0	39.8		-10	55
3240		39.69	9.85	0	39.8		-10	55
3250		39.69	9.85	0	39.8		-10	55
3260		39.72	9.85	0	39.8		-10	55
3280		39.96	9.85	0	39.8		-10	55
3300		39.84	9.85	0	39.8		-10	55
3315		39.84	9.85	0	39.8		-10	55
3320		39.72	9.85	0	39.8		-10	55
3340		39.73	9.85	0	39.8		-10	55
3360		39.9	9.85	0	39.8		-10	55
3375		39.9	9.85	0	39.8		-10	55
3380		40.07	9.85	0	39.8		-10	55
3400		39.89	9.85	0	39.8		-10	55
3420		39.65	9.85	0	39.8		-10	55
3440		39.59	9.85	0	39.8		-10	55
3460		39.91	9.85	0	39.8		-10	55
3480		39.98	9.85	0	39.8		-10	55
3500		39.98	9.85	0	39.8		-10	55
3520		39.58	9.85	0	39.8		-10	55
3540		39.73	9.85	0	39.8		-10	55
3560		39.82	9.85	0	39.8		-10	55
3565		39.82	9.85	0	39.8		-10	55
3580		40.04	9.85	0	39.8		-10	55
3600		39.97	9.85	0	39.8		-10	55
3620		39.82	9.85	0	39.8		-10	55
3625		39.82	9.85	0	39.8		-10	55
3640		39.66	9.85	0	39.8		-10	55
3660		39.85	9.85	0	39.8		-10	55
3680		40.12	9.85	0	39.8		-10	55
3690		40.12	9.7	0	39.8		-10	55
3700		39.79	9.7	0	39.8		-10	55
3720		39.72	9.7	0	39.8		-10	55
3740		39.65	9.7	0	39.8		-10	55
3750		39.65	9.7	0	39.8		-10	55
3760		39.83	9.7	0	39.8		-10	55
3780		40.14	9.7	0	39.8		-10	55
3800		39.92	9.7	0	39.8		-10	55
3815		39.92	9.7	0	39.8		-10	55
3820		39.58	9.7	0	39.8		-10	55
3840		39.65	9.7	0	39.8		-10	55
3860		39.86	9.7	0	39.8		-10	55
3875		39.86	9.7	0	39.8		-10	55
3880		40.01	9.7	0	39.8		-10	55
3900		39.77	9.7	0	39.8		-10	55
3920		39.67	9.7	0	39.8		-10	55
3940		39.89	9.7	0	39.8		-10	55
3960		39.82	9.7	0	39.8		-10	55
3980		39.96	9.7	0	39.8		-10	55
4000		40	9.7	0	39.8		-10	55
4020		39.5	9.7	0	39.8		-10	55
4040		39.72	9.7	0	39.8		-10	55
4060		39.83	9.7	0	39.8		-10	55
4065		39.83	9.7	0	39.8		-10	55
4080		40	9.7	0	39.8		-10	55
4100		39.8	9.7	0	39.8		-10	55
4120		39.52	9.7	0	39.8		-10	55
4125		39.52	9.7	0	39.8		-10	55
4140		39.58	9.7	0	39.8		-10	55
4160		39.79	9.7	0	39.8		-10	55
4180		40.13	9.7	0	39.8		-10	55
4185		40.13	9.7	0	39.8		-10	55
4200		39.86	9.7	0	39.8		-10	55
4220		39.75	9.7	0	39.8		-10	55
4240		39.69	9.7	0	39.8		-10	55
4250		39.69	9.99	0	39.8		-10	55
4260		39.66	9.99	0	39.8		-10	55
4280		40.02	9.99	0	39.8		-10	55
4300		39.94	9.99	0	39.8		-10	55
4315		39.94	9.99	0	39.8		-10	55
4320		39.77	9.99	0	39.8		-10	55
4340		39.64	9.99	0	39.8		-10	55
4360		39.87	9.99	0	39.8		-10	55
4375		39.87	9.99	0	39.8		-10	55
4380		39.87	9.99	0	39.8		-10	55
4400		39.92	9.99	0	39.8		-10	55
4420		39.9	9.99	0	39.8		-10	55
4435		39.9	9.99	0	39.8		-10	55
4440		39.63	9.99	0	39.8		-10	55
4460		39.92	9.99	0	39.8		-10	55
4480		40.18	9.99	0	39.8		-10	55
4500		39.85	9.99	0	39.8		-10	55
4520		39.65	9.99	0	39.8		-10	55
4540		39.6	9.99	0	39.8		-10	55
4560		39.91	9.99	0	39.8		-10	55
4580		39.89	9.99	0	39.8		-10	55
4600		39.89	9.99	0	39.8		-10	55
4620		39.66	9.99	0	39.8		-10	55
4625		39.66	9.99	0	39.8		-10	55
4640		39.76	9.99	0	39.8		-10	55
4660		39.77	9.99	0	39.8		-10	55
4680		40.06	9.99	0	39.8		-10	55
4685		40.06	9.99	0	39.8		-10	55
4700		39.81	9.99	0	39.8		-10	55
4720		39.64	9.99	0	39.8		-10	55
4740		39.59	9.99	0	39.8		-10	55
4750		39.59	9.52	0	39.8		-10	55
4760		39.79	9.52	0	39.8		-10	55
4780		40.09	9.52	0	39.8		-10	55
4800		39.88	9.52	0	39.8		-10	55
4810		39.88	9.52	0	39.8		-10	55
4820		39.64	9.52	0	39.8		-10	55
4840		39.62	9.52	0	39.8		-10	55
4860		39.91	9.52	0	39.8		-10	55
4875		39.91	9.52	0	39.8		-10	55
4880		40.02	9.52	0	39.8		-10	55
4900		39.87	9.52	0	39.8		-10	55
4920		39.59	9.52	0	39.8		-10	55
4935		39.59	9.52	0	39.8		-10	55
4940		39.76	9.52	0	39.8		-10	55
4960		39.84	9.52	0	39.8		-10	55
4980		39.99	9.52	0	39.8		-10	55
5000		39.72	9.52	0	39.8		-10	55
5020		39.72	9.52	0	39.8		-10	55
5040		39.65	9.52	0	39.8		-10	55
5060		39.93	9.52	0	39.8		-10	55
5080		39.99	9.52	0	39.8		-10	55
5100		40.01	9.52	0	39.8		-10	55
5120		39.64	9.52	0	39.8		-10	55
5125		39.64	9.52	0	39.8		-10	55
5140		39.77	9.52	0	39.8		-10	55
5160		39.97	9.52	0	39.8		-10	55
5180		40.06	9.52	0	39.8		-10	55
5185		40.06	9.52	0	39.8		-10	55
5200		40.01	9.52	0	39.8		-10	55
5220		39.8	9.52	0	39.8		-10	55
5240		39.92	9.52	0	39.8		-10	55
5250		39.92	9.75	0	39.8		-10	55
5260		40.15	9.75	0	39.8		-10	55
5280		40.33	9.75	0	39.8		-10	55
5300		40.36	9.75	0	39.8		-10	55
5310		40.36	9.75	0	39.8		-10	55
5320		40.13	9.75	0	39.8		-10	55
5340		40.31	9.75	0	39.8		-10	55
5360		40.58	9.75	0	39.8		-10	55
5370		40.58	9.75	0	39.8		-10	55
5380		40.79	9.75	0	39.8		-10	55
5400		40.85	9.75	0	39.8		-10	55
5420		40.78	9.75	0	39.8		-10	55
5435		40.78	9.75	0	39.8		-10	55
5440		41.02	9.75	0	39.8		-10	55
5460		41.28	9.75	0	39.8		-10	55
5480		41.6	9.75	0	39.8		-10	55
5500		41.54	9.75	0	39.8		-10	55
5520		41.65	9.75	0	39.8		-10	55
5540		41.86	9.75	0	39.8		-10	55
5560		42.17	9.75	0	39.8		-10	55
5580		42.43	9.75	0	39.8		-10	55
5600		42.51	9.75	0	39.8		-10	55
5620		42.65	9.75	0	39.8		-10	55
5625		42.65	9.75	0	39.8		-10	55
5640		42.67	9.75	0	39.8		-10	55
5660		43.05	9.75	0	39.8		-10	55
5680		43.3	9.75	0	39.8		-10	55
5685		43.3	9.75	0	39.8		-10	55
5700		43.35	9.75	0	39.8		-10	55
5720		43.24	9.75	0	39.8		-10	55
5740		43.43	9.75	0	39.8		-10	55
5745		43.43	9.75	0	39.8		-10	55
5760		43.85	9.75	0	39.8		-10	55
5780		44.3	9.75	0	39.8		-10	55
5800		44.19	9.75	0	39.8		-10	55
5810		44.19	9.72	0	39.8		-10	55
5820		44.17	9.72	0	39.8		-10	55
5840		44.31	9.72	0	39.8		-10	55
5860		44.84	9.72	0	39.8		-10	55
5870		44.84	9.72	0	39.8		-10	55
5880		44.98	9.72	0	39.8		-10	55
5900		45.2	9.72	0	39.8		-10	55
5920		45.03	9.72	0	39.8		-10	55
5935		45.03	9.72	0	39.8		-10	55
5940		45.18	9.72	0	39.8		-10	55
5960		45.75	9.72	0	39.8		-10	55
5980		45.79	9.72	0	39.8		-10	55
5995		45.79	9.72	0	39.8		-10	55
6000		45.98	9.72	0	39.8		-10	55
6020		45.85	9.72	0	39.8		-10	55
6040		45.95	9.72	0	39.8		-10	55
6060		46.36	9.72	0	39.8		-10	55
6080		46.58	9.72	0	39.8		-10	55
6100		46.57	9.72	0	39.8		-10	55
6120		46.63	9.72	0	39.8		-10	55
6140		46.7	9.72	0	39.8		-10	55
6160		47.24	9.72	0	39.8		-10	55
6180		47.51	9.72	0	39.8		-10	55
6185		47.51	9.72	0	39.8		-10	55
6200		47.27	9.72	0	39.8		-10	55
6220		47.29	9.72	0	39.8		-10	55
6240		47.45	9.72	0	39.8		-10	55
6245		47.45	9.72	0	39.8		-10	55
6260		47.85	9.72	0	39.8		-10	55
6280		47.95	9.72	0	39.8		-10	55
6300		47.96	9.72	0	39.8		-10	55
6310		47.96	9.7	0	39.8		-10	55
6320		48.09	9.7	0	39.8		-10	55
6340		48.28	9.7	0	39.8		-10	55
6360		48.68	9.7	0	39.8		-10	55
6370		48.68	9.7	0	39.8		-10	55
6380		48.81	9.7	0	39.8		-10	55
6400		48.64	9.7	0	39.8		-10	55
6420		48.76	9.7	0	39.8		-10	55
6435		48.76	9.7	0	39.8		-10	55
6440		48.82	9.7	0	39.8		-10	55
6460		49.06	9.7	0	39.8		-10	55
6480		49.43	9.7	0	39.8		-10	55
6495		49.43	9.7	0	39.8		-10	55
6500		49.35	9.7	0	39.8		-10	55
6520		49.26	9.7	0	39.8		-10	55
6540		49.31	9.7	0	39.8		-10	55
6560		49.55	9.7	0	39.8		-10	55
6580		49.81	9.7	0	39.8		-10	55
6600		49.62	9.7	0	39.8		-10	55
6620		49.52	9.7	0	39.8		-10	55
6640		49.65	9.7	0	39.8		-10	55
6660		50	9.7	0	39.8		-10	55
6680		50.08	9.7	0	39.8		-10	55
6685		50.08	9.7	0	39.8		-10	55
6700		49.92	9.7	0	39.8		-10	55
6720		49.72	9.7	0	39.8		-10	55
6740		49.73	9.7	0	39.8		-10	55
6745		49.73	9.7	0	39.8		-10	55
6760		49.93	9.7	0	39.8		-10	55
6780		49.91	9.7	0	39.8		-10	55
6800		49.7	9.7	0	39.8		-10	55
6810		49.7	9.58	0	39.8		-10	55
6820		49.49	9.58	0	39.8		-10	55
6840		49.34	9.58	0	39.8		-10	55
6860		49.58	9.58	0	39.8		-10	55
6870		49.58	9.58	0	39.8		-10	55
6880		49.41	9.58	0	39.8		-10	55
6900		48.99	9.58	0	39.8		-10	55
6920		48.8	9.58	0	39.8		-10	55
6935		48.8	9.58	0	39.8		-10	55
6940		48.52	9.58	0	39.8		-10	55
6960		48.72	9.58	0	39.8		-10	55
6980		48.38	9.58	0	39.8		-10	55
6995		48.38	9.58	0	39.8		-10	55
7000		48.09	9.58	0	39.8		-10	55
7020		47.7	9.58	0	39.8		-10	55
7040		47.52	9.58	0	39.8		-10	55
7055		47.52	9.58	0	39.8		-10	55
7060		47.66	9.58	0	39.8		-10	55
7080		47.26	9.58	0	39.8		-10	55
7100		46.92	9.58	0	39.8		-10	55
7120		46.52	9.58	0	39.8		-10	55
7140		46.25	9.58	0	39.8		-10	55
7160		46.5	9.58	0	39.8		-10	55
7180		46.1	9.58	0	39.8		-10	55
7200		45.74	9.58	0	39.8		-10	55
7220		45.24	9.58	0	39.8		-10	55
7240		45.25	9.58	0	39.8		-10	55
7245		45.25	9.58	0	39.8		-10	55
7260		45.2	9.58	0	39.8		-10	55
7280		44.99	9.58	0	39.8		-10	55
7300		44.66	9.58	0	39.8		-10	55
7305		44.66	9.58	0	39.8		-10	55
7320		44.32	9.58	0	39.8		-10	55
7340		44.24	9.58	0	39.8		-10	55
7360		44.2	9.58	0	39.8		-10	55
7370		44.2	9.72	0	39.8		-10	55
7380		44.12	9.72	0	39.8		-10	55
7400		43.88	9.72	0	39.8		-10	55
7420		43.44	9.72	0	39.8		-10	55
7430		43.44	9.72	0	39.8		-10	55
7440		43.35	9.72	0	39.8		-10	55
7460		43.38	9.72	0	39.8		-10	55
7480		43.35	9.72	0	39.8		-10	55
7495		43.35	9.72	0	39.8		-10	55
7500		42.78	9.72	0	39.8		-10	55
7520		42.5	9.72	0	39.8		-10	55
7540		42.45	9.72	0	39.8		-10	55
7555		42.45	9.72	0	39.8		-10	55
7560		42.61	9.72	0	39.8		-10	55
7580		42.48	9.72	0	39.8		-10	55
7600		42.06	9.72	0	39.8		-10	55
7620		41.53	9.72	0	39.8		-10	55
7640		41.59	9.72	0	39.8		-10	55
7660		41.63	9.72	0	39.8		-10	55
7680		41.43	9.72	0	39.8		-10	55
7700		41.34	9.72	0	39.8		-10	55
7720		40.72	9.72	0	39.8		-10	55
7740		40.84	9.72	0	39.8		-10	55
7745		40.84	9.72	0	39.8		-10	55
7760		41.03	9.72	0	39.8		-10	55
7780		40.95	9.72	0	39.8		-10	55
7800		40.52	9.72	0	39.8		-10	55
7805		40.52	9.72	0	39.8		-10	55
7820		40.21	9.72	0	39.8		-10	55
7840		40.28	9.72	0	39.8		-10	55
7860		40.46	9.72	0	39.8		-10	55
7870		40.46	9.58	0	39.8		-10	55
7880		40.49	9.58	0	39.8		-10	55
7900		40.06	9.58	0	39.8		-10	55
7920		39.89	9.58	0	39.8		-10	55
7930		39.89	9.58	0	39.8		-10	55
7940		39.82	9.58	0	39.8		-10	55
7960		40.18	9.58	0	39.8		-10	55
7980		40.29	9.58	0	39.8		-10	55
7995		40.29	9.58	0	39.8		-10	55
8000		40.05	9.58	0	39.8		-10	55
8020		39.74	9.58	0	39.8		-10	55
8040		39.88	9.58	0	39.8		-10	55
8055		39.88	9.58	0	39.8		-10	55
8060		39.99	9.58	0	39.8		-10	55
8080		40.3	9.58	0	39.8		-10	55
8100		40.12	9.58	0	39.8		-10	55
8120		39.82	9.58	0	39.8		-10	55
8140		40.01	9.58	0	39.8		-10	55
8160		40.41	9.58	0	39.8		-10	55
8180		40.36	9.58	0	39.8		-10	55
8200		40.37	9.58	0	39.8		-10	55
8220		40.37	9.58	0	39.8		-10	55
8240		40.39	9.58	0	39.8		-10	55
8245		40.39	9.58	0	39.8		-10	55
8260		40.72	9.58	0	39.8		-10	55
8280		40.97	9.58	0	39.8		-10	55
8300		41.12	9.58	0	39.8		-10	55
8305		41.12	9.58	0	39.8		-10	55
8320		41.04	9.58	0	39.8		-10	55
8340		41.33	9.58	0	39.8		-10	55
8360		41.64	9.58	0	39.8		-10	55
8365		41.64	9.58	0	39.8		-10	55
8380		41.98	9.58	0	39.8		-10	55
8400		41.93	9.58	0	39.8		-10	55
8420		41.95	9.58	0	39.8		-10	55
8430		41.95	9.6	0	39.8		-10	55
8440		42.3	9.6	0	39.8		-10	55
8460		42.55	9.6	0	39.8		-10	55
8480		43.03	9.6	0	39.8		-10	55
8490		43.03	9.6	0	39.8		-10	55
8500		42.89	9.6	0	39.8		-10	55
8520		43.01	9.6	0	39.8		-10	55
8540		43.21	9.6	0	39.8		-10	55
8555		43.21	9.6	0	39.8		-10	55
8560		43.84	9.6	0	39.8		-10	55
8580		44	9.6	0	39.8		-10	55
8600		44	9.6	0	39.8		-10	55
8615		44	9.6	0	39.8		-10	55
8620		43.97	9.6	0	39.8		-10	55
8640		44.26	9.6	0	39.8		-10	55
8660		44.88	9.6	0	39.8		-10	55
8680		45.05	9.6	0	39.8		-10	55
8700		44.97	9.6	0	39.8		-10	55
8720		44.93	9.6	0	39.8		-10	55
8740		45.28	9.6	0	39.8		-10	55
8760		45.73	9.6	0	39.8		-10	55
8780		45.91	9.6	0	39.8		-10	55
8800		45.91	9.6	0	39.8		-10	55
8805		45.91	9.6	0	39.8		-10	55
8820		45.98	9.6	0	39.8		-10	55
8840		46.18	9.6	0	39.8		-10	55
8860		46.78	9.6	0	39.8		-10	55
8865		46.78	9.6	0	39.8		-10	55
8880		46.99	9.6	0	39.8		-10	55
8900		46.89	9.6	0	39.8		-10	55
8920		46.87	9.6	0	39.8		-10	55
8930		46.87	9.37	0	39.8		-10	55
8940		47.21	9.37	0	39.8		-10	55
8960		47.66	9.37	0	39.8		-10	55
8980		47.89	9.37	0	39.8		-10	55
8990		47.89	9.37	0	39.8		-10	55
9000		47.87	9.37	0	39.8		-10	55
9020		47.77	9.37	0	39.8		-10	55
9040		48.1	9.37	0	39.8		-10	55
9055		48.1	9.37	0	39.8		-10	55
9060		48.42	9.37	0	39.8		-10	55
9080		48.53	9.37	0	39.8		-10	55
9100		48.71	9.37	0	39.8		-10	55
9115		48.71	9.37	0	39.8		-10	55
9120		48.58	9.37	0	39.8		-10	55
9140		48.93	9.37	0	39.8		-10	55
9160		49.7	9.37	0	39.8		-10	55
9180		49.43	9.37	0	39.8		-10	55
9200		49.24	9.37	0	39.8		-10	55
9220		49.35	9.37	0	39.8		-10	55
9240		49.6	9.37	0	39.8		-10	55
9260		49.9	9.37	0	39.8		-10	55
9280		50.04	9.37	0	39.8		-10	55
9300		49.84	9.37	0	39.8		-10	55
9305		49.84	9.37	0	39.8		-10	55
9320		49.7	9.37	0	39.8		-10	55
9340		49.79	9.37	0	39.8		-10	55
9360		50.29	9.37	0	39.8		-10	55
9365		50.29	9.37	0	39.8		-10	55
9380		50.19	9.37	0	39.8		-10	55
9400		49.89	9.37	0	39.8		-10	55
9420		49.83	9.37	0	39.8		-10	55
9430		49.83	9.48	0	39.8		-10	55
9440		49.7	9.48	0	39.8		-10	55
9460		49.79	9.48	0	39.8		-10	55
9480		49.8	9.48	0	39.8		-10	55
9490		49.8	9.48	0	39.8		-10	55
9500		49.56	9.48	0	39.8		-10	55
9520		49.15	9.48	0	39.8		-10	55
9540		48.95	9.48	0	39.8		-10	55
9555		48.95	9.48	0	39.8		-10	55
9560		49.14	9.48	0	39.8		-10	55
9580		49.06	9.48	0	39.8		-10	55
9600		48.42	9.48	0	39.8		-10	55
9615		48.42	9.48	0	39.8		-10	55
9620		48.07	9.48	0	39.8		-10	55
9640		47.89	9.48	0	39.8		-10	55
9660		48.06	9.48	0	39.8		-10	55
9675		48.06	9.48	0	39.8		-10	55
9680		47.74	9.48	0	39.8		-10	55
9700		47.24	9.48	0	39.8		-10	55
9720		46.72	9.48	0	39.8		-10	55
9740		46.78	9.48	0	39.8		-10	55
9760		46.58	9.48	0	39.8		-10	55
9780		46.46	9.48	0	39.8		-10	55
9800		46.03	9.48	0	39.8		-10	55
9820		45.49	9.48	0	39.8		-10	55
9840		45.53	9.48	0	39.8		-10	55
9860		45.44	9.48	0	39.8		-10	55
9865		45.44	9.48	0	39.8		-10	55
9880		45.2	9.48	0	39.8		-10	55
9900		45.13	9.48	0	39.8		-10	55
9920		44.36	9.48	0	39.8		-10	55
9930		44.36	9.33	0	39.8		-10	55
9940		44.48	9.33	0	39.8		-10	55
9960		44.47	9.33	0	39.8		-10	55
9980		44.47	9.33	0	39.8		-10	55
9990		44.47	9.33	0	39.8		-10	55
10000		43.87	9.33	0	39.8		-10	55
10020		43.56	9.33	0	39.8		-10	55
10040		43.69	9.33	0	39.8		-10	55
10050		43.69	9.33	0	39.8		-10	55
10060		43.65	9.33	0	39.8		-10	55
10080		43.45	9.33	0	39.8		-10	55
10100		43.03	9.33	0	39.8		-10	55
10115		43.03	9.33	0	39.8		-10	55
10120		42.77	9.33	0	39.8		-10	55
10140		42.73	9.33	0	39.8		-10	55
10160		42.8	9.33	0	39.8		-10	55
10175		42.8	9.33	0	39.8		-10	55
10180		42.6	9.33	0	39.8		-10	55
10200		42.36	9.33	0	39.8		-10	55
10220		41.93	9.33	0	39.8		-10	55
10240		41.99	9.33	0	39.8		-10	55
10260		41.88	9.33	0	39.8		-10	55
10280		41.82	9.33	0	39.8		-10	55
10300		41.37	9.33	0	39.8		-10	55
10320		41.18	9.33	0	39.8		-10	55
10340		41.15	9.33	0	39.8		-10	55
10360		41.24	9.33	0	39.8		-10	55
10365		41.24	9.33	0	39.8		-10	55
10380		41.02	9.33	0	39.8		-10	55
10400		40.75	9.33	0	39.8		-10	55
10420		40.54	9.33	0	39.8		-10	55
10425		40.54	9.33	0	39.8		-10	55
10440		40.5	9.33	0	39.8		-10	55
10460		40.61	9.33	0	39.8		-10	55
10480		40.62	9.33	0	39.8		-10	55
10490		40.62	9.5	0	39.8		-10	55
10500		40.36	9.5	0	39.8		-10	55
10520		40.08	9.5	0	39.8		-10	55
10540		40.14	9.5	0	39.8		-10	55
10550		40.14	9.5	0	39.8		-10	55
10560		40.31	9.5	0	39.8		-10	55
10580		40.31	9.5	0	39.8		-10	55
10600		40.09	9.5	0	39.8		-10	55
10615		40.09	9.5	0	39.8		-10	55
10620		39.93	9.5	0	39.8		-10	55
10640		40.06	9.5	0	39.8		-10	55
10660		40.1	9.5	0	39.8		-10	55
10675		40.1	9.5	0	39.8		-10	55
10680		40.28	9.5	0	39.8		-10	55
10700		40.15	9.5	0	39.8		-10	55
10720		39.78	9.5	0	39.8		-10	55
10740		40.14	9.5	0	39.8		-10	55
10760		40.37	9.5	0	39.8		-10	55
10780		40.48	9.5	0	39.8		-10	55
10800		40.28	9.5	0	39.8		-10	55
10820		40.3	9.5	0	39.8		-10	55
10840		40.23	9.5	0	39.8		-10	55
10860		40.75	9.5	0	39.8		-10	55
10865		40.75	9.5	0	39.8		-10	55
10880		40.76	9.5	0	39.8		-10	55
10900		40.7	9.5	0	39.8		-10	55
10920		40.51	9.5	0	39.8		-10	55
10925		40.51	9.5	0	39.8		-10	55
10940		40.94	9.5	0	39.8		-10	55
10960		41.37	9.5	0	39.8		-10	55
10980		41.44	9.5	0	39.8		-10	55
10985		41.44	9.5	0	39.8		-10	55
11000		41.43	9.5	0	39.8		-10	55
11020		41.49	9.5	0	39.8		-10	55
11040		41.89	9.5	0	39.8		-10	55
11050		41.89	9.52	0	39.8		-10	55
11060		42.21	9.52	0	39.8		-10	55
11080		42.39	9.52	0	39.8		-10	55
11100		42.21	9.52	0	39.8		-10	55
11115		42.21	9.52	0	39.8		-10	55
11120		42.29	9.52	0	39.8		-10	55
11140		42.93	9.52	0	39.8		-10	55
11160		43.32	9.52	0	39.8		-10	55
11175		43.32	9.52	0	39.8		-10	55
11180		43.32	9.52	0	39.8		-10	55
11200		43.46	9.52	0	39.8		-10	55
11220		43.68	9.52	0	39.8		-10	55
11240		43.8	9.52	0	39.8		-10	55
11260		44.24	9.52	0	39.8		-10	55
11280		44.64	9.52	0	39.8		-10	55
11300		44.48	9.52	0	39.8		-10	55
11320		44.59	9.52	0	39.8		-10	55
11340		44.95	9.52	0	39.8		-10	55
11360		45.23	9.52	0	39.8		-10	55
11380		45.49	9.52	0	39.8		-10	55
11400		45.44	9.52	0	39.8		-10	55
11420		45.73	9.52	0	39.8		-10	55
11425		45.73	9.52	0	39.8		-10	55
11440		45.94	9.52	0	39.8		-10	55
11460		46.36	9.52	0	39.8		-10	55
11480		46.52	9.52	0	39.8		-10	55
11485		46.52	9.52	0	39.8		-10	55
11500		46.42	9.52	0	39.8		-10	55
11520		46.58	9.52	0	39.8		-10	55
11540		46.91	9.52	0	39.8		-10	55
11550		46.91	9.67	0	39.8		-10	55
11560		47.35	9.67	0	39.8		-10	55
11580		47.48	9.67	0	39.8		-10	55
11600		47.53	9.67	0	39.8		-10	55
11610		47.53	9.67	0	39.8		-10	55
11620		47.64	9.67	0	39.8		-10	55
11640		47.79	9.67	0	39.8		-10	55
11660		48.41	9.67	0	39.8		-10	55
11675		48.41	9.67	0	39.8		-10	55
11680		48.46	9.67	0	39.8		-10	55
11700		48.42	9.67	0	39.8		-10	55
11720		48.28	9.67	0	39.8		-10	55
11735		48.28	9.67	0	39.8		-10	55
11740		48.63	9.67	0	39.8		-10	55
11760		49.11	9.67	0	39.8		-10	55
11780		49.1	9.67	0	39.8		-10	55
11800		49.27	9.67	0	39.8		-10	55
11820		49.04	9.67	0	39.8		-10	55
11840		49.24	9.67	0	39.8		-10	55
11860		49.77	9.67	0	39.8		-10	55
11880		49.65	9.67	0	39.8		-10	55
11900		49.81	9.67	0	39.8		-10	55
11920		49.76	9.67	0	39.8		-10	55
11925		49.76	9.67	0	39.8		-10	55
11940		49.99	9.67	0	39.8		-10	55
11960		50.26	9.67	0	39.8		-10	55
11980		50.08	9.67	0	39.8		-10	55
11985		50.08	9.67	0	39.8		-10	55
12000		49.99	9.67	0	39.8		-10	55
12020		49.77	9.67	0	39.8		-10	55
12040		50	9.67	0	39.8		-10	55
12050		50	9.72	0	39.8		-10	55
12060		50.13	9.72	0	39.8		-10	55
12080		50.12	9.72	0	39.8		-10	55
12100		49.65	9.72	0	39.8		-10	55
12110		49.65	9.72	0	39.8		-10	55
12120		49.64	9.72	0	39.8		-10	55
12140		49.68	9.72	0	39.8		-10	55
12160		49.8	9.72	0	39.8		-10	55
12175		49.8	9.72	0	39.8		-10	55
12180		49.63	9.72	0	39.8		-10	55
12200		49.18	9.72	0	39.8		-10	55
12220		48.81	9.72	0	39.8		-10	55
12235		48.81	9.72	0	39.8		-10	55
12240		48.84	9.72	0	39.8		-10	55
12260		48.64	9.72	0	39.8		-10	55
12280		48.61	9.72	0	39.8		-10	55
12300		48.12	9.72	0	39.8		-10	55
12320		47.66	9.72	0	39.8		-10	55
12340		47.81	9.72	0	39.8		-10	55
12360		47.68	9.72	0	39.8		-10	55
12380		47.31	9.72	0	39.8		-10	55
12400		46.82	9.72	0	39.8		-10	55
12420		46.47	9.72	0	39.8		-10	55
12425		46.47	9.72	0	39.8		-10	55
12440		46.42	9.72	0	39.8		-10	55
12460		46.39	9.72	0	39.8		-10	55
12480		46.07	9.72	0	39.8		-10	55
12485		46.07	9.72	0	39.8		-10	55
12500		45.66	9.72	0	39.8		-10	55
12520		45.42	9.72	0	39.8		-10	55
12540		45.27	9.72	0	39.8		-10	55
12550		45.27	9.62	0	39.8		-10	55
12560		45.21	9.62	0	39.8		-10	55
12580		45.05	9.62	0	39.8		-10	55
12600		44.66	9.62	0	39.8		-10	55
12610		44.66	9.62	0	39.8		-10	55
12620		44.46	9.62	0	39.8		-10	55
12640		44.36	9.62	0	39.8		-10	55
12660		44.37	9.62	0	39.8		-10	55
12670		44.37	9.62	0	39.8		-10	55
12680		44.03	9.62	0	39.8		-10	55
12700		43.75	9.62	0	39.8		-10	55
12720		43.52	9.62	0	39.8		-10	55
12735		43.52	9.62	0	39.8		-10	55
12740		43.51	9.62	0	39.8		-10	55
12760		43.51	9.62	0	39.8		-10	55
12780		43.21	9.62	0	39.8		-10	55
12795		43.21	9.62	0	39.8		-10	55
12800		43.08	9.62	0	39.8		-10	55
12820		42.69	9.62	0	39.8		-10	55
12840		42.6	9.62	0	39.8		-10	55
12860		42.65	9.62	0	39.8		-10	55
12880		42.41	9.62	0	39.8		-10	55
12900		42.03	9.62	0	39.8		-10	55
12920		41.71	9.62	0	39.8		-10	55
12940		41.94	9.62	0	39.8		-10	55
12960		41.86	9.62	0	39.8		-10	55
12980		41.69	9.62	0	39.8		-10	55
12985		41.69	9.62	0	39.8		-10	55
13000		41.33	9.62	0	39.8		-10	55
13020		40.96	9.62	0	39.8		-10	55
13040		41.01	9.62	0	39.8		-10	55
13045		41.01	9.62	0	39.8		-10	55
13060		40.94	9.62	0	39.8		-10	55
13080		40.99	9.62	0	39.8		-10	55
13100		40.68	9.62	0	39.8		-10	55
13110		40.68	9.63	0	39.8		-10	55
13120		40.52	9.63	0	39.8		-10	55
13140		40.63	9.63	0	39.8		-10	55
13160		40.6	9.63	0	39.8		-10	55
13170		40.6	9.63	0	39.8		-10	55
13180		40.51	9.63	0	39.8		-10	55
13200		40.24	9.63	0	39.8		-10	55
13220		40.19	9.63	0	39.8		-10	55
13235		40.19	9.63	0	39.8		-10	55
13240		40.21	9.63	0	39.8		-10	55
13260		40.41	9.63	0	39.8		-10	55
13280		40.13	9.63	0	39.8		-10	55
13295		40.13	9.63	0	39.8		-10	55
13300		39.97	9.63	0	39.8		-10	55
13320		39.93	9.63	0	39.8		-10	55
13340		40.17	9.63	0	39.8		-10	55
13360		40.23	9.63	0	39.8		-10	55
13380		40.21	9.63	0	39.8		-10	55
13400		39.92	9.63	0	39.8		-10	55
13420		40	9.63	0	39.8		-10	55
13440		40.05	9.63	0	39.8		-10	55
13460		40.37	9.63	0	39.8		-10	55
13480		40.41	9.63	0	39.8		-10	55
13485		40.41	9.63	0	39.8		-10	55
13500		40.08	9.63	0	39.8		-10	55
13520		40.08	9.63	0	39.8		-10	55
13540		40.23	9.63	0	39.8		-10	55
13545		40.23	9.63	0	39.8		-10	55
13560		40.57	9.63	0	39.8		-10	55
13580		40.59	9.63	0	39.8		-10	55
13600		40.4	9.63	0	39.8		-10	55
13610		40.4	9.79	0	39.8		-10	55
13620		40.53	9.79	0	39.8		-10	55
13640		40.87	9.79	0	39.8		-10	55
13660		41.1	9.79	0	39.8		-10	55
13670		41.1	9.79	0	39.8		-10	55
13680		41.26	9.79	0	39.8		-10	55
13700		41.16	9.79	0	39.8		-10	55
13720		41.33	9.79	0	39.8		-10	55
13735		41.33	9.79	0	39.8		-10	55
13740		41.57	9.79	0	39.8		-10	55
13760		41.89	9.79	0	39.8		-10	55
13780		42.12	9.79	0	39.8		-10	55
13795		42.12	9.79	0	39.8		-10	55
13800		42.03	9.79	0	39.8		-10	55
13820		42.21	9.79	0	39.8		-10	55
13840		42.59	9.79	0	39.8		-10	55
13860		42.96	9.79	0	39.8		-10	55
13880		43.21	9.79	0	39.8		-10	55
13900		43.14	9.79	0	39.8		-10	55
13920		43.34	9.79	0	39.8		-10	55
13940		43.54	9.79	0	39.8		-10	55
13960		44.11	9.79	0	39.8		-10	55
13980		44.22	9.79	0	39.8		-10	55
14000		44.18	9.79	0	39.8		-10	55
14020		44.16	9.79	0	39.8		-10	55
14040		44.68	9.79	0	39.8		-10	55
14045		44.68	9.79	0	39.8		-10	55
14060		44.99	9.79	0	39.8		-10	55
14080		45.27	9.79	0	39.8		-10	55
14100		45.15	9.79	0	39.8		-10	55
14105		45.15	9.79	0	39.8		-10	55
14120		45.35	9.79	0	39.8		-10	55
14140		45.73	9.79	0	39.8		-10	55
14160		46.19	9.79	0	39.8		-10	55
14170		46.19	9.67	0	39.8		-10	55
14180		46.28	9.67	0	39.8		-10	55
14200		46.39	9.67	0	39.8		-10	55
14220		46.26	9.67	0	39.8		-10	55
14230		46.26	9.67	0	39.8		-10	55
14240		46.83	9.67	0	39.8		-10	55
14260		47.34	9.67	0	39.8		-10	55
14280		47.31	9.67	0	39.8		-10	55
14295		47.31	9.67	0	39.8		-10	55
14300		47.32	9.67	0	39.8		-10	55
14320		47.36	9.67	0	39.8		-10	55
14340		47.77	9.67	0	39.8		-10	55
14355		47.77	9.67	0	39.8		-10	55
14360		47.92	9.67	0	39.8		-10	55
14380		48.32	9.67	0	39.8		-10	55
14400		48.2	9.67	0	39.8		-10	55
14420		48.24	9.67	0	39.8		-10	55
14440		48.68	9.67	0	39.8		-10	55
14460		48.92	9.67	0	39.8		-10	55
14480		49.05	9.67	0	39.8		-10	55
14500		49.1	9.67	0	39.8		-10	55
14520		48.97	9.67	0	39.8		-10	55
14540		49.21	9.67	0	39.8		-10	55
14545		49.21	9.67	0	39.8		-10	55
14560		49.86	9.67	0	39.8		-10	55
14580		49.62	9.67	0	39.8		-10	55
14600		49.44	9.67	0	39.8		-10	55
14605		49.44	9.67	0	39.8		-10	55
14620		49.54	9.67	0	39.8		-10	55
14640		49.84	9.67	0	39.8		-10	55
14660		50	9.67	0	39.8		-10	55
14670		50	9.89	0	39.8		-10	55
14680		49.98	9.89	0	39.8		-10	55
14700		49.86	9.89	0	39.8		-10	55
14720		49.69	9.89	0	39.8		-10	55
14730		49.69	9.89	0	39.8		-10	55
14740		50.12	9.89	0	39.8		-10	55
14760		50.3	9.89	0	39.8		-10	55
14780		50	9.89	0	39.8		-10	55
14795		50	9.89	0	39.8		-10	55
14800		49.71	9.89	0	39.8		-10	55
14820		49.56	9.89	0	39.8		-10	55
14840		49.65	9.89	0	39.8		-10	55
14855		49.65	9.89	0	39.8		-10	55
14860		49.64	9.89	0	39.8		-10	55
14880		49.77	9.89	0	39.8		-10	55
14900		48.89	9.89	0	39.8		-10	55
14920		48.77	9.89	0	39.8		-10	55
14940		49.04	9.89	0	39.8		-10	55
14960		48.78	9.89	0	39.8		-10	55
14980		48.38	9.89	0	39.8		-10	55
15000		48.08	9.89	0	39.8		-10	55
15020		47.79	9.89	0	39.8		-10	55
15040		47.86	9.89	0	39.8		-10	55
15045		47.86	9.89	0	39.8		-10	55
15060		47.76	9.89	0	39.8		-10	55
15080		47.41	9.89	0	39.8		-10	55
15100		46.73	9.89	0	39.8		-10	55
15105		46.73	9.89	0	39.8		-10	55
15120		46.53	9.89	0	39.8		-10	55
15140		46.4	9.89	0	39.8		-10	55
15160		46.39	9.89	0	39.8		-10	55
15170		46.39	9.87	0	39.8		-10	55
15180		46.09	9.87	0	39.8		-10	55
15200		45.52	9.87	0	39.8		-10	55
15220		45.36	9.87	0	39.8		-10	55
15230		45.36	9.87	0	39.8		-10	55
15240		45.31	9.87	0	39.8		-10	55
15260		45.19	9.87	0	39.8		-10	55
15280		45.16	9.87	0	39.8		-10	55
15290		45.16	9.87	0	39.8		-10	55
15300		44.66	9.87	0	39.8		-10	55
15320		44.46	9.87	0	39.8		-10	55
15340		44.46	9.87	0	39.8		-10	55
15355		44.46	9.87	0	39.8		-10	55
15360		44.41	9.87	0	39.8		-10	55
15380		44.05	9.87	0	39.8		-10	55
15400		43.82	9.87	0	39.8		-10	55
15420		43.62	9.87	0	39.8		-10	55
15440		43.5	9.87	0	39.8		-10	55
15460		43.65	9.87	0	39.8		-10	55
15480		43.16	9.87	0	39.8		-10	55
15500		42.91	9.87	0	39.8		-10	55
15520		42.74	9.87	0	39.8		-10	55
15540		42.72	9.87	0	39.8		-10	55
15560		42.67	9.87	0	39.8		-10	55
15580		42.7	9.87	0	39.8		-10	55
15600		42.03	9.87	0	39.8		-10	55
15605		42.03	9.87	0	39.8		-10	55
15620		41.75	9.87	0	39.8		-10	55
15640		41.91	9.87	0	39.8		-10	55
15660		41.94	9.87	0	39.8		-10	55
15665		41.94	9.87	0	39.8		-10	55
15680		41.55	9.87	0	39.8		-10	55
15700		41.16	9.87	0	39.8		-10	55
15720		41.05	9.87	0	39.8		-10	55
15730		41.05	9.9	0	39.8		-10	55
15740		41.27	9.9	0	39.8		-10	55
15760		41.04	9.9	0	39.8		-10	55
15780		41	9.9	0	39.8		-10	55
15790		41	9.9	0	39.8		-10	55
15800		40.49	9.9	0	39.8		-10	55
15820		40.29	9.9	0	39.8		-10	55
15840		40.41	9.9	0	39.8		-10	55
15855		40.41	9.9	0	39.8		-10	55
15860		40.55	9.9	0	39.8		-10	55
15880		40.34	9.9	0	39.8		-10	55
15900		40.17	9.9	0	39.8		-10	55
15915		40.17	9.9	0	39.8		-10	55
15920		39.97	9.9	0	39.8		-10	55
15940		40.1	9.9	0	39.8		-10	55
15960		40.24	9.9	0	39.8		-10	55
15980		40.25	9.9	0	39.8		-10	55
16000		39.85	9.9	0	39.8		-10	55
16020		39.78	9.9	0	39.8		-10	55
16040		39.99	9.9	0	39.8		-10	55
16060		40.14	9.9	0	39.8		-10	55
16080		40.12	9.9	0	39.8		-10	55
16100		39.88	9.9	0	39.8		-10	55
16105		39.88	9.9	0	39.8		-10	55
16120		39.58	9.9	0	39.8		-10	55
16140		39.88	9.9	0	39.8		-10	55
16160		40.3	9.9	0	39.8		-10	55
16165		40.3	9.9	0	39.8		-10	55
16180		40.07	9.9	0	39.8		-10	55
16200		39.9	9.9	0	39.8		-10	55
16220		39.93	9.9	0	39.8		-10	55
16230		39.93	10.12	0	39.8		-10	55
16240		40.24	10.12	0	39.8		-10	55
16260		40.52	10.12	0	39.8		-10	55
16280		40.52	10.12	0	39.8		-10	55
16290		40.52	10.12	0	39.8		-10	55
16300		40.43	10.12	0	39.8		-10	55
16320		40.53	10.12	0	39.8		-10	55
16340		40.73	10.12	0	39.8		-10	55
16355		40.73	10.12	0	39.8		-10	55
16360		41.14	10.12	0	39.8		-10	55
16380		41.2	10.12	0	39.8		-10	55
16400		41.08	10.12	0	39.8		-10	55
16415		41.08	10.12	0	39.8		-10	55
16420		41.3	10.12	0	39.8		-10	55
16440		41.62	10.12	0	39.8		-10	55
16460		42	10.12	0	39.8		-10	55
16480		42.1	10.12	0	39.8		-10	55
16500		42.16	10.12	0	39.8		-10	55
16520		42.27	10.12	0	39.8		-10	55
16540		42.54	10.12	0	39.8		-10	55
16560		43.12	10.12	0	39.8		-10	55
16580		43.28	10.12	0	39.8		-10	55
16600		43.13	10.12	0	39.8		-10	55
16620		43.31	10.12	0	39.8		-10	55
16640		43.78	10.12	0	39.8		-10	55
16660		44.04	10.12	0	39.8		-10	55
16665		44.04	10.12	0	39.8		-10	55
16680		44.37	10.12	0	39.8		-10	55
16700		44.11	10.12	0	39.8		-10	55
16720		44.33	10.12	0	39.8		-10	55
16730		44.33	10.09	0	39.8		-10	55
16740		44.78	10.09	0	39.8		-10	55
16760		45.18	10.09	0	39.8		-10	55
16780		45.29	10.09	0	39.8		-10	55
16790		45.29	10.09	0	39.8		-10	55
16800		45.35	10.09	0	39.8		-10	55
16820		45.28	10.09	0	39.8		-10	55
16840		45.86	10.09	0	39.8		-10	55
16850		45.86	10.09	0	39.8		-10	55
16860		46.19	10.09	0	39.8		-10	55
16880		46.31	10.09	0	39.8		-10	55
16900		46.13	10.09	0	39.8		-10	55
16915		46.13	10.09	0	39.8		-10	55
16920		46.6	10.09	0	39.8		-10	55
16940		46.87	10.09	0	39.8		-10	55
16960		47.28	10.09	0	39.8		-10	55
16975		47.28	10.09	0	39.8		-10	55
16980		47.4	10.09	0	39.8		-10	55
17000		47.16	10.09	0	39.8		-10	55
17020		47.46	10.09	0	39.8		-10	55
17040		47.82	10.09	0	39.8		-10	55
17060		48.2	10.09	0	39.8		-10	55
17080		48.11	10.09	0	39.8		-10	55
17100		48.14	10.09	0	39.8		-10	55
17120		48.36	10.09	0	39.8		-10	55
17140		48.54	10.09	0	39.8		-10	55
17160		49.01	10.09	0	39.8		-10	55
17165		49.01	10.09	0	39.8		-10	55
17180		49.03	10.09	0	39.8		-10	55
17200		48.86	10.09	0	39.8		-10	55
17220		48.9	10.09	0	39.8		-10	55
17225		48.9	10.09	0	39.8		-10	55
17240		49.28	10.09	0	39.8		-10	55
17260		49.68	10.09	0	39.8		-10	55
17280		49.78	10.09	0	39.8		-10	55
17290		49.78	10.11	0	39.8		-10	55
17300		49.5	10.11	0	39.8		-10	55
17320		49.5	10.11	0	39.8		-10	55
17340		50	10.11	0	39.8		-10	55
17350		50	10.11	0	39.8		-10	55
17360		49.99	10.11	0	39.8		-10	55
17380		49.96	10.11	0	39.8		-10	55
17400		49.75	10.11	0	39.8		-10	55
17415		49.75	10.11	0	39.8		-10	55
17420		49.71	10.11	0	39.8		-10	55
17440		49.91	10.11	0	39.8		-10	55
17460		50.07	10.11	0	39.8		-10	55
17475		50.07	10.11	0	39.8		-10	55
17480		49.89	10.11	0	39.8		-10	55
17500		49.52	10.11	0	39.8		-10	55
17520		49.55	10.11	0	39.8		-10	55
17540		49.56	10.11	0	39.8		-10	55
17560		49.57	10.11	0	39.8		-10	55
17580		49.45	10.11	0	39.8		-10	55
17600		49.01	10.11	0	39.8		-10	55
17620		48.92	10.11	0	39.8		-10	55
17640		48.86	10.11	0	39.8		-10	55
17660		48.88	10.11	0	39.8		-10	55
17665		48.88	10.11	0	39.8		-10	55
17680		48.56	10.11	0	39.8		-10	55
17700		48.02	10.11	0	39.8		-10	55
17720		47.62	10.11	0	39.8		-10	55
17725		47.62	10.11	0	39.8		-10	55
17740		47.88	10.11	0	39.8		-10	55
17760		47.78	10.11	0	39.8		-10	55
17780		47.44	10.11	0	39.8		-10	55
17790		47.44	10.38	0	39.8		-10	55
17800		46.86	10.38	0	39.8		-10	55
17820		46.78	10.38	0	39.8		-10	55
17840		46.63	10.38	0	39.8		-10	55
17850		46.63	10.38	0	39.8		-10	55
17860		46.58	10.38	0	39.8		-10	55
17880		46.23	10.38	0	39.8		-10	55
17900		45.85	10.38	0	39.8		-10	55
17915		45.85	10.38	0	39.8		-10	55
17920		45.61	10.38	0	39.8		-10	55
17940		45.61	10.38	0	39.8		-10	55
17960		45.5	10.38	0	39.8		-10	55
17975		45.5	10.38	0	39.8		-10	55
17980		45.16	10.38	0	39.8		-10	55
18000		44.8	10.38	0	39.8		-10	55
18020		44.45	10.38	0	39.8		-10	55
18040		44.65	10.38	0	39.8		-10	55
18060		44.57	10.38	0	39.8		-10	55
18080		44.29	10.38	0	39.8		-10	55
18100		43.91	10.38	0	39.8		-10	55
18120		43.67	10.38	0	39.8		-10	55
18140		43.65	10.38	0	39.8		-10	55
18160		43.7	10.38	0	39.8		-10	55
18165		43.7	10.38	0	39.8		-10	55
18180		43.46	10.38	0	39.8		-10	55
18200		43.19	10.38	0	39.8		-10	55
18220		42.81	10.38	0	39.8		-10	55
18225		42.81	10.38	0	39.8		-10	55
18240		42.82	10.38	0	39.8		-10	55
18260		42.83	10.38	0	39.8		-10	55
18280		42.55	10.38	0	39.8		-10	55
18285		42.55	10.38	0	39.8		-10	55
18300		42.11	10.38	0	39.8		-10	55
18320		41.96	10.38	0	39.8		-10	55
18340		42	10.38	0	39.8		-10	55
18350		42	10.22	0	39.8		-10	55
18360		42.1	10.22	0	39.8		-10	55
18380		41.68	10.22	0	39.8		-10	55
18400		41.3	10.22	0	39.8		-10	55
18410		41.3	10.22	0	39.8		-10	55
18420		41.12	10.22	0	39.8		-10	55
18440		41.01	10.22	0	39.8		-10	55
18460		41.24	10.22	0	39.8		-10	55
18475		41.24	10.22	0	39.8		-10	55
18480		41	10.22	0	39.8		-10	55
18500		40.63	10.22	0	39.8		-10	55
18520		40.54	10.22	0	39.8		-10	55
18535		40.54	10.22	0	39.8		-10	55
18540		40.58	10.22	0	39.8		-10	55
18560		40.77	10.22	0	39.8		-10	55
18580		40.47	10.22	0	39.8		-10	55
18600		40.02	10.22	0	39.8		-10	55
18620		39.97	10.22	0	39.8		-10	55
18640		40.08	10.22	0	39.8		-10	55
18660		40.4	10.22	0	39.8		-10	55
18680		40.28	10.22	0	39.8		-10	55
18700		39.87	10.22	0	39.8		-10	55
18720		39.84	10.22	0	39.8		-10	55
18725		39.84	10.22	0	39.8		-10	55
18740		40	10.22	0	39.8		-10	55
18760		40.17	10.22	0	39.8		-10	55
18780		40.05	10.22	0	39.8		-10	55
18785		40.05	10.22	0	39.8		-10	55
18800		39.78	10.22	0	39.8		-10	55
18820		39.65	10.22	0	39.8		-10	55
18840		39.91	10.22	0	39.8		-10	55
18850		39.91	10.34	0	39.8		-10	55
18860		40.22	10.34	0	39.8		-10	55
18880		40.04	10.34	0	39.8		-10	55
18900		39.79	10.34	0	39.8		-10	55
18910		39.79	10.34	0	39.8		-10	55
18920		40.08	10.34	0	39.8		-10	55
18940		40.13	10.34	0	39.8		-10	55
18960		40.56	10.34	0	39.8		-10	55
18975		40.56	10.34	0	39.8		-10	55
18980		40.61	10.34	0	39.8		-10	55
19000		40.59	10.34	0	39.8		-10	55
19020		40.5	10.34	0	39.8		-10	55
19035		40.5	10.34	0	39.8		-10	55
19040		40.75	10.34	0	39.8		-10	55
19060		41.24	10.34	0	39.8		-10	55
19080		41.14	10.34	0	39.8		-10	55
19100		41.03	10.34	0	39.8		-10	55
19120		41.19	10.34	0	39.8		-10	55
19140		41.7	10.34	0	39.8		-10	55
19160		41.9	10.34	0	39.8		-10	55
19180		42.07	10.34	0	39.8		-10	55
19200		41.92	10.34	0	39.8		-10	55
19220		42.13	10.34	0	39.8		-10	55
19225		42.13	10.34	0	39.8		-10	55
19240		42.57	10.34	0	39.8		-10	55
19260		43.05	10.34	0	39.8		-10	55
19280		43.19	10.34	0	39.8		-10	55
19285		43.19	10.34	0	39.8		-10	55
19300		43.02	10.34	0	39.8		-10	55
19320		43.42	10.34	0	39.8		-10	55
19340		43.76	10.34	0	39.8		-10	55
19350		43.76	10.44	0	39.8		-10	55
19360		43.95	10.44	0	39.8		-10	55
19380		44.11	10.44	0	39.8		-10	55
19400		44.25	10.44	0	39.8		-10	55
19410		44.25	10.44	0	39.8		-10	55
19420		44.26	10.44	0	39.8		-10	55
19440		44.83	10.44	0	39.8		-10	55
19460		45.29	10.44	0	39.8		-10	55
19475		45.29	10.44	0	39.8		-10	55
19480		45.4	10.44	0	39.8		-10	55
19500		45.06	10.44	0	39.8		-10	55
19520		45.59	10.44	0	39.8		-10	55
19535		45.59	10.44	0	39.8		-10	55
19540		45.74	10.44	0	39.8		-10	55
19560		46.38	10.44	0	39.8		-10	55
19580		46.14	10.44	0	39.8		-10	55
19595		46.14	10.44	0	39.8		-10	55
19600		46.12	10.44	0	39.8		-10	55
19620		46.44	10.44	0	39.8		-10	55
19640		46.79	10.44	0	39.8		-10	55
19660		47.23	10.44	0	39.8		-10	55
19680		47.26	10.44	0	39.8		-10	55
19700		47.23	10.44	0	39.8		-10	55
19720		47.39	10.44	0	39.8		-10	55
19740		47.95	10.44	0	39.8		-10	55
19760		48.1	10.44	0	39.8		-10	55
19780		48.29	10.44	0	39.8		-10	55
19785		48.29	10.44	0	39.8		-10	55
19800		48.15	10.44	0	39.8		-10	55
19820		48.23	10.44	0	39.8		-10	55
19840		48.6	10.44	0	39.8		-10	55
19845		48.6	10.44	0	39.8		-10	55
19860		48.77	10.44	0	39.8		-10	55
19880		49.07	10.44	0	39.8		-10	55
19900		48.86	10.44	0	39.8		-10	55
19910		48.86	10.29	0	39.8		-10	55
19920		49.2	10.29	0	39.8		-10	55
19940		49.2	10.29	0	39.8		-10	55
19960		49.59	10.29	0	39.8		-10	55
19970		49.59	10.29	0	39.8		-10	55
19980		49.57	10.29	0	39.8		-10	55
20000		49.37	10.29	0	39.8		-10	55
20020		49.46	10.29	0	39.8		-10	55
20035		49.46	10.29	0	39.8		-10	55
20040		49.79	10.29	0	39.8		-10	55
20060		49.89	10.29	0	39.8		-10	55
20080		49.8	10.29	0	39.8		-10	55
20095		49.8	10.29	0	39.8		-10	55
20100		49.58	10.29	0	39.8		-10	55
20120		49.56	10.29	0	39.8		-10	55
20140		49.82	10.29	0	39.8		-10	55
20160		50.13	10.29	0	39.8		-10	55
20180		49.89	10.29	0	39.8		-10	55
20200		49.54	10.29	0	39.8		-10	55
20220		49.65	10.29	0	39.8		-10	55
20240		49.86	10.29	0	39.8		-10	55
20260		49.82	10.29	0	39.8		-10	55
20280		49.5	10.29	0	39.8		-10	55
20285		49.5	10.29	0	39.8		-10	55
20300		49.25	10.29	0	39.8		-10	55
20320		49.08	10.29	0	39.8		-10	55
20340		49.14	10.29	0	39.8		-10	55
20345		49.14	10.29	0	39.8		-10	55
20360		48.93	10.29	0	39.8		-10	55
20380		48.77	10.29	0	39.8		-10	55
20400		48.25	10.29	0	39.8		-10	55
20410		48.25	10.58	0	39.8		-10	55
20420		48.08	10.58	0	39.8		-10	55
20440		48.08	10.58	0	39.8		-10	55
20460		48.01	10.58	0	39.8		-10	55
20470		48.01	10.58	0	39.8		-10	55
20480		47.67	10.58	0	39.8		-10	55
20500		47.26	10.58	0	39.8		-10	55
20520		46.89	10.58	0	39.8		-10	55
20535		46.89	10.58	0	39.8		-10	55
20540		46.93	10.58	0	39.8		-10	55
20560		47.03	10.58	0	39.8		-10	55
20580		46.54	10.58	0	39.8		-10	55
20595		46.54	10.58	0	39.8		-10	55
20600		45.92	10.58	0	39.8		-10	55
20620		45.77	10.58	0	39.8		-10	55
20640		45.9	10.58	0	39.8		-10	55
20660		45.66	10.58	0	39.8		-10	55
20680		45.35	10.58	0	39.8		-10	55
20700		44.92	10.58	0	39.8		-10	55
20720		44.79	10.58	0	39.8		-10	55
20740		44.79	10.58	0	39.8		-10	55
20760		44.77	10.58	0	39.8		-10	55
20780		44.39	10.58	0	39.8		-10	55
20800		43.98	10.58	0	39.8		-10	55
20820		43.9	10.58	0	39.8		-10	55
20840		44.05	10.58	0	39.8		-10	55
20845		44.05	10.58	0	39.8		-10	55
20860		43.93	10.58	0	39.8		-10	55
20880		43.55	10.58	0	39.8		-10	55
20900		43.02	10.58	0	39.8		-10	55
20905		43.02	10.58	0	39.8		-10	55
20920		43.05	10.58	0	39.8		-10	55
20940		43.14	10.58	0	39.8		-10	55
20960		43.05	10.58	0	39.8		-10	55
20970		43.05	10.69	0	39.8		-10	55
20980		42.88	10.69	0	39.8		-10	55
21000		42.45	10.69	0	39.8		-10	55
21020		42.25	10.69	0	39.8		-10	55
21035		42.25	10.69	0	39.8		-10	55
21040		42.36	10.69	0	39.8		-10	55
21060		42.39	10.69	0	39.8		-10	55
21080		42.09	10.69	0	39.8		-10	55
21095		42.09	10.69	0	39.8		-10	55
21100		41.65	10.69	0	39.8		-10	55
21120		41.4	10.69	0	39.8		-10	55
21140		41.31	10.69	0	39.8		-10	55
21155		41.31	10.69	0	39.8		-10	55
21160		41.39	10.69	0	39.8		-10	55
21180		41.25	10.69	0	39.8		-10	55
21200		40.85	10.69	0	39.8		-10	55
21220		40.78	10.69	0	39.8		-10	55
21240		40.9	10.69	0	39.8		-10	55
21260		40.8	10.69	0	39.8		-10	55
21280		40.58	10.69	0	39.8		-10	55
21300		40.17	10.69	0	39.8		-10	55
21320		40.17	10.69	0	39.8		-10	55
21340		40.26	10.69	0	39.8		-10	55
21345		40.26	10.69	0	39.8		-10	55
21360		40.34	10.69	0	39.8		-10	55
21380		40.23	10.69	0	39.8		-10	55
21400		39.77	10.69	0	39.8		-10	55
21405		39.77	10.69	0	39.8		-10	55
21420		39.82	10.69	0	39.8		-10	55
21440		39.95	10.69	0	39.8		-10	55
21460		40.19	10.69	0	39.8		-10	55
21470		40.19	10.64	0	39.8		-10	55
21480		39.95	10.64	0	39.8		-10	55
21500		39.69	10.64	0	39.8		-10	55
21520		39.69	10.64	0	39.8		-10	55
21530		39.69	10.64	0	39.8		-10	55
21540		39.87	10.64	0	39.8		-10	55
21560		40.27	10.64	0	39.8		-10	55
21580		40.02	10.64	0	39.8		-10	55
21595		40.02	10.64	0	39.8		-10	55
21600		39.69	10.64	0	39.8		-10	55
21620		39.89	10.64	0	39.8		-10	55
21640		40.13	10.64	0	39.8		-10	55
21655		40.13	10.64	0	39.8		-10	55
21660		40.45	10.64	0	39.8		-10	55
21680		40.29	10.64	0	39.8		-10	55
21700		40.05	10.64	0	39.8		-10	55
21720		40.33	10.64	0	39.8		-10	55
21740		40.61	10.64	0	39.8		-10	55
21760		40.85	10.64	0	39.8		-10	55
21780		40.65	10.64	0	39.8		-10	55
21800		40.75	10.64	0	39.8		-10	55
21820		41.02	10.64	0	39.8		-10	55
21840		41.29	10.64	0	39.8		-10	55
21845		41.29	10.64	0	39.8		-10	55
21860		41.69	10.64	0	39.8		-10	55
21880		41.72	10.64	0	39.8		-10	55
21900		41.7	10.64	0	39.8		-10	55
21905		41.7	10.64	0	39.8		-10	55
21920		41.92	10.64	0	39.8		-10	55
21940		42.36	10.64	0	39.8		-10	55
21960		42.6	10.64	0	39.8		-10	55
21970		42.6	10.61	0	39.8		-10	55
21980		42.87	10.61	0	39.8		-10	55
22000		42.69	10.61	0	39.8		-10	55
22020		42.85	10.61	0	39.8		-10	55
22030		42.85	10.61	0	39.8		-10	55
22040		43.56	10.61	0	39.8		-10	55
22060		43.78	10.61	0	39.8		-10	55
22080		44.04	10.61	0	39.8		-10	55
22095		44.04	10.61	0	39.8		-10	55
22100		43.83	10.61	0	39.8		-10	55
22120		44.02	10.61	0	39.8		-10	55
22140		44.39	10.61	0	39.8		-10	55
22155		44.39	10.61	0	39.8		-10	55
22160		44.76	10.61	0	39.8		-10	55
22180		44.95	10.61	0	39.8		-10	55
22200		44.77	10.61	0	39.8		-10	55
22215		44.77	10.61	0	39.8		-10	55
22220		45.09	10.61	0	39.8		-10	55
22240		45.52	10.61	0	39.8		-10	55
22260		45.97	10.61	0	39.8		-10	55
22280		45.89	10.61	0	39.8		-10	55
22300		46	10.61	0	39.8		-10	55
22320		46.27	10.61	0	39.8		-10	55
22340		46.58	10.61	0	39.8		-10	55
22345		46.58	10.61	0	39.8		-10	55
22360		46.87	10.61	0	39.8		-10	55
22380		46.83	10.61	0	39.8		-10	55
22400		46.65	10.61	0	39.8		-10	55
22405		46.65	10.61	0	39.8		-10	55
22420		47.15	10.61	0	39.8		-10	55
22440		47.66	10.61	0	39.8		-10	55
22460		47.97	10.61	0	39.8		-10	55
22465		47.97	10.61	0	39.8		-10	55
22480		47.84	10.61	0	39.8		-10	55
22500		47.96	10.61	0	39.8		-10	55
22520		48.15	10.61	0	39.8		-10	55
22530		48.15	10.69	0	39.8		-10	55
22540		48.46	10.69	0	39.8		-10	55
22560		48.6	10.69	0	39.8		-10	55
22580		48.62	10.69	0	39.8		-10	55
22590		48.62	10.69	0	39.8		-10	55
22600		48.64	10.69	0	39.8		-10	55
22620		48.77	10.69	0	39.8		-10	55
22640		49.17	10.69	0	39.8		-10	55
22655		49.17	10.69	0	39.8		-10	55
22660		49.27	10.69	0	39.8		-10	55
22680		49.43	10.69	0	39.8		-10	55
22700		48.94	10.69	0	39.8		-10	55
22715		48.94	10.69	0	39.8		-10	55
22720		49.23	10.69	0	39.8		-10	55
22740		49.76	10.69	0	39.8		-10	55
22760		49.73	10.69	0	39.8		-10	55
22780		49.84	10.69	0	39.8		-10	55
22800		49.46	10.69	0	39.8		-10	55
22820		49.64	10.69	0	39.8		-10	55
22840		49.95	10.69	0	39.8		-10	55
22860		50	10.69	0	39.8		-10	55
22880		49.78	10.69	0	39.8		-10	55
22900		49.71	10.69	0	39.8		-10	55
22905		49.71	10.69	0	39.8		-10	55
22920		49.69	10.69	0	39.8		-10	55
22940		49.87	10.69	0	39.8		-10	55
22960		49.85	10.69	0	39.8		-10	55
22965		49.85	10.69	0	39.8		-10	55
22980		49.55	10.69	0	39.8		-10	55
23000		49.18	10.69	0	39.8		-10	55
23020		49.24	10.69	0	39.8		-10	55
23030		49.24	10.69	0	39.8		-10	55
23040		49.42	10.69	0	39.8		-10	55
23060		49.38	10.69	0	39.8		-10	55
23080		48.99	10.69	0	39.8		-10	55
23090		48.99	10.69	0	39.8		-10	55
23100		48.54	10.69	0	39.8		-10	55
23120		48.47	10.69	0	39.8		-10	55
23140		48.5	10.69	0	39.8		-10	55
23155		48.5	10.69	0	39.8		-10	55
23160		48.33	10.69	0	39.8		-10	55
23180		47.92	10.69	0	39.8		-10	55
23200		47.66	10.69	0	39.8		-10	55
23215		47.66	10.69	0	39.8		-10	55
23220		47.4	10.69	0	39.8		-10	55
23240		47.32	10.69	0	39.8		-10	55
23260		47.32	10.69	0	39.8		-10	55
23280		46.86	10.69	0	39.8		-10	55
23300		46.44	10.69	0	39.8		-10	55
23320		46.14	10.69	0	39.8		-10	55
23340		46.15	10.69	0	39.8		-10	55
23360		46.25	10.69	0	39.8		-10	55
23380		45.81	10.69	0	39.8		-10	55
23400		45.3	10.69	0	39.8		-10	55
23405		45.3	10.69	0	39.8		-10	55
23420		45.05	10.69	0	39.8		-10	55
23440		45.29	10.69	0	39.8		-10	55
23460		45.1	10.69	0	39.8		-10	55
23465		45.1	10.69	0	39.8		-10	55
23480		44.73	10.69	0	39.8		-10	55
23500		44.23	10.69	0	39.8		-10	55
23520		44.1	10.69	0	39.8		-10	55
23530		44.1	10.71	0	39.8		-10	55
23540		44.14	10.71	0	39.8		-10	55
23560		44.18	10.71	0	39.8		-10	55
23580		43.92	10.71	0	39.8		-10	55
23590		43.92	10.71	0	39.8		-10	55
23600		43.45	10.71	0	39.8		-10	55
23620		43.36	10.71	0	39.8		-10	55
23640		43.4	10.71	0	39.8		-10	55
23655		43.4	10.71	0	39.8		-10	55
23660		43.31	10.71	0	39.8		-10	55
23680		43.09	10.71	0	39.8		-10	55
23700		42.53	10.71	0	39.8		-10	55
23715		42.53	10.71	0	39.8		-10	55
23720		42.45	10.71	0	39.8		-10	55
23740		42.5	10.71	0	39.8		-10	55
23760		42.66	10.71	0	39.8		-10	55
23775		42.66	10.71	0	39.8		-10	55
23780		42.11	10.71	0	39.8		-10	55
23800		41.78	10.71	0	39.8		-10	55
23820		41.69	10.71	0	39.8		-10	55
23840		41.87	10.71	0	39.8		-10	55
23860		41.63	10.71	0	39.8		-10	55
23880		41.42	10.71	0	39.8		-10	55
23900		41.07	10.71	0	39.8		-10	55
23920		40.9	10.71	0	39.8		-10	55
23940		41.03	10.71	0	39.8		-10	55
23960		40.92	10.71	0	39.8		-10	55
23965		40.92	10.71	0	39.8		-10	55
23980		40.73	10.71	0	39.8		-10	55
24000		40.16	10.71	0	39.8		-10	55
24020		40.28	10.71	0	39.8		-10	55
24025		40.28	10.71	0	39.8		-10	55
24040		40.4	10.71	0	39.8		-10	55
24060		40.37	10.71	0	39.8		-10	55
24080		40.22	10.71	0	39.8		-10	55
24090		40.22	10.81	0	39.8		-10	55
24100		39.95	10.81	0	39.8		-10	55
24120		40.07	10.81	0	39.8		-10	55
24140		40.16	10.81	0	39.8		-10	55
24150		40.16	10.81	0	39.8		-10	55
24160		40.28	10.81	0	39.8		-10	55
24180		40.01	10.81	0	39.8		-10	55
24200		39.81	10.81	0	39.8		-10	55
24215		39.81	10.81	0	39.8		-10	55
24220		39.88	10.81	0	39.8		-10	55
24240		39.86	10.81	0	39.8		-10	55
24260		40.12	10.81	0	39.8		-10	55
24275		40.12	10.81	0	39.8		-10	55
24280		39.93	10.81	0	39.8		-10	55
24300		39.79	10.81	0	39.8		-10	55
24320		39.92	10.81	0	39.8		-10	55
24340		40.19	10.81	0	39.8		-10	55
24360		40.38	10.81	0	39.8		-10	55
24380		40.37	10.81	0	39.8		-10	55
24400		40.14	10.81	0	39.8		-10	55
24420		40.38	10.81	0	39.8		-10	55
24440		40.75	10.81	0	39.8		-10	55
24460		40.99	10.81	0	39.8		-10	55
24465		40.99	10.81	0	39.8		-10	55
24480		40.89	10.81	0	39.8		-10	55
24500		40.78	10.81	0	39.8		-10	55
24520		41.11	10.81	0	39.8		-10	55
24525		41.11	10.81	0	39.8		-10	55
24540		41.39	10.81	0	39.8		-10	55
24560		41.9	10.81	0	39.8		-10	55
24580		41.76	10.81	0	39.8		-10	55
24590		41.76	10.99	0	39.8		-10	55
24600		41.68	10.99	0	39.8		-10	55
24620		42.14	10.99	0	39.8		-10	55
24640		42.53	10.99	0	39.8		-10	55
24650		42.53	10.99	0	39.8		-10	55
24660		42.71	10.99	0	39.8		-10	55
24680		43.1	10.99	0	39.8		-10	55
24700		42.85	10.99	0	39.8		-10	55
24715		42.85	10.99	0	39.8		-10	55
24720		43.08	10.99	0	39.8		-10	55
24740		43.54	10.99	0	39.8		-10	55
24760		43.89	10.99	0	39.8		-10	55
24775		43.89	10.99	0	39.8		-10	55
24780		44	10.99	0	39.8		-10	55
24800		43.89	10.99	0	39.8		-10	55
24820		44.27	10.99	0	39.8		-10	55
24840		44.73	10.99	0	39.8		-10	55
24860		45.1	10.99	0	39.8		-10	55
24880		45.08	10.99	0	39.8		-10	55
24900		45.15	10.99	0	39.8		-10	55
24920		45.5	10.99	0	39.8		-10	55
24940		45.74	10.99	0	39.8		-10	55
24960		46.05	10.99	0	39.8		-10	55
24965		46.05	10.99	0	39.8		-10	55
24980		46.15	10.99	0	39.8		-10	55
25000		45.98	10.99	0	39.8		-10	55
25020		46.31	10.99	0	39.8		-10	55
25025		46.31	10.99	0	39.8		-10	55
25040		46.88	10.99	0	39.8		-10	55
25060		47.07	10.99	0	39.8		-10	55
25080		47.08	10.99	0	39.8		-10	55
25085		47.08	10.99	0	39.8		-10	55
25100		47.12	10.99	0	39.8		-10	55
25120		47.38	10.99	0	39.8		-10	55
25140		47.79	10.99	0	39.8		-10	55
25150		47.79	10.99	0	39.8		-10	55
25160		47.91	10.99	0	39.8		-10	55
25180		48.09	10.99	0	39.8		-10	55
25200		48.01	10.99	0	39.8		-10	55
25210		48.01	10.99	0	39.8		-10	55
25220		48.15	10.99	0	39.8		-10	55
25240		48.67	10.99	0	39.8		-10	55
25260		48.72	10.99	0	39.8		-10	55
25275		48.72	10.99	0	39.8		-10	55
25280		48.76	10.99	0	39.8		-10	55
25300		48.85	10.99	0	39.8		-10	55
25320		48.86	10.99	0	39.8		-10	55
25335		48.86	10.99	0	39.8		-10	55
25340		49.14	10.99	0	39.8		-10	55
25360		49.57	10.99	0	39.8		-10	55
25380		49.43	10.99	0	39.8		-10	55
25400		49.24	10.99	0	39.8		-10	55
25420		49.45	10.99	0	39.8		-10	55
25440		49.73	10.99	0	39.8		-10	55
25460		49.79	10.99	0	39.8		-10	55
25480		49.77	10.99	0	39.8		-10	55
25500		49.46	10.99	0	39.8		-10	55
25520		49.69	10.99	0	39.8		-10	55
25525		49.69	10.99	0	39.8		-10	55
25540		49.92	10.99	0	39.8		-10	55
25560		49.87	10.99	0	39.8		-10	55
25580		49.71	10.99	0	39.8		-10	55
25585		49.71	10.99	0	39.8		-10	55
25600		49.42	10.99	0	39.8		-10	55
25620		49.44	10.99	0	39.8		-10	55
25640		49.71	10.99	0	39.8		-10	55
25650		49.71	10.94	0	39.8		-10	55
25660		49.71	10.94	0	39.8		-10	55
25680		49.37	10.94	0	39.8		-10	55
25700		49.01	10.94	0	39.8		-10	55
25710		49.01	10.94	0	39.8		-10	55
25720		48.64	10.94	0	39.8		-10	55
25740		48.77	10.94	0	39.8		-10	55
25760		48.68	10.94	0	39.8		-10	55
25775		48.68	10.94	0	39.8		-10	55
25780		48.35	10.94	0	39.8		-10	55
25800		47.81	10.94	0	39.8		-10	55
25820		47.76	10.94	0	39.8		-10	55
25835		47.76	10.94	0	39.8		-10	55
25840		47.7	10.94	0	39.8		-10	55
25860		47.63	10.94	0	39.8		-10	55
25880		47.33	10.94	0	39.8		-10	55
25900		46.88	10.94	0	39.8		-10	55
25920		46.71	10.94	0	39.8		-10	55
25940		46.58	10.94	0	39.8		-10	55
25960		46.5	10.94	0	39.8		-10	55
25980		46.05	10.94	0	39.8		-10	55
26000		45.54	10.94	0	39.8		-10	55
26020		45.43	10.94	0	39.8		-10	55
26025		45.43	10.94	0	39.8		-10	55
26040		45.59	10.94	0	39.8		-10	55
26060		45.26	10.94	0	39.8		-10	55
26080		45.07	10.94	0	39.8		-10	55
26085		45.07	10.94	0	39.8		-10	55
26100		44.6	10.94	0	39.8		-10	55
26120		44.52	10.94	0	39.8		-10	55
26140		44.59	10.94	0	39.8		-10	55
26150		44.59	10.79	0	39.8		-10	55
26160		44.32	10.79	0	39.8		-10	55
26180		44.11	10.79	0	39.8		-10	55
26200		43.75	10.79	0	39.8		-10	55
26210		43.75	10.79	0	39.8		-10	55
26220		43.7	10.79	0	39.8		-10	55
26240		43.79	10.79	0	39.8		-10	55
26260		43.6	10.79	0	39.8		-10	55
26275		43.6	10.79	0	39.8		-10	55
26280		43.36	10.79	0	39.8		-10	55
26300		42.94	10.79	0	39.8		-10	55
26320		42.75	10.79	0	39.8		-10	55
26335		42.75	10.79	0	39.8		-10	55
26340		42.69	10.79	0	39.8		-10	55
26360		42.8	10.79	0	39.8		-10	55
26380		42.37	10.79	0	39.8		-10	55
26400		42	10.79	0	39.8		-10	55
26420		41.92	10.79	0	39.8		-10	55
26440		42.05	10.79	0	39.8		-10	55
26460		41.92	10.79	0	39.8		-10	55
26480		41.67	10.79	0	39.8		-10	55
26500		41.13	10.79	0	39.8		-10	55
26520		41.14	10.79	0	39.8		-10	55
26540		41.18	10.79	0	39.8		-10	55
26560		41.25	10.79	0	39.8		-10	55
26580		40.87	10.79	0	39.8		-10	55
26585		40.87	10.79	0	39.8		-10	55
26600		40.44	10.79	0	39.8		-10	55
26620		40.56	10.79	0	39.8		-10	55
26640		40.54	10.79	0	39.8		-10	55
26650		40.54	10.96	0	39.8		-10	55
26660		40.75	10.96	0	39.8		-10	55
26680		40.48	10.96	0	39.8		-10	55
26700		39.87	10.96	0	39.8		-10	55
26710		39.87	10.96	0	39.8		-10	55
26720		40.11	10.96	0	39.8		-10	55
26740		40.23	10.96	0	39.8		-10	55
26760		40.27	10.96	0	39.8		-10	55
26770		40.27	10.96	0	39.8		-10	55
26780		40.06	10.96	0	39.8		-10	55
26800		39.79	10.96	0	39.8		-10	55
26820		39.79	10.96	0	39.8		-10	55
26835		39.79	10.96	0	39.8		-10	55
26840		40.05	10.96	0	39.8		-10	55
26860		40.06	10.96	0	39.8		-10	55
26880		39.95	10.96	0	39.8		-10	55
26895		39.95	10.96	0	39.8		-10	55
26900		39.68	10.96	0	39.8		-10	55
26920		40.03	10.96	0	39.8		-10	55
26940		40.24	10.96	0	39.8		-10	55
26960		40.34	10.96	0	39.8		-10	55
26980		40.27	10.96	0	39.8		-10	55
27000		40.02	10.96	0	39.8		-10	55
27020		40.31	10.96	0	39.8		-10	55
27040		40.61	10.96	0	39.8		-10	55
27060		40.71	10.96	0	39.8		-10	55
27080		40.89	10.96	0	39.8		-10	55
27085		40.89	10.96	0	39.8		-10	55
27100		40.76	10.96	0	39.8		-10	55
27120		41.13	10.96	0	39.8		-10	55
27140		41.4	10.96	0	39.8		-10	55
27145		41.4	10.96	0	39.8		-10	55
27160		41.66	10.96	0	39.8		-10	55
27180		41.6	10.96	0	39.8		-10	55
27200		41.69	10.96	0	39.8		-10	55
27210		41.69	11.01	0	39.8		-10	55
27220		41.93	11.01	0	39.8		-10	55
27240		42.33	11.01	0	39.8		-10	55
27260		42.56	11.01	0	39.8		-10	55
27270		42.56	11.01	0	39.8		-10	55
27280		42.68	11.01	0	39.8		-10	55
27300		42.83	11.01	0	39.8		-10	55
27320		42.87	11.01	0	39.8		-10	55
27335		42.87	11.01	0	39.8		-10	55
27340		43.44	11.01	0	39.8		-10	55
27360		43.82	11.01	0	39.8		-10	55
27380		43.74	11.01	0	39.8		-10	55
27395		43.74	11.01	0	39.8		-10	55
27400		43.83	11.01	0	39.8		-10	55
27420		44.3	11.01	0	39.8		-10	55
27440		44.46	11.01	0	39.8		-10	55
27460		44.74	11.01	0	39.8		-10	55
27480		44.83	11.01	0	39.8		-10	55
27500		44.84	11.01	0	39.8		-10	55
27520		45.28	11.01	0	39.8		-10	55
27540		45.58	11.01	0	39.8		-10	55
27560		45.81	11.01	0	39.8		-10	55
27580		45.94	11.01	0	39.8		-10	55
27585		45.94	11.01	0	39.8		-10	55
27600		45.94	11.01	0	39.8		-10	55
27620		46.09	11.01	0	39.8		-10	55
27640		46.55	11.01	0	39.8		-10	55
27645		46.55	11.01	0	39.8		-10	55
27660		46.93	11.01	0	39.8		-10	55
27680		46.84	11.01	0	39.8		-10	55
27700		46.86	11.01	0	39.8		-10	55
27710		46.86	11.04	0	39.8		-10	55
27720		47.22	11.04	0	39.8		-10	55
27740		47.68	11.04	0	39.8		-10	55
27760		47.96	11.04	0	39.8		-10	55
27770		47.96	11.04	0	39.8		-10	55
27780		47.9	11.04	0	39.8		-10	55
27800		47.82	11.04	0	39.8		-10	55
27820		48.07	11.04	0	39.8		-10	55
27830		48.07	11.04	0	39.8		-10	55
27840		48.31	11.04	0	39.8		-10	55
27860		48.71	11.04	0	39.8		-10	55
27880		48.73	11.04	0	39.8		-10	55
27895		48.73	11.04	0	39.8		-10	55
27900		48.65	11.04	0	39.8		-10	55
27920		49	11.04	0	39.8		-10	55
27940		49.24	11.04	0	39.8		-10	55
27960		49.36	11.04	0	39.8		-10	55
27980		49.27	11.04	0	39.8		-10	55
28000		49.09	11.04	0	39.8		-10	55
28020		49.58	11.04	0	39.8		-10	55
28040		49.58	11.04	0	39.8		-10	55
28060		49.77	11.04	0	39.8		-10	55
28080		49.66	11.04	0	39.8		-10	55
28100		49.54	11.04	0	39.8		-10	55
28120		49.54	11.04	0	39.8		-10	55
28140		49.74	11.04	0	39.8		-10	55
28145		49.74	11.04	0	39.8		-10	55
28160		49.88	11.04	0	39.8		-10	55
28180		49.73	11.04	0	39.8		-10	55
28200		49.53	11.04	0	39.8		-10	55
28205		49.53	11.04	0	39.8		-10	55
28220		49.81	11.04	0	39.8		-10	55
28240		49.65	11.04	0	39.8		-10	55
28260		49.59	11.04	0	39.8		-10	55
28270		49.59	10.94	0	39.8		-10	55
28280		49.58	10.94	0	39.8		-10	55
28300		49.1	10.94	0	39.8		-10	55
28320		49.16	10.94	0	39.8		-10	55
28330		49.16	10.94	0	39.8		-10	55
28340		49.44	10.94	0	39.8		-10	55
28360		49.24	10.94	0	39.8		-10	55
28380		48.94	10.94	0	39.8		-10	55
28395		48.94	10.94	0	39.8		-10	55
28400		48.4	10.94	0	39.8		-10	55
28420		48.41	10.94	0	39.8		-10	55
28440		48.35	10.94	0	39.8		-10	55
28455		48.35	10.94	0	39.8		-10	55
28460		47.98	10.94	0	39.8		-10	55
28480		47.77	10.94	0	39.8		-10	55
28500		47.19	10.94	0	39.8		-10	55
28520		47.17	10.94	0	39.8		-10	55
28540		47.24	10.94	0	39.8		-10	55
28560		46.98	10.94	0	39.8		-10	55
28580		46.49	10.94	0	39.8		-10	55
28600		46.05	10.94	0	39.8		-10	55
28620		46.09	10.94	0	39.8		-10	55
28640		46.22	10.94	0	39.8		-10	55
28645		46.22	10.94	0	39.8		-10	55
28660		45.86	10.94	0	39.8		-10	55
28680		45.49	10.94	0	39.8		-10	55
28700		45.07	10.94	0	39.8		-10	55
28705		45.07	10.94	0	39.8		-10	55
28720		44.95	10.94	0	39.8		-10	55
28740		45.13	10.94	0	39.8		-10	55
28760		44.83	10.94	0	39.8		-10	55
28770		44.83	10.96	0	39.8		-10	55
28780		44.59	10.96	0	39.8		-10	55
28800		44.18	10.96	0	39.8		-10	55
28820		44.01	10.96	0	39.8		-10	55
28830		44.01	10.96	0	39.8		-10	55
28840		44.11	10.96	0	39.8		-10	55
28860		43.97	10.96	0	39.8		-10	55
28880		43.64	10.96	0	39.8		-10	55
28895		43.64	10.96	0	39.8		-10	55
28900		43.36	10.96	0	39.8		-10	55
28920		43.06	10.96	0	39.8		-10	55
28940		43.32	10.96	0	39.8		-10	55
28955		43.32	10.96	0	39.8		-10	55
28960		43.17	10.96	0	39.8		-10	55
28980		42.89	10.96	0	39.8		-10	55
29000		42.38	10.96	0	39.8		-10	55
29015		42.38	10.96	0	39.8		-10	55
29020		42.51	10.96	0	39.8		-10	55
29040		42.52	10.96	0	39.8		-10	55
29060		42.45	10.96	0	39.8		-10	55
29080		41.92	10.96	0	39.8		-10	55
29100		41.69	10.96	0	39.8		-10	55
29120		41.53	10.96	0	39.8		-10	55
29140		41.61	10.96	0	39.8		-10	55
29145		41.61	10.96	0	39.8		-10	55
29160		41.47	10.96	0	39.8		-10	55
29180		41.19	10.96	0	39.8		-10	55
29200		40.91	10.96	0	39.8		-10	55
29205		40.91	10.96	0	39.8		-10	55
29220		40.76	10.96	0	39.8		-10	55
29240		40.79	10.96	0	39.8		-10	55
29260		40.85	10.96	0	39.8		-10	55
29270		40.85	10.99	0	39.8		-10	55
29280		40.62	10.99	0	39.8		-10	55
29300		40.23	10.99	0	39.8		-10	55
29320		40.21	10.99	0	39.8		-10	55
29330		40.21	10.99	0	39.8		-10	55
29340		40.35	10.99	0	39.8		-10	55
29360		40.44	10.99	0	39.8		-10	55
29380		40.19	10.99	0	39.8		-10	55
29390		40.19	10.99	0	39.8		-10	55
29400		39.9	10.99	0	39.8		-10	55
29420		39.86	10.99	0	39.8		-10	55
29440		40.15	10.99	0	39.8		-10	55
29455		40.15	10.99	0	39.8		-10	55
29460		40.15	10.99	0	39.8		-10	55
29480		40.04	10.99	0	39.8		-10	55
29500		39.75	10.99	0	39.8		-10	55
29515		39.75	10.99	0	39.8		-10	55
29520		39.74	10.99	0	39.8		-10	55
29540		40.14	10.99	0	39.8		-10	55
29560		40.17	10.99	0	39.8		-10	55
29580		39.93	10.99	0	39.8		-10	55
29600		39.76	10.99	0	39.8		-10	55
29620		40.04	10.99	0	39.8		-10	55
29640		40.23	10.99	0	39.8		-10	55
29660		40.31	10.99	0	39.8		-10	55
29680		40.27	10.99	0	39.8		-10	55
29700		40.09	10.99	0	39.8		-10	55
29705		40.09	10.99	0	39.8		-10	55
29720		40.38	10.99	0	39.8		-10	55
29740		40.73	10.99	0	39.8		-10	55
29760		40.8	10.99	0	39.8		-10	55
29765		40.8	10.99	0	39.8		-10	55
29780		40.82	10.99	0	39.8		-10	55
29800		40.72	10.99	0	39.8		-10	55
29820		41.02	10.99	0	39.8		-10	55
29830		41.02	11.19	0	39.8		-10	55
29840		41.43	11.19	0	39.8		-10	55
29860		41.62	11.19	0	39.8		-10	55
29880		41.57	11.19	0	39.8		-10	55
29890		41.57	11.19	0	39.8		-10	55
29900		41.65	11.19	0	39.8		-10	55
29920		41.93	11.19	0	39.8		-10	55
29940		42.55	11.19	0	39.8		-10	55
29955		42.55	11.19	0	39.8		-10	55
29960		42.65	11.19	0	39.8		-10	55
29980		42.71	11.19	0	39.8		-10	55
30000		42.46	11.19	0	39.8		-10	55
30015		42.46	11.19	0	39.8		-10	55
30020		42.99	11.19	0	39.8		-10	55
30040		43.46	11.19	0	39.8		-10	55
30060		43.61	11.19	0	39.8		-10	55
30080		43.88	11.19	0	39.8		-10	55
30100		43.73	11.19	0	39.8		-10	55
30120		44.16	11.19	0	39.8		-10	55
30140		44.46	11.19	0	39.8		-10	55
30160		44.74	11.19	0	39.8		-10	55
30180		44.83	11.19	0	39.8		-10	55
30200		44.69	11.19	0	39.8		-10	55
30205		44.69	11.19	0	39.8		-10	55
30220		45.08	11.19	0	39.8		-10	55
30240		45.7	11.19	0	39.8		-10	55
30260		45.69	11.19	0	39.8		-10	55
30265		45.69	11.19	0	39.8		-10	55
30280		45.84	11.19	0	39.8		-10	55
30300		46.01	11.19	0	39.8		-10	55
30320		46.21	11.19	0	39.8		-10	55
30330		46.21	11.44	0	39.8		-10	55
30340		46.73	11.44	0	39.8		-10	55
30360		46.87	11.44	0	39.8		-10	55
30380		46.82	11.44	0	39.8		-10	55
30390		46.82	11.44	0	39.8		-10	55
30400		46.89	11.44	0	39.8		-10	55
30420		47.12	11.44	0	39.8		-10	55
30440		47.64	11.44	0	39.8		-10	55
30455		47.64	11.44	0	39.8		-10	55
30460		47.89	11.44	0	39.8		-10	55
30480		47.78	11.44	0	39.8		-10	55
30500		47.83	11.44	0	39.8		-10	55
30515		47.83	11.44	0	39.8		-10	55
30520		48.24	11.44	0	39.8		-10	55
30540		48.53	11.44	0	39.8		-10	55
30560		48.63	11.44	0	39.8		-10	55
30580		48.61	11.44	0	39.8		-10	55
30600		48.62	11.44	0	39.8		-10	55
30620		48.85	11.44	0	39.8		-10	55
30640		49.2	11.44	0	39.8		-10	55
30660		49.35	11.44	0	39.8		-10	55
30680		49.27	11.44	0	39.8		-10	55
30700		49.06	11.44	0	39.8		-10	55
30720		49.41	11.44	0	39.8		-10	55
30740		49.97	11.44	0	39.8		-10	55
30760		49.7	11.44	0	39.8		-10	55
30765		49.7	11.44	0	39.8		-10	55
30780		49.51	11.44	0	39.8		-10	55
30800		49.49	11.44	0	39.8		-10	55
30820		49.49	11.44	0	39.8		-10	55
30825		49.49	11.44	0	39.8		-10	55
30840		50.13	11.44	0	39.8		-10	55
30860		49.78	11.44	0	39.8		-10	55
30880		49.6	11.44	0	39.8		-10	55
30890		49.6	11.06	0	39.8		-10	55
30900		49.5	11.06	0	39.8		-10	55
30920		49.58	11.06	0	39.8		-10	55
30940		49.83	11.06	0	39.8		-10	55
30950		49.83	11.06	0	39.8		-10	55
30960		49.82	11.06	0	39.8		-10	55
30980		49.52	11.06	0	39.8		-10	55
31000		49.19	11.06	0	39.8		-10	55
31015		49.19	11.06	0	39.8		-10	55
31020		49.25	11.06	0	39.8		-10	55
31040		49.26	11.06	0	39.8		-10	55
31060		49.16	11.06	0	39.8		-10	55
31075		49.16	11.06	0	39.8		-10	55
31080		48.97	11.06	0	39.8		-10	55
31100		48.43	11.06	0	39.8		-10	55
31120		48.51	11.06	0	39.8		-10	55
31140		48.46	11.06	0	39.8		-10	55
31160		48.22	11.06	0	39.8		-10	55
31180		47.87	11.06	0	39.8		-10	55
31200		47.46	11.06	0	39.8		-10	55
31220		47.5	11.06	0	39.8		-10	55
31240		47.43	11.06	0	39.8		-10	55
31260		47.12	11.06	0	39.8		-10	55
31265		47.12	11.06	0	39.8		-10	55
31280		46.82	11.06	0	39.8		-10	55
31300		46.42	11.06	0	39.8		-10	55
31320		46.24	11.06	0	39.8		-10	55
31325		46.24	11.06	0	39.8		-10	55
31340		46.17	11.06	0	39.8		-10	55
31360		45.98	11.06	0	39.8		-10	55
31380		45.57	11.06	0	39.8		-10	55
31390		45.57	11.19	0	39.8		-10	55
31400		45.23	11.19	0	39.8		-10	55
31420		45.22	11.19	0	39.8		-10	55
31440		45.17	11.19	0	39.8		-10	55
31450		45.17	11.19	0	39.8		-10	55
31460		44.89	11.19	0	39.8		-10	55
31480		44.63	11.19	0	39.8		-10	55
31500		44.24	11.19	0	39.8		-10	55
31515		44.24	11.19	0	39.8		-10	55
31520		44.25	11.19	0	39.8		-10	55
31540		44.3	11.19	0	39.8		-10	55
31560		44.08	11.19	0	39.8		-10	55
31575		44.08	11.19	0	39.8		-10	55
31580		43.68	11.19	0	39.8		-10	55
31600		43.51	11.19	0	39.8		-10	55
31620		43.36	11.19	0	39.8		-10	55
31640		43.54	11.19	0	39.8		-10	55
31660		43.19	11.19	0	39.8		-10	55
31680		42.91	11.19	0	39.8		-10	55
31700		42.61	11.19	0	39.8		-10	55
31720		42.62	11.19	0	39.8		-10	55
31740		42.61	11.19	0	39.8		-10	55
31760		42.46	11.19	0	39.8		-10	55
31765		42.46	11.19	0	39.8		-10	55
31780		42.1	11.19	0	39.8		-10	55
31800		41.68	11.19	0	39.8		-10	55
31820		41.69	11.19	0	39.8		-10	55
31825		41.69	11.19	0	39.8		-10	55
31840		41.64	11.19	0	39.8		-10	55
31860		41.64	11.19	0	39.8		-10	55
31880		41.17	11.19	0	39.8		-10	55
31890		41.17	11.22	0	39.8		-10	55
31900		40.71	11.22	0	39.8		-10	55
31920		40.98	11.22	0	39.8		-10	55
31940		41.1	11.22	0	39.8		-10	55
31950		41.1	11.22	0	39.8		-10	55
31960		40.89	11.22	0	39.8		-10	55
31980		40.57	11.22	0	39.8		-10	55
32000		40.44	11.22	0	39.8		-10	55
32010		40.44	11.22	0	39.8		-10	55
32020		40.34	11.22	0	39.8		-10	55
32040		40.56	11.22	0	39.8		-10	55
32060		40.61	11.22	0	39.8		-10	55
32075		40.61	11.22	0	39.8		-10	55
32080		40.16	11.22	0	39.8		-10	55
32100		39.9	11.22	0	39.8		-10	55
32120		39.94	11.22	0	39.8		-10	55
32135		39.94	11.22	0	39.8		-10	55
32140		40.15	11.22	0	39.8		-10	55
32160		40.26	11.22	0	39.8		-10	55
32180		39.7	11.22	0	39.8		-10	55
32200		39.82	11.22	0	39.8		-10	55
32220		39.78	11.22	0	39.8		-10	55
32240		40.04	11.22	0	39.8		-10	55
32260		39.96	11.22	0	39.8		-10	55
[truncated: 244 more rows]
