# Supplementary material for: Clinical identification of the stimulus intensity to measure temporal summation of second pain
Source: Sci Rep. 2022 Jul 28;12:12915. doi: 10.1038/s41598-022-17171-6 (PMC9334644; doi:10.1038/s41598-022-17171-6)
Supplement: Supplementary file 2 — Supplementary Information 2. [file 41598_2022_17171_MOESM2_ESM.zip › 71 PT.xlsx]

## Sheet: Sheet1
Timestamp [msec]	Heater [C]	Tec [C]	Water [C]	COVAS	Baseline [C]	Events	LimiterMin [C]	LimiterMax [C]
40		38.93
60		38.85
65		38.85	11.97	0	38.7		-10	55
80		38.88	11.97	0	38.7		-10	55
95		38.88	11.97	0	38.7		-10	55
100		38.94	11.97	0	38.7		-10	55
120		38.79	11.97	0	38.7		-10	55
140		38.88	11.97	0	38.7		-10	55
155		38.88	11.97	0	38.7		-10	55
160		38.75	11.97	0	38.7		-10	55
180		38.85	11.97	0	38.7		-10	55
200		38.91	11.97	0	38.7		-10	55
220		38.8	11.97	0	38.7		-10	55
240		38.75	11.97	0	38.7		-10	55
260		38.79	11.97	0	38.7		-10	55
280		38.81	11.97	0	38.7		-10	55
300		38.81	11.97	0	38.7		-10	55
320		38.78	11.97	0	38.7		-10	55
340		38.76	11.97	0	38.7		-10	55
345		38.76	11.97	0	38.7		-10	55
360		38.93	11.97	0	38.7		-10	55
380		38.82	11.97	0	38.7		-10	55
400		38.7	11.97	0	38.7		-10	55
405		38.7	11.97	0	38.7		-10	55
420		38.71	11.97	0	38.7		-10	55
440		38.81	11.97	0	38.7		-10	55
460		38.75	11.97	0	38.7		-10	55
470		38.75	11.97	0	38.7		-10	55
480		38.83	11.97	0	38.7		-10	55
500		38.82	11.97	0	38.7		-10	55
520		38.7	11.97	0	38.7		-10	55
530		38.7	11.97	0	38.7		-10	55
540		38.71	11.97	0	38.7		-10	55
560		38.78	11.97	0	38.7		-10	55
580		38.76	11.97	0	38.7		-10	55
590		38.76	11.9	0	38.7		-10	55
600		38.76	11.9	0	38.7		-10	55
620		38.77	11.9	0	38.7		-10	55
640		38.67	11.9	0	38.7		-10	55
655		38.67	11.9	0	38.7		-10	55
660		38.71	11.9	0	38.7		-10	55
680		38.71	11.9	0	38.7		-10	55
700		38.85	11.9	0	38.7		-10	55
720		38.77	11.9	0	38.7		-10	55
740		38.73	11.9	0	38.7		-10	55
760		38.65	11.9	0	38.7		-10	55
780		38.8	11.9	0	38.7		-10	55
800		38.78	11.9	0	38.7		-10	55
820		38.74	11.9	0	38.7		-10	55
840		38.71	11.9	0	38.7		-10	55
860		38.75	11.9	0	38.7		-10	55
880		38.67	11.9	0	38.7		-10	55
900		38.76	11.9	0	38.7		-10	55
905		38.76	11.9	0	38.7		-10	55
920		38.72	11.9	0	38.7		-10	55
940		38.78	11.9	0	38.7		-10	55
960		38.77	11.9	0	38.7		-10	55
965		38.77	11.9	0	38.7		-10	55
980		38.76	11.9	0	38.7		-10	55
1000		38.72	11.9	0	38.7		-10	55
1020		38.69	11.9	0	38.7		-10	55
1030		38.69	11.9	0	38.7		-10	55
1040		38.74	11.9	0	38.7		-10	55
1060		38.63	11.9	0	38.7		-10	55
1080		38.7	11.9	0	38.7		-10	55
1090		38.7	12.03	0	38.7		-10	55
1100		38.72	12.03	0	38.7		-10	55
1120		38.87	12.03	0	38.7		-10	55
1140		38.68	12.03	0	38.7		-10	55
1155		38.68	12.03	0	38.7		-10	55
1160		38.81	12.03	0	38.7		-10	55
1180		38.77	12.03	0	38.7		-10	55
1200		38.69	12.03	0	38.7		-10	55
1215		38.69	12.03	0	38.7		-10	55
1220		38.67	12.03	0	38.7		-10	55
1240		38.72	12.03	0	38.7		-10	55
1260		38.7	12.03	0	38.7		-10	55
1280		38.79	12.03	0	38.7		-10	55
1300		38.83	12.03	0	38.7		-10	55
1320		38.75	12.03	0	38.7		-10	55
1340		38.82	12.03	0	38.7		-10	55
1360		38.78	12.03	0	38.7		-10	55
1380		38.73	12.03	0	38.7		-10	55
1400		38.76	12.03	0	38.7		-10	55
1405		38.76	12.03	0	38.7		-10	55
1420		38.77	12.03	0	38.7		-10	55
1440		38.73	12.03	0	38.7		-10	55
1460		38.59	12.03	0	38.7		-10	55
1465		38.59	12.03	0	38.7		-10	55
1480		38.7	12.03	0	38.7		-10	55
1500		38.68	12.03	0	38.7		-10	55
1520		38.75	12.03	0	38.7		-10	55
1530		38.75	12.03	0	38.7		-10	55
1540		38.86	12.03	0	38.7		-10	55
1560		38.72	12.03	0	38.7		-10	55
1580		38.7	12.03	0	38.7		-10	55
1590		38.7	12	0	38.7		-10	55
1600		38.84	12	0	38.7		-10	55
1620		38.84	12	0	38.7		-10	55
1640		38.83	12	0	38.7		-10	55
1655		38.83	12	0	38.7		-10	55
1660		38.7	12	0	38.7		-10	55
1680		38.68	12	0	38.7		-10	55
1700		38.59	12	0	38.7		-10	55
1715		38.59	12	0	38.7		-10	55
1720		38.72	12	0	38.7		-10	55
1740		38.63	12	0	38.7		-10	55
1760		38.66	12	0	38.7		-10	55
1780		38.84	12	0	38.7		-10	55
1800		38.71	12	0	38.7		-10	55
1820		38.71	12	0	38.7		-10	55
1840		38.74	12	0	38.7		-10	55
1860		38.68	12	0	38.7		-10	55
1880		38.76	12	0	38.7		-10	55
1900		38.81	12	0	38.7		-10	55
1920		38.77	12	0	38.7		-10	55
1940		38.68	12	0	38.7		-10	55
1960		38.78	12	0	38.7		-10	55
1965		38.78	12	0	38.7		-10	55
1980		38.63	12	0	38.7		-10	55
2000		38.66	12	0	38.7		-10	55
2020		38.73	12	0	38.7		-10	55
2030		38.73	12	0	38.7		-10	55
2040		38.68	12	0	38.7		-10	55
2060		38.68	12	0	38.7		-10	55
2080		38.68	12	0	38.7		-10	55
2090		38.68	11.88	0	38.7		-10	55
2100		38.79	11.88	0	38.7		-10	55
2120		38.66	11.88	0	38.7		-10	55
2140		38.78	11.88	0	38.7		-10	55
2150		38.78	11.88	0	38.7		-10	55
2160		38.81	11.88	0	38.7		-10	55
2180		38.66	11.88	0	38.7		-10	55
2200		38.66	11.88	0	38.7		-10	55
2215		38.66	11.88	0	38.7		-10	55
2220		38.67	11.88	0	38.7		-10	55
2240		38.69	11.88	0	38.7		-10	55
2260		38.63	11.88	0	38.7		-10	55
2275		38.63	11.88	0	38.7		-10	55
2280		38.64	11.88	0	38.7		-10	55
2300		38.65	11.88	0	38.7		-10	55
2320		38.7	11.88	0	38.7		-10	55
2340		38.72	11.88	0	38.7		-10	55
2360		38.78	11.88	0	38.7		-10	55
2380		38.62	11.88	0	38.7		-10	55
2400		38.77	11.88	0	38.7		-10	55
2420		38.84	11.88	0	38.7		-10	55
2440		38.69	11.88	0	38.7		-10	55
2460		38.73	11.88	0	38.7		-10	55
2465		38.73	11.88	0	38.7		-10	55
2480		38.77	11.88	0	38.7		-10	55
2500		38.75	11.88	0	38.7		-10	55
2520		38.81	11.88	0	38.7		-10	55
2525		38.81	11.88	0	38.7		-10	55
2540		38.52	11.88	0	38.7		-10	55
2560		38.74	11.88	0	38.7		-10	55
2580		38.72	11.88	0	38.7		-10	55
2590		38.72	11.9	0	38.7		-10	55
2600		38.67	11.9	0	38.7		-10	55
2620		38.7	11.9	0	38.7		-10	55
2640		38.79	11.9	0	38.7		-10	55
2650		38.79	11.9	0	38.7		-10	55
2660		38.72	11.9	0	38.7		-10	55
2680		38.72	11.9	0	38.7		-10	55
2700		38.84	11.9	0	38.7		-10	55
2715		38.84	11.9	0	38.7		-10	55
2720		38.72	11.9	0	38.7		-10	55
2740		38.55	11.9	0	38.7		-10	55
2760		38.66	11.9	0	38.7		-10	55
2775		38.66	11.9	0	38.7		-10	55
2780		38.77	11.9	0	38.7		-10	55
2800		38.71	11.9	0	38.7		-10	55
2820		38.67	11.9	0	38.7		-10	55
2840		38.57	11.9	0	38.7		-10	55
2860		38.68	11.9	0	38.7		-10	55
2880		38.74	11.9	0	38.7		-10	55
2900		38.81	11.9	0	38.7		-10	55
2920		38.74	11.9	0	38.7		-10	55
2940		38.72	11.9	0	38.7		-10	55
2960		38.88	11.9	0	38.7		-10	55
2965		38.88	11.9	0	38.7		-10	55
2980		38.81	11.9	0	38.7		-10	55
3000		38.69	11.9	0	38.7		-10	55
3020		38.64	11.9	0	38.7		-10	55
3025		38.64	11.9	0	38.7		-10	55
3040		38.74	11.9	0	38.7		-10	55
3060		38.72	11.9	0	38.7		-10	55
3080		38.77	11.9	0	38.7		-10	55
3090		38.77	11.88	0	38.7		-10	55
3100		38.81	11.88	0	38.7		-10	55
3120		38.79	11.88	0	38.7		-10	55
3140		38.75	11.88	0	38.7		-10	55
3150		38.75	11.88	0	38.7		-10	55
3160		38.75	11.88	0	38.7		-10	55
3180		38.73	11.88	0	38.7		-10	55
3200		38.7	11.88	0	38.7		-10	55
3215		38.7	11.88	0	38.7		-10	55
3220		38.71	11.88	0	38.7		-10	55
3240		38.7	11.88	0	38.7		-10	55
3260		38.69	11.88	0	38.7		-10	55
3275		38.69	11.88	0	38.7		-10	55
3280		38.87	11.88	0	38.7		-10	55
3300		38.65	11.88	0	38.7		-10	55
3320		38.68	11.88	0	38.7		-10	55
3340		38.65	11.88	0	38.7		-10	55
3360		38.8	11.88	0	38.7		-10	55
3380		38.72	11.88	0	38.7		-10	55
3400		38.79	11.88	0	38.7		-10	55
3420		38.76	11.88	0	38.7		-10	55
3440		38.67	11.88	0	38.7		-10	55
3460		38.69	11.88	0	38.7		-10	55
3480		38.69	11.88	0	38.7		-10	55
3500		38.78	11.88	0	38.7		-10	55
3520		38.78	11.88	0	38.7		-10	55
3525		38.78	11.88	0	38.7		-10	55
3540		38.68	11.88	0	38.7		-10	55
3560		38.69	11.88	0	38.7		-10	55
3580		38.68	11.88	0	38.7		-10	55
3585		38.68	11.88	0	38.7		-10	55
3600		38.65	11.88	0	38.7		-10	55
3620		38.77	11.88	0	38.7		-10	55
3640		38.72	11.88	0	38.7		-10	55
3650		38.72	11.88	0	38.7		-10	55
3660		38.77	11.88	0	38.7		-10	55
3680		38.69	11.88	0	38.7		-10	55
3700		38.72	11.88	0	38.7		-10	55
3710		38.72	11.88	0	38.7		-10	55
3720		38.74	11.88	0	38.7		-10	55
3740		38.68	11.88	0	38.7		-10	55
3760		38.78	11.88	0	38.7		-10	55
3775		38.78	11.88	0	38.7		-10	55
3780		38.65	11.88	0	38.7		-10	55
3800		38.69	11.88	0	38.7		-10	55
3820		38.8	11.88	0	38.7		-10	55
3835		38.8	11.88	0	38.7		-10	55
3840		38.61	11.88	0	38.7		-10	55
3860		38.59	11.88	0	38.7		-10	55
3880		38.77	11.88	0	38.7		-10	55
3900		38.7	11.88	0	38.7		-10	55
3920		38.7	11.88	0	38.7		-10	55
3940		38.74	11.88	0	38.7		-10	55
3960		38.78	11.88	0	38.7		-10	55
3980		38.55	11.88	0	38.7		-10	55
4000		38.69	11.88	0	38.7		-10	55
4020		38.74	11.88	0	38.7		-10	55
4025		38.74	11.88	0	38.7		-10	55
4040		38.66	11.88	0	38.7		-10	55
4060		38.65	11.88	0	38.7		-10	55
4080		38.76	11.88	0	38.7		-10	55
4085		38.76	11.88	0	38.7		-10	55
4100		38.67	11.88	0	38.7		-10	55
4120		38.63	11.88	0	38.7		-10	55
4140		38.75	11.88	0	38.7		-10	55
4150		38.75	12.02	0	38.7		-10	55
4160		38.68	12.02	0	38.7		-10	55
4180		38.72	12.02	0	38.7		-10	55
4200		38.72	12.02	0	38.7		-10	55
4210		38.72	12.02	0	38.7		-10	55
4220		38.61	12.02	0	38.7		-10	55
4240		38.63	12.02	0	38.7		-10	55
4260		38.84	12.02	0	38.7		-10	55
4280		38.66	12.02	0	38.7		-10	55
4300		38.63	12.02	0	38.7		-10	55
4320		38.78	12.02	0	38.7		-10	55
4340		38.75	12.02	0	38.7		-10	55
4360		38.68	12.02	0	38.7		-10	55
4365		38.68	12.02	0	38.7		-10	55
4380		38.7	12.02	0	38.7		-10	55
4400		38.78	12.02	0	38.7		-10	55
4420		38.71	12.02	0	38.7		-10	55
4440		38.72	12.02	0	38.7		-10	55
4460		38.8	12.02	0	38.7		-10	55
4480		38.8	12.02	0	38.7		-10	55
4500		38.7	12.02	0	38.7		-10	55
4520		38.81	12.02	0	38.7		-10	55
4525		38.81	12.02	0	38.7		-10	55
4540		38.7	12.02	0	38.7		-10	55
4560		38.86	12.02	0	38.7		-10	55
4580		38.78	12.02	0	38.7		-10	55
4585		38.78	12.02	0	38.7		-10	55
4600		38.62	12.02	0	38.7		-10	55
4620		38.77	12.02	0	38.7		-10	55
4640		38.86	12.02	0	38.7		-10	55
4650		38.86	11.93	0	38.7		-10	55
4660		38.73	11.93	0	38.7		-10	55
4680		38.74	11.93	0	38.7		-10	55
4700		38.69	11.93	0	38.7		-10	55
4710		38.69	11.93	0	38.7		-10	55
4720		38.61	11.93	0	38.7		-10	55
4740		38.62	11.93	0	38.7		-10	55
4760		38.69	11.93	0	38.7		-10	55
4770		38.69	11.93	0	38.7		-10	55
4780		38.65	11.93	0	38.7		-10	55
4800		38.77	11.93	0	38.7		-10	55
4820		38.75	11.93	0	38.7		-10	55
4835		38.75	11.93	0	38.7		-10	55
4840		38.61	11.93	0	38.7		-10	55
4860		38.66	11.93	0	38.7		-10	55
4880		38.81	11.93	0	38.7		-10	55
4895		38.81	11.93	0	38.7		-10	55
4900		38.65	11.93	0	38.7		-10	55
4920		38.71	11.93	0	38.7		-10	55
4940		38.69	11.93	0	38.7		-10	55
4960		38.64	11.93	0	38.7		-10	55
4980		38.68	11.93	0	38.7		-10	55
5000		38.77	11.93	0	38.7		-10	55
5020		38.76	11.93	0	38.7		-10	55
5025		38.76	11.93	0	38.7		-10	55
5040		38.69	11.93	0	38.7		-10	55
5060		38.85	11.93	0	38.7		-10	55
5080		38.66	11.93	0	38.7		-10	55
5085		38.66	11.93	0	38.7		-10	55
5100		38.78	11.93	0	38.7		-10	55
5120		38.67	11.93	0	38.7		-10	55
5140		38.66	11.93	0	38.7		-10	55
5145		38.66	11.93	0	38.7		-10	55
5160		38.73	11.93	0	38.7		-10	55
5180		38.79	11.93	0	38.7		-10	55
5200		38.65	11.93	0	38.7		-10	55
5210		38.65	11.97	0	38.7		-10	55
5220		38.86	11.97	0	38.7		-10	55
5240		38.92	11.97	0	38.7		-10	55
5260		38.9	11.97	0	38.7		-10	55
5270		38.9	11.97	0	38.7		-10	55
5280		39.04	11.97	0	38.7		-10	55
5300		39.01	11.97	0	38.7		-10	55
5320		39.16	11.97	0	38.7		-10	55
5335		39.16	11.97	0	38.7		-10	55
5340		39.2	11.97	0	38.7		-10	55
5360		39.44	11.97	0	38.7		-10	55
5380		39.47	11.97	0	38.7		-10	55
5395		39.47	11.97	0	38.7		-10	55
5400		39.67	11.97	0	38.7		-10	55
5420		39.71	11.97	0	38.7		-10	55
5440		40.09	11.97	0	38.7		-10	55
5460		40.17	11.97	0	38.7		-10	55
5480		40.36	11.97	0	38.7		-10	55
5500		40.48	11.97	0	38.7		-10	55
5520		40.78	11.97	0	38.7		-10	55
5540		40.75	11.97	0	38.7		-10	55
5560		40.97	11.97	0	38.7		-10	55
5580		41.19	11.97	0	38.7		-10	55
5585		41.19	11.97	0	38.7		-10	55
5600		41.4	11.97	0	38.7		-10	55
5620		41.49	11.97	0	38.7		-10	55
5640		41.7	11.97	0	38.7		-10	55
5645		41.7	11.97	0	38.7		-10	55
5660		42.05	11.97	0	38.7		-10	55
5680		42.06	11.97	0	38.7		-10	55
5700		42.34	11.97	0	38.7		-10	55
5710		42.34	11.98	0	38.7		-10	55
5720		42.45	11.98	0	38.7		-10	55
5740		42.69	11.98	0	38.7		-10	55
5760		42.92	11.98	0	38.7		-10	55
5770		42.92	11.98	0	38.7		-10	55
5780		43.24	11.98	0	38.7		-10	55
5800		43.21	11.98	0	38.7		-10	55
5820		43.58	11.98	0	38.7		-10	55
5835		43.58	11.98	0	38.7		-10	55
5840		43.54	11.98	0	38.7		-10	55
5860		43.75	11.98	0	38.7		-10	55
5880		43.79	11.98	0	38.7		-10	55
5895		43.79	11.98	0	38.7		-10	55
5900		44	11.98	0	38.7		-10	55
5920		44.28	11.98	0	38.7		-10	55
5940		44.36	11.98	0	38.7		-10	55
5960		44.51	11.98	0	38.7		-10	55
5980		44.73	11.98	0	38.7		-10	55
6000		44.78	11.98	0	38.7		-10	55
6020		45.1	11.98	0	38.7		-10	55
6040		45.36	11.98	0	38.7		-10	55
6060		45.44	11.98	0	38.7		-10	55
6080		45.56	11.98	0	38.7		-10	55
6100		45.75	11.98	0	38.7		-10	55
6120		45.9	11.98	0	38.7		-10	55
6140		45.92	11.98	0	38.7		-10	55
6145		45.92	11.98	0	38.7		-10	55
6160		46.29	11.98	0	38.7		-10	55
6180		46.36	11.98	0	38.7		-10	55
6200		46.51	11.98	0	38.7		-10	55
6205		46.51	11.98	0	38.7		-10	55
6220		46.58	11.98	0	38.7		-10	55
6240		46.9	11.98	0	38.7		-10	55
6260		46.86	11.98	0	38.7		-10	55
6270		46.86	12.05	0	38.7		-10	55
6280		47.23	12.05	0	38.7		-10	55
6300		47.32	12.05	0	38.7		-10	55
6320		47.51	12.05	0	38.7		-10	55
6335		47.51	12.05	0	38.7		-10	55
6340		47.48	12.05	0	38.7		-10	55
6360		47.62	12.05	0	38.7		-10	55
6380		47.68	12.05	0	38.7		-10	55
6395		47.68	12.05	0	38.7		-10	55
6400		47.91	12.05	0	38.7		-10	55
6420		48	12.05	0	38.7		-10	55
6440		48.05	12.05	0	38.7		-10	55
6455		48.05	12.05	0	38.7		-10	55
6460		48.18	12.05	0	38.7		-10	55
6480		48.3	12.05	0	38.7		-10	55
6500		48.38	12.05	0	38.7		-10	55
6520		48.45	12.05	0	38.7		-10	55
6540		48.63	12.05	0	38.7		-10	55
6560		48.59	12.05	0	38.7		-10	55
6580		48.43	12.05	0	38.7		-10	55
6600		48.71	12.05	0	38.7		-10	55
6620		48.82	12.05	0	38.7		-10	55
6640		48.79	12.05	0	38.7		-10	55
6645		48.79	12.05	0	38.7		-10	55
6660		48.75	12.05	0	38.7		-10	55
6680		48.43	12.05	0	38.7		-10	55
6700		48.92	12.05	0	38.7		-10	55
6705		48.92	12.05	0	38.7		-10	55
6720		48.68	12.05	0	38.7		-10	55
6740		48.77	12.05	0	38.7		-10	55
6760		48.68	12.05	0	38.7		-10	55
6770		48.68	11.88	0	38.7		-10	55
6780		48.57	11.88	0	38.7		-10	55
6800		48.4	11.88	0	38.7		-10	55
6820		48.27	11.88	0	38.7		-10	55
6830		48.27	11.88	0	38.7		-10	55
6840		48.24	11.88	0	38.7		-10	55
6860		48.23	11.88	0	38.7		-10	55
6880		47.87	11.88	0	38.7		-10	55
6895		47.87	11.88	0	38.7		-10	55
6900		47.65	11.88	0	38.7		-10	55
6920		47.55	11.88	0	38.7		-10	55
6940		47.31	11.88	0	38.7		-10	55
6955		47.31	11.88	0	38.7		-10	55
6960		47.17	11.88	0	38.7		-10	55
6980		46.88	11.88	0	38.7		-10	55
7000		46.63	11.88	0	38.7		-10	55
7020		46.38	11.88	0	38.7		-10	55
7040		46.08	11.88	0	38.7		-10	55
7060		46.01	11.88	0	38.7		-10	55
7080		45.97	11.88	0	38.7		-10	55
7100		45.51	11.88	0	38.7		-10	55
7120		45.27	11.88	0	38.7		-10	55
7140		45.09	11.88	0	38.7		-10	55
7145		45.09	11.88	0	38.7		-10	55
7160		44.85	11.88	0	38.7		-10	55
7180		44.74	11.88	0	38.7		-10	55
7200		44.41	11.88	0	38.7		-10	55
7205		44.41	11.88	0	38.7		-10	55
7220		44.21	11.88	0	38.7		-10	55
7240		44.01	11.88	0	38.7		-10	55
7260		43.77	11.88	0	38.7		-10	55
7270		43.77	12.05	0	38.7		-10	55
7280		43.73	12.05	0	38.7		-10	55
7300		43.53	12.05	0	38.7		-10	55
7320		43.29	12.05	0	38.7		-10	55
7330		43.29	12.05	0	38.7		-10	55
7340		43.13	12.05	0	38.7		-10	55
7360		42.89	12.05	0	38.7		-10	55
7380		42.59	12.05	0	38.7		-10	55
7390		42.59	12.05	0	38.7		-10	55
7400		42.42	12.05	0	38.7		-10	55
7420		42.42	12.05	0	38.7		-10	55
7440		42.18	12.05	0	38.7		-10	55
7455		42.18	12.05	0	38.7		-10	55
7460		42.13	12.05	0	38.7		-10	55
7480		41.96	12.05	0	38.7		-10	55
7500		41.67	12.05	0	38.7		-10	55
7520		41.54	12.05	0	38.7		-10	55
7540		41.32	12.05	0	38.7		-10	55
7560		41.22	12.05	0	38.7		-10	55
7580		41	12.05	0	38.7		-10	55
7600		40.9	12.05	0	38.7		-10	55
7620		40.71	12.05	0	38.7		-10	55
7640		40.48	12.05	0	38.7		-10	55
7645		40.48	12.05	0	38.7		-10	55
7660		40.5	12.05	0	38.7		-10	55
7680		40.2	12.05	0	38.7		-10	55
7700		40.04	12.05	0	38.7		-10	55
7705		40.04	12.05	0	38.7		-10	55
7720		40.05	12.05	0	38.7		-10	55
7740		39.81	12.05	0	38.7		-10	55
7760		39.7	12.05	0	38.7		-10	55
7765		39.7	12.05	0	38.7		-10	55
7780		39.67	12.05	0	38.7		-10	55
7800		39.56	12.05	0	38.7		-10	55
7820		39.34	12.05	0	38.7		-10	55
7830		39.34	12.1	0	38.7		-10	55
7840		39.38	12.1	0	38.7		-10	55
7860		39.21	12.1	0	38.7		-10	55
7880		39.24	12.1	0	38.7		-10	55
7890		39.24	12.1	0	38.7		-10	55
7900		39.08	12.1	0	38.7		-10	55
7920		39.07	12.1	0	38.7		-10	55
7940		38.94	12.1	0	38.7		-10	55
7955		38.94	12.1	0	38.7		-10	55
7960		39.02	12.1	0	38.7		-10	55
7980		38.98	12.1	0	38.7		-10	55
8000		38.94	12.1	0	38.7		-10	55
8015		38.94	12.1	0	38.7		-10	55
8020		38.91	12.1	0	38.7		-10	55
8040		38.97	12.1	0	38.7		-10	55
8060		38.93	12.1	0	38.7		-10	55
8080		38.79	12.1	0	38.7		-10	55
8100		38.85	12.1	0	38.7		-10	55
8120		38.95	12.1	0	38.7		-10	55
8140		38.9	12.1	0	38.7		-10	55
8160		38.9	12.1	0	38.7		-10	55
8180		39.01	12.1	0	38.7		-10	55
8200		38.97	12.1	0	38.7		-10	55
8205		38.97	12.1	0	38.7		-10	55
8220		39.08	12.1	0	38.7		-10	55
8240		39.09	12.1	0	38.7		-10	55
8260		38.99	12.1	0	38.7		-10	55
8265		38.99	12.1	0	38.7		-10	55
8280		39.24	12.1	0	38.7		-10	55
8300		39.3	12.1	0	38.7		-10	55
8320		39.41	12.1	0	38.7		-10	55
8330		39.41	11.95	0	38.7		-10	55
8340		39.48	11.95	0	38.7		-10	55
8360		39.57	11.95	0	38.7		-10	55
8380		39.75	11.95	0	38.7		-10	55
8390		39.75	11.95	0	38.7		-10	55
8400		39.83	11.95	0	38.7		-10	55
8420		40.18	11.95	0	38.7		-10	55
8440		40.39	11.95	0	38.7		-10	55
8455		40.39	11.95	0	38.7		-10	55
8460		40.41	11.95	0	38.7		-10	55
8480		40.48	11.95	0	38.7		-10	55
8500		40.77	11.95	0	38.7		-10	55
8515		40.77	11.95	0	38.7		-10	55
8520		40.93	11.95	0	38.7		-10	55
8540		41.09	11.95	0	38.7		-10	55
8560		41.39	11.95	0	38.7		-10	55
8580		41.55	11.95	0	38.7		-10	55
8600		41.84	11.95	0	38.7		-10	55
8620		41.91	11.95	0	38.7		-10	55
8640		42.09	11.95	0	38.7		-10	55
8660		42.35	11.95	0	38.7		-10	55
8680		42.52	11.95	0	38.7		-10	55
8700		42.72	11.95	0	38.7		-10	55
8720		42.97	11.95	0	38.7		-10	55
8740		43.2	11.95	0	38.7		-10	55
8760		43.46	11.95	0	38.7		-10	55
8765		43.46	11.95	0	38.7		-10	55
8780		43.56	11.95	0	38.7		-10	55
8800		43.84	11.95	0	38.7		-10	55
8820		44.01	11.95	0	38.7		-10	55
8830		44.01	11.82	0	38.7		-10	55
8840		43.98	11.82	0	38.7		-10	55
8860		44.34	11.82	0	38.7		-10	55
8880		44.33	11.82	0	38.7		-10	55
8890		44.33	11.82	0	38.7		-10	55
8900		44.78	11.82	0	38.7		-10	55
8920		44.79	11.82	0	38.7		-10	55
8940		45.07	11.82	0	38.7		-10	55
8955		45.07	11.82	0	38.7		-10	55
8960		45.28	11.82	0	38.7		-10	55
8980		45.51	11.82	0	38.7		-10	55
9000		45.53	11.82	0	38.7		-10	55
9015		45.53	11.82	0	38.7		-10	55
9020		45.74	11.82	0	38.7		-10	55
9040		45.9	11.82	0	38.7		-10	55
9060		46.16	11.82	0	38.7		-10	55
9075		46.16	11.82	0	38.7		-10	55
9080		46.32	11.82	0	38.7		-10	55
9100		46.4	11.82	0	38.7		-10	55
9120		46.81	11.82	0	38.7		-10	55
9140		46.79	11.82	0	38.7		-10	55
9160		47.04	11.82	0	38.7		-10	55
9180		47.27	11.82	0	38.7		-10	55
9200		47.48	11.82	0	38.7		-10	55
9220		47.39	11.82	0	38.7		-10	55
9240		47.71	11.82	0	38.7		-10	55
9260		47.72	11.82	0	38.7		-10	55
9265		47.72	11.82	0	38.7		-10	55
9280		47.86	11.82	0	38.7		-10	55
9300		48.1	11.82	0	38.7		-10	55
9320		48.08	11.82	0	38.7		-10	55
9325		48.08	11.82	0	38.7		-10	55
9340		48.2	11.82	0	38.7		-10	55
9360		48.41	11.82	0	38.7		-10	55
9380		48.54	11.82	0	38.7		-10	55
9390		48.54	11.84	0	38.7		-10	55
9400		48.59	11.84	0	38.7		-10	55
9420		48.62	11.84	0	38.7		-10	55
9440		48.59	11.84	0	38.7		-10	55
9450		48.59	11.84	0	38.7		-10	55
9460		48.71	11.84	0	38.7		-10	55
9480		48.85	11.84	0	38.7		-10	55
9500		48.91	11.84	0	38.7		-10	55
9515		48.91	11.84	0	38.7		-10	55
9520		48.94	11.84	0	38.7		-10	55
9540		48.86	11.84	0	38.7		-10	55
9560		48.81	11.84	0	38.7		-10	55
9575		48.81	11.84	0	38.7		-10	55
9580		48.86	11.84	0	38.7		-10	55
9600		48.81	11.84	0	38.7		-10	55
9620		48.77	11.84	0	38.7		-10	55
9640		48.55	11.84	0	38.7		-10	55
9660		48.54	11.84	0	38.7		-10	55
9680		48.37	11.84	0	38.7		-10	55
9700		48.25	11.84	0	38.7		-10	55
9720		48.08	11.84	0	38.7		-10	55
9740		47.87	11.84	0	38.7		-10	55
9760		47.86	11.84	0	38.7		-10	55
9765		47.86	11.84	0	38.7		-10	55
9780		47.52	11.84	0	38.7		-10	55
9800		47.36	11.84	0	38.7		-10	55
9820		47	11.84	0	38.7		-10	55
9825		47	11.84	0	38.7		-10	55
9840		46.96	11.84	0	38.7		-10	55
9860		46.51	11.84	0	38.7		-10	55
9880		46.44	11.84	0	38.7		-10	55
9890		46.44	11.93	0	38.7		-10	55
9900		46.06	11.93	0	38.7		-10	55
9920		45.91	11.93	0	38.7		-10	55
9940		45.65	11.93	0	38.7		-10	55
9950		45.65	11.93	0	38.7		-10	55
9960		45.41	11.93	0	38.7		-10	55
9980		45.17	11.93	0	38.7		-10	55
10000		44.99	11.93	0	38.7		-10	55
10015		44.99	11.93	0	38.7		-10	55
10020		44.81	11.93	0	38.7		-10	55
10040		44.56	11.93	0	38.7		-10	55
10060		44.32	11.93	0	38.7		-10	55
10075		44.32	11.93	0	38.7		-10	55
10080		44.11	11.93	0	38.7		-10	55
10100		43.96	11.93	0	38.7		-10	55
10120		43.69	11.93	0	38.7		-10	55
10140		43.65	11.93	0	38.7		-10	55
10160		43.53	11.93	0	38.7		-10	55
10180		43.19	11.93	0	38.7		-10	55
10200		42.98	11.93	0	38.7		-10	55
10220		42.77	11.93	0	38.7		-10	55
10240		42.74	11.93	0	38.7		-10	55
10260		42.45	11.93	0	38.7		-10	55
10265		42.45	11.93	0	38.7		-10	55
10280		42.4	11.93	0	38.7		-10	55
10300		42.18	11.93	0	38.7		-10	55
10320		41.98	11.93	0	38.7		-10	55
10325		41.98	11.93	0	38.7		-10	55
10340		41.92	11.93	0	38.7		-10	55
10360		41.79	11.93	0	38.7		-10	55
10380		41.56	11.93	0	38.7		-10	55
10385		41.56	11.93	0	38.7		-10	55
10400		41.32	11.93	0	38.7		-10	55
10420		41.17	11.93	0	38.7		-10	55
10440		41.01	11.93	0	38.7		-10	55
10450		41.01	12.17	0	38.7		-10	55
10460		40.94	12.17	0	38.7		-10	55
10480		40.78	12.17	0	38.7		-10	55
10500		40.61	12.17	0	38.7		-10	55
10510		40.61	12.17	0	38.7		-10	55
10520		40.39	12.17	0	38.7		-10	55
10540		40.22	12.17	0	38.7		-10	55
10560		40.07	12.17	0	38.7		-10	55
10575		40.07	12.17	0	38.7		-10	55
10580		40.12	12.17	0	38.7		-10	55
10600		39.81	12.17	0	38.7		-10	55
10620		39.7	12.17	0	38.7		-10	55
10635		39.7	12.17	0	38.7		-10	55
10640		39.53	12.17	0	38.7		-10	55
10660		39.45	12.17	0	38.7		-10	55
10680		39.42	12.17	0	38.7		-10	55
10700		39.35	12.17	0	38.7		-10	55
10720		39.41	12.17	0	38.7		-10	55
10740		39.21	12.17	0	38.7		-10	55
10760		39.06	12.17	0	38.7		-10	55
10780		39.11	12.17	0	38.7		-10	55
10800		39.05	12.17	0	38.7		-10	55
10820		39.07	12.17	0	38.7		-10	55
10825		39.07	12.17	0	38.7		-10	55
10840		39.06	12.17	0	38.7		-10	55
10860		39.04	12.17	0	38.7		-10	55
10880		38.87	12.17	0	38.7		-10	55
10885		38.87	12.17	0	38.7		-10	55
10900		38.99	12.17	0	38.7		-10	55
10920		39.04	12.17	0	38.7		-10	55
10940		38.9	12.17	0	38.7		-10	55
10950		38.9	12.2	0	38.7		-10	55
10960		39.08	12.2	0	38.7		-10	55
10980		39.04	12.2	0	38.7		-10	55
11000		39.01	12.2	0	38.7		-10	55
11010		39.01	12.2	0	38.7		-10	55
11020		39.01	12.2	0	38.7		-10	55
11040		39.06	12.2	0	38.7		-10	55
11060		38.97	12.2	0	38.7		-10	55
11075		38.97	12.2	0	38.7		-10	55
11080		38.89	12.2	0	38.7		-10	55
11100		39.05	12.2	0	38.7		-10	55
11120		39.04	12.2	0	38.7		-10	55
11135		39.04	12.2	3	38.7		-10	55
11140		38.95	12.2	3	38.7		-10	55
11160		39.09	12.2	3	38.7		-10	55
11180		38.97	12.2	3	38.7		-10	55
11200		39.16	12.2	3	38.7		-10	55
11220		39.27	12.2	3	38.7		-10	55
11240		39.19	12.2	3	38.7		-10	55
11260		39.24	12.2	6	38.7		-10	55
11280		39.43	12.2	6	38.7		-10	55
11300		39.57	12.2	6	38.7		-10	55
11320		39.81	12.2	6	38.7		-10	55
11325		39.81	12.2	6	38.7		-10	55
11340		39.79	12.2	6	38.7		-10	55
11360		40.07	12.2	6	38.7		-10	55
11380		40.16	12.2	6	38.7		-10	55
11385		40.16	12.2	15	38.7		-10	55
11400		40.23	12.2	15	38.7		-10	55
11420		40.5	12.2	15	38.7		-10	55
11440		40.68	12.2	15	38.7		-10	55
11450		40.68	12.22	15	38.7		-10	55
11460		40.88	12.22	15	38.7		-10	55
11480		41.18	12.22	15	38.7		-10	55
11500		41.31	12.22	15	38.7		-10	55
11510		41.31	12.22	25	38.7		-10	55
11520		41.46	12.22	25	38.7		-10	55
11540		41.6	12.22	25	38.7		-10	55
11560		41.93	12.22	25	38.7		-10	55
11575		41.93	12.22	25	38.7		-10	55
11580		42.13	12.22	25	38.7		-10	55
11600		42.27	12.22	25	38.7		-10	55
11620		42.59	12.22	25	38.7		-10	55
11635		42.59	12.22	34	38.7		-10	55
11640		42.82	12.22	34	38.7		-10	55
11660		43.04	12.22	34	38.7		-10	55
11680		43.07	12.22	34	38.7		-10	55
11695		43.07	12.22	34	38.7		-10	55
11700		43.37	12.22	34	38.7		-10	55
11720		43.43	12.22	34	38.7		-10	55
11740		43.76	12.22	34	38.7		-10	55
11760		43.98	12.22	43	38.7		-10	55
11780		44.13	12.22	43	38.7		-10	55
11800		44.34	12.22	43	38.7		-10	55
11820		44.38	12.22	43	38.7		-10	55
11840		44.69	12.22	43	38.7		-10	55
11860		44.89	12.22	43	38.7		-10	55
11880		45.05	12.22	43	38.7		-10	55
11885		45.05	12.22	48	38.7		-10	55
11900		45.21	12.22	48	38.7		-10	55
11920		45.45	12.22	48	38.7		-10	55
11940		45.6	12.22	48	38.7		-10	55
11950		45.6	12.12	48	38.7		-10	55
11960		45.83	12.12	48	38.7		-10	55
11980		45.87	12.12	48	38.7		-10	55
12000		46.14	12.12	48	38.7		-10	55
12010		46.14	12.12	48	38.7		-10	55
12020		46.37	12.12	48	38.7		-10	55
12040		46.44	12.12	48	38.7		-10	55
12060		46.78	12.12	48	38.7		-10	55
12070		46.78	12.12	48	38.7		-10	55
12080		47	12.12	48	38.7		-10	55
12100		47.15	12.12	48	38.7		-10	55
12120		47.34	12.12	48	38.7		-10	55
12135		47.34	12.12	48	38.7		-10	55
12140		47.45	12.12	48	38.7		-10	55
12160		47.43	12.12	48	38.7		-10	55
12180		47.71	12.12	48	38.7		-10	55
12195		47.71	12.12	48	38.7		-10	55
12200		47.86	12.12	48	38.7		-10	55
12220		47.93	12.12	48	38.7		-10	55
12240		48.24	12.12	48	38.7		-10	55
12260		48.27	12.12	48	38.7		-10	55
12280		48.27	12.12	48	38.7		-10	55
12300		48.23	12.12	48	38.7		-10	55
12320		48.49	12.12	48	38.7		-10	55
12340		48.55	12.12	48	38.7		-10	55
12360		48.57	12.12	48	38.7		-10	55
12380		48.63	12.12	48	38.7		-10	55
12385		48.63	12.12	49	38.7		-10	55
12400		48.79	12.12	49	38.7		-10	55
12420		48.67	12.12	49	38.7		-10	55
12440		48.8	12.12	49	38.7		-10	55
12445		48.8	12.12	49	38.7		-10	55
12460		48.86	12.12	49	38.7		-10	55
12480		48.76	12.12	49	38.7		-10	55
12500		48.83	12.12	49	38.7		-10	55
12510		48.83	12.31	48	38.7		-10	55
12520		48.7	12.31	48	38.7		-10	55
12540		48.71	12.31	48	38.7		-10	55
12560		48.73	12.31	48	38.7		-10	55
12570		48.73	12.31	48	38.7		-10	55
12580		48.61	12.31	48	38.7		-10	55
12600		48.54	12.31	48	38.7		-10	55
12620		48.45	12.31	48	38.7		-10	55
12635		48.45	12.31	48	38.7		-10	55
12640		48.52	12.31	48	38.7		-10	55
12660		48.26	12.31	48	38.7		-10	55
12680		48.12	12.31	48	38.7		-10	55
12695		48.12	12.31	48	38.7		-10	55
12700		47.96	12.31	48	38.7		-10	55
12720		47.73	12.31	48	38.7		-10	55
12740		47.52	12.31	48	38.7		-10	55
12760		47.48	12.31	48	38.7		-10	55
12780		47.26	12.31	48	38.7		-10	55
12800		47.02	12.31	48	38.7		-10	55
12820		46.82	12.31	48	38.7		-10	55
12840		46.54	12.31	48	38.7		-10	55
12860		46.31	12.31	48	38.7		-10	55
12880		46.08	12.31	48	38.7		-10	55
12885		46.08	12.31	48	38.7		-10	55
12900		45.94	12.31	48	38.7		-10	55
12920		45.59	12.31	48	38.7		-10	55
12940		45.41	12.31	48	38.7		-10	55
12945		45.41	12.31	48	38.7		-10	55
12960		45.21	12.31	48	38.7		-10	55
12980		44.99	12.31	48	38.7		-10	55
13000		44.83	12.31	48	38.7		-10	55
13005		44.83	12.31	48	38.7		-10	55
13020		44.56	12.31	48	38.7		-10	55
13040		44.34	12.31	48	38.7		-10	55
13060		44.25	12.31	48	38.7		-10	55
13070		44.25	12.4	48	38.7		-10	55
13080		43.94	12.4	48	38.7		-10	55
13100		43.9	12.4	48	38.7		-10	55
13120		43.73	12.4	48	38.7		-10	55
13135		43.73	12.4	48	38.7		-10	55
13140		43.46	12.4	48	38.7		-10	55
13160		43.24	12.4	48	38.7		-10	55
13180		43.21	12.4	48	38.7		-10	55
13195		43.21	12.4	48	38.7		-10	55
13200		42.97	12.4	48	38.7		-10	55
13220		42.72	12.4	48	38.7		-10	55
13240		42.62	12.4	48	38.7		-10	55
13260		42.43	12.4	48	38.7		-10	55
13280		42.35	12.4	48	38.7		-10	55
13300		42.15	12.4	48	38.7		-10	55
13320		41.91	12.4	48	38.7		-10	55
13340		41.7	12.4	48	38.7		-10	55
13360		41.52	12.4	48	38.7		-10	55
13380		41.48	12.4	48	38.7		-10	55
13400		41.3	12.4	48	38.7		-10	55
13420		41.06	12.4	48	38.7		-10	55
13440		40.99	12.4	48	38.7		-10	55
13445		40.99	12.4	48	38.7		-10	55
13460		40.74	12.4	48	38.7		-10	55
13480		40.69	12.4	48	38.7		-10	55
13500		40.44	12.4	48	38.7		-10	55
13505		40.44	12.4	48	38.7		-10	55
13520		40.25	12.4	48	38.7		-10	55
13540		40.1	12.4	48	38.7		-10	55
13560		39.94	12.4	48	38.7		-10	55
13570		39.94	12.3	48	38.7		-10	55
13580		39.8	12.3	48	38.7		-10	55
13600		39.76	12.3	48	38.7		-10	55
13620		39.55	12.3	48	38.7		-10	55
13630		39.55	12.3	48	38.7		-10	55
13640		39.48	12.3	48	38.7		-10	55
13660		39.37	12.3	48	38.7		-10	55
13680		39.41	12.3	48	38.7		-10	55
13695		39.41	12.3	48	38.7		-10	55
13700		39.24	12.3	48	38.7		-10	55
13720		39.08	12.3	48	38.7		-10	55
13740		39.17	12.3	48	38.7		-10	55
13755		39.17	12.3	48	38.7		-10	55
13760		39.07	12.3	48	38.7		-10	55
13780		39.06	12.3	48	38.7		-10	55
13800		39.09	12.3	48	38.7		-10	55
13820		39.04	12.3	48	38.7		-10	55
13840		38.96	12.3	48	38.7		-10	55
13860		38.93	12.3	48	38.7		-10	55
13880		38.85	12.3	48	38.7		-10	55
13900		38.89	12.3	48	38.7		-10	55
13920		38.91	12.3	48	38.7		-10	55
13940		38.78	12.3	48	38.7		-10	55
13945		38.78	12.3	48	38.7		-10	55
13960		38.91	12.3	48	38.7		-10	55
13980		38.86	12.3	48	38.7		-10	55
14000		38.81	12.3	48	38.7		-10	55
14005		38.81	12.3	48	38.7		-10	55
14020		38.91	12.3	48	38.7		-10	55
14040		38.83	12.3	48	38.7		-10	55
14060		38.85	12.3	48	38.7		-10	55
14070		38.85	12.56	48	38.7		-10	55
14080		38.89	12.56	48	38.7		-10	55
14100		38.97	12.56	48	38.7		-10	55
14120		39.05	12.56	48	38.7		-10	55
14130		39.05	12.56	48	38.7		-10	55
14140		38.99	12.56	48	38.7		-10	55
14160		39.09	12.56	48	38.7		-10	55
14180		39.18	12.56	48	38.7		-10	55
14195		39.18	12.56	48	38.7		-10	55
14200		39.14	12.56	48	38.7		-10	55
14220		39.13	12.56	48	38.7		-10	55
14240		39.21	12.56	48	38.7		-10	55
14255		39.21	12.56	49	38.7		-10	55
14260		39.32	12.56	49	38.7		-10	55
14280		39.51	12.56	49	38.7		-10	55
14300		39.65	12.56	49	38.7		-10	55
14315		39.65	12.56	49	38.7		-10	55
14320		39.71	12.56	49	38.7		-10	55
14340		40.02	12.56	49	38.7		-10	55
14360		40.01	12.56	49	38.7		-10	55
14380		40.22	12.56	49	38.7		-10	55
14400		40.26	12.56	49	38.7		-10	55
14420		40.57	12.56	49	38.7		-10	55
14440		40.68	12.56	49	38.7		-10	55
14445		40.68	12.56	49	38.7		-10	55
14460		40.81	12.56	49	38.7		-10	55
14480		41.09	12.56	49	38.7		-10	55
14500		41.25	12.56	49	38.7		-10	55
14505		41.25	12.56	48	38.7		-10	55
14520		41.58	12.56	48	38.7		-10	55
14540		41.77	12.56	48	38.7		-10	55
14560		41.68	12.56	48	38.7		-10	55
14570		41.68	12.55	48	38.7		-10	55
14580		41.98	12.55	48	38.7		-10	55
14600		42.21	12.55	48	38.7		-10	55
14620		42.43	12.55	48	38.7		-10	55
14630		42.43	12.55	48	38.7		-10	55
14640		42.65	12.55	48	38.7		-10	55
14660		42.83	12.55	48	38.7		-10	55
14680		43.1	12.55	48	38.7		-10	55
14690		43.1	12.55	48	38.7		-10	55
14700		43.39	12.55	48	38.7		-10	55
14720		43.43	12.55	48	38.7		-10	55
14740		43.71	12.55	48	38.7		-10	55
14755		43.71	12.55	48	38.7		-10	55
14760		43.89	12.55	48	38.7		-10	55
14780		44.18	12.55	48	38.7		-10	55
14800		44.31	12.55	48	38.7		-10	55
14815		44.31	12.55	48	38.7		-10	55
14820		44.5	12.55	48	38.7		-10	55
14840		44.76	12.55	48	38.7		-10	55
14860		44.84	12.55	48	38.7		-10	55
14880		45.07	12.55	48	38.7		-10	55
14900		45.3	12.55	48	38.7		-10	55
14920		45.39	12.55	48	38.7		-10	55
14940		45.74	12.55	48	38.7		-10	55
14960		45.98	12.55	48	38.7		-10	55
14980		46.07	12.55	48	38.7		-10	55
15000		46.1	12.55	48	38.7		-10	55
15005		46.1	12.55	48	38.7		-10	55
15020		46.27	12.55	48	38.7		-10	55
15040		46.58	12.55	48	38.7		-10	55
15060		46.73	12.55	48	38.7		-10	55
15065		46.73	12.55	48	38.7		-10	55
15080		46.99	12.55	48	38.7		-10	55
15100		47.17	12.55	48	38.7		-10	55
15120		47.37	12.55	48	38.7		-10	55
15130		47.37	12.6	48	38.7		-10	55
15140		47.56	12.6	48	38.7		-10	55
15160		47.6	12.6	48	38.7		-10	55
15180		47.9	12.6	48	38.7		-10	55
15190		47.9	12.6	48	38.7		-10	55
15200		47.91	12.6	48	38.7		-10	55
15220		47.96	12.6	48	38.7		-10	55
15240		48.11	12.6	48	38.7		-10	55
15255		48.11	12.6	48	38.7		-10	55
15260		48.21	12.6	48	38.7		-10	55
15280		48.49	12.6	48	38.7		-10	55
15300		48.45	12.6	48	38.7		-10	55
15315		48.45	12.6	48	38.7		-10	55
15320		48.34	12.6	48	38.7		-10	55
15340		48.67	12.6	48	38.7		-10	55
15360		48.54	12.6	48	38.7		-10	55
15380		48.62	12.6	48	38.7		-10	55
15400		48.76	12.6	48	38.7		-10	55
15420		48.67	12.6	48	38.7		-10	55
15440		48.54	12.6	48	38.7		-10	55
15460		48.77	12.6	48	38.7		-10	55
15480		48.53	12.6	48	38.7		-10	55
15500		48.84	12.6	48	38.7		-10	55
15505		48.84	12.6	48	38.7		-10	55
15520		48.76	12.6	48	38.7		-10	55
15540		48.6	12.6	48	38.7		-10	55
15560		48.61	12.6	48	38.7		-10	55
15565		48.61	12.6	48	38.7		-10	55
15580		48.43	12.6	48	38.7		-10	55
15600		48.35	12.6	48	38.7		-10	55
15620		48.21	12.6	48	38.7		-10	55
15630		48.21	12.48	48	38.7		-10	55
15640		48.16	12.48	48	38.7		-10	55
15660		48.08	12.48	48	38.7		-10	55
15680		47.8	12.48	48	38.7		-10	55
15690		47.8	12.48	48	38.7		-10	55
15700		47.62	12.48	48	38.7		-10	55
15720		47.56	12.48	48	38.7		-10	55
15740		47.28	12.48	48	38.7		-10	55
15755		47.28	12.48	48	38.7		-10	55
15760		47.1	12.48	48	38.7		-10	55
15780		46.87	12.48	48	38.7		-10	55
15800		46.61	12.48	48	38.7		-10	55
15815		46.61	12.48	48	38.7		-10	55
15820		46.36	12.48	48	38.7		-10	55
15840		46.1	12.48	48	38.7		-10	55
15860		45.95	12.48	48	38.7		-10	55
15880		45.77	12.48	48	38.7		-10	55
15900		45.52	12.48	48	38.7		-10	55
15920		45.26	12.48	48	38.7		-10	55
15940		44.99	12.48	48	38.7		-10	55
15960		44.78	12.48	48	38.7		-10	55
15980		44.62	12.48	48	38.7		-10	55
16000		44.49	12.48	48	38.7		-10	55
16020		44.19	12.48	48	38.7		-10	55
16040		44.07	12.48	48	38.7		-10	55
16060		43.85	12.48	48	38.7		-10	55
16065		43.85	12.48	48	38.7		-10	55
16080		43.58	12.48	48	38.7		-10	55
16100		43.56	12.48	48	38.7		-10	55
16120		43.28	12.48	48	38.7		-10	55
16125		43.28	12.48	48	38.7		-10	55
16140		43.14	12.48	48	38.7		-10	55
16160		42.86	12.48	48	38.7		-10	55
16180		42.87	12.48	48	38.7		-10	55
16190		42.87	12.69	48	38.7		-10	55
16200		42.67	12.69	48	38.7		-10	55
16220		42.59	12.69	48	38.7		-10	55
16240		42.27	12.69	48	38.7		-10	55
16250		42.27	12.69	48	38.7		-10	55
16260		42.32	12.69	48	38.7		-10	55
16280		41.85	12.69	48	38.7		-10	55
16300		41.81	12.69	48	38.7		-10	55
16315		41.81	12.69	48	38.7		-10	55
16320		41.72	12.69	48	38.7		-10	55
16340		41.45	12.69	48	38.7		-10	55
16360		41.2	12.69	48	38.7		-10	55
16375		41.2	12.69	48	38.7		-10	55
16380		41.18	12.69	48	38.7		-10	55
16400		40.95	12.69	48	38.7		-10	55
16420		40.88	12.69	48	38.7		-10	55
16440		40.65	12.69	48	38.7		-10	55
16460		40.33	12.69	48	38.7		-10	55
16480		40.41	12.69	48	38.7		-10	55
16500		40.1	12.69	48	38.7		-10	55
16520		40.1	12.69	48	38.7		-10	55
16540		39.89	12.69	48	38.7		-10	55
16560		39.66	12.69	48	38.7		-10	55
16565		39.66	12.69	48	38.7		-10	55
16580		39.67	12.69	48	38.7		-10	55
16600		39.68	12.69	48	38.7		-10	55
16620		39.44	12.69	48	38.7		-10	55
16625		39.44	12.69	48	38.7		-10	55
16640		39.36	12.69	48	38.7		-10	55
16660		39.3	12.69	48	38.7		-10	55
16680		39.08	12.69	48	38.7		-10	55
16690		39.08	12.45	48	38.7		-10	55
16700		39.14	12.45	48	38.7		-10	55
16720		39.08	12.45	48	38.7		-10	55
16740		38.95	12.45	48	38.7		-10	55
16750		38.95	12.45	48	38.7		-10	55
16760		38.88	12.45	48	38.7		-10	55
16780		38.9	12.45	48	38.7		-10	55
16800		38.99	12.45	48	38.7		-10	55
16815		38.99	12.45	48	38.7		-10	55
16820		38.92	12.45	48	38.7		-10	55
16840		38.83	12.45	48	38.7		-10	55
16860		38.86	12.45	48	38.7		-10	55
16875		38.86	12.45	48	38.7		-10	55
16880		38.86	12.45	48	38.7		-10	55
16900		38.86	12.45	48	38.7		-10	55
16920		38.77	12.45	48	38.7		-10	55
16940		38.71	12.45	48	38.7		-10	55
16960		38.78	12.45	48	38.7		-10	55
16980		38.75	12.45	48	38.7		-10	55
17000		38.82	12.45	48	38.7		-10	55
17020		38.78	12.45	48	38.7		-10	55
17040		38.98	12.45	48	38.7		-10	55
17060		38.88	12.45	48	38.7		-10	55
17065		38.88	12.45	48	38.7		-10	55
17080		38.84	12.45	48	38.7		-10	55
17100		38.95	12.45	48	38.7		-10	55
17120		39.16	12.45	48	38.7		-10	55
17125		39.16	12.45	48	38.7		-10	55
17140		39.11	12.45	48	38.7		-10	55
17160		39.21	12.45	48	38.7		-10	55
17180		39.38	12.45	48	38.7		-10	55
17190		39.38	12.84	48	38.7		-10	55
17200		39.43	12.84	48	38.7		-10	55
17220		39.69	12.84	48	38.7		-10	55
17240		39.83	12.84	48	38.7		-10	55
17250		39.83	12.84	48	38.7		-10	55
17260		39.92	12.84	48	38.7		-10	55
17280		40.02	12.84	48	38.7		-10	55
17300		40.2	12.84	48	38.7		-10	55
17315		40.2	12.84	48	38.7		-10	55
17320		40.37	12.84	48	38.7		-10	55
17340		40.56	12.84	48	38.7		-10	55
17360		40.82	12.84	48	38.7		-10	55
17375		40.82	12.84	48	38.7		-10	55
17380		41.11	12.84	48	38.7		-10	55
17400		41.16	12.84	48	38.7		-10	55
17420		41.32	12.84	48	38.7		-10	55
17440		41.61	12.84	48	38.7		-10	55
17460		41.74	12.84	48	38.7		-10	55
17480		41.98	12.84	48	38.7		-10	55
17500		42.2	12.84	48	38.7		-10	55
17520		42.38	12.84	48	38.7		-10	55
17540		42.56	12.84	48	38.7		-10	55
17560		42.96	12.84	48	38.7		-10	55
17565		42.96	12.84	48	38.7		-10	55
17580		42.99	12.84	48	38.7		-10	55
17600		43.22	12.84	48	38.7		-10	55
17620		43.39	12.84	48	38.7		-10	55
17625		43.39	12.84	48	38.7		-10	55
17640		43.58	12.84	48	38.7		-10	55
17660		43.79	12.84	48	38.7		-10	55
17680		44	12.84	48	38.7		-10	55
17685		44	12.84	48	38.7		-10	55
17700		44.25	12.84	48	38.7		-10	55
17720		44.41	12.84	48	38.7		-10	55
17740		44.63	12.84	48	38.7		-10	55
17750		44.63	12.83	48	38.7		-10	55
17760		44.83	12.83	48	38.7		-10	55
17780		45.09	12.83	48	38.7		-10	55
17800		45.26	12.83	48	38.7		-10	55
17810		45.26	12.83	48	38.7		-10	55
17820		45.5	12.83	48	38.7		-10	55
17840		45.62	12.83	48	38.7		-10	55
17860		45.89	12.83	48	38.7		-10	55
17875		45.89	12.83	48	38.7		-10	55
17880		46.04	12.83	48	38.7		-10	55
17900		46.24	12.83	48	38.7		-10	55
17920		46.36	12.83	48	38.7		-10	55
17935		46.36	12.83	48	38.7		-10	55
17940		46.48	12.83	48	38.7		-10	55
17960		46.76	12.83	48	38.7		-10	55
17980		46.84	12.83	48	38.7		-10	55
18000		47.21	12.83	48	38.7		-10	55
18020		47.27	12.83	48	38.7		-10	55
18040		47.41	12.83	48	38.7		-10	55
18060		47.59	12.83	48	38.7		-10	55
18080		47.77	12.83	48	38.7		-10	55
18100		47.86	12.83	48	38.7		-10	55
18120		48.13	12.83	48	38.7		-10	55
18125		48.13	12.83	48	38.7		-10	55
18140		48.13	12.83	48	38.7		-10	55
18160		48.08	12.83	48	38.7		-10	55
18180		48.21	12.83	48	38.7		-10	55
18185		48.21	12.83	48	38.7		-10	55
18200		48.18	12.83	48	38.7		-10	55
18220		48.33	12.83	48	38.7		-10	55
18240		48.45	12.83	48	38.7		-10	55
18250		48.45	12.94	48	38.7		-10	55
18260		48.54	12.94	48	38.7		-10	55
18280		48.53	12.94	48	38.7		-10	55
18300		48.63	12.94	48	38.7		-10	55
18310		48.63	12.94	48	38.7		-10	55
18320		48.75	12.94	48	38.7		-10	55
18340		48.59	12.94	48	38.7		-10	55
18360		48.66	12.94	48	38.7		-10	55
18375		48.66	12.94	48	38.7		-10	55
18380		48.67	12.94	48	38.7		-10	55
18400		48.62	12.94	48	38.7		-10	55
18420		48.68	12.94	48	38.7		-10	55
18435		48.68	12.94	48	38.7		-10	55
18440		48.43	12.94	48	38.7		-10	55
18460		48.35	12.94	48	38.7		-10	55
18480		48.4	12.94	48	38.7		-10	55
18500		48.39	12.94	48	38.7		-10	55
18520		48.22	12.94	48	38.7		-10	55
18540		48.13	12.94	48	38.7		-10	55
18560		47.99	12.94	48	38.7		-10	55
18580		47.8	12.94	48	38.7		-10	55
18600		47.76	12.94	48	38.7		-10	55
18620		47.55	12.94	48	38.7		-10	55
18640		47.2	12.94	48	38.7		-10	55
18660		47.19	12.94	48	38.7		-10	55
18680		46.96	12.94	48	38.7		-10	55
18685		46.96	12.94	48	38.7		-10	55
18700		46.69	12.94	48	38.7		-10	55
18720		46.45	12.94	48	38.7		-10	55
18740		46.18	12.94	48	38.7		-10	55
18750		46.18	12.88	48	38.7		-10	55
18760		46.06	12.88	48	38.7		-10	55
18780		45.68	12.88	48	38.7		-10	55
18800		45.56	12.88	48	38.7		-10	55
18810		45.56	12.88	48	38.7		-10	55
18820		45.37	12.88	48	38.7		-10	55
18840		45.25	12.88	48	38.7		-10	55
18860		44.85	12.88	48	38.7		-10	55
18870		44.85	12.88	48	38.7		-10	55
18880		44.63	12.88	48	38.7		-10	55
18900		44.64	12.88	48	38.7		-10	55
18920		44.44	12.88	48	38.7		-10	55
18935		44.44	12.88	48	38.7		-10	55
18940		44.14	12.88	48	38.7		-10	55
18960		43.93	12.88	48	38.7		-10	55
18980		43.75	12.88	48	38.7		-10	55
18995		43.75	12.88	48	38.7		-10	55
19000		43.6	12.88	48	38.7		-10	55
19020		43.37	12.88	48	38.7		-10	55
19040		43.23	12.88	48	38.7		-10	55
19060		42.82	12.88	48	38.7		-10	55
19080		42.89	12.88	48	38.7		-10	55
19100		42.66	12.88	48	38.7		-10	55
19120		42.56	12.88	48	38.7		-10	55
19140		42.3	12.88	48	38.7		-10	55
19160		42.15	12.88	48	38.7		-10	55
19180		41.99	12.88	48	38.7		-10	55
19185		41.99	12.88	48	38.7		-10	55
19200		41.85	12.88	48	38.7		-10	55
19220		41.77	12.88	48	38.7		-10	55
19240		41.43	12.88	48	38.7		-10	55
19245		41.43	12.88	48	38.7		-10	55
19260		41.41	12.88	48	38.7		-10	55
19280		41.27	12.88	48	38.7		-10	55
19300		41.01	12.88	48	38.7		-10	55
19310		41.01	12.88	48	38.7		-10	55
19320		40.82	12.88	48	38.7		-10	55
19340		40.73	12.88	48	38.7		-10	55
19360		40.57	12.88	48	38.7		-10	55
19370		40.57	12.88	48	38.7		-10	55
19380		40.29	12.88	48	38.7		-10	55
19400		40.34	12.88	48	38.7		-10	55
19420		40.1	12.88	48	38.7		-10	55
19435		40.1	12.88	48	38.7		-10	55
19440		40.01	12.88	48	38.7		-10	55
19460		39.77	12.88	48	38.7		-10	55
19480		39.73	12.88	48	38.7		-10	55
19495		39.73	12.88	48	38.7		-10	55
19500		39.57	12.88	48	38.7		-10	55
19520		39.36	12.88	48	38.7		-10	55
19540		39.33	12.88	48	38.7		-10	55
19560		39.23	12.88	48	38.7		-10	55
19580		39.24	12.88	48	38.7		-10	55
19600		39.05	12.88	48	38.7		-10	55
19620		39.08	12.88	48	38.7		-10	55
19640		39.02	12.88	48	38.7		-10	55
19660		38.89	12.88	48	38.7		-10	55
19680		39.09	12.88	48	38.7		-10	55
19685		39.09	12.88	48	38.7		-10	55
19700		38.94	12.88	48	38.7		-10	55
19720		38.74	12.88	48	38.7		-10	55
19740		38.8	12.88	48	38.7		-10	55
19745		38.8	12.88	48	38.7		-10	55
19760		38.77	12.88	48	38.7		-10	55
19780		38.65	12.88	48	38.7		-10	55
19800		38.81	12.88	48	38.7		-10	55
19810		38.81	13.13	48	38.7		-10	55
19820		38.82	13.13	48	38.7		-10	55
19840		38.83	13.13	48	38.7		-10	55
19860		38.76	13.13	48	38.7		-10	55
19870		38.76	13.13	48	38.7		-10	55
19880		38.66	13.13	48	38.7		-10	55
19900		38.88	13.13	48	38.7		-10	55
19920		38.87	13.13	48	38.7		-10	55
19935		38.87	13.13	48	38.7		-10	55
19940		38.87	13.13	48	38.7		-10	55
19960		38.89	13.13	48	38.7		-10	55
19980		39	13.13	48	38.7		-10	55
19995		39	13.13	48	38.7		-10	55
20000		39.05	13.13	48	38.7		-10	55
20020		39.16	13.13	48	38.7		-10	55
20040		39.16	13.13	48	38.7		-10	55
20060		39.38	13.13	48	38.7		-10	55
20080		39.45	13.13	48	38.7		-10	55
20100		39.71	13.13	48	38.7		-10	55
20120		39.6	13.13	48	38.7		-10	55
20140		39.87	13.13	48	38.7		-10	55
20160		40.06	13.13	48	38.7		-10	55
20180		40.11	13.13	48	38.7		-10	55
20200		40.38	13.13	48	38.7		-10	55
20220		40.59	13.13	48	38.7		-10	55
20240		40.81	13.13	48	38.7		-10	55
20245		40.81	13.13	48	38.7		-10	55
20260		40.91	13.13	48	38.7		-10	55
20280		41.18	13.13	48	38.7		-10	55
20300		41.26	13.13	48	38.7		-10	55
20305		41.26	13.13	48	38.7		-10	55
20320		41.46	13.13	48	38.7		-10	55
20340		41.73	13.13	48	38.7		-10	55
20360		41.9	13.13	48	38.7		-10	55
20370		41.9	13.18	48	38.7		-10	55
20380		42.26	13.18	48	38.7		-10	55
20400		42.5	13.18	48	38.7		-10	55
20420		42.66	13.18	48	38.7		-10	55
20430		42.66	13.18	48	38.7		-10	55
20440		42.76	13.18	48	38.7		-10	55
20460		42.91	13.18	48	38.7		-10	55
20480		43.22	13.18	48	38.7		-10	55
20495		43.22	13.18	48	38.7		-10	55
20500		43.38	13.18	48	38.7		-10	55
20520		43.6	13.18	48	38.7		-10	55
20540		43.82	13.18	48	38.7		-10	55
20555		43.82	13.18	48	38.7		-10	55
20560		44.02	13.18	48	38.7		-10	55
20580		44.26	13.18	48	38.7		-10	55
20600		44.44	13.18	48	38.7		-10	55
20620		44.63	13.18	48	38.7		-10	55
20640		44.81	13.18	48	38.7		-10	55
20660		45.02	13.18	48	38.7		-10	55
20680		45.25	13.18	48	38.7		-10	55
20700		45.37	13.18	48	38.7		-10	55
20720		45.57	13.18	48	38.7		-10	55
20740		45.87	13.18	48	38.7		-10	55
20745		45.87	13.18	48	38.7		-10	55
20760		46.11	13.18	48	38.7		-10	55
20780		46.24	13.18	48	38.7		-10	55
20800		46.43	13.18	48	38.7		-10	55
20805		46.43	13.18	48	38.7		-10	55
20820		46.61	13.18	48	38.7		-10	55
20840		46.81	13.18	48	38.7		-10	55
20860		47.11	13.18	48	38.7		-10	55
20870		47.11	12.96	48	38.7		-10	55
20880		47.23	12.96	48	38.7		-10	55
20900		47.28	12.96	48	38.7		-10	55
20920		47.42	12.96	48	38.7		-10	55
20930		47.42	12.96	48	38.7		-10	55
20940		47.57	12.96	48	38.7		-10	55
20960		47.8	12.96	48	38.7		-10	55
20980		47.89	12.96	48	38.7		-10	55
20995		47.89	12.96	48	38.7		-10	55
21000		47.91	12.96	48	38.7		-10	55
21020		48.18	12.96	48	38.7		-10	55
21040		48.18	12.96	48	38.7		-10	55
21055		48.18	12.96	48	38.7		-10	55
21060		48.25	12.96	48	38.7		-10	55
21080		48.34	12.96	48	38.7		-10	55
21100		48.31	12.96	48	38.7		-10	55
21120		48.45	12.96	48	38.7		-10	55
21140		48.6	12.96	48	38.7		-10	55
21160		48.43	12.96	48	38.7		-10	55
21180		48.52	12.96	48	38.7		-10	55
21200		48.59	12.96	48	38.7		-10	55
21220		48.55	12.96	48	38.7		-10	55
21240		48.53	12.96	48	38.7		-10	55
21245		48.53	12.96	48	38.7		-10	55
21260		48.63	12.96	48	38.7		-10	55
21280		48.56	12.96	48	38.7		-10	55
21300		48.51	12.96	48	38.7		-10	55
21305		48.51	12.96	48	38.7		-10	55
21320		48.48	12.96	48	38.7		-10	55
21340		48.48	12.96	48	38.7		-10	55
21360		48.27	12.96	48	38.7		-10	55
21370		48.27	13.08	48	38.7		-10	55
21380		48.34	13.08	48	38.7		-10	55
21400		48.29	13.08	48	38.7		-10	55
21420		48.14	13.08	48	38.7		-10	55
21430		48.14	13.08	48	38.7		-10	55
21440		47.96	13.08	48	38.7		-10	55
21460		47.71	13.08	48	38.7		-10	55
21480		47.55	13.08	48	38.7		-10	55
21495		47.55	13.08	48	38.7		-10	55
21500		47.5	13.08	48	38.7		-10	55
21520		47.41	13.08	48	38.7		-10	55
21540		47.03	13.08	48	38.7		-10	55
21555		47.03	13.08	48	38.7		-10	55
21560		46.95	13.08	48	38.7		-10	55
21580		46.64	13.08	48	38.7		-10	55
21600		46.5	13.08	48	38.7		-10	55
21615		46.5	13.08	48	38.7		-10	55
21620		46.45	13.08	48	38.7		-10	55
21640		46.02	13.08	48	38.7		-10	55
21660		45.81	13.08	48	38.7		-10	55
21680		45.62	13.08	48	38.7		-10	55
21700		45.48	13.08	48	38.7		-10	55
21720		45.11	13.08	48	38.7		-10	55
21740		45.04	13.08	48	38.7		-10	55
21760		44.74	13.08	48	38.7		-10	55
21780		44.61	13.08	48	38.7		-10	55
21800		44.55	13.08	48	38.7		-10	55
21805		44.55	13.08	48	38.7		-10	55
21820		44.12	13.08	48	38.7		-10	55
21840		43.92	13.08	48	38.7		-10	55
21860		43.9	13.08	48	38.7		-10	55
21865		43.9	13.08	48	38.7		-10	55
21880		43.61	13.08	48	38.7		-10	55
21900		43.54	13.08	48	38.7		-10	55
21920		43.31	13.08	48	38.7		-10	55
21930		43.31	13.19	48	38.7		-10	55
21940		43.03	13.19	48	38.7		-10	55
21960		42.77	13.19	48	38.7		-10	55
21980		42.83	13.19	48	38.7		-10	55
21990		42.83	13.19	48	38.7		-10	55
22000		42.51	13.19	48	38.7		-10	55
22020		42.36	13.19	48	38.7		-10	55
22040		42.23	13.19	48	38.7		-10	55
22055		42.23	13.19	48	38.7		-10	55
22060		41.96	13.19	48	38.7		-10	55
22080		41.88	13.19	48	38.7		-10	55
22100		41.68	13.19	48	38.7		-10	55
22115		41.68	13.19	48	38.7		-10	55
22120		41.57	13.19	48	38.7		-10	55
22140		41.36	13.19	48	38.7		-10	55
22160		41.18	13.19	48	38.7		-10	55
22180		41.17	13.19	48	38.7		-10	55
22200		40.81	13.19	48	38.7		-10	55
22220		40.65	13.19	48	38.7		-10	55
22240		40.61	13.19	48	38.7		-10	55
22260		40.22	13.19	48	38.7		-10	55
22280		40.19	13.19	48	38.7		-10	55
22300		40.11	13.19	48	38.7		-10	55
22305		40.11	13.19	48	38.7		-10	55
22320		40	13.19	48	38.7		-10	55
22340		39.88	13.19	48	38.7		-10	55
22360		39.69	13.19	48	38.7		-10	55
22365		39.69	13.19	49	38.7		-10	55
22380		39.48	13.19	49	38.7		-10	55
22400		39.39	13.19	49	38.7		-10	55
22420		39.33	13.19	49	38.7		-10	55
22430		39.33	13.14	49	38.7		-10	55
22440		39.22	13.14	49	38.7		-10	55
22460		39.2	13.14	49	38.7		-10	55
22480		39.14	13.14	49	38.7		-10	55
22490		39.14	13.14	48	38.7		-10	55
22500		38.97	13.14	48	38.7		-10	55
22520		38.99	13.14	48	38.7		-10	55
22540		39.04	13.14	48	38.7		-10	55
22555		39.04	13.14	48	38.7		-10	55
22560		38.89	13.14	48	38.7		-10	55
22580		38.82	13.14	48	38.7		-10	55
22600		38.88	13.14	48	38.7		-10	55
22615		38.88	13.14	48	38.7		-10	55
22620		38.76	13.14	48	38.7		-10	55
22640		38.87	13.14	48	38.7		-10	55
22660		38.77	13.14	48	38.7		-10	55
22680		38.72	13.14	48	38.7		-10	55
22700		38.75	13.14	48	38.7		-10	55
22720		38.72	13.14	48	38.7		-10	55
22740		38.81	13.14	48	38.7		-10	55
22760		38.84	13.14	48	38.7		-10	55
22780		38.92	13.14	48	38.7		-10	55
22800		38.86	13.14	48	38.7		-10	55
22820		38.97	13.14	48	38.7		-10	55
22840		38.97	13.14	48	38.7		-10	55
22860		39.16	13.14	48	38.7		-10	55
22865		39.16	13.14	48	38.7		-10	55
22880		39.1	13.14	48	38.7		-10	55
22900		39.31	13.14	48	38.7		-10	55
22920		39.45	13.14	48	38.7		-10	55
22925		39.45	13.14	48	38.7		-10	55
22940		39.66	13.14	48	38.7		-10	55
22960		39.75	13.14	48	38.7		-10	55
22980		39.87	13.14	48	38.7		-10	55
22990		39.87	13.14	48	38.7		-10	55
23000		40.17	13.14	48	38.7		-10	55
23020		40.19	13.14	48	38.7		-10	55
23040		40.44	13.14	48	38.7		-10	55
23055		40.44	13.14	48	38.7		-10	55
23060		40.64	13.14	48	38.7		-10	55
23080		40.73	13.14	48	38.7		-10	55
23100		40.95	13.14	48	38.7		-10	55
23115		40.95	13.14	48	38.7		-10	55
23120		41.17	13.14	48	38.7		-10	55
23140		41.37	13.14	48	38.7		-10	55
23160		41.52	13.14	48	38.7		-10	55
23175		41.52	13.14	48	38.7		-10	55
23180		41.78	13.14	48	38.7		-10	55
23200		42.01	13.14	48	38.7		-10	55
23220		42.15	13.14	48	38.7		-10	55
23240		42.37	13.14	48	38.7		-10	55
23260		42.62	13.14	48	38.7		-10	55
23280		42.83	13.14	48	38.7		-10	55
23300		43.06	13.14	48	38.7		-10	55
23320		43.43	13.14	48	38.7		-10	55
23340		43.57	13.14	48	38.7		-10	55
23360		43.74	13.14	48	38.7		-10	55
23365		43.74	13.14	48	38.7		-10	55
23380		43.85	13.14	48	38.7		-10	55
23400		44.16	13.14	48	38.7		-10	55
23420		44.32	13.14	48	38.7		-10	55
23425		44.32	13.14	48	38.7		-10	55
23440		44.59	13.14	48	38.7		-10	55
23460		44.75	13.14	48	38.7		-10	55
23480		44.83	13.14	48	38.7		-10	55
23490		44.83	13.19	48	38.7		-10	55
23500		45.16	13.19	48	38.7		-10	55
23520		45.3	13.19	48	38.7		-10	55
23540		45.61	13.19	48	38.7		-10	55
23550		45.61	13.19	48	38.7		-10	55
23560		45.7	13.19	48	38.7		-10	55
23580		45.89	13.19	48	38.7		-10	55
23600		45.95	13.19	48	38.7		-10	55
23615		45.95	13.19	48	38.7		-10	55
23620		46.3	13.19	48	38.7		-10	55
23640		46.45	13.19	48	38.7		-10	55
23660		46.61	13.19	48	38.7		-10	55
23675		46.61	13.19	48	38.7		-10	55
23680		46.89	13.19	48	38.7		-10	55
23700		46.98	13.19	48	38.7		-10	55
23720		47.22	13.19	48	38.7		-10	55
23740		47.36	13.19	48	38.7		-10	55
23760		47.42	13.19	48	38.7		-10	55
23780		47.58	13.19	48	38.7		-10	55
23800		47.73	13.19	48	38.7		-10	55
23820		47.99	13.19	48	38.7		-10	55
23840		47.96	13.19	48	38.7		-10	55
23860		48.07	13.19	48	38.7		-10	55
23865		48.07	13.19	48	38.7		-10	55
23880		48.27	13.19	48	38.7		-10	55
23900		48.44	13.19	48	38.7		-10	55
23920		48.53	13.19	48	38.7		-10	55
23925		48.53	13.19	48	38.7		-10	55
23940		48.28	13.19	48	38.7		-10	55
23960		48.41	13.19	48	38.7		-10	55
23980		48.39	13.19	48	38.7		-10	55
23990		48.39	13.39	48	38.7		-10	55
24000		48.53	13.39	48	38.7		-10	55
24020		48.44	13.39	48	38.7		-10	55
24040		48.5	13.39	48	38.7		-10	55
24050		48.5	13.39	48	38.7		-10	55
24060		48.66	13.39	48	38.7		-10	55
24080		48.46	13.39	48	38.7		-10	55
24100		48.59	13.39	48	38.7		-10	55
24115		48.59	13.39	48	38.7		-10	55
24120		48.49	13.39	48	38.7		-10	55
24140		48.55	13.39	48	38.7		-10	55
24160		48.34	13.39	48	38.7		-10	55
24175		48.34	13.39	48	38.7		-10	55
24180		48.29	13.39	48	38.7		-10	55
24200		48.14	13.39	48	38.7		-10	55
24220		48.11	13.39	48	38.7		-10	55
24235		48.11	13.39	48	38.7		-10	55
24240		47.92	13.39	48	38.7		-10	55
24260		47.68	13.39	48	38.7		-10	55
24280		47.61	13.39	48	38.7		-10	55
24300		47.47	13.39	48	38.7		-10	55
24320		47.27	13.39	48	38.7		-10	55
24340		47.08	13.39	48	38.7		-10	55
24360		46.77	13.39	48	38.7		-10	55
24365		46.77	13.39	48	38.7		-10	55
24380		46.65	13.39	48	38.7		-10	55
24400		46.4	13.39	48	38.7		-10	55
24420		46.12	13.39	48	38.7		-10	55
24425		46.12	13.39	48	38.7		-10	55
24440		45.88	13.39	48	38.7		-10	55
24460		45.83	13.39	48	38.7		-10	55
24480		45.54	13.39	48	38.7		-10	55
24485		45.54	13.39	48	38.7		-10	55
24500		45.4	13.39	48	38.7		-10	55
24520		45.24	13.39	48	38.7		-10	55
24540		44.96	13.39	48	38.7		-10	55
24550		44.96	13.29	48	38.7		-10	55
24560		44.66	13.29	48	38.7		-10	55
24580		44.48	13.29	48	38.7		-10	55
24600		44.21	13.29	48	38.7		-10	55
24610		44.21	13.29	48	38.7		-10	55
24620		44.08	13.29	48	38.7		-10	55
24640		43.81	13.29	48	38.7		-10	55
24660		43.79	13.29	48	38.7		-10	55
24675		43.79	13.29	48	38.7		-10	55
24680		43.55	13.29	48	38.7		-10	55
24700		43.33	13.29	48	38.7		-10	55
24720		43.12	13.29	48	38.7		-10	55
24735		43.12	13.29	48	38.7		-10	55
24740		42.94	13.29	48	38.7		-10	55
24760		42.89	13.29	48	38.7		-10	55
24780		42.67	13.29	48	38.7		-10	55
24800		42.48	13.29	48	38.7		-10	55
24820		42.22	13.29	48	38.7		-10	55
24840		42.29	13.29	48	38.7		-10	55
24860		41.88	13.29	48	38.7		-10	55
24880		41.76	13.29	48	38.7		-10	55
24900		41.5	13.29	48	38.7		-10	55
24920		41.49	13.29	48	38.7		-10	55
24925		41.49	13.29	48	38.7		-10	55
24940		41.28	13.29	48	38.7		-10	55
24960		41.12	13.29	48	38.7		-10	55
24980		40.89	13.29	48	38.7		-10	55
24985		40.89	13.29	48	38.7		-10	55
25000		40.83	13.29	48	38.7		-10	55
25020		40.67	13.29	48	38.7		-10	55
25040		40.54	13.29	48	38.7		-10	55
25050		40.54	13.44	48	38.7		-10	55
25060		40.41	13.44	48	38.7		-10	55
25080		40.15	13.44	48	38.7		-10	55
25100		39.98	13.44	48	38.7		-10	55
25110		39.98	13.44	48	38.7		-10	55
25120		39.92	13.44	48	38.7		-10	55
25140		39.72	13.44	48	38.7		-10	55
25160		39.59	13.44	48	38.7		-10	55
25175		39.59	13.44	48	38.7		-10	55
25180		39.39	13.44	48	38.7		-10	55
25200		39.4	13.44	48	38.7		-10	55
25220		39.3	13.44	48	38.7		-10	55
25235		39.3	13.44	48	38.7		-10	55
25240		39.08	13.44	48	38.7		-10	55
25260		39.18	13.44	48	38.7		-10	55
25280		39.06	13.44	48	38.7		-10	55
25300		39.05	13.44	48	38.7		-10	55
25320		38.93	13.44	48	38.7		-10	55
25340		38.78	13.44	48	38.7		-10	55
25360		38.79	13.44	48	38.7		-10	55
25380		38.77	13.44	48	38.7		-10	55
25400		38.88	13.44	48	38.7		-10	55
25420		38.7	13.44	48	38.7		-10	55
25425		38.7	13.44	48	38.7		-10	55
25440		38.85	13.44	48	38.7		-10	55
25460		38.62	13.44	48	38.7		-10	55
25480		38.77	13.44	48	38.7		-10	55
25485		38.77	13.44	48	38.7		-10	55
25500		38.74	13.44	48	38.7		-10	55
25520		38.81	13.44	48	38.7		-10	55
25540		38.77	13.44	48	38.7		-10	55
25550		38.77	13.23	48	38.7		-10	55
25560		38.69	13.23	48	38.7		-10	55
25580		38.76	13.23	48	38.7		-10	55
25600		38.95	13.23	48	38.7		-10	55
25610		38.95	13.23	48	38.7		-10	55
25620		38.92	13.23	48	38.7		-10	55
25640		39.01	13.23	48	38.7		-10	55
25660		39.25	13.23	48	38.7		-10	55
25675		39.25	13.23	48	38.7		-10	55
25680		39.27	13.23	48	38.7		-10	55
25700		39.28	13.23	48	38.7		-10	55
25720		39.55	13.23	48	38.7		-10	55
25735		39.55	13.23	48	38.7		-10	55
25740		39.69	13.23	48	38.7		-10	55
25760		39.73	13.23	48	38.7		-10	55
25780		40.01	13.23	48	38.7		-10	55
25795		40.01	13.23	48	38.7		-10	55
25800		40.07	13.23	48	38.7		-10	55
25820		40.29	13.23	48	38.7		-10	55
25840		40.54	13.23	48	38.7		-10	55
25860		40.61	13.23	48	38.7		-10	55
25880		40.73	13.23	48	38.7		-10	55
25900		41.08	13.23	48	38.7		-10	55
25920		41.28	13.23	48	38.7		-10	55
25940		41.29	13.23	48	38.7		-10	55
25960		41.7	13.23	48	38.7		-10	55
25980		41.89	13.23	48	38.7		-10	55
25985		41.89	13.23	48	38.7		-10	55
26000		41.98	13.23	48	38.7		-10	55
26020		42.31	13.23	48	38.7		-10	55
26040		42.56	13.23	48	38.7		-10	55
26045		42.56	13.23	48	38.7		-10	55
26060		42.74	13.23	48	38.7		-10	55
26080		42.87	13.23	48	38.7		-10	55
26100		43.12	13.23	48	38.7		-10	55
26110		43.12	13.34	48	38.7		-10	55
26120		43.44	13.34	48	38.7		-10	55
26140		43.58	13.34	48	38.7		-10	55
26160		43.81	13.34	48	38.7		-10	55
26170		43.81	13.34	48	38.7		-10	55
26180		43.97	13.34	48	38.7		-10	55
26200		44.32	13.34	48	38.7		-10	55
26220		44.47	13.34	48	38.7		-10	55
26235		44.47	13.34	48	38.7		-10	55
26240		44.56	13.34	48	38.7		-10	55
26260		44.89	13.34	48	38.7		-10	55
26280		44.96	13.34	48	38.7		-10	55
26295		44.96	13.34	48	38.7		-10	55
26300		45.19	13.34	48	38.7		-10	55
26320		45.55	13.34	48	38.7		-10	55
26340		45.73	13.34	48	38.7		-10	55
26360		45.79	13.34	48	38.7		-10	55
26380		45.9	13.34	48	38.7		-10	55
26400		46.19	13.34	48	38.7		-10	55
26420		46.45	13.34	48	38.7		-10	55
26440		46.55	13.34	48	38.7		-10	55
26460		46.83	13.34	48	38.7		-10	55
26480		47	13.34	48	38.7		-10	55
26485		47	13.34	48	38.7		-10	55
26500		47.16	13.34	48	38.7		-10	55
26520		47.36	13.34	48	38.7		-10	55
26540		47.43	13.34	48	38.7		-10	55
26545		47.43	13.34	48	38.7		-10	55
26560		47.67	13.34	48	38.7		-10	55
26580		47.74	13.34	48	38.7		-10	55
26600		47.85	13.34	48	38.7		-10	55
26610		47.85	13.39	48	38.7		-10	55
26620		48.05	13.39	48	38.7		-10	55
26640		48.09	13.39	48	38.7		-10	55
26660		48.1	13.39	48	38.7		-10	55
26670		48.1	13.39	48	38.7		-10	55
26680		48.14	13.39	48	38.7		-10	55
26700		48.34	13.39	48	38.7		-10	55
26720		48.27	13.39	48	38.7		-10	55
26735		48.27	13.39	48	38.7		-10	55
26740		48.34	13.39	48	38.7		-10	55
26760		48.41	13.39	48	38.7		-10	55
26780		48.43	13.39	48	38.7		-10	55
26795		48.43	13.39	48	38.7		-10	55
26800		48.46	13.39	48	38.7		-10	55
26820		48.53	13.39	48	38.7		-10	55
26840		48.49	13.39	48	38.7		-10	55
26860		48.46	13.39	48	38.7		-10	55
26880		48.45	13.39	48	38.7		-10	55
26900		48.45	13.39	48	38.7		-10	55
26920		48.49	13.39	48	38.7		-10	55
26940		48.39	13.39	48	38.7		-10	55
26960		48.43	13.39	48	38.7		-10	55
26980		48.54	13.39	48	38.7		-10	55
27000		48.41	13.39	48	38.7		-10	55
27020		48.39	13.39	48	38.7		-10	55
27040		48.35	13.39	48	38.7		-10	55
27060		48.35	13.39	48	38.7		-10	55
27080		48.27	13.39	48	38.7		-10	55
27100		48.23	13.39	48	38.7		-10	55
27120		48.12	13.39	48	38.7		-10	55
27125		48.12	13.41	48	38.7		-10	55
27140		48.03	13.41	48	38.7		-10	55
27160		47.71	13.41	48	38.7		-10	55
27180		47.56	13.41	48	38.7		-10	55
27185		47.56	13.41	48	38.7		-10	55
27200		47.38	13.41	48	38.7		-10	55
27220		47.38	13.41	48	38.7		-10	55
27240		47.38	13.41	48	38.7		-10	55
27250		47.38	13.41	48	38.7		-10	55
27260		46.96	13.41	48	38.7		-10	55
27280		46.78	13.41	48	38.7		-10	55
27300		46.74	13.41	48	38.7		-10	55
27310		46.74	13.41	48	38.7		-10	55
27320		46.35	13.41	48	38.7		-10	55
27340		46.18	13.41	48	38.7		-10	55
27360		46.17	13.41	48	38.7		-10	55
27375		46.17	13.41	48	38.7		-10	55
27380		45.93	13.41	48	38.7		-10	55
27400		45.61	13.41	48	38.7		-10	55
27420		45.29	13.41	48	38.7		-10	55
27435		45.29	13.41	48	38.7		-10	55
27440		45.11	13.41	48	38.7		-10	55
27460		44.9	13.41	48	38.7		-10	55
27480		44.78	13.41	48	38.7		-10	55
27500		44.52	13.41	48	38.7		-10	55
27520		44.38	13.41	48	38.7		-10	55
27540		44.32	13.41	48	38.7		-10	55
27560		43.9	13.41	48	38.7		-10	55
27580		43.95	13.41	48	38.7		-10	55
27600		43.71	13.41	48	38.7		-10	55
27620		43.62	13.41	48	38.7		-10	55
27640		43.23	13.41	48	38.7		-10	55
27660		43.17	13.41	48	38.7		-10	55
27680		43	13.41	48	38.7		-10	55
27685		43	13.46	48	38.7		-10	55
27700		42.85	13.46	48	38.7		-10	55
27720		42.58	13.46	48	38.7		-10	55
27740		42.37	13.46	48	38.7		-10	55
27745		42.37	13.46	48	38.7		-10	55
27760		42.37	13.46	48	38.7		-10	55
27780		42.06	13.46	48	38.7		-10	55
27800		41.92	13.46	48	38.7		-10	55
27810		41.92	13.46	48	38.7		-10	55
27820		41.75	13.46	48	38.7		-10	55
27840		41.7	13.46	48	38.7		-10	55
27860		41.41	13.46	48	38.7		-10	55
27870		41.41	13.46	48	38.7		-10	55
27880		41.3	13.46	48	38.7		-10	55
27900		41.01	13.46	48	38.7		-10	55
27920		40.93	13.46	48	38.7		-10	55
27935		40.93	13.46	48	38.7		-10	55
27940		40.71	13.46	48	38.7		-10	55
27960		40.59	13.46	48	38.7		-10	55
27980		40.41	13.46	48	38.7		-10	55
27995		40.41	13.46	48	38.7		-10	55
28000		40.39	13.46	48	38.7		-10	55
28020		40.08	13.46	48	38.7		-10	55
28040		40.02	13.46	48	38.7		-10	55
28060		39.82	13.46	48	38.7		-10	55
28080		39.55	13.46	48	38.7		-10	55
28100		39.49	13.46	48	38.7		-10	55
28120		39.46	13.46	48	38.7		-10	55
28140		39.36	13.46	48	38.7		-10	55
28160		39.32	13.46	48	38.7		-10	55
28180		39.31	13.46	48	38.7		-10	55
28185		39.31	13.73	48	38.7		-10	55
28200		39.04	13.73	48	38.7		-10	55
28220		39.2	13.73	48	38.7		-10	55
28240		38.97	13.73	48	38.7		-10	55
28245		38.97	13.73	48	38.7		-10	55
28260		39.01	13.73	48	38.7		-10	55
28280		38.82	13.73	48	38.7		-10	55
28300		38.76	13.73	48	38.7		-10	55
28310		38.76	13.73	48	38.7		-10	55
28320		38.86	13.73	48	38.7		-10	55
28340		38.71	13.73	48	38.7		-10	55
28360		38.7	13.73	48	38.7		-10	55
28370		38.7	13.73	48	38.7		-10	55
28380		38.81	13.73	48	38.7		-10	55
28400		38.75	13.73	48	38.7		-10	55
28420		38.7	13.73	48	38.7		-10	55
28435		38.7	13.73	48	38.7		-10	55
28440		38.73	13.73	48	38.7		-10	55
28460		38.72	13.73	48	38.7		-10	55
28480		38.71	13.73	48	38.7		-10	55
28495		38.71	13.73	48	38.7		-10	55
28500		38.76	13.73	48	38.7		-10	55
28520		38.9	13.73	48	38.7		-10	55
28540		38.89	13.73	48	38.7		-10	55
28560		38.9	13.73	48	38.7		-10	55
28580		38.97	13.73	48	38.7		-10	55
28600		38.99	13.73	48	38.7		-10	55
28620		39.21	13.73	48	38.7		-10	55
28640		39.36	13.73	48	38.7		-10	55
28660		39.2	13.73	48	38.7		-10	55
28680		39.41	13.73	48	38.7		-10	55
28685		39.41	13.49	48	38.7		-10	55
28700		39.79	13.49	48	38.7		-10	55
28720		39.8	13.49	48	38.7		-10	55
28740		39.98	13.49	48	38.7		-10	55
28745		39.98	13.49	48	38.7		-10	55
28760		40.18	13.49	48	38.7		-10	55
28780		40.29	13.49	48	38.7		-10	55
28800		40.63	13.49	48	38.7		-10	55
28810		40.63	13.49	48	38.7		-10	55
28820		40.62	13.49	48	38.7		-10	55
28840		40.77	13.49	48	38.7		-10	55
28860		41.09	13.49	48	38.7		-10	55
28870		41.09	13.49	48	38.7		-10	55
28880		41.39	13.49	48	38.7		-10	55
28900		41.51	13.49	48	38.7		-10	55
28920		41.64	13.49	48	38.7		-10	55
28930		41.64	13.49	48	38.7		-10	55
28940		41.95	13.49	48	38.7		-10	55
28960		42.04	13.49	48	38.7		-10	55
28980		42.38	13.49	48	38.7		-10	55
28995		42.38	13.49	48	38.7		-10	55
29000		42.56	13.49	48	38.7		-10	55
29020		42.7	13.49	48	38.7		-10	55
29040		42.98	13.49	48	38.7		-10	55
29055		42.98	13.49	48	38.7		-10	55
29060		43.32	13.49	48	38.7		-10	55
29080		43.49	13.49	48	38.7		-10	55
29100		43.66	13.49	48	38.7		-10	55
29120		43.83	13.49	48	38.7		-10	55
29140		44.1	13.49	48	38.7		-10	55
29160		44.16	13.49	48	38.7		-10	55
29180		44.41	13.49	48	38.7		-10	55
29200		44.55	13.49	48	38.7		-10	55
29220		44.83	13.49	48	38.7		-10	55
29240		44.97	13.49	48	38.7		-10	55
29245		44.97	13.51	48	38.7		-10	55
29260		45.12	13.51	48	38.7		-10	55
29280		45.41	13.51	48	38.7		-10	55
29300		45.62	13.51	48	38.7		-10	55
29305		45.62	13.51	48	38.7		-10	55
29320		45.98	13.51	48	38.7		-10	55
29340		46.03	13.51	48	38.7		-10	55
29360		46.32	13.51	48	38.7		-10	55
29370		46.32	13.51	48	38.7		-10	55
29380		46.4	13.51	48	38.7		-10	55
29400		46.56	13.51	48	38.7		-10	55
29420		46.81	13.51	48	38.7		-10	55
29430		46.81	13.51	48	38.7		-10	55
29440		47.08	13.51	48	38.7		-10	55
29460		47.25	13.51	48	38.7		-10	55
29480		47.34	13.51	48	38.7		-10	55
29495		47.34	13.51	48	38.7		-10	55
29500		47.42	13.51	48	38.7		-10	55
29520		47.68	13.51	48	38.7		-10	55
29540		47.86	13.51	48	38.7		-10	55
29555		47.86	13.51	48	38.7		-10	55
29560		47.85	13.51	48	38.7		-10	55
29580		48.03	13.51	48	38.7		-10	55
29600		48.08	13.51	48	38.7		-10	55
29620		48.02	13.51	48	38.7		-10	55
29640		48.17	13.51	48	38.7		-10	55
29660		48.22	13.51	48	38.7		-10	55
29680		48.34	13.51	48	38.7		-10	55
29700		48.43	13.51	48	38.7		-10	55
29720		48.49	13.51	48	38.7		-10	55
29740		48.53	13.51	48	38.7		-10	55
29745		48.53	13.64	48	38.7		-10	55
29760		48.49	13.64	48	38.7		-10	55
29780		48.43	13.64	48	38.7		-10	55
29800		48.52	13.64	48	38.7		-10	55
29805		48.52	13.64	48	38.7		-10	55
29820		48.31	13.64	48	38.7		-10	55
29840		48.53	13.64	48	38.7		-10	55
29860		48.53	13.64	48	38.7		-10	55
29870		48.53	13.64	48	38.7		-10	55
29880		48.4	13.64	48	38.7		-10	55
29900		48.37	13.64	48	38.7		-10	55
29920		48.24	13.64	48	38.7		-10	55
29930		48.24	13.64	48	38.7		-10	55
29940		48.2	13.64	48	38.7		-10	55
29960		48.41	13.64	48	38.7		-10	55
29980		48.16	13.64	48	38.7		-10	55
29995		48.16	13.64	48	38.7		-10	55
30000		48.09	13.64	48	38.7		-10	55
30020		48	13.64	48	38.7		-10	55
30040		47.81	13.64	48	38.7		-10	55
30055		47.81	13.64	48	38.7		-10	55
30060		47.67	13.64	48	38.7		-10	55
30080		47.45	13.64	48	38.7		-10	55
30100		47.59	13.64	48	38.7		-10	55
30120		47.38	13.64	48	38.7		-10	55
30140		47.1	13.64	48	38.7		-10	55
30160		46.92	13.64	48	38.7		-10	55
30180		46.49	13.64	48	38.7		-10	55
30200		46.46	13.64	48	38.7		-10	55
30220		46.3	13.64	48	38.7		-10	55
30240		45.84	13.64	48	38.7		-10	55
30260		45.89	13.64	48	38.7		-10	55
30280		45.59	13.64	48	38.7		-10	55
30300		45.42	13.64	48	38.7		-10	55
30305		45.42	13.83	48	38.7		-10	55
30320		45.16	13.83	48	38.7		-10	55
30340		44.88	13.83	48	38.7		-10	55
30360		44.71	13.83	48	38.7		-10	55
30365		44.71	13.83	48	38.7		-10	55
30380		44.62	13.83	48	38.7		-10	55
30400		44.3	13.83	48	38.7		-10	55
30420		44.24	13.83	48	38.7		-10	55
30430		44.24	13.83	48	38.7		-10	55
30440		44.02	13.83	48	38.7		-10	55
30460		43.82	13.83	48	38.7		-10	55
30480		43.61	13.83	48	38.7		-10	55
30495		43.61	13.83	48	38.7		-10	55
30500		43.54	13.83	48	38.7		-10	55
30520		43.2	13.83	48	38.7		-10	55
30540		43.11	13.83	48	38.7		-10	55
30555		43.11	13.83	48	38.7		-10	55
30560		42.93	13.83	48	38.7		-10	55
30580		42.63	13.83	48	38.7		-10	55
30600		42.51	13.83	48	38.7		-10	55
30615		42.51	13.83	48	38.7		-10	55
30620		42.45	13.83	48	38.7		-10	55
30640		42.24	13.83	48	38.7		-10	55
30660		42.05	13.83	48	38.7		-10	55
30680		41.82	13.83	48	38.7		-10	55
30700		41.77	13.83	48	38.7		-10	55
30720		41.54	13.83	48	38.7		-10	55
30740		41.37	13.83	48	38.7		-10	55
30760		41.25	13.83	48	38.7		-10	55
30780		41	13.83	48	38.7		-10	55
30800		40.91	13.83	48	38.7		-10	55
30805		40.91	13.61	48	38.7		-10	55
30820		40.68	13.61	48	38.7		-10	55
30840		40.6	13.61	48	38.7		-10	55
30860		40.32	13.61	48	38.7		-10	55
30865		40.32	13.61	48	38.7		-10	55
30880		40.29	13.61	48	38.7		-10	55
30900		40.11	13.61	48	38.7		-10	55
30920		40.07	13.61	48	38.7		-10	55
30930		40.07	13.61	48	38.7		-10	55
30940		39.93	13.61	48	38.7		-10	55
30960		39.74	13.61	48	38.7		-10	55
30980		39.59	13.61	48	38.7		-10	55
30990		39.59	13.61	48	38.7		-10	55
31000		39.43	13.61	48	38.7		-10	55
31020		39.4	13.61	48	38.7		-10	55
31040		39.07	13.61	48	38.7		-10	55
31055		39.07	13.61	48	38.7		-10	55
31060		39.22	13.61	48	38.7		-10	55
31080		39.11	13.61	48	38.7		-10	55
31100		39.02	13.61	48	38.7		-10	55
31115		39.02	13.61	48	38.7		-10	55
31120		38.93	13.61	48	38.7		-10	55
31140		38.87	13.61	48	38.7		-10	55
31160		38.81	13.61	48	38.7		-10	55
31180		38.88	13.61	48	38.7		-10	55
31200		38.77	13.61	48	38.7		-10	55
31220		38.71	13.61	48	38.7		-10	55
31240		38.82	13.61	48	38.7		-10	55
31260		38.69	13.61	48	38.7		-10	55
31280		38.73	13.61	48	38.7		-10	55
31300		38.66	13.61	48	38.7		-10	55
31305		38.66	13.96	48	38.7		-10	55
31320		38.84	13.96	48	38.7		-10	55
31340		38.75	13.96	48	38.7		-10	55
31360		38.74	13.96	48	38.7		-10	55
31365		38.74	13.96	48	38.7		-10	55
31380		38.73	13.96	48	38.7		-10	55
31400		38.83	13.96	48	38.7		-10	55
31420		39	13.96	48	38.7		-10	55
31430		39	13.96	48	38.7		-10	55
31440		38.91	13.96	48	38.7		-10	55
31460		39.06	13.96	48	38.7		-10	55
31480		39.16	13.96	48	38.7		-10	55
31490		39.16	13.96	48	38.7		-10	55
31500		39.13	13.96	48	38.7		-10	55
31520		39.29	13.96	48	38.7		-10	55
31540		39.4	13.96	48	38.7		-10	55
31550		39.4	13.96	48	38.7		-10	55
31560		39.63	13.96	48	38.7		-10	55
31580		39.86	13.96	48	38.7		-10	55
31600		39.88	13.96	48	38.7		-10	55
31615		39.88	13.96	48	38.7		-10	55
31620		40.08	13.96	48	38.7		-10	55
31640		40.16	13.96	48	38.7		-10	55
31660		40.42	13.96	48	38.7		-10	55
31675		40.42	13.96	48	38.7		-10	55
31680		40.49	13.96	48	38.7		-10	55
31700		40.98	13.96	48	38.7		-10	55
31720		41.14	13.96	48	38.7		-10	55
31740		41.24	13.96	48	38.7		-10	55
31760		41.47	13.96	48	38.7		-10	55
31780		41.64	13.96	48	38.7		-10	55
31800		41.81	13.96	48	38.7		-10	55
31805		41.81	13.85	48	38.7		-10	55
31820		42.07	13.85	48	38.7		-10	55
31840		42.24	13.85	48	38.7		-10	55
31860		42.52	13.85	48	38.7		-10	55
31865		42.52	13.85	48	38.7		-10	55
31880		42.64	13.85	48	38.7		-10	55
31900		42.97	13.85	48	38.7		-10	55
31920		43.2	13.85	48	38.7		-10	55
31925		43.2	13.85	48	38.7		-10	55
31940		43.26	13.85	48	38.7		-10	55
31960		43.5	13.85	48	38.7		-10	55
31980		43.71	13.85	48	38.7		-10	55
31990		43.71	13.85	48	38.7		-10	55
32000		44.05	13.85	48	38.7		-10	55
32020		44.2	13.85	48	38.7		-10	55
32040		44.45	13.85	48	38.7		-10	55
32050		44.45	13.85	48	38.7		-10	55
32060		44.57	13.85	48	38.7		-10	55
32080		44.9	13.85	48	38.7		-10	55
32100		44.95	13.85	48	38.7		-10	55
32115		44.95	13.85	48	38.7		-10	55
32120		45.12	13.85	48	38.7		-10	55
32140		45.31	13.85	48	38.7		-10	55
32160		45.55	13.85	48	38.7		-10	55
32175		45.55	13.85	48	38.7		-10	55
32180		45.7	13.85	48	38.7		-10	55
32200		46.02	13.85	48	38.7		-10	55
32220		46.19	13.85	48	38.7		-10	55
32240		46.35	13.85	48	38.7		-10	55
32260		46.65	13.85	48	38.7		-10	55
32280		46.67	13.85	48	38.7		-10	55
32300		47.09	13.85	48	38.7		-10	55
32320		47.2	13.85	48	38.7		-10	55
32340		47.15	13.85	48	38.7		-10	55
[truncated: 640 more rows]
