# Supplementary material for: Clinical identification of the stimulus intensity to measure temporal summation of second pain
Source: Sci Rep. 2022 Jul 28;12:12915. doi: 10.1038/s41598-022-17171-6 (PMC9334644; doi:10.1038/s41598-022-17171-6)
Supplement: Supplementary file 2 — Supplementary Information 2. [file 41598_2022_17171_MOESM2_ESM.zip › 71 PT1.xlsx]

## Sheet: Sheet1
Timestamp [msec]	Heater [C]	Tec [C]	Water [C]	COVAS	Baseline [C]	Events	LimiterMin [C]	LimiterMax [C]
20		39.93
40		39.9
45		39.9	12.71	0	39.7		-10	55
60		39.88	12.71	0	39.7		-10	55
80		39.88	12.71	0	39.7		-10	55
90		39.88	12.71	0	39.7		-10	55
100		39.89	12.71	0	39.7		-10	55
120		39.79	12.71	0	39.7		-10	55
140		39.84	12.71	0	39.7		-10	55
155		39.84	12.71	0	39.7		-10	55
160		39.88	12.71	0	39.7		-10	55
180		39.98	12.71	0	39.7		-10	55
200		39.86	12.71	0	39.7		-10	55
215		39.86	12.71	0	39.7		-10	55
220		39.87	12.71	0	39.7		-10	55
240		39.69	12.71	0	39.7		-10	55
260		39.92	12.71	0	39.7		-10	55
280		39.87	12.71	0	39.7		-10	55
300		39.72	12.71	0	39.7		-10	55
320		39.78	12.71	0	39.7		-10	55
340		39.66	12.71	0	39.7		-10	55
360		39.73	12.71	0	39.7		-10	55
380		39.89	12.71	0	39.7		-10	55
400		39.77	12.71	0	39.7		-10	55
405		39.77	12.71	0	39.7		-10	55
420		39.69	12.71	0	39.7		-10	55
440		39.61	12.71	0	39.7		-10	55
460		39.86	12.71	0	39.7		-10	55
465		39.86	12.71	0	39.7		-10	55
480		39.69	12.71	0	39.7		-10	55
500		39.81	12.71	0	39.7		-10	55
520		39.93	12.71	0	39.7		-10	55
525		39.93	12.71	0	39.7		-10	55
540		39.59	12.71	0	39.7		-10	55
560		39.63	12.71	0	39.7		-10	55
580		39.64	12.71	0	39.7		-10	55
590		39.64	12.68	0	39.7		-10	55
600		39.67	12.68	0	39.7		-10	55
620		39.59	12.68	0	39.7		-10	55
640		39.79	12.68	0	39.7		-10	55
650		39.79	12.68	0	39.7		-10	55
660		39.63	12.68	0	39.7		-10	55
680		39.64	12.68	0	39.7		-10	55
700		39.74	12.68	0	39.7		-10	55
715		39.74	12.68	0	39.7		-10	55
720		39.6	12.68	0	39.7		-10	55
740		39.9	12.68	0	39.7		-10	55
760		39.81	12.68	0	39.7		-10	55
775		39.81	12.68	0	39.7		-10	55
780		39.78	12.68	0	39.7		-10	55
800		39.85	12.68	0	39.7		-10	55
820		39.61	12.68	0	39.7		-10	55
840		39.74	12.68	0	39.7		-10	55
860		39.82	12.68	0	39.7		-10	55
880		39.83	12.68	0	39.7		-10	55
900		39.98	12.68	0	39.7		-10	55
920		39.81	12.68	0	39.7		-10	55
940		39.72	12.68	0	39.7		-10	55
960		39.71	12.68	0	39.7		-10	55
965		39.71	12.68	0	39.7		-10	55
980		39.76	12.68	0	39.7		-10	55
1000		39.71	12.68	0	39.7		-10	55
1020		39.66	12.68	0	39.7		-10	55
1025		39.66	12.68	0	39.7		-10	55
1040		39.7	12.68	0	39.7		-10	55
1060		39.69	12.68	0	39.7		-10	55
1080		39.68	12.68	0	39.7		-10	55
1090		39.68	13.16	0	39.7		-10	55
1100		39.87	13.16	0	39.7		-10	55
1120		39.86	13.16	0	39.7		-10	55
1140		39.7	13.16	0	39.7		-10	55
1150		39.7	13.16	0	39.7		-10	55
1160		39.9	13.16	0	39.7		-10	55
1180		39.61	13.16	0	39.7		-10	55
1200		39.7	13.16	0	39.7		-10	55
1215		39.7	13.16	0	39.7		-10	55
1220		39.74	13.16	0	39.7		-10	55
1240		39.7	13.16	0	39.7		-10	55
1260		39.76	13.16	0	39.7		-10	55
1275		39.76	13.16	0	39.7		-10	55
1280		39.73	13.16	0	39.7		-10	55
1300		39.75	13.16	0	39.7		-10	55
1320		39.79	13.16	0	39.7		-10	55
1340		39.93	13.16	0	39.7		-10	55
1360		39.66	13.16	0	39.7		-10	55
1380		39.7	13.16	0	39.7		-10	55
1400		39.69	13.16	0	39.7		-10	55
1420		39.86	13.16	0	39.7		-10	55
1440		39.74	13.16	0	39.7		-10	55
1460		39.79	13.16	0	39.7		-10	55
1465		39.79	13.16	0	39.7		-10	55
1480		39.71	13.16	0	39.7		-10	55
1500		39.64	13.16	0	39.7		-10	55
1520		39.69	13.16	0	39.7		-10	55
1525		39.69	13.16	0	39.7		-10	55
1540		39.76	13.16	0	39.7		-10	55
1560		39.84	13.16	0	39.7		-10	55
1580		39.7	13.16	0	39.7		-10	55
1590		39.7	12.6	0	39.7		-10	55
1600		39.85	12.6	0	39.7		-10	55
1620		39.79	12.6	0	39.7		-10	55
1640		39.79	12.6	0	39.7		-10	55
1650		39.79	12.6	0	39.7		-10	55
1660		39.73	12.6	0	39.7		-10	55
1680		39.81	12.6	0	39.7		-10	55
1700		39.61	12.6	0	39.7		-10	55
1715		39.61	12.6	0	39.7		-10	55
1720		39.71	12.6	0	39.7		-10	55
1740		39.71	12.6	0	39.7		-10	55
1760		39.78	12.6	0	39.7		-10	55
1775		39.78	12.6	0	39.7		-10	55
1780		39.82	12.6	0	39.7		-10	55
1800		39.73	12.6	0	39.7		-10	55
1820		39.81	12.6	0	39.7		-10	55
1835		39.81	12.6	0	39.7		-10	55
1840		39.68	12.6	0	39.7		-10	55
1860		39.73	12.6	0	39.7		-10	55
1880		39.79	12.6	0	39.7		-10	55
1900		39.86	12.6	0	39.7		-10	55
1920		39.63	12.6	0	39.7		-10	55
1940		39.69	12.6	0	39.7		-10	55
1960		39.7	12.6	0	39.7		-10	55
1965		39.7	12.6	0	39.7		-10	55
1980		39.84	12.6	0	39.7		-10	55
2000		39.7	12.6	0	39.7		-10	55
2020		39.67	12.6	0	39.7		-10	55
2025		39.67	12.6	0	39.7		-10	55
2040		39.67	12.6	0	39.7		-10	55
2060		39.77	12.6	0	39.7		-10	55
2080		39.75	12.6	0	39.7		-10	55
2085		39.75	12.6	0	39.7		-10	55
2100		39.62	12.6	0	39.7		-10	55
2120		39.6	12.6	0	39.7		-10	55
2140		39.74	12.6	0	39.7		-10	55
2150		39.74	12.69	0	39.7		-10	55
2160		39.58	12.69	0	39.7		-10	55
2180		39.81	12.69	0	39.7		-10	55
2200		39.71	12.69	0	39.7		-10	55
2210		39.71	12.69	0	39.7		-10	55
2220		39.69	12.69	0	39.7		-10	55
2240		39.68	12.69	0	39.7		-10	55
2260		39.76	12.69	0	39.7		-10	55
2275		39.76	12.69	0	39.7		-10	55
2280		39.7	12.69	0	39.7		-10	55
2300		39.77	12.69	0	39.7		-10	55
2320		39.71	12.69	0	39.7		-10	55
2335		39.71	12.69	0	39.7		-10	55
2340		39.69	12.69	0	39.7		-10	55
2360		39.93	12.69	0	39.7		-10	55
2380		39.85	12.69	0	39.7		-10	55
2400		39.72	12.69	0	39.7		-10	55
2420		39.52	12.69	0	39.7		-10	55
2440		39.79	12.69	0	39.7		-10	55
2460		39.78	12.69	0	39.7		-10	55
2480		39.7	12.69	0	39.7		-10	55
2500		39.74	12.69	0	39.7		-10	55
2520		39.81	12.69	0	39.7		-10	55
2525		39.81	12.69	0	39.7		-10	55
2540		39.7	12.69	0	39.7		-10	55
2560		39.68	12.69	0	39.7		-10	55
2580		39.67	12.69	0	39.7		-10	55
2585		39.67	12.69	0	39.7		-10	55
2600		39.75	12.69	0	39.7		-10	55
2620		39.61	12.69	0	39.7		-10	55
2640		39.77	12.69	0	39.7		-10	55
2650		39.77	12.55	0	39.7		-10	55
2660		39.78	12.55	0	39.7		-10	55
2680		39.9	12.55	0	39.7		-10	55
2700		39.62	12.55	0	39.7		-10	55
2710		39.62	12.55	0	39.7		-10	55
2720		39.82	12.55	0	39.7		-10	55
2740		39.74	12.55	0	39.7		-10	55
2760		39.62	12.55	0	39.7		-10	55
2775		39.62	12.55	0	39.7		-10	55
2780		39.5	12.55	0	39.7		-10	55
2800		39.68	12.55	0	39.7		-10	55
2820		39.63	12.55	0	39.7		-10	55
2835		39.63	12.55	0	39.7		-10	55
2840		39.78	12.55	0	39.7		-10	55
2860		39.65	12.55	0	39.7		-10	55
2880		39.69	12.55	0	39.7		-10	55
2900		39.49	12.55	0	39.7		-10	55
2920		39.66	12.55	0	39.7		-10	55
2940		39.71	12.55	0	39.7		-10	55
2960		39.78	12.55	0	39.7		-10	55
2980		39.8	12.55	0	39.7		-10	55
3000		39.73	12.55	0	39.7		-10	55
3020		39.71	12.55	0	39.7		-10	55
3025		39.71	12.55	0	39.7		-10	55
3040		39.81	12.55	0	39.7		-10	55
3060		39.81	12.55	0	39.7		-10	55
3080		39.73	12.55	0	39.7		-10	55
3085		39.73	12.55	0	39.7		-10	55
3100		39.71	12.55	0	39.7		-10	55
3120		39.74	12.55	0	39.7		-10	55
3140		39.65	12.55	0	39.7		-10	55
3145		39.65	12.55	0	39.7		-10	55
3160		39.76	12.55	0	39.7		-10	55
3180		39.75	12.55	0	39.7		-10	55
3200		39.72	12.55	0	39.7		-10	55
3210		39.72	12.58	0	39.7		-10	55
3220		39.8	12.58	0	39.7		-10	55
3240		39.81	12.58	0	39.7		-10	55
3260		39.73	12.58	0	39.7		-10	55
3275		39.73	12.58	0	39.7		-10	55
3280		39.69	12.58	0	39.7		-10	55
3300		39.69	12.58	0	39.7		-10	55
3320		39.68	12.58	0	39.7		-10	55
3335		39.68	12.58	0	39.7		-10	55
3340		39.8	12.58	0	39.7		-10	55
3360		39.69	12.58	0	39.7		-10	55
3380		39.84	12.58	0	39.7		-10	55
3395		39.84	12.58	0	39.7		-10	55
3400		39.7	12.58	0	39.7		-10	55
3420		39.74	12.58	0	39.7		-10	55
3440		39.79	12.58	0	39.7		-10	55
3460		39.67	12.58	0	39.7		-10	55
3480		39.72	12.58	0	39.7		-10	55
3500		39.68	12.58	0	39.7		-10	55
3520		39.74	12.58	0	39.7		-10	55
3540		39.69	12.58	0	39.7		-10	55
3560		39.78	12.58	0	39.7		-10	55
3580		39.73	12.58	0	39.7		-10	55
3585		39.73	12.58	0	39.7		-10	55
3600		39.72	12.58	0	39.7		-10	55
3620		39.58	12.58	0	39.7		-10	55
3640		39.74	12.58	0	39.7		-10	55
3645		39.74	12.58	0	39.7		-10	55
3660		39.73	12.58	0	39.7		-10	55
3680		39.78	12.58	0	39.7		-10	55
3700		39.67	12.58	0	39.7		-10	55
3710		39.67	12.66	0	39.7		-10	55
3720		39.62	12.66	0	39.7		-10	55
3740		39.8	12.66	0	39.7		-10	55
3760		39.71	12.66	0	39.7		-10	55
3770		39.71	12.66	0	39.7		-10	55
3780		39.69	12.66	0	39.7		-10	55
3800		39.65	12.66	0	39.7		-10	55
3820		39.73	12.66	0	39.7		-10	55
3835		39.73	12.66	0	39.7		-10	55
3840		39.59	12.66	0	39.7		-10	55
3860		39.73	12.66	0	39.7		-10	55
3880		39.81	12.66	0	39.7		-10	55
3895		39.81	12.66	0	39.7		-10	55
3900		39.65	12.66	0	39.7		-10	55
3920		39.72	12.66	0	39.7		-10	55
3940		39.69	12.66	0	39.7		-10	55
3960		39.6	12.66	0	39.7		-10	55
3980		39.92	12.66	0	39.7		-10	55
4000		39.75	12.66	0	39.7		-10	55
4020		39.8	12.66	0	39.7		-10	55
4040		39.71	12.66	0	39.7		-10	55
4060		39.66	12.66	0	39.7		-10	55
4080		39.78	12.66	0	39.7		-10	55
4085		39.78	12.66	0	39.7		-10	55
4100		39.83	12.66	0	39.7		-10	55
4120		39.68	12.66	0	39.7		-10	55
4140		39.86	12.66	0	39.7		-10	55
4145		39.86	12.66	0	39.7		-10	55
4160		39.68	12.66	0	39.7		-10	55
4180		39.72	12.66	0	39.7		-10	55
4200		39.76	12.66	0	39.7		-10	55
4210		39.76	12.65	0	39.7		-10	55
4220		39.79	12.65	0	39.7		-10	55
4240		39.73	12.65	0	39.7		-10	55
4260		39.84	12.65	0	39.7		-10	55
4270		39.84	12.65	0	39.7		-10	55
4280		39.73	12.65	0	39.7		-10	55
4300		39.58	12.65	0	39.7		-10	55
4320		39.64	12.65	0	39.7		-10	55
4335		39.64	12.65	0	39.7		-10	55
4340		39.87	12.65	0	39.7		-10	55
4360		39.68	12.65	0	39.7		-10	55
4380		39.73	12.65	0	39.7		-10	55
4395		39.73	12.65	0	39.7		-10	55
4400		39.78	12.65	0	39.7		-10	55
4420		39.53	12.65	0	39.7		-10	55
4440		39.79	12.65	0	39.7		-10	55
4460		39.7	12.65	0	39.7		-10	55
4480		39.52	12.65	0	39.7		-10	55
4500		39.58	12.65	0	39.7		-10	55
4520		39.81	12.65	0	39.7		-10	55
4540		39.74	12.65	0	39.7		-10	55
4560		39.64	12.65	0	39.7		-10	55
4580		39.72	12.65	0	39.7		-10	55
4585		39.72	12.65	0	39.7		-10	55
4600		39.69	12.65	0	39.7		-10	55
4620		39.67	12.65	0	39.7		-10	55
4640		39.64	12.65	0	39.7		-10	55
4645		39.64	12.65	0	39.7		-10	55
4660		39.68	12.65	0	39.7		-10	55
4680		39.74	12.65	0	39.7		-10	55
4700		39.74	12.65	0	39.7		-10	55
4710		39.74	12.76	0	39.7		-10	55
4720		39.7	12.76	0	39.7		-10	55
4740		39.71	12.76	0	39.7		-10	55
4760		39.69	12.76	0	39.7		-10	55
4770		39.69	12.76	0	39.7		-10	55
4780		39.71	12.76	0	39.7		-10	55
4800		39.69	12.76	0	39.7		-10	55
4820		39.71	12.76	0	39.7		-10	55
4830		39.71	12.76	0	39.7		-10	55
4840		39.78	12.76	0	39.7		-10	55
4860		39.75	12.76	0	39.7		-10	55
4880		39.69	12.76	0	39.7		-10	55
4895		39.69	12.76	0	39.7		-10	55
4900		39.71	12.76	0	39.7		-10	55
4920		39.71	12.76	0	39.7		-10	55
4940		39.76	12.76	0	39.7		-10	55
4955		39.76	12.76	0	39.7		-10	55
4960		39.83	12.76	0	39.7		-10	55
4980		39.73	12.76	0	39.7		-10	55
5000		39.71	12.76	0	39.7		-10	55
5020		39.81	12.76	0	39.7		-10	55
5040		39.72	12.76	0	39.7		-10	55
5060		39.84	12.76	0	39.7		-10	55
5080		39.87	12.76	0	39.7		-10	55
5100		39.64	12.76	0	39.7		-10	55
5120		39.74	12.76	0	39.7		-10	55
5140		39.68	12.76	0	39.7		-10	55
5145		39.68	12.76	0	39.7		-10	55
5160		39.74	12.76	0	39.7		-10	55
5180		39.82	12.76	0	39.7		-10	55
5200		39.85	12.76	0	39.7		-10	55
5205		39.85	12.76	0	39.7		-10	55
5220		39.78	12.76	0	39.7		-10	55
5240		39.96	12.76	0	39.7		-10	55
5260		39.88	12.76	0	39.7		-10	55
5270		39.88	12.66	0	39.7		-10	55
5280		40.18	12.66	0	39.7		-10	55
5300		39.98	12.66	0	39.7		-10	55
5320		40.12	12.66	0	39.7		-10	55
5330		40.12	12.66	0	39.7		-10	55
5340		40.33	12.66	0	39.7		-10	55
5360		40.5	12.66	0	39.7		-10	55
5380		40.52	12.66	0	39.7		-10	55
5395		40.52	12.66	0	39.7		-10	55
5400		40.69	12.66	0	39.7		-10	55
5420		40.73	12.66	0	39.7		-10	55
5440		40.96	12.66	0	39.7		-10	55
5455		40.96	12.66	0	39.7		-10	55
5460		41.16	12.66	0	39.7		-10	55
5480		41.31	12.66	0	39.7		-10	55
5500		41.48	12.66	0	39.7		-10	55
5520		41.79	12.66	0	39.7		-10	55
5540		41.85	12.66	0	39.7		-10	55
5560		42.02	12.66	0	39.7		-10	55
5580		42.27	12.66	0	39.7		-10	55
5600		42.3	12.66	0	39.7		-10	55
5620		42.58	12.66	0	39.7		-10	55
5640		42.73	12.66	0	39.7		-10	55
5645		42.73	12.66	0	39.7		-10	55
5660		42.9	12.66	0	39.7		-10	55
5680		43.19	12.66	0	39.7		-10	55
5700		43.29	12.66	0	39.7		-10	55
5705		43.29	12.66	0	39.7		-10	55
5720		43.43	12.66	0	39.7		-10	55
5740		43.56	12.66	0	39.7		-10	55
5760		43.82	12.66	0	39.7		-10	55
5770		43.82	12.58	0	39.7		-10	55
5780		43.93	12.58	0	39.7		-10	55
5800		44.25	12.58	0	39.7		-10	55
5820		44.39	12.58	0	39.7		-10	55
5830		44.39	12.58	0	39.7		-10	55
5840		44.55	12.58	0	39.7		-10	55
5860		44.61	12.58	0	39.7		-10	55
5880		44.81	12.58	0	39.7		-10	55
5895		44.81	12.58	0	39.7		-10	55
5900		45.05	12.58	0	39.7		-10	55
5920		45.16	12.58	0	39.7		-10	55
5940		45.42	12.58	0	39.7		-10	55
5955		45.42	12.58	0	39.7		-10	55
5960		45.57	12.58	0	39.7		-10	55
5980		45.67	12.58	0	39.7		-10	55
6000		45.79	12.58	0	39.7		-10	55
6020		46.1	12.58	0	39.7		-10	55
6040		46.08	12.58	0	39.7		-10	55
6060		46.23	12.58	0	39.7		-10	55
6080		46.51	12.58	0	39.7		-10	55
6100		46.66	12.58	0	39.7		-10	55
6120		46.8	12.58	0	39.7		-10	55
6140		46.96	12.58	0	39.7		-10	55
6160		47.21	12.58	0	39.7		-10	55
6180		47.37	12.58	0	39.7		-10	55
6200		47.48	12.58	0	39.7		-10	55
6205		47.48	12.58	0	39.7		-10	55
6220		47.54	12.58	0	39.7		-10	55
6240		47.72	12.58	0	39.7		-10	55
6260		48.05	12.58	0	39.7		-10	55
6265		48.05	12.58	0	39.7		-10	55
6280		48.01	12.58	0	39.7		-10	55
6300		48.19	12.58	0	39.7		-10	55
6320		48.27	12.58	0	39.7		-10	55
6330		48.27	12.56	0	39.7		-10	55
6340		48.39	12.56	0	39.7		-10	55
6360		48.63	12.56	0	39.7		-10	55
6380		48.72	12.56	0	39.7		-10	55
6390		48.72	12.56	0	39.7		-10	55
6400		48.8	12.56	0	39.7		-10	55
6420		49.02	12.56	0	39.7		-10	55
6440		49.14	12.56	0	39.7		-10	55
6455		49.14	12.56	0	39.7		-10	55
6460		49.24	12.56	0	39.7		-10	55
6480		49.2	12.56	0	39.7		-10	55
6500		49.22	12.56	0	39.7		-10	55
6515		49.22	12.56	0	39.7		-10	55
6520		49.44	12.56	0	39.7		-10	55
6540		49.6	12.56	0	39.7		-10	55
6560		49.65	12.56	0	39.7		-10	55
6580		49.6	12.56	0	39.7		-10	55
6600		49.64	12.56	0	39.7		-10	55
6620		49.61	12.56	0	39.7		-10	55
6640		49.82	12.56	0	39.7		-10	55
6660		49.9	12.56	0	39.7		-10	55
6680		49.69	12.56	0	39.7		-10	55
6700		49.75	12.56	0	39.7		-10	55
6705		49.75	12.56	0	39.7		-10	55
6720		49.83	12.56	0	39.7		-10	55
6740		49.63	12.56	0	39.7		-10	55
6760		49.6	12.56	0	39.7		-10	55
6765		49.6	12.56	0	39.7		-10	55
6780		49.65	12.56	0	39.7		-10	55
6800		49.43	12.56	0	39.7		-10	55
6820		49.38	12.56	0	39.7		-10	55
6830		49.38	12.56	0	39.7		-10	55
6840		49.38	12.56	0	39.7		-10	55
6860		49.16	12.56	0	39.7		-10	55
6880		49.05	12.56	0	39.7		-10	55
6890		49.05	12.56	0	39.7		-10	55
6900		48.81	12.56	0	39.7		-10	55
6920		48.41	12.56	0	39.7		-10	55
6940		48.45	12.56	0	39.7		-10	55
6955		48.45	12.56	0	39.7		-10	55
6960		48.36	12.56	0	39.7		-10	55
6980		48.08	12.56	0	39.7		-10	55
7000		47.77	12.56	0	39.7		-10	55
7015		47.77	12.56	0	39.7		-10	55
7020		47.63	12.56	0	39.7		-10	55
7040		47.37	12.56	0	39.7		-10	55
7060		47.11	12.56	0	39.7		-10	55
7080		46.9	12.56	0	39.7		-10	55
7100		46.69	12.56	0	39.7		-10	55
7120		46.41	12.56	0	39.7		-10	55
7140		46.1	12.56	0	39.7		-10	55
7160		46.02	12.56	0	39.7		-10	55
7180		45.86	12.56	0	39.7		-10	55
7200		45.5	12.56	0	39.7		-10	55
7205		45.5	12.56	0	39.7		-10	55
7220		45.1	12.56	0	39.7		-10	55
7240		45.13	12.56	0	39.7		-10	55
7260		44.77	12.56	0	39.7		-10	55
7265		44.77	12.56	0	39.7		-10	55
7280		44.77	12.56	0	39.7		-10	55
7300		44.28	12.56	0	39.7		-10	55
7320		44.18	12.56	0	39.7		-10	55
7330		44.18	12.61	0	39.7		-10	55
7340		44.23	12.61	0	39.7		-10	55
7360		44.03	12.61	0	39.7		-10	55
7380		43.82	12.61	0	39.7		-10	55
7390		43.82	12.61	0	39.7		-10	55
7400		43.62	12.61	0	39.7		-10	55
7420		43.52	12.61	0	39.7		-10	55
7440		43.44	12.61	0	39.7		-10	55
7450		43.44	12.61	0	39.7		-10	55
7460		43.13	12.61	0	39.7		-10	55
7480		42.89	12.61	0	39.7		-10	55
7500		42.64	12.61	0	39.7		-10	55
7515		42.64	12.61	0	39.7		-10	55
7520		42.74	12.61	0	39.7		-10	55
7540		42.42	12.61	0	39.7		-10	55
7560		42.22	12.61	0	39.7		-10	55
7580		42.11	12.61	0	39.7		-10	55
7600		41.92	12.61	0	39.7		-10	55
7620		41.68	12.61	0	39.7		-10	55
7640		41.79	12.61	0	39.7		-10	55
7660		41.42	12.61	0	39.7		-10	55
7680		41.42	12.61	0	39.7		-10	55
7700		41.18	12.61	0	39.7		-10	55
7720		40.94	12.61	0	39.7		-10	55
7740		40.99	12.61	0	39.7		-10	55
7760		40.86	12.61	0	39.7		-10	55
7765		40.86	12.61	0	39.7		-10	55
7780		40.54	12.61	0	39.7		-10	55
7800		40.48	12.61	0	39.7		-10	55
7820		40.49	12.61	0	39.7		-10	55
7825		40.49	12.61	0	39.7		-10	55
7840		40.37	12.61	0	39.7		-10	55
7860		40.32	12.61	0	39.7		-10	55
7880		40.24	12.61	0	39.7		-10	55
7890		40.24	12.45	0	39.7		-10	55
7900		40.16	12.45	0	39.7		-10	55
7920		40	12.45	0	39.7		-10	55
7940		39.99	12.45	0	39.7		-10	55
7950		39.99	12.45	0	39.7		-10	55
7960		40.02	12.45	0	39.7		-10	55
7980		40	12.45	0	39.7		-10	55
8000		40.01	12.45	0	39.7		-10	55
8015		40.01	12.45	0	39.7		-10	55
8020		39.94	12.45	0	39.7		-10	55
8040		39.91	12.45	0	39.7		-10	55
8060		39.99	12.45	0	39.7		-10	55
8075		39.99	12.45	0	39.7		-10	55
8080		39.94	12.45	0	39.7		-10	55
8100		39.92	12.45	0	39.7		-10	55
8120		39.91	12.45	0	39.7		-10	55
8140		39.97	12.45	0	39.7		-10	55
8160		39.95	12.45	0	39.7		-10	55
8180		39.9	12.45	0	39.7		-10	55
8200		39.88	12.45	0	39.7		-10	55
8220		39.92	12.45	0	39.7		-10	55
8240		40.16	12.45	0	39.7		-10	55
8260		40.18	12.45	0	39.7		-10	55
8265		40.18	12.45	0	39.7		-10	55
8280		39.97	12.45	0	39.7		-10	55
8300		40.1	12.45	0	39.7		-10	55
8320		40.09	12.45	0	39.7		-10	55
8325		40.09	12.45	0	39.7		-10	55
8340		40.13	12.45	0	39.7		-10	55
8360		40.35	12.45	0	39.7		-10	55
8380		40.34	12.45	0	39.7		-10	55
8390		40.34	12.38	0	39.7		-10	55
8400		40.54	12.38	0	39.7		-10	55
8420		40.56	12.38	0	39.7		-10	55
8440		40.72	12.38	0	39.7		-10	55
8450		40.72	12.38	0	39.7		-10	55
8460		40.96	12.38	0	39.7		-10	55
8480		41.03	12.38	0	39.7		-10	55
8500		41.24	12.38	0	39.7		-10	55
8515		41.24	12.38	0	39.7		-10	55
8520		41.31	12.38	0	39.7		-10	55
8540		41.53	12.38	0	39.7		-10	55
8560		41.68	12.38	0	39.7		-10	55
8575		41.68	12.38	0	39.7		-10	55
8580		41.87	12.38	0	39.7		-10	55
8600		41.93	12.38	0	39.7		-10	55
8620		42.16	12.38	0	39.7		-10	55
8640		42.5	12.38	0	39.7		-10	55
8660		42.69	12.38	0	39.7		-10	55
8680		42.77	12.38	0	39.7		-10	55
8700		43.05	12.38	0	39.7		-10	55
8720		43.19	12.38	0	39.7		-10	55
8740		43.37	12.38	0	39.7		-10	55
8760		43.68	12.38	0	39.7		-10	55
8780		43.73	12.38	0	39.7		-10	55
8800		43.86	12.38	0	39.7		-10	55
8820		44.11	12.38	0	39.7		-10	55
8825		44.11	12.38	0	39.7		-10	55
8840		44.39	12.38	0	39.7		-10	55
8860		44.62	12.38	0	39.7		-10	55
8880		44.68	12.38	0	39.7		-10	55
8890		44.68	12.36	0	39.7		-10	55
8900		44.99	12.36	0	39.7		-10	55
8920		45.3	12.36	0	39.7		-10	55
8940		45.37	12.36	0	39.7		-10	55
8950		45.37	12.36	0	39.7		-10	55
8960		45.56	12.36	0	39.7		-10	55
8980		45.78	12.36	0	39.7		-10	55
9000		45.88	12.36	0	39.7		-10	55
9010		45.88	12.36	0	39.7		-10	55
9020		46.05	12.36	0	39.7		-10	55
9040		46.23	12.36	0	39.7		-10	55
9060		46.44	12.36	0	39.7		-10	55
9075		46.44	12.36	0	39.7		-10	55
9080		46.7	12.36	0	39.7		-10	55
9100		46.86	12.36	0	39.7		-10	55
9120		46.92	12.36	0	39.7		-10	55
9135		46.92	12.36	0	39.7		-10	55
9140		47.21	12.36	0	39.7		-10	55
9160		47.41	12.36	0	39.7		-10	55
9180		47.41	12.36	0	39.7		-10	55
9200		47.79	12.36	0	39.7		-10	55
9220		47.79	12.36	0	39.7		-10	55
9240		48.13	12.36	0	39.7		-10	55
9260		48.02	12.36	0	39.7		-10	55
9280		48.39	12.36	0	39.7		-10	55
9300		48.33	12.36	0	39.7		-10	55
9320		48.58	12.36	0	39.7		-10	55
9325		48.58	12.36	0	39.7		-10	55
9340		48.65	12.36	0	39.7		-10	55
9360		48.82	12.36	0	39.7		-10	55
9380		48.98	12.36	0	39.7		-10	55
9385		48.98	12.36	0	39.7		-10	55
9400		49.12	12.36	0	39.7		-10	55
9420		49.16	12.36	0	39.7		-10	55
9440		49.51	12.36	0	39.7		-10	55
9450		49.51	12.48	0	39.7		-10	55
9460		49.44	12.48	0	39.7		-10	55
9480		49.43	12.48	0	39.7		-10	55
9500		49.54	12.48	0	39.7		-10	55
9510		49.54	12.48	0	39.7		-10	55
9520		49.87	12.48	0	39.7		-10	55
9540		49.86	12.48	0	39.7		-10	55
9560		49.73	12.48	0	39.7		-10	55
9575		49.73	12.48	0	39.7		-10	55
9580		49.91	12.48	0	39.7		-10	55
9600		49.96	12.48	0	39.7		-10	55
9620		49.91	12.48	0	39.7		-10	55
9635		49.91	12.48	0	39.7		-10	55
9640		49.89	12.48	0	39.7		-10	55
9660		49.88	12.48	0	39.7		-10	55
9680		49.79	12.48	0	39.7		-10	55
9700		49.88	12.48	0	39.7		-10	55
9720		49.88	12.48	0	39.7		-10	55
9740		49.61	12.48	0	39.7		-10	55
9760		49.39	12.48	0	39.7		-10	55
9780		49.42	12.48	0	39.7		-10	55
9800		49.21	12.48	0	39.7		-10	55
9820		49.12	12.48	0	39.7		-10	55
9825		49.12	12.48	0	39.7		-10	55
9840		48.93	12.48	0	39.7		-10	55
9860		48.66	12.48	0	39.7		-10	55
9880		48.63	12.48	0	39.7		-10	55
9885		48.63	12.48	0	39.7		-10	55
9900		48.27	12.48	0	39.7		-10	55
9920		48.21	12.48	0	39.7		-10	55
9940		47.99	12.48	0	39.7		-10	55
9950		47.99	12.41	0	39.7		-10	55
9960		47.75	12.41	0	39.7		-10	55
9980		47.3	12.41	0	39.7		-10	55
10000		47.37	12.41	0	39.7		-10	55
10010		47.37	12.41	0	39.7		-10	55
10020		47.1	12.41	0	39.7		-10	55
10040		46.74	12.41	0	39.7		-10	55
10060		46.5	12.41	0	39.7		-10	55
10075		46.5	12.41	0	39.7		-10	55
10080		46.25	12.41	0	39.7		-10	55
10100		46.02	12.41	0	39.7		-10	55
10120		45.94	12.41	0	39.7		-10	55
10135		45.94	12.41	0	39.7		-10	55
10140		45.73	12.41	0	39.7		-10	55
10160		45.44	12.41	0	39.7		-10	55
10180		45.28	12.41	0	39.7		-10	55
10200		44.97	12.41	0	39.7		-10	55
10220		44.95	12.41	0	39.7		-10	55
10240		44.78	12.41	0	39.7		-10	55
10260		44.54	12.41	0	39.7		-10	55
10280		44.37	12.41	0	39.7		-10	55
10300		44.11	12.41	0	39.7		-10	55
10320		43.95	12.41	0	39.7		-10	55
10340		43.88	12.41	0	39.7		-10	55
10360		43.65	12.41	0	39.7		-10	55
10380		43.56	12.41	0	39.7		-10	55
10385		43.56	12.41	0	39.7		-10	55
10400		43.27	12.41	0	39.7		-10	55
10420		43.06	12.41	0	39.7		-10	55
10440		42.87	12.41	0	39.7		-10	55
10445		42.87	12.41	0	39.7		-10	55
10460		42.85	12.41	0	39.7		-10	55
10480		42.61	12.41	0	39.7		-10	55
10500		42.36	12.41	0	39.7		-10	55
10510		42.36	12.5	0	39.7		-10	55
10520		42.32	12.5	0	39.7		-10	55
10540		42.11	12.5	0	39.7		-10	55
10560		41.93	12.5	0	39.7		-10	55
10570		41.93	12.5	0	39.7		-10	55
10580		41.85	12.5	0	39.7		-10	55
10600		41.6	12.5	0	39.7		-10	55
10620		41.47	12.5	0	39.7		-10	55
10635		41.47	12.5	0	39.7		-10	55
10640		41.31	12.5	0	39.7		-10	55
10660		41.15	12.5	0	39.7		-10	55
10680		40.98	12.5	0	39.7		-10	55
10695		40.98	12.5	0	39.7		-10	55
10700		40.87	12.5	0	39.7		-10	55
10720		40.77	12.5	0	39.7		-10	55
10740		40.72	12.5	0	39.7		-10	55
10760		40.66	12.5	0	39.7		-10	55
10780		40.41	12.5	0	39.7		-10	55
10800		40.49	12.5	0	39.7		-10	55
10820		40.36	12.5	0	39.7		-10	55
10840		40.29	12.5	0	39.7		-10	55
10860		40.29	12.5	0	39.7		-10	55
10880		40.13	12.5	0	39.7		-10	55
10885		40.13	12.5	0	39.7		-10	55
10900		40	12.5	0	39.7		-10	55
10920		40.03	12.5	0	39.7		-10	55
10940		40.06	12.5	0	39.7		-10	55
10945		40.06	12.5	0	39.7		-10	55
10960		40.03	12.5	0	39.7		-10	55
10980		39.94	12.5	0	39.7		-10	55
11000		39.8	12.5	0	39.7		-10	55
11010		39.8	12.51	0	39.7		-10	55
11020		39.9	12.51	0	39.7		-10	55
11040		39.83	12.51	0	39.7		-10	55
11060		39.91	12.51	0	39.7		-10	55
11070		39.91	12.51	0	39.7		-10	55
11080		39.93	12.51	0	39.7		-10	55
11100		39.82	12.51	0	39.7		-10	55
11120		39.92	12.51	0	39.7		-10	55
11135		39.92	12.51	0	39.7		-10	55
11140		40.11	12.51	0	39.7		-10	55
11160		39.92	12.51	0	39.7		-10	55
11180		39.87	12.51	0	39.7		-10	55
11195		39.87	12.51	0	39.7		-10	55
11200		40.02	12.51	0	39.7		-10	55
11220		39.95	12.51	0	39.7		-10	55
11240		40.2	12.51	0	39.7		-10	55
11260		40.17	12.51	0	39.7		-10	55
11280		40.31	12.51	0	39.7		-10	55
11300		40.43	12.51	0	39.7		-10	55
11320		40.4	12.51	0	39.7		-10	55
11340		40.59	12.51	0	39.7		-10	55
11360		40.72	12.51	0	39.7		-10	55
11380		40.75	12.51	0	39.7		-10	55
11385		40.75	12.51	0	39.7		-10	55
11400		40.88	12.51	0	39.7		-10	55
11420		41.01	12.51	0	39.7		-10	55
11440		41.35	12.51	0	39.7		-10	55
11445		41.35	12.51	0	39.7		-10	55
11460		41.38	12.51	0	39.7		-10	55
11480		41.51	12.51	0	39.7		-10	55
11500		41.6	12.51	0	39.7		-10	55
11510		41.6	12.68	0	39.7		-10	55
11520		41.95	12.68	0	39.7		-10	55
11540		42.14	12.68	0	39.7		-10	55
11560		42.35	12.68	0	39.7		-10	55
11570		42.35	12.68	0	39.7		-10	55
11580		42.6	12.68	0	39.7		-10	55
11600		42.69	12.68	0	39.7		-10	55
11620		42.99	12.68	0	39.7		-10	55
11635		42.99	12.68	0	39.7		-10	55
11640		43.1	12.68	0	39.7		-10	55
11660		43.44	12.68	0	39.7		-10	55
11680		43.56	12.68	0	39.7		-10	55
11695		43.56	12.68	0	39.7		-10	55
11700		43.71	12.68	0	39.7		-10	55
11720		43.9	12.68	0	39.7		-10	55
11740		44.14	12.68	0	39.7		-10	55
11755		44.14	12.68	0	39.7		-10	55
11760		44.24	12.68	0	39.7		-10	55
11780		44.51	12.68	0	39.7		-10	55
11800		44.65	12.68	0	39.7		-10	55
11820		45.06	12.68	0	39.7		-10	55
11840		45.27	12.68	0	39.7		-10	55
11860		45.27	12.68	0	39.7		-10	55
11880		45.53	12.68	0	39.7		-10	55
11885		45.53	12.68	0	39.7		-10	55
11900		45.85	12.68	0	39.7		-10	55
11920		45.88	12.68	0	39.7		-10	55
11940		46.11	12.68	0	39.7		-10	55
11945		46.11	12.68	0	39.7		-10	55
11960		46.34	12.68	0	39.7		-10	55
11980		46.44	12.68	0	39.7		-10	55
12000		46.7	12.68	0	39.7		-10	55
12005		46.7	12.68	0	39.7		-10	55
12020		46.99	12.68	0	39.7		-10	55
12040		47.11	12.68	0	39.7		-10	55
12060		47.17	12.68	0	39.7		-10	55
12070		47.17	12.79	0	39.7		-10	55
12080		47.51	12.79	0	39.7		-10	55
12100		47.42	12.79	0	39.7		-10	55
12120		47.67	12.79	0	39.7		-10	55
12130		47.67	12.79	0	39.7		-10	55
12140		48	12.79	0	39.7		-10	55
12160		48.22	12.79	0	39.7		-10	55
12180		48.23	12.79	0	39.7		-10	55
12195		48.23	12.79	0	39.7		-10	55
12200		48.44	12.79	0	39.7		-10	55
12220		48.49	12.79	0	39.7		-10	55
12240		48.45	12.79	0	39.7		-10	55
12255		48.45	12.79	0	39.7		-10	55
12260		48.76	12.79	0	39.7		-10	55
12280		49.02	12.79	0	39.7		-10	55
12300		49.11	12.79	0	39.7		-10	55
12320		49.24	12.79	0	39.7		-10	55
12340		49.29	12.79	0	39.7		-10	55
12360		49.44	12.79	0	39.7		-10	55
12380		49.54	12.79	0	39.7		-10	55
12400		49.61	12.79	0	39.7		-10	55
12420		49.65	12.79	0	39.7		-10	55
12440		49.67	12.79	0	39.7		-10	55
12445		49.67	12.79	0	39.7		-10	55
12460		49.87	12.79	0	39.7		-10	55
12480		49.74	12.79	0	39.7		-10	55
12500		49.78	12.79	0	39.7		-10	55
12505		49.78	12.79	0	39.7		-10	55
12520		49.94	12.79	0	39.7		-10	55
12540		49.97	12.79	0	39.7		-10	55
12560		49.71	12.79	0	39.7		-10	55
12570		49.71	12.84	0	39.7		-10	55
12580		49.79	12.84	0	39.7		-10	55
12600		49.82	12.84	0	39.7		-10	55
12620		49.78	12.84	0	39.7		-10	55
12630		49.78	12.84	0	39.7		-10	55
12640		49.55	12.84	0	39.7		-10	55
12660		49.7	12.84	0	39.7		-10	55
12680		49.24	12.84	0	39.7		-10	55
12695		49.24	12.84	0	39.7		-10	55
12700		49.4	12.84	0	39.7		-10	55
12720		49.17	12.84	0	39.7		-10	55
12740		49.17	12.84	0	39.7		-10	55
12755		49.17	12.84	0	39.7		-10	55
12760		48.91	12.84	0	39.7		-10	55
12780		48.46	12.84	0	39.7		-10	55
12800		48.34	12.84	0	39.7		-10	55
12820		48.34	12.84	0	39.7		-10	55
12840		47.86	12.84	0	39.7		-10	55
12860		47.84	12.84	0	39.7		-10	55
12880		47.48	12.84	0	39.7		-10	55
12900		47.22	12.84	0	39.7		-10	55
12920		46.95	12.84	0	39.7		-10	55
12940		46.76	12.84	0	39.7		-10	55
12945		46.76	12.84	0	39.7		-10	55
12960		46.6	12.84	0	39.7		-10	55
12980		46.23	12.84	0	39.7		-10	55
13000		46.04	12.84	0	39.7		-10	55
13005		46.04	12.84	0	39.7		-10	55
13020		45.99	12.84	0	39.7		-10	55
13040		45.84	12.84	0	39.7		-10	55
13060		45.28	12.84	0	39.7		-10	55
13065		45.28	12.84	0	39.7		-10	55
13080		45.25	12.84	0	39.7		-10	55
13100		45.06	12.84	0	39.7		-10	55
13120		44.96	12.84	0	39.7		-10	55
13130		44.96	12.73	0	39.7		-10	55
13140		44.73	12.73	0	39.7		-10	55
13160		44.54	12.73	0	39.7		-10	55
13180		44.37	12.73	0	39.7		-10	55
13195		44.37	12.73	0	39.7		-10	55
13200		44.08	12.73	0	39.7		-10	55
13220		43.97	12.73	0	39.7		-10	55
13240		43.9	12.73	0	39.7		-10	55
13255		43.9	12.73	0	39.7		-10	55
13260		43.54	12.73	0	39.7		-10	55
13280		43.44	12.73	0	39.7		-10	55
13300		43.49	12.73	0	39.7		-10	55
13315		43.49	12.73	0	39.7		-10	55
13320		43.18	12.73	0	39.7		-10	55
13340		42.95	12.73	0	39.7		-10	55
13360		42.77	12.73	0	39.7		-10	55
13380		42.67	12.73	0	39.7		-10	55
13400		42.4	12.73	0	39.7		-10	55
13420		42.33	12.73	0	39.7		-10	55
13440		42.08	12.73	0	39.7		-10	55
13460		42.08	12.73	0	39.7		-10	55
13480		41.89	12.73	0	39.7		-10	55
13500		41.53	12.73	0	39.7		-10	55
13505		41.53	12.73	0	39.7		-10	55
13520		41.48	12.73	0	39.7		-10	55
13540		41.32	12.73	0	39.7		-10	55
13560		41.21	12.73	0	39.7		-10	55
13565		41.21	12.73	0	39.7		-10	55
13580		41.21	12.73	0	39.7		-10	55
13600		40.92	12.73	0	39.7		-10	55
13620		40.88	12.73	0	39.7		-10	55
13630		40.88	12.93	0	39.7		-10	55
13640		40.59	12.93	0	39.7		-10	55
13660		40.66	12.93	0	39.7		-10	55
13680		40.57	12.93	0	39.7		-10	55
13690		40.57	12.93	0	39.7		-10	55
13700		40.46	12.93	0	39.7		-10	55
13720		40.3	12.93	0	39.7		-10	55
13740		40.21	12.93	0	39.7		-10	55
13755		40.21	12.93	0	39.7		-10	55
13760		40.25	12.93	0	39.7		-10	55
13780		40.06	12.93	0	39.7		-10	55
13800		40.09	12.93	0	39.7		-10	55
13815		40.09	12.93	0	39.7		-10	55
13820		39.99	12.93	0	39.7		-10	55
13840		39.92	12.93	0	39.7		-10	55
13860		39.97	12.93	0	39.7		-10	55
13880		39.89	12.93	0	39.7		-10	55
13900		39.75	12.93	0	39.7		-10	55
13920		39.97	12.93	0	39.7		-10	55
13940		39.95	12.93	0	39.7		-10	55
13960		40	12.93	0	39.7		-10	55
13980		39.9	12.93	0	39.7		-10	55
14000		39.87	12.93	0	39.7		-10	55
14005		39.87	12.93	0	39.7		-10	55
14020		39.89	12.93	0	39.7		-10	55
14040		39.77	12.93	0	39.7		-10	55
14060		39.81	12.93	0	39.7		-10	55
14065		39.81	12.93	0	39.7		-10	55
14080		39.92	12.93	0	39.7		-10	55
14100		39.95	12.93	0	39.7		-10	55
14120		39.99	12.93	0	39.7		-10	55
14130		39.99	12.79	0	39.7		-10	55
14140		40.01	12.79	0	39.7		-10	55
14160		40.07	12.79	0	39.7		-10	55
14180		40.17	12.79	0	39.7		-10	55
14190		40.17	12.79	0	39.7		-10	55
14200		40.25	12.79	0	39.7		-10	55
14220		40.37	12.79	0	39.7		-10	55
14240		40.56	12.79	0	39.7		-10	55
14255		40.56	12.79	0	39.7		-10	55
14260		40.59	12.79	0	39.7		-10	55
14280		40.71	12.79	0	39.7		-10	55
14300		40.86	12.79	0	39.7		-10	55
14315		40.86	12.79	0	39.7		-10	55
14320		40.93	12.79	0	39.7		-10	55
14340		41.27	12.79	0	39.7		-10	55
14360		41.47	12.79	0	39.7		-10	55
14380		41.5	12.79	0	39.7		-10	55
14400		41.75	12.79	0	39.7		-10	55
14420		41.97	12.79	0	39.7		-10	55
14440		42.08	12.79	0	39.7		-10	55
14460		42.2	12.79	0	39.7		-10	55
14480		42.45	12.79	0	39.7		-10	55
14500		42.9	12.79	0	39.7		-10	55
14505		42.9	12.79	0	39.7		-10	55
14520		42.92	12.79	0	39.7		-10	55
14540		43.07	12.79	0	39.7		-10	55
14560		43.37	12.79	0	39.7		-10	55
14565		43.37	12.79	0	39.7		-10	55
14580		43.53	12.79	0	39.7		-10	55
14600		43.63	12.79	0	39.7		-10	55
14620		43.97	12.79	0	39.7		-10	55
14625		43.97	12.79	0	39.7		-10	55
14640		44.14	12.79	0	39.7		-10	55
14660		44.37	12.79	0	39.7		-10	55
14680		44.45	12.79	0	39.7		-10	55
14690		44.45	13.04	0	39.7		-10	55
14700		44.65	13.04	0	39.7		-10	55
14720		44.99	13.04	0	39.7		-10	55
14740		45.07	13.04	0	39.7		-10	55
14750		45.07	13.04	0	39.7		-10	55
14760		45.34	13.04	0	39.7		-10	55
14780		45.62	13.04	0	39.7		-10	55
14800		45.8	13.04	0	39.7		-10	55
14820		45.86	13.04	0	39.7		-10	55
14825		45.86	13.04	0	39.7		-10	55
14840		46.08	13.04	0	39.7		-10	55
14860		46.27	13.04	0	39.7		-10	55
14875		46.27	13.04	2	39.7		-10	55
14880		46.41	13.04	2	39.7		-10	55
14900		46.69	13.04	2	39.7		-10	55
14920		46.91	13.04	2	39.7		-10	55
14940		47.01	13.04	2	39.7		-10	55
14960		47.21	13.04	2	39.7		-10	55
14980		47.45	13.04	2	39.7		-10	55
15000		47.57	13.04	3	39.7		-10	55
15020		47.72	13.04	3	39.7		-10	55
15040		47.92	13.04	3	39.7		-10	55
15060		48.08	13.04	3	39.7		-10	55
15065		48.08	13.04	3	39.7		-10	55
15080		48.33	13.04	3	39.7		-10	55
15100		48.41	13.04	3	39.7		-10	55
15120		48.58	13.04	3	39.7		-10	55
15125		48.58	13.04	6	39.7		-10	55
15140		48.71	13.04	6	39.7		-10	55
15160		48.8	13.04	6	39.7		-10	55
15180		48.92	13.04	6	39.7		-10	55
15190		48.92	12.98	6	39.7		-10	55
15200		49.05	12.98	6	39.7		-10	55
15220		49.07	12.98	6	39.7		-10	55
15240		49.33	12.98	6	39.7		-10	55
15250		49.33	12.98	9	39.7		-10	55
15260		49.5	12.98	9	39.7		-10	55
15280		49.41	12.98	9	39.7		-10	55
15300		49.51	12.98	9	39.7		-10	55
15315		49.51	12.98	9	39.7		-10	55
15320		49.57	12.98	9	39.7		-10	55
15340		49.64	12.98	9	39.7		-10	55
15360		49.69	12.98	9	39.7		-10	55
15375		49.69	12.98	10	39.7		-10	55
15380		49.68	12.98	10	39.7		-10	55
15400		49.77	12.98	10	39.7		-10	55
15420		49.7	12.98	10	39.7		-10	55
15440		49.88	12.98	10	39.7		-10	55
15460		49.68	12.98	10	39.7		-10	55
15480		49.62	12.98	10	39.7		-10	55
15500		49.6	12.98	12	39.7		-10	55
15520		49.51	12.98	12	39.7		-10	55
15540		49.48	12.98	12	39.7		-10	55
15560		49.37	12.98	12	39.7		-10	55
15565		49.37	12.98	12	39.7		-10	55
15580		49.15	12.98	12	39.7		-10	55
15600		48.99	12.98	12	39.7		-10	55
15620		48.9	12.98	12	39.7		-10	55
15625		48.9	12.98	14	39.7		-10	55
15640		48.71	12.98	14	39.7		-10	55
15660		48.42	12.98	14	39.7		-10	55
15680		48.3	12.98	14	39.7		-10	55
15690		48.3	12.96	14	39.7		-10	55
15700		48.07	12.96	14	39.7		-10	55
15720		47.93	12.96	14	39.7		-10	55
15740		47.59	12.96	14	39.7		-10	55
15750		47.59	12.96	17	39.7		-10	55
15760		47.53	12.96	17	39.7		-10	55
15780		47.21	12.96	17	39.7		-10	55
15800		46.83	12.96	17	39.7		-10	55
15815		46.83	12.96	17	39.7		-10	55
15820		46.75	12.96	17	39.7		-10	55
15840		46.42	12.96	17	39.7		-10	55
15860		46.35	12.96	17	39.7		-10	55
15875		46.35	12.96	21	39.7		-10	55
15880		46.17	12.96	21	39.7		-10	55
15900		45.77	12.96	21	39.7		-10	55
15920		45.49	12.96	21	39.7		-10	55
15935		45.49	12.96	21	39.7		-10	55
15940		45.52	12.96	21	39.7		-10	55
15960		45.26	12.96	21	39.7		-10	55
15980		45.1	12.96	21	39.7		-10	55
16000		44.8	12.96	24	39.7		-10	55
16020		44.6	12.96	24	39.7		-10	55
16040		44.34	12.96	24	39.7		-10	55
16060		44.18	12.96	24	39.7		-10	55
16080		44.26	12.96	24	39.7		-10	55
16100		44	12.96	24	39.7		-10	55
16120		43.76	12.96	24	39.7		-10	55
16125		43.76	12.96	24	39.7		-10	55
16140		43.64	12.96	24	39.7		-10	55
16160		43.5	12.96	24	39.7		-10	55
16180		43.12	12.96	24	39.7		-10	55
16185		43.12	12.96	24	39.7		-10	55
16200		43.03	12.96	24	39.7		-10	55
16220		43.07	12.96	24	39.7		-10	55
16240		42.98	12.96	24	39.7		-10	55
16250		42.98	13.01	24	39.7		-10	55
16260		42.53	13.01	24	39.7		-10	55
16280		42.38	13.01	24	39.7		-10	55
16300		42.24	13.01	24	39.7		-10	55
16310		42.24	13.01	24	39.7		-10	55
16320		42.12	13.01	24	39.7		-10	55
16340		42	13.01	24	39.7		-10	55
16360		41.8	13.01	24	39.7		-10	55
16375		41.8	13.01	24	39.7		-10	55
16380		41.55	13.01	24	39.7		-10	55
16400		41.47	13.01	24	39.7		-10	55
16420		41.37	13.01	24	39.7		-10	55
16435		41.37	13.01	24	39.7		-10	55
16440		41.14	13.01	24	39.7		-10	55
16460		40.99	13.01	24	39.7		-10	55
16480		40.85	13.01	24	39.7		-10	55
16500		40.68	13.01	25	39.7		-10	55
16520		40.67	13.01	25	39.7		-10	55
16540		40.48	13.01	25	39.7		-10	55
16560		40.46	13.01	25	39.7		-10	55
16580		40.25	13.01	25	39.7		-10	55
16600		40.17	13.01	25	39.7		-10	55
16620		40.19	13.01	25	39.7		-10	55
16625		40.19	13.01	25	39.7		-10	55
16640		40.04	13.01	25	39.7		-10	55
16660		40.07	13.01	25	39.7		-10	55
16680		40.09	13.01	25	39.7		-10	55
16685		40.09	13.01	25	39.7		-10	55
16700		39.87	13.01	25	39.7		-10	55
16720		39.88	13.01	25	39.7		-10	55
16740		39.96	13.01	25	39.7		-10	55
16750		39.96	12.99	24	39.7		-10	55
16760		39.96	12.99	24	39.7		-10	55
16780		39.91	12.99	24	39.7		-10	55
16800		39.81	12.99	24	39.7		-10	55
16810		39.81	12.99	24	39.7		-10	55
16820		39.77	12.99	24	39.7		-10	55
16840		39.81	12.99	24	39.7		-10	55
16860		39.84	12.99	24	39.7		-10	55
16875		39.84	12.99	24	39.7		-10	55
16880		39.76	12.99	24	39.7		-10	55
16900		39.76	12.99	24	39.7		-10	55
16920		39.82	12.99	24	39.7		-10	55
16935		39.82	12.99	24	39.7		-10	55
16940		39.88	12.99	24	39.7		-10	55
16960		39.87	12.99	24	39.7		-10	55
16980		39.94	12.99	24	39.7		-10	55
17000		40.02	12.99	25	39.7		-10	55
17020		40.06	12.99	25	39.7		-10	55
17040		40.07	12.99	25	39.7		-10	55
17060		40.18	12.99	25	39.7		-10	55
17080		40.31	12.99	25	39.7		-10	55
17100		40.49	12.99	25	39.7		-10	55
17120		40.6	12.99	25	39.7		-10	55
17125		40.6	12.99	24	39.7		-10	55
17140		40.67	12.99	24	39.7		-10	55
17160		40.88	12.99	24	39.7		-10	55
17180		40.96	12.99	24	39.7		-10	55
17185		40.96	12.99	24	39.7		-10	55
17200		40.97	12.99	24	39.7		-10	55
17220		41.34	12.99	24	39.7		-10	55
17240		41.51	12.99	24	39.7		-10	55
17250		41.51	13.06	24	39.7		-10	55
17260		41.62	13.06	24	39.7		-10	55
17280		41.89	13.06	24	39.7		-10	55
17300		42	13.06	24	39.7		-10	55
17310		42	13.06	24	39.7		-10	55
17320		42.22	13.06	24	39.7		-10	55
17340		42.43	13.06	24	39.7		-10	55
17360		42.7	13.06	24	39.7		-10	55
17370		42.7	13.06	24	39.7		-10	55
17380		42.96	13.06	24	39.7		-10	55
17400		42.96	13.06	24	39.7		-10	55
17420		43.29	13.06	24	39.7		-10	55
17435		43.29	13.06	24	39.7		-10	55
17440		43.54	13.06	24	39.7		-10	55
17460		43.7	13.06	24	39.7		-10	55
17480		43.92	13.06	24	39.7		-10	55
17500		43.93	13.06	25	39.7		-10	55
17520		44.22	13.06	25	39.7		-10	55
17540		44.49	13.06	25	39.7		-10	55
17560		44.64	13.06	25	39.7		-10	55
17580		44.89	13.06	25	39.7		-10	55
17600		45.18	13.06	25	39.7		-10	55
17620		45.27	13.06	24	39.7		-10	55
17640		45.61	13.06	24	39.7		-10	55
17660		45.74	13.06	24	39.7		-10	55
17680		45.89	13.06	24	39.7		-10	55
17685		45.89	13.06	24	39.7		-10	55
17700		46.08	13.06	24	39.7		-10	55
17720		46.38	13.06	24	39.7		-10	55
17740		46.57	13.06	24	39.7		-10	55
17745		46.57	13.06	25	39.7		-10	55
17760		46.79	13.06	25	39.7		-10	55
17780		46.86	13.06	25	39.7		-10	55
17800		47.06	13.06	25	39.7		-10	55
17810		47.06	13.08	25	39.7		-10	55
17820		47.3	13.08	25	39.7		-10	55
17840		47.48	13.08	25	39.7		-10	55
17860		47.48	13.08	25	39.7		-10	55
17870		47.48	13.08	24	39.7		-10	55
17880		47.66	13.08	24	39.7		-10	55
17900		47.94	13.08	24	39.7		-10	55
17920		48.12	13.08	24	39.7		-10	55
17935		48.12	13.08	24	39.7		-10	55
17940		48.31	13.08	24	39.7		-10	55
17960		48.32	13.08	24	39.7		-10	55
17980		48.56	13.08	24	39.7		-10	55
17995		48.56	13.08	24	39.7		-10	55
18000		48.63	13.08	24	39.7		-10	55
18020		48.85	13.08	24	39.7		-10	55
18040		48.89	13.08	24	39.7		-10	55
18060		49.12	13.08	24	39.7		-10	55
18080		49.13	13.08	24	39.7		-10	55
18100		49.34	13.08	24	39.7		-10	55
18120		49.45	13.08	24	39.7		-10	55
18140		49.39	13.08	24	39.7		-10	55
18160		49.5	13.08	24	39.7		-10	55
18180		49.63	13.08	24	39.7		-10	55
18185		49.63	13.08	24	39.7		-10	55
18200		49.61	13.08	24	39.7		-10	55
18220		49.51	13.08	24	39.7		-10	55
18230		49.51	13.08	25	39.7		-10	55
18240		49.62	13.08	25	39.7		-10	55
18245		49.62	13.08	25	39.7		-10	55
18260		49.65	13.08	25	39.7		-10	55
18280		49.63	13.08	25	39.7		-10	55
18300		49.64	13.08	25	39.7		-10	55
18310		49.64	13.18	25	39.7		-10	55
18320		49.62	13.18	25	39.7		-10	55
18340		49.56	13.18	25	39.7		-10	55
18360		49.47	13.18	25	39.7		-10	55
18370		49.47	13.18	25	39.7		-10	55
18380		49.5	13.18	25	39.7		-10	55
18400		49.41	13.18	25	39.7		-10	55
18420		49.42	13.18	25	39.7		-10	55
18435		49.42	13.18	25	39.7		-10	55
18440		49.34	13.18	25	39.7		-10	55
18460		49.16	13.18	25	39.7		-10	55
18480		49.08	13.18	25	39.7		-10	55
18495		49.08	13.18	24	39.7		-10	55
18500		48.88	13.18	24	39.7		-10	55
18520		48.69	13.18	24	39.7		-10	55
18540		48.55	13.18	24	39.7		-10	55
18560		48.28	13.18	24	39.7		-10	55
18580		48.13	13.18	24	39.7		-10	55
18600		47.95	13.18	24	39.7		-10	55
18620		47.66	13.18	24	39.7		-10	55
18640		47.66	13.18	24	39.7		-10	55
18660		47.31	13.18	24	39.7		-10	55
18680		47.25	13.18	24	39.7		-10	55
18700		46.99	13.18	24	39.7		-10	55
18720		46.75	13.18	24	39.7		-10	55
18740		46.54	13.18	24	39.7		-10	55
18745		46.54	13.18	25	39.7		-10	55
18760		46.23	13.18	25	39.7		-10	55
18780		45.93	13.18	25	39.7		-10	55
18800		45.88	13.18	25	39.7		-10	55
18810		45.88	13.14	25	39.7		-10	55
18820		45.67	13.14	25	39.7		-10	55
18840		45.27	13.14	25	39.7		-10	55
18860		45.22	13.14	25	39.7		-10	55
18870		45.22	13.14	24	39.7		-10	55
18880		45.02	13.14	24	39.7		-10	55
18900		44.79	13.14	24	39.7		-10	55
18920		44.59	13.14	24	39.7		-10	55
18930		44.59	13.14	24	39.7		-10	55
18940		44.37	13.14	24	39.7		-10	55
18960		44.24	13.14	24	39.7		-10	55
18980		43.99	13.14	24	39.7		-10	55
18995		43.99	13.14	24	39.7		-10	55
19000		43.82	13.14	24	39.7		-10	55
19020		43.71	13.14	24	39.7		-10	55
19040		43.54	13.14	24	39.7		-10	55
19055		43.54	13.14	24	39.7		-10	55
19060		43.38	13.14	24	39.7		-10	55
19080		43.08	13.14	24	39.7		-10	55
19100		42.93	13.14	24	39.7		-10	55
19120		42.82	13.14	24	39.7		-10	55
19140		42.7	13.14	24	39.7		-10	55
19160		42.57	13.14	24	39.7		-10	55
19180		42.36	13.14	24	39.7		-10	55
19200		42.28	13.14	24	39.7		-10	55
19220		42.05	13.14	24	39.7		-10	55
19240		41.95	13.14	24	39.7		-10	55
19245		41.95	13.14	24	39.7		-10	55
19260		41.75	13.14	24	39.7		-10	55
19280		41.66	13.14	24	39.7		-10	55
19300		41.41	13.14	24	39.7		-10	55
19305		41.41	13.14	24	39.7		-10	55
19320		41.16	13.14	24	39.7		-10	55
19340		41.1	13.14	24	39.7		-10	55
19360		41.02	13.14	24	39.7		-10	55
19370		41.02	13.16	24	39.7		-10	55
19380		40.76	13.16	24	39.7		-10	55
19400		40.8	13.16	24	39.7		-10	55
19420		40.52	13.16	24	39.7		-10	55
19430		40.52	13.16	24	39.7		-10	55
19440		40.56	13.16	24	39.7		-10	55
19460		40.37	13.16	24	39.7		-10	55
19480		40.28	13.16	24	39.7		-10	55
19495		40.28	13.16	25	39.7		-10	55
19500		40.22	13.16	25	39.7		-10	55
19520		40.13	13.16	25	39.7		-10	55
19540		40.05	13.16	25	39.7		-10	55
19555		40.05	13.16	25	39.7		-10	55
19560		39.99	13.16	25	39.7		-10	55
19580		39.9	13.16	25	39.7		-10	55
19600		39.97	13.16	25	39.7		-10	55
19620		39.98	13.16	24	39.7		-10	55
19640		39.82	13.16	24	39.7		-10	55
19660		39.83	13.16	24	39.7		-10	55
19680		39.81	13.16	24	39.7		-10	55
19700		39.8	13.16	24	39.7		-10	55
19720		39.84	13.16	24	39.7		-10	55
19740		39.83	13.16	24	39.7		-10	55
19745		39.83	13.16	24	39.7		-10	55
19760		39.71	13.16	24	39.7		-10	55
19780		39.8	13.16	24	39.7		-10	55
19800		39.81	13.16	24	39.7		-10	55
19805		39.81	13.16	24	39.7		-10	55
19820		39.84	13.16	24	39.7		-10	55
19840		39.88	13.16	24	39.7		-10	55
19860		39.94	13.16	24	39.7		-10	55
19865		39.94	13.16	25	39.7		-10	55
19880		39.86	13.16	25	39.7		-10	55
19900		39.89	13.16	25	39.7		-10	55
19920		39.99	13.16	25	39.7		-10	55
19930		39.99	13.34	25	39.7		-10	55
19940		40.2	13.34	25	39.7		-10	55
19960		40.17	13.34	25	39.7		-10	55
19980		40.2	13.34	25	39.7		-10	55
19995		40.2	13.34	24	39.7		-10	55
20000		40.31	13.34	24	39.7		-10	55
20020		40.54	13.34	24	39.7		-10	55
20040		40.74	13.34	24	39.7		-10	55
20055		40.74	13.34	24	39.7		-10	55
20060		40.79	13.34	24	39.7		-10	55
20080		40.92	13.34	24	39.7		-10	55
20100		41.15	13.34	24	39.7		-10	55
20120		41.25	13.34	24	39.7		-10	55
20140		41.47	13.34	24	39.7		-10	55
20160		41.69	13.34	24	39.7		-10	55
20180		41.86	13.34	24	39.7		-10	55
20200		42.15	13.34	24	39.7		-10	55
20220		42.21	13.34	24	39.7		-10	55
20240		42.42	13.34	25	39.7		-10	55
20260		42.75	13.34	25	39.7		-10	55
20280		42.83	13.34	25	39.7		-10	55
20300		43.04	13.34	25	39.7		-10	55
20305		43.04	13.34	25	39.7		-10	55
20320		43.38	13.34	25	39.7		-10	55
20340		43.46	13.34	25	39.7		-10	55
20360		43.64	13.34	25	39.7		-10	55
20365		43.64	13.34	24	39.7		-10	55
20380		43.85	13.34	24	39.7		-10	55
20400		44.12	13.34	24	39.7		-10	55
20420		44.4	13.34	24	39.7		-10	55
20430		44.4	13.26	24	39.7		-10	55
20440		44.52	13.26	24	39.7		-10	55
20460		44.75	13.26	24	39.7		-10	55
20480		44.88	13.26	24	39.7		-10	55
20490		44.88	13.26	24	39.7		-10	55
20500		45.04	13.26	24	39.7		-10	55
20520		45.41	13.26	24	39.7		-10	55
20540		45.76	13.26	24	39.7		-10	55
20555		45.76	13.26	24	39.7		-10	55
20560		45.74	13.26	24	39.7		-10	55
20580		45.98	13.26	24	39.7		-10	55
20600		46.05	13.26	24	39.7		-10	55
20615		46.05	13.26	24	39.7		-10	55
20620		46.35	13.26	24	39.7		-10	55
20640		46.54	13.26	24	39.7		-10	55
20660		46.73	13.26	24	39.7		-10	55
20680		46.88	13.26	24	39.7		-10	55
20700		47.23	13.26	24	39.7		-10	55
20720		47.35	13.26	24	39.7		-10	55
20740		47.38	13.26	24	39.7		-10	55
20760		47.64	13.26	24	39.7		-10	55
20780		47.71	13.26	24	39.7		-10	55
20800		48.05	13.26	24	39.7		-10	55
20805		48.05	13.26	24	39.7		-10	55
20820		48.27	13.26	24	39.7		-10	55
20840		48.37	13.26	24	39.7		-10	55
20860		48.38	13.26	24	39.7		-10	55
20865		48.38	13.26	24	39.7		-10	55
20880		48.67	13.26	24	39.7		-10	55
20900		48.72	13.26	24	39.7		-10	55
20920		48.9	13.26	24	39.7		-10	55
20930		48.9	13.24	24	39.7		-10	55
20940		49.07	13.24	24	39.7		-10	55
20960		49.15	13.24	24	39.7		-10	55
20980		49.2	13.24	24	39.7		-10	55
20990		49.2	13.24	24	39.7		-10	55
21000		49.29	13.24	24	39.7		-10	55
21020		49.48	13.24	24	39.7		-10	55
21040		49.34	13.24	24	39.7		-10	55
21055		49.34	13.24	24	39.7		-10	55
21060		49.57	13.24	24	39.7		-10	55
21080		49.58	13.24	24	39.7		-10	55
21100		49.5	13.24	24	39.7		-10	55
21115		49.5	13.24	25	39.7		-10	55
21120		49.64	13.24	25	39.7		-10	55
21140		49.69	13.24	25	39.7		-10	55
21160		49.52	13.24	25	39.7		-10	55
21180		49.64	13.24	25	39.7		-10	55
21200		49.55	13.24	25	39.7		-10	55
21220		49.56	13.24	25	39.7		-10	55
21240		49.42	13.24	24	39.7		-10	55
21260		49.39	13.24	24	39.7		-10	55
21280		49.48	13.24	24	39.7		-10	55
21300		49.26	13.24	24	39.7		-10	55
21305		49.26	13.24	24	39.7		-10	55
21320		49.41	13.24	24	39.7		-10	55
21340		49.28	13.24	24	39.7		-10	55
21360		49.2	13.24	24	39.7		-10	55
21365		49.2	13.24	25	39.7		-10	55
21380		48.99	13.24	25	39.7		-10	55
21400		48.89	13.24	25	39.7		-10	55
21420		48.86	13.24	25	39.7		-10	55
21430		48.86	13.34	25	39.7		-10	55
21440		48.62	13.34	25	39.7		-10	55
21460		48.45	13.34	25	39.7		-10	55
21480		48.22	13.34	25	39.7		-10	55
21490		48.22	13.34	24	39.7		-10	55
21500		48.06	13.34	24	39.7		-10	55
21520		47.89	13.34	24	39.7		-10	55
21540		47.73	13.34	24	39.7		-10	55
21550		47.73	13.34	24	39.7		-10	55
21560		47.52	13.34	24	39.7		-10	55
21580		47.26	13.34	24	39.7		-10	55
21600		46.97	13.34	24	39.7		-10	55
21615		46.97	13.34	24	39.7		-10	55
21620		46.81	13.34	24	39.7		-10	55
21640		46.69	13.34	24	39.7		-10	55
21660		46.29	13.34	24	39.7		-10	55
21675		46.29	13.34	24	39.7		-10	55
21680		46.22	13.34	24	39.7		-10	55
21700		45.9	13.34	24	39.7		-10	55
21720		45.8	13.34	24	39.7		-10	55
21740		45.47	13.34	24	39.7		-10	55
21760		45.31	13.34	24	39.7		-10	55
21780		45.14	13.34	24	39.7		-10	55
21800		44.81	13.34	24	39.7		-10	55
21820		44.77	13.34	24	39.7		-10	55
21840		44.52	13.34	24	39.7		-10	55
21860		44.32	13.34	24	39.7		-10	55
21865		44.32	13.34	25	39.7		-10	55
21880		44.2	13.34	25	39.7		-10	55
21900		43.91	13.34	25	39.7		-10	55
21920		43.77	13.34	25	39.7		-10	55
21925		43.77	13.34	25	39.7		-10	55
21940		43.69	13.34	25	39.7		-10	55
21960		43.58	13.34	25	39.7		-10	55
21980		43.36	13.34	25	39.7		-10	55
21990		43.36	13.31	25	39.7		-10	55
22000		43.21	13.31	25	39.7		-10	55
22020		42.89	13.31	25	39.7		-10	55
22040		42.88	13.31	25	39.7		-10	55
22050		42.88	13.31	25	39.7		-10	55
22060		42.71	13.31	25	39.7		-10	55
22080		42.43	13.31	25	39.7		-10	55
22100		42.4	13.31	25	39.7		-10	55
22115		42.4	13.31	24	39.7		-10	55
22120		42.2	13.31	24	39.7		-10	55
22140		41.96	13.31	24	39.7		-10	55
22160		41.81	13.31	24	39.7		-10	55
22175		41.81	13.31	24	39.7		-10	55
22180		41.72	13.31	24	39.7		-10	55
22200		41.6	13.31	24	39.7		-10	55
22220		41.34	13.31	24	39.7		-10	55
22240		41.17	13.31	25	39.7		-10	55
22260		41.02	13.31	25	39.7		-10	55
22280		40.89	13.31	25	39.7		-10	55
22300		40.72	13.31	25	39.7		-10	55
22320		40.7	13.31	25	39.7		-10	55
22340		40.63	13.31	25	39.7		-10	55
22360		40.49	13.31	25	39.7		-10	55
22365		40.49	13.31	25	39.7		-10	55
22380		40.46	13.31	25	39.7		-10	55
22400		40.17	13.31	25	39.7		-10	55
22420		40.23	13.31	25	39.7		-10	55
22425		40.23	13.31	25	39.7		-10	55
22440		40.06	13.31	25	39.7		-10	55
22460		40.11	13.31	25	39.7		-10	55
22480		40.05	13.31	25	39.7		-10	55
22490		40.05	13.44	24	39.7		-10	55
22500		39.92	13.44	24	39.7		-10	55
22520		39.81	13.44	24	39.7		-10	55
22540		39.82	13.44	24	39.7		-10	55
22550		39.82	13.44	24	39.7		-10	55
22560		39.88	13.44	24	39.7		-10	55
22580		39.75	13.44	24	39.7		-10	55
22600		39.73	13.44	24	39.7		-10	55
22615		39.73	13.44	29	39.7		-10	55
22620		39.77	13.44	29	39.7		-10	55
22640		39.82	13.44	29	39.7		-10	55
22660		39.76	13.44	29	39.7		-10	55
22675		39.76	13.44	29	39.7		-10	55
22680		39.78	13.44	29	39.7		-10	55
22700		39.73	13.44	29	39.7		-10	55
22720		39.76	13.44	29	39.7		-10	55
22740		39.87	13.44	30	39.7		-10	55
22760		39.67	13.44	30	39.7		-10	55
22780		39.9	13.44	30	39.7		-10	55
22800		39.93	13.44	30	39.7		-10	55
22820		39.98	13.44	30	39.7		-10	55
22840		40.2	13.44	30	39.7		-10	55
22860		40.18	13.44	30	39.7		-10	55
22880		40.33	13.44	30	39.7		-10	55
22900		40.38	13.44	30	39.7		-10	55
22920		40.58	13.44	30	39.7		-10	55
22925		40.58	13.44	30	39.7		-10	55
22940		40.77	13.44	30	39.7		-10	55
22960		40.86	13.44	30	39.7		-10	55
22980		41.01	13.44	30	39.7		-10	55
22985		41.01	13.44	30	39.7		-10	55
23000		41.18	13.44	30	39.7		-10	55
23020		41.46	13.44	30	39.7		-10	55
23040		41.58	13.44	30	39.7		-10	55
23050		41.58	13.53	30	39.7		-10	55
23060		41.89	13.53	30	39.7		-10	55
23080		42.07	13.53	30	39.7		-10	55
23100		42.11	13.53	30	39.7		-10	55
23110		42.11	13.53	30	39.7		-10	55
23120		42.33	13.53	30	39.7		-10	55
23140		42.59	13.53	30	39.7		-10	55
23160		42.88	13.53	30	39.7		-10	55
23175		42.88	13.53	30	39.7		-10	55
23180		43	13.53	30	39.7		-10	55
23200		43.29	13.53	30	39.7		-10	55
23220		43.53	13.53	30	39.7		-10	55
23235		43.53	13.53	30	39.7		-10	55
23240		43.64	13.53	30	39.7		-10	55
23260		43.91	13.53	30	39.7		-10	55
23280		44.05	13.53	30	39.7		-10	55
23300		44.24	13.53	30	39.7		-10	55
23320		44.4	13.53	30	39.7		-10	55
23340		44.65	13.53	30	39.7		-10	55
23360		44.89	13.53	30	39.7		-10	55
23380		45.06	13.53	30	39.7		-10	55
23400		45.25	13.53	30	39.7		-10	55
23420		45.48	13.53	30	39.7		-10	55
23425		45.48	13.53	30	39.7		-10	55
23440		45.72	13.53	30	39.7		-10	55
23460		45.93	13.53	30	39.7		-10	55
23480		46.03	13.53	30	39.7		-10	55
23485		46.03	13.53	30	39.7		-10	55
23500		46.25	13.53	30	39.7		-10	55
23520		46.65	13.53	30	39.7		-10	55
23540		46.59	13.53	30	39.7		-10	55
23550		46.59	13.31	30	39.7		-10	55
23560		46.96	13.31	30	39.7		-10	55
23580		46.96	13.31	30	39.7		-10	55
23600		47.06	13.31	30	39.7		-10	55
23610		47.06	13.31	30	39.7		-10	55
23620		47.46	13.31	30	39.7		-10	55
23640		47.57	13.31	30	39.7		-10	55
23660		47.86	13.31	30	39.7		-10	55
23675		47.86	13.31	30	39.7		-10	55
23680		48.06	13.31	30	39.7		-10	55
23700		48.11	13.31	30	39.7		-10	55
23720		48.32	13.31	30	39.7		-10	55
23735		48.32	13.31	30	39.7		-10	55
23740		48.42	13.31	30	39.7		-10	55
23760		48.72	13.31	30	39.7		-10	55
23780		48.67	13.31	30	39.7		-10	55
23800		48.83	13.31	30	39.7		-10	55
23820		49.01	13.31	30	39.7		-10	55
23840		49.18	13.31	30	39.7		-10	55
23860		49.17	13.31	30	39.7		-10	55
23880		49.08	13.31	30	39.7		-10	55
23900		49.26	13.31	30	39.7		-10	55
23920		49.3	13.31	30	39.7		-10	55
23925		49.3	13.31	30	39.7		-10	55
23940		49.4	13.31	30	39.7		-10	55
23960		49.37	13.31	30	39.7		-10	55
23980		49.44	13.31	30	39.7		-10	55
23985		49.44	13.31	30	39.7		-10	55
24000		49.64	13.31	30	39.7		-10	55
24020		49.43	13.31	30	39.7		-10	55
24040		49.56	13.31	30	39.7		-10	55
24050		49.56	13.48	30	39.7		-10	55
24060		49.51	13.48	30	39.7		-10	55
24080		49.57	13.48	30	39.7		-10	55
24100		49.53	13.48	30	39.7		-10	55
24110		49.53	13.48	30	39.7		-10	55
24120		49.64	13.48	30	39.7		-10	55
24140		49.64	13.48	30	39.7		-10	55
24160		49.43	13.48	30	39.7		-10	55
24170		49.43	13.48	30	39.7		-10	55
24180		49.41	13.48	30	39.7		-10	55
24200		49.39	13.48	30	39.7		-10	55
24220		49.42	13.48	30	39.7		-10	55
24235		49.42	13.48	30	39.7		-10	55
24240		49.03	13.48	30	39.7		-10	55
24260		49.11	13.48	30	39.7		-10	55
24280		48.92	13.48	30	39.7		-10	55
24295		48.92	13.48	30	39.7		-10	55
24300		48.79	13.48	30	39.7		-10	55
24320		48.66	13.48	30	39.7		-10	55
24340		48.48	13.48	30	39.7		-10	55
24360		48.27	13.48	30	39.7		-10	55
24380		48.23	13.48	30	39.7		-10	55
24400		47.81	13.48	30	39.7		-10	55
24420		47.74	13.48	30	39.7		-10	55
24425		47.74	13.48	30	39.7		-10	55
24440		47.39	13.48	30	39.7		-10	55
24460		47.27	13.48	30	39.7		-10	55
24480		47.02	13.48	30	39.7		-10	55
24485		47.02	13.48	30	39.7		-10	55
24500		46.78	13.48	30	39.7		-10	55
24520		46.81	13.48	30	39.7		-10	55
24540		46.56	13.48	30	39.7		-10	55
24545		46.56	13.48	30	39.7		-10	55
24560		46.34	13.48	30	39.7		-10	55
24580		46.09	13.48	30	39.7		-10	55
24600		45.9	13.48	30	39.7		-10	55
24610		45.9	13.56	30	39.7		-10	55
24620		45.5	13.56	30	39.7		-10	55
24640		45.48	13.56	30	39.7		-10	55
24660		45.23	13.56	30	39.7		-10	55
24670		45.23	13.56	30	39.7		-10	55
24680		45.02	13.56	30	39.7		-10	55
24700		44.84	13.56	30	39.7		-10	55
24720		44.56	13.56	30	39.7		-10	55
24735		44.56	13.56	30	39.7		-10	55
24740		44.46	13.56	30	39.7		-10	55
24760		44.24	13.56	30	39.7		-10	55
24780		44.02	13.56	30	39.7		-10	55
24795		44.02	13.56	30	39.7		-10	55
24800		43.77	13.56	30	39.7		-10	55
24820		43.78	13.56	30	39.7		-10	55
24840		43.6	13.56	30	39.7		-10	55
24860		43.37	13.56	30	39.7		-10	55
24880		43.12	13.56	30	39.7		-10	55
24900		43.05	13.56	30	39.7		-10	55
24920		42.93	13.56	30	39.7		-10	55
24940		42.8	13.56	30	39.7		-10	55
24960		42.68	13.56	30	39.7		-10	55
24980		42.39	13.56	30	39.7		-10	55
24985		42.39	13.56	30	39.7		-10	55
25000		42.18	13.56	30	39.7		-10	55
25020		41.99	13.56	30	39.7		-10	55
25040		41.91	13.56	30	39.7		-10	55
25045		41.91	13.56	30	39.7		-10	55
25060		41.67	13.56	30	39.7		-10	55
25080		41.48	13.56	30	39.7		-10	55
25100		41.25	13.56	30	39.7		-10	55
25110		41.25	13.31	33	39.7		-10	55
25120		41.31	13.31	33	39.7		-10	55
25140		41.27	13.31	33	39.7		-10	55
25160		40.96	13.31	33	39.7		-10	55
25170		40.96	13.31	33	39.7		-10	55
25180		40.8	13.31	33	39.7		-10	55
25200		40.82	13.31	33	39.7		-10	55
25220		40.66	13.31	33	39.7		-10	55
25235		40.66	13.31	37	39.7		-10	55
25240		40.62	13.31	37	39.7		-10	55
25260		40.47	13.31	37	39.7		-10	55
25280		40.33	13.31	37	39.7		-10	55
25295		40.33	13.31	37	39.7		-10	55
25300		40.11	13.31	37	39.7		-10	55
25320		40.1	13.31	37	39.7		-10	55
25340		40.09	13.31	37	39.7		-10	55
25360		40.04	13.31	38	39.7		-10	55
25380		39.89	13.31	38	39.7		-10	55
25400		39.93	13.31	38	39.7		-10	55
25420		39.74	13.31	38	39.7		-10	55
25440		39.84	13.31	38	39.7		-10	55
25460		39.71	13.31	38	39.7		-10	55
25480		39.8	13.31	37	39.7		-10	55
25500		39.6	13.31	37	39.7		-10	55
25520		39.67	13.31	37	39.7		-10	55
25540		39.72	13.31	37	39.7		-10	55
25545		39.72	13.31	37	39.7		-10	55
25560		39.83	13.31	37	39.7		-10	55
25580		39.73	13.31	37	39.7		-10	55
25600		39.75	13.31	37	39.7		-10	55
25610		39.75	13.36	37	39.7		-10	55
25620		39.77	13.36	37	39.7		-10	55
25640		39.72	13.36	37	39.7		-10	55
25660		39.91	13.36	37	39.7		-10	55
25670		39.91	13.36	37	39.7		-10	55
25680		39.9	13.36	37	39.7		-10	55
25700		40.08	13.36	37	39.7		-10	55
25720		40.07	13.36	37	39.7		-10	55
25730		40.07	13.36	37	39.7		-10	55
25740		40.22	13.36	37	39.7		-10	55
25760		40.28	13.36	37	39.7		-10	55
25780		40.34	13.36	37	39.7		-10	55
25795		40.34	13.36	37	39.7		-10	55
25800		40.63	13.36	37	39.7		-10	55
25820		40.75	13.36	37	39.7		-10	55
25840		40.87	13.36	37	39.7		-10	55
25855		40.87	13.36	38	39.7		-10	55
25860		40.99	13.36	38	39.7		-10	55
25880		41.1	13.36	38	39.7		-10	55
25900		41.28	13.36	38	39.7		-10	55
25920		41.45	13.36	38	39.7		-10	55
25940		41.73	13.36	38	39.7		-10	55
25960		42.03	13.36	38	39.7		-10	55
25980		42.22	13.36	37	39.7		-10	55
26000		42.27	13.36	37	39.7		-10	55
26020		42.51	13.36	37	39.7		-10	55
26040		42.77	13.36	37	39.7		-10	55
26045		42.77	13.36	37	39.7		-10	55
26060		42.98	13.36	37	39.7		-10	55
26080		43.14	13.36	37	39.7		-10	55
26100		43.29	13.36	37	39.7		-10	55
26105		43.29	13.36	37	39.7		-10	55
26120		43.47	13.36	37	39.7		-10	55
26140		43.7	13.36	37	39.7		-10	55
26160		43.91	13.36	37	39.7		-10	55
26170		43.91	13.56	37	39.7		-10	55
26180		44.16	13.56	37	39.7		-10	55
26200		44.49	13.56	37	39.7		-10	55
26220		44.68	13.56	37	39.7		-10	55
26230		44.68	13.56	38	39.7		-10	55
26240		44.96	13.56	38	39.7		-10	55
26260		45.15	13.56	38	39.7		-10	55
26280		45.22	13.56	38	39.7		-10	55
26295		45.22	13.56	38	39.7		-10	55
26300		45.52	13.56	38	39.7		-10	55
26320		45.64	13.56	38	39.7		-10	55
26340		45.79	13.56	38	39.7		-10	55
26355		45.79	13.56	37	39.7		-10	55
26360		46.08	13.56	37	39.7		-10	55
26380		46.26	13.56	37	39.7		-10	55
26400		46.4	13.56	37	39.7		-10	55
26420		46.59	13.56	37	39.7		-10	55
26440		46.83	13.56	37	39.7		-10	55
26460		46.96	13.56	37	39.7		-10	55
26480		47.11	13.56	37	39.7		-10	55
26500		47.52	13.56	37	39.7		-10	55
26520		47.62	13.56	37	39.7		-10	55
26540		47.76	13.56	37	39.7		-10	55
26545		47.76	13.56	37	39.7		-10	55
26560		47.96	13.56	37	39.7		-10	55
26580		48.1	13.56	37	39.7		-10	55
26600		48.22	13.56	37	39.7		-10	55
26605		48.22	13.56	37	39.7		-10	55
26620		48.43	13.56	37	39.7		-10	55
26640		48.71	13.56	37	39.7		-10	55
26660		48.71	13.56	37	39.7		-10	55
26670		48.71	13.59	37	39.7		-10	55
26680		48.76	13.59	37	39.7		-10	55
26700		48.86	13.59	37	39.7		-10	55
26720		48.96	13.59	37	39.7		-10	55
26730		48.96	13.59	37	39.7		-10	55
26740		49.15	13.59	37	39.7		-10	55
26760		49.15	13.59	37	39.7		-10	55
26780		49.24	13.59	37	39.7		-10	55
26795		49.24	13.59	37	39.7		-10	55
26800		49.29	13.59	37	39.7		-10	55
26820		49.46	13.59	37	39.7		-10	55
26840		49.42	13.59	37	39.7		-10	55
26855		49.42	13.59	37	39.7		-10	55
26860		49.44	13.59	37	39.7		-10	55
26880		49.54	13.59	37	39.7		-10	55
26900		49.5	13.59	37	39.7		-10	55
26920		49.45	13.59	37	39.7		-10	55
26940		49.55	13.59	37	39.7		-10	55
26960		49.52	13.59	37	39.7		-10	55
26980		49.46	13.59	37	39.7		-10	55
27000		49.46	13.59	37	39.7		-10	55
27020		49.62	13.59	37	39.7		-10	55
27040		49.35	13.59	37	39.7		-10	55
27045		49.35	13.59	37	39.7		-10	55
27060		49.56	13.59	37	39.7		-10	55
27080		49.3	13.59	37	39.7		-10	55
27100		49.44	13.59	37	39.7		-10	55
27105		49.44	13.59	37	39.7		-10	55
27120		49.15	13.59	37	39.7		-10	55
27140		49.08	13.59	37	39.7		-10	55
27160		48.94	13.59	37	39.7		-10	55
27165		48.94	13.59	37	39.7		-10	55
27180		48.84	13.59	37	39.7		-10	55
27200		48.51	13.59	37	39.7		-10	55
27220		48.44	13.59	37	39.7		-10	55
27230		48.44	13.64	37	39.7		-10	55
27240		48.31	13.64	37	39.7		-10	55
27260		48.14	13.64	37	39.7		-10	55
27280		47.9	13.64	37	39.7		-10	55
27290		47.9	13.64	37	39.7		-10	55
27300		47.63	13.64	37	39.7		-10	55
27320		47.5	13.64	37	39.7		-10	55
27340		47.27	13.64	37	39.7		-10	55
27355		47.27	13.64	37	39.7		-10	55
27360		46.97	13.64	37	39.7		-10	55
27380		46.93	13.64	37	39.7		-10	55
27400		46.64	13.64	37	39.7		-10	55
27415		46.64	13.64	37	39.7		-10	55
27420		46.35	13.64	37	39.7		-10	55
27440		46.17	13.64	37	39.7		-10	55
27460		45.99	13.64	37	39.7		-10	55
27480		45.74	13.64	37	39.7		-10	55
27500		45.64	13.64	37	39.7		-10	55
27520		45.41	13.64	37	39.7		-10	55
27540		45.11	13.64	37	39.7		-10	55
27560		44.96	13.64	37	39.7		-10	55
27580		44.79	13.64	37	39.7		-10	55
27600		44.56	13.64	37	39.7		-10	55
27605		44.56	13.64	37	39.7		-10	55
27620		44.41	13.64	37	39.7		-10	55
27640		44.32	13.64	37	39.7		-10	55
27660		44.07	13.64	37	39.7		-10	55
27665		44.07	13.64	37	39.7		-10	55
27680		43.91	13.64	37	39.7		-10	55
27700		43.69	13.64	37	39.7		-10	55
27720		43.61	13.64	37	39.7		-10	55
27730		43.61	13.7	38	39.7		-10	55
27740		43.39	13.7	38	39.7		-10	55
27760		43.2	13.7	38	39.7		-10	55
27780		43.11	13.7	38	39.7		-10	55
27790		43.11	13.7	38	39.7		-10	55
27800		42.85	13.7	38	39.7		-10	55
27820		42.8	13.7	38	39.7		-10	55
27840		42.5	13.7	38	39.7		-10	55
27855		42.5	13.7	37	39.7		-10	55
27860		42.47	13.7	37	39.7		-10	55
27880		42.24	13.7	37	39.7		-10	55
27900		41.98	13.7	37	39.7		-10	55
27915		41.98	13.7	37	39.7		-10	55
27920		41.81	13.7	37	39.7		-10	55
27940		41.69	13.7	37	39.7		-10	55
27960		41.58	13.7	37	39.7		-10	55
27980		41.46	13.7	37	39.7		-10	55
28000		41.36	13.7	37	39.7		-10	55
28020		41.23	13.7	37	39.7		-10	55
28040		40.99	13.7	37	39.7		-10	55
28060		40.76	13.7	37	39.7		-10	55
28080		40.75	13.7	37	39.7		-10	55
28100		40.57	13.7	37	39.7		-10	55
28105		40.57	13.7	38	39.7		-10	55
28120		40.52	13.7	38	39.7		-10	55
28140		40.38	13.7	38	39.7		-10	55
28160		40.23	13.7	38	39.7		-10	55
28165		40.23	13.7	38	39.7		-10	55
28180		40.15	13.7	38	39.7		-10	55
28200		40.12	13.7	38	39.7		-10	55
28220		40.02	13.7	38	39.7		-10	55
28230		40.02	13.51	37	39.7		-10	55
28240		39.91	13.51	37	39.7		-10	55
28260		39.91	13.51	37	39.7		-10	55
28280		39.86	13.51	37	39.7		-10	55
28290		39.86	13.51	37	39.7		-10	55
28300		39.77	13.51	37	39.7		-10	55
28320		39.71	13.51	37	39.7		-10	55
28340		39.75	13.51	37	39.7		-10	55
28355		39.75	13.51	37	39.7		-10	55
28360		39.8	13.51	37	39.7		-10	55
28380		39.67	13.51	37	39.7		-10	55
28400		39.68	13.51	37	39.7		-10	55
28415		39.68	13.51	37	39.7		-10	55
28420		39.67	13.51	37	39.7		-10	55
28440		39.65	13.51	37	39.7		-10	55
28460		39.88	13.51	37	39.7		-10	55
28475		39.88	13.51	37	39.7		-10	55
28480		39.66	13.51	37	39.7		-10	55
28500		39.82	13.51	37	39.7		-10	55
28520		39.94	13.51	37	39.7		-10	55
28540		39.83	13.51	37	39.7		-10	55
28560		40.02	13.51	37	39.7		-10	55
28580		40.09	13.51	37	39.7		-10	55
28600		40.17	13.51	37	39.7		-10	55
28620		40.49	13.51	37	39.7		-10	55
28640		40.35	13.51	37	39.7		-10	55
28660		40.55	13.51	37	39.7		-10	55
28665		40.55	13.51	37	39.7		-10	55
28680		40.75	13.51	37	39.7		-10	55
28700		40.81	13.51	37	39.7		-10	55
28720		41.09	13.51	37	39.7		-10	55
28725		41.09	13.51	38	39.7		-10	55
28740		41.23	13.51	38	39.7		-10	55
28760		41.4	13.51	38	39.7		-10	55
28780		41.55	13.51	38	39.7		-10	55
28790		41.55	13.58	38	39.7		-10	55
28800		41.69	13.58	38	39.7		-10	55
28820		41.91	13.58	38	39.7		-10	55
28840		42.25	13.58	38	39.7		-10	55
28850		42.25	13.58	38	39.7		-10	55
28860		42.42	13.58	38	39.7		-10	55
28880		42.57	13.58	38	39.7		-10	55
28900		42.79	13.58	38	39.7		-10	55
28915		42.79	13.58	38	39.7		-10	55
28920		42.99	13.58	38	39.7		-10	55
28940		43.25	13.58	38	39.7		-10	55
28960		43.37	13.58	38	39.7		-10	55
28975		43.37	13.58	37	39.7		-10	55
28980		43.62	13.58	37	39.7		-10	55
29000		43.85	13.58	37	39.7		-10	55
29020		44.05	13.58	37	39.7		-10	55
29040		44.35	13.58	37	39.7		-10	55
29060		44.57	13.58	37	39.7		-10	55
29080		44.69	13.58	37	39.7		-10	55
29100		44.77	13.58	38	39.7		-10	55
29120		45.05	13.58	38	39.7		-10	55
29140		45.17	13.58	38	39.7		-10	55
29160		45.58	13.58	38	39.7		-10	55
29165		45.58	13.58	38	39.7		-10	55
29180		45.72	13.58	38	39.7		-10	55
29200		45.89	13.58	38	39.7		-10	55
29220		46.09	13.58	38	39.7		-10	55
29225		46.09	13.58	37	39.7		-10	55
29240		46.28	13.58	37	39.7		-10	55
29260		46.51	13.58	37	39.7		-10	55
29280		46.75	13.58	37	39.7		-10	55
29290		46.75	13.59	37	39.7		-10	55
29300		46.8	13.59	37	39.7		-10	55
29320		47.12	13.59	37	39.7		-10	55
29340		47.36	13.59	37	39.7		-10	55
29350		47.36	13.59	38	39.7		-10	55
29360		47.52	13.59	38	39.7		-10	55
29380		47.67	13.59	38	39.7		-10	55
29400		47.8	13.59	38	39.7		-10	55
29415		47.8	13.59	38	39.7		-10	55
29420		48.08	13.59	38	39.7		-10	55
29440		48.24	13.59	38	39.7		-10	55
29460		48.18	13.59	38	39.7		-10	55
29475		48.18	13.59	38	39.7		-10	55
29480		48.63	13.59	38	39.7		-10	55
29500		48.46	13.59	38	39.7		-10	55
29520		48.63	13.59	38	39.7		-10	55
29540		48.85	13.59	38	39.7		-10	55
29560		48.9	13.59	38	39.7		-10	55
29580		49.1	13.59	38	39.7		-10	55
29600		49.06	13.59	37	39.7		-10	55
29620		49.34	13.59	37	39.7		-10	55
29640		49.34	13.59	37	39.7		-10	55
29660		49.21	13.59	37	39.7		-10	55
29665		49.21	13.59	37	39.7		-10	55
29680		49.28	13.59	37	39.7		-10	55
29700		49.52	13.59	37	39.7		-10	55
29720		49.5	13.59	37	39.7		-10	55
29725		49.5	13.59	37	39.7		-10	55
29740		49.45	13.59	37	39.7		-10	55
29760		49.47	13.59	37	39.7		-10	55
29780		49.6	13.59	37	39.7		-10	55
29785		49.6	13.59	37	39.7		-10	55
29800		49.47	13.59	37	39.7		-10	55
29820		49.54	13.59	37	39.7		-10	55
29840		49.46	13.59	37	39.7		-10	55
29850		49.46	13.61	38	39.7		-10	55
29860		49.43	13.61	38	39.7		-10	55
29880		49.38	13.61	38	39.7		-10	55
29900		49.42	13.61	38	39.7		-10	55
29915		49.42	13.61	38	39.7		-10	55
29920		49.51	13.61	38	39.7		-10	55
29940		49.43	13.61	38	39.7		-10	55
29960		49.2	13.61	38	39.7		-10	55
29975		49.2	13.61	38	39.7		-10	55
29980		49.31	13.61	38	39.7		-10	55
30000		49.25	13.61	38	39.7		-10	55
30020		49.2	13.61	38	39.7		-10	55
30035		49.2	13.61	38	39.7		-10	55
30040		48.97	13.61	38	39.7		-10	55
30060		48.88	13.61	38	39.7		-10	55
30080		48.8	13.61	38	39.7		-10	55
30100		48.62	13.61	37	39.7		-10	55
30120		48.42	13.61	37	39.7		-10	55
30140		48.38	13.61	37	39.7		-10	55
30160		48.02	13.61	37	39.7		-10	55
30180		47.92	13.61	37	39.7		-10	55
30200		47.92	13.61	37	39.7		-10	55
30220		47.71	13.61	37	39.7		-10	55
30225		47.71	13.61	37	39.7		-10	55
30240		47.43	13.61	37	39.7		-10	55
30260		47.16	13.61	37	39.7		-10	55
30280		46.83	13.61	37	39.7		-10	55
30285		46.83	13.61	37	39.7		-10	55
30300		46.78	13.61	37	39.7		-10	55
30320		46.42	13.61	37	39.7		-10	55
30340		46.4	13.61	37	39.7		-10	55
30350		46.4	13.7	38	39.7		-10	55
30360		46.19	13.7	38	39.7		-10	55
30380		45.98	13.7	38	39.7		-10	55
30400		45.7	13.7	38	39.7		-10	55
30410		45.7	13.7	38	39.7		-10	55
30420		45.41	13.7	38	39.7		-10	55
30440		45.17	13.7	38	39.7		-10	55
30460		45.1	13.7	38	39.7		-10	55
30475		45.1	13.7	41	39.7		-10	55
30480		44.99	13.7	41	39.7		-10	55
30500		44.61	13.7	41	39.7		-10	55
30520		44.51	13.7	41	39.7		-10	55
30535		44.51	13.7	41	39.7		-10	55
30540		44.46	13.7	41	39.7		-10	55
30560		44.18	13.7	41	39.7		-10	55
30580		43.97	13.7	41	39.7		-10	55
30600		43.78	13.7	45	39.7		-10	55
30620		43.64	13.7	45	39.7		-10	55
30640		43.41	13.7	45	39.7		-10	55
30660		43.31	13.7	45	39.7		-10	55
30680		43.13	13.7	45	39.7		-10	55
30700		43.07	13.7	45	39.7		-10	55
30720		42.79	13.7	45	39.7		-10	55
30725		42.79	13.7	45	39.7		-10	55
30740		42.75	13.7	45	39.7		-10	55
30760		42.5	13.7	45	39.7		-10	55
30780		42.3	13.7	45	39.7		-10	55
30785		42.3	13.7	45	39.7		-10	55
30800		42.19	13.7	45	39.7		-10	55
30820		41.98	13.7	45	39.7		-10	55
30840		41.77	13.7	45	39.7		-10	55
30850		41.77	13.46	45	39.7		-10	55
30860		41.73	13.46	45	39.7		-10	55
30880		41.46	13.46	45	39.7		-10	55
30900		41.33	13.46	45	39.7		-10	55
30910		41.33	13.46	45	39.7		-10	55
30920		41.25	13.46	45	39.7		-10	55
30940		41.02	13.46	45	39.7		-10	55
30960		40.84	13.46	45	39.7		-10	55
30975		40.84	13.46	45	39.7		-10	55
30980		40.68	13.46	45	39.7		-10	55
31000		40.68	13.46	45	39.7		-10	55
31020		40.45	13.46	45	39.7		-10	55
31035		40.45	13.46	45	39.7		-10	55
31040		40.44	13.46	45	39.7		-10	55
31060		40.38	13.46	45	39.7		-10	55
31080		40.31	13.46	45	39.7		-10	55
31095		40.31	13.46	45	39.7		-10	55
31100		40.15	13.46	45	39.7		-10	55
31120		40.1	13.46	45	39.7		-10	55
31140		39.86	13.46	45	39.7		-10	55
31160		39.88	13.46	45	39.7		-10	55
31180		40	13.46	45	39.7		-10	55
31200		39.87	13.46	45	39.7		-10	55
31220		39.82	13.46	45	39.7		-10	55
31225		39.82	13.46	45	39.7		-10	55
31240		39.77	13.46	45	39.7		-10	55
31260		39.65	13.46	45	39.7		-10	55
31280		39.72	13.46	45	39.7		-10	55
31285		39.72	13.46	45	39.7		-10	55
31300		39.67	13.46	45	39.7		-10	55
31320		39.77	13.46	45	39.7		-10	55
31340		39.73	13.46	45	39.7		-10	55
31345		39.73	13.46	45	39.7		-10	55
31360		39.64	13.46	45	39.7		-10	55
31380		39.78	13.46	45	39.7		-10	55
31400		39.66	13.46	45	39.7		-10	55
31410		39.66	13.68	45	39.7		-10	55
31420		39.84	13.68	45	39.7		-10	55
31440		39.82	13.68	45	39.7		-10	55
31460		39.8	13.68	45	39.7		-10	55
31470		39.8	13.68	45	39.7		-10	55
31480		39.8	13.68	45	39.7		-10	55
31500		39.84	13.68	45	39.7		-10	55
31520		40.02	13.68	45	39.7		-10	55
31535		40.02	13.68	45	39.7		-10	55
31540		40.21	13.68	45	39.7		-10	55
31560		40.18	13.68	45	39.7		-10	55
31580		40.4	13.68	45	39.7		-10	55
31595		40.4	13.68	45	39.7		-10	55
31600		40.41	13.68	45	39.7		-10	55
31620		40.59	13.68	45	39.7		-10	55
31640		40.71	13.68	45	39.7		-10	55
31660		40.86	13.68	45	39.7		-10	55
31680		41.08	13.68	45	39.7		-10	55
31700		41.28	13.68	45	39.7		-10	55
31720		41.37	13.68	45	39.7		-10	55
31740		41.7	13.68	45	39.7		-10	55
31760		41.94	13.68	45	39.7		-10	55
31780		41.9	13.68	45	39.7		-10	55
31785		41.9	13.68	45	39.7		-10	55
31800		42.15	13.68	45	39.7		-10	55
31820		42.27	13.68	45	39.7		-10	55
31840		42.6	13.68	45	39.7		-10	55
31845		42.6	13.68	45	39.7		-10	55
31860		42.78	13.68	45	39.7		-10	55
31880		42.99	13.68	45	39.7		-10	55
31900		43.12	13.68	45	39.7		-10	55
31910		43.12	13.71	45	39.7		-10	55
31920		43.37	13.71	45	39.7		-10	55
31940		43.82	13.71	45	39.7		-10	55
31960		43.88	13.71	45	39.7		-10	55
31970		43.88	13.71	45	39.7		-10	55
31980		44.09	13.71	45	39.7		-10	55
32000		44.24	13.71	45	39.7		-10	55
32020		44.42	13.71	45	39.7		-10	55
32035		44.42	13.71	45	39.7		-10	55
32040		44.57	13.71	45	39.7		-10	55
32060		44.93	13.71	45	39.7		-10	55
32080		45.05	13.71	45	39.7		-10	55
32095		45.05	13.71	45	39.7		-10	55
32100		45.35	13.71	45	39.7		-10	55
32120		45.49	13.71	45	39.7		-10	55
32140		45.72	13.71	45	39.7		-10	55
32160		46.24	13.71	45	39.7		-10	55
32180		46.13	13.71	45	39.7		-10	55
32200		46.22	13.71	45	39.7		-10	55
[truncated: 602 more rows]
