# Supplementary material for: Clinical identification of the stimulus intensity to measure temporal summation of second pain
Source: Sci Rep. 2022 Jul 28;12:12915. doi: 10.1038/s41598-022-17171-6 (PMC9334644; doi:10.1038/s41598-022-17171-6)
Supplement: Supplementary file 2 — Supplementary Information 2. [file 41598_2022_17171_MOESM2_ESM.zip › 71 PT2.xlsx]

## Sheet: Sheet1
Timestamp [msec]	Heater [C]	Tec [C]	Water [C]	COVAS	Baseline [C]	Events	LimiterMin [C]	LimiterMax [C]
5		40.84
15		40.84	12.02	0	40.7		-10	55
25		40.86	12.02	0	40.7		-10	55
45		40.87	12.02	0	40.7		-10	55
50		40.87	12.02	0	40.7		-10	55
65		40.77	12.02	0	40.7		-10	55
85		41.1	12.02	0	40.7		-10	55
105		40.9	12.02	0	40.7		-10	55
110		40.9	12.02	0	40.7		-10	55
125		40.66	12.02	0	40.7		-10	55
145		40.85	12.02	0	40.7		-10	55
165		40.86	12.02	0	40.7		-10	55
170		40.86	12.02	0	40.7		-10	55
185		40.96	12.02	0	40.7		-10	55
205		40.69	12.02	0	40.7		-10	55
225		40.81	12.02	0	40.7		-10	55
235		40.81	12.02	0	40.7		-10	55
245		40.82	12.02	0	40.7		-10	55
265		40.75	12.02	0	40.7		-10	55
285		40.8	12.02	0	40.7		-10	55
295		40.8	12.02	0	40.7		-10	55
305		40.88	12.02	0	40.7		-10	55
325		40.74	12.02	0	40.7		-10	55
345		40.8	12.02	0	40.7		-10	55
360		40.8	12.02	0	40.7		-10	55
365		40.87	12.02	0	40.7		-10	55
385		40.67	12.02	0	40.7		-10	55
405		40.77	12.02	0	40.7		-10	55
420		40.77	12.02	0	40.7		-10	55
425		40.71	12.02	0	40.7		-10	55
445		40.8	12.02	0	40.7		-10	55
465		40.86	12.02	0	40.7		-10	55
485		40.71	12.02	0	40.7		-10	55
505		40.81	12.02	0	40.7		-10	55
525		40.69	12.02	0	40.7		-10	55
545		40.69	12.07	0	40.7		-10	55
565		40.7	12.07	0	40.7		-10	55
585		40.61	12.07	0	40.7		-10	55
605		40.71	12.07	0	40.7		-10	55
625		40.82	12.07	0	40.7		-10	55
645		40.71	12.07	0	40.7		-10	55
665		40.77	12.07	0	40.7		-10	55
670		40.77	12.07	0	40.7		-10	55
685		40.79	12.07	0	40.7		-10	55
705		40.62	12.07	0	40.7		-10	55
725		40.56	12.07	0	40.7		-10	55
735		40.56	12.07	0	40.7		-10	55
745		40.69	12.07	0	40.7		-10	55
765		40.76	12.07	0	40.7		-10	55
785		40.7	12.07	0	40.7		-10	55
795		40.7	12.07	0	40.7		-10	55
805		40.75	12.07	0	40.7		-10	55
825		40.72	12.07	0	40.7		-10	55
845		40.78	12.07	0	40.7		-10	55
860		40.78	12.07	0	40.7		-10	55
865		40.78	12.07	0	40.7		-10	55
885		40.76	12.07	0	40.7		-10	55
905		40.63	12.07	0	40.7		-10	55
920		40.63	12.07	0	40.7		-10	55
925		40.6	12.07	0	40.7		-10	55
945		40.73	12.07	0	40.7		-10	55
965		40.75	12.07	0	40.7		-10	55
980		40.75	12.07	0	40.7		-10	55
985		40.86	12.07	0	40.7		-10	55
1005		40.76	12.07	0	40.7		-10	55
1025		40.83	12.07	0	40.7		-10	55
1045		40.79	12.03	0	40.7		-10	55
1065		40.84	12.03	0	40.7		-10	55
1085		40.65	12.03	0	40.7		-10	55
1105		40.85	12.03	0	40.7		-10	55
1125		40.82	12.03	0	40.7		-10	55
1145		40.68	12.03	0	40.7		-10	55
1165		40.93	12.03	0	40.7		-10	55
1170		40.93	12.03	0	40.7		-10	55
1185		40.79	12.03	0	40.7		-10	55
1205		40.76	12.03	0	40.7		-10	55
1225		40.79	12.03	0	40.7		-10	55
1230		40.79	12.03	0	40.7		-10	55
1245		40.81	12.03	0	40.7		-10	55
1265		40.73	12.03	0	40.7		-10	55
1285		40.79	12.03	0	40.7		-10	55
1295		40.79	12.03	0	40.7		-10	55
1305		40.81	12.03	0	40.7		-10	55
1325		40.69	12.03	0	40.7		-10	55
1345		40.88	12.03	0	40.7		-10	55
1355		40.88	12.03	0	40.7		-10	55
1365		40.76	12.03	0	40.7		-10	55
1385		40.9	12.03	0	40.7		-10	55
1405		40.71	12.03	0	40.7		-10	55
1420		40.71	12.03	0	40.7		-10	55
1425		40.68	12.03	0	40.7		-10	55
1445		40.74	12.03	0	40.7		-10	55
1465		40.75	12.03	0	40.7		-10	55
1480		40.75	12.03	0	40.7		-10	55
1485		40.76	12.03	0	40.7		-10	55
1505		40.7	12.03	0	40.7		-10	55
1525		40.67	12.03	0	40.7		-10	55
1545		40.77	12	0	40.7		-10	55
1565		40.72	12	0	40.7		-10	55
1585		40.77	12	0	40.7		-10	55
1605		40.67	12	0	40.7		-10	55
1625		40.73	12	0	40.7		-10	55
1645		40.78	12	0	40.7		-10	55
1665		40.74	12	0	40.7		-10	55
1670		40.74	12	0	40.7		-10	55
1685		40.78	12	0	40.7		-10	55
1705		40.8	12	0	40.7		-10	55
1725		40.73	12	0	40.7		-10	55
1730		40.73	12	0	40.7		-10	55
1745		40.69	12	0	40.7		-10	55
1765		40.76	12	0	40.7		-10	55
1785		40.89	12	0	40.7		-10	55
1795		40.89	12	0	40.7		-10	55
1805		40.87	12	0	40.7		-10	55
1825		40.68	12	0	40.7		-10	55
1845		40.73	12	0	40.7		-10	55
1855		40.73	12	0	40.7		-10	55
1865		40.79	12	0	40.7		-10	55
1885		40.82	12	0	40.7		-10	55
1905		40.71	12	0	40.7		-10	55
1915		40.71	12	0	40.7		-10	55
1925		40.64	12	0	40.7		-10	55
1945		40.73	12	0	40.7		-10	55
1965		40.72	12	0	40.7		-10	55
1980		40.72	12	0	40.7		-10	55
1985		40.68	12	0	40.7		-10	55
2005		40.75	12	0	40.7		-10	55
2025		40.65	12	0	40.7		-10	55
2045		40.71	12.17	0	40.7		-10	55
2065		40.85	12.17	0	40.7		-10	55
2085		40.8	12.17	0	40.7		-10	55
2105		40.67	12.17	0	40.7		-10	55
2125		40.66	12.17	0	40.7		-10	55
2145		40.62	12.17	0	40.7		-10	55
2165		40.79	12.17	0	40.7		-10	55
2185		40.68	12.17	0	40.7		-10	55
2205		40.56	12.17	0	40.7		-10	55
2225		40.57	12.17	0	40.7		-10	55
2230		40.57	12.17	0	40.7		-10	55
2245		40.87	12.17	0	40.7		-10	55
2265		40.61	12.17	0	40.7		-10	55
2285		40.6	12.17	0	40.7		-10	55
2290		40.6	12.17	0	40.7		-10	55
2305		40.72	12.17	0	40.7		-10	55
2325		40.67	12.17	0	40.7		-10	55
2345		40.87	12.17	0	40.7		-10	55
2355		40.87	12.17	0	40.7		-10	55
2365		40.68	12.17	0	40.7		-10	55
2385		40.7	12.17	0	40.7		-10	55
2405		40.72	12.17	0	40.7		-10	55
2415		40.72	12.17	0	40.7		-10	55
2425		40.8	12.17	0	40.7		-10	55
2445		40.63	12.17	0	40.7		-10	55
2465		40.84	12.17	0	40.7		-10	55
2480		40.84	12.17	0	40.7		-10	55
2485		40.74	12.17	0	40.7		-10	55
2505		40.58	12.17	0	40.7		-10	55
2525		40.62	12.17	0	40.7		-10	55
2540		40.62	12.17	0	40.7		-10	55
2545		40.81	12.17	0	40.7		-10	55
2565		40.84	12.17	0	40.7		-10	55
2585		40.82	12.17	0	40.7		-10	55
2605		40.81	12.08	0	40.7		-10	55
2625		40.8	12.08	0	40.7		-10	55
2645		40.75	12.08	0	40.7		-10	55
2665		40.77	12.08	0	40.7		-10	55
2685		40.7	12.08	0	40.7		-10	55
2705		40.84	12.08	0	40.7		-10	55
2725		40.64	12.08	0	40.7		-10	55
2730		40.64	12.08	0	40.7		-10	55
2745		40.62	12.08	0	40.7		-10	55
2765		40.76	12.08	0	40.7		-10	55
2785		40.72	12.08	0	40.7		-10	55
2790		40.72	12.08	0	40.7		-10	55
2805		40.85	12.08	0	40.7		-10	55
2825		40.7	12.08	0	40.7		-10	55
2845		40.56	12.08	0	40.7		-10	55
2855		40.56	12.08	0	40.7		-10	55
2865		40.79	12.08	0	40.7		-10	55
2885		40.67	12.08	0	40.7		-10	55
2905		40.65	12.08	0	40.7		-10	55
2915		40.65	12.08	0	40.7		-10	55
2925		40.68	12.08	0	40.7		-10	55
2945		40.73	12.08	0	40.7		-10	55
2965		40.76	12.08	0	40.7		-10	55
2980		40.76	12.08	0	40.7		-10	55
2985		40.59	12.08	0	40.7		-10	55
3005		40.89	12.08	0	40.7		-10	55
3025		40.58	12.08	0	40.7		-10	55
3040		40.58	12.08	0	40.7		-10	55
3045		40.84	12.08	0	40.7		-10	55
3065		40.71	12.08	0	40.7		-10	55
3085		40.72	12.08	0	40.7		-10	55
3105		40.73	12.02	0	40.7		-10	55
3125		40.52	12.02	0	40.7		-10	55
3145		40.71	12.02	0	40.7		-10	55
3165		40.64	12.02	0	40.7		-10	55
3185		40.68	12.02	0	40.7		-10	55
3205		40.75	12.02	0	40.7		-10	55
3225		40.61	12.02	0	40.7		-10	55
3230		40.61	12.02	0	40.7		-10	55
3245		40.63	12.02	0	40.7		-10	55
3265		40.82	12.02	0	40.7		-10	55
3285		40.7	12.02	0	40.7		-10	55
3290		40.7	12.02	0	40.7		-10	55
3305		40.76	12.02	0	40.7		-10	55
3325		40.7	12.02	0	40.7		-10	55
3345		40.67	12.02	0	40.7		-10	55
3355		40.67	12.02	0	40.7		-10	55
3365		40.8	12.02	0	40.7		-10	55
3385		40.64	12.02	0	40.7		-10	55
3405		40.76	12.02	0	40.7		-10	55
3415		40.76	12.02	0	40.7		-10	55
3425		40.65	12.02	0	40.7		-10	55
3445		40.69	12.02	0	40.7		-10	55
3465		40.65	12.02	0	40.7		-10	55
3480		40.65	12.02	0	40.7		-10	55
3485		40.66	12.02	0	40.7		-10	55
3505		40.66	12.02	0	40.7		-10	55
3525		40.75	12.02	0	40.7		-10	55
3540		40.75	12.02	0	40.7		-10	55
3545		40.65	12.02	0	40.7		-10	55
3565		40.77	12.02	0	40.7		-10	55
3585		40.73	12.02	0	40.7		-10	55
3600		40.73	12.02	0	40.7		-10	55
3605		40.81	12.02	0	40.7		-10	55
3625		40.68	12.02	0	40.7		-10	55
3645		40.73	12.02	0	40.7		-10	55
3665		40.73	12.07	0	40.7		-10	55
3685		40.88	12.07	0	40.7		-10	55
3705		40.88	12.07	0	40.7		-10	55
3725		40.65	12.07	0	40.7		-10	55
3745		40.73	12.07	0	40.7		-10	55
3765		40.78	12.07	0	40.7		-10	55
3785		40.65	12.07	0	40.7		-10	55
3790		40.65	12.07	0	40.7		-10	55
3805		40.63	12.07	0	40.7		-10	55
3825		40.68	12.07	0	40.7		-10	55
3845		40.71	12.07	0	40.7		-10	55
3850		40.71	12.07	0	40.7		-10	55
3865		40.79	12.07	0	40.7		-10	55
3885		40.79	12.07	0	40.7		-10	55
3905		40.61	12.07	0	40.7		-10	55
3915		40.61	12.07	0	40.7		-10	55
3925		40.8	12.07	0	40.7		-10	55
3945		40.67	12.07	0	40.7		-10	55
3965		40.72	12.07	0	40.7		-10	55
3975		40.72	12.07	0	40.7		-10	55
3985		40.83	12.07	0	40.7		-10	55
4005		40.78	12.07	0	40.7		-10	55
4025		40.75	12.07	0	40.7		-10	55
4040		40.75	12.07	0	40.7		-10	55
4045		40.63	12.07	0	40.7		-10	55
4065		40.65	12.07	0	40.7		-10	55
4085		40.69	12.07	0	40.7		-10	55
4100		40.69	12.07	0	40.7		-10	55
4105		40.62	12.07	0	40.7		-10	55
4125		40.58	12.07	0	40.7		-10	55
4145		40.72	12.07	0	40.7		-10	55
4165		40.79	12	0	40.7		-10	55
4185		40.73	12	0	40.7		-10	55
4205		40.68	12	0	40.7		-10	55
4225		40.62	12	0	40.7		-10	55
4245		40.67	12	0	40.7		-10	55
4265		40.73	12	0	40.7		-10	55
4285		40.67	12	0	40.7		-10	55
4290		40.67	12	0	40.7		-10	55
4305		40.71	12	0	40.7		-10	55
4325		40.7	12	0	40.7		-10	55
4345		40.64	12	0	40.7		-10	55
4350		40.64	12	0	40.7		-10	55
4365		40.71	12	0	40.7		-10	55
4385		40.75	12	0	40.7		-10	55
4405		40.78	12	0	40.7		-10	55
4415		40.78	12	0	40.7		-10	55
4425		40.8	12	0	40.7		-10	55
4445		40.73	12	0	40.7		-10	55
4465		40.61	12	0	40.7		-10	55
4475		40.61	12	0	40.7		-10	55
4485		40.7	12	0	40.7		-10	55
4505		40.7	12	0	40.7		-10	55
4525		40.64	12	0	40.7		-10	55
4540		40.64	12	0	40.7		-10	55
4545		40.61	12	0	40.7		-10	55
4565		40.92	12	0	40.7		-10	55
4585		40.75	12	0	40.7		-10	55
4600		40.75	12	0	40.7		-10	55
4605		40.71	12	0	40.7		-10	55
4625		40.75	12	0	40.7		-10	55
4645		40.72	12	0	40.7		-10	55
4665		40.67	11.98	0	40.7		-10	55
4685		40.79	11.98	0	40.7		-10	55
4705		40.69	11.98	0	40.7		-10	55
4725		40.72	11.98	0	40.7		-10	55
4745		40.78	11.98	0	40.7		-10	55
4765		40.72	11.98	0	40.7		-10	55
4785		40.76	11.98	0	40.7		-10	55
4805		40.85	11.98	0	40.7		-10	55
4825		40.61	11.98	0	40.7		-10	55
4845		40.7	11.98	0	40.7		-10	55
4850		40.7	11.98	0	40.7		-10	55
4865		40.67	11.98	0	40.7		-10	55
4885		40.7	11.98	0	40.7		-10	55
4905		40.69	11.98	0	40.7		-10	55
4910		40.69	11.98	0	40.7		-10	55
4925		40.85	11.98	0	40.7		-10	55
4945		40.7	11.98	0	40.7		-10	55
4965		40.74	11.98	0	40.7		-10	55
4975		40.74	11.98	0	40.7		-10	55
4985		40.85	11.98	0	40.7		-10	55
5005		40.79	11.98	0	40.7		-10	55
5025		40.74	11.98	0	40.7		-10	55
5040		40.74	11.98	0	40.7		-10	55
5045		40.66	11.98	0	40.7		-10	55
5065		40.71	11.98	0	40.7		-10	55
5085		40.7	11.98	0	40.7		-10	55
5100		40.7	11.98	0	40.7		-10	55
5105		40.84	11.98	0	40.7		-10	55
5125		40.7	11.98	0	40.7		-10	55
5145		40.76	11.98	0	40.7		-10	55
5160		40.76	11.98	0	40.7		-10	55
5165		40.7	11.98	0	40.7		-10	55
5185		40.8	11.98	0	40.7		-10	55
5205		40.76	11.98	0	40.7		-10	55
5225		40.83	12.05	0	40.7		-10	55
5245		40.88	12.05	0	40.7		-10	55
5265		41.04	12.05	0	40.7		-10	55
5285		40.9	12.05	0	40.7		-10	55
5305		41.09	12.05	0	40.7		-10	55
5325		41.17	12.05	0	40.7		-10	55
5345		41.39	12.05	0	40.7		-10	55
5350		41.39	12.05	0	40.7		-10	55
5365		41.44	12.05	0	40.7		-10	55
5385		41.65	12.05	0	40.7		-10	55
5405		41.73	12.05	0	40.7		-10	55
5410		41.73	12.05	0	40.7		-10	55
5425		41.78	12.05	0	40.7		-10	55
5445		41.92	12.05	0	40.7		-10	55
5465		42.2	12.05	0	40.7		-10	55
5475		42.2	12.05	0	40.7		-10	55
5485		42.46	12.05	0	40.7		-10	55
5505		42.51	12.05	0	40.7		-10	55
5525		42.56	12.05	0	40.7		-10	55
5535		42.56	12.05	0	40.7		-10	55
5545		42.87	12.05	0	40.7		-10	55
5565		43.11	12.05	0	40.7		-10	55
5585		43.16	12.05	0	40.7		-10	55
5600		43.16	12.05	0	40.7		-10	55
5605		43.42	12.05	0	40.7		-10	55
5625		43.46	12.05	0	40.7		-10	55
5645		43.69	12.05	0	40.7		-10	55
5660		43.69	12.05	0	40.7		-10	55
5665		43.8	12.05	0	40.7		-10	55
5685		44.01	12.05	0	40.7		-10	55
5705		44.09	12.05	0	40.7		-10	55
5725		44.26	11.88	0	40.7		-10	55
5745		44.54	11.88	0	40.7		-10	55
5765		44.73	11.88	0	40.7		-10	55
5785		44.89	11.88	0	40.7		-10	55
5805		44.89	11.88	0	40.7		-10	55
5825		45.41	11.88	0	40.7		-10	55
5845		45.43	11.88	0	40.7		-10	55
5850		45.43	11.88	0	40.7		-10	55
5865		45.58	11.88	0	40.7		-10	55
5885		45.76	11.88	0	40.7		-10	55
5905		45.88	11.88	0	40.7		-10	55
5910		45.88	11.88	0	40.7		-10	55
5925		46.02	11.88	0	40.7		-10	55
5945		46.35	11.88	0	40.7		-10	55
5965		46.44	11.88	0	40.7		-10	55
5975		46.44	11.88	0	40.7		-10	55
5985		46.7	11.88	0	40.7		-10	55
6005		46.72	11.88	0	40.7		-10	55
6025		46.99	11.88	0	40.7		-10	55
6035		46.99	11.88	0	40.7		-10	55
6045		47.04	11.88	0	40.7		-10	55
6065		47.35	11.88	0	40.7		-10	55
6085		47.37	11.88	0	40.7		-10	55
6095		47.37	11.88	0	40.7		-10	55
6105		47.46	11.88	0	40.7		-10	55
6125		47.67	11.88	0	40.7		-10	55
6145		47.81	11.88	0	40.7		-10	55
6160		47.81	11.88	0	40.7		-10	55
6165		48.03	11.88	0	40.7		-10	55
6185		48.17	11.88	0	40.7		-10	55
6205		48.2	11.88	0	40.7		-10	55
6220		48.2	11.88	0	40.7		-10	55
6225		48.44	11.88	0	40.7		-10	55
6245		48.74	11.88	0	40.7		-10	55
6265		48.62	11.88	0	40.7		-10	55
6285		48.75	11.79	0	40.7		-10	55
6305		48.95	11.79	0	40.7		-10	55
6325		49.25	11.79	0	40.7		-10	55
6345		49.2	11.79	0	40.7		-10	55
6350		49.2	11.79	0	40.7		-10	55
6365		49.28	11.79	0	40.7		-10	55
6385		49.46	11.79	0	40.7		-10	55
6405		49.82	11.79	0	40.7		-10	55
6410		49.82	11.79	0	40.7		-10	55
6425		49.89	11.79	0	40.7		-10	55
6445		49.97	11.79	0	40.7		-10	55
6465		50.04	11.79	0	40.7		-10	55
6470		50.04	11.79	0	40.7		-10	55
6485		50.14	11.79	0	40.7		-10	55
6505		50.03	11.79	0	40.7		-10	55
6525		50.25	11.79	0	40.7		-10	55
6535		50.25	11.79	0	40.7		-10	55
6545		50.33	11.79	0	40.7		-10	55
6565		50.38	11.79	0	40.7		-10	55
6585		50.68	11.79	0	40.7		-10	55
6595		50.68	11.79	0	40.7		-10	55
6605		50.37	11.79	0	40.7		-10	55
6625		50.66	11.79	0	40.7		-10	55
6645		50.67	11.79	0	40.7		-10	55
6660		50.67	11.79	0	40.7		-10	55
6665		50.76	11.79	0	40.7		-10	55
6685		50.8	11.79	0	40.7		-10	55
6705		50.78	11.79	0	40.7		-10	55
6720		50.78	11.79	0	40.7		-10	55
6725		50.9	11.79	0	40.7		-10	55
6745		50.91	11.79	0	40.7		-10	55
6765		50.88	11.79	0	40.7		-10	55
6785		50.79	11.85	0	40.7		-10	55
6805		50.64	11.85	0	40.7		-10	55
6825		50.76	11.85	0	40.7		-10	55
6845		50.36	11.85	0	40.7		-10	55
6865		50.54	11.85	0	40.7		-10	55
6885		50.22	11.85	0	40.7		-10	55
6905		50.01	11.85	0	40.7		-10	55
6910		50.01	11.85	0	40.7		-10	55
6925		50.06	11.85	0	40.7		-10	55
6945		49.8	11.85	0	40.7		-10	55
6965		49.66	11.85	0	40.7		-10	55
6970		49.66	11.85	0	40.7		-10	55
6985		49.52	11.85	0	40.7		-10	55
7005		49.47	11.85	0	40.7		-10	55
7025		49.21	11.85	0	40.7		-10	55
7035		49.21	11.85	0	40.7		-10	55
7045		48.81	11.85	0	40.7		-10	55
7065		48.7	11.85	0	40.7		-10	55
7085		48.62	11.85	0	40.7		-10	55
7095		48.62	11.85	0	40.7		-10	55
7105		48.17	11.85	0	40.7		-10	55
7125		47.83	11.85	0	40.7		-10	55
7145		47.63	11.85	0	40.7		-10	55
7160		47.63	11.85	0	40.7		-10	55
7165		47.54	11.85	0	40.7		-10	55
7185		47.3	11.85	0	40.7		-10	55
7205		47.23	11.85	0	40.7		-10	55
7220		47.23	11.85	0	40.7		-10	55
7225		46.79	11.85	0	40.7		-10	55
7245		46.59	11.85	0	40.7		-10	55
7265		46.34	11.85	0	40.7		-10	55
7285		46.11	11.74	0	40.7		-10	55
7305		46.07	11.74	0	40.7		-10	55
7325		45.64	11.74	0	40.7		-10	55
7345		45.43	11.74	0	40.7		-10	55
7365		45.41	11.74	0	40.7		-10	55
7385		45.22	11.74	0	40.7		-10	55
7405		44.96	11.74	0	40.7		-10	55
7410		44.96	11.74	0	40.7		-10	55
7425		44.64	11.74	0	40.7		-10	55
7445		44.45	11.74	0	40.7		-10	55
7465		44.44	11.74	0	40.7		-10	55
7470		44.44	11.74	0	40.7		-10	55
7485		44.22	11.74	0	40.7		-10	55
7505		44.08	11.74	0	40.7		-10	55
7525		43.9	11.74	0	40.7		-10	55
7535		43.9	11.74	0	40.7		-10	55
7545		43.73	11.74	0	40.7		-10	55
7565		43.65	11.74	0	40.7		-10	55
7585		43.49	11.74	0	40.7		-10	55
7595		43.49	11.74	0	40.7		-10	55
7605		43.28	11.74	0	40.7		-10	55
7625		43.01	11.74	0	40.7		-10	55
7645		42.99	11.74	0	40.7		-10	55
7660		42.99	11.74	0	40.7		-10	55
7665		42.77	11.74	0	40.7		-10	55
7685		42.7	11.74	0	40.7		-10	55
7705		42.42	11.74	0	40.7		-10	55
7720		42.42	11.74	0	40.7		-10	55
7725		42.18	11.74	0	40.7		-10	55
7745		42.11	11.74	0	40.7		-10	55
7765		41.99	11.74	0	40.7		-10	55
7780		41.99	11.74	0	40.7		-10	55
7785		41.97	11.74	0	40.7		-10	55
7805		41.76	11.74	0	40.7		-10	55
7825		41.67	11.74	0	40.7		-10	55
7845		41.49	11.75	0	40.7		-10	55
7865		41.51	11.75	0	40.7		-10	55
7885		41.47	11.75	0	40.7		-10	55
7905		41.22	11.75	0	40.7		-10	55
7925		41.2	11.75	0	40.7		-10	55
7945		41.08	11.75	0	40.7		-10	55
7965		41.03	11.75	0	40.7		-10	55
7970		41.03	11.75	0	40.7		-10	55
7985		41.03	11.75	0	40.7		-10	55
8005		40.94	11.75	0	40.7		-10	55
8025		40.93	11.75	0	40.7		-10	55
8030		40.93	11.75	0	40.7		-10	55
8045		40.83	11.75	0	40.7		-10	55
8065		40.97	11.75	0	40.7		-10	55
8085		41.03	11.75	0	40.7		-10	55
8095		41.03	11.75	0	40.7		-10	55
8105		40.8	11.75	0	40.7		-10	55
8125		40.85	11.75	0	40.7		-10	55
8145		40.87	11.75	0	40.7		-10	55
8155		40.87	11.75	0	40.7		-10	55
8165		40.89	11.75	0	40.7		-10	55
8185		40.91	11.75	0	40.7		-10	55
8205		40.87	11.75	0	40.7		-10	55
8220		40.87	11.75	0	40.7		-10	55
8225		40.68	11.75	0	40.7		-10	55
8245		40.89	11.75	0	40.7		-10	55
8265		40.95	11.75	0	40.7		-10	55
8280		40.95	11.75	0	40.7		-10	55
8285		41.08	11.75	0	40.7		-10	55
8305		41.07	11.75	0	40.7		-10	55
8325		41.12	11.75	0	40.7		-10	55
8345		41.24	11.8	0	40.7		-10	55
8365		41.18	11.8	0	40.7		-10	55
8385		41.44	11.8	0	40.7		-10	55
8405		41.51	11.8	0	40.7		-10	55
8425		41.58	11.8	0	40.7		-10	55
8445		41.69	11.8	0	40.7		-10	55
8465		41.91	11.8	0	40.7		-10	55
8470		41.91	11.8	0	40.7		-10	55
8485		42.06	11.8	0	40.7		-10	55
8505		42.14	11.8	0	40.7		-10	55
8525		42.32	11.8	0	40.7		-10	55
8530		42.32	11.8	0	40.7		-10	55
8545		42.39	11.8	0	40.7		-10	55
8565		42.74	11.8	0	40.7		-10	55
8585		43.05	11.8	0	40.7		-10	55
8595		43.05	11.8	0	40.7		-10	55
8605		43.18	11.8	0	40.7		-10	55
8625		43.23	11.8	0	40.7		-10	55
8645		43.47	11.8	0	40.7		-10	55
8655		43.47	11.8	0	40.7		-10	55
8665		43.66	11.8	0	40.7		-10	55
8685		43.77	11.8	0	40.7		-10	55
8705		44	11.8	0	40.7		-10	55
8720		44	11.8	0	40.7		-10	55
8725		44.2	11.8	0	40.7		-10	55
8745		44.37	11.8	0	40.7		-10	55
8765		44.62	11.8	0	40.7		-10	55
8780		44.62	11.8	0	40.7		-10	55
8785		44.85	11.8	0	40.7		-10	55
8805		44.83	11.8	0	40.7		-10	55
8825		45.16	11.8	0	40.7		-10	55
8845		45.56	11.88	0	40.7		-10	55
8865		45.54	11.88	0	40.7		-10	55
8885		45.88	11.88	0	40.7		-10	55
8905		45.79	11.88	0	40.7		-10	55
8925		46.08	11.88	0	40.7		-10	55
8945		46.22	11.88	0	40.7		-10	55
8965		46.39	11.88	0	40.7		-10	55
8970		46.39	11.88	0	40.7		-10	55
8985		46.75	11.88	0	40.7		-10	55
9005		46.85	11.88	0	40.7		-10	55
9025		46.97	11.88	0	40.7		-10	55
9030		46.97	11.88	0	40.7		-10	55
9045		47.23	11.88	0	40.7		-10	55
9065		47.56	11.88	0	40.7		-10	55
9085		47.58	11.88	0	40.7		-10	55
9090		47.58	11.88	0	40.7		-10	55
9105		47.73	11.88	0	40.7		-10	55
9125		47.91	11.88	0	40.7		-10	55
9145		48.1	11.88	0	40.7		-10	55
9155		48.1	11.88	0	40.7		-10	55
9165		48.34	11.88	0	40.7		-10	55
9185		48.43	11.88	0	40.7		-10	55
9205		48.43	11.88	0	40.7		-10	55
9215		48.43	11.88	0	40.7		-10	55
9225		48.9	11.88	0	40.7		-10	55
9245		48.8	11.88	0	40.7		-10	55
9265		49.11	11.88	0	40.7		-10	55
9280		49.11	11.88	0	40.7		-10	55
9285		49.21	11.88	0	40.7		-10	55
9305		49.17	11.88	0	40.7		-10	55
9325		49.43	11.88	0	40.7		-10	55
9340		49.43	11.88	0	40.7		-10	55
9345		49.72	11.88	0	40.7		-10	55
9365		49.79	11.88	0	40.7		-10	55
9385		50.1	11.88	0	40.7		-10	55
9405		49.87	11.85	0	40.7		-10	55
9425		50.13	11.85	0	40.7		-10	55
9445		50.32	11.85	0	40.7		-10	55
9465		50.19	11.85	0	40.7		-10	55
9470		50.19	11.85	0	40.7		-10	55
9485		50.49	11.85	0	40.7		-10	55
9505		50.47	11.85	0	40.7		-10	55
9525		50.52	11.85	0	40.7		-10	55
9530		50.52	11.85	0	40.7		-10	55
9545		50.83	11.85	0	40.7		-10	55
9565		50.58	11.85	0	40.7		-10	55
9585		50.63	11.85	0	40.7		-10	55
9590		50.63	11.85	0	40.7		-10	55
9605		50.77	11.85	0	40.7		-10	55
9625		50.7	11.85	0	40.7		-10	55
9645		50.79	11.85	0	40.7		-10	55
9655		50.79	11.85	0	40.7		-10	55
9665		50.86	11.85	0	40.7		-10	55
9685		50.88	11.85	0	40.7		-10	55
9705		50.65	11.85	0	40.7		-10	55
9715		50.65	11.85	0	40.7		-10	55
9725		50.82	11.85	0	40.7		-10	55
9745		50.68	11.85	0	40.7		-10	55
9765		50.56	11.85	0	40.7		-10	55
9780		50.56	11.85	0	40.7		-10	55
9785		50.54	11.85	0	40.7		-10	55
9805		50.41	11.85	0	40.7		-10	55
9825		50.29	11.85	0	40.7		-10	55
9840		50.29	11.85	0	40.7		-10	55
9845		50.16	11.85	0	40.7		-10	55
9865		49.96	11.85	0	40.7		-10	55
9885		49.82	11.85	0	40.7		-10	55
9905		49.57	12	0	40.7		-10	55
9925		49.42	12	0	40.7		-10	55
9945		49.11	12	0	40.7		-10	55
9965		48.99	12	0	40.7		-10	55
9985		48.8	12	0	40.7		-10	55
10005		48.38	12	0	40.7		-10	55
10025		48.18	12	0	40.7		-10	55
10030		48.18	12	0	40.7		-10	55
10045		47.98	12	0	40.7		-10	55
10065		47.86	12	0	40.7		-10	55
10085		47.57	12	0	40.7		-10	55
10090		47.57	12	0	40.7		-10	55
10105		47.32	12	0	40.7		-10	55
10125		47.1	12	0	40.7		-10	55
10145		46.84	12	0	40.7		-10	55
10155		46.84	12	0	40.7		-10	55
10165		46.64	12	0	40.7		-10	55
10185		46.48	12	0	40.7		-10	55
10205		46.17	12	0	40.7		-10	55
10215		46.17	12	0	40.7		-10	55
10225		45.9	12	0	40.7		-10	55
10245		45.66	12	0	40.7		-10	55
10265		45.53	12	0	40.7		-10	55
10280		45.53	12	0	40.7		-10	55
10285		45.36	12	0	40.7		-10	55
10305		45.11	12	0	40.7		-10	55
10325		45.05	12	0	40.7		-10	55
10340		45.05	12	0	40.7		-10	55
10345		44.87	12	0	40.7		-10	55
10365		44.76	12	0	40.7		-10	55
10385		44.47	12	0	40.7		-10	55
10400		44.47	12	0	40.7		-10	55
10405		44.32	12	0	40.7		-10	55
10425		44.1	12	0	40.7		-10	55
10445		44.03	12	0	40.7		-10	55
10465		43.85	11.8	0	40.7		-10	55
10485		43.86	11.8	0	40.7		-10	55
10505		43.59	11.8	0	40.7		-10	55
10525		43.43	11.8	0	40.7		-10	55
10545		43.21	11.8	0	40.7		-10	55
10565		43.07	11.8	0	40.7		-10	55
10585		42.89	11.8	0	40.7		-10	55
10590		42.89	11.8	0	40.7		-10	55
10605		42.81	11.8	0	40.7		-10	55
10625		42.54	11.8	0	40.7		-10	55
10645		42.33	11.8	0	40.7		-10	55
10650		42.33	11.8	0	40.7		-10	55
10665		42.21	11.8	0	40.7		-10	55
10685		42.13	11.8	0	40.7		-10	55
10705		41.98	11.8	0	40.7		-10	55
10715		41.98	11.8	0	40.7		-10	55
10725		41.91	11.8	0	40.7		-10	55
10745		41.8	11.8	0	40.7		-10	55
10765		41.66	11.8	0	40.7		-10	55
10775		41.66	11.8	0	40.7		-10	55
10785		41.67	11.8	0	40.7		-10	55
10805		41.4	11.8	0	40.7		-10	55
10825		41.34	11.8	0	40.7		-10	55
10840		41.34	11.8	0	40.7		-10	55
10845		41.31	11.8	0	40.7		-10	55
10865		41.21	11.8	0	40.7		-10	55
10885		41.19	11.8	0	40.7		-10	55
10900		41.19	11.8	0	40.7		-10	55
10905		41.07	11.8	0	40.7		-10	55
10925		40.97	11.8	0	40.7		-10	55
10945		40.96	11.8	0	40.7		-10	55
10965		40.89	11.92	0	40.7		-10	55
10985		40.91	11.92	0	40.7		-10	55
11005		40.92	11.92	0	40.7		-10	55
11025		40.94	11.92	0	40.7		-10	55
11045		40.82	11.92	0	40.7		-10	55
11065		40.84	11.92	0	40.7		-10	55
11085		40.89	11.92	0	40.7		-10	55
11090		40.89	11.92	0	40.7		-10	55
11105		40.96	11.92	0	40.7		-10	55
11125		40.87	11.92	0	40.7		-10	55
11145		41	11.92	0	40.7		-10	55
11150		41	11.92	0	40.7		-10	55
11165		40.9	11.92	0	40.7		-10	55
11185		40.94	11.92	0	40.7		-10	55
11205		40.9	11.92	0	40.7		-10	55
11215		40.9	11.92	0	40.7		-10	55
11225		40.95	11.92	0	40.7		-10	55
11245		40.93	11.92	0	40.7		-10	55
11265		41	11.92	0	40.7		-10	55
11275		41	11.92	0	40.7		-10	55
11285		41.17	11.92	0	40.7		-10	55
11305		41.14	11.92	0	40.7		-10	55
11325		40.92	11.92	0	40.7		-10	55
11340		40.92	11.92	0	40.7		-10	55
11345		41.22	11.92	0	40.7		-10	55
11365		41.24	11.92	0	40.7		-10	55
11385		41.5	11.92	0	40.7		-10	55
11400		41.5	11.92	0	40.7		-10	55
11405		41.46	11.92	0	40.7		-10	55
11425		41.59	11.92	0	40.7		-10	55
11445		41.62	11.92	0	40.7		-10	55
11465		41.79	11.98	0	40.7		-10	55
11485		41.94	11.98	0	40.7		-10	55
11505		42.09	11.98	0	40.7		-10	55
11525		42.3	11.98	9	40.7		-10	55
11545		42.41	11.98	9	40.7		-10	55
11565		42.65	11.98	9	40.7		-10	55
11585		42.81	11.98	9	40.7		-10	55
11590		42.81	11.98	9	40.7		-10	55
11605		43.14	11.98	9	40.7		-10	55
11625		43.31	11.98	9	40.7		-10	55
11645		43.43	11.98	9	40.7		-10	55
11650		43.43	11.98	21	40.7		-10	55
11665		43.7	11.98	21	40.7		-10	55
11685		43.79	11.98	21	40.7		-10	55
11705		43.93	11.98	21	40.7		-10	55
11710		43.93	11.98	21	40.7		-10	55
11725		44.17	11.98	21	40.7		-10	55
11745		44.23	11.98	21	40.7		-10	55
11765		44.55	11.98	21	40.7		-10	55
11775		44.55	11.98	32	40.7		-10	55
11785		44.86	11.98	32	40.7		-10	55
11805		45.01	11.98	32	40.7		-10	55
11825		45.16	11.98	32	40.7		-10	55
11835		45.16	11.98	32	40.7		-10	55
11845		45.36	11.98	32	40.7		-10	55
11865		45.83	11.98	32	40.7		-10	55
11885		45.84	11.98	32	40.7		-10	55
11900		45.84	11.98	41	40.7		-10	55
11905		45.91	11.98	41	40.7		-10	55
11925		46.04	11.98	41	40.7		-10	55
11945		46.37	11.98	41	40.7		-10	55
11965		46.46	11.97	41	40.7		-10	55
11985		46.72	11.97	41	40.7		-10	55
12005		47.07	11.97	41	40.7		-10	55
12025		47.13	11.97	48	40.7		-10	55
12045		47.25	11.97	48	40.7		-10	55
12065		47.36	11.97	48	40.7		-10	55
12085		47.67	11.97	48	40.7		-10	55
12105		47.77	11.97	48	40.7		-10	55
12125		47.94	11.97	48	40.7		-10	55
12145		48.23	11.97	48	40.7		-10	55
12150		48.23	11.97	51	40.7		-10	55
12165		48.27	11.97	51	40.7		-10	55
12185		48.55	11.97	51	40.7		-10	55
12205		48.78	11.97	51	40.7		-10	55
12210		48.78	11.97	51	40.7		-10	55
12225		48.73	11.97	51	40.7		-10	55
12245		49.06	11.97	51	40.7		-10	55
12265		49.2	11.97	51	40.7		-10	55
12275		49.2	11.97	52	40.7		-10	55
12285		49.29	11.97	52	40.7		-10	55
12305		49.44	11.97	52	40.7		-10	55
12325		49.61	11.97	52	40.7		-10	55
12335		49.61	11.97	52	40.7		-10	55
12345		49.78	11.97	52	40.7		-10	55
12365		49.92	11.97	52	40.7		-10	55
12385		50.01	11.97	52	40.7		-10	55
12400		50.01	11.97	53	40.7		-10	55
12405		50.19	11.97	53	40.7		-10	55
12425		50.2	11.97	53	40.7		-10	55
12445		50.33	11.97	53	40.7		-10	55
12460		50.33	11.97	53	40.7		-10	55
12465		50.34	11.97	53	40.7		-10	55
12485		50.45	11.97	53	40.7		-10	55
12505		50.52	11.97	53	40.7		-10	55
12525		50.84	12.08	53	40.7		-10	55
12545		50.62	12.08	53	40.7		-10	55
12565		50.68	12.08	53	40.7		-10	55
12585		50.91	12.08	53	40.7		-10	55
12605		50.83	12.08	53	40.7		-10	55
12625		50.87	12.08	53	40.7		-10	55
12645		50.73	12.08	53	40.7		-10	55
12650		50.73	12.08	53	40.7		-10	55
12665		50.75	12.08	53	40.7		-10	55
12685		50.69	12.08	53	40.7		-10	55
12705		50.77	12.08	53	40.7		-10	55
12710		50.77	12.08	53	40.7		-10	55
12725		50.77	12.08	53	40.7		-10	55
12745		50.5	12.08	53	40.7		-10	55
12765		50.49	12.08	53	40.7		-10	55
12775		50.49	12.08	54	40.7		-10	55
12785		50.51	12.08	54	40.7		-10	55
12805		50.24	12.08	54	40.7		-10	55
12825		50.09	12.08	54	40.7		-10	55
12835		50.09	12.08	54	40.7		-10	55
12845		50.04	12.08	54	40.7		-10	55
12865		49.78	12.08	54	40.7		-10	55
12885		49.6	12.08	54	40.7		-10	55
12900		49.6	12.08	54	40.7		-10	55
12905		49.26	12.08	54	40.7		-10	55
12925		49.02	12.08	54	40.7		-10	55
12945		49.04	12.08	54	40.7		-10	55
12960		49.04	12.08	54	40.7		-10	55
12965		48.77	12.08	54	40.7		-10	55
12985		48.54	12.08	54	40.7		-10	55
13005		48.33	12.08	54	40.7		-10	55
13020		48.33	12.08	54	40.7		-10	55
13025		48.09	12.08	54	40.7		-10	55
13045		47.81	12.08	54	40.7		-10	55
13065		47.56	12.08	54	40.7		-10	55
13085		47.37	12.1	54	40.7		-10	55
13105		47.17	12.1	54	40.7		-10	55
13125		46.74	12.1	54	40.7		-10	55
13145		46.64	12.1	54	40.7		-10	55
13150		46.64	12.1	54	40.7		-10	55
13165		46.54	12.1	54	40.7		-10	55
13185		46.44	12.1	54	40.7		-10	55
13205		46.03	12.1	54	40.7		-10	55
13210		46.03	12.1	54	40.7		-10	55
13225		45.83	12.1	54	40.7		-10	55
13245		45.74	12.1	54	40.7		-10	55
13265		45.37	12.1	54	40.7		-10	55
13275		45.37	12.1	54	40.7		-10	55
13285		45.27	12.1	54	40.7		-10	55
13305		45.16	12.1	54	40.7		-10	55
13325		44.75	12.1	54	40.7		-10	55
13335		44.75	12.1	54	40.7		-10	55
13345		44.72	12.1	54	40.7		-10	55
13365		44.53	12.1	54	40.7		-10	55
13385		44.36	12.1	54	40.7		-10	55
13395		44.36	12.1	54	40.7		-10	55
13405		44.23	12.1	54	40.7		-10	55
13425		44.05	12.1	54	40.7		-10	55
13445		43.77	12.1	54	40.7		-10	55
13460		43.77	12.1	54	40.7		-10	55
13465		43.76	12.1	54	40.7		-10	55
13485		43.63	12.1	54	40.7		-10	55
13505		43.5	12.1	54	40.7		-10	55
13520		43.5	12.1	56	40.7		-10	55
13525		43.24	12.1	56	40.7		-10	55
13545		43.07	12.1	56	40.7		-10	55
13565		42.98	12.1	56	40.7		-10	55
13585		42.79	12.02	56	40.7		-10	55
13605		42.74	12.02	56	40.7		-10	55
13625		42.33	12.02	56	40.7		-10	55
13645		42.21	12.02	56	40.7		-10	55
13665		42.13	12.02	56	40.7		-10	55
13685		42.07	12.02	56	40.7		-10	55
13705		41.9	12.02	56	40.7		-10	55
13710		41.9	12.02	56	40.7		-10	55
13725		41.64	12.02	56	40.7		-10	55
13745		41.63	12.02	56	40.7		-10	55
13765		41.52	12.02	56	40.7		-10	55
13770		41.52	12.02	56	40.7		-10	55
13785		41.45	12.02	56	40.7		-10	55
13805		41.27	12.02	56	40.7		-10	55
13825		41.2	12.02	56	40.7		-10	55
13835		41.2	12.02	56	40.7		-10	55
13845		41.18	12.02	56	40.7		-10	55
13865		41.18	12.02	56	40.7		-10	55
13885		41.07	12.02	56	40.7		-10	55
13895		41.07	12.02	56	40.7		-10	55
13905		41.09	12.02	56	40.7		-10	55
13925		40.98	12.02	56	40.7		-10	55
13945		40.91	12.02	56	40.7		-10	55
13960		40.91	12.02	56	40.7		-10	55
13965		40.91	12.02	56	40.7		-10	55
13985		41	12.02	56	40.7		-10	55
14005		40.97	12.02	56	40.7		-10	55
14020		40.97	12.02	57	40.7		-10	55
14025		40.83	12.02	57	40.7		-10	55
14045		40.88	12.02	57	40.7		-10	55
14065		40.79	12.02	57	40.7		-10	55
14085		40.81	12.38	57	40.7		-10	55
14105		40.83	12.38	57	40.7		-10	55
14125		40.81	12.38	57	40.7		-10	55
14145		40.87	12.38	56	40.7		-10	55
14165		40.99	12.38	56	40.7		-10	55
14185		40.94	12.38	56	40.7		-10	55
14205		40.94	12.38	56	40.7		-10	55
14210		40.94	12.38	56	40.7		-10	55
14225		40.98	12.38	56	40.7		-10	55
14245		40.94	12.38	56	40.7		-10	55
14265		41.1	12.38	56	40.7		-10	55
14270		41.1	12.38	57	40.7		-10	55
14285		41.11	12.38	57	40.7		-10	55
14305		41.37	12.38	57	40.7		-10	55
14325		41.34	12.38	57	40.7		-10	55
14330		41.34	12.38	57	40.7		-10	55
14345		41.39	12.38	57	40.7		-10	55
14365		41.46	12.38	57	40.7		-10	55
14385		41.72	12.38	57	40.7		-10	55
14395		41.72	12.38	56	40.7		-10	55
14405		41.82	12.38	56	40.7		-10	55
14425		41.92	12.38	56	40.7		-10	55
14445		42.1	12.38	56	40.7		-10	55
14460		42.1	12.38	56	40.7		-10	55
14465		42.2	12.38	56	40.7		-10	55
14485		42.53	12.38	56	40.7		-10	55
14505		42.62	12.38	56	40.7		-10	55
14520		42.62	12.38	57	40.7		-10	55
14525		42.89	12.38	57	40.7		-10	55
14545		43.13	12.38	57	40.7		-10	55
14565		43.23	12.38	57	40.7		-10	55
14585		43.23	12.05	57	40.7		-10	55
14605		43.67	12.05	57	40.7		-10	55
14625		43.77	12.05	57	40.7		-10	55
14645		43.91	12.05	56	40.7		-10	55
14665		44.14	12.05	56	40.7		-10	55
14685		44.32	12.05	56	40.7		-10	55
14705		44.71	12.05	56	40.7		-10	55
14725		44.77	12.05	56	40.7		-10	55
14745		44.92	12.05	56	40.7		-10	55
14765		45.21	12.05	56	40.7		-10	55
14770		45.21	12.05	57	40.7		-10	55
14785		45.42	12.05	57	40.7		-10	55
14805		45.61	12.05	57	40.7		-10	55
14825		45.69	12.05	57	40.7		-10	55
14830		45.69	12.05	57	40.7		-10	55
14845		45.99	12.05	57	40.7		-10	55
14865		46.29	12.05	57	40.7		-10	55
14885		46.37	12.05	57	40.7		-10	55
14895		46.37	12.05	57	40.7		-10	55
14905		46.6	12.05	57	40.7		-10	55
14925		46.75	12.05	57	40.7		-10	55
14945		46.9	12.05	57	40.7		-10	55
14955		46.9	12.05	57	40.7		-10	55
14965		47.26	12.05	57	40.7		-10	55
14985		47.33	12.05	57	40.7		-10	55
15005		47.6	12.05	57	40.7		-10	55
15020		47.6	12.05	56	40.7		-10	55
15025		47.71	12.05	56	40.7		-10	55
15045		47.83	12.05	56	40.7		-10	55
15065		48.09	12.05	56	40.7		-10	55
15080		48.09	12.05	56	40.7		-10	55
15085		48.55	12.05	56	40.7		-10	55
15105		48.34	12.05	56	40.7		-10	55
15125		48.44	12.05	56	40.7		-10	55
15145		48.76	12.17	56	40.7		-10	55
15165		48.98	12.17	56	40.7		-10	55
15185		49.18	12.17	56	40.7		-10	55
15205		49.37	12.17	56	40.7		-10	55
15225		49.38	12.17	56	40.7		-10	55
15245		49.57	12.17	56	40.7		-10	55
15265		49.84	12.17	56	40.7		-10	55
15270		49.84	12.17	56	40.7		-10	55
15285		49.83	12.17	56	40.7		-10	55
15305		49.95	12.17	56	40.7		-10	55
15325		50.05	12.17	56	40.7		-10	55
15330		50.05	12.17	56	40.7		-10	55
15345		50.14	12.17	56	40.7		-10	55
15365		50.33	12.17	56	40.7		-10	55
15385		50.42	12.17	56	40.7		-10	55
15395		50.42	12.17	57	40.7		-10	55
15405		50.46	12.17	57	40.7		-10	55
15425		50.52	12.17	57	40.7		-10	55
15445		50.69	12.17	57	40.7		-10	55
15455		50.69	12.17	57	40.7		-10	55
15465		50.75	12.17	57	40.7		-10	55
15485		50.87	12.17	57	40.7		-10	55
15505		50.8	12.17	57	40.7		-10	55
15520		50.8	12.17	57	40.7		-10	55
15525		50.76	12.17	57	40.7		-10	55
15545		50.79	12.17	57	40.7		-10	55
15565		50.86	12.17	57	40.7		-10	55
15580		50.86	12.17	57	40.7		-10	55
15585		50.75	12.17	57	40.7		-10	55
15605		50.84	12.17	57	40.7		-10	55
15625		50.64	12.17	57	40.7		-10	55
15645		50.61	12.28	57	40.7		-10	55
15665		50.6	12.28	57	40.7		-10	55
15685		50.43	12.28	57	40.7		-10	55
15705		50.44	12.28	57	40.7		-10	55
15725		50.23	12.28	57	40.7		-10	55
15745		50.08	12.28	57	40.7		-10	55
15765		49.88	12.28	57	40.7		-10	55
15770		49.88	12.28	57	40.7		-10	55
15785		49.8	12.28	57	40.7		-10	55
15805		49.54	12.28	57	40.7		-10	55
15825		49.21	12.28	57	40.7		-10	55
15830		49.21	12.28	57	40.7		-10	55
15845		49.21	12.28	57	40.7		-10	55
15865		48.94	12.28	57	40.7		-10	55
15885		48.81	12.28	57	40.7		-10	55
15895		48.81	12.28	56	40.7		-10	55
15905		48.4	12.28	56	40.7		-10	55
15925		48.15	12.28	56	40.7		-10	55
15945		47.99	12.28	56	40.7		-10	55
15955		47.99	12.28	56	40.7		-10	55
15965		47.93	12.28	56	40.7		-10	55
15985		47.66	12.28	56	40.7		-10	55
16005		47.4	12.28	56	40.7		-10	55
16015		47.4	12.28	57	40.7		-10	55
16025		47.1	12.28	57	40.7		-10	55
16045		46.95	12.28	57	40.7		-10	55
16065		46.62	12.28	57	40.7		-10	55
16080		46.62	12.28	57	40.7		-10	55
16085		46.39	12.28	57	40.7		-10	55
16105		46.24	12.28	57	40.7		-10	55
16125		46.17	12.28	57	40.7		-10	55
16140		46.17	12.28	56	40.7		-10	55
16145		45.88	12.28	56	40.7		-10	55
16165		45.64	12.28	56	40.7		-10	55
16185		45.52	12.28	56	40.7		-10	55
16205		45.32	12.48	56	40.7		-10	55
16225		45.18	12.48	56	40.7		-10	55
16245		44.93	12.48	56	40.7		-10	55
16265		44.73	12.48	57	40.7		-10	55
16285		44.56	12.48	57	40.7		-10	55
16305		44.42	12.48	57	40.7		-10	55
16325		44.22	12.48	57	40.7		-10	55
16330		44.22	12.48	57	40.7		-10	55
16345		44.04	12.48	57	40.7		-10	55
16365		43.88	12.48	57	40.7		-10	55
16385		43.7	12.48	57	40.7		-10	55
16390		43.7	12.48	57	40.7		-10	55
16405		43.55	12.48	57	40.7		-10	55
16425		43.49	12.48	57	40.7		-10	55
16445		43.22	12.48	57	40.7		-10	55
16455		43.22	12.48	57	40.7		-10	55
16465		43.12	12.48	57	40.7		-10	55
16485		42.89	12.48	57	40.7		-10	55
16505		42.85	12.48	57	40.7		-10	55
16515		42.85	12.48	56	40.7		-10	55
16525		42.57	12.48	56	40.7		-10	55
16545		42.52	12.48	56	40.7		-10	55
16565		42.22	12.48	56	40.7		-10	55
16580		42.22	12.48	56	40.7		-10	55
16585		42.07	12.48	56	40.7		-10	55
16605		42	12.48	56	40.7		-10	55
16625		41.87	12.48	56	40.7		-10	55
16640		41.87	12.48	56	40.7		-10	55
16645		41.72	12.48	56	40.7		-10	55
16665		41.63	12.48	56	40.7		-10	55
16685		41.44	12.48	56	40.7		-10	55
16705		41.41	12.6	56	40.7		-10	55
16725		41.34	12.6	56	40.7		-10	55
16745		41.29	12.6	56	40.7		-10	55
16765		41.24	12.6	57	40.7		-10	55
16785		41.09	12.6	57	40.7		-10	55
16805		41.11	12.6	57	40.7		-10	55
16825		41.01	12.6	57	40.7		-10	55
16830		41.01	12.6	57	40.7		-10	55
16845		40.98	12.6	57	40.7		-10	55
16865		41.07	12.6	57	40.7		-10	55
16885		41.01	12.6	57	40.7		-10	55
16890		41.01	12.6	57	40.7		-10	55
16905		40.87	12.6	57	40.7		-10	55
16925		40.75	12.6	57	40.7		-10	55
16945		40.91	12.6	57	40.7		-10	55
16955		40.91	12.6	57	40.7		-10	55
16965		40.91	12.6	57	40.7		-10	55
16985		40.8	12.6	57	40.7		-10	55
17005		40.87	12.6	57	40.7		-10	55
17015		40.87	12.6	56	40.7		-10	55
17025		40.88	12.6	56	40.7		-10	55
17045		40.93	12.6	56	40.7		-10	55
17065		40.8	12.6	56	40.7		-10	55
17080		40.8	12.6	56	40.7		-10	55
17085		40.98	12.6	56	40.7		-10	55
17105		40.96	12.6	56	40.7		-10	55
17125		40.92	12.6	56	40.7		-10	55
17140		40.92	12.6	57	40.7		-10	55
17145		40.91	12.6	57	40.7		-10	55
17165		41.07	12.6	57	40.7		-10	55
17185		41.14	12.6	57	40.7		-10	55
17205		41.2	12.46	57	40.7		-10	55
17225		41.3	12.46	57	40.7		-10	55
17245		41.38	12.46	57	40.7		-10	55
17265		41.54	12.46	56	40.7		-10	55
17285		41.72	12.46	56	40.7		-10	55
17305		41.74	12.46	56	40.7		-10	55
17325		42.07	12.46	56	40.7		-10	55
17345		42.11	12.46	56	40.7		-10	55
17365		42.25	12.46	56	40.7		-10	55
17385		42.45	12.46	56	40.7		-10	55
17390		42.45	12.46	57	40.7		-10	55
17405		42.86	12.46	57	40.7		-10	55
17425		42.96	12.46	57	40.7		-10	55
17445		43.12	12.46	57	40.7		-10	55
17450		43.12	12.46	57	40.7		-10	55
17465		43.3	12.46	57	40.7		-10	55
17485		43.67	12.46	57	40.7		-10	55
17505		43.69	12.46	57	40.7		-10	55
17515		43.69	12.46	56	40.7		-10	55
17525		43.92	12.46	56	40.7		-10	55
17545		44.12	12.46	56	40.7		-10	55
17565		44.33	12.46	56	40.7		-10	55
17575		44.33	12.46	56	40.7		-10	55
17585		44.48	12.46	56	40.7		-10	55
17605		44.67	12.46	56	40.7		-10	55
17625		45.21	12.46	56	40.7		-10	55
17640		45.21	12.46	56	40.7		-10	55
17645		45.14	12.46	56	40.7		-10	55
17665		45.41	12.46	56	40.7		-10	55
17685		45.6	12.46	56	40.7		-10	55
17700		45.6	12.46	56	40.7		-10	55
17705		45.69	12.46	56	40.7		-10	55
17725		46.07	12.46	56	40.7		-10	55
17745		46.28	12.46	56	40.7		-10	55
17765		46.38	12.38	56	40.7		-10	55
17785		46.61	12.38	56	40.7		-10	55
17805		46.71	12.38	56	40.7		-10	55
17825		46.95	12.38	56	40.7		-10	55
17845		47.11	12.38	56	40.7		-10	55
17865		47.41	12.38	56	40.7		-10	55
17885		47.53	12.38	56	40.7		-10	55
17890		47.53	12.38	57	40.7		-10	55
17905		47.62	12.38	57	40.7		-10	55
17925		47.91	12.38	57	40.7		-10	55
17945		47.95	12.38	57	40.7		-10	55
17950		47.95	12.38	57	40.7		-10	55
17965		48.24	12.38	57	40.7		-10	55
17985		48.39	12.38	57	40.7		-10	55
18005		48.56	12.38	57	40.7		-10	55
18015		48.56	12.38	56	40.7		-10	55
18025		48.7	12.38	56	40.7		-10	55
18045		48.85	12.38	56	40.7		-10	55
18065		49.16	12.38	56	40.7		-10	55
18075		49.16	12.38	56	40.7		-10	55
18085		49.26	12.38	56	40.7		-10	55
18105		49.35	12.38	56	40.7		-10	55
18125		49.48	12.38	56	40.7		-10	55
18140		49.48	12.38	56	40.7		-10	55
18145		49.73	12.38	56	40.7		-10	55
18165		49.91	12.38	56	40.7		-10	55
18185		49.95	12.38	56	40.7		-10	55
18200		49.95	12.38	56	40.7		-10	55
18205		50.02	12.38	56	40.7		-10	55
18225		50.14	12.38	56	40.7		-10	55
18245		50.24	12.38	56	40.7		-10	55
18265		50.34	12.65	57	40.7		-10	55
18285		50.38	12.65	57	40.7		-10	55
18305		50.41	12.65	57	40.7		-10	55
18325		50.58	12.65	57	40.7		-10	55
18345		50.55	12.65	57	40.7		-10	55
18365		50.55	12.65	57	40.7		-10	55
18385		50.73	12.65	57	40.7		-10	55
18390		50.73	12.65	57	40.7		-10	55
18405		50.77	12.65	57	40.7		-10	55
18425		50.71	12.65	57	40.7		-10	55
18445		50.7	12.65	57	40.7		-10	55
18450		50.7	12.65	57	40.7		-10	55
18465		50.74	12.65	57	40.7		-10	55
18485		50.55	12.65	57	40.7		-10	55
18505		50.64	12.65	57	40.7		-10	55
18515		50.64	12.65	56	40.7		-10	55
18525		50.6	12.65	56	40.7		-10	55
18545		50.67	12.65	56	40.7		-10	55
18565		50.37	12.65	56	40.7		-10	55
18575		50.37	12.65	56	40.7		-10	55
18585		50.41	12.65	56	40.7		-10	55
18605		50.36	12.65	56	40.7		-10	55
18625		50.19	12.65	56	40.7		-10	55
18635		50.19	12.65	57	40.7		-10	55
18645		49.96	12.65	57	40.7		-10	55
18665		50.01	12.65	57	40.7		-10	55
18685		49.73	12.65	57	40.7		-10	55
18700		49.73	12.65	57	40.7		-10	55
18705		49.7	12.65	57	40.7		-10	55
18725		49.47	12.65	57	40.7		-10	55
18745		49.24	12.65	57	40.7		-10	55
18765		49.14	12.4	58	40.7		-10	55
18785		48.76	12.4	58	40.7		-10	55
18805		48.61	12.4	58	40.7		-10	55
18825		48.37	12.4	58	40.7		-10	55
18845		48.31	12.4	58	40.7		-10	55
18865		47.85	12.4	58	40.7		-10	55
18885		47.82	12.4	58	40.7		-10	55
18905		47.71	12.4	58	40.7		-10	55
18925		47.37	12.4	58	40.7		-10	55
18945		47.16	12.4	58	40.7		-10	55
18950		47.16	12.4	58	40.7		-10	55
18965		46.86	12.4	58	40.7		-10	55
18985		46.6	12.4	58	40.7		-10	55
19005		46.35	12.4	58	40.7		-10	55
19010		46.35	12.4	58	40.7		-10	55
19025		46.35	12.4	58	40.7		-10	55
19045		46.03	12.4	58	40.7		-10	55
19065		45.79	12.4	58	40.7		-10	55
19075		45.79	12.4	58	40.7		-10	55
19085		45.58	12.4	58	40.7		-10	55
19105		45.47	12.4	58	40.7		-10	55
19125		45.27	12.4	58	40.7		-10	55
19135		45.27	12.4	59	40.7		-10	55
19145		45.12	12.4	59	40.7		-10	55
19165		44.93	12.4	59	40.7		-10	55
19185		44.61	12.4	59	40.7		-10	55
19200		44.61	12.4	59	40.7		-10	55
19205		44.6	12.4	59	40.7		-10	55
19225		44.37	12.4	59	40.7		-10	55
19245		44.19	12.4	59	40.7		-10	55
19260		44.19	12.4	59	40.7		-10	55
19265		44.08	12.4	59	40.7		-10	55
19285		43.84	12.4	59	40.7		-10	55
19305		43.72	12.4	59	40.7		-10	55
19325		43.51	12.51	59	40.7		-10	55
19345		43.41	12.51	59	40.7		-10	55
19365		43.27	12.51	59	40.7		-10	55
19385		43.17	12.51	59	40.7		-10	55
19405		42.96	12.51	59	40.7		-10	55
19425		42.76	12.51	59	40.7		-10	55
19445		42.51	12.51	59	40.7		-10	55
19450		42.51	12.51	59	40.7		-10	55
19465		42.32	12.51	59	40.7		-10	55
19485		42.25	12.51	59	40.7		-10	55
19505		42.15	12.51	59	40.7		-10	55
19510		42.15	12.51	59	40.7		-10	55
19525		42	12.51	59	40.7		-10	55
19545		41.8	12.51	59	40.7		-10	55
19565		41.63	12.51	59	40.7		-10	55
19575		41.63	12.51	59	40.7		-10	55
19585		41.56	12.51	59	40.7		-10	55
19605		41.46	12.51	59	40.7		-10	55
19625		41.25	12.51	59	40.7		-10	55
19635		41.25	12.51	59	40.7		-10	55
19645		41.17	12.51	59	40.7		-10	55
19665		41.19	12.51	59	40.7		-10	55
19685		41.25	12.51	59	40.7		-10	55
19700		41.25	12.51	59	40.7		-10	55
19705		41.08	12.51	59	40.7		-10	55
19725		41.06	12.51	59	40.7		-10	55
19745		40.91	12.51	59	40.7		-10	55
19760		40.91	12.51	58	40.7		-10	55
19765		40.9	12.51	58	40.7		-10	55
19785		40.93	12.51	58	40.7		-10	55
19805		40.93	12.51	58	40.7		-10	55
19825		40.82	12.55	58	40.7		-10	55
19845		40.78	12.55	58	40.7		-10	55
19865		40.82	12.55	58	40.7		-10	55
19885		40.82	12.55	59	40.7		-10	55
19905		40.75	12.55	59	40.7		-10	55
19925		40.84	12.55	59	40.7		-10	55
19945		40.84	12.55	59	40.7		-10	55
19950		40.84	12.55	59	40.7		-10	55
19965		40.79	12.55	59	40.7		-10	55
19985		40.9	12.55	59	40.7		-10	55
20005		41	12.55	59	40.7		-10	55
20010		41	12.55	59	40.7		-10	55
20025		41.06	12.55	59	40.7		-10	55
20045		41.09	12.55	59	40.7		-10	55
20065		41.2	12.55	59	40.7		-10	55
20075		41.2	12.55	59	40.7		-10	55
20085		41.26	12.55	59	40.7		-10	55
20105		41.47	12.55	59	40.7		-10	55
20125		41.54	12.55	59	40.7		-10	55
20135		41.54	12.55	59	40.7		-10	55
20145		41.74	12.55	59	40.7		-10	55
20165		41.82	12.55	59	40.7		-10	55
20185		41.92	12.55	59	40.7		-10	55
20195		41.92	12.55	59	40.7		-10	55
20205		42.13	12.55	59	40.7		-10	55
20225		42.39	12.55	59	40.7		-10	55
20245		42.44	12.55	59	40.7		-10	55
20260		42.44	12.55	59	40.7		-10	55
20265		42.64	12.55	59	40.7		-10	55
20285		42.89	12.55	59	40.7		-10	55
20305		43.1	12.55	59	40.7		-10	55
20320		43.1	12.55	59	40.7		-10	55
20325		43.43	12.55	59	40.7		-10	55
20345		43.6	12.55	59	40.7		-10	55
20365		43.67	12.55	59	40.7		-10	55
20385		43.89	12.68	58	40.7		-10	55
20405		44.21	12.68	58	40.7		-10	55
20425		44.38	12.68	58	40.7		-10	55
20445		44.54	12.68	58	40.7		-10	55
20465		44.78	12.68	58	40.7		-10	55
20485		45.06	12.68	58	40.7		-10	55
20505		45.21	12.68	58	40.7		-10	55
20510		45.21	12.68	59	40.7		-10	55
20525		45.37	12.68	59	40.7		-10	55
20545		45.69	12.68	59	40.7		-10	55
20565		45.73	12.68	59	40.7		-10	55
20570		45.73	12.68	59	40.7		-10	55
20585		46.02	12.68	59	40.7		-10	55
20605		46.28	12.68	59	40.7		-10	55
20625		46.36	12.68	59	40.7		-10	55
20635		46.36	12.68	59	40.7		-10	55
20645		46.61	12.68	59	40.7		-10	55
20665		46.73	12.68	59	40.7		-10	55
20685		47.08	12.68	59	40.7		-10	55
20695		47.08	12.68	59	40.7		-10	55
20705		47.33	12.68	59	40.7		-10	55
20725		47.26	12.68	59	40.7		-10	55
20745		47.61	12.68	59	40.7		-10	55
20760		47.61	12.68	58	40.7		-10	55
20765		47.68	12.68	58	40.7		-10	55
20785		47.87	12.68	58	40.7		-10	55
20805		48.08	12.68	58	40.7		-10	55
20820		48.08	12.68	58	40.7		-10	55
20825		48.31	12.68	58	40.7		-10	55
20845		48.41	12.68	58	40.7		-10	55
20865		48.63	12.68	58	40.7		-10	55
20885		48.81	12.69	59	40.7		-10	55
20905		49.01	12.69	59	40.7		-10	55
20925		49.08	12.69	59	40.7		-10	55
20945		49.35	12.69	59	40.7		-10	55
20965		49.4	12.69	59	40.7		-10	55
20985		49.5	12.69	59	40.7		-10	55
21005		49.71	12.69	59	40.7		-10	55
21010		49.71	12.69	59	40.7		-10	55
21025		49.74	12.69	59	40.7		-10	55
21045		49.95	12.69	59	40.7		-10	55
21065		50.14	12.69	59	40.7		-10	55
21070		50.14	12.69	59	40.7		-10	55
21085		50.19	12.69	59	40.7		-10	55
21105		50.29	12.69	59	40.7		-10	55
21125		50.18	12.69	59	40.7		-10	55
21135		50.18	12.69	58	40.7		-10	55
21145		50.54	12.69	58	40.7		-10	55
21165		50.37	12.69	58	40.7		-10	55
21185		50.67	12.69	58	40.7		-10	55
21195		50.67	12.69	58	40.7		-10	55
21205		50.68	12.69	58	40.7		-10	55
21225		50.55	12.69	58	40.7		-10	55
21245		50.45	12.69	58	40.7		-10	55
21260		50.45	12.69	58	40.7		-10	55
21265		50.55	12.69	58	40.7		-10	55
21285		50.63	12.69	58	40.7		-10	55
21305		50.76	12.69	58	40.7		-10	55
21320		50.76	12.69	58	40.7		-10	55
21325		50.71	12.69	58	40.7		-10	55
21345		50.71	12.69	58	40.7		-10	55
21365		50.46	12.69	58	40.7		-10	55
21385		50.54	12.71	59	40.7		-10	55
21405		50.5	12.71	59	40.7		-10	55
21425		50.55	12.71	59	40.7		-10	55
21445		50.28	12.71	59	40.7		-10	55
21465		50.27	12.71	59	40.7		-10	55
21485		50.05	12.71	59	40.7		-10	55
21505		49.94	12.71	59	40.7		-10	55
21510		49.94	12.71	59	40.7		-10	55
21525		49.95	12.71	59	40.7		-10	55
21545		49.65	12.71	59	40.7		-10	55
21565		49.35	12.71	59	40.7		-10	55
21570		49.35	12.71	59	40.7		-10	55
21585		49.43	12.71	59	40.7		-10	55
21605		49.11	12.71	59	40.7		-10	55
21625		48.82	12.71	59	40.7		-10	55
21630		48.82	12.71	59	40.7		-10	55
21645		48.66	12.71	59	40.7		-10	55
21665		48.49	12.71	59	40.7		-10	55
21685		48.19	12.71	59	40.7		-10	55
21695		48.19	12.71	59	40.7		-10	55
21705		48.04	12.71	59	40.7		-10	55
21725		47.85	12.71	59	40.7		-10	55
21745		47.56	12.71	59	40.7		-10	55
21755		47.56	12.71	59	40.7		-10	55
21765		47.33	12.71	59	40.7		-10	55
21785		47.11	12.71	59	40.7		-10	55
21805		46.97	12.71	59	40.7		-10	55
21820		46.97	12.71	59	40.7		-10	55
21825		46.7	12.71	59	40.7		-10	55
21845		46.52	12.71	59	40.7		-10	55
21865		46.34	12.71	59	40.7		-10	55
21880		46.34	12.71	59	40.7		-10	55
21885		46.08	12.71	59	40.7		-10	55
21905		45.87	12.71	59	40.7		-10	55
21925		45.66	12.71	59	40.7		-10	55
21945		45.52	12.73	59	40.7		-10	55
21965		45.33	12.73	59	40.7		-10	55
21985		45.11	12.73	59	40.7		-10	55
22005		44.87	12.73	59	40.7		-10	55
22025		44.75	12.73	59	40.7		-10	55
22045		44.52	12.73	59	40.7		-10	55
22065		44.49	12.73	59	40.7		-10	55
22070		44.49	12.73	59	40.7		-10	55
22085		44.19	12.73	59	40.7		-10	55
22105		44.16	12.73	59	40.7		-10	55
22125		43.91	12.73	59	40.7		-10	55
22130		43.91	12.73	59	40.7		-10	55
22145		43.79	12.73	59	40.7		-10	55
22165		43.54	12.73	59	40.7		-10	55
22185		43.36	12.73	59	40.7		-10	55
22195		43.36	12.73	59	40.7		-10	55
22205		43.31	12.73	59	40.7		-10	55
22225		43.05	12.73	59	40.7		-10	55
22245		43	12.73	59	40.7		-10	55
22255		43	12.73	59	40.7		-10	55
22265		42.84	12.73	59	40.7		-10	55
22285		42.64	12.73	59	40.7		-10	55
22305		42.58	12.73	59	40.7		-10	55
22320		42.58	12.73	59	40.7		-10	55
22325		42.36	12.73	59	40.7		-10	55
22345		42.22	12.73	59	40.7		-10	55
22365		42.05	12.73	59	40.7		-10	55
22380		42.05	12.73	58	40.7		-10	55
22385		41.81	12.73	58	40.7		-10	55
22405		41.74	12.73	58	40.7		-10	55
22425		41.62	12.73	58	40.7		-10	55
22445		41.55	12.65	58	40.7		-10	55
22465		41.44	12.65	58	40.7		-10	55
22485		41.37	12.65	58	40.7		-10	55
22505		41.24	12.65	59	40.7		-10	55
22525		41.14	12.65	59	40.7		-10	55
22545		41.04	12.65	59	40.7		-10	55
22565		40.97	12.65	59	40.7		-10	55
22570		40.97	12.65	59	40.7		-10	55
22585		41.01	12.65	59	40.7		-10	55
22605		41.04	12.65	59	40.7		-10	55
22625		40.93	12.65	59	40.7		-10	55
22635		40.93	12.65	59	40.7		-10	55
22645		40.81	12.65	59	40.7		-10	55
22665		40.89	12.65	59	40.7		-10	55
22685		40.9	12.65	59	40.7		-10	55
22695		40.9	12.65	59	40.7		-10	55
22705		40.78	12.65	59	40.7		-10	55
22725		40.86	12.65	59	40.7		-10	55
22745		40.89	12.65	59	40.7		-10	55
22755		40.89	12.65	58	40.7		-10	55
22765		40.85	12.65	58	40.7		-10	55
22785		40.94	12.65	58	40.7		-10	55
22805		40.99	12.65	58	40.7		-10	55
22820		40.99	12.65	58	40.7		-10	55
22825		40.9	12.65	58	40.7		-10	55
22845		40.95	12.65	58	40.7		-10	55
22865		41.07	12.65	58	40.7		-10	55
22880		41.07	12.65	59	40.7		-10	55
22885		41.42	12.65	59	40.7		-10	55
22905		41.22	12.65	59	40.7		-10	55
22925		41.41	12.65	59	40.7		-10	55
22940		41.41	12.65	59	40.7		-10	55
22945		41.5	12.65	59	40.7		-10	55
22965		41.63	12.65	59	40.7		-10	55
22985		41.88	12.65	59	40.7		-10	55
23005		42.02	12.73	69	40.7		-10	55
23025		42.17	12.73	69	40.7		-10	55
23045		42.38	12.73	69	40.7		-10	55
23065		42.57	12.73	69	40.7		-10	55
23070		42.57	12.73	69	40.7		-10	55
23085		42.74	12.73	69	40.7		-10	55
23105		42.89	12.73	69	40.7		-10	55
23125		43.02	12.73	69	40.7		-10	55
23130		43.02	12.73	70	40.7		-10	55
23145		43.23	12.73	70	40.7		-10	55
23165		43.53	12.73	70	40.7		-10	55
23185		43.71	12.73	70	40.7		-10	55
23190		43.71	12.73	70	40.7		-10	55
23205		43.86	12.73	70	40.7		-10	55
23225		44.1	12.73	70	40.7		-10	55
23245		44.22	12.73	70	40.7		-10	55
23255		44.22	12.73	70	40.7		-10	55
23265		44.62	12.73	70	40.7		-10	55
23285		44.74	12.73	70	40.7		-10	55
23305		44.85	12.73	70	40.7		-10	55
23315		44.85	12.73	70	40.7		-10	55
23325		45.13	12.73	70	40.7		-10	55
23345		45.18	12.73	70	40.7		-10	55
23365		45.63	12.73	70	40.7		-10	55
23380		45.63	12.73	70	40.7		-10	55
23385		45.91	12.73	70	40.7		-10	55
23405		45.88	12.73	70	40.7		-10	55
23425		46.23	12.73	70	40.7		-10	55
23440		46.23	12.73	70	40.7		-10	55
23445		46.38	12.73	70	40.7		-10	55
23465		46.36	12.73	70	40.7		-10	55
23485		46.71	12.73	70	40.7		-10	55
23505		47.03	12.71	70	40.7		-10	55
23525		47.14	12.71	70	40.7		-10	55
23545		47.42	12.71	70	40.7		-10	55
23565		47.48	12.71	70	40.7		-10	55
23585		47.75	12.71	70	40.7		-10	55
23605		47.87	12.71	70	40.7		-10	55
23625		48.27	12.71	70	40.7		-10	55
23630		48.27	12.71	70	40.7		-10	55
23645		48.18	12.71	70	40.7		-10	55
23665		48.52	12.71	70	40.7		-10	55
23685		48.6	12.71	70	40.7		-10	55
23690		48.6	12.71	70	40.7		-10	55
23705		49.01	12.71	70	40.7		-10	55
23725		49.07	12.71	70	40.7		-10	55
23745		49.16	12.71	70	40.7		-10	55
23755		49.16	12.71	70	40.7		-10	55
23765		49.28	12.71	70	40.7		-10	55
23785		49.46	12.71	70	40.7		-10	55
23805		49.67	12.71	70	40.7		-10	55
23815		49.67	12.71	70	40.7		-10	55
23825		49.7	12.71	70	40.7		-10	55
23845		49.82	12.71	70	40.7		-10	55
23865		50.01	12.71	70	40.7		-10	55
23880		50.01	12.71	70	40.7		-10	55
23885		50.01	12.71	70	40.7		-10	55
23905		50.19	12.71	70	40.7		-10	55
23925		50.26	12.71	70	40.7		-10	55
23940		50.26	12.71	70	40.7		-10	55
23945		50.27	12.71	70	40.7		-10	55
23965		50.4	12.71	70	40.7		-10	55
23985		50.48	12.71	70	40.7		-10	55
24005		50.4	12.79	70	40.7		-10	55
24025		50.68	12.79	70	40.7		-10	55
24045		50.54	12.79	70	40.7		-10	55
24065		50.6	12.79	70	40.7		-10	55
24085		50.55	12.79	70	40.7		-10	55
24105		50.64	12.79	70	40.7		-10	55
24125		50.66	12.79	70	40.7		-10	55
24130		50.66	12.79	70	40.7		-10	55
24145		50.66	12.79	70	40.7		-10	55
24165		50.59	12.79	70	40.7		-10	55
24185		50.6	12.79	70	40.7		-10	55
24190		50.6	12.79	70	40.7		-10	55
24205		50.62	12.79	70	40.7		-10	55
24225		50.36	12.79	70	40.7		-10	55
24245		50.45	12.79	70	40.7		-10	55
24250		50.45	12.79	70	40.7		-10	55
24265		50.2	12.79	70	40.7		-10	55
24285		50.09	12.79	70	40.7		-10	55
24305		50.2	12.79	70	40.7		-10	55
24315		50.2	12.79	70	40.7		-10	55
24325		50.03	12.79	70	40.7		-10	55
24345		49.97	12.79	70	40.7		-10	55
24365		49.7	12.79	70	40.7		-10	55
24380		49.7	12.79	70	40.7		-10	55
24385		49.64	12.79	70	40.7		-10	55
24405		49.45	12.79	70	40.7		-10	55
24425		49.09	12.79	70	40.7		-10	55
24440		49.09	12.79	70	40.7		-10	55
24445		49.16	12.79	70	40.7		-10	55
24465		48.85	12.79	70	40.7		-10	55
24485		48.57	12.79	70	40.7		-10	55
24500		48.57	12.79	70	40.7		-10	55
24505		48.25	12.79	70	40.7		-10	55
24525		48.26	12.79	70	40.7		-10	55
24545		47.95	12.79	70	40.7		-10	55
24565		47.81	12.93	70	40.7		-10	55
24585		47.56	12.93	70	40.7		-10	55
24605		47.31	12.93	70	40.7		-10	55
24625		47.05	12.93	70	40.7		-10	55
24645		46.9	12.93	70	40.7		-10	55
24665		46.6	12.93	70	40.7		-10	55
24685		46.35	12.93	70	40.7		-10	55
24690		46.35	12.93	70	40.7		-10	55
24705		46.38	12.93	70	40.7		-10	55
24725		46.25	12.93	70	40.7		-10	55
24745		45.86	12.93	70	40.7		-10	55
24750		45.86	12.93	70	40.7		-10	55
24765		45.61	12.93	70	40.7		-10	55
24785		45.55	12.93	70	40.7		-10	55
24805		45.26	12.93	70	40.7		-10	55
24815		45.26	12.93	70	40.7		-10	55
24825		45.17	12.93	70	40.7		-10	55
24845		44.96	12.93	70	40.7		-10	55
24865		44.7	12.93	70	40.7		-10	55
24875		44.7	12.93	70	40.7		-10	55
24885		44.59	12.93	70	40.7		-10	55
24905		44.36	12.93	70	40.7		-10	55
24925		44.22	12.93	70	40.7		-10	55
24940		44.22	12.93	70	40.7		-10	55
24945		44.21	12.93	70	40.7		-10	55
24965		43.85	12.93	70	40.7		-10	55
24985		43.73	12.93	70	40.7		-10	55
25000		43.73	12.93	70	40.7		-10	55
25005		43.61	12.93	70	40.7		-10	55
25025		43.33	12.93	70	40.7		-10	55
25045		43.19	12.93	70	40.7		-10	55
25065		43.08	12.86	70	40.7		-10	55
25085		42.96	12.86	70	40.7		-10	55
25105		42.7	12.86	70	40.7		-10	55
25125		42.66	12.86	70	40.7		-10	55
25145		42.39	12.86	70	40.7		-10	55
25165		42.3	12.86	70	40.7		-10	55
25185		42.12	12.86	70	40.7		-10	55
25190		42.12	12.86	70	40.7		-10	55
25205		42	12.86	70	40.7		-10	55
25225		41.88	12.86	70	40.7		-10	55
25245		41.76	12.86	70	40.7		-10	55
25250		41.76	12.86	70	40.7		-10	55
25265		41.59	12.86	70	40.7		-10	55
25285		41.38	12.86	70	40.7		-10	55
25305		41.35	12.86	70	40.7		-10	55
25315		41.35	12.86	70	40.7		-10	55
25325		41.2	12.86	70	40.7		-10	55
25345		41.13	12.86	70	40.7		-10	55
25365		41.03	12.86	70	40.7		-10	55
25375		41.03	12.86	70	40.7		-10	55
25385		41.06	12.86	70	40.7		-10	55
25405		41.06	12.86	70	40.7		-10	55
25425		41.02	12.86	70	40.7		-10	55
25440		41.02	12.86	70	40.7		-10	55
25445		40.91	12.86	70	40.7		-10	55
25465		40.85	12.86	70	40.7		-10	55
25485		40.82	12.86	70	40.7		-10	55
25500		40.82	12.86	70	40.7		-10	55
25505		40.79	12.86	70	40.7		-10	55
25525		40.75	12.86	70	40.7		-10	55
25545		40.95	12.86	70	40.7		-10	55
25565		40.77	12.91	70	40.7		-10	55
25585		40.75	12.91	70	40.7		-10	55
25605		40.79	12.91	70	40.7		-10	55
25625		40.8	12.91	70	40.7		-10	55
25645		40.77	12.91	70	40.7		-10	55
25665		40.92	12.91	70	40.7		-10	55
25685		40.8	12.91	70	40.7		-10	55
25690		40.8	12.91	70	40.7		-10	55
25705		41.01	12.91	70	40.7		-10	55
25725		40.84	12.91	70	40.7		-10	55
25745		41.09	12.91	70	40.7		-10	55
25750		41.09	12.91	71	40.7		-10	55
25765		41.01	12.91	71	40.7		-10	55
25785		41.11	12.91	71	40.7		-10	55
25805		41.31	12.91	71	40.7		-10	55
25810		41.31	12.91	71	40.7		-10	55
25825		41.41	12.91	71	40.7		-10	55
25845		41.57	12.91	71	40.7		-10	55
25865		41.8	12.91	71	40.7		-10	55
25875		41.8	12.91	71	40.7		-10	55
25885		41.76	12.91	71	40.7		-10	55
25905		41.85	12.91	71	40.7		-10	55
25925		42.25	12.91	71	40.7		-10	55
25935		42.25	12.91	71	40.7		-10	55
25945		42.29	12.91	71	40.7		-10	55
25965		42.43	12.91	71	40.7		-10	55
25985		42.75	12.91	71	40.7		-10	55
26000		42.75	12.91	71	40.7		-10	55
26005		42.95	12.91	71	40.7		-10	55
26025		43.13	12.91	71	40.7		-10	55
26045		43.37	12.91	71	40.7		-10	55
26060		43.37	12.91	71	40.7		-10	55
26065		43.46	12.91	71	40.7		-10	55
26085		43.7	12.91	71	40.7		-10	55
26105		43.83	12.91	71	40.7		-10	55
26125		44.16	12.74	71	40.7		-10	55
26145		44.11	12.74	71	40.7		-10	55
26165		44.45	12.74	71	40.7		-10	55
26185		44.73	12.74	71	40.7		-10	55
26205		44.9	12.74	71	40.7		-10	55
26225		45.12	12.74	71	40.7		-10	55
26245		45.41	12.74	71	40.7		-10	55
26250		45.41	12.74	72	40.7		-10	55
26265		45.57	12.74	72	40.7		-10	55
26285		45.67	12.74	72	40.7		-10	55
26305		45.81	12.74	72	40.7		-10	55
26310		45.81	12.74	72	40.7		-10	55
26325		46.09	12.74	72	40.7		-10	55
26345		46.29	12.74	72	40.7		-10	55
26365		46.8	12.74	72	40.7		-10	55
26375		46.8	12.74	72	40.7		-10	55
26385		46.64	12.74	72	40.7		-10	55
26405		46.99	12.74	72	40.7		-10	55
26425		47.1	12.74	72	40.7		-10	55
26435		47.1	12.74	72	40.7		-10	55
26445		47.48	12.74	72	40.7		-10	55
26465		47.47	12.74	72	40.7		-10	55
26485		47.65	12.74	72	40.7		-10	55
26500		47.65	12.74	71	40.7		-10	55
26505		47.94	12.74	71	40.7		-10	55
26525		47.95	12.74	71	40.7		-10	55
26545		48.19	12.74	71	40.7		-10	55
26560		48.19	12.74	71	40.7		-10	55
26565		48.43	12.74	71	40.7		-10	55
26585		48.58	12.74	71	40.7		-10	55
26605		48.72	12.74	71	40.7		-10	55
26625		48.98	12.88	71	40.7		-10	55
26645		49.24	12.88	71	40.7		-10	55
26665		49.33	12.88	71	40.7		-10	55
26685		49.37	12.88	71	40.7		-10	55
26705		49.55	12.88	71	40.7		-10	55
26725		49.8	12.88	71	40.7		-10	55
26745		49.88	12.88	71	40.7		-10	55
26750		49.88	12.88	71	40.7		-10	55
26765		49.86	12.88	71	40.7		-10	55
26785		50.08	12.88	71	40.7		-10	55
26805		50.06	12.88	71	40.7		-10	55
26810		50.06	12.88	71	40.7		-10	55
26825		50.15	12.88	71	40.7		-10	55
26845		50.41	12.88	71	40.7		-10	55
26865		50.33	12.88	71	40.7		-10	55
26875		50.33	12.88	71	40.7		-10	55
26885		50.41	12.88	71	40.7		-10	55
26905		50.42	12.88	71	40.7		-10	55
26925		50.47	12.88	71	40.7		-10	55
26935		50.47	12.88	71	40.7		-10	55
26945		50.68	12.88	71	40.7		-10	55
26965		50.51	12.88	71	40.7		-10	55
26985		50.62	12.88	71	40.7		-10	55
27000		50.62	12.88	71	40.7		-10	55
27005		50.81	12.88	71	40.7		-10	55
27025		50.64	12.88	71	40.7		-10	55
27045		50.51	12.88	71	40.7		-10	55
27060		50.51	12.88	71	40.7		-10	55
27065		50.52	12.88	71	40.7		-10	55
27085		50.55	12.88	71	40.7		-10	55
27105		50.52	12.88	71	40.7		-10	55
27120		50.52	12.88	71	40.7		-10	55
27125		50.57	12.88	71	40.7		-10	55
27145		50.32	12.88	71	40.7		-10	55
27165		50.38	12.88	71	40.7		-10	55
27185		50.13	13.04	71	40.7		-10	55
27205		50.22	13.04	71	40.7		-10	55
27225		50.31	13.04	71	40.7		-10	55
27245		49.93	13.04	72	40.7		-10	55
27265		49.79	13.04	72	40.7		-10	55
27285		49.7	13.04	72	40.7		-10	55
27305		49.62	13.04	72	40.7		-10	55
27310		49.62	13.04	72	40.7		-10	55
27325		49.41	13.04	72	40.7		-10	55
27345		49.11	13.04	72	40.7		-10	55
27365		49.03	13.04	72	40.7		-10	55
27370		49.03	13.04	71	40.7		-10	55
27385		48.84	13.04	71	40.7		-10	55
27405		48.4	13.04	71	40.7		-10	55
27425		48.39	13.04	71	40.7		-10	55
27435		48.39	13.04	71	40.7		-10	55
27445		48.09	13.04	71	40.7		-10	55
27465		47.77	13.04	71	40.7		-10	55
27485		47.83	13.04	71	40.7		-10	55
27495		47.83	13.04	71	40.7		-10	55
27505		47.48	13.04	71	40.7		-10	55
27525		47.32	13.04	71	40.7		-10	55
27545		47.05	13.04	71	40.7		-10	55
27560		47.05	13.04	71	40.7		-10	55
27565		46.83	13.04	71	40.7		-10	55
27585		46.54	13.04	71	40.7		-10	55
27605		46.41	13.04	71	40.7		-10	55
27620		46.41	13.04	72	40.7		-10	55
27625		46.25	13.04	72	40.7		-10	55
27645		46	13.04	72	40.7		-10	55
27665		45.87	13.04	72	40.7		-10	55
27685		45.78	12.83	72	40.7		-10	55
27705		45.43	12.83	72	40.7		-10	55
27725		45.17	12.83	72	40.7		-10	55
27745		45.06	12.83	72	40.7		-10	55
27765		44.95	12.83	72	40.7		-10	55
27785		44.66	12.83	72	40.7		-10	55
27805		44.44	12.83	72	40.7		-10	55
27810		44.44	12.83	72	40.7		-10	55
27825		44.46	12.83	72	40.7		-10	55
27845		44.12	12.83	72	40.7		-10	55
27865		44.15	12.83	72	40.7		-10	55
27870		44.15	12.83	72	40.7		-10	55
27885		43.75	12.83	72	40.7		-10	55
27905		43.75	12.83	72	40.7		-10	55
27925		43.66	12.83	72	40.7		-10	55
27935		43.66	12.83	72	40.7		-10	55
27945		43.31	12.83	72	40.7		-10	55
27965		43.23	12.83	72	40.7		-10	55
27985		43.07	12.83	72	40.7		-10	55
27995		43.07	12.83	71	40.7		-10	55
28005		42.98	12.83	71	40.7		-10	55
28025		42.83	12.83	71	40.7		-10	55
28045		42.7	12.83	71	40.7		-10	55
28060		42.7	12.83	71	40.7		-10	55
28065		42.32	12.83	71	40.7		-10	55
28085		42.23	12.83	71	40.7		-10	55
28105		42.15	12.83	71	40.7		-10	55
28120		42.15	12.83	71	40.7		-10	55
28125		42.03	12.83	71	40.7		-10	55
28145		42.01	12.83	71	40.7		-10	55
28165		41.5	12.83	71	40.7		-10	55
28185		41.51	12.99	71	40.7		-10	55
28205		41.48	12.99	71	40.7		-10	55
28225		41.49	12.99	71	40.7		-10	55
28245		41.32	12.99	72	40.7		-10	55
28265		41.08	12.99	72	40.7		-10	55
28285		41.04	12.99	72	40.7		-10	55
28305		41	12.99	72	40.7		-10	55
28310		41	12.99	72	40.7		-10	55
28325		40.95	12.99	72	40.7		-10	55
28345		40.8	12.99	72	40.7		-10	55
28365		40.91	12.99	72	40.7		-10	55
28370		40.91	12.99	71	40.7		-10	55
28385		40.88	12.99	71	40.7		-10	55
28405		40.87	12.99	71	40.7		-10	55
28425		40.83	12.99	71	40.7		-10	55
28435		40.83	12.99	71	40.7		-10	55
28445		40.85	12.99	71	40.7		-10	55
28465		40.75	12.99	71	40.7		-10	55
28485		40.77	12.99	71	40.7		-10	55
28495		40.77	12.99	71	40.7		-10	55
28505		40.62	12.99	71	40.7		-10	55
28525		40.81	12.99	71	40.7		-10	55
28545		40.79	12.99	71	40.7		-10	55
28555		40.79	12.99	71	40.7		-10	55
28565		40.72	12.99	71	40.7		-10	55
28585		40.89	12.99	71	40.7		-10	55
28605		40.89	12.99	71	40.7		-10	55
28620		40.89	12.99	71	40.7		-10	55
28625		41.03	12.99	71	40.7		-10	55
28645		41.17	12.99	71	40.7		-10	55
28665		41.18	12.99	71	40.7		-10	55
28685		41.4	13.11	71	40.7		-10	55
28705		41.37	13.11	71	40.7		-10	55
28725		41.68	13.11	71	40.7		-10	55
28745		41.7	13.11	72	40.7		-10	55
28765		41.87	13.11	72	40.7		-10	55
28785		41.99	13.11	72	40.7		-10	55
28805		42.17	13.11	72	40.7		-10	55
28825		42.38	13.11	72	40.7		-10	55
28845		42.56	13.11	72	40.7		-10	55
28865		42.75	13.11	72	40.7		-10	55
28870		42.75	13.11	71	40.7		-10	55
28885		42.89	13.11	71	40.7		-10	55
28905		43.2	13.11	71	40.7		-10	55
28925		43.46	13.11	71	40.7		-10	55
28930		43.46	13.11	71	40.7		-10	55
28945		43.69	13.11	71	40.7		-10	55
28965		43.91	13.11	71	40.7		-10	55
28985		43.99	13.11	71	40.7		-10	55
28995		43.99	13.11	72	40.7		-10	55
29005		44.11	13.11	72	40.7		-10	55
29025		44.52	13.11	72	40.7		-10	55
29045		44.63	13.11	72	40.7		-10	55
29055		44.63	13.11	72	40.7		-10	55
29065		44.68	13.11	72	40.7		-10	55
29085		45	13.11	72	40.7		-10	55
29105		45.32	13.11	72	40.7		-10	55
29120		45.32	13.11	72	40.7		-10	55
29125		45.45	13.11	72	40.7		-10	55
29145		45.55	13.11	72	40.7		-10	55
29165		45.87	13.11	72	40.7		-10	55
29180		45.87	13.11	72	40.7		-10	55
29185		45.95	13.11	72	40.7		-10	55
29205		46.32	13.11	72	40.7		-10	55
29225		46.45	13.11	72	40.7		-10	55
29245		46.72	13.04	71	40.7		-10	55
29265		46.91	13.04	71	40.7		-10	55
29285		47.1	13.04	71	40.7		-10	55
29305		47.31	13.04	71	40.7		-10	55
29325		47.47	13.04	71	40.7		-10	55
29345		47.6	13.04	71	40.7		-10	55
29365		47.82	13.04	71	40.7		-10	55
29370		47.82	13.04	71	40.7		-10	55
29385		47.94	13.04	71	40.7		-10	55
29405		48.17	13.04	71	40.7		-10	55
29425		48.39	13.04	71	40.7		-10	55
29430		48.39	13.04	71	40.7		-10	55
29445		48.64	13.04	71	40.7		-10	55
29465		48.71	13.04	71	40.7		-10	55
29485		48.97	13.04	71	40.7		-10	55
29495		48.97	13.04	71	40.7		-10	55
29505		49.17	13.04	71	40.7		-10	55
29525		49.44	13.04	71	40.7		-10	55
29545		49.48	13.04	71	40.7		-10	55
29555		49.48	13.04	71	40.7		-10	55
29565		49.6	13.04	71	40.7		-10	55
29585		49.64	13.04	71	40.7		-10	55
29605		49.73	13.04	71	40.7		-10	55
29620		49.73	13.04	71	40.7		-10	55
29625		49.95	13.04	71	40.7		-10	55
29645		50.1	13.04	71	40.7		-10	55
29665		50.08	13.04	71	40.7		-10	55
29680		50.08	13.04	71	40.7		-10	55
29685		50.06	13.04	71	40.7		-10	55
29705		50.19	13.04	71	40.7		-10	55
29725		50.31	13.04	71	40.7		-10	55
29740		50.31	13.04	71	40.7		-10	55
29745		50.46	13.04	71	40.7		-10	55
29765		50.46	13.04	71	40.7		-10	55
29785		50.37	13.04	71	40.7		-10	55
29805		50.38	12.99	71	40.7		-10	55
29825		50.39	12.99	71	40.7		-10	55
29845		50.71	12.99	71	40.7		-10	55
29865		50.56	12.99	72	40.7		-10	55
29885		50.56	12.99	72	40.7		-10	55
29905		50.69	12.99	72	40.7		-10	55
29925		50.72	12.99	72	40.7		-10	55
29930		50.72	12.99	72	40.7		-10	55
29945		50.67	12.99	72	40.7		-10	55
29965		50.71	12.99	72	40.7		-10	55
29985		50.41	12.99	72	40.7		-10	55
29995		50.41	12.99	71	40.7		-10	55
30005		50.55	12.99	71	40.7		-10	55
30025		50.55	12.99	71	40.7		-10	55
30045		50.47	12.99	71	40.7		-10	55
30055		50.47	12.99	71	40.7		-10	55
30065		50.24	12.99	71	40.7		-10	55
30085		50.27	12.99	71	40.7		-10	55
30105		50.13	12.99	71	40.7		-10	55
30115		50.13	12.99	71	40.7		-10	55
30125		50.08	12.99	71	40.7		-10	55
30145		49.75	12.99	71	40.7		-10	55
30165		49.64	12.99	71	40.7		-10	55
30180		49.64	12.99	71	40.7		-10	55
30185		49.58	12.99	71	40.7		-10	55
30205		49.56	12.99	71	40.7		-10	55
30225		49.15	12.99	71	40.7		-10	55
30240		49.15	12.99	71	40.7		-10	55
30245		48.95	12.99	71	40.7		-10	55
30265		48.71	12.99	71	40.7		-10	55
30285		48.54	12.99	71	40.7		-10	55
30305		48.25	12.94	71	40.7		-10	55
30325		48.09	12.94	71	40.7		-10	55
30345		47.86	12.94	71	40.7		-10	55
30365		47.71	12.94	71	40.7		-10	55
30385		47.32	12.94	71	40.7		-10	55
30405		47.36	12.94	71	40.7		-10	55
30425		46.91	12.94	71	40.7		-10	55
30430		46.91	12.94	71	40.7		-10	55
30445		46.86	12.94	71	40.7		-10	55
30465		46.61	12.94	71	40.7		-10	55
30485		46.28	12.94	71	40.7		-10	55
30490		46.28	12.94	71	40.7		-10	55
30505		46.05	12.94	71	40.7		-10	55
30525		45.98	12.94	71	40.7		-10	55
30545		45.73	12.94	71	40.7		-10	55
30555		45.73	12.94	71	40.7		-10	55
30565		45.45	12.94	71	40.7		-10	55
30585		45.37	12.94	71	40.7		-10	55
30605		45.21	12.94	71	40.7		-10	55
30615		45.21	12.94	71	40.7		-10	55
30625		44.99	12.94	71	40.7		-10	55
30645		44.79	12.94	71	40.7		-10	55
30665		44.71	12.94	71	40.7		-10	55
30680		44.71	12.94	71	40.7		-10	55
30685		44.38	12.94	71	40.7		-10	55
30705		44.34	12.94	71	40.7		-10	55
30725		44.16	12.94	71	40.7		-10	55
30740		44.16	12.94	72	40.7		-10	55
30745		44.21	12.94	72	40.7		-10	55
30765		43.91	12.94	72	40.7		-10	55
30785		43.63	12.94	72	40.7		-10	55
30805		43.51	13.06	72	40.7		-10	55
30825		43.35	13.06	72	40.7		-10	55
30845		43.18	13.06	72	40.7		-10	55
30865		43.05	13.06	71	40.7		-10	55
30885		42.94	13.06	71	40.7		-10	55
30905		42.67	13.06	71	40.7		-10	55
30925		42.58	13.06	71	40.7		-10	55
30930		42.58	13.06	71	40.7		-10	55
30945		42.37	13.06	71	40.7		-10	55
30965		42.42	13.06	71	40.7		-10	55
30985		42.07	13.06	71	40.7		-10	55
30990		42.07	13.06	72	40.7		-10	55
31005		41.91	13.06	72	40.7		-10	55
31025		41.85	13.06	72	40.7		-10	55
31045		41.76	13.06	72	40.7		-10	55
31055		41.76	13.06	72	40.7		-10	55
31065		41.65	13.06	72	40.7		-10	55
31085		41.37	13.06	72	40.7		-10	55
31105		41.39	13.06	72	40.7		-10	55
31115		41.39	13.06	72	40.7		-10	55
31125		41.2	13.06	72	40.7		-10	55
31145		41.1	13.06	72	40.7		-10	55
31165		41.12	13.06	72	40.7		-10	55
31180		41.12	13.06	72	40.7		-10	55
31185		41.12	13.06	72	40.7		-10	55
31205		40.93	13.06	72	40.7		-10	55
31225		40.95	13.06	72	40.7		-10	55
31240		40.95	13.06	71	40.7		-10	55
31245		40.91	13.06	71	40.7		-10	55
31265		40.83	13.06	71	40.7		-10	55
31285		40.91	13.06	71	40.7		-10	55
31305		40.79	13.09	71	40.7		-10	55
31325		40.84	13.09	71	40.7		-10	55
31345		40.84	13.09	71	40.7		-10	55
31365		40.87	13.09	72	40.7		-10	55
31385		40.74	13.09	72	40.7		-10	55
31405		40.6	13.09	72	40.7		-10	55
31425		40.8	13.09	72	40.7		-10	55
31445		40.76	13.09	72	40.7		-10	55
31465		40.85	13.09	72	40.7		-10	55
31485		40.73	13.09	72	40.7		-10	55
31490		40.73	13.09	71	40.7		-10	55
31505		40.9	13.09	71	40.7		-10	55
31525		40.87	13.09	71	40.7		-10	55
31545		40.98	13.09	71	40.7		-10	55
31550		40.98	13.09	71	40.7		-10	55
31565		41.05	13.09	71	40.7		-10	55
31585		41.1	13.09	71	40.7		-10	55
31605		41.22	13.09	71	40.7		-10	55
31615		41.22	13.09	72	40.7		-10	55
31625		41.21	13.09	72	40.7		-10	55
31645		41.38	13.09	72	40.7		-10	55
31665		41.57	13.09	72	40.7		-10	55
31675		41.57	13.09	72	40.7		-10	55
31685		41.6	13.09	72	40.7		-10	55
31705		41.81	13.09	72	40.7		-10	55
31725		42.11	13.09	72	40.7		-10	55
31740		42.11	13.09	72	40.7		-10	55
31745		42.13	13.09	72	40.7		-10	55
31765		42.36	13.09	72	40.7		-10	55
31785		42.48	13.09	72	40.7		-10	55
31800		42.48	13.09	72	40.7		-10	55
31805		42.71	13.09	72	40.7		-10	55
31825		42.96	13.09	72	40.7		-10	55
31845		43.26	13.09	72	40.7		-10	55
31865		43.31	12.99	71	40.7		-10	55
31885		43.46	12.99	71	40.7		-10	55
31905		43.74	12.99	71	40.7		-10	55
31925		43.78	12.99	71	40.7		-10	55
31945		44.2	12.99	71	40.7		-10	55
31965		44.32	12.99	71	40.7		-10	55
31985		44.46	12.99	71	40.7		-10	55
31990		44.46	12.99	71	40.7		-10	55
32005		44.71	12.99	71	40.7		-10	55
32025		45.05	12.99	71	40.7		-10	55
32045		45.14	12.99	71	40.7		-10	55
32050		45.14	12.99	71	40.7		-10	55
32065		45.44	12.99	71	40.7		-10	55
32085		45.61	12.99	71	40.7		-10	55
32105		45.78	12.99	71	40.7		-10	55
32115		45.78	12.99	71	40.7		-10	55
32125		45.92	12.99	71	40.7		-10	55
32145		46.12	12.99	71	40.7		-10	55
32165		46.33	12.99	71	40.7		-10	55
32175		46.33	12.99	71	40.7		-10	55
[truncated: 549 more rows]
