# Supplementary material for: Clinical identification of the stimulus intensity to measure temporal summation of second pain
Source: Sci Rep. 2022 Jul 28;12:12915. doi: 10.1038/s41598-022-17171-6 (PMC9334644; doi:10.1038/s41598-022-17171-6)
Supplement: Supplementary file 2 — Supplementary Information 2. [file 41598_2022_17171_MOESM2_ESM.zip › 72 PT.xlsx]

## Sheet: Sheet1
Timestamp [msec]	Heater [C]	Tec [C]	Water [C]	COVAS	Baseline [C]	Events	LimiterMin [C]	LimiterMax [C]
30		36.73
50		36.9
70		36.85	11.09	0	36.8		-10	55
90		36.79	11.09	0	36.8		-10	55
110		36.77	11.09	0	36.8		-10	55
130		36.8	11.09	0	36.8		-10	55
150		36.79	11.09	0	36.8		-10	55
170		36.76	11.09	0	36.8		-10	55
190		36.79	11.09	0	36.8		-10	55
210		36.82	11.09	0	36.8		-10	55
230		36.71	11.09	0	36.8		-10	55
250		36.86	11.09	0	36.8		-10	55
255		36.86	11.09	0	36.8		-10	55
270		36.85	11.09	0	36.8		-10	55
290		36.97	11.09	0	36.8		-10	55
310		36.76	11.09	0	36.8		-10	55
315		36.76	11.09	0	36.8		-10	55
330		36.83	11.09	0	36.8		-10	55
350		36.78	11.09	0	36.8		-10	55
370		36.82	11.09	0	36.8		-10	55
380		36.82	11.09	0	36.8		-10	55
390		36.83	11.09	0	36.8		-10	55
410		36.73	11.09	0	36.8		-10	55
430		36.8	11.09	0	36.8		-10	55
440		36.8	11.09	0	36.8		-10	55
450		36.82	11.09	0	36.8		-10	55
470		36.81	11.09	0	36.8		-10	55
490		36.83	11.09	0	36.8		-10	55
505		36.83	11.09	0	36.8		-10	55
510		36.87	11.09	0	36.8		-10	55
530		36.78	11.09	0	36.8		-10	55
550		36.79	11.09	0	36.8		-10	55
570		36.79	11.12	0	36.8		-10	55
590		36.83	11.12	0	36.8		-10	55
610		36.83	11.12	0	36.8		-10	55
630		36.74	11.12	0	36.8		-10	55
650		36.78	11.12	0	36.8		-10	55
670		36.78	11.12	0	36.8		-10	55
690		36.85	11.12	0	36.8		-10	55
710		36.84	11.12	0	36.8		-10	55
730		36.72	11.12	0	36.8		-10	55
750		36.84	11.12	0	36.8		-10	55
755		36.84	11.12	0	36.8		-10	55
770		36.89	11.12	0	36.8		-10	55
790		36.78	11.12	0	36.8		-10	55
810		36.78	11.12	0	36.8		-10	55
815		36.78	11.12	0	36.8		-10	55
830		36.71	11.12	0	36.8		-10	55
850		36.76	11.12	0	36.8		-10	55
870		36.81	11.12	0	36.8		-10	55
880		36.81	11.12	0	36.8		-10	55
890		36.77	11.12	0	36.8		-10	55
910		36.64	11.12	0	36.8		-10	55
930		36.82	11.12	0	36.8		-10	55
940		36.82	11.12	0	36.8		-10	55
950		36.83	11.12	0	36.8		-10	55
970		36.82	11.12	0	36.8		-10	55
990		36.9	11.12	0	36.8		-10	55
1005		36.9	11.12	0	36.8		-10	55
1010		36.78	11.12	0	36.8		-10	55
1030		36.73	11.12	0	36.8		-10	55
1050		36.78	11.12	0	36.8		-10	55
1065		36.78	11.12	0	36.8		-10	55
1070		36.85	11.12	0	36.8		-10	55
1090		36.76	11.12	0	36.8		-10	55
1110		36.68	11.12	0	36.8		-10	55
1130		36.82	10.99	0	36.8		-10	55
1150		36.83	10.99	0	36.8		-10	55
1170		36.73	10.99	0	36.8		-10	55
1190		36.83	10.99	0	36.8		-10	55
1210		36.68	10.99	0	36.8		-10	55
1230		36.78	10.99	0	36.8		-10	55
1250		36.82	10.99	0	36.8		-10	55
1255		36.82	10.99	0	36.8		-10	55
1270		36.85	10.99	0	36.8		-10	55
1290		36.84	10.99	0	36.8		-10	55
1310		36.8	10.99	0	36.8		-10	55
1315		36.8	10.99	0	36.8		-10	55
1330		36.86	10.99	0	36.8		-10	55
1350		36.84	10.99	0	36.8		-10	55
1370		36.81	10.99	0	36.8		-10	55
1380		36.81	10.99	0	36.8		-10	55
1390		36.74	10.99	0	36.8		-10	55
1410		36.79	10.99	0	36.8		-10	55
1430		36.83	10.99	0	36.8		-10	55
1440		36.83	10.99	0	36.8		-10	55
1450		36.82	10.99	0	36.8		-10	55
1470		36.84	10.99	0	36.8		-10	55
1490		36.88	10.99	0	36.8		-10	55
1505		36.88	10.99	0	36.8		-10	55
1510		36.87	10.99	0	36.8		-10	55
1530		36.84	10.99	0	36.8		-10	55
1550		36.7	10.99	0	36.8		-10	55
1565		36.7	10.99	0	36.8		-10	55
1570		36.85	10.99	0	36.8		-10	55
1590		36.84	10.99	0	36.8		-10	55
1610		36.8	10.99	0	36.8		-10	55
1625		36.8	10.99	0	36.8		-10	55
1630		36.83	10.99	0	36.8		-10	55
1650		36.61	10.99	0	36.8		-10	55
1670		36.78	10.99	0	36.8		-10	55
1690		36.95	11.17	0	36.8		-10	55
1710		36.79	11.17	0	36.8		-10	55
1730		36.8	11.17	0	36.8		-10	55
1750		36.77	11.17	0	36.8		-10	55
1755		36.77	11.17	0	36.8		-10	55
1770		36.73	11.17	0	36.8		-10	55
1790		36.93	11.17	0	36.8		-10	55
1810		36.77	11.17	0	36.8		-10	55
1815		36.77	11.17	0	36.8		-10	55
1830		36.85	11.17	0	36.8		-10	55
1850		36.76	11.17	0	36.8		-10	55
1870		36.81	11.17	0	36.8		-10	55
1875		36.81	11.17	0	36.8		-10	55
1890		36.83	11.17	0	36.8		-10	55
1910		36.88	11.17	0	36.8		-10	55
1930		36.73	11.17	0	36.8		-10	55
1940		36.73	11.17	0	36.8		-10	55
1950		36.77	11.17	0	36.8		-10	55
1970		36.75	11.17	0	36.8		-10	55
1990		36.74	11.17	0	36.8		-10	55
2000		36.74	11.17	0	36.8		-10	55
2010		36.7	11.17	0	36.8		-10	55
2030		36.84	11.17	0	36.8		-10	55
2050		36.84	11.17	0	36.8		-10	55
2065		36.84	11.17	0	36.8		-10	55
2070		36.78	11.17	0	36.8		-10	55
2090		36.83	11.17	0	36.8		-10	55
2110		36.9	11.17	0	36.8		-10	55
2125		36.9	11.17	0	36.8		-10	55
2130		36.72	11.17	0	36.8		-10	55
2150		36.77	11.17	0	36.8		-10	55
2170		36.77	11.17	0	36.8		-10	55
2190		36.99	11.31	0	36.8		-10	55
2210		36.85	11.31	0	36.8		-10	55
2230		36.7	11.31	0	36.8		-10	55
2250		36.72	11.31	0	36.8		-10	55
2270		36.84	11.31	0	36.8		-10	55
2290		36.82	11.31	0	36.8		-10	55
2310		36.72	11.31	0	36.8		-10	55
2315		36.72	11.31	0	36.8		-10	55
2330		36.71	11.31	0	36.8		-10	55
2350		36.79	11.31	0	36.8		-10	55
2370		36.67	11.31	0	36.8		-10	55
2375		36.67	11.31	0	36.8		-10	55
2390		36.71	11.31	0	36.8		-10	55
2410		36.82	11.31	0	36.8		-10	55
2430		36.71	11.31	0	36.8		-10	55
2440		36.71	11.31	0	36.8		-10	55
2450		36.77	11.31	0	36.8		-10	55
2470		36.95	11.31	0	36.8		-10	55
2490		36.82	11.31	0	36.8		-10	55
2500		36.82	11.31	0	36.8		-10	55
2510		36.82	11.31	0	36.8		-10	55
2530		36.93	11.31	0	36.8		-10	55
2550		36.74	11.31	0	36.8		-10	55
2565		36.74	11.31	0	36.8		-10	55
2570		36.67	11.31	0	36.8		-10	55
2590		36.93	11.31	0	36.8		-10	55
2610		36.9	11.31	0	36.8		-10	55
2625		36.9	11.31	0	36.8		-10	55
2630		36.85	11.31	0	36.8		-10	55
2650		36.88	11.31	0	36.8		-10	55
2670		36.72	11.31	0	36.8		-10	55
2690		36.79	11.24	0	36.8		-10	55
2710		36.86	11.24	0	36.8		-10	55
2730		36.77	11.24	0	36.8		-10	55
2750		36.88	11.24	0	36.8		-10	55
2770		36.79	11.24	0	36.8		-10	55
2790		36.93	11.24	0	36.8		-10	55
2810		36.84	11.24	0	36.8		-10	55
2815		36.84	11.24	0	36.8		-10	55
2830		36.81	11.24	0	36.8		-10	55
2850		36.81	11.24	0	36.8		-10	55
2870		36.87	11.24	0	36.8		-10	55
2875		36.87	11.24	0	36.8		-10	55
2890		36.68	11.24	0	36.8		-10	55
2910		36.78	11.24	0	36.8		-10	55
2930		36.8	11.24	0	36.8		-10	55
2935		36.8	11.24	0	36.8		-10	55
2950		36.81	11.24	0	36.8		-10	55
2970		36.85	11.24	0	36.8		-10	55
2990		36.71	11.24	0	36.8		-10	55
3000		36.71	11.24	0	36.8		-10	55
3010		36.93	11.24	0	36.8		-10	55
3030		36.89	11.24	0	36.8		-10	55
3050		36.89	11.24	0	36.8		-10	55
3065		36.89	11.24	0	36.8		-10	55
3070		36.81	11.24	0	36.8		-10	55
3090		36.88	11.24	0	36.8		-10	55
3110		36.74	11.24	0	36.8		-10	55
3125		36.74	11.24	0	36.8		-10	55
3130		36.88	11.24	0	36.8		-10	55
3150		36.81	11.24	0	36.8		-10	55
3170		36.71	11.24	0	36.8		-10	55
3185		36.71	11.24	0	36.8		-10	55
3190		36.82	11.24	0	36.8		-10	55
3210		36.84	11.24	0	36.8		-10	55
3230		36.64	11.24	0	36.8		-10	55
3250		36.85	11.36	0	36.8		-10	55
3270		36.86	11.36	0	36.8		-10	55
3290		36.78	11.36	0	36.8		-10	55
3310		36.82	11.36	0	36.8		-10	55
3330		36.83	11.36	0	36.8		-10	55
3350		36.77	11.36	0	36.8		-10	55
3370		36.76	11.36	0	36.8		-10	55
3375		36.76	11.36	0	36.8		-10	55
3390		36.91	11.36	0	36.8		-10	55
3410		36.82	11.36	0	36.8		-10	55
3430		36.75	11.36	0	36.8		-10	55
3435		36.75	11.36	0	36.8		-10	55
3450		36.78	11.36	0	36.8		-10	55
3470		36.76	11.36	0	36.8		-10	55
3490		36.86	11.36	0	36.8		-10	55
3500		36.86	11.36	0	36.8		-10	55
3510		36.8	11.36	0	36.8		-10	55
3530		36.76	11.36	0	36.8		-10	55
3550		36.88	11.36	0	36.8		-10	55
3560		36.88	11.36	0	36.8		-10	55
3570		36.79	11.36	0	36.8		-10	55
3590		36.84	11.36	0	36.8		-10	55
3610		36.81	11.36	0	36.8		-10	55
3625		36.81	11.36	0	36.8		-10	55
3630		36.74	11.36	0	36.8		-10	55
3650		36.71	11.36	0	36.8		-10	55
3670		36.84	11.36	0	36.8		-10	55
3685		36.84	11.36	0	36.8		-10	55
3690		36.76	11.36	0	36.8		-10	55
3710		36.83	11.36	0	36.8		-10	55
3730		36.92	11.36	0	36.8		-10	55
3750		36.77	11.17	0	36.8		-10	55
3770		36.88	11.17	0	36.8		-10	55
3790		36.86	11.17	0	36.8		-10	55
3810		36.83	11.17	0	36.8		-10	55
3830		36.78	11.17	0	36.8		-10	55
3850		36.79	11.17	0	36.8		-10	55
3870		36.85	11.17	0	36.8		-10	55
3875		36.85	11.17	0	36.8		-10	55
3890		36.88	11.17	0	36.8		-10	55
3910		36.84	11.17	0	36.8		-10	55
3930		36.78	11.17	0	36.8		-10	55
3935		36.78	11.17	0	36.8		-10	55
3950		36.8	11.17	0	36.8		-10	55
3970		36.78	11.17	0	36.8		-10	55
3990		36.87	11.17	0	36.8		-10	55
4000		36.87	11.17	0	36.8		-10	55
4010		36.84	11.17	0	36.8		-10	55
4030		36.73	11.17	0	36.8		-10	55
4050		36.68	11.17	0	36.8		-10	55
4060		36.68	11.17	0	36.8		-10	55
4070		36.88	11.17	0	36.8		-10	55
4090		36.81	11.17	0	36.8		-10	55
4110		36.93	11.17	0	36.8		-10	55
4125		36.93	11.17	0	36.8		-10	55
4130		36.93	11.17	0	36.8		-10	55
4150		36.79	11.17	0	36.8		-10	55
4170		36.82	11.17	0	36.8		-10	55
4185		36.82	11.17	0	36.8		-10	55
4190		36.71	11.17	0	36.8		-10	55
4210		36.82	11.17	0	36.8		-10	55
4230		36.83	11.17	0	36.8		-10	55
4250		36.78	11.09	0	36.8		-10	55
4270		36.92	11.09	0	36.8		-10	55
4290		36.79	11.09	0	36.8		-10	55
4310		36.9	11.09	0	36.8		-10	55
4330		36.78	11.09	0	36.8		-10	55
4350		36.76	11.09	0	36.8		-10	55
4370		36.74	11.09	0	36.8		-10	55
4375		36.74	11.09	0	36.8		-10	55
4390		36.74	11.09	0	36.8		-10	55
4410		36.9	11.09	0	36.8		-10	55
4430		36.87	11.09	0	36.8		-10	55
4435		36.87	11.09	0	36.8		-10	55
4450		36.79	11.09	0	36.8		-10	55
4470		36.78	11.09	0	36.8		-10	55
4490		36.87	11.09	0	36.8		-10	55
4495		36.87	11.09	0	36.8		-10	55
4510		36.84	11.09	0	36.8		-10	55
4530		36.9	11.09	0	36.8		-10	55
4550		36.82	11.09	0	36.8		-10	55
4560		36.82	11.09	0	36.8		-10	55
4570		36.71	11.09	0	36.8		-10	55
4590		36.81	11.09	0	36.8		-10	55
4610		36.83	11.09	0	36.8		-10	55
4620		36.83	11.09	0	36.8		-10	55
4630		36.73	11.09	0	36.8		-10	55
4650		36.82	11.09	0	36.8		-10	55
4670		36.79	11.09	0	36.8		-10	55
4685		36.79	11.09	0	36.8		-10	55
4690		36.84	11.09	0	36.8		-10	55
4710		36.78	11.09	0	36.8		-10	55
4730		36.78	11.09	0	36.8		-10	55
4745		36.78	11.09	0	36.8		-10	55
4750		36.83	11.09	0	36.8		-10	55
4770		36.89	11.09	0	36.8		-10	55
4790		36.88	11.09	0	36.8		-10	55
4810		36.85	11.04	0	36.8		-10	55
4830		36.75	11.04	0	36.8		-10	55
4850		36.84	11.04	0	36.8		-10	55
4870		36.87	11.04	0	36.8		-10	55
4890		36.84	11.04	0	36.8		-10	55
4910		36.69	11.04	0	36.8		-10	55
4930		36.82	11.04	0	36.8		-10	55
4935		36.82	11.04	0	36.8		-10	55
4950		36.66	11.04	0	36.8		-10	55
4970		36.72	11.04	0	36.8		-10	55
4990		36.87	11.04	0	36.8		-10	55
4995		36.87	11.04	0	36.8		-10	55
5010		36.78	11.04	0	36.8		-10	55
5030		36.71	11.04	0	36.8		-10	55
5050		36.75	11.04	0	36.8		-10	55
5060		36.75	11.04	0	36.8		-10	55
5070		36.78	11.04	0	36.8		-10	55
5090		36.77	11.04	0	36.8		-10	55
5110		36.87	11.04	0	36.8		-10	55
5120		36.87	11.04	0	36.8		-10	55
5130		36.87	11.04	0	36.8		-10	55
5150		36.69	11.04	0	36.8		-10	55
5170		36.86	11.04	0	36.8		-10	55
5185		36.86	11.04	0	36.8		-10	55
5190		36.79	11.04	0	36.8		-10	55
5210		36.94	11.04	0	36.8		-10	55
5230		36.88	11.04	0	36.8		-10	55
5245		36.88	11.04	0	36.8		-10	55
5250		37.01	11.04	0	36.8		-10	55
5270		37.06	11.04	0	36.8		-10	55
5290		37.22	11.04	0	36.8		-10	55
5310		37.34	11.02	0	36.8		-10	55
5330		37.41	11.02	0	36.8		-10	55
5350		37.45	11.02	0	36.8		-10	55
5370		37.56	11.02	0	36.8		-10	55
5390		37.67	11.02	0	36.8		-10	55
5410		37.81	11.02	0	36.8		-10	55
5430		37.98	11.02	0	36.8		-10	55
5435		37.98	11.02	0	36.8		-10	55
5450		38.22	11.02	0	36.8		-10	55
5470		38.39	11.02	0	36.8		-10	55
5490		38.58	11.02	0	36.8		-10	55
5495		38.58	11.02	0	36.8		-10	55
5510		38.69	11.02	0	36.8		-10	55
5530		38.79	11.02	0	36.8		-10	55
5550		39.03	11.02	0	36.8		-10	55
5560		39.03	11.02	0	36.8		-10	55
5570		39.43	11.02	0	36.8		-10	55
5590		39.5	11.02	0	36.8		-10	55
5610		39.57	11.02	0	36.8		-10	55
5620		39.57	11.02	0	36.8		-10	55
5630		39.7	11.02	0	36.8		-10	55
5650		40.04	11.02	0	36.8		-10	55
5670		40.22	11.02	0	36.8		-10	55
5685		40.22	11.02	0	36.8		-10	55
5690		40.51	11.02	0	36.8		-10	55
5710		40.75	11.02	0	36.8		-10	55
5730		40.79	11.02	0	36.8		-10	55
5745		40.79	11.02	0	36.8		-10	55
5750		40.87	11.02	0	36.8		-10	55
5770		41.1	11.02	0	36.8		-10	55
5790		41.36	11.02	0	36.8		-10	55
5805		41.36	11.02	0	36.8		-10	55
5810		41.43	11.02	0	36.8		-10	55
5830		41.57	11.02	0	36.8		-10	55
5850		41.8	11.02	0	36.8		-10	55
5870		42.04	11.06	0	36.8		-10	55
5890		42.18	11.06	0	36.8		-10	55
5910		42.4	11.06	0	36.8		-10	55
5930		42.52	11.06	0	36.8		-10	55
5950		42.58	11.06	0	36.8		-10	55
5970		42.98	11.06	0	36.8		-10	55
5990		43.09	11.06	0	36.8		-10	55
5995		43.09	11.06	0	36.8		-10	55
6010		43.12	11.06	0	36.8		-10	55
6030		43.43	11.06	0	36.8		-10	55
6050		43.61	11.06	0	36.8		-10	55
6055		43.61	11.06	0	36.8		-10	55
6070		43.75	11.06	0	36.8		-10	55
6090		43.91	11.06	0	36.8		-10	55
6110		44.01	11.06	0	36.8		-10	55
6120		44.01	11.06	0	36.8		-10	55
6130		44.1	11.06	0	36.8		-10	55
6150		44.43	11.06	0	36.8		-10	55
6170		44.79	11.06	0	36.8		-10	55
6180		44.79	11.06	0	36.8		-10	55
6190		44.63	11.06	0	36.8		-10	55
6210		44.84	11.06	0	36.8		-10	55
6230		44.89	11.06	0	36.8		-10	55
6245		44.89	11.06	0	36.8		-10	55
6250		45.07	11.06	0	36.8		-10	55
6270		45.5	11.06	0	36.8		-10	55
6290		45.43	11.06	0	36.8		-10	55
6305		45.43	11.06	0	36.8		-10	55
6310		45.68	11.06	0	36.8		-10	55
6330		45.66	11.06	0	36.8		-10	55
6350		45.96	11.06	0	36.8		-10	55
6370		46.04	11.12	0	36.8		-10	55
6390		46.24	11.12	0	36.8		-10	55
6410		46.14	11.12	0	36.8		-10	55
6430		46.26	11.12	0	36.8		-10	55
6450		46.34	11.12	0	36.8		-10	55
6470		46.44	11.12	0	36.8		-10	55
6490		46.59	11.12	0	36.8		-10	55
6495		46.59	11.12	0	36.8		-10	55
6510		46.72	11.12	0	36.8		-10	55
6530		46.64	11.12	0	36.8		-10	55
6550		46.81	11.12	0	36.8		-10	55
6555		46.81	11.12	0	36.8		-10	55
6570		46.74	11.12	0	36.8		-10	55
6590		46.86	11.12	0	36.8		-10	55
6610		46.88	11.12	0	36.8		-10	55
6620		46.88	11.12	0	36.8		-10	55
6630		46.85	11.12	0	36.8		-10	55
6650		46.98	11.12	0	36.8		-10	55
6670		46.97	11.12	0	36.8		-10	55
6680		46.97	11.12	0	36.8		-10	55
6690		46.82	11.12	0	36.8		-10	55
6710		46.78	11.12	0	36.8		-10	55
6730		46.69	11.12	0	36.8		-10	55
6745		46.69	11.12	0	36.8		-10	55
6750		46.56	11.12	0	36.8		-10	55
6770		46.49	11.12	0	36.8		-10	55
6790		46.42	11.12	0	36.8		-10	55
6805		46.42	11.12	0	36.8		-10	55
6810		46.32	11.12	0	36.8		-10	55
6830		46.08	11.12	0	36.8		-10	55
6850		45.95	11.12	0	36.8		-10	55
6870		45.81	10.94	0	36.8		-10	55
6890		45.68	10.94	0	36.8		-10	55
6910		45.46	10.94	0	36.8		-10	55
6930		45.13	10.94	0	36.8		-10	55
6950		44.97	10.94	0	36.8		-10	55
6970		44.77	10.94	0	36.8		-10	55
6990		44.55	10.94	0	36.8		-10	55
6995		44.55	10.94	0	36.8		-10	55
7010		44.38	10.94	0	36.8		-10	55
7030		44.11	10.94	0	36.8		-10	55
7050		43.92	10.94	0	36.8		-10	55
7055		43.92	10.94	0	36.8		-10	55
7070		43.62	10.94	0	36.8		-10	55
7090		43.6	10.94	0	36.8		-10	55
7110		43.39	10.94	0	36.8		-10	55
7115		43.39	10.94	0	36.8		-10	55
7130		43.12	10.94	0	36.8		-10	55
7150		42.92	10.94	0	36.8		-10	55
7170		42.64	10.94	0	36.8		-10	55
7180		42.64	10.94	0	36.8		-10	55
7190		42.43	10.94	0	36.8		-10	55
7210		42.32	10.94	0	36.8		-10	55
7230		42.06	10.94	0	36.8		-10	55
7240		42.06	10.94	0	36.8		-10	55
7250		41.79	10.94	0	36.8		-10	55
7270		41.63	10.94	0	36.8		-10	55
7290		41.47	10.94	0	36.8		-10	55
7305		41.47	10.94	0	36.8		-10	55
7310		41.34	10.94	0	36.8		-10	55
7330		41.18	10.94	0	36.8		-10	55
7350		40.98	10.94	0	36.8		-10	55
7370		40.94	11.32	0	36.8		-10	55
7390		40.78	11.32	0	36.8		-10	55
7410		40.47	11.32	0	36.8		-10	55
7430		40.15	11.32	0	36.8		-10	55
7450		40.05	11.32	0	36.8		-10	55
7470		39.97	11.32	0	36.8		-10	55
7490		39.88	11.32	0	36.8		-10	55
7510		39.59	11.32	0	36.8		-10	55
7530		39.4	11.32	0	36.8		-10	55
7550		39.24	11.32	0	36.8		-10	55
7555		39.24	11.32	0	36.8		-10	55
7570		38.99	11.32	0	36.8		-10	55
7590		38.92	11.32	0	36.8		-10	55
7610		38.81	11.32	0	36.8		-10	55
7615		38.81	11.32	0	36.8		-10	55
7630		38.61	11.32	0	36.8		-10	55
7650		38.41	11.32	0	36.8		-10	55
7670		38.41	11.32	0	36.8		-10	55
7680		38.41	11.32	0	36.8		-10	55
7690		38.12	11.32	0	36.8		-10	55
7710		38.05	11.32	0	36.8		-10	55
7730		37.96	11.32	0	36.8		-10	55
7740		37.96	11.32	0	36.8		-10	55
7750		37.61	11.32	0	36.8		-10	55
7770		37.67	11.32	0	36.8		-10	55
7790		37.59	11.32	0	36.8		-10	55
7805		37.59	11.32	0	36.8		-10	55
7810		37.54	11.32	0	36.8		-10	55
7830		37.39	11.32	0	36.8		-10	55
7850		37.38	11.32	0	36.8		-10	55
7865		37.38	11.32	0	36.8		-10	55
7870		37.18	11.32	0	36.8		-10	55
7890		37.18	11.32	0	36.8		-10	55
7910		37.18	11.32	0	36.8		-10	55
7930		37.12	11.01	0	36.8		-10	55
7950		37.04	11.01	0	36.8		-10	55
7970		37.17	11.01	0	36.8		-10	55
7990		37.15	11.01	0	36.8		-10	55
8010		37.04	11.01	0	36.8		-10	55
8030		36.83	11.01	0	36.8		-10	55
8050		36.97	11.01	0	36.8		-10	55
8055		36.97	11.01	0	36.8		-10	55
8070		37	11.01	0	36.8		-10	55
8090		36.82	11.01	0	36.8		-10	55
8110		36.97	11.01	0	36.8		-10	55
8115		36.97	11.01	0	36.8		-10	55
8130		36.98	11.01	0	36.8		-10	55
8150		37.01	11.01	0	36.8		-10	55
8170		37	11.01	0	36.8		-10	55
8180		37	11.01	0	36.8		-10	55
8190		37.03	11.01	0	36.8		-10	55
8210		37.01	11.01	0	36.8		-10	55
8230		37	11.01	0	36.8		-10	55
8240		37	11.01	0	36.8		-10	55
8250		37.11	11.01	0	36.8		-10	55
8270		37.18	11.01	0	36.8		-10	55
8290		37.22	11.01	0	36.8		-10	55
8305		37.22	11.01	0	36.8		-10	55
8310		37.32	11.01	0	36.8		-10	55
8330		37.35	11.01	0	36.8		-10	55
8350		37.42	11.01	0	36.8		-10	55
8365		37.42	11.01	0	36.8		-10	55
8370		37.58	11.01	0	36.8		-10	55
8390		37.6	11.01	0	36.8		-10	55
8410		37.81	11.01	0	36.8		-10	55
8425		37.81	11.01	0	36.8		-10	55
8430		38	11.01	0	36.8		-10	55
8450		38.12	11.01	0	36.8		-10	55
8470		38.25	11.01	0	36.8		-10	55
8490		38.46	11.24	0	36.8		-10	55
8510		38.56	11.24	0	36.8		-10	55
8530		38.73	11.24	0	36.8		-10	55
8550		38.92	11.24	0	36.8		-10	55
8555		38.92	11.24	0	36.8		-10	55
8570		39.26	11.24	0	36.8		-10	55
8590		39.32	11.24	0	36.8		-10	55
8610		39.56	11.24	0	36.8		-10	55
8615		39.56	11.24	0	36.8		-10	55
8630		39.75	11.24	0	36.8		-10	55
8650		40.04	11.24	0	36.8		-10	55
8670		40.17	11.24	0	36.8		-10	55
8680		40.17	11.24	0	36.8		-10	55
8690		40.39	11.24	0	36.8		-10	55
8710		40.59	11.24	0	36.8		-10	55
8730		40.96	11.24	0	36.8		-10	55
8740		40.96	11.24	0	36.8		-10	55
8750		41.07	11.24	0	36.8		-10	55
8770		41.2	11.24	0	36.8		-10	55
8790		41.47	11.24	0	36.8		-10	55
8800		41.47	11.24	0	36.8		-10	55
8810		41.56	11.24	0	36.8		-10	55
8830		41.97	11.24	0	36.8		-10	55
8850		42.09	11.24	0	36.8		-10	55
8865		42.09	11.24	0	36.8		-10	55
8870		42.2	11.24	0	36.8		-10	55
8890		42.38	11.24	0	36.8		-10	55
8910		42.59	11.24	0	36.8		-10	55
8925		42.59	11.24	0	36.8		-10	55
8930		42.76	11.24	0	36.8		-10	55
8950		42.98	11.24	0	36.8		-10	55
8970		43.3	11.24	0	36.8		-10	55
8990		43.56	11.02	0	36.8		-10	55
9010		43.58	11.02	0	36.8		-10	55
9030		43.72	11.02	0	36.8		-10	55
9050		43.92	11.02	0	36.8		-10	55
9070		44.09	11.02	0	36.8		-10	55
9090		44.26	11.02	0	36.8		-10	55
9110		44.61	11.02	0	36.8		-10	55
9115		44.61	11.02	0	36.8		-10	55
9130		44.5	11.02	0	36.8		-10	55
9150		44.87	11.02	0	36.8		-10	55
9170		45	11.02	0	36.8		-10	55
9175		45	11.02	0	36.8		-10	55
9190		45.08	11.02	0	36.8		-10	55
9210		45.25	11.02	0	36.8		-10	55
9230		45.46	11.02	0	36.8		-10	55
9240		45.46	11.02	0	36.8		-10	55
9250		45.7	11.02	0	36.8		-10	55
9270		45.79	11.02	0	36.8		-10	55
9290		45.83	11.02	0	36.8		-10	55
9300		45.83	11.02	0	36.8		-10	55
9310		46.07	11.02	0	36.8		-10	55
9330		46.24	11.02	0	36.8		-10	55
9350		46.51	11.02	0	36.8		-10	55
9365		46.51	11.02	0	36.8		-10	55
9370		46.35	11.02	0	36.8		-10	55
9390		46.41	11.02	0	36.8		-10	55
9410		46.61	11.02	0	36.8		-10	55
9425		46.61	11.02	0	36.8		-10	55
9430		46.61	11.02	0	36.8		-10	55
9450		46.91	11.02	0	36.8		-10	55
9470		46.76	11.02	0	36.8		-10	55
9490		46.71	11.19	0	36.8		-10	55
9510		46.86	11.19	0	36.8		-10	55
9530		46.88	11.19	0	36.8		-10	55
9550		46.93	11.19	0	36.8		-10	55
9570		46.95	11.19	0	36.8		-10	55
9590		46.99	11.19	0	36.8		-10	55
9610		46.91	11.19	0	36.8		-10	55
9615		46.91	11.19	0	36.8		-10	55
9630		46.89	11.19	0	36.8		-10	55
9650		46.77	11.19	0	36.8		-10	55
9670		46.68	11.19	0	36.8		-10	55
9675		46.68	11.19	0	36.8		-10	55
9690		46.45	11.19	0	36.8		-10	55
9710		46.37	11.19	0	36.8		-10	55
9730		46.23	11.19	0	36.8		-10	55
9735		46.23	11.19	0	36.8		-10	55
9750		46.13	11.19	0	36.8		-10	55
9770		45.83	11.19	0	36.8		-10	55
9790		45.76	11.19	0	36.8		-10	55
9800		45.76	11.19	0	36.8		-10	55
9810		45.45	11.19	0	36.8		-10	55
9830		45.43	11.19	0	36.8		-10	55
9850		45.25	11.19	0	36.8		-10	55
9865		45.25	11.19	0	36.8		-10	55
9870		44.86	11.19	0	36.8		-10	55
9890		44.61	11.19	0	36.8		-10	55
9910		44.49	11.19	0	36.8		-10	55
9925		44.49	11.19	0	36.8		-10	55
9930		44.23	11.19	0	36.8		-10	55
9950		43.88	11.19	0	36.8		-10	55
9970		43.75	11.19	0	36.8		-10	55
9990		43.49	11.24	0	36.8		-10	55
10010		43.36	11.24	0	36.8		-10	55
10030		43.18	11.24	0	36.8		-10	55
10050		43	11.24	0	36.8		-10	55
10070		42.81	11.24	0	36.8		-10	55
10090		42.45	11.24	0	36.8		-10	55
10110		42.36	11.24	0	36.8		-10	55
10130		42.23	11.24	0	36.8		-10	55
10150		42.08	11.24	0	36.8		-10	55
10170		41.9	11.24	0	36.8		-10	55
10175		41.9	11.24	0	36.8		-10	55
10190		41.71	11.24	0	36.8		-10	55
10210		41.41	11.24	0	36.8		-10	55
10230		41.38	11.24	0	36.8		-10	55
10235		41.38	11.24	0	36.8		-10	55
10250		40.98	11.24	0	36.8		-10	55
10270		40.87	11.24	0	36.8		-10	55
10290		40.77	11.24	0	36.8		-10	55
10300		40.77	11.24	0	36.8		-10	55
10310		40.51	11.24	0	36.8		-10	55
10330		40.33	11.24	0	36.8		-10	55
10350		40.2	11.24	0	36.8		-10	55
10360		40.2	11.24	0	36.8		-10	55
10370		40.13	11.24	0	36.8		-10	55
10390		39.85	11.24	0	36.8		-10	55
10410		39.69	11.24	0	36.8		-10	55
10425		39.69	11.24	0	36.8		-10	55
10430		39.45	11.24	0	36.8		-10	55
10450		39.31	11.24	0	36.8		-10	55
10470		39.22	11.24	0	36.8		-10	55
10485		39.22	11.24	0	36.8		-10	55
10490		39.08	11.24	0	36.8		-10	55
10510		39.02	11.24	0	36.8		-10	55
10530		38.7	11.24	0	36.8		-10	55
10550		38.49	11.14	0	36.8		-10	55
10570		38.33	11.14	0	36.8		-10	55
10590		38.27	11.14	0	36.8		-10	55
10610		38.09	11.14	0	36.8		-10	55
10630		38.02	11.14	0	36.8		-10	55
10650		37.9	11.14	0	36.8		-10	55
10670		37.84	11.14	0	36.8		-10	55
10675		37.84	11.14	0	36.8		-10	55
10690		37.71	11.14	0	36.8		-10	55
10710		37.5	11.14	0	36.8		-10	55
10730		37.46	11.14	0	36.8		-10	55
10735		37.46	11.14	0	36.8		-10	55
10750		37.39	11.14	0	36.8		-10	55
10770		37.35	11.14	0	36.8		-10	55
10790		37.26	11.14	0	36.8		-10	55
10800		37.26	11.14	0	36.8		-10	55
10810		37.25	11.14	0	36.8		-10	55
10830		37.13	11.14	0	36.8		-10	55
10850		37.12	11.14	0	36.8		-10	55
10860		37.12	11.14	0	36.8		-10	55
10870		37.12	11.14	0	36.8		-10	55
10890		37.09	11.14	0	36.8		-10	55
10910		37.07	11.14	0	36.8		-10	55
10925		37.07	11.14	0	36.8		-10	55
10930		36.97	11.14	0	36.8		-10	55
10950		36.95	11.14	0	36.8		-10	55
10970		37.06	11.14	0	36.8		-10	55
10985		37.06	11.14	0	36.8		-10	55
10990		37	11.14	0	36.8		-10	55
11010		36.97	11.14	0	36.8		-10	55
11030		36.96	11.14	0	36.8		-10	55
11050		36.97	11.21	0	36.8		-10	55
11070		37	11.21	0	36.8		-10	55
11090		36.93	11.21	0	36.8		-10	55
11110		36.9	11.21	0	36.8		-10	55
11130		36.85	11.21	0	36.8		-10	55
11150		36.88	11.21	0	36.8		-10	55
11170		36.98	11.21	0	36.8		-10	55
11175		36.98	11.21	0	36.8		-10	55
11190		36.93	11.21	0	36.8		-10	55
11210		37.01	11.21	0	36.8		-10	55
11230		37	11.21	0	36.8		-10	55
11235		37	11.21	0	36.8		-10	55
11250		37.1	11.21	0	36.8		-10	55
11270		37.1	11.21	0	36.8		-10	55
11290		37.14	11.21	0	36.8		-10	55
11300		37.14	11.21	0	36.8		-10	55
11310		37.19	11.21	0	36.8		-10	55
11330		37.29	11.21	0	36.8		-10	55
11350		37.44	11.21	0	36.8		-10	55
11360		37.44	11.21	0	36.8		-10	55
11370		37.5	11.21	0	36.8		-10	55
11390		37.63	11.21	0	36.8		-10	55
11410		37.76	11.21	0	36.8		-10	55
11420		37.76	11.21	0	36.8		-10	55
11430		37.75	11.21	0	36.8		-10	55
11450		37.97	11.21	0	36.8		-10	55
11470		38.08	11.21	0	36.8		-10	55
11485		38.08	11.21	0	36.8		-10	55
11490		38.38	11.21	0	36.8		-10	55
11510		38.49	11.21	0	36.8		-10	55
11530		38.6	11.21	0	36.8		-10	55
11545		38.6	11.21	0	36.8		-10	55
11550		38.84	11.21	0	36.8		-10	55
11570		39.08	11.21	0	36.8		-10	55
11590		39.32	11.21	0	36.8		-10	55
11610		39.37	11.24	0	36.8		-10	55
11630		39.5	11.24	0	36.8		-10	55
11650		39.88	11.24	0	36.8		-10	55
11670		40.01	11.24	0	36.8		-10	55
11690		40.23	11.24	0	36.8		-10	55
11710		40.46	11.24	0	36.8		-10	55
11730		40.66	11.24	0	36.8		-10	55
11735		40.66	11.24	0	36.8		-10	55
11750		40.85	11.24	0	36.8		-10	55
11770		41.03	11.24	0	36.8		-10	55
11790		41.34	11.24	0	36.8		-10	55
11795		41.34	11.24	0	36.8		-10	55
11810		41.44	11.24	0	36.8		-10	55
11830		41.78	11.24	0	36.8		-10	55
11850		41.96	11.24	0	36.8		-10	55
11860		41.96	11.24	0	36.8		-10	55
11870		42.21	11.24	0	36.8		-10	55
11890		42.38	11.24	0	36.8		-10	55
11910		42.53	11.24	0	36.8		-10	55
11920		42.53	11.24	0	36.8		-10	55
11930		42.67	11.24	0	36.8		-10	55
11950		42.86	11.24	0	36.8		-10	55
11970		43.05	11.24	0	36.8		-10	55
11985		43.05	11.24	0	36.8		-10	55
11990		43.22	11.24	0	36.8		-10	55
12010		43.4	11.24	0	36.8		-10	55
12030		43.68	11.24	0	36.8		-10	55
12045		43.68	11.24	0	36.8		-10	55
12050		43.86	11.24	0	36.8		-10	55
12070		44.06	11.24	0	36.8		-10	55
12090		44.22	11.24	0	36.8		-10	55
12110		44.37	11.34	0	36.8		-10	55
12130		44.51	11.34	0	36.8		-10	55
12150		44.73	11.34	0	36.8		-10	55
12170		44.99	11.34	0	36.8		-10	55
12190		45.1	11.34	0	36.8		-10	55
12210		45.27	11.34	0	36.8		-10	55
12230		45.36	11.34	0	36.8		-10	55
12235		45.36	11.34	0	36.8		-10	55
12250		45.55	11.34	0	36.8		-10	55
12270		45.61	11.34	0	36.8		-10	55
12290		45.86	11.34	0	36.8		-10	55
12295		45.86	11.34	0	36.8		-10	55
12310		45.93	11.34	0	36.8		-10	55
12330		46.24	11.34	0	36.8		-10	55
12350		46.22	11.34	0	36.8		-10	55
12360		46.22	11.34	0	36.8		-10	55
12370		46.2	11.34	0	36.8		-10	55
12390		46.47	11.34	0	36.8		-10	55
12410		46.43	11.34	0	36.8		-10	55
12420		46.43	11.34	0	36.8		-10	55
12430		46.66	11.34	0	36.8		-10	55
12450		46.61	11.34	0	36.8		-10	55
12470		46.61	11.34	0	36.8		-10	55
12485		46.61	11.34	0	36.8		-10	55
12490		46.64	11.34	0	36.8		-10	55
12510		46.71	11.34	0	36.8		-10	55
12530		46.69	11.34	0	36.8		-10	55
12545		46.69	11.34	0	36.8		-10	55
12550		46.77	11.34	0	36.8		-10	55
12570		46.84	11.34	0	36.8		-10	55
12590		46.8	11.34	0	36.8		-10	55
12610		46.73	11.36	0	36.8		-10	55
12630		46.71	11.36	0	36.8		-10	55
12650		46.68	11.36	0	36.8		-10	55
12670		46.64	11.36	0	36.8		-10	55
12690		46.54	11.36	0	36.8		-10	55
12710		46.48	11.36	0	36.8		-10	55
12730		46.5	11.36	0	36.8		-10	55
12750		46.19	11.36	0	36.8		-10	55
12770		46.23	11.36	0	36.8		-10	55
12790		46.04	11.36	0	36.8		-10	55
12795		46.04	11.36	0	36.8		-10	55
12810		46.02	11.36	0	36.8		-10	55
12830		45.78	11.36	0	36.8		-10	55
12850		45.6	11.36	0	36.8		-10	55
12855		45.6	11.36	0	36.8		-10	55
12870		45.47	11.36	0	36.8		-10	55
12890		45.15	11.36	0	36.8		-10	55
12910		45.12	11.36	0	36.8		-10	55
12920		45.12	11.36	0	36.8		-10	55
12930		44.87	11.36	0	36.8		-10	55
12950		44.59	11.36	0	36.8		-10	55
12970		44.42	11.36	0	36.8		-10	55
12980		44.42	11.36	0	36.8		-10	55
12990		44.35	11.36	0	36.8		-10	55
13010		44.02	11.36	0	36.8		-10	55
13030		43.84	11.36	0	36.8		-10	55
13045		43.84	11.36	0	36.8		-10	55
13050		43.71	11.36	0	36.8		-10	55
13070		43.4	11.36	0	36.8		-10	55
13090		43.17	11.36	0	36.8		-10	55
13105		43.17	11.36	0	36.8		-10	55
13110		43.06	11.36	0	36.8		-10	55
13130		42.72	11.36	0	36.8		-10	55
13150		42.53	11.36	0	36.8		-10	55
13170		42.41	11.45	0	36.8		-10	55
13190		42.2	11.45	0	36.8		-10	55
13210		42.06	11.45	0	36.8		-10	55
13230		41.93	11.45	0	36.8		-10	55
13250		41.51	11.45	0	36.8		-10	55
13270		41.52	11.45	0	36.8		-10	55
13290		41.29	11.45	0	36.8		-10	55
13295		41.29	11.45	0	36.8		-10	55
13310		41.09	11.45	0	36.8		-10	55
13330		40.86	11.45	0	36.8		-10	55
13350		40.73	11.45	0	36.8		-10	55
13355		40.73	11.45	0	36.8		-10	55
13370		40.6	11.45	0	36.8		-10	55
13390		40.43	11.45	0	36.8		-10	55
13410		40.29	11.45	0	36.8		-10	55
13420		40.29	11.45	0	36.8		-10	55
13430		40.02	11.45	0	36.8		-10	55
13450		39.9	11.45	0	36.8		-10	55
13470		39.7	11.45	0	36.8		-10	55
13480		39.7	11.45	0	36.8		-10	55
13490		39.78	11.45	0	36.8		-10	55
13510		39.34	11.45	0	36.8		-10	55
13530		39.13	11.45	0	36.8		-10	55
13545		39.13	11.45	0	36.8		-10	55
13550		39.03	11.45	0	36.8		-10	55
13570		38.93	11.45	0	36.8		-10	55
13590		38.73	11.45	0	36.8		-10	55
13605		38.73	11.45	0	36.8		-10	55
13610		38.65	11.45	0	36.8		-10	55
13630		38.42	11.45	0	36.8		-10	55
13650		38.29	11.45	0	36.8		-10	55
13670		38.17	11.65	0	36.8		-10	55
13690		37.96	11.65	0	36.8		-10	55
13710		37.97	11.65	0	36.8		-10	55
13730		37.74	11.65	0	36.8		-10	55
13750		37.64	11.65	0	36.8		-10	55
13770		37.63	11.65	0	36.8		-10	55
13790		37.44	11.65	0	36.8		-10	55
13795		37.44	11.65	0	36.8		-10	55
13810		37.34	11.65	0	36.8		-10	55
13830		37.33	11.65	0	36.8		-10	55
13850		37.19	11.65	0	36.8		-10	55
13855		37.19	11.65	0	36.8		-10	55
13870		37.23	11.65	0	36.8		-10	55
13890		37.21	11.65	0	36.8		-10	55
13910		37	11.65	0	36.8		-10	55
13920		37	11.65	0	36.8		-10	55
13930		37.01	11.65	0	36.8		-10	55
13950		36.91	11.65	0	36.8		-10	55
13970		36.91	11.65	0	36.8		-10	55
13980		36.91	11.65	0	36.8		-10	55
13990		36.91	11.65	0	36.8		-10	55
14010		36.9	11.65	0	36.8		-10	55
14030		36.77	11.65	0	36.8		-10	55
14040		36.77	11.65	0	36.8		-10	55
14050		36.9	11.65	0	36.8		-10	55
14070		36.78	11.65	0	36.8		-10	55
14090		36.73	11.65	0	36.8		-10	55
14105		36.73	11.65	0	36.8		-10	55
14110		36.79	11.65	0	36.8		-10	55
14130		36.91	11.65	0	36.8		-10	55
14150		36.84	11.65	0	36.8		-10	55
14170		36.94	11.52	0	36.8		-10	55
14190		36.95	11.52	0	36.8		-10	55
14210		36.98	11.52	0	36.8		-10	55
14230		37.09	11.52	0	36.8		-10	55
14250		37.13	11.52	0	36.8		-10	55
14270		37.28	11.52	0	36.8		-10	55
14290		37.29	11.52	0	36.8		-10	55
14310		37.26	11.52	0	36.8		-10	55
14330		37.46	11.52	0	36.8		-10	55
14350		37.56	11.52	0	36.8		-10	55
14355		37.56	11.52	0	36.8		-10	55
14370		37.7	11.52	0	36.8		-10	55
14390		37.97	11.52	0	36.8		-10	55
14410		38.09	11.52	0	36.8		-10	55
14415		38.09	11.52	0	36.8		-10	55
14430		38.18	11.52	0	36.8		-10	55
14450		38.32	11.52	0	36.8		-10	55
14470		38.6	11.52	0	36.8		-10	55
14480		38.6	11.52	0	36.8		-10	55
14490		38.77	11.52	0	36.8		-10	55
14510		38.89	11.52	0	36.8		-10	55
14530		39.18	11.52	0	36.8		-10	55
14540		39.18	11.52	0	36.8		-10	55
14550		39.29	11.52	0	36.8		-10	55
14570		39.54	11.52	0	36.8		-10	55
14590		39.8	11.52	0	36.8		-10	55
14605		39.8	11.52	0	36.8		-10	55
14610		40.19	11.52	0	36.8		-10	55
14630		40.34	11.52	0	36.8		-10	55
14650		40.37	11.52	0	36.8		-10	55
14665		40.37	11.52	0	36.8		-10	55
14670		40.67	11.52	0	36.8		-10	55
14690		40.87	11.52	0	36.8		-10	55
14710		41.18	11.52	0	36.8		-10	55
14730		41.2	11.41	0	36.8		-10	55
14750		41.44	11.41	0	36.8		-10	55
14770		41.76	11.41	0	36.8		-10	55
14790		41.96	11.41	0	36.8		-10	55
14810		42.07	11.41	0	36.8		-10	55
14830		42.25	11.41	0	36.8		-10	55
14850		42.49	11.41	0	36.8		-10	55
14855		42.49	11.41	0	36.8		-10	55
14870		42.65	11.41	0	36.8		-10	55
14890		43.15	11.41	0	36.8		-10	55
14910		43.2	11.41	0	36.8		-10	55
14915		43.2	11.41	0	36.8		-10	55
14930		43.27	11.41	0	36.8		-10	55
14950		43.45	11.41	0	36.8		-10	55
14970		43.69	11.41	0	36.8		-10	55
14980		43.69	11.41	0	36.8		-10	55
14990		43.95	11.41	0	36.8		-10	55
15010		44.14	11.41	0	36.8		-10	55
15030		44.24	11.41	0	36.8		-10	55
15040		44.24	11.41	0	36.8		-10	55
15050		44.32	11.41	0	36.8		-10	55
15070		44.65	11.41	0	36.8		-10	55
15090		44.69	11.41	0	36.8		-10	55
15105		44.69	11.41	0	36.8		-10	55
15110		45.07	11.41	0	36.8		-10	55
15130		45.17	11.41	0	36.8		-10	55
15150		45.23	11.41	0	36.8		-10	55
15165		45.23	11.41	0	36.8		-10	55
15170		45.63	11.41	0	36.8		-10	55
15190		45.62	11.41	0	36.8		-10	55
15210		45.91	11.41	0	36.8		-10	55
15230		45.87	11.55	0	36.8		-10	55
15250		46.01	11.55	0	36.8		-10	55
15270		46.11	11.55	0	36.8		-10	55
15290		46.13	11.55	0	36.8		-10	55
15310		46.33	11.55	0	36.8		-10	55
15330		46.52	11.55	0	36.8		-10	55
15350		46.5	11.55	0	36.8		-10	55
15370		46.44	11.55	0	36.8		-10	55
15390		46.56	11.55	0	36.8		-10	55
15410		46.59	11.55	0	36.8		-10	55
15415		46.59	11.55	0	36.8		-10	55
15430		46.57	11.55	0	36.8		-10	55
15450		46.84	11.55	0	36.8		-10	55
15470		46.61	11.55	0	36.8		-10	55
15480		46.61	11.55	0	36.8		-10	55
15490		46.6	11.55	0	36.8		-10	55
15510		46.66	11.55	0	36.8		-10	55
15530		46.78	11.55	0	36.8		-10	55
15540		46.78	11.55	0	36.8		-10	55
15550		46.54	11.55	0	36.8		-10	55
15570		46.67	11.55	0	36.8		-10	55
15590		46.62	11.55	0	36.8		-10	55
15605		46.62	11.55	0	36.8		-10	55
15610		46.45	11.55	0	36.8		-10	55
15630		46.33	11.55	0	36.8		-10	55
15650		46.43	11.55	0	36.8		-10	55
15665		46.43	11.55	0	36.8		-10	55
15670		46.33	11.55	0	36.8		-10	55
15690		46.18	11.55	0	36.8		-10	55
15710		45.86	11.55	0	36.8		-10	55
15725		45.86	11.55	0	36.8		-10	55
15730		46.06	11.55	0	36.8		-10	55
15750		45.77	11.55	0	36.8		-10	55
15770		45.7	11.55	0	36.8		-10	55
15790		45.39	11.77	0	36.8		-10	55
15810		45.26	11.77	0	36.8		-10	55
15830		44.96	11.77	0	36.8		-10	55
15850		44.9	11.77	0	36.8		-10	55
15870		44.56	11.77	0	36.8		-10	55
15890		44.49	11.77	0	36.8		-10	55
15910		44.09	11.77	0	36.8		-10	55
15915		44.09	11.77	0	36.8		-10	55
15930		44.11	11.77	0	36.8		-10	55
15950		43.83	11.77	0	36.8		-10	55
15970		43.59	11.77	0	36.8		-10	55
15975		43.59	11.77	0	36.8		-10	55
15990		43.42	11.77	0	36.8		-10	55
16010		43.24	11.77	0	36.8		-10	55
16030		42.98	11.77	0	36.8		-10	55
16040		42.98	11.77	0	36.8		-10	55
16050		42.81	11.77	0	36.8		-10	55
16070		42.7	11.77	0	36.8		-10	55
16090		42.34	11.77	0	36.8		-10	55
16100		42.34	11.77	0	36.8		-10	55
16110		42.2	11.77	0	36.8		-10	55
16130		41.87	11.77	0	36.8		-10	55
16150		41.83	11.77	0	36.8		-10	55
16165		41.83	11.77	0	36.8		-10	55
16170		41.56	11.77	0	36.8		-10	55
16190		41.57	11.77	0	36.8		-10	55
16210		41.35	11.77	0	36.8		-10	55
16225		41.35	11.77	0	36.8		-10	55
16230		41.1	11.77	0	36.8		-10	55
16250		40.99	11.77	0	36.8		-10	55
16270		40.69	11.77	0	36.8		-10	55
16290		40.64	11.74	0	36.8		-10	55
16310		40.44	11.74	0	36.8		-10	55
16330		40.31	11.74	0	36.8		-10	55
16350		39.96	11.74	0	36.8		-10	55
16370		40.01	11.74	0	36.8		-10	55
16390		39.7	11.74	0	36.8		-10	55
16410		39.5	11.74	0	36.8		-10	55
16415		39.5	11.74	0	36.8		-10	55
16430		39.34	11.74	0	36.8		-10	55
16450		39.13	11.74	0	36.8		-10	55
16470		39.02	11.74	0	36.8		-10	55
16475		39.02	11.74	0	36.8		-10	55
16490		38.93	11.74	0	36.8		-10	55
16510		38.74	11.74	0	36.8		-10	55
16530		38.57	11.74	0	36.8		-10	55
16540		38.57	11.74	0	36.8		-10	55
16550		38.45	11.74	0	36.8		-10	55
16570		38.39	11.74	0	36.8		-10	55
16590		38.09	11.74	0	36.8		-10	55
16600		38.09	11.74	0	36.8		-10	55
16610		38.06	11.74	0	36.8		-10	55
16630		37.86	11.74	0	36.8		-10	55
16650		37.84	11.74	0	36.8		-10	55
16665		37.84	11.74	0	36.8		-10	55
16670		37.68	11.74	0	36.8		-10	55
16690		37.6	11.74	0	36.8		-10	55
16710		37.41	11.74	0	36.8		-10	55
16725		37.41	11.74	0	36.8		-10	55
16730		37.39	11.74	0	36.8		-10	55
16750		37.27	11.74	0	36.8		-10	55
16770		37.3	11.74	0	36.8		-10	55
16790		37.23	12	0	36.8		-10	55
16810		37.09	12	0	36.8		-10	55
16830		37.08	12	0	36.8		-10	55
16850		37.01	12	0	36.8		-10	55
16870		36.96	12	0	36.8		-10	55
16890		36.97	12	0	36.8		-10	55
16910		36.83	12	0	36.8		-10	55
16915		36.83	12	0	36.8		-10	55
16930		36.92	12	0	36.8		-10	55
16950		36.81	12	0	36.8		-10	55
16970		36.81	12	0	36.8		-10	55
16975		36.81	12	0	36.8		-10	55
16990		36.78	12	0	36.8		-10	55
17010		36.93	12	0	36.8		-10	55
17030		36.83	12	0	36.8		-10	55
17035		36.83	12	0	36.8		-10	55
17050		36.88	12	0	36.8		-10	55
17070		36.97	12	0	36.8		-10	55
17090		37.01	12	0	36.8		-10	55
17100		37.01	12	0	36.8		-10	55
17110		36.84	12	0	36.8		-10	55
17130		37.21	12	0	36.8		-10	55
17150		37.22	12	0	36.8		-10	55
17160		37.22	12	0	36.8		-10	55
17170		37.08	12	0	36.8		-10	55
17190		37.39	12	0	36.8		-10	55
17210		37.39	12	0	36.8		-10	55
17225		37.39	12	0	36.8		-10	55
17230		37.57	12	0	36.8		-10	55
17250		37.62	12	0	36.8		-10	55
17270		37.81	12	0	36.8		-10	55
17290		38.06	11.7	0	36.8		-10	55
17310		38.08	11.7	0	36.8		-10	55
17330		38.24	11.7	0	36.8		-10	55
17350		38.46	11.7	0	36.8		-10	55
17370		38.54	11.7	0	36.8		-10	55
17390		38.65	11.7	0	36.8		-10	55
17410		38.9	11.7	0	36.8		-10	55
17430		39.2	11.7	0	36.8		-10	55
17450		39.45	11.7	0	36.8		-10	55
17470		39.65	11.7	0	36.8		-10	55
17475		39.65	11.7	0	36.8		-10	55
17490		39.84	11.7	0	36.8		-10	55
17510		39.92	11.7	0	36.8		-10	55
17530		40.39	11.7	0	36.8		-10	55
17540		40.39	11.7	0	36.8		-10	55
17550		40.42	11.7	0	36.8		-10	55
17570		40.83	11.7	0	36.8		-10	55
17590		40.97	11.7	0	36.8		-10	55
17600		40.97	11.7	0	36.8		-10	55
17610		41.18	11.7	0	36.8		-10	55
17630		41.34	11.7	0	36.8		-10	55
17650		41.63	11.7	0	36.8		-10	55
17660		41.63	11.7	0	36.8		-10	55
17670		41.74	11.7	0	36.8		-10	55
17690		42.07	11.7	0	36.8		-10	55
17710		42.23	11.7	0	36.8		-10	55
17725		42.23	11.7	0	36.8		-10	55
17730		42.24	11.7	0	36.8		-10	55
17750		42.76	11.7	0	36.8		-10	55
17770		42.88	11.7	0	36.8		-10	55
17785		42.88	11.7	0	36.8		-10	55
17790		43.04	11.7	0	36.8		-10	55
17810		43.24	11.7	0	36.8		-10	55
17830		43.35	11.7	0	36.8		-10	55
17850		43.51	12	0	36.8		-10	55
17870		43.75	12	0	36.8		-10	55
17890		43.93	12	0	36.8		-10	55
17910		44.22	12	0	36.8		-10	55
17930		44.31	12	0	36.8		-10	55
17950		44.59	12	0	36.8		-10	55
17970		44.67	12	0	36.8		-10	55
17975		44.67	12	0	36.8		-10	55
17990		44.88	12	0	36.8		-10	55
18010		45.23	12	0	36.8		-10	55
18030		45.32	12	0	36.8		-10	55
18035		45.32	12	0	36.8		-10	55
18050		45.29	12	0	36.8		-10	55
18070		45.52	12	0	36.8		-10	55
18090		45.69	12	0	36.8		-10	55
18100		45.69	12	0	36.8		-10	55
18110		45.71	12	0	36.8		-10	55
18130		45.87	12	0	36.8		-10	55
18150		45.99	12	0	36.8		-10	55
18160		45.99	12	0	36.8		-10	55
18170		45.95	12	0	36.8		-10	55
18190		46.25	12	0	36.8		-10	55
18210		46.4	12	0	36.8		-10	55
18225		46.4	12	0	36.8		-10	55
18230		46.38	12	0	36.8		-10	55
18250		46.37	12	0	36.8		-10	55
18270		46.43	12	0	36.8		-10	55
18285		46.43	12	0	36.8		-10	55
18290		46.57	12	0	36.8		-10	55
18310		46.7	12	0	36.8		-10	55
18330		46.6	12	0	36.8		-10	55
18345		46.6	12	0	36.8		-10	55
18350		46.59	12	0	36.8		-10	55
18370		46.71	12	0	36.8		-10	55
18390		46.67	12	0	36.8		-10	55
18410		46.7	11.97	0	36.8		-10	55
18430		46.6	11.97	0	36.8		-10	55
18450		46.61	11.97	0	36.8		-10	55
18470		46.64	11.97	0	36.8		-10	55
18490		46.52	11.97	0	36.8		-10	55
18510		46.35	11.97	0	36.8		-10	55
18530		46.45	11.97	0	36.8		-10	55
18535		46.45	11.97	0	36.8		-10	55
18550		46.1	11.97	0	36.8		-10	55
18570		46.13	11.97	0	36.8		-10	55
18590		45.95	11.97	0	36.8		-10	55
18600		45.95	11.97	0	36.8		-10	55
18610		45.8	11.97	0	36.8		-10	55
18630		45.6	11.97	0	36.8		-10	55
18650		45.45	11.97	0	36.8		-10	55
18660		45.45	11.97	0	36.8		-10	55
18670		45.24	11.97	0	36.8		-10	55
18690		45.05	11.97	0	36.8		-10	55
18710		44.82	11.97	0	36.8		-10	55
18720		44.82	11.97	0	36.8		-10	55
18730		44.64	11.97	0	36.8		-10	55
18750		44.32	11.97	0	36.8		-10	55
18770		44.31	11.97	0	36.8		-10	55
18785		44.31	11.97	0	36.8		-10	55
18790		44.17	11.97	0	36.8		-10	55
18810		43.84	11.97	0	36.8		-10	55
18830		43.66	11.97	0	36.8		-10	55
18845		43.66	11.97	0	36.8		-10	55
18850		43.36	11.97	0	36.8		-10	55
18870		43.25	11.97	0	36.8		-10	55
18890		43.03	11.97	0	36.8		-10	55
18910		42.66	11.87	0	36.8		-10	55
18930		42.52	11.87	0	36.8		-10	55
18950		42.43	11.87	0	36.8		-10	55
18970		42.28	11.87	0	36.8		-10	55
18990		42.06	11.87	0	36.8		-10	55
19010		41.84	11.87	0	36.8		-10	55
19030		41.7	11.87	0	36.8		-10	55
19035		41.7	11.87	0	36.8		-10	55
19050		41.44	11.87	0	36.8		-10	55
19070		41.34	11.87	0	36.8		-10	55
19090		41.17	11.87	0	36.8		-10	55
19095		41.17	11.87	0	36.8		-10	55
19110		41.09	11.87	0	36.8		-10	55
19130		40.77	11.87	0	36.8		-10	55
19150		40.72	11.87	0	36.8		-10	55
19160		40.72	11.87	0	36.8		-10	55
19170		40.31	11.87	0	36.8		-10	55
19190		40.37	11.87	0	36.8		-10	55
19210		40.12	11.87	0	36.8		-10	55
19220		40.12	11.87	0	36.8		-10	55
19230		40.04	11.87	0	36.8		-10	55
19250		39.75	11.87	0	36.8		-10	55
19270		39.58	11.87	0	36.8		-10	55
19285		39.58	11.87	0	36.8		-10	55
19290		39.44	11.87	0	36.8		-10	55
19310		39.33	11.87	0	36.8		-10	55
19330		38.99	11.87	0	36.8		-10	55
19345		38.99	11.87	0	36.8		-10	55
19350		38.77	11.87	0	36.8		-10	55
19370		38.85	11.87	0	36.8		-10	55
19390		38.61	11.87	0	36.8		-10	55
19410		38.37	11.88	0	36.8		-10	55
19430		38.32	11.88	0	36.8		-10	55
19450		38.16	11.88	0	36.8		-10	55
19470		38.01	11.88	0	36.8		-10	55
19490		37.93	11.88	0	36.8		-10	55
19510		37.85	11.88	0	36.8		-10	55
19530		37.7	11.88	0	36.8		-10	55
19535		37.7	11.88	0	36.8		-10	55
19550		37.47	11.88	0	36.8		-10	55
19570		37.54	11.88	0	36.8		-10	55
19590		37.38	11.88	0	36.8		-10	55
19595		37.38	11.88	0	36.8		-10	55
19610		37.2	11.88	0	36.8		-10	55
19630		37.2	11.88	0	36.8		-10	55
19650		37.12	11.88	0	36.8		-10	55
19655		37.12	11.88	0	36.8		-10	55
19670		37.21	11.88	0	36.8		-10	55
19690		37.01	11.88	0	36.8		-10	55
19710		36.99	11.88	0	36.8		-10	55
19720		36.99	11.88	0	36.8		-10	55
19730		36.97	11.88	0	36.8		-10	55
19750		36.96	11.88	0	36.8		-10	55
19770		36.89	11.88	0	36.8		-10	55
19785		36.89	11.88	0	36.8		-10	55
19790		36.84	11.88	0	36.8		-10	55
19810		36.77	11.88	0	36.8		-10	55
19830		36.89	11.88	0	36.8		-10	55
19845		36.89	11.88	0	36.8		-10	55
19850		36.85	11.88	0	36.8		-10	55
19870		36.85	11.88	0	36.8		-10	55
19890		36.75	11.88	0	36.8		-10	55
19905		36.75	11.88	0	36.8		-10	55
19910		36.82	11.88	0	36.8		-10	55
19930		36.83	11.88	0	36.8		-10	55
19950		36.98	11.88	0	36.8		-10	55
19970		37.04	12.12	0	36.8		-10	55
19990		37.12	12.12	0	36.8		-10	55
20010		37.09	12.12	0	36.8		-10	55
20030		37.39	12.12	0	36.8		-10	55
20050		37.49	12.12	0	36.8		-10	55
20070		37.41	12.12	0	36.8		-10	55
20090		37.55	12.12	0	36.8		-10	55
20095		37.55	12.12	0	36.8		-10	55
20110		37.72	12.12	0	36.8		-10	55
20130		37.82	12.12	0	36.8		-10	55
20150		37.94	12.12	0	36.8		-10	55
20155		37.94	12.12	0	36.8		-10	55
20170		38.21	12.12	0	36.8		-10	55
20190		38.25	12.12	0	36.8		-10	55
20210		38.46	12.12	0	36.8		-10	55
20220		38.46	12.12	0	36.8		-10	55
20230		38.56	12.12	0	36.8		-10	55
20250		38.81	12.12	0	36.8		-10	55
20270		39.09	12.12	0	36.8		-10	55
20280		39.09	12.12	0	36.8		-10	55
20290		39.11	12.12	0	36.8		-10	55
20310		39.49	12.12	0	36.8		-10	55
20330		39.69	12.12	0	36.8		-10	55
20345		39.69	12.12	0	36.8		-10	55
20350		39.79	12.12	0	36.8		-10	55
20370		40.15	12.12	0	36.8		-10	55
20390		40.44	12.12	0	36.8		-10	55
20405		40.44	12.12	0	36.8		-10	55
20410		40.59	12.12	0	36.8		-10	55
20430		40.8	12.12	0	36.8		-10	55
20450		40.91	12.12	0	36.8		-10	55
20470		41.13	11.98	0	36.8		-10	55
20490		41.42	11.98	0	36.8		-10	55
20510		41.74	11.98	0	36.8		-10	55
20530		41.77	11.98	0	36.8		-10	55
20550		42.05	11.98	0	36.8		-10	55
20570		42.34	11.98	0	36.8		-10	55
20590		42.45	11.98	0	36.8		-10	55
20595		42.45	11.98	0	36.8		-10	55
20610		42.73	11.98	0	36.8		-10	55
20630		42.91	11.98	0	36.8		-10	55
20650		42.92	11.98	0	36.8		-10	55
20655		42.92	11.98	0	36.8		-10	55
20670		43.33	11.98	0	36.8		-10	55
20690		43.62	11.98	0	36.8		-10	55
20710		43.83	11.98	0	36.8		-10	55
20720		43.83	11.98	0	36.8		-10	55
20730		43.87	11.98	0	36.8		-10	55
20750		44.01	11.98	0	36.8		-10	55
20770		44.3	11.98	0	36.8		-10	55
20780		44.3	11.98	0	36.8		-10	55
20790		44.38	11.98	0	36.8		-10	55
20810		44.68	11.98	0	36.8		-10	55
20830		44.89	11.98	0	36.8		-10	55
20845		44.89	11.98	0	36.8		-10	55
20850		44.96	11.98	0	36.8		-10	55
20870		45.14	11.98	0	36.8		-10	55
20890		45.29	11.98	0	36.8		-10	55
20905		45.29	11.98	0	36.8		-10	55
20910		45.46	11.98	0	36.8		-10	55
20930		45.5	11.98	0	36.8		-10	55
20950		45.67	11.98	0	36.8		-10	55
20970		46	12.13	0	36.8		-10	55
20990		46.09	12.13	0	36.8		-10	55
21010		46.05	12.13	0	36.8		-10	55
21030		46.1	12.13	0	36.8		-10	55
21050		46.28	12.13	0	36.8		-10	55
21070		46.25	12.13	0	36.8		-10	55
21090		46.48	12.13	0	36.8		-10	55
21095		46.48	12.13	0	36.8		-10	55
21110		46.46	12.13	0	36.8		-10	55
21130		46.49	12.13	0	36.8		-10	55
21150		46.46	12.13	0	36.8		-10	55
21155		46.46	12.13	0	36.8		-10	55
21170		46.54	12.13	0	36.8		-10	55
21190		46.62	12.13	0	36.8		-10	55
21210		46.59	12.13	0	36.8		-10	55
21215		46.59	12.13	0	36.8		-10	55
21230		46.64	12.13	0	36.8		-10	55
21250		46.66	12.13	0	36.8		-10	55
21270		46.75	12.13	0	36.8		-10	55
21280		46.75	12.13	0	36.8		-10	55
21290		46.6	12.13	0	36.8		-10	55
21310		46.46	12.13	0	36.8		-10	55
21330		46.44	12.13	0	36.8		-10	55
21340		46.44	12.13	0	36.8		-10	55
21350		46.63	12.13	0	36.8		-10	55
21370		46.5	12.13	0	36.8		-10	55
21390		46.39	12.13	0	36.8		-10	55
21405		46.39	12.13	0	36.8		-10	55
21410		46.46	12.13	0	36.8		-10	55
21430		46.51	12.13	0	36.8		-10	55
21450		46.39	12.13	0	36.8		-10	55
21465		46.39	12.13	0	36.8		-10	55
21470		46.12	12.13	0	36.8		-10	55
21490		46.18	12.13	0	36.8		-10	55
21510		45.99	12.13	0	36.8		-10	55
21530		45.9	12.23	0	36.8		-10	55
21550		45.84	12.23	0	36.8		-10	55
21570		45.66	12.23	0	36.8		-10	55
21590		45.43	12.23	0	36.8		-10	55
21610		45.46	12.23	0	36.8		-10	55
21630		45.23	12.23	0	36.8		-10	55
21650		45.06	12.23	0	36.8		-10	55
21655		45.06	12.23	0	36.8		-10	55
21670		44.77	12.23	0	36.8		-10	55
21690		44.68	12.23	0	36.8		-10	55
21710		44.51	12.23	0	36.8		-10	55
21715		44.51	12.23	0	36.8		-10	55
21730		44.29	12.23	0	36.8		-10	55
21750		43.93	12.23	0	36.8		-10	55
21770		43.85	12.23	0	36.8		-10	55
21780		43.85	12.23	0	36.8		-10	55
21790		43.66	12.23	0	36.8		-10	55
21810		43.42	12.23	0	36.8		-10	55
21830		43.3	12.23	0	36.8		-10	55
21840		43.3	12.23	0	36.8		-10	55
21850		43	12.23	0	36.8		-10	55
21870		42.97	12.23	0	36.8		-10	55
21890		42.69	12.23	0	36.8		-10	55
21905		42.69	12.23	0	36.8		-10	55
21910		42.47	12.23	0	36.8		-10	55
21930		42.19	12.23	0	36.8		-10	55
21950		41.99	12.23	0	36.8		-10	55
21965		41.99	12.23	0	36.8		-10	55
21970		41.84	12.23	0	36.8		-10	55
21990		41.75	12.23	0	36.8		-10	55
22010		41.59	12.23	0	36.8		-10	55
22030		41.24	12.18	0	36.8		-10	55
22050		41.09	12.18	0	36.8		-10	55
22070		41	12.18	0	36.8		-10	55
22090		40.68	12.18	0	36.8		-10	55
22110		40.72	12.18	0	36.8		-10	55
22130		40.46	12.18	0	36.8		-10	55
22150		40.24	12.18	0	36.8		-10	55
22155		40.24	12.18	0	36.8		-10	55
22170		40.22	12.18	0	36.8		-10	55
22190		39.92	12.18	0	36.8		-10	55
22210		39.79	12.18	0	36.8		-10	55
22215		39.79	12.18	0	36.8		-10	55
22230		39.52	12.18	0	36.8		-10	55
22250		39.38	12.18	0	36.8		-10	55
22270		39.3	12.18	0	36.8		-10	55
22280		39.3	12.18	0	36.8		-10	55
22290		39.2	12.18	0	36.8		-10	55
22310		38.98	12.18	0	36.8		-10	55
22330		38.74	12.18	0	36.8		-10	55
22340		38.74	12.18	0	36.8		-10	55
22350		38.67	12.18	0	36.8		-10	55
22370		38.58	12.18	0	36.8		-10	55
22390		38.37	12.18	0	36.8		-10	55
22405		38.37	12.18	0	36.8		-10	55
22410		38.1	12.18	0	36.8		-10	55
22430		38.1	12.18	0	36.8		-10	55
22450		37.9	12.18	0	36.8		-10	55
22465		37.9	12.18	0	36.8		-10	55
22470		37.75	12.18	0	36.8		-10	55
22490		37.69	12.18	0	36.8		-10	55
22510		37.49	12.18	0	36.8		-10	55
22525		37.49	12.18	0	36.8		-10	55
22530		37.42	12.18	0	36.8		-10	55
22550		37.39	12.18	0	36.8		-10	55
22570		37.35	12.18	0	36.8		-10	55
22590		37.25	12.33	0	36.8		-10	55
22610		37.33	12.33	0	36.8		-10	55
22630		37.04	12.33	0	36.8		-10	55
22650		37.1	12.33	0	36.8		-10	55
22670		37.01	12.33	0	36.8		-10	55
22690		36.92	12.33	0	36.8		-10	55
22710		36.94	12.33	0	36.8		-10	55
22715		36.94	12.33	0	36.8		-10	55
22730		36.83	12.33	0	36.8		-10	55
22750		36.94	12.33	0	36.8		-10	55
22770		36.82	12.33	0	36.8		-10	55
22775		36.82	12.33	0	36.8		-10	55
22790		36.93	12.33	0	36.8		-10	55
22810		36.88	12.33	0	36.8		-10	55
22830		36.72	12.33	0	36.8		-10	55
22840		36.72	12.33	0	36.8		-10	55
22850		36.77	12.33	0	36.8		-10	55
22870		36.9	12.33	0	36.8		-10	55
22890		36.94	12.33	0	36.8		-10	55
22900		36.94	12.33	0	36.8		-10	55
22910		36.99	12.33	0	36.8		-10	55
22930		36.99	12.33	0	36.8		-10	55
22950		37.16	12.33	0	36.8		-10	55
22965		37.16	12.33	0	36.8		-10	55
22970		37.07	12.33	0	36.8		-10	55
22990		37.23	12.33	0	36.8		-10	55
23010		37.2	12.33	0	36.8		-10	55
23025		37.2	12.33	0	36.8		-10	55
23030		37.34	12.33	0	36.8		-10	55
23050		37.51	12.33	0	36.8		-10	55
23070		37.62	12.33	0	36.8		-10	55
23090		37.83	12.31	0	36.8		-10	55
23110		38.01	12.31	0	36.8		-10	55
23130		38.05	12.31	0	36.8		-10	55
23150		38.08	12.31	0	36.8		-10	55
23170		38.3	12.31	0	36.8		-10	55
23190		38.65	12.31	0	36.8		-10	55
23210		38.82	12.31	0	36.8		-10	55
23215		38.82	12.31	0	36.8		-10	55
23230		39	12.31	0	36.8		-10	55
23250		39.08	12.31	0	36.8		-10	55
23270		39.42	12.31	0	36.8		-10	55
23275		39.42	12.31	0	36.8		-10	55
23290		39.58	12.31	0	36.8		-10	55
23310		39.94	12.31	0	36.8		-10	55
23330		39.98	12.31	0	36.8		-10	55
23340		39.98	12.31	0	36.8		-10	55
23350		40.28	12.31	0	36.8		-10	55
23370		40.47	12.31	0	36.8		-10	55
23390		40.73	12.31	0	36.8		-10	55
23400		40.73	12.31	0	36.8		-10	55
23410		40.94	12.31	0	36.8		-10	55
23430		41	12.31	0	36.8		-10	55
23450		41.36	12.31	0	36.8		-10	55
23465		41.36	12.31	0	36.8		-10	55
23470		41.61	12.31	0	36.8		-10	55
23490		41.85	12.31	0	36.8		-10	55
23510		41.95	12.31	0	36.8		-10	55
23525		41.95	12.31	0	36.8		-10	55
23530		42.08	12.31	0	36.8		-10	55
23550		42.3	12.31	0	36.8		-10	55
23570		42.61	12.31	0	36.8		-10	55
23590		42.79	12.26	0	36.8		-10	55
23610		43.06	12.26	0	36.8		-10	55
23630		43.3	12.26	0	36.8		-10	55
23650		43.59	12.26	0	36.8		-10	55
23670		43.7	12.26	0	36.8		-10	55
23690		43.83	12.26	0	36.8		-10	55
23710		44.13	12.26	0	36.8		-10	55
23715		44.13	12.26	0	36.8		-10	55
23730		44.23	12.26	0	36.8		-10	55
23750		44.45	12.26	0	36.8		-10	55
23770		44.55	12.26	0	36.8		-10	55
23775		44.55	12.26	0	36.8		-10	55
23790		44.69	12.26	0	36.8		-10	55
23810		44.92	12.26	0	36.8		-10	55
23830		45.02	12.26	0	36.8		-10	55
23835		45.02	12.26	0	36.8		-10	55
23850		45.24	12.26	0	36.8		-10	55
23870		45.46	12.26	0	36.8		-10	55
23890		45.48	12.26	0	36.8		-10	55
23900		45.48	12.26	0	36.8		-10	55
23910		45.66	12.26	0	36.8		-10	55
23930		45.87	12.26	0	36.8		-10	55
23950		45.97	12.26	0	36.8		-10	55
23960		45.97	12.26	0	36.8		-10	55
23970		46.11	12.26	0	36.8		-10	55
23990		46.09	12.26	0	36.8		-10	55
24010		46.05	12.26	0	36.8		-10	55
24025		46.05	12.26	0	36.8		-10	55
24030		46.24	12.26	0	36.8		-10	55
24050		46.5	12.26	0	36.8		-10	55
24070		46.48	12.26	0	36.8		-10	55
24090		46.5	12.46	0	36.8		-10	55
24110		46.5	12.46	0	36.8		-10	55
24130		46.41	12.46	0	36.8		-10	55
24150		46.49	12.46	0	36.8		-10	55
24170		46.52	12.46	0	36.8		-10	55
24190		46.54	12.46	0	36.8		-10	55
24210		46.64	12.46	0	36.8		-10	55
24230		46.55	12.46	0	36.8		-10	55
24250		46.53	12.46	0	36.8		-10	55
24270		46.58	12.46	0	36.8		-10	55
24275		46.58	12.46	0	36.8		-10	55
24290		46.44	12.46	0	36.8		-10	55
24310		46.49	12.46	0	36.8		-10	55
24330		46.39	12.46	0	36.8		-10	55
24335		46.39	12.46	0	36.8		-10	55
24350		46.31	12.46	0	36.8		-10	55
24370		46.47	12.46	0	36.8		-10	55
24390		46.18	12.46	0	36.8		-10	55
24400		46.18	12.46	0	36.8		-10	55
24410		45.99	12.46	0	36.8		-10	55
24430		46.07	12.46	0	36.8		-10	55
24450		45.77	12.46	0	36.8		-10	55
24460		45.77	12.46	0	36.8		-10	55
24470		45.62	12.46	0	36.8		-10	55
24490		45.5	12.46	0	36.8		-10	55
24510		45.3	12.46	0	36.8		-10	55
24525		45.3	12.46	0	36.8		-10	55
24530		45.02	12.46	0	36.8		-10	55
24550		44.96	12.46	0	36.8		-10	55
24570		44.8	12.46	0	36.8		-10	55
24585		44.8	12.46	0	36.8		-10	55
24590		44.43	12.46	0	36.8		-10	55
24610		44.2	12.46	0	36.8		-10	55
24630		44.02	12.46	0	36.8		-10	55
24650		43.89	12.45	0	36.8		-10	55
24670		43.55	12.45	0	36.8		-10	55
24690		43.49	12.45	0	36.8		-10	55
24710		43.1	12.45	0	36.8		-10	55
24730		43.08	12.45	0	36.8		-10	55
24750		42.78	12.45	0	36.8		-10	55
24770		42.6	12.45	0	36.8		-10	55
24775		42.6	12.45	0	36.8		-10	55
24790		42.5	12.45	0	36.8		-10	55
24810		42.2	12.45	0	36.8		-10	55
24830		42.07	12.45	0	36.8		-10	55
24835		42.07	12.45	0	36.8		-10	55
24850		41.88	12.45	0	36.8		-10	55
24870		41.75	12.45	0	36.8		-10	55
24890		41.54	12.45	0	36.8		-10	55
24900		41.54	12.45	0	36.8		-10	55
24910		41.33	12.45	0	36.8		-10	55
24930		41.2	12.45	0	36.8		-10	55
24950		40.93	12.45	0	36.8		-10	55
24960		40.93	12.45	0	36.8		-10	55
24970		40.85	12.45	0	36.8		-10	55
24990		40.63	12.45	0	36.8		-10	55
25010		40.44	12.45	0	36.8		-10	55
25025		40.44	12.45	0	36.8		-10	55
25030		40.27	12.45	0	36.8		-10	55
25050		40.09	12.45	0	36.8		-10	55
25070		40.18	12.45	0	36.8		-10	55
25085		40.18	12.45	0	36.8		-10	55
25090		39.87	12.45	0	36.8		-10	55
25110		39.58	12.45	0	36.8		-10	55
25130		39.32	12.45	0	36.8		-10	55
25150		39.25	12.58	0	36.8		-10	55
25170		39.09	12.58	0	36.8		-10	55
25190		38.95	12.58	0	36.8		-10	55
25210		38.69	12.58	0	36.8		-10	55
25230		38.63	12.58	0	36.8		-10	55
25250		38.45	12.58	0	36.8		-10	55
25270		38.31	12.58	0	36.8		-10	55
25275		38.31	12.58	0	36.8		-10	55
25290		38.36	12.58	0	36.8		-10	55
25310		38.11	12.58	0	36.8		-10	55
25330		37.9	12.58	0	36.8		-10	55
25335		37.9	12.58	0	36.8		-10	55
25350		37.81	12.58	0	36.8		-10	55
25370		37.67	12.58	0	36.8		-10	55
25390		37.59	12.58	0	36.8		-10	55
25400		37.59	12.58	0	36.8		-10	55
25410		37.45	12.58	0	36.8		-10	55
25430		37.36	12.58	0	36.8		-10	55
25450		37.39	12.58	0	36.8		-10	55
25460		37.39	12.58	0	36.8		-10	55
25470		37.22	12.58	0	36.8		-10	55
25490		37.28	12.58	0	36.8		-10	55
25510		37.09	12.58	0	36.8		-10	55
25520		37.09	12.58	0	36.8		-10	55
25530		36.97	12.58	0	36.8		-10	55
25550		37.09	12.58	0	36.8		-10	55
25570		36.91	12.58	0	36.8		-10	55
25585		36.91	12.58	0	36.8		-10	55
25590		36.99	12.58	0	36.8		-10	55
25610		36.8	12.58	0	36.8		-10	55
25630		37.05	12.58	0	36.8		-10	55
25645		37.05	12.58	0	36.8		-10	55
25650		36.82	12.58	0	36.8		-10	55
25670		36.81	12.58	0	36.8		-10	55
25690		36.74	12.58	0	36.8		-10	55
25710		36.72	12.46	0	36.8		-10	55
25730		36.77	12.46	0	36.8		-10	55
25750		36.89	12.46	0	36.8		-10	55
25770		36.87	12.46	0	36.8		-10	55
25790		36.99	12.46	0	36.8		-10	55
25810		36.87	12.46	0	36.8		-10	55
25830		37.04	12.46	0	36.8		-10	55
25835		37.04	12.46	0	36.8		-10	55
25850		37.05	12.46	0	36.8		-10	55
25870		37.03	12.46	0	36.8		-10	55
25890		37.31	12.46	0	36.8		-10	55
25895		37.31	12.46	0	36.8		-10	55
25910		37.6	12.46	0	36.8		-10	55
25930		37.53	12.46	0	36.8		-10	55
25950		37.55	12.46	0	36.8		-10	55
25960		37.55	12.46	0	36.8		-10	55
25970		37.74	12.46	0	36.8		-10	55
25990		37.9	12.46	0	36.8		-10	55
26010		38.02	12.46	0	36.8		-10	55
26020		38.02	12.46	0	36.8		-10	55
26030		38.08	12.46	0	36.8		-10	55
26050		38.41	12.46	0	36.8		-10	55
26070		38.59	12.46	0	36.8		-10	55
26085		38.59	12.46	0	36.8		-10	55
26090		38.7	12.46	0	36.8		-10	55
26110		38.87	12.46	0	36.8		-10	55
26130		39.07	12.46	0	36.8		-10	55
26145		39.07	12.46	0	36.8		-10	55
26150		39.3	12.46	0	36.8		-10	55
26170		39.5	12.46	0	36.8		-10	55
26190		39.9	12.46	0	36.8		-10	55
26210		40.04	12.5	0	36.8		-10	55
26230		40.23	12.5	0	36.8		-10	55
26250		40.5	12.5	0	36.8		-10	55
26270		40.59	12.5	0	36.8		-10	55
26290		40.94	12.5	0	36.8		-10	55
26310		41.07	12.5	0	36.8		-10	55
26330		41.25	12.5	0	36.8		-10	55
26335		41.25	12.5	0	36.8		-10	55
26350		41.48	12.5	0	36.8		-10	55
26370		41.71	12.5	0	36.8		-10	55
26390		42.03	12.5	0	36.8		-10	55
26395		42.03	12.5	0	36.8		-10	55
26410		42.24	12.5	0	36.8		-10	55
26430		42.4	12.5	0	36.8		-10	55
26450		42.46	12.5	0	36.8		-10	55
26460		42.46	12.5	0	36.8		-10	55
26470		42.89	12.5	0	36.8		-10	55
26490		42.89	12.5	0	36.8		-10	55
26510		43.22	12.5	0	36.8		-10	55
26520		43.22	12.5	0	36.8		-10	55
26530		43.35	12.5	0	36.8		-10	55
26550		43.6	12.5	0	36.8		-10	55
26570		43.7	12.5	0	36.8		-10	55
26585		43.7	12.5	0	36.8		-10	55
26590		43.96	12.5	0	36.8		-10	55
26610		44.21	12.5	0	36.8		-10	55
26630		44.32	12.5	0	36.8		-10	55
26645		44.32	12.5	0	36.8		-10	55
26650		44.53	12.5	0	36.8		-10	55
26670		44.79	12.5	0	36.8		-10	55
26690		44.91	12.5	0	36.8		-10	55
26710		45	12.63	0	36.8		-10	55
26730		45.2	12.63	0	36.8		-10	55
26750		45.55	12.63	0	36.8		-10	55
26770		45.51	12.63	0	36.8		-10	55
26790		45.82	12.63	0	36.8		-10	55
26810		45.84	12.63	0	36.8		-10	55
26830		45.94	12.63	0	36.8		-10	55
26850		45.95	12.63	0	36.8		-10	55
26870		46.2	12.63	0	36.8		-10	55
26890		46.17	12.63	0	36.8		-10	55
26895		46.17	12.63	0	36.8		-10	55
26910		46.22	12.63	0	36.8		-10	55
26930		46.23	12.63	0	36.8		-10	55
26950		46.29	12.63	0	36.8		-10	55
26955		46.29	12.63	0	36.8		-10	55
26970		46.47	12.63	0	36.8		-10	55
26990		46.58	12.63	0	36.8		-10	55
27010		46.56	12.63	0	36.8		-10	55
27020		46.56	12.63	0	36.8		-10	55
27030		46.44	12.63	0	36.8		-10	55
27050		46.34	12.63	0	36.8		-10	55
27070		46.55	12.63	0	36.8		-10	55
27080		46.55	12.63	0	36.8		-10	55
27090		46.51	12.63	0	36.8		-10	55
27110		46.6	12.63	0	36.8		-10	55
27130		46.5	12.63	0	36.8		-10	55
27145		46.5	12.63	0	36.8		-10	55
27150		46.58	12.63	0	36.8		-10	55
27170		46.55	12.63	0	36.8		-10	55
27190		46.52	12.63	0	36.8		-10	55
27205		46.52	12.63	0	36.8		-10	55
27210		46.5	12.63	0	36.8		-10	55
27230		46.39	12.63	0	36.8		-10	55
27250		46.36	12.63	0	36.8		-10	55
27270		46.43	12.63	0	36.8		-10	55
27290		46.51	12.63	0	36.8		-10	55
27310		46.46	12.63	0	36.8		-10	55
27330		46.3	12.63	0	36.8		-10	55
27350		46.29	12.63	0	36.8		-10	55
27370		46.3	12.63	0	36.8		-10	55
27390		46.52	12.63	0	36.8		-10	55
27395		46.52	12.63	0	36.8		-10	55
27410		46.25	12.63	0	36.8		-10	55
27430		46.11	12.63	0	36.8		-10	55
27450		46.28	12.63	0	36.8		-10	55
27455		46.28	12.63	0	36.8		-10	55
27470		46.36	12.63	0	36.8		-10	55
27490		46.3	12.63	0	36.8		-10	55
27510		46.26	12.63	0	36.8		-10	55
27520		46.26	12.63	0	36.8		-10	55
27530		46.45	12.63	0	36.8		-10	55
27550		46.18	12.63	0	36.8		-10	55
27570		46.33	12.63	0	36.8		-10	55
27580		46.33	12.63	0	36.8		-10	55
27590		46.36	12.63	0	36.8		-10	55
27610		46.3	12.63	0	36.8		-10	55
27630		46.28	12.63	0	36.8		-10	55
27645		46.28	12.63	0	36.8		-10	55
27650		46.33	12.63	0	36.8		-10	55
27670		46.34	12.63	0	36.8		-10	55
27690		46.28	12.63	0	36.8		-10	55
27705		46.28	12.63	0	36.8		-10	55
27710		46.45	12.63	0	36.8		-10	55
27730		46.38	12.63	0	36.8		-10	55
27750		46.45	12.63	0	36.8		-10	55
27770		46.53	12.5	0	36.8		-10	55
27790		46.35	12.5	0	36.8		-10	55
27810		46.33	12.5	0	36.8		-10	55
27830		46.55	12.5	0	36.8		-10	55
27850		46.49	12.5	0	36.8		-10	55
27870		46.65	12.5	0	36.8		-10	55
27890		46.66	12.5	0	36.8		-10	55
27895		46.66	12.5	0	36.8		-10	55
27910		46.64	12.5	0	36.8		-10	55
27930		46.77	12.5	0	36.8		-10	55
27950		46.74	12.5	0	36.8		-10	55
27955		46.74	12.5	0	36.8		-10	55
27970		46.93	12.5	0	36.8		-10	55
27990		46.8	12.5	0	36.8		-10	55
28010		46.78	12.5	0	36.8		-10	55
28020		46.78	12.5	0	36.8		-10	55
28030		46.85	12.5	0	36.8		-10	55
28050		46.91	12.5	0	36.8		-10	55
28070		46.85	12.5	0	36.8		-10	55
28080		46.85	12.5	0	36.8		-10	55
28090		46.92	12.5	0	36.8		-10	55
28110		46.74	12.5	0	36.8		-10	55
28130		46.64	12.5	0	36.8		-10	55
28140		46.64	12.5	0	36.8		-10	55
28150		46.53	12.5	0	36.8		-10	55
28170		46.45	12.5	0	36.8		-10	55
28190		46.44	12.5	0	36.8		-10	55
28205		46.44	12.5	0	36.8		-10	55
28210		46.24	12.5	0	36.8		-10	55
28230		46.04	12.5	0	36.8		-10	55
28250		46.02	12.5	0	36.8		-10	55
28265		46.02	12.5	0	36.8		-10	55
28270		45.82	12.5	0	36.8		-10	55
28290		45.61	12.5	0	36.8		-10	55
28310		45.42	12.5	0	36.8		-10	55
28330		45.04	12.61	0	36.8		-10	55
28350		44.88	12.61	0	36.8		-10	55
28370		44.66	12.61	0	36.8		-10	55
28390		44.53	12.61	0	36.8		-10	55
28395		44.53	12.61	0	36.8		-10	55
28410		44.38	12.61	0	36.8		-10	55
28430		44.11	12.61	0	36.8		-10	55
28450		44	12.61	0	36.8		-10	55
28455		44	12.61	0	36.8		-10	55
28470		43.72	12.61	0	36.8		-10	55
28490		43.6	12.61	0	36.8		-10	55
28510		43.36	12.61	0	36.8		-10	55
28515		43.36	12.61	0	36.8		-10	55
28530		43.21	12.61	0	36.8		-10	55
28550		42.9	12.61	0	36.8		-10	55
28570		42.67	12.61	0	36.8		-10	55
28580		42.67	12.61	0	36.8		-10	55
28590		42.53	12.61	0	36.8		-10	55
28610		42.35	12.61	0	36.8		-10	55
28630		42.13	12.61	0	36.8		-10	55
28640		42.13	12.61	0	36.8		-10	55
28650		41.95	12.61	0	36.8		-10	55
28670		41.71	12.61	0	36.8		-10	55
28690		41.57	12.61	0	36.8		-10	55
28705		41.57	12.61	0	36.8		-10	55
28710		41.4	12.61	0	36.8		-10	55
28730		41.11	12.61	0	36.8		-10	55
28750		41.11	12.61	0	36.8		-10	55
28765		41.11	12.61	0	36.8		-10	55
28770		40.86	12.61	0	36.8		-10	55
28790		40.7	12.61	0	36.8		-10	55
28810		40.69	12.61	0	36.8		-10	55
28830		40.43	12.48	0	36.8		-10	55
28850		40.29	12.48	0	36.8		-10	55
28870		40.13	12.48	0	36.8		-10	55
28890		39.97	12.48	0	36.8		-10	55
28910		39.74	12.48	0	36.8		-10	55
28930		39.56	12.48	0	36.8		-10	55
28950		39.31	12.48	0	36.8		-10	55
28955		39.31	12.48	0	36.8		-10	55
28970		39.29	12.48	0	36.8		-10	55
28990		39.05	12.48	0	36.8		-10	55
29010		39.03	12.48	0	36.8		-10	55
29015		39.03	12.48	0	36.8		-10	55
29030		38.88	12.48	0	36.8		-10	55
29050		38.71	12.48	0	36.8		-10	55
29070		38.53	12.48	0	36.8		-10	55
29080		38.53	12.48	0	36.8		-10	55
29090		38.58	12.48	0	36.8		-10	55
29110		38.27	12.48	0	36.8		-10	55
29130		38.24	12.48	0	36.8		-10	55
29140		38.24	12.48	0	36.8		-10	55
29150		38.03	12.48	0	36.8		-10	55
29170		37.93	12.48	0	36.8		-10	55
29190		37.91	12.48	0	36.8		-10	55
29205		37.91	12.48	0	36.8		-10	55
29210		37.87	12.48	0	36.8		-10	55
29230		37.71	12.48	0	36.8		-10	55
29250		37.78	12.48	0	36.8		-10	55
29265		37.78	12.48	0	36.8		-10	55
29270		37.67	12.48	0	36.8		-10	55
29290		37.58	12.48	0	36.8		-10	55
29310		37.62	12.48	0	36.8		-10	55
29330		37.41	12.56	0	36.8		-10	55
29350		37.51	12.56	0	36.8		-10	55
29370		37.59	12.56	0	36.8		-10	55
29390		37.54	12.56	0	36.8		-10	55
29410		37.33	12.56	0	36.8		-10	55
29430		37.38	12.56	0	36.8		-10	55
29450		37.31	12.56	0	36.8		-10	55
29470		37.42	12.56	0	36.8		-10	55
29490		37.35	12.56	0	36.8		-10	55
29510		37.32	12.56	0	36.8		-10	55
29515		37.32	12.56	0	36.8		-10	55
29530		37.37	12.56	0	36.8		-10	55
29550		37.32	12.56	0	36.8		-10	55
29570		37.19	12.56	0	36.8		-10	55
29575		37.19	12.56	0	36.8		-10	55
29590		37.17	12.56	0	36.8		-10	55
29610		37.15	12.56	0	36.8		-10	55
29630		37.25	12.56	0	36.8		-10	55
29640		37.25	12.56	0	36.8		-10	55
29650		37.14	12.56	0	36.8		-10	55
29670		37.1	12.56	0	36.8		-10	55
29690		37.19	12.56	0	36.8		-10	55
29705		37.19	12.56	0	36.8		-10	55
29710		37.1	12.56	0	36.8		-10	55
29730		37.03	12.56	0	36.8		-10	55
29750		37.05	12.56	0	36.8		-10	55
29765		37.05	12.56	0	36.8		-10	55
29770		37.04	12.56	0	36.8		-10	55
29790		37.02	12.56	0	36.8		-10	55
29810		36.99	12.56	0	36.8		-10	55
29825		36.99	12.56	0	36.8		-10	55
29830		37.05	12.56	0	36.8		-10	55
29850		36.96	12.56	0	36.8		-10	55
29870		37.1	12.56	0	36.8		-10	55
29890		36.95	12.63	0	36.8		-10	55
29910		36.99	12.63	0	36.8		-10	55
29930		36.88	12.63	0	36.8		-10	55
29950		37.01	12.63	0	36.8		-10	55
29970		37.02	12.63	0	36.8		-10	55
29990		37.11	12.63	0	36.8		-10	55
30010		37.07	12.63	0	36.8		-10	55
30015		37.07	12.63	0	36.8		-10	55
30030		37.15	12.63	0	36.8		-10	55
30050		37.2	12.63	0	36.8		-10	55
30070		37.24	12.63	0	36.8		-10	55
30075		37.24	12.63	0	36.8		-10	55
30090		37.4	12.63	0	36.8		-10	55
30110		37.39	12.63	0	36.8		-10	55
30130		37.59	12.63	0	36.8		-10	55
30140		37.59	12.63	0	36.8		-10	55
30150		37.74	12.63	0	36.8		-10	55
30170		37.7	12.63	0	36.8		-10	55
30190		37.84	12.63	0	36.8		-10	55
30200		37.84	12.63	0	36.8		-10	55
30210		38.08	12.63	0	36.8		-10	55
30230		38.15	12.63	0	36.8		-10	55
30250		38.44	12.63	0	36.8		-10	55
30265		38.44	12.63	0	36.8		-10	55
30270		38.63	12.63	0	36.8		-10	55
30290		38.82	12.63	0	36.8		-10	55
30310		38.98	12.63	0	36.8		-10	55
30325		38.98	12.63	0	36.8		-10	55
30330		39.1	12.63	0	36.8		-10	55
30350		39.35	12.63	0	36.8		-10	55
30370		39.54	12.63	0	36.8		-10	55
30390		39.78	12.56	0	36.8		-10	55
30410		40.01	12.56	0	36.8		-10	55
30430		40.24	12.56	0	36.8		-10	55
30450		40.47	12.56	0	36.8		-10	55
30470		40.66	12.56	0	36.8		-10	55
30490		40.9	12.56	0	36.8		-10	55
30510		41	12.56	0	36.8		-10	55
30515		41	12.56	0	36.8		-10	55
30530		41.25	12.56	0	36.8		-10	55
30550		41.58	12.56	0	36.8		-10	55
30570		41.72	12.56	0	36.8		-10	55
30575		41.72	12.56	0	36.8		-10	55
30590		42.02	12.56	0	36.8		-10	55
30610		41.99	12.56	0	36.8		-10	55
30630		42.39	12.56	0	36.8		-10	55
30640		42.39	12.56	0	36.8		-10	55
30650		42.58	12.56	0	36.8		-10	55
30670		42.76	12.56	0	36.8		-10	55
30690		43.08	12.56	0	36.8		-10	55
30700		43.08	12.56	0	36.8		-10	55
30710		43.2	12.56	0	36.8		-10	55
30730		43.28	12.56	0	36.8		-10	55
30750		43.54	12.56	0	36.8		-10	55
30760		43.54	12.56	0	36.8		-10	55
30770		43.68	12.56	0	36.8		-10	55
30790		43.87	12.56	0	36.8		-10	55
30810		44.23	12.56	0	36.8		-10	55
30825		44.23	12.56	0	36.8		-10	55
30830		44.39	12.56	0	36.8		-10	55
30850		44.55	12.56	0	36.8		-10	55
30870		44.78	12.56	0	36.8		-10	55
30890		44.86	12.74	0	36.8		-10	55
30910		45.01	12.74	0	36.8		-10	55
30930		45.12	12.74	0	36.8		-10	55
30950		45.32	12.74	0	36.8		-10	55
30970		45.68	12.74	0	36.8		-10	55
30990		45.77	12.74	0	36.8		-10	55
31010		45.83	12.74	0	36.8		-10	55
31015		45.83	12.74	0	36.8		-10	55
31030		45.97	12.74	0	36.8		-10	55
31050		46.07	12.74	0	36.8		-10	55
31070		46.14	12.74	0	36.8		-10	55
31075		46.14	12.74	0	36.8		-10	55
31090		46.18	12.74	0	36.8		-10	55
31110		46.43	12.74	0	36.8		-10	55
31130		46.37	12.74	0	36.8		-10	55
31135		46.37	12.74	0	36.8		-10	55
31150		46.5	12.74	0	36.8		-10	55
31170		46.49	12.74	0	36.8		-10	55
31190		46.55	12.74	0	36.8		-10	55
31200		46.55	12.74	0	36.8		-10	55
31210		46.58	12.74	0	36.8		-10	55
31230		46.54	12.74	0	36.8		-10	55
31250		46.65	12.74	0	36.8		-10	55
31260		46.65	12.74	0	36.8		-10	55
31270		46.85	12.74	0	36.8		-10	55
31290		46.69	12.74	0	36.8		-10	55
31310		46.68	12.74	0	36.8		-10	55
31325		46.68	12.74	0	36.8		-10	55
31330		46.67	12.74	0	36.8		-10	55
31350		46.69	12.74	0	36.8		-10	55
31370		46.54	12.74	0	36.8		-10	55
31385		46.54	12.74	0	36.8		-10	55
31390		46.64	12.74	0	36.8		-10	55
31410		46.49	12.74	0	36.8		-10	55
31430		46.36	12.74	0	36.8		-10	55
31450		46.23	12.88	0	36.8		-10	55
31470		46.22	12.88	0	36.8		-10	55
31490		46.08	12.88	0	36.8		-10	55
31510		46.13	12.88	0	36.8		-10	55
31530		45.98	12.88	0	36.8		-10	55
31550		45.8	12.88	0	36.8		-10	55
31570		45.56	12.88	0	36.8		-10	55
31575		45.56	12.88	0	36.8		-10	55
31590		45.39	12.88	0	36.8		-10	55
31610		45.2	12.88	0	36.8		-10	55
31630		44.99	12.88	0	36.8		-10	55
31635		44.99	12.88	0	36.8		-10	55
31650		44.96	12.88	0	36.8		-10	55
31670		44.69	12.88	0	36.8		-10	55
31690		44.45	12.88	0	36.8		-10	55
31700		44.45	12.88	0	36.8		-10	55
31710		44.25	12.88	0	36.8		-10	55
31730		43.99	12.88	0	36.8		-10	55
31750		43.76	12.88	0	36.8		-10	55
31760		43.76	12.88	0	36.8		-10	55
31770		43.59	12.88	0	36.8		-10	55
31790		43.4	12.88	0	36.8		-10	55
31810		43.24	12.88	0	36.8		-10	55
31825		43.24	12.88	0	36.8		-10	55
31830		43.13	12.88	0	36.8		-10	55
31850		42.83	12.88	0	36.8		-10	55
31870		42.68	12.88	0	36.8		-10	55
31885		42.68	12.88	0	36.8		-10	55
31890		42.47	12.88	0	36.8		-10	55
31910		42.23	12.88	0	36.8		-10	55
31930		41.97	12.88	0	36.8		-10	55
31950		41.8	12.84	0	36.8		-10	55
31970		41.6	12.84	0	36.8		-10	55
31990		41.39	12.84	0	36.8		-10	55
32010		41.19	12.84	0	36.8		-10	55
32030		40.95	12.84	0	36.8		-10	55
32050		40.82	12.84	0	36.8		-10	55
32070		40.81	12.84	0	36.8		-10	55
32090		40.58	12.84	0	36.8		-10	55
32110		40.58	12.84	0	36.8		-10	55
32130		40.21	12.84	0	36.8		-10	55
32135		40.21	12.84	0	36.8		-10	55
32150		40	12.84	0	36.8		-10	55
32170		39.81	12.84	0	36.8		-10	55
32190		39.71	12.84	0	36.8		-10	55
32200		39.71	12.84	0	36.8		-10	55
32210		39.58	12.84	0	36.8		-10	55
32230		39.32	12.84	0	36.8		-10	55
32250		39.34	12.84	0	36.8		-10	55
32260		39.34	12.84	0	36.8		-10	55
32270		39.03	12.84	0	36.8		-10	55
32290		38.99	12.84	0	36.8		-10	55
32310		38.79	12.84	0	36.8		-10	55
[truncated: 384 more rows]
