# Supplementary material for: Clinical identification of the stimulus intensity to measure temporal summation of second pain
Source: Sci Rep. 2022 Jul 28;12:12915. doi: 10.1038/s41598-022-17171-6 (PMC9334644; doi:10.1038/s41598-022-17171-6)
Supplement: Supplementary file 2 — Supplementary Information 2. [file 41598_2022_17171_MOESM2_ESM.zip › 72 PT1.xlsx]

## Sheet: Sheet1
Timestamp [msec]	Heater [C]	Tec [C]	Water [C]	COVAS	Baseline [C]	Events	LimiterMin [C]	LimiterMax [C]
5		37.81
20		37.81	12.07	0	37.8		-10	55
25		37.91	12.07	0	37.8		-10	55
45		37.76	12.07	0	37.8		-10	55
65		37.83	12.07	0	37.8		-10	55
85		37.85	12.07	0	37.8		-10	55
95		37.85	12.07	0	37.8		-10	55
105		37.82	12.07	0	37.8		-10	55
125		37.69	12.07	0	37.8		-10	55
145		37.93	12.07	0	37.8		-10	55
160		37.93	12.07	0	37.8		-10	55
165		37.8	12.07	0	37.8		-10	55
185		37.91	12.07	0	37.8		-10	55
205		37.76	12.07	0	37.8		-10	55
220		37.76	12.07	0	37.8		-10	55
225		37.78	12.07	0	37.8		-10	55
245		37.8	12.07	0	37.8		-10	55
265		37.92	12.07	0	37.8		-10	55
285		37.91	12.07	0	37.8		-10	55
305		37.74	12.07	0	37.8		-10	55
325		37.81	12.07	0	37.8		-10	55
345		37.78	12.07	0	37.8		-10	55
365		37.84	12.07	0	37.8		-10	55
385		37.88	12.07	0	37.8		-10	55
405		37.72	12.07	0	37.8		-10	55
410		37.72	12.07	0	37.8		-10	55
425		37.85	12.07	0	37.8		-10	55
445		37.88	12.07	0	37.8		-10	55
465		37.84	12.07	0	37.8		-10	55
470		37.84	12.07	0	37.8		-10	55
485		37.87	12.07	0	37.8		-10	55
505		37.75	12.07	0	37.8		-10	55
525		37.82	12.07	0	37.8		-10	55
535		37.82	12.12	0	37.8		-10	55
545		37.92	12.12	0	37.8		-10	55
565		37.82	12.12	0	37.8		-10	55
585		37.81	12.12	0	37.8		-10	55
595		37.81	12.12	0	37.8		-10	55
605		37.71	12.12	0	37.8		-10	55
625		37.88	12.12	0	37.8		-10	55
645		37.78	12.12	0	37.8		-10	55
660		37.78	12.12	0	37.8		-10	55
665		37.79	12.12	0	37.8		-10	55
685		37.77	12.12	0	37.8		-10	55
705		37.71	12.12	0	37.8		-10	55
720		37.71	12.12	0	37.8		-10	55
725		37.84	12.12	0	37.8		-10	55
745		37.84	12.12	0	37.8		-10	55
765		37.79	12.12	0	37.8		-10	55
785		37.66	12.12	0	37.8		-10	55
805		37.77	12.12	0	37.8		-10	55
825		37.66	12.12	0	37.8		-10	55
845		37.83	12.12	0	37.8		-10	55
865		37.8	12.12	0	37.8		-10	55
885		37.92	12.12	0	37.8		-10	55
905		37.7	12.12	0	37.8		-10	55
925		37.7	12.12	0	37.8		-10	55
945		37.79	12.12	0	37.8		-10	55
965		37.77	12.12	0	37.8		-10	55
970		37.77	12.12	0	37.8		-10	55
985		37.89	12.12	0	37.8		-10	55
1005		37.8	12.12	0	37.8		-10	55
1025		37.82	12.12	0	37.8		-10	55
1030		37.82	12.12	0	37.8		-10	55
1045		37.76	12.12	0	37.8		-10	55
1065		37.73	12.12	0	37.8		-10	55
1085		37.85	12.12	0	37.8		-10	55
1095		37.85	12.18	0	37.8		-10	55
1105		37.8	12.18	0	37.8		-10	55
1125		37.76	12.18	0	37.8		-10	55
1145		37.79	12.18	0	37.8		-10	55
1160		37.79	12.18	0	37.8		-10	55
1165		37.83	12.18	0	37.8		-10	55
1185		37.8	12.18	0	37.8		-10	55
1205		37.82	12.18	0	37.8		-10	55
1220		37.82	12.18	0	37.8		-10	55
1225		37.84	12.18	0	37.8		-10	55
1245		37.83	12.18	0	37.8		-10	55
1265		37.92	12.18	0	37.8		-10	55
1280		37.92	12.18	0	37.8		-10	55
1285		37.81	12.18	0	37.8		-10	55
1305		37.75	12.18	0	37.8		-10	55
1325		37.92	12.18	0	37.8		-10	55
1345		37.67	12.18	0	37.8		-10	55
1365		37.86	12.18	0	37.8		-10	55
1385		37.8	12.18	0	37.8		-10	55
1405		37.77	12.18	0	37.8		-10	55
1425		37.81	12.18	0	37.8		-10	55
1445		37.87	12.18	0	37.8		-10	55
1465		37.87	12.18	0	37.8		-10	55
1470		37.87	12.18	0	37.8		-10	55
1485		37.77	12.18	0	37.8		-10	55
1505		37.87	12.18	0	37.8		-10	55
1525		37.79	12.18	0	37.8		-10	55
1530		37.79	12.18	0	37.8		-10	55
1545		37.81	12.18	0	37.8		-10	55
1565		37.75	12.18	0	37.8		-10	55
1585		37.84	12.18	0	37.8		-10	55
1595		37.84	12.18	0	37.8		-10	55
1605		37.78	12.18	0	37.8		-10	55
1625		37.63	12.18	0	37.8		-10	55
1645		37.86	12.18	0	37.8		-10	55
1655		37.86	12.18	0	37.8		-10	55
1665		37.78	12.18	0	37.8		-10	55
1685		37.83	12.18	0	37.8		-10	55
1705		37.78	12.18	0	37.8		-10	55
1720		37.78	12.18	0	37.8		-10	55
1725		37.77	12.18	0	37.8		-10	55
1745		37.82	12.18	0	37.8		-10	55
1765		37.82	12.18	0	37.8		-10	55
1780		37.82	12.18	0	37.8		-10	55
1785		37.89	12.18	0	37.8		-10	55
1805		37.89	12.18	0	37.8		-10	55
1825		37.79	12.18	0	37.8		-10	55
1845		37.77	12.18	0	37.8		-10	55
1865		37.89	12.18	0	37.8		-10	55
1885		37.81	12.18	0	37.8		-10	55
1905		37.91	12.18	0	37.8		-10	55
1925		37.81	12.18	0	37.8		-10	55
1945		37.74	12.18	0	37.8		-10	55
1965		37.78	12.18	0	37.8		-10	55
1970		37.78	12.18	0	37.8		-10	55
1985		37.93	12.18	0	37.8		-10	55
2005		37.82	12.18	0	37.8		-10	55
2025		37.83	12.18	0	37.8		-10	55
2030		37.83	12.18	0	37.8		-10	55
2045		37.77	12.18	0	37.8		-10	55
2065		37.84	12.18	0	37.8		-10	55
2085		37.77	12.18	0	37.8		-10	55
2095		37.77	12.12	0	37.8		-10	55
2105		37.74	12.12	0	37.8		-10	55
2125		37.84	12.12	0	37.8		-10	55
2145		37.69	12.12	0	37.8		-10	55
2155		37.69	12.12	0	37.8		-10	55
2165		37.88	12.12	0	37.8		-10	55
2185		37.9	12.12	0	37.8		-10	55
2205		37.74	12.12	0	37.8		-10	55
2220		37.74	12.12	0	37.8		-10	55
2225		37.86	12.12	0	37.8		-10	55
2245		37.75	12.12	0	37.8		-10	55
2265		37.8	12.12	0	37.8		-10	55
2280		37.8	12.12	0	37.8		-10	55
2285		37.9	12.12	0	37.8		-10	55
2305		37.82	12.12	0	37.8		-10	55
2325		37.91	12.12	0	37.8		-10	55
2340		37.91	12.12	0	37.8		-10	55
2345		37.75	12.12	0	37.8		-10	55
2365		37.73	12.12	0	37.8		-10	55
2385		37.77	12.12	0	37.8		-10	55
2405		37.75	12.12	0	37.8		-10	55
2425		37.87	12.12	0	37.8		-10	55
2445		37.85	12.12	0	37.8		-10	55
2465		37.83	12.12	0	37.8		-10	55
2470		37.83	12.12	0	37.8		-10	55
2485		37.73	12.12	0	37.8		-10	55
2505		37.83	12.12	0	37.8		-10	55
2525		37.79	12.12	0	37.8		-10	55
2530		37.79	12.12	0	37.8		-10	55
2545		37.88	12.12	0	37.8		-10	55
2565		37.76	12.12	0	37.8		-10	55
2585		37.76	12.12	0	37.8		-10	55
2590		37.76	12.12	0	37.8		-10	55
2605		37.76	12.12	0	37.8		-10	55
2625		37.84	12.12	0	37.8		-10	55
2645		37.75	12.12	0	37.8		-10	55
2655		37.75	12.05	0	37.8		-10	55
2665		37.78	12.05	0	37.8		-10	55
2685		37.74	12.05	0	37.8		-10	55
2705		37.82	12.05	0	37.8		-10	55
2715		37.82	12.05	0	37.8		-10	55
2725		37.77	12.05	0	37.8		-10	55
2745		37.81	12.05	0	37.8		-10	55
2765		37.66	12.05	0	37.8		-10	55
2780		37.66	12.05	0	37.8		-10	55
2785		37.82	12.05	0	37.8		-10	55
2805		37.77	12.05	0	37.8		-10	55
2825		37.89	12.05	0	37.8		-10	55
2840		37.89	12.05	0	37.8		-10	55
2845		37.81	12.05	0	37.8		-10	55
2865		37.79	12.05	0	37.8		-10	55
2885		37.79	12.05	0	37.8		-10	55
2905		37.68	12.05	0	37.8		-10	55
2925		37.77	12.05	0	37.8		-10	55
2945		37.86	12.05	0	37.8		-10	55
2965		37.81	12.05	0	37.8		-10	55
2985		37.73	12.05	0	37.8		-10	55
3005		37.74	12.05	0	37.8		-10	55
3025		37.79	12.05	0	37.8		-10	55
3030		37.79	12.05	0	37.8		-10	55
3045		37.78	12.05	0	37.8		-10	55
3065		37.65	12.05	0	37.8		-10	55
3085		37.69	12.05	0	37.8		-10	55
3090		37.69	12.05	0	37.8		-10	55
3105		37.86	12.05	0	37.8		-10	55
3125		37.76	12.05	0	37.8		-10	55
3145		37.78	12.05	0	37.8		-10	55
3155		37.78	12.12	0	37.8		-10	55
3165		37.85	12.12	0	37.8		-10	55
3185		37.85	12.12	0	37.8		-10	55
3205		37.74	12.12	0	37.8		-10	55
3215		37.74	12.12	0	37.8		-10	55
3225		37.82	12.12	0	37.8		-10	55
3245		37.91	12.12	0	37.8		-10	55
3265		37.77	12.12	0	37.8		-10	55
3280		37.77	12.12	0	37.8		-10	55
3285		37.89	12.12	0	37.8		-10	55
3305		37.85	12.12	0	37.8		-10	55
3325		37.97	12.12	0	37.8		-10	55
3340		37.97	12.12	0	37.8		-10	55
3345		37.81	12.12	0	37.8		-10	55
3365		37.78	12.12	0	37.8		-10	55
3385		37.77	12.12	0	37.8		-10	55
3405		37.84	12.12	0	37.8		-10	55
3425		37.81	12.12	0	37.8		-10	55
3445		37.81	12.12	0	37.8		-10	55
3465		37.87	12.12	0	37.8		-10	55
3485		37.79	12.12	0	37.8		-10	55
3505		37.9	12.12	0	37.8		-10	55
3525		37.91	12.12	0	37.8		-10	55
3545		37.82	12.12	0	37.8		-10	55
3565		37.85	12.12	0	37.8		-10	55
3585		37.81	12.12	0	37.8		-10	55
3590		37.81	12.12	0	37.8		-10	55
3605		37.9	12.12	0	37.8		-10	55
3625		37.82	12.12	0	37.8		-10	55
3645		37.85	12.12	0	37.8		-10	55
3655		37.85	12.03	0	37.8		-10	55
3665		37.81	12.03	0	37.8		-10	55
3685		37.62	12.03	0	37.8		-10	55
3705		37.77	12.03	0	37.8		-10	55
3715		37.77	12.03	0	37.8		-10	55
3725		37.84	12.03	0	37.8		-10	55
3745		37.82	12.03	0	37.8		-10	55
3765		37.68	12.03	0	37.8		-10	55
3780		37.68	12.03	0	37.8		-10	55
3785		37.86	12.03	0	37.8		-10	55
3805		37.74	12.03	0	37.8		-10	55
3825		37.89	12.03	0	37.8		-10	55
3840		37.89	12.03	0	37.8		-10	55
3845		37.82	12.03	0	37.8		-10	55
3865		37.79	12.03	0	37.8		-10	55
3885		37.75	12.03	0	37.8		-10	55
3900		37.75	12.03	0	37.8		-10	55
3905		37.86	12.03	0	37.8		-10	55
3925		37.77	12.03	0	37.8		-10	55
3945		37.79	12.03	0	37.8		-10	55
3965		37.82	12.03	0	37.8		-10	55
3985		37.76	12.03	0	37.8		-10	55
4005		37.85	12.03	0	37.8		-10	55
4025		37.68	12.03	0	37.8		-10	55
4045		37.81	12.03	0	37.8		-10	55
4065		37.87	12.03	0	37.8		-10	55
4085		37.78	12.03	0	37.8		-10	55
4090		37.78	12.03	0	37.8		-10	55
4105		37.81	12.03	0	37.8		-10	55
4125		37.76	12.03	0	37.8		-10	55
4145		37.81	12.03	0	37.8		-10	55
4150		37.81	12.03	0	37.8		-10	55
4165		37.76	12.03	0	37.8		-10	55
4185		37.88	12.03	0	37.8		-10	55
4205		37.86	12.03	0	37.8		-10	55
4215		37.86	12.05	0	37.8		-10	55
4225		37.86	12.05	0	37.8		-10	55
4245		37.71	12.05	0	37.8		-10	55
4265		37.76	12.05	0	37.8		-10	55
4275		37.76	12.05	0	37.8		-10	55
4285		37.79	12.05	0	37.8		-10	55
4305		37.72	12.05	0	37.8		-10	55
4325		38.07	12.05	0	37.8		-10	55
4340		38.07	12.05	0	37.8		-10	55
4345		37.77	12.05	0	37.8		-10	55
4365		37.88	12.05	0	37.8		-10	55
4385		37.7	12.05	0	37.8		-10	55
4400		37.7	12.05	0	37.8		-10	55
4405		37.85	12.05	0	37.8		-10	55
4425		37.71	12.05	0	37.8		-10	55
4445		37.76	12.05	0	37.8		-10	55
4465		37.89	12.05	0	37.8		-10	55
4485		37.76	12.05	0	37.8		-10	55
4505		37.76	12.05	0	37.8		-10	55
4525		37.78	12.05	0	37.8		-10	55
4545		37.99	12.05	0	37.8		-10	55
4565		37.86	12.05	0	37.8		-10	55
4585		37.86	12.05	0	37.8		-10	55
4590		37.86	12.05	0	37.8		-10	55
4605		37.84	12.05	0	37.8		-10	55
4625		37.9	12.05	0	37.8		-10	55
4645		37.78	12.05	0	37.8		-10	55
4650		37.78	12.05	0	37.8		-10	55
4665		37.73	12.05	0	37.8		-10	55
4685		37.75	12.05	0	37.8		-10	55
4705		37.8	12.05	0	37.8		-10	55
4715		37.8	12.1	0	37.8		-10	55
4725		37.83	12.1	0	37.8		-10	55
4745		37.84	12.1	0	37.8		-10	55
4765		37.87	12.1	0	37.8		-10	55
4775		37.87	12.1	0	37.8		-10	55
4785		37.78	12.1	0	37.8		-10	55
4805		37.82	12.1	0	37.8		-10	55
4825		37.78	12.1	0	37.8		-10	55
4835		37.78	12.1	0	37.8		-10	55
4845		37.78	12.1	0	37.8		-10	55
4865		37.72	12.1	0	37.8		-10	55
4885		37.77	12.1	0	37.8		-10	55
4900		37.77	12.1	0	37.8		-10	55
4905		37.73	12.1	0	37.8		-10	55
4925		37.87	12.1	0	37.8		-10	55
4945		37.73	12.1	0	37.8		-10	55
4965		37.85	12.1	0	37.8		-10	55
4985		37.74	12.1	0	37.8		-10	55
5005		37.78	12.1	0	37.8		-10	55
5025		37.74	12.1	0	37.8		-10	55
5045		37.91	12.1	0	37.8		-10	55
5065		37.75	12.1	0	37.8		-10	55
5085		37.79	12.1	0	37.8		-10	55
5090		37.79	12.1	0	37.8		-10	55
5105		37.75	12.1	0	37.8		-10	55
5125		37.78	12.1	0	37.8		-10	55
5145		37.77	12.1	0	37.8		-10	55
5150		37.77	12.1	0	37.8		-10	55
5165		37.79	12.1	0	37.8		-10	55
5185		37.86	12.1	0	37.8		-10	55
5205		37.92	12.1	0	37.8		-10	55
5210		37.92	12.1	0	37.8		-10	55
5225		37.88	12.1	0	37.8		-10	55
5245		38.03	12.1	0	37.8		-10	55
5265		37.97	12.1	0	37.8		-10	55
5275		37.97	12.18	0	37.8		-10	55
5285		38.02	12.18	0	37.8		-10	55
5305		38.08	12.18	0	37.8		-10	55
5325		38.19	12.18	0	37.8		-10	55
5335		38.19	12.18	0	37.8		-10	55
5345		38.39	12.18	0	37.8		-10	55
5365		38.45	12.18	0	37.8		-10	55
5385		38.65	12.18	0	37.8		-10	55
5400		38.65	12.18	0	37.8		-10	55
5405		38.75	12.18	0	37.8		-10	55
5425		38.88	12.18	0	37.8		-10	55
5445		39.1	12.18	0	37.8		-10	55
5460		39.1	12.18	0	37.8		-10	55
5465		39.17	12.18	0	37.8		-10	55
5485		39.39	12.18	0	37.8		-10	55
5505		39.58	12.18	0	37.8		-10	55
5525		39.7	12.18	0	37.8		-10	55
5545		39.91	12.18	0	37.8		-10	55
5565		40.28	12.18	0	37.8		-10	55
5585		40.32	12.18	0	37.8		-10	55
5605		40.59	12.18	0	37.8		-10	55
5625		40.78	12.18	0	37.8		-10	55
5645		40.84	12.18	0	37.8		-10	55
5650		40.84	12.18	0	37.8		-10	55
5665		41.02	12.18	0	37.8		-10	55
5685		41.31	12.18	0	37.8		-10	55
5705		41.51	12.18	0	37.8		-10	55
5710		41.51	12.18	0	37.8		-10	55
5725		41.62	12.18	0	37.8		-10	55
5745		41.85	12.18	0	37.8		-10	55
5765		41.95	12.18	0	37.8		-10	55
5775		41.95	12.3	0	37.8		-10	55
5785		42.14	12.3	0	37.8		-10	55
5805		42.35	12.3	0	37.8		-10	55
5825		42.67	12.3	0	37.8		-10	55
5835		42.67	12.3	0	37.8		-10	55
5845		42.89	12.3	0	37.8		-10	55
5865		42.99	12.3	0	37.8		-10	55
5885		43.22	12.3	0	37.8		-10	55
5900		43.22	12.3	0	37.8		-10	55
5905		43.22	12.3	0	37.8		-10	55
5925		43.41	12.3	0	37.8		-10	55
5945		43.64	12.3	0	37.8		-10	55
5960		43.64	12.3	0	37.8		-10	55
5965		43.68	12.3	0	37.8		-10	55
5985		44.03	12.3	0	37.8		-10	55
6005		43.98	12.3	0	37.8		-10	55
6025		44.24	12.3	0	37.8		-10	55
6045		44.45	12.3	0	37.8		-10	55
6065		44.55	12.3	0	37.8		-10	55
6085		44.76	12.3	0	37.8		-10	55
6105		45.16	12.3	0	37.8		-10	55
6125		45.2	12.3	0	37.8		-10	55
6145		45.2	12.3	0	37.8		-10	55
6150		45.2	12.3	0	37.8		-10	55
6165		45.38	12.3	0	37.8		-10	55
6185		45.66	12.3	0	37.8		-10	55
6205		45.72	12.3	0	37.8		-10	55
6210		45.72	12.3	0	37.8		-10	55
6225		46.04	12.3	0	37.8		-10	55
6245		46.1	12.3	0	37.8		-10	55
6265		46.23	12.3	0	37.8		-10	55
6275		46.23	12.07	0	37.8		-10	55
6285		46.31	12.07	0	37.8		-10	55
6305		46.51	12.07	0	37.8		-10	55
6325		46.69	12.07	0	37.8		-10	55
6335		46.69	12.07	0	37.8		-10	55
6345		46.81	12.07	0	37.8		-10	55
6365		47.05	12.07	0	37.8		-10	55
6385		47.33	12.07	0	37.8		-10	55
6400		47.33	12.07	0	37.8		-10	55
6405		47.26	12.07	0	37.8		-10	55
6425		47.31	12.07	0	37.8		-10	55
6445		47.3	12.07	0	37.8		-10	55
6460		47.3	12.07	0	37.8		-10	55
6465		47.58	12.07	0	37.8		-10	55
6485		47.58	12.07	0	37.8		-10	55
6505		47.63	12.07	0	37.8		-10	55
6520		47.63	12.07	0	37.8		-10	55
6525		47.63	12.07	0	37.8		-10	55
6545		47.68	12.07	0	37.8		-10	55
6565		47.76	12.07	0	37.8		-10	55
6585		47.77	12.07	0	37.8		-10	55
6605		47.89	12.07	0	37.8		-10	55
6625		47.86	12.07	0	37.8		-10	55
6645		47.9	12.07	0	37.8		-10	55
6665		47.83	12.07	0	37.8		-10	55
6685		47.71	12.07	0	37.8		-10	55
6705		47.72	12.07	0	37.8		-10	55
6710		47.72	12.07	0	37.8		-10	55
6725		47.58	12.07	0	37.8		-10	55
6745		47.55	12.07	0	37.8		-10	55
6765		47.58	12.07	0	37.8		-10	55
6770		47.58	12.07	0	37.8		-10	55
6785		47.35	12.07	0	37.8		-10	55
6805		47.21	12.07	0	37.8		-10	55
6825		47.21	12.07	0	37.8		-10	55
6835		47.21	12.05	0	37.8		-10	55
6845		46.96	12.05	0	37.8		-10	55
6865		46.66	12.05	0	37.8		-10	55
6885		46.69	12.05	0	37.8		-10	55
6895		46.69	12.05	0	37.8		-10	55
6905		46.34	12.05	0	37.8		-10	55
6925		46.03	12.05	0	37.8		-10	55
6945		45.82	12.05	0	37.8		-10	55
6960		45.82	12.05	0	37.8		-10	55
6965		45.57	12.05	0	37.8		-10	55
6985		45.35	12.05	0	37.8		-10	55
7005		45.13	12.05	0	37.8		-10	55
7020		45.13	12.05	0	37.8		-10	55
7025		44.87	12.05	0	37.8		-10	55
7045		44.72	12.05	0	37.8		-10	55
7065		44.45	12.05	0	37.8		-10	55
7085		44.23	12.05	0	37.8		-10	55
7105		44.08	12.05	0	37.8		-10	55
7125		43.8	12.05	0	37.8		-10	55
7145		43.7	12.05	0	37.8		-10	55
7165		43.71	12.05	0	37.8		-10	55
7185		43.28	12.05	0	37.8		-10	55
7205		42.94	12.05	0	37.8		-10	55
7210		42.94	12.05	0	37.8		-10	55
7225		42.84	12.05	0	37.8		-10	55
7245		42.72	12.05	0	37.8		-10	55
7265		42.47	12.05	0	37.8		-10	55
7270		42.47	12.05	0	37.8		-10	55
7285		42.29	12.05	0	37.8		-10	55
7305		41.97	12.05	0	37.8		-10	55
7325		42.02	12.05	0	37.8		-10	55
7335		42.02	12	0	37.8		-10	55
7345		41.82	12	0	37.8		-10	55
7365		41.59	12	0	37.8		-10	55
7385		41.59	12	0	37.8		-10	55
7395		41.59	12	0	37.8		-10	55
7405		41.3	12	0	37.8		-10	55
7425		41.09	12	0	37.8		-10	55
7445		40.9	12	0	37.8		-10	55
7460		40.9	12	0	37.8		-10	55
7465		40.82	12	0	37.8		-10	55
7485		40.5	12	0	37.8		-10	55
7505		40.41	12	0	37.8		-10	55
7520		40.41	12	0	37.8		-10	55
7525		40.34	12	0	37.8		-10	55
7545		40.12	12	0	37.8		-10	55
7565		39.96	12	0	37.8		-10	55
7585		39.74	12	0	37.8		-10	55
7605		39.65	12	0	37.8		-10	55
7625		39.51	12	0	37.8		-10	55
7645		39.14	12	0	37.8		-10	55
7665		39.18	12	0	37.8		-10	55
7685		39.12	12	0	37.8		-10	55
7705		38.82	12	0	37.8		-10	55
7710		38.82	12	0	37.8		-10	55
7725		38.8	12	0	37.8		-10	55
7745		38.63	12	0	37.8		-10	55
7765		38.39	12	0	37.8		-10	55
7770		38.39	12	0	37.8		-10	55
7785		38.53	12	0	37.8		-10	55
7805		38.36	12	0	37.8		-10	55
7825		38.43	12	0	37.8		-10	55
7830		38.43	12	0	37.8		-10	55
7845		38.06	12	0	37.8		-10	55
7865		38.13	12	0	37.8		-10	55
7885		38.2	12	0	37.8		-10	55
7895		38.2	11.88	0	37.8		-10	55
7905		38.2	11.88	0	37.8		-10	55
7925		38.01	11.88	0	37.8		-10	55
7945		37.97	11.88	0	37.8		-10	55
7960		37.97	11.88	0	37.8		-10	55
7965		37.99	11.88	0	37.8		-10	55
7985		38.05	11.88	0	37.8		-10	55
8005		37.97	11.88	0	37.8		-10	55
8020		37.97	11.88	0	37.8		-10	55
8025		37.94	11.88	0	37.8		-10	55
8045		37.99	11.88	0	37.8		-10	55
8065		38.06	11.88	0	37.8		-10	55
8080		38.06	11.88	0	37.8		-10	55
8085		37.96	11.88	0	37.8		-10	55
8105		38.06	11.88	0	37.8		-10	55
8125		37.88	11.88	0	37.8		-10	55
8145		37.97	11.88	0	37.8		-10	55
8165		38	11.88	0	37.8		-10	55
8185		38.01	11.88	0	37.8		-10	55
8205		38.01	11.88	0	37.8		-10	55
8225		38.12	11.88	0	37.8		-10	55
8245		38.04	11.88	0	37.8		-10	55
8265		38.24	11.88	0	37.8		-10	55
8270		38.24	11.88	0	37.8		-10	55
8285		38.41	11.88	0	37.8		-10	55
8305		38.33	11.88	0	37.8		-10	55
8325		38.62	11.88	0	37.8		-10	55
8330		38.62	11.88	0	37.8		-10	55
8345		38.66	11.88	0	37.8		-10	55
8365		38.82	11.88	0	37.8		-10	55
8385		38.8	11.88	0	37.8		-10	55
8395		38.8	12.12	0	37.8		-10	55
8405		39.03	12.12	0	37.8		-10	55
8425		39.24	12.12	0	37.8		-10	55
8445		39.31	12.12	0	37.8		-10	55
8455		39.31	12.12	0	37.8		-10	55
8465		39.54	12.12	0	37.8		-10	55
8485		39.77	12.12	0	37.8		-10	55
8505		39.95	12.12	0	37.8		-10	55
8520		39.95	12.12	0	37.8		-10	55
8525		40.02	12.12	0	37.8		-10	55
8545		40.37	12.12	0	37.8		-10	55
8565		40.48	12.12	0	37.8		-10	55
8580		40.48	12.12	0	37.8		-10	55
8585		40.7	12.12	0	37.8		-10	55
8605		41.06	12.12	0	37.8		-10	55
8625		41.11	12.12	0	37.8		-10	55
8645		41.23	12.12	0	37.8		-10	55
8665		41.52	12.12	0	37.8		-10	55
8685		41.71	12.12	0	37.8		-10	55
8705		41.87	12.12	0	37.8		-10	55
8725		42.17	12.12	0	37.8		-10	55
8745		42.3	12.12	0	37.8		-10	55
8765		42.62	12.12	0	37.8		-10	55
8770		42.62	12.12	0	37.8		-10	55
8785		42.73	12.12	0	37.8		-10	55
8805		42.93	12.12	0	37.8		-10	55
8825		43.12	12.12	0	37.8		-10	55
8830		43.12	12.12	0	37.8		-10	55
8845		43.46	12.12	0	37.8		-10	55
8865		43.58	12.12	0	37.8		-10	55
8885		43.77	12.12	0	37.8		-10	55
8895		43.77	12.07	0	37.8		-10	55
8905		43.84	12.07	0	37.8		-10	55
8925		44.01	12.07	0	37.8		-10	55
8945		44.2	12.07	0	37.8		-10	55
8955		44.2	12.07	0	37.8		-10	55
8965		44.39	12.07	0	37.8		-10	55
8985		44.61	12.07	0	37.8		-10	55
9005		44.92	12.07	0	37.8		-10	55
9020		44.92	12.07	0	37.8		-10	55
9025		44.98	12.07	0	37.8		-10	55
9045		45.3	12.07	0	37.8		-10	55
9065		45.25	12.07	0	37.8		-10	55
9080		45.25	12.07	0	37.8		-10	55
9085		45.59	12.07	0	37.8		-10	55
9105		45.69	12.07	0	37.8		-10	55
9125		45.93	12.07	0	37.8		-10	55
9140		45.93	12.07	0	37.8		-10	55
9145		46.06	12.07	0	37.8		-10	55
9165		46.27	12.07	0	37.8		-10	55
9185		46.4	12.07	0	37.8		-10	55
9205		46.51	12.07	0	37.8		-10	55
9225		46.7	12.07	0	37.8		-10	55
9245		47	12.07	0	37.8		-10	55
9265		47.04	12.07	0	37.8		-10	55
9270		47.04	12.07	0	37.8		-10	55
9285		47.02	12.07	0	37.8		-10	55
9305		47.3	12.07	0	37.8		-10	55
9325		47.56	12.07	0	37.8		-10	55
9330		47.56	12.07	0	37.8		-10	55
9345		47.59	12.07	0	37.8		-10	55
9365		47.52	12.07	0	37.8		-10	55
9385		47.54	12.07	0	37.8		-10	55
9390		47.54	12.07	0	37.8		-10	55
9405		47.63	12.07	0	37.8		-10	55
9425		47.81	12.07	0	37.8		-10	55
9445		47.83	12.07	0	37.8		-10	55
9455		47.83	12.12	0	37.8		-10	55
9465		47.77	12.12	0	37.8		-10	55
9485		47.87	12.12	0	37.8		-10	55
9505		47.92	12.12	0	37.8		-10	55
9515		47.92	12.12	0	37.8		-10	55
9525		47.86	12.12	0	37.8		-10	55
9545		47.9	12.12	0	37.8		-10	55
9565		47.71	12.12	0	37.8		-10	55
9580		47.71	12.12	0	37.8		-10	55
9585		47.77	12.12	0	37.8		-10	55
9605		47.8	12.12	0	37.8		-10	55
9625		47.73	12.12	0	37.8		-10	55
9640		47.73	12.12	0	37.8		-10	55
9645		47.7	12.12	0	37.8		-10	55
9665		47.51	12.12	0	37.8		-10	55
9685		47.35	12.12	0	37.8		-10	55
9705		47.23	12.12	0	37.8		-10	55
9725		47.12	12.12	0	37.8		-10	55
9745		46.96	12.12	0	37.8		-10	55
9765		46.7	12.12	0	37.8		-10	55
9785		46.44	12.12	0	37.8		-10	55
9805		46.1	12.12	0	37.8		-10	55
9825		46.06	12.12	0	37.8		-10	55
9830		46.06	12.12	0	37.8		-10	55
9845		45.84	12.12	0	37.8		-10	55
9865		45.56	12.12	0	37.8		-10	55
9885		45.24	12.12	0	37.8		-10	55
9890		45.24	12.12	0	37.8		-10	55
9905		45.01	12.12	0	37.8		-10	55
9925		44.94	12.12	0	37.8		-10	55
9945		44.75	12.12	0	37.8		-10	55
9955		44.75	12.13	0	37.8		-10	55
9965		44.47	12.13	0	37.8		-10	55
9985		44.27	12.13	0	37.8		-10	55
10005		44.08	12.13	0	37.8		-10	55
10015		44.08	12.13	0	37.8		-10	55
10025		43.88	12.13	0	37.8		-10	55
10045		43.62	12.13	0	37.8		-10	55
10065		43.48	12.13	0	37.8		-10	55
10080		43.48	12.13	0	37.8		-10	55
10085		43.28	12.13	0	37.8		-10	55
10105		43.06	12.13	0	37.8		-10	55
10125		42.89	12.13	0	37.8		-10	55
10140		42.89	12.13	0	37.8		-10	55
10145		42.77	12.13	0	37.8		-10	55
10165		42.53	12.13	0	37.8		-10	55
10185		42.38	12.13	0	37.8		-10	55
10205		42.22	12.13	0	37.8		-10	55
10225		42.05	12.13	0	37.8		-10	55
10245		41.9	12.13	0	37.8		-10	55
10265		41.58	12.13	0	37.8		-10	55
10285		41.36	12.13	0	37.8		-10	55
10305		41.29	12.13	0	37.8		-10	55
10325		41.15	12.13	0	37.8		-10	55
10330		41.15	12.13	0	37.8		-10	55
10345		40.98	12.13	0	37.8		-10	55
10365		40.78	12.13	0	37.8		-10	55
10385		40.75	12.13	0	37.8		-10	55
10390		40.75	12.13	0	37.8		-10	55
10405		40.54	12.13	0	37.8		-10	55
10425		40.37	12.13	0	37.8		-10	55
10445		40.31	12.13	0	37.8		-10	55
10455		40.31	12.18	0	37.8		-10	55
10465		40	12.18	0	37.8		-10	55
10485		39.89	12.18	0	37.8		-10	55
10505		39.71	12.18	0	37.8		-10	55
10515		39.71	12.18	0	37.8		-10	55
10525		39.47	12.18	0	37.8		-10	55
10545		39.26	12.18	0	37.8		-10	55
10565		39.25	12.18	0	37.8		-10	55
10580		39.25	12.18	0	37.8		-10	55
10585		39.09	12.18	0	37.8		-10	55
10605		38.87	12.18	0	37.8		-10	55
10625		38.78	12.18	0	37.8		-10	55
10640		38.78	12.18	0	37.8		-10	55
10645		38.56	12.18	0	37.8		-10	55
10665		38.53	12.18	0	37.8		-10	55
10685		38.34	12.18	0	37.8		-10	55
10700		38.34	12.18	0	37.8		-10	55
10705		38.34	12.18	0	37.8		-10	55
10725		38.3	12.18	0	37.8		-10	55
10745		38.27	12.18	0	37.8		-10	55
10765		38.21	12.18	0	37.8		-10	55
10785		38.18	12.18	0	37.8		-10	55
10805		38.16	12.18	0	37.8		-10	55
10825		38.04	12.18	0	37.8		-10	55
10845		38.03	12.18	0	37.8		-10	55
10865		37.96	12.18	0	37.8		-10	55
10885		38	12.18	0	37.8		-10	55
10890		38	12.18	0	37.8		-10	55
10905		38.03	12.18	0	37.8		-10	55
10925		38	12.18	0	37.8		-10	55
10945		38.05	12.18	0	37.8		-10	55
10950		38.05	12.18	0	37.8		-10	55
10965		38.02	12.18	0	37.8		-10	55
10985		37.88	12.18	0	37.8		-10	55
11005		37.98	12.18	0	37.8		-10	55
11015		37.98	12.23	0	37.8		-10	55
11025		37.88	12.23	0	37.8		-10	55
11045		37.86	12.23	0	37.8		-10	55
11065		37.93	12.23	0	37.8		-10	55
11075		37.93	12.23	0	37.8		-10	55
11085		38.01	12.23	0	37.8		-10	55
11105		37.97	12.23	0	37.8		-10	55
11125		38.12	12.23	0	37.8		-10	55
11140		38.12	12.23	0	37.8		-10	55
11145		38.21	12.23	0	37.8		-10	55
11165		38.27	12.23	0	37.8		-10	55
11185		38.24	12.23	0	37.8		-10	55
11200		38.24	12.23	0	37.8		-10	55
11205		38.48	12.23	0	37.8		-10	55
11225		38.75	12.23	0	37.8		-10	55
11245		38.68	12.23	0	37.8		-10	55
11265		38.93	12.23	0	37.8		-10	55
11285		38.9	12.23	0	37.8		-10	55
11305		39.16	12.23	0	37.8		-10	55
11325		39.31	12.23	0	37.8		-10	55
11345		39.41	12.23	0	37.8		-10	55
11365		39.6	12.23	0	37.8		-10	55
11385		39.63	12.23	0	37.8		-10	55
11390		39.63	12.23	0	37.8		-10	55
11405		40.17	12.23	0	37.8		-10	55
11425		40.1	12.23	0	37.8		-10	55
11445		40.42	12.23	0	37.8		-10	55
11450		40.42	12.23	0	37.8		-10	55
11465		40.64	12.23	0	37.8		-10	55
11485		40.71	12.23	0	37.8		-10	55
11505		40.99	12.23	0	37.8		-10	55
11515		40.99	12.35	0	37.8		-10	55
11525		41.31	12.35	0	37.8		-10	55
11545		41.51	12.35	0	37.8		-10	55
11565		41.67	12.35	0	37.8		-10	55
11575		41.67	12.35	0	37.8		-10	55
11585		41.76	12.35	0	37.8		-10	55
11605		42.17	12.35	0	37.8		-10	55
11625		42.13	12.35	0	37.8		-10	55
11640		42.13	12.35	0	37.8		-10	55
11645		42.62	12.35	0	37.8		-10	55
11665		42.82	12.35	0	37.8		-10	55
11685		42.84	12.35	0	37.8		-10	55
11700		42.84	12.35	0	37.8		-10	55
11705		43.11	12.35	0	37.8		-10	55
11725		43.43	12.35	0	37.8		-10	55
11745		43.55	12.35	0	37.8		-10	55
11765		43.84	12.35	0	37.8		-10	55
11785		43.85	12.35	0	37.8		-10	55
11805		44.01	12.35	0	37.8		-10	55
11825		44.11	12.35	0	37.8		-10	55
11845		44.5	12.35	0	37.8		-10	55
11865		44.54	12.35	0	37.8		-10	55
11885		44.82	12.35	0	37.8		-10	55
11890		44.82	12.35	0	37.8		-10	55
11905		44.95	12.35	0	37.8		-10	55
11925		45.17	12.35	0	37.8		-10	55
11945		45.41	12.35	0	37.8		-10	55
11950		45.41	12.35	0	37.8		-10	55
11965		45.58	12.35	0	37.8		-10	55
11985		45.83	12.35	0	37.8		-10	55
12005		45.99	12.35	0	37.8		-10	55
12015		45.99	12.28	0	37.8		-10	55
12025		46.04	12.28	0	37.8		-10	55
12045		46.19	12.28	0	37.8		-10	55
12065		46.46	12.28	0	37.8		-10	55
12075		46.46	12.28	0	37.8		-10	55
12085		46.45	12.28	0	37.8		-10	55
12105		46.78	12.28	0	37.8		-10	55
12125		47.05	12.28	0	37.8		-10	55
12135		47.05	12.28	0	37.8		-10	55
12145		47.13	12.28	0	37.8		-10	55
12165		47.18	12.28	0	37.8		-10	55
12185		47.26	12.28	0	37.8		-10	55
12200		47.26	12.28	0	37.8		-10	55
12205		47.43	12.28	0	37.8		-10	55
12225		47.51	12.28	0	37.8		-10	55
12245		47.48	12.28	0	37.8		-10	55
12260		47.48	12.28	0	37.8		-10	55
12265		47.61	12.28	0	37.8		-10	55
12285		47.86	12.28	0	37.8		-10	55
12305		47.67	12.28	0	37.8		-10	55
12325		47.71	12.28	0	37.8		-10	55
12345		47.83	12.28	0	37.8		-10	55
12365		47.81	12.28	0	37.8		-10	55
12385		47.81	12.28	0	37.8		-10	55
12390		47.81	12.28	0	37.8		-10	55
12405		47.87	12.28	0	37.8		-10	55
12425		47.9	12.28	0	37.8		-10	55
12445		47.8	12.28	0	37.8		-10	55
12450		47.8	12.28	0	37.8		-10	55
12465		47.76	12.28	0	37.8		-10	55
12485		47.67	12.28	0	37.8		-10	55
12505		47.57	12.28	0	37.8		-10	55
12510		47.57	12.28	0	37.8		-10	55
12525		47.41	12.28	0	37.8		-10	55
12545		47.47	12.28	0	37.8		-10	55
12565		47.28	12.28	0	37.8		-10	55
12575		47.28	12.51	0	37.8		-10	55
12585		47.17	12.51	0	37.8		-10	55
12605		46.92	12.51	0	37.8		-10	55
12625		46.78	12.51	0	37.8		-10	55
12640		46.78	12.51	0	37.8		-10	55
12645		46.59	12.51	0	37.8		-10	55
12665		46.41	12.51	0	37.8		-10	55
12685		46.21	12.51	0	37.8		-10	55
12700		46.21	12.51	0	37.8		-10	55
12705		45.74	12.51	0	37.8		-10	55
12725		45.7	12.51	0	37.8		-10	55
12745		45.49	12.51	0	37.8		-10	55
12760		45.49	12.51	0	37.8		-10	55
12765		45.4	12.51	0	37.8		-10	55
12785		45.21	12.51	0	37.8		-10	55
12805		44.97	12.51	0	37.8		-10	55
12825		44.67	12.51	0	37.8		-10	55
12845		44.43	12.51	0	37.8		-10	55
12865		44.14	12.51	0	37.8		-10	55
12885		44.02	12.51	0	37.8		-10	55
12905		43.72	12.51	0	37.8		-10	55
12925		43.88	12.51	0	37.8		-10	55
12945		43.43	12.51	0	37.8		-10	55
12950		43.43	12.51	0	37.8		-10	55
12965		43.23	12.51	0	37.8		-10	55
12985		43.08	12.51	0	37.8		-10	55
13005		42.89	12.51	0	37.8		-10	55
13010		42.89	12.51	0	37.8		-10	55
13025		42.62	12.51	0	37.8		-10	55
13045		42.43	12.51	0	37.8		-10	55
13065		42.45	12.51	0	37.8		-10	55
13075		42.45	12.43	0	37.8		-10	55
13085		42.22	12.43	0	37.8		-10	55
13105		42.05	12.43	0	37.8		-10	55
13125		41.72	12.43	0	37.8		-10	55
13135		41.72	12.43	0	37.8		-10	55
13145		41.67	12.43	0	37.8		-10	55
13165		41.37	12.43	0	37.8		-10	55
13185		41.32	12.43	0	37.8		-10	55
13200		41.32	12.43	0	37.8		-10	55
13205		41.16	12.43	0	37.8		-10	55
13225		40.89	12.43	0	37.8		-10	55
13245		40.66	12.43	0	37.8		-10	55
13260		40.66	12.43	0	37.8		-10	55
13265		40.67	12.43	0	37.8		-10	55
13285		40.37	12.43	0	37.8		-10	55
13305		40.26	12.43	0	37.8		-10	55
13320		40.26	12.43	0	37.8		-10	55
13325		40.07	12.43	0	37.8		-10	55
13345		40.07	12.43	0	37.8		-10	55
13365		39.75	12.43	0	37.8		-10	55
13385		39.53	12.43	0	37.8		-10	55
13405		39.52	12.43	0	37.8		-10	55
13425		39.36	12.43	0	37.8		-10	55
13445		39.19	12.43	0	37.8		-10	55
13465		39.08	12.43	0	37.8		-10	55
13485		38.92	12.43	0	37.8		-10	55
13505		38.73	12.43	0	37.8		-10	55
13510		38.73	12.43	0	37.8		-10	55
13525		38.69	12.43	0	37.8		-10	55
13545		38.53	12.43	0	37.8		-10	55
13565		38.6	12.43	0	37.8		-10	55
13575		38.6	12.45	0	37.8		-10	55
13585		38.48	12.45	0	37.8		-10	55
13605		38.26	12.45	0	37.8		-10	55
13625		38.23	12.45	0	37.8		-10	55
13635		38.23	12.45	0	37.8		-10	55
13645		38.24	12.45	0	37.8		-10	55
13665		38.13	12.45	0	37.8		-10	55
13685		38.12	12.45	0	37.8		-10	55
13695		38.12	12.45	0	37.8		-10	55
13705		38.13	12.45	0	37.8		-10	55
13725		38.01	12.45	0	37.8		-10	55
13745		38	12.45	0	37.8		-10	55
13760		38	12.45	0	37.8		-10	55
13765		37.99	12.45	0	37.8		-10	55
13785		37.85	12.45	0	37.8		-10	55
13805		37.83	12.45	0	37.8		-10	55
13820		37.83	12.45	0	37.8		-10	55
13825		37.89	12.45	0	37.8		-10	55
13845		38.06	12.45	0	37.8		-10	55
13865		37.91	12.45	0	37.8		-10	55
13885		37.92	12.45	0	37.8		-10	55
13905		37.93	12.45	0	37.8		-10	55
13925		37.89	12.45	0	37.8		-10	55
13945		37.95	12.45	0	37.8		-10	55
13965		37.88	12.45	0	37.8		-10	55
13985		37.91	12.45	0	37.8		-10	55
14005		38.04	12.45	0	37.8		-10	55
14010		38.04	12.45	0	37.8		-10	55
14025		38.05	12.45	0	37.8		-10	55
14045		38.08	12.45	0	37.8		-10	55
14065		38.34	12.45	0	37.8		-10	55
14070		38.34	12.45	0	37.8		-10	55
14085		38.26	12.45	0	37.8		-10	55
14105		38.43	12.45	0	37.8		-10	55
14125		38.56	12.45	0	37.8		-10	55
14135		38.56	12.58	0	37.8		-10	55
14145		38.59	12.58	0	37.8		-10	55
14165		38.73	12.58	0	37.8		-10	55
14185		38.82	12.58	0	37.8		-10	55
14195		38.82	12.58	0	37.8		-10	55
14205		39.01	12.58	0	37.8		-10	55
14225		39.19	12.58	0	37.8		-10	55
14245		39.32	12.58	0	37.8		-10	55
14260		39.32	12.58	0	37.8		-10	55
14265		39.44	12.58	0	37.8		-10	55
14285		39.52	12.58	0	37.8		-10	55
14305		39.82	12.58	0	37.8		-10	55
14320		39.82	12.58	0	37.8		-10	55
14325		40	12.58	0	37.8		-10	55
14345		40.36	12.58	0	37.8		-10	55
14365		40.56	12.58	0	37.8		-10	55
14385		40.71	12.58	0	37.8		-10	55
14405		40.87	12.58	0	37.8		-10	55
14425		41.04	12.58	0	37.8		-10	55
14445		41.29	12.58	0	37.8		-10	55
14465		41.51	12.58	0	37.8		-10	55
14485		41.69	12.58	0	37.8		-10	55
14505		41.89	12.58	0	37.8		-10	55
14510		41.89	12.58	0	37.8		-10	55
14525		42.22	12.58	0	37.8		-10	55
14545		42.27	12.58	0	37.8		-10	55
14565		42.52	12.58	0	37.8		-10	55
14570		42.52	12.58	0	37.8		-10	55
14585		42.69	12.58	0	37.8		-10	55
14605		43.12	12.58	0	37.8		-10	55
14625		43.16	12.58	0	37.8		-10	55
14635		43.16	12.65	0	37.8		-10	55
14645		43.38	12.65	0	37.8		-10	55
14665		43.66	12.65	0	37.8		-10	55
14685		43.74	12.65	0	37.8		-10	55
14695		43.74	12.65	0	37.8		-10	55
14705		43.97	12.65	0	37.8		-10	55
14725		44.18	12.65	0	37.8		-10	55
14745		44.5	12.65	0	37.8		-10	55
14755		44.5	12.65	0	37.8		-10	55
14765		44.48	12.65	0	37.8		-10	55
14785		44.76	12.65	0	37.8		-10	55
14805		44.83	12.65	0	37.8		-10	55
14820		44.83	12.65	0	37.8		-10	55
14825		45.16	12.65	0	37.8		-10	55
14845		45.35	12.65	0	37.8		-10	55
14865		45.54	12.65	0	37.8		-10	55
14885		45.82	12.65	0	37.8		-10	55
14905		45.82	12.65	0	37.8		-10	55
14925		46.21	12.65	0	37.8		-10	55
14945		46.13	12.65	0	37.8		-10	55
14965		46.43	12.65	0	37.8		-10	55
14985		46.48	12.65	0	37.8		-10	55
15005		46.68	12.65	0	37.8		-10	55
15025		46.95	12.65	0	37.8		-10	55
15045		46.98	12.65	0	37.8		-10	55
15065		47.11	12.65	0	37.8		-10	55
15070		47.11	12.65	0	37.8		-10	55
15085		47.28	12.65	0	37.8		-10	55
15105		47.24	12.65	0	37.8		-10	55
15125		47.56	12.65	0	37.8		-10	55
15130		47.56	12.65	0	37.8		-10	55
15145		47.6	12.65	0	37.8		-10	55
15165		47.53	12.65	0	37.8		-10	55
15185		47.58	12.65	0	37.8		-10	55
15195		47.58	12.56	0	37.8		-10	55
15205		47.77	12.56	0	37.8		-10	55
15225		47.69	12.56	0	37.8		-10	55
15245		47.69	12.56	0	37.8		-10	55
15255		47.69	12.56	0	37.8		-10	55
15265		47.71	12.56	0	37.8		-10	55
15285		47.81	12.56	0	37.8		-10	55
15305		47.68	12.56	0	37.8		-10	55
15320		47.68	12.56	0	37.8		-10	55
15325		47.69	12.56	0	37.8		-10	55
15345		47.78	12.56	0	37.8		-10	55
15365		47.79	12.56	0	37.8		-10	55
15380		47.79	12.56	0	37.8		-10	55
15385		47.73	12.56	0	37.8		-10	55
15405		47.63	12.56	0	37.8		-10	55
15425		47.47	12.56	0	37.8		-10	55
15445		47.45	12.56	0	37.8		-10	55
15465		47.38	12.56	0	37.8		-10	55
15485		47.23	12.56	0	37.8		-10	55
15505		47.13	12.56	0	37.8		-10	55
15525		47.13	12.56	0	37.8		-10	55
15545		46.9	12.56	0	37.8		-10	55
15565		46.57	12.56	0	37.8		-10	55
15570		46.57	12.56	0	37.8		-10	55
15585		46.51	12.56	0	37.8		-10	55
15605		46.12	12.56	0	37.8		-10	55
15625		46.12	12.56	0	37.8		-10	55
15630		46.12	12.56	0	37.8		-10	55
15645		45.82	12.56	0	37.8		-10	55
15665		45.67	12.56	0	37.8		-10	55
15685		45.44	12.56	0	37.8		-10	55
15695		45.44	12.74	0	37.8		-10	55
15705		45.25	12.74	0	37.8		-10	55
15725		44.96	12.74	0	37.8		-10	55
15745		44.81	12.74	0	37.8		-10	55
15755		44.81	12.74	0	37.8		-10	55
15765		44.6	12.74	0	37.8		-10	55
15785		44.2	12.74	0	37.8		-10	55
15805		44.05	12.74	0	37.8		-10	55
15820		44.05	12.74	0	37.8		-10	55
15825		44.04	12.74	0	37.8		-10	55
15845		43.63	12.74	0	37.8		-10	55
15865		43.43	12.74	0	37.8		-10	55
15880		43.43	12.74	0	37.8		-10	55
15885		43.31	12.74	0	37.8		-10	55
15905		43.37	12.74	0	37.8		-10	55
15925		42.92	12.74	0	37.8		-10	55
15945		42.79	12.74	0	37.8		-10	55
15965		42.57	12.74	0	37.8		-10	55
15985		42.42	12.74	0	37.8		-10	55
16005		42.24	12.74	0	37.8		-10	55
16025		42.18	12.74	0	37.8		-10	55
16045		42	12.74	0	37.8		-10	55
16065		41.73	12.74	0	37.8		-10	55
16070		41.73	12.74	0	37.8		-10	55
16085		41.62	12.74	0	37.8		-10	55
16105		41.42	12.74	0	37.8		-10	55
16125		41.12	12.74	0	37.8		-10	55
16130		41.12	12.74	0	37.8		-10	55
16145		41.08	12.74	0	37.8		-10	55
16165		40.84	12.74	0	37.8		-10	55
16185		40.78	12.74	0	37.8		-10	55
16195		40.78	12.76	0	37.8		-10	55
16205		40.6	12.76	0	37.8		-10	55
16225		40.5	12.76	0	37.8		-10	55
16245		40.26	12.76	0	37.8		-10	55
16255		40.26	12.76	0	37.8		-10	55
16265		40.04	12.76	0	37.8		-10	55
16285		39.91	12.76	0	37.8		-10	55
16305		39.7	12.76	0	37.8		-10	55
16315		39.7	12.76	0	37.8		-10	55
16325		39.53	12.76	0	37.8		-10	55
16345		39.43	12.76	0	37.8		-10	55
16365		39.17	12.76	0	37.8		-10	55
16380		39.17	12.76	0	37.8		-10	55
16385		39.06	12.76	0	37.8		-10	55
16405		38.9	12.76	0	37.8		-10	55
16425		38.94	12.76	0	37.8		-10	55
16440		38.94	12.76	0	37.8		-10	55
16445		38.74	12.76	0	37.8		-10	55
16465		38.74	12.76	0	37.8		-10	55
16485		38.46	12.76	0	37.8		-10	55
16505		38.35	12.76	0	37.8		-10	55
16525		38.29	12.76	0	37.8		-10	55
16545		38.24	12.76	0	37.8		-10	55
16565		38.25	12.76	0	37.8		-10	55
16585		38.15	12.76	0	37.8		-10	55
16605		38.1	12.76	0	37.8		-10	55
16625		38.14	12.76	0	37.8		-10	55
16630		38.14	12.76	0	37.8		-10	55
16645		38.09	12.76	0	37.8		-10	55
16665		38	12.76	0	37.8		-10	55
16685		37.99	12.76	0	37.8		-10	55
16690		37.99	12.76	0	37.8		-10	55
16705		37.9	12.76	0	37.8		-10	55
16725		37.81	12.76	0	37.8		-10	55
16745		37.85	12.76	0	37.8		-10	55
16755		37.85	12.83	0	37.8		-10	55
16765		37.85	12.83	0	37.8		-10	55
16785		37.85	12.83	0	37.8		-10	55
16805		37.83	12.83	0	37.8		-10	55
16815		37.83	12.83	0	37.8		-10	55
16825		37.92	12.83	0	37.8		-10	55
16845		37.91	12.83	0	37.8		-10	55
16865		37.93	12.83	0	37.8		-10	55
16880		37.93	12.83	0	37.8		-10	55
16885		37.94	12.83	0	37.8		-10	55
16905		37.99	12.83	0	37.8		-10	55
16925		37.91	12.83	0	37.8		-10	55
16940		37.91	12.83	0	37.8		-10	55
16945		38.07	12.83	0	37.8		-10	55
16965		38.1	12.83	0	37.8		-10	55
16985		37.94	12.83	0	37.8		-10	55
17005		38.3	12.83	0	37.8		-10	55
17025		38.32	12.83	0	37.8		-10	55
17045		38.51	12.83	0	37.8		-10	55
17065		38.57	12.83	0	37.8		-10	55
17085		38.73	12.83	0	37.8		-10	55
17105		38.77	12.83	0	37.8		-10	55
17125		38.98	12.83	0	37.8		-10	55
17130		38.98	12.83	0	37.8		-10	55
17145		39.06	12.83	0	37.8		-10	55
17165		39.26	12.83	0	37.8		-10	55
17185		39.56	12.83	0	37.8		-10	55
17190		39.56	12.83	0	37.8		-10	55
17205		39.6	12.83	0	37.8		-10	55
17225		39.88	12.83	0	37.8		-10	55
17245		40.01	12.83	0	37.8		-10	55
17255		40.01	12.78	0	37.8		-10	55
17265		40.18	12.78	0	37.8		-10	55
17285		40.37	12.78	0	37.8		-10	55
17305		40.61	12.78	0	37.8		-10	55
17315		40.61	12.78	0	37.8		-10	55
17325		40.91	12.78	0	37.8		-10	55
17345		41.07	12.78	0	37.8		-10	55
17365		41.25	12.78	0	37.8		-10	55
17380		41.25	12.78	0	37.8		-10	55
17385		41.37	12.78	0	37.8		-10	55
17405		41.7	12.78	0	37.8		-10	55
17425		41.89	12.78	0	37.8		-10	55
17440		41.89	12.78	0	37.8		-10	55
17445		42.07	12.78	0	37.8		-10	55
17465		42.37	12.78	0	37.8		-10	55
17485		42.52	12.78	0	37.8		-10	55
17505		42.74	12.78	0	37.8		-10	55
17525		43.01	12.78	0	37.8		-10	55
17545		43.25	12.78	0	37.8		-10	55
17565		43.37	12.78	0	37.8		-10	55
17585		43.56	12.78	0	37.8		-10	55
17605		43.66	12.78	0	37.8		-10	55
17625		43.89	12.78	0	37.8		-10	55
17645		44.14	12.78	0	37.8		-10	55
17665		44.36	12.78	0	37.8		-10	55
17685		44.56	12.78	0	37.8		-10	55
17690		44.56	12.78	0	37.8		-10	55
17705		44.81	12.78	0	37.8		-10	55
17725		45.07	12.78	0	37.8		-10	55
17745		45.05	12.78	0	37.8		-10	55
17750		45.05	12.78	0	37.8		-10	55
17765		45.23	12.78	0	37.8		-10	55
17785		45.4	12.78	0	37.8		-10	55
17805		45.62	12.78	0	37.8		-10	55
17815		45.62	12.88	0	37.8		-10	55
17825		45.86	12.88	0	37.8		-10	55
17845		45.99	12.88	0	37.8		-10	55
17865		46.15	12.88	0	37.8		-10	55
17875		46.15	12.88	0	37.8		-10	55
17885		46.38	12.88	0	37.8		-10	55
17905		46.51	12.88	0	37.8		-10	55
17925		46.75	12.88	0	37.8		-10	55
17940		46.75	12.88	0	37.8		-10	55
17945		46.88	12.88	0	37.8		-10	55
17965		47	12.88	0	37.8		-10	55
17985		47.17	12.88	0	37.8		-10	55
18000		47.17	12.88	0	37.8		-10	55
18005		47.24	12.88	0	37.8		-10	55
18025		47.32	12.88	0	37.8		-10	55
18045		47.46	12.88	0	37.8		-10	55
18065		47.43	12.88	0	37.8		-10	55
18085		47.56	12.88	0	37.8		-10	55
18105		47.71	12.88	0	37.8		-10	55
18125		47.69	12.88	0	37.8		-10	55
18145		47.52	12.88	0	37.8		-10	55
18165		47.77	12.88	0	37.8		-10	55
18185		47.82	12.88	0	37.8		-10	55
18190		47.82	12.88	0	37.8		-10	55
18205		47.73	12.88	0	37.8		-10	55
18225		47.71	12.88	0	37.8		-10	55
18245		47.8	12.88	0	37.8		-10	55
18250		47.8	12.88	0	37.8		-10	55
18265		47.58	12.88	0	37.8		-10	55
18285		47.58	12.88	0	37.8		-10	55
18305		47.58	12.88	0	37.8		-10	55
18315		47.58	12.88	0	37.8		-10	55
18325		47.64	12.88	0	37.8		-10	55
18345		47.46	12.88	0	37.8		-10	55
18365		47.33	12.88	0	37.8		-10	55
18375		47.33	12.88	0	37.8		-10	55
18385		47.33	12.88	0	37.8		-10	55
18405		47.26	12.88	0	37.8		-10	55
18425		47.06	12.88	0	37.8		-10	55
18440		47.06	12.88	0	37.8		-10	55
18445		46.93	12.88	0	37.8		-10	55
18465		46.52	12.88	0	37.8		-10	55
18485		46.43	12.88	0	37.8		-10	55
18500		46.43	12.88	0	37.8		-10	55
18505		46.09	12.88	0	37.8		-10	55
18525		46.22	12.88	0	37.8		-10	55
18545		45.72	12.88	0	37.8		-10	55
18565		45.7	12.88	0	37.8		-10	55
18585		45.3	12.88	0	37.8		-10	55
18605		45.14	12.88	0	37.8		-10	55
18625		45.07	12.88	0	37.8		-10	55
18645		44.77	12.88	0	37.8		-10	55
18665		44.37	12.88	0	37.8		-10	55
18685		44.38	12.88	0	37.8		-10	55
18690		44.38	12.88	0	37.8		-10	55
18705		44.15	12.88	0	37.8		-10	55
18725		43.89	12.88	0	37.8		-10	55
18745		43.75	12.88	0	37.8		-10	55
18750		43.75	12.88	0	37.8		-10	55
18765		43.45	12.88	0	37.8		-10	55
18785		43.38	12.88	0	37.8		-10	55
18805		43.21	12.88	0	37.8		-10	55
18815		43.21	13.04	0	37.8		-10	55
18825		42.98	13.04	0	37.8		-10	55
18845		42.82	13.04	0	37.8		-10	55
18865		42.42	13.04	0	37.8		-10	55
18875		42.42	13.04	0	37.8		-10	55
18885		42.46	13.04	0	37.8		-10	55
18905		42.21	13.04	0	37.8		-10	55
18925		42.11	13.04	0	37.8		-10	55
18935		42.11	13.04	0	37.8		-10	55
18945		41.75	13.04	0	37.8		-10	55
18965		41.63	13.04	0	37.8		-10	55
18985		41.47	13.04	0	37.8		-10	55
19000		41.47	13.04	0	37.8		-10	55
19005		41.31	13.04	0	37.8		-10	55
19025		41.19	13.04	0	37.8		-10	55
19045		41.04	13.04	0	37.8		-10	55
19060		41.04	13.04	0	37.8		-10	55
19065		40.83	13.04	0	37.8		-10	55
19085		40.84	13.04	0	37.8		-10	55
19105		40.51	13.04	0	37.8		-10	55
19125		40.28	13.04	0	37.8		-10	55
19145		40.21	13.04	0	37.8		-10	55
19165		40	13.04	0	37.8		-10	55
19185		39.96	13.04	0	37.8		-10	55
19190		39.96	13.04	0	37.8		-10	55
19205		39.63	13.04	0	37.8		-10	55
19225		39.52	13.04	0	37.8		-10	55
19245		39.57	13.04	0	37.8		-10	55
19250		39.57	13.04	0	37.8		-10	55
19265		39.27	13.04	0	37.8		-10	55
19285		39.14	13.04	0	37.8		-10	55
19305		38.98	13.04	0	37.8		-10	55
19310		38.98	13.04	0	37.8		-10	55
19325		38.92	13.04	0	37.8		-10	55
19345		38.71	13.04	0	37.8		-10	55
19365		38.66	13.04	0	37.8		-10	55
19375		38.66	13.08	0	37.8		-10	55
19385		38.51	13.08	0	37.8		-10	55
19405		38.3	13.08	0	37.8		-10	55
19425		38.4	13.08	0	37.8		-10	55
19435		38.4	13.08	0	37.8		-10	55
19445		38.33	13.08	0	37.8		-10	55
19465		38.1	13.08	0	37.8		-10	55
19485		38.17	13.08	0	37.8		-10	55
19500		38.17	13.08	0	37.8		-10	55
19505		38.12	13.08	0	37.8		-10	55
19525		37.93	13.08	0	37.8		-10	55
19545		37.94	13.08	0	37.8		-10	55
19560		37.94	13.08	0	37.8		-10	55
19565		38	13.08	0	37.8		-10	55
19585		37.94	13.08	0	37.8		-10	55
19605		37.84	13.08	0	37.8		-10	55
19625		37.82	13.08	0	37.8		-10	55
19645		37.85	13.08	0	37.8		-10	55
19665		37.87	13.08	0	37.8		-10	55
19685		37.77	13.08	0	37.8		-10	55
19705		37.77	13.08	0	37.8		-10	55
19725		37.81	13.08	0	37.8		-10	55
19745		38.02	13.08	0	37.8		-10	55
19750		38.02	13.08	0	37.8		-10	55
19765		37.9	13.08	0	37.8		-10	55
19785		37.81	13.08	0	37.8		-10	55
19805		38.02	13.08	0	37.8		-10	55
19810		38.02	13.08	0	37.8		-10	55
19825		38.17	13.08	0	37.8		-10	55
19845		38.24	13.08	0	37.8		-10	55
19865		38.31	13.08	0	37.8		-10	55
19875		38.31	12.99	0	37.8		-10	55
19885		38.33	12.99	0	37.8		-10	55
19905		38.51	12.99	0	37.8		-10	55
19925		38.71	12.99	0	37.8		-10	55
19935		38.71	12.99	0	37.8		-10	55
19945		38.81	12.99	0	37.8		-10	55
19965		38.91	12.99	0	37.8		-10	55
19985		39.03	12.99	0	37.8		-10	55
20000		39.03	12.99	0	37.8		-10	55
20005		39.21	12.99	0	37.8		-10	55
20025		39.41	12.99	0	37.8		-10	55
20045		39.65	12.99	0	37.8		-10	55
20060		39.65	12.99	0	37.8		-10	55
20065		39.83	12.99	0	37.8		-10	55
20085		40.01	12.99	0	37.8		-10	55
20105		40.2	12.99	0	37.8		-10	55
20125		40.47	12.99	0	37.8		-10	55
20145		40.67	12.99	0	37.8		-10	55
20165		40.95	12.99	0	37.8		-10	55
20185		41.12	12.99	0	37.8		-10	55
20205		41.29	12.99	0	37.8		-10	55
20225		41.58	12.99	0	37.8		-10	55
20245		41.82	12.99	0	37.8		-10	55
20250		41.82	12.99	0	37.8		-10	55
20265		41.96	12.99	0	37.8		-10	55
20285		42.14	12.99	0	37.8		-10	55
20305		42.36	12.99	0	37.8		-10	55
20310		42.36	12.99	0	37.8		-10	55
20325		42.56	12.99	0	37.8		-10	55
20345		42.77	12.99	0	37.8		-10	55
20365		43.05	12.99	0	37.8		-10	55
20375		43.05	13.18	0	37.8		-10	55
20385		43.23	13.18	0	37.8		-10	55
20405		43.36	13.18	0	37.8		-10	55
20425		43.75	13.18	0	37.8		-10	55
20435		43.75	13.18	0	37.8		-10	55
20445		43.67	13.18	0	37.8		-10	55
20465		44.11	13.18	0	37.8		-10	55
20485		44.2	13.18	0	37.8		-10	55
20500		44.2	13.18	0	37.8		-10	55
20505		44.47	13.18	0	37.8		-10	55
20525		44.63	13.18	0	37.8		-10	55
20545		44.83	13.18	0	37.8		-10	55
20560		44.83	13.18	0	37.8		-10	55
20565		45	13.18	0	37.8		-10	55
20585		45.07	13.18	0	37.8		-10	55
20605		45.49	13.18	0	37.8		-10	55
20620		45.49	13.18	0	37.8		-10	55
20625		45.54	13.18	0	37.8		-10	55
20645		45.8	13.18	0	37.8		-10	55
20665		45.82	13.18	0	37.8		-10	55
20685		46.24	13.18	0	37.8		-10	55
20705		46.28	13.18	0	37.8		-10	55
20725		46.49	13.18	0	37.8		-10	55
20745		46.56	13.18	0	37.8		-10	55
20765		46.81	13.18	0	37.8		-10	55
20785		46.85	13.18	0	37.8		-10	55
20805		46.99	13.18	0	37.8		-10	55
20810		46.99	13.18	0	37.8		-10	55
20825		47.12	13.18	0	37.8		-10	55
20845		47.41	13.18	0	37.8		-10	55
20865		47.38	13.18	0	37.8		-10	55
20870		47.38	13.18	0	37.8		-10	55
20885		47.49	13.18	0	37.8		-10	55
20905		47.43	13.18	0	37.8		-10	55
20925		47.52	13.18	0	37.8		-10	55
20935		47.52	13.16	0	37.8		-10	55
20945		47.67	13.16	0	37.8		-10	55
20965		47.57	13.16	0	37.8		-10	55
20985		47.58	13.16	0	37.8		-10	55
20995		47.58	13.16	0	37.8		-10	55
21005		47.52	13.16	0	37.8		-10	55
21025		47.73	13.16	0	37.8		-10	55
21045		47.59	13.16	0	37.8		-10	55
21060		47.59	13.16	0	37.8		-10	55
21065		47.67	13.16	0	37.8		-10	55
21085		47.68	13.16	0	37.8		-10	55
21105		47.54	13.16	0	37.8		-10	55
21120		47.54	13.16	0	37.8		-10	55
21125		47.67	13.16	0	37.8		-10	55
21145		47.63	13.16	0	37.8		-10	55
21165		47.62	13.16	0	37.8		-10	55
21185		47.32	13.16	0	37.8		-10	55
21205		47.42	13.16	0	37.8		-10	55
21225		47.31	13.16	0	37.8		-10	55
21245		47.2	13.16	0	37.8		-10	55
21265		47.11	13.16	0	37.8		-10	55
21285		46.82	13.16	0	37.8		-10	55
21305		46.46	13.16	0	37.8		-10	55
21310		46.46	13.16	0	37.8		-10	55
21325		46.38	13.16	0	37.8		-10	55
21345		46.16	13.16	0	37.8		-10	55
21365		46.2	13.16	0	37.8		-10	55
21370		46.2	13.16	0	37.8		-10	55
21385		45.89	13.16	0	37.8		-10	55
21405		45.62	13.16	0	37.8		-10	55
21425		45.43	13.16	0	37.8		-10	55
21435		45.43	13.36	0	37.8		-10	55
21445		45.23	13.36	0	37.8		-10	55
21465		44.97	13.36	0	37.8		-10	55
21485		44.86	13.36	0	37.8		-10	55
21495		44.86	13.36	0	37.8		-10	55
21505		44.5	13.36	0	37.8		-10	55
21525		44.35	13.36	0	37.8		-10	55
21545		44.21	13.36	0	37.8		-10	55
21555		44.21	13.36	0	37.8		-10	55
21565		43.96	13.36	0	37.8		-10	55
21585		43.77	13.36	0	37.8		-10	55
21605		43.67	13.36	0	37.8		-10	55
21620		43.67	13.36	0	37.8		-10	55
21625		43.28	13.36	0	37.8		-10	55
21645		43.22	13.36	0	37.8		-10	55
21665		43.06	13.36	0	37.8		-10	55
21685		42.92	13.36	0	37.8		-10	55
21705		42.59	13.36	0	37.8		-10	55
21725		42.52	13.36	0	37.8		-10	55
21745		42.29	13.36	0	37.8		-10	55
21765		42.12	13.36	0	37.8		-10	55
21785		41.95	13.36	0	37.8		-10	55
21805		41.79	13.36	0	37.8		-10	55
21810		41.79	13.36	0	37.8		-10	55
21825		41.66	13.36	0	37.8		-10	55
21845		41.42	13.36	0	37.8		-10	55
21865		41.37	13.36	0	37.8		-10	55
21870		41.37	13.36	0	37.8		-10	55
21885		41.16	13.36	0	37.8		-10	55
21905		40.91	13.36	0	37.8		-10	55
21925		40.89	13.36	0	37.8		-10	55
21930		40.89	13.36	0	37.8		-10	55
21945		40.68	13.36	0	37.8		-10	55
21965		40.51	13.36	0	37.8		-10	55
21985		40.43	13.36	0	37.8		-10	55
21995		40.43	13.23	0	37.8		-10	55
22005		40.11	13.23	0	37.8		-10	55
22025		40.03	13.23	0	37.8		-10	55
22045		39.8	13.23	0	37.8		-10	55
22055		39.8	13.23	0	37.8		-10	55
22065		39.56	13.23	0	37.8		-10	55
22085		39.48	13.23	0	37.8		-10	55
22105		39.3	13.23	0	37.8		-10	55
22120		39.3	13.23	0	37.8		-10	55
22125		39.17	13.23	0	37.8		-10	55
22145		39.06	13.23	0	37.8		-10	55
22165		38.85	13.23	0	37.8		-10	55
22180		38.85	13.23	0	37.8		-10	55
22185		38.82	13.23	0	37.8		-10	55
22205		38.67	13.23	0	37.8		-10	55
22225		38.49	13.23	0	37.8		-10	55
22245		38.33	13.23	0	37.8		-10	55
22265		38.56	13.23	0	37.8		-10	55
22285		38.35	13.23	0	37.8		-10	55
22305		38.14	13.23	0	37.8		-10	55
22325		38.15	13.23	0	37.8		-10	55
22345		38.05	13.23	0	37.8		-10	55
22365		38.09	13.23	0	37.8		-10	55
22370		38.09	13.23	0	37.8		-10	55
22385		38.02	13.23	0	37.8		-10	55
22405		37.92	13.23	0	37.8		-10	55
22425		37.81	13.23	0	37.8		-10	55
22430		37.81	13.23	0	37.8		-10	55
22445		37.85	13.23	0	37.8		-10	55
22465		37.91	13.23	0	37.8		-10	55
22485		37.86	13.23	0	37.8		-10	55
22495		37.86	13.28	0	37.8		-10	55
22505		37.73	13.28	0	37.8		-10	55
22525		37.81	13.28	0	37.8		-10	55
22545		37.97	13.28	0	37.8		-10	55
22555		37.97	13.28	0	37.8		-10	55
22565		37.8	13.28	0	37.8		-10	55
22585		37.84	13.28	0	37.8		-10	55
22605		37.83	13.28	0	37.8		-10	55
22620		37.83	13.28	0	37.8		-10	55
22625		37.88	13.28	0	37.8		-10	55
22645		37.87	13.28	0	37.8		-10	55
22665		37.91	13.28	0	37.8		-10	55
22680		37.91	13.28	0	37.8		-10	55
22685		38.08	13.28	0	37.8		-10	55
22705		38.09	13.28	0	37.8		-10	55
22725		38.25	13.28	0	37.8		-10	55
22745		38.3	13.28	0	37.8		-10	55
22765		38.41	13.28	0	37.8		-10	55
22785		38.55	13.28	0	37.8		-10	55
22805		38.61	13.28	0	37.8		-10	55
22825		38.81	13.28	0	37.8		-10	55
22845		38.96	13.28	0	37.8		-10	55
22865		39.13	13.28	0	37.8		-10	55
22870		39.13	13.28	0	37.8		-10	55
22885		39.29	13.28	0	37.8		-10	55
22905		39.48	13.28	0	37.8		-10	55
22925		39.56	13.28	0	37.8		-10	55
22930		39.56	13.28	0	37.8		-10	55
22945		39.8	13.28	0	37.8		-10	55
22965		39.99	13.28	0	37.8		-10	55
22985		40.15	13.28	0	37.8		-10	55
22995		40.15	13.19	0	37.8		-10	55
23005		40.46	13.19	0	37.8		-10	55
23025		40.6	13.19	0	37.8		-10	55
23045		41	13.19	0	37.8		-10	55
23055		41	13.19	0	37.8		-10	55
23065		41.03	13.19	0	37.8		-10	55
23085		41.24	13.19	0	37.8		-10	55
23105		41.53	13.19	0	37.8		-10	55
23120		41.53	13.19	0	37.8		-10	55
23125		41.7	13.19	0	37.8		-10	55
23145		42.04	13.19	0	37.8		-10	55
23165		42.22	13.19	0	37.8		-10	55
23180		42.22	13.19	0	37.8		-10	55
23185		42.35	13.19	0	37.8		-10	55
23205		42.62	13.19	0	37.8		-10	55
23225		42.79	13.19	0	37.8		-10	55
23240		42.79	13.19	0	37.8		-10	55
23245		43.04	13.19	0	37.8		-10	55
23265		43.28	13.19	0	37.8		-10	55
23285		43.6	13.19	0	37.8		-10	55
23305		43.62	13.19	0	37.8		-10	55
23325		43.93	13.19	0	37.8		-10	55
23345		44.01	13.19	0	37.8		-10	55
23365		44.25	13.19	0	37.8		-10	55
23385		44.51	13.19	0	37.8		-10	55
23405		44.52	13.19	0	37.8		-10	55
23425		44.78	13.19	0	37.8		-10	55
23430		44.78	13.19	0	37.8		-10	55
23445		45.09	13.19	0	37.8		-10	55
23465		45.16	13.19	0	37.8		-10	55
23485		45.33	13.19	0	37.8		-10	55
23490		45.33	13.19	0	37.8		-10	55
23505		45.59	13.19	0	37.8		-10	55
23525		45.98	13.19	0	37.8		-10	55
23545		45.98	13.19	0	37.8		-10	55
23555		45.98	13.36	0	37.8		-10	55
23565		46.09	13.36	0	37.8		-10	55
23585		46.19	13.36	0	37.8		-10	55
23605		46.41	13.36	0	37.8		-10	55
23615		46.41	13.36	0	37.8		-10	55
23625		46.6	13.36	0	37.8		-10	55
23645		46.8	13.36	0	37.8		-10	55
23665		46.95	13.36	0	37.8		-10	55
23680		46.95	13.36	0	37.8		-10	55
23685		47	13.36	0	37.8		-10	55
23705		47.14	13.36	0	37.8		-10	55
23725		47.18	13.36	0	37.8		-10	55
23740		47.18	13.36	0	37.8		-10	55
23745		47.31	13.36	0	37.8		-10	55
23765		47.25	13.36	0	37.8		-10	55
23785		47.42	13.36	0	37.8		-10	55
23805		47.58	13.36	0	37.8		-10	55
23825		47.58	13.36	0	37.8		-10	55
23845		47.52	13.36	0	37.8		-10	55
23865		47.77	13.36	0	37.8		-10	55
23885		47.41	13.36	0	37.8		-10	55
23905		47.58	13.36	0	37.8		-10	55
23925		47.49	13.36	0	37.8		-10	55
23930		47.49	13.36	0	37.8		-10	55
23945		47.63	13.36	0	37.8		-10	55
23965		47.43	13.36	0	37.8		-10	55
23985		47.63	13.36	0	37.8		-10	55
23990		47.63	13.36	0	37.8		-10	55
24005		47.52	13.36	0	37.8		-10	55
24025		47.59	13.36	0	37.8		-10	55
24045		47.46	13.36	0	37.8		-10	55
24055		47.46	13.24	0	37.8		-10	55
24065		47.43	13.24	0	37.8		-10	55
24085		47.4	13.24	0	37.8		-10	55
24105		47.28	13.24	0	37.8		-10	55
24115		47.28	13.24	0	37.8		-10	55
24125		47.15	13.24	0	37.8		-10	55
24145		46.99	13.24	0	37.8		-10	55
24165		46.95	13.24	0	37.8		-10	55
24180		46.95	13.24	0	37.8		-10	55
24185		46.66	13.24	0	37.8		-10	55
24205		46.51	13.24	0	37.8		-10	55
24225		46.3	13.24	0	37.8		-10	55
24240		46.3	13.24	0	37.8		-10	55
24245		46.23	13.24	0	37.8		-10	55
24265		46.03	13.24	0	37.8		-10	55
24285		45.7	13.24	0	37.8		-10	55
24305		45.56	13.24	0	37.8		-10	55
24325		45.31	13.24	0	37.8		-10	55
24345		45.07	13.24	0	37.8		-10	55
24365		44.92	13.24	0	37.8		-10	55
24385		44.81	13.24	0	37.8		-10	55
24405		44.61	13.24	0	37.8		-10	55
24425		44.42	13.24	0	37.8		-10	55
24430		44.42	13.24	0	37.8		-10	55
24445		44.11	13.24	0	37.8		-10	55
24465		44.04	13.24	0	37.8		-10	55
24485		43.69	13.24	0	37.8		-10	55
24490		43.69	13.24	0	37.8		-10	55
24505		43.63	13.24	0	37.8		-10	55
24525		43.49	13.24	0	37.8		-10	55
24545		43.16	13.24	0	37.8		-10	55
24550		43.16	13.24	0	37.8		-10	55
24565		42.88	13.24	0	37.8		-10	55
24585		42.76	13.24	0	37.8		-10	55
24605		42.7	13.24	0	37.8		-10	55
24615		42.7	13.41	0	37.8		-10	55
24625		42.38	13.41	0	37.8		-10	55
24645		42.22	13.41	0	37.8		-10	55
24665		42.03	13.41	0	37.8		-10	55
24675		42.03	13.41	0	37.8		-10	55
24685		41.84	13.41	0	37.8		-10	55
24705		41.7	13.41	0	37.8		-10	55
24725		41.59	13.41	0	37.8		-10	55
24740		41.59	13.41	0	37.8		-10	55
24745		41.51	13.41	0	37.8		-10	55
24765		41.33	13.41	0	37.8		-10	55
24785		41.12	13.41	0	37.8		-10	55
24800		41.12	13.41	0	37.8		-10	55
24805		40.93	13.41	0	37.8		-10	55
24825		40.88	13.41	0	37.8		-10	55
24845		40.59	13.41	0	37.8		-10	55
24865		40.4	13.41	0	37.8		-10	55
24885		40.31	13.41	0	37.8		-10	55
24905		40.1	13.41	0	37.8		-10	55
24925		40.01	13.41	0	37.8		-10	55
24945		39.73	13.41	0	37.8		-10	55
24965		39.57	13.41	0	37.8		-10	55
24985		39.38	13.41	0	37.8		-10	55
24990		39.38	13.41	0	37.8		-10	55
25005		39.16	13.41	0	37.8		-10	55
25025		39.03	13.41	0	37.8		-10	55
25045		38.99	13.41	0	37.8		-10	55
25050		38.99	13.41	0	37.8		-10	55
25065		38.88	13.41	0	37.8		-10	55
25085		38.71	13.41	0	37.8		-10	55
25105		38.71	13.41	0	37.8		-10	55
25115		38.71	13.54	0	37.8		-10	55
25125		38.48	13.54	0	37.8		-10	55
25145		38.4	13.54	0	37.8		-10	55
25165		38.44	13.54	0	37.8		-10	55
25175		38.44	13.54	0	37.8		-10	55
25185		38.21	13.54	0	37.8		-10	55
25205		38.2	13.54	0	37.8		-10	55
25225		38.09	13.54	0	37.8		-10	55
25240		38.09	13.54	0	37.8		-10	55
25245		38.07	13.54	0	37.8		-10	55
25265		37.98	13.54	0	37.8		-10	55
25285		37.91	13.54	0	37.8		-10	55
25300		37.91	13.54	0	37.8		-10	55
25305		37.91	13.54	0	37.8		-10	55
25325		37.9	13.54	0	37.8		-10	55
25345		37.9	13.54	0	37.8		-10	55
25365		37.89	13.54	0	37.8		-10	55
25385		37.91	13.54	0	37.8		-10	55
25405		37.72	13.54	0	37.8		-10	55
25425		37.96	13.54	0	37.8		-10	55
25445		37.81	13.54	0	37.8		-10	55
25465		37.91	13.54	0	37.8		-10	55
25485		37.97	13.54	0	37.8		-10	55
25490		37.97	13.54	0	37.8		-10	55
25505		37.93	13.54	0	37.8		-10	55
25525		37.9	13.54	0	37.8		-10	55
25545		38.06	13.54	0	37.8		-10	55
25550		38.06	13.54	0	37.8		-10	55
25565		38.1	13.54	0	37.8		-10	55
25585		38.13	13.54	0	37.8		-10	55
25605		38.25	13.54	0	37.8		-10	55
25615		38.25	13.64	0	37.8		-10	55
25625		38.32	13.64	0	37.8		-10	55
25645		38.48	13.64	0	37.8		-10	55
25665		38.65	13.64	0	37.8		-10	55
25675		38.65	13.64	0	37.8		-10	55
25685		38.83	13.64	0	37.8		-10	55
25705		38.89	13.64	0	37.8		-10	55
25725		39.01	13.64	0	37.8		-10	55
25740		39.01	13.64	0	37.8		-10	55
25745		39.17	13.64	0	37.8		-10	55
25765		39.26	13.64	0	37.8		-10	55
25785		39.49	13.64	0	37.8		-10	55
25800		39.49	13.64	0	37.8		-10	55
25805		39.71	13.64	0	37.8		-10	55
25825		40	13.64	0	37.8		-10	55
25845		40.28	13.64	0	37.8		-10	55
25860		40.28	13.64	0	37.8		-10	55
25865		40.53	13.64	0	37.8		-10	55
25885		40.74	13.64	0	37.8		-10	55
25905		40.72	13.64	0	37.8		-10	55
25925		41.18	13.64	0	37.8		-10	55
25945		41.38	13.64	0	37.8		-10	55
25965		41.39	13.64	0	37.8		-10	55
25985		41.65	13.64	0	37.8		-10	55
25990		41.65	13.64	0	37.8		-10	55
26005		41.73	13.64	0	37.8		-10	55
26025		42.17	13.64	0	37.8		-10	55
26045		42.4	13.64	0	37.8		-10	55
26050		42.4	13.64	0	37.8		-10	55
26065		42.65	13.64	0	37.8		-10	55
26085		42.75	13.64	0	37.8		-10	55
26105		43.01	13.64	0	37.8		-10	55
26115		43.01	13.53	0	37.8		-10	55
26125		43.08	13.53	0	37.8		-10	55
26145		43.45	13.53	0	37.8		-10	55
26165		43.67	13.53	0	37.8		-10	55
26175		43.67	13.53	0	37.8		-10	55
26185		43.75	13.53	0	37.8		-10	55
26205		43.89	13.53	0	37.8		-10	55
26225		44.23	13.53	0	37.8		-10	55
26235		44.23	13.53	0	37.8		-10	55
26245		44.36	13.53	0	37.8		-10	55
26265		44.77	13.53	0	37.8		-10	55
26285		44.78	13.53	0	37.8		-10	55
26300		44.78	13.53	0	37.8		-10	55
26305		44.82	13.53	0	37.8		-10	55
26325		45.15	13.53	0	37.8		-10	55
26345		45.38	13.53	0	37.8		-10	55
26360		45.38	13.53	0	37.8		-10	55
26365		45.52	13.53	0	37.8		-10	55
26385		45.77	13.53	0	37.8		-10	55
26405		45.96	13.53	0	37.8		-10	55
26425		46.03	13.53	0	37.8		-10	55
26445		46.36	13.53	0	37.8		-10	55
26465		46.45	13.53	0	37.8		-10	55
26485		46.59	13.53	0	37.8		-10	55
26505		46.63	13.53	0	37.8		-10	55
26525		46.85	13.53	0	37.8		-10	55
26545		47.01	13.53	0	37.8		-10	55
26550		47.01	13.53	0	37.8		-10	55
26565		47.09	13.53	0	37.8		-10	55
26585		47.02	13.53	0	37.8		-10	55
26605		47.33	13.53	0	37.8		-10	55
26610		47.33	13.53	0	37.8		-10	55
26625		47.21	13.53	0	37.8		-10	55
26645		47.52	13.53	0	37.8		-10	55
26665		47.51	13.53	0	37.8		-10	55
26675		47.51	13.53	0	37.8		-10	55
26685		47.57	13.53	0	37.8		-10	55
26705		47.49	13.53	0	37.8		-10	55
26725		47.61	13.53	0	37.8		-10	55
26735		47.61	13.53	0	37.8		-10	55
26745		47.44	13.53	0	37.8		-10	55
26765		47.62	13.53	0	37.8		-10	55
26785		47.51	13.53	0	37.8		-10	55
26800		47.51	13.53	0	37.8		-10	55
26805		47.63	13.53	0	37.8		-10	55
26825		47.62	13.53	0	37.8		-10	55
26845		47.4	13.53	0	37.8		-10	55
26860		47.4	13.53	0	37.8		-10	55
26865		47.51	13.53	0	37.8		-10	55
26885		47.42	13.53	0	37.8		-10	55
26905		47.48	13.53	0	37.8		-10	55
26925		47.47	13.53	0	37.8		-10	55
26945		47.47	13.53	0	37.8		-10	55
26965		47.41	13.53	0	37.8		-10	55
26985		47.46	13.53	0	37.8		-10	55
27005		47.28	13.53	0	37.8		-10	55
27025		47.42	13.53	0	37.8		-10	55
27045		47.42	13.53	0	37.8		-10	55
27050		47.42	13.53	0	37.8		-10	55
27065		47.38	13.53	0	37.8		-10	55
27085		47.31	13.53	0	37.8		-10	55
27105		47.33	13.53	0	37.8		-10	55
27110		47.33	13.53	0	37.8		-10	55
27125		47.44	13.53	0	37.8		-10	55
27145		47.34	13.53	0	37.8		-10	55
27165		47.46	13.53	0	37.8		-10	55
27170		47.46	13.53	0	37.8		-10	55
27185		47.24	13.53	0	37.8		-10	55
27205		47.31	13.53	0	37.8		-10	55
27225		47.36	13.53	0	37.8		-10	55
27235		47.36	13.7	0	37.8		-10	55
27245		47.32	13.7	0	37.8		-10	55
27265		47.21	13.7	0	37.8		-10	55
27285		47.22	13.7	0	37.8		-10	55
27300		47.22	13.7	0	37.8		-10	55
27305		47.24	13.7	0	37.8		-10	55
27325		47.2	13.7	0	37.8		-10	55
27345		47.43	13.7	0	37.8		-10	55
27360		47.43	13.7	0	37.8		-10	55
27365		47.34	13.7	0	37.8		-10	55
27385		47.3	13.7	0	37.8		-10	55
27405		47.31	13.7	0	37.8		-10	55
27425		47.41	13.7	0	37.8		-10	55
27445		47.44	13.7	0	37.8		-10	55
27465		47.47	13.7	0	37.8		-10	55
27485		47.37	13.7	0	37.8		-10	55
27505		47.41	13.7	0	37.8		-10	55
27525		47.43	13.7	0	37.8		-10	55
27545		47.46	13.7	0	37.8		-10	55
27565		47.55	13.7	0	37.8		-10	55
27585		47.51	13.7	0	37.8		-10	55
27605		47.42	13.7	0	37.8		-10	55
27610		47.42	13.7	0	37.8		-10	55
27625		47.55	13.7	0	37.8		-10	55
27645		47.68	13.7	0	37.8		-10	55
27665		47.66	13.7	0	37.8		-10	55
27670		47.66	13.7	0	37.8		-10	55
27685		47.63	13.7	0	37.8		-10	55
27705		47.72	13.7	0	37.8		-10	55
27725		47.87	13.7	0	37.8		-10	55
27735		47.87	13.48	0	37.8		-10	55
27745		47.83	13.48	0	37.8		-10	55
27765		47.78	13.48	0	37.8		-10	55
27785		47.83	13.48	0	37.8		-10	55
27795		47.83	13.48	0	37.8		-10	55
27805		47.83	13.48	0	37.8		-10	55
27825		47.81	13.48	0	37.8		-10	55
27845		47.79	13.48	0	37.8		-10	55
27860		47.79	13.48	0	37.8		-10	55
27865		47.62	13.48	0	37.8		-10	55
27885		47.56	13.48	0	37.8		-10	55
27905		47.59	13.48	0	37.8		-10	55
27920		47.59	13.48	0	37.8		-10	55
27925		47.56	13.48	0	37.8		-10	55
27945		47.34	13.48	0	37.8		-10	55
27965		47.18	13.48	0	37.8		-10	55
27985		47.06	13.48	0	37.8		-10	55
28005		46.86	13.48	0	37.8		-10	55
28025		46.77	13.48	0	37.8		-10	55
28045		46.56	13.48	0	37.8		-10	55
28065		46.32	13.48	0	37.8		-10	55
28085		46.11	13.48	0	37.8		-10	55
28105		45.97	13.48	0	37.8		-10	55
28110		45.97	13.48	0	37.8		-10	55
28125		45.67	13.48	0	37.8		-10	55
28145		45.45	13.48	0	37.8		-10	55
28165		45.27	13.48	0	37.8		-10	55
28170		45.27	13.48	0	37.8		-10	55
28185		44.86	13.48	0	37.8		-10	55
28205		44.73	13.48	0	37.8		-10	55
28225		44.54	13.48	0	37.8		-10	55
28235		44.54	13.49	0	37.8		-10	55
28245		44.4	13.49	0	37.8		-10	55
28265		44.26	13.49	0	37.8		-10	55
28285		43.91	13.49	0	37.8		-10	55
28295		43.91	13.49	0	37.8		-10	55
28305		43.76	13.49	0	37.8		-10	55
28325		43.57	13.49	0	37.8		-10	55
28345		43.42	13.49	0	37.8		-10	55
28360		43.42	13.49	0	37.8		-10	55
28365		43.32	13.49	0	37.8		-10	55
28385		43.03	13.49	0	37.8		-10	55
28405		42.82	13.49	0	37.8		-10	55
28420		42.82	13.49	0	37.8		-10	55
28425		42.75	13.49	0	37.8		-10	55
28445		42.81	13.49	0	37.8		-10	55
28465		42.29	13.49	0	37.8		-10	55
28485		42.25	13.49	0	37.8		-10	55
28505		41.98	13.49	0	37.8		-10	55
28525		41.76	13.49	0	37.8		-10	55
28545		41.54	13.49	0	37.8		-10	55
28565		41.61	13.49	0	37.8		-10	55
28585		41.34	13.49	0	37.8		-10	55
28605		41.23	13.49	0	37.8		-10	55
28610		41.23	13.49	0	37.8		-10	55
28625		41.05	13.49	0	37.8		-10	55
28645		40.91	13.49	0	37.8		-10	55
28665		40.71	13.49	0	37.8		-10	55
28670		40.71	13.49	0	37.8		-10	55
28685		40.46	13.49	0	37.8		-10	55
28705		40.35	13.49	0	37.8		-10	55
28725		40.31	13.49	0	37.8		-10	55
28735		40.31	13.66	0	37.8		-10	55
28745		40.11	13.66	0	37.8		-10	55
28765		39.94	13.66	0	37.8		-10	55
28785		39.81	13.66	0	37.8		-10	55
28795		39.81	13.66	0	37.8		-10	55
28805		39.57	13.66	0	37.8		-10	55
28825		39.38	13.66	0	37.8		-10	55
28845		39.38	13.66	0	37.8		-10	55
28855		39.38	13.66	0	37.8		-10	55
28865		39.32	13.66	0	37.8		-10	55
28885		39.17	13.66	0	37.8		-10	55
28905		39.07	13.66	0	37.8		-10	55
28920		39.07	13.66	0	37.8		-10	55
28925		38.94	13.66	0	37.8		-10	55
28945		38.9	13.66	0	37.8		-10	55
28965		38.87	13.66	0	37.8		-10	55
28980		38.87	13.66	0	37.8		-10	55
28985		38.71	13.66	0	37.8		-10	55
29005		38.69	13.66	0	37.8		-10	55
29025		38.61	13.66	0	37.8		-10	55
29045		38.59	13.66	0	37.8		-10	55
29065		38.6	13.66	0	37.8		-10	55
29085		38.54	13.66	0	37.8		-10	55
29105		38.4	13.66	0	37.8		-10	55
29125		38.47	13.66	0	37.8		-10	55
29145		38.33	13.66	0	37.8		-10	55
29165		38.46	13.66	0	37.8		-10	55
29170		38.46	13.66	0	37.8		-10	55
29185		38.46	13.66	0	37.8		-10	55
29205		38.35	13.66	0	37.8		-10	55
29225		38.24	13.66	0	37.8		-10	55
29230		38.24	13.66	0	37.8		-10	55
29245		38.3	13.66	0	37.8		-10	55
29265		38.25	13.66	0	37.8		-10	55
29285		38.25	13.66	0	37.8		-10	55
29295		38.25	13.49	0	37.8		-10	55
29305		38.26	13.49	0	37.8		-10	55
29325		38.13	13.49	0	37.8		-10	55
29345		38.2	13.49	0	37.8		-10	55
29355		38.2	13.49	0	37.8		-10	55
29365		38.23	13.49	0	37.8		-10	55
29385		38.25	13.49	0	37.8		-10	55
29405		38.17	13.49	0	37.8		-10	55
29420		38.17	13.49	0	37.8		-10	55
29425		38.19	13.49	0	37.8		-10	55
29445		38.23	13.49	0	37.8		-10	55
29465		38.23	13.49	0	37.8		-10	55
29480		38.23	13.49	0	37.8		-10	55
29485		38.03	13.49	0	37.8		-10	55
29505		38.03	13.49	0	37.8		-10	55
29525		38	13.49	0	37.8		-10	55
29545		37.98	13.49	0	37.8		-10	55
29565		38.04	13.49	0	37.8		-10	55
29585		38.08	13.49	0	37.8		-10	55
29605		37.92	13.49	0	37.8		-10	55
29625		38.01	13.49	0	37.8		-10	55
29645		37.95	13.49	0	37.8		-10	55
29665		37.98	13.49	0	37.8		-10	55
29670		37.98	13.49	0	37.8		-10	55
29685		37.9	13.49	0	37.8		-10	55
29705		37.93	13.49	0	37.8		-10	55
29725		37.91	13.49	0	37.8		-10	55
29730		37.91	13.49	0	37.8		-10	55
29745		37.85	13.49	0	37.8		-10	55
29765		37.92	13.49	0	37.8		-10	55
29785		37.96	13.49	0	37.8		-10	55
29795		37.96	13.61	0	37.8		-10	55
29805		37.9	13.61	0	37.8		-10	55
29825		37.92	13.61	0	37.8		-10	55
29845		37.89	13.61	0	37.8		-10	55
29855		37.89	13.61	0	37.8		-10	55
29865		38.07	13.61	0	37.8		-10	55
29885		37.92	13.61	0	37.8		-10	55
29905		38.01	13.61	0	37.8		-10	55
29920		38.01	13.61	0	37.8		-10	55
29925		38.03	13.61	0	37.8		-10	55
29945		38.25	13.61	0	37.8		-10	55
29965		38.08	13.61	0	37.8		-10	55
29980		38.08	13.61	0	37.8		-10	55
29985		38.23	13.61	0	37.8		-10	55
30005		38.34	13.61	0	37.8		-10	55
30025		38.42	13.61	0	37.8		-10	55
30045		38.6	13.61	0	37.8		-10	55
30065		38.77	13.61	0	37.8		-10	55
30085		38.82	13.61	0	37.8		-10	55
30105		39.11	13.61	0	37.8		-10	55
30125		39.26	13.61	0	37.8		-10	55
30145		39.35	13.61	0	37.8		-10	55
30165		39.42	13.61	0	37.8		-10	55
30185		39.69	13.61	0	37.8		-10	55
30205		39.9	13.61	0	37.8		-10	55
30225		40.25	13.61	0	37.8		-10	55
30230		40.25	13.61	0	37.8		-10	55
30245		40.34	13.61	0	37.8		-10	55
30265		40.53	13.61	0	37.8		-10	55
30285		40.78	13.61	0	37.8		-10	55
30295		40.78	13.56	0	37.8		-10	55
30305		40.9	13.56	0	37.8		-10	55
30325		41.11	13.56	0	37.8		-10	55
30345		41.39	13.56	0	37.8		-10	55
30355		41.39	13.56	0	37.8		-10	55
30365		41.62	13.56	0	37.8		-10	55
30385		41.91	13.56	0	37.8		-10	55
30405		41.88	13.56	0	37.8		-10	55
30415		41.88	13.56	0	37.8		-10	55
30425		42.22	13.56	0	37.8		-10	55
30445		42.75	13.56	0	37.8		-10	55
30465		42.72	13.56	0	37.8		-10	55
30480		42.72	13.56	0	37.8		-10	55
30485		42.89	13.56	0	37.8		-10	55
30505		43.08	13.56	0	37.8		-10	55
30525		43.29	13.56	0	37.8		-10	55
30540		43.29	13.56	0	37.8		-10	55
30545		43.46	13.56	0	37.8		-10	55
30565		43.74	13.56	0	37.8		-10	55
30585		43.79	13.56	0	37.8		-10	55
30605		44.14	13.56	0	37.8		-10	55
30625		44.27	13.56	0	37.8		-10	55
30645		44.47	13.56	0	37.8		-10	55
30665		44.69	13.56	0	37.8		-10	55
30685		45	13.56	0	37.8		-10	55
30705		45.03	13.56	0	37.8		-10	55
30725		45.37	13.56	0	37.8		-10	55
30730		45.37	13.56	0	37.8		-10	55
30745		45.46	13.56	0	37.8		-10	55
30765		45.66	13.56	0	37.8		-10	55
30785		45.92	13.56	0	37.8		-10	55
30790		45.92	13.56	0	37.8		-10	55
30805		45.97	13.56	0	37.8		-10	55
30825		46.05	13.56	0	37.8		-10	55
30845		46.38	13.56	0	37.8		-10	55
30855		46.38	13.63	0	37.8		-10	55
30865		46.46	13.63	0	37.8		-10	55
30885		46.62	13.63	0	37.8		-10	55
30905		46.73	13.63	0	37.8		-10	55
30915		46.73	13.63	0	37.8		-10	55
30925		46.94	13.63	0	37.8		-10	55
30945		47.14	13.63	0	37.8		-10	55
30965		47.33	13.63	0	37.8		-10	55
30980		47.33	13.63	0	37.8		-10	55
30985		47.27	13.63	0	37.8		-10	55
31005		47.31	13.63	0	37.8		-10	55
31025		47.45	13.63	0	37.8		-10	55
31040		47.45	13.63	0	37.8		-10	55
31045		47.58	13.63	0	37.8		-10	55
31065		47.64	13.63	0	37.8		-10	55
31085		47.53	13.63	0	37.8		-10	55
31105		47.47	13.63	0	37.8		-10	55
31125		47.57	13.63	0	37.8		-10	55
31145		47.56	13.63	0	37.8		-10	55
31165		47.75	13.63	0	37.8		-10	55
31185		47.65	13.63	0	37.8		-10	55
31205		47.54	13.63	0	37.8		-10	55
31225		47.73	13.63	0	37.8		-10	55
31230		47.73	13.63	0	37.8		-10	55
31245		47.63	13.63	0	37.8		-10	55
31265		47.67	13.63	0	37.8		-10	55
31285		47.5	13.63	0	37.8		-10	55
31290		47.5	13.63	0	37.8		-10	55
31305		47.61	13.63	0	37.8		-10	55
31325		47.47	13.63	0	37.8		-10	55
31345		47.51	13.63	0	37.8		-10	55
31355		47.51	13.83	0	37.8		-10	55
31365		47.54	13.83	0	37.8		-10	55
31385		47.42	13.83	0	37.8		-10	55
31405		47.23	13.83	0	37.8		-10	55
31415		47.23	13.83	0	37.8		-10	55
31425		46.96	13.83	0	37.8		-10	55
31445		47.02	13.83	0	37.8		-10	55
31465		46.91	13.83	0	37.8		-10	55
31475		46.91	13.83	0	37.8		-10	55
31485		46.64	13.83	0	37.8		-10	55
31505		46.66	13.83	0	37.8		-10	55
31525		46.41	13.83	0	37.8		-10	55
31540		46.41	13.83	0	37.8		-10	55
31545		46.09	13.83	0	37.8		-10	55
31565		46.13	13.83	0	37.8		-10	55
31585		45.8	13.83	0	37.8		-10	55
31605		45.47	13.83	0	37.8		-10	55
31625		45.36	13.83	0	37.8		-10	55
31645		45.15	13.83	0	37.8		-10	55
31665		44.98	13.83	0	37.8		-10	55
31685		44.89	13.83	0	37.8		-10	55
31705		44.51	13.83	0	37.8		-10	55
31725		44.41	13.83	0	37.8		-10	55
31745		44.38	13.83	0	37.8		-10	55
31765		44	13.83	0	37.8		-10	55
31785		43.92	13.83	0	37.8		-10	55
31790		43.92	13.83	0	37.8		-10	55
31805		43.59	13.83	0	37.8		-10	55
31825		43.5	13.83	0	37.8		-10	55
31845		43.29	13.83	0	37.8		-10	55
31850		43.29	13.83	0	37.8		-10	55
31865		43.08	13.83	0	37.8		-10	55
31885		42.83	13.83	0	37.8		-10	55
31905		42.77	13.83	0	37.8		-10	55
31915		42.77	13.81	0	37.8		-10	55
31925		42.37	13.81	0	37.8		-10	55
31945		42.26	13.81	0	37.8		-10	55
31965		42.05	13.81	0	37.8		-10	55
31975		42.05	13.81	0	37.8		-10	55
31985		42.04	13.81	0	37.8		-10	55
32005		41.74	13.81	0	37.8		-10	55
32025		41.56	13.81	0	37.8		-10	55
32040		41.56	13.81	0	37.8		-10	55
32045		41.48	13.81	0	37.8		-10	55
32065		41.38	13.81	0	37.8		-10	55
32085		41.32	13.81	0	37.8		-10	55
32100		41.32	13.81	0	37.8		-10	55
32105		41.03	13.81	0	37.8		-10	55
32125		40.78	13.81	0	37.8		-10	55
32145		40.67	13.81	0	37.8		-10	55
[truncated: 368 more rows]
