# Supplementary material for: Clinical identification of the stimulus intensity to measure temporal summation of second pain
Source: Sci Rep. 2022 Jul 28;12:12915. doi: 10.1038/s41598-022-17171-6 (PMC9334644; doi:10.1038/s41598-022-17171-6)
Supplement: Supplementary file 2 — Supplementary Information 2. [file 41598_2022_17171_MOESM2_ESM.zip › 72 PT2.xlsx]

## Sheet: Sheet1
Timestamp [msec]	Heater [C]	Tec [C]	Water [C]	COVAS	Baseline [C]	Events	LimiterMin [C]	LimiterMax [C]
45		38.58
65		38.63
85		38.59
90		38.59	13.08	0	38.8		-10	55
105		38.49	13.08	0	38.8		-10	55
125		38.45	13.08	0	38.8		-10	55
145		38.5	13.08	0	38.8		-10	55
150		38.5	13.08	0	38.8		-10	55
165		38.41	13.08	0	38.8		-10	55
185		38.47	13.08	0	38.8		-10	55
205		38.46	13.08	0	38.8		-10	55
215		38.46	13.08	0	38.8		-10	55
225		38.43	13.08	0	38.8		-10	55
245		38.48	13.08	0	38.8		-10	55
265		38.4	13.08	0	38.8		-10	55
275		38.4	13.08	0	38.8		-10	55
285		38.47	13.08	0	38.8		-10	55
305		38.43	13.08	0	38.8		-10	55
325		38.39	13.08	0	38.8		-10	55
340		38.39	13.08	0	38.8		-10	55
345		38.31	13.08	0	38.8		-10	55
365		38.53	13.08	0	38.8		-10	55
385		38.46	13.08	0	38.8		-10	55
400		38.46	13.08	0	38.8		-10	55
405		38.34	13.08	0	38.8		-10	55
425		38.42	13.08	0	38.8		-10	55
445		38.55	13.08	0	38.8		-10	55
460		38.55	13.08	0	38.8		-10	55
465		38.51	13.08	0	38.8		-10	55
485		38.59	13.08	0	38.8		-10	55
505		38.47	13.08	0	38.8		-10	55
525		38.55	13.08	0	38.8		-10	55
545		38.57	13.08	0	38.8		-10	55
565		38.61	13.08	0	38.8		-10	55
585		38.66	13.08	0	38.8		-10	55
590		38.66	12.86	0	38.8		-10	55
605		38.74	12.86	0	38.8		-10	55
625		38.74	12.86	0	38.8		-10	55
645		38.58	12.86	0	38.8		-10	55
650		38.58	12.86	0	38.8		-10	55
665		38.7	12.86	0	38.8		-10	55
685		38.74	12.86	0	38.8		-10	55
705		38.58	12.86	0	38.8		-10	55
715		38.58	12.86	0	38.8		-10	55
725		38.67	12.86	0	38.8		-10	55
745		38.87	12.86	0	38.8		-10	55
765		38.9	12.86	0	38.8		-10	55
775		38.9	12.86	0	38.8		-10	55
785		38.87	12.86	0	38.8		-10	55
805		38.79	12.86	0	38.8		-10	55
825		38.87	12.86	0	38.8		-10	55
835		38.87	12.86	0	38.8		-10	55
845		38.85	12.86	0	38.8		-10	55
865		38.9	12.86	0	38.8		-10	55
885		38.91	12.86	0	38.8		-10	55
900		38.91	12.86	0	38.8		-10	55
905		38.89	12.86	0	38.8		-10	55
925		38.89	12.86	0	38.8		-10	55
945		38.97	12.86	0	38.8		-10	55
960		38.97	12.86	0	38.8		-10	55
965		38.91	12.86	0	38.8		-10	55
985		38.99	12.86	0	38.8		-10	55
1005		39.02	12.86	0	38.8		-10	55
1025		38.93	12.86	0	38.8		-10	55
1045		39.16	12.86	0	38.8		-10	55
1065		38.94	12.86	0	38.8		-10	55
1085		38.94	12.86	0	38.8		-10	55
1105		38.98	12.86	0	38.8		-10	55
1125		38.86	12.86	0	38.8		-10	55
1145		39.04	12.86	0	38.8		-10	55
1150		39.04	13.03	0	38.8		-10	55
1165		38.91	13.03	0	38.8		-10	55
1185		38.89	13.03	0	38.8		-10	55
1205		38.95	13.03	0	38.8		-10	55
1210		38.95	13.03	0	38.8		-10	55
1225		38.97	13.03	0	38.8		-10	55
1245		39.03	13.03	0	38.8		-10	55
1265		38.95	13.03	0	38.8		-10	55
1275		38.95	13.03	0	38.8		-10	55
1285		38.88	13.03	0	38.8		-10	55
1305		38.84	13.03	0	38.8		-10	55
1325		38.95	13.03	0	38.8		-10	55
1335		38.95	13.03	0	38.8		-10	55
1345		38.81	13.03	0	38.8		-10	55
1365		38.92	13.03	0	38.8		-10	55
1385		38.91	13.03	0	38.8		-10	55
1400		38.91	13.03	0	38.8		-10	55
1405		38.94	13.03	0	38.8		-10	55
1425		38.79	13.03	0	38.8		-10	55
1445		38.84	13.03	0	38.8		-10	55
1460		38.84	13.03	0	38.8		-10	55
1465		38.83	13.03	0	38.8		-10	55
1485		38.81	13.03	0	38.8		-10	55
1505		38.8	13.03	0	38.8		-10	55
1525		38.85	13.03	0	38.8		-10	55
1545		38.76	13.03	0	38.8		-10	55
1565		38.79	13.03	0	38.8		-10	55
1585		38.93	13.03	0	38.8		-10	55
1605		38.78	13.03	0	38.8		-10	55
1625		38.78	13.03	0	38.8		-10	55
1645		38.95	13.03	0	38.8		-10	55
1650		38.95	13.04	0	38.8		-10	55
1665		38.89	13.04	0	38.8		-10	55
1685		38.93	13.04	0	38.8		-10	55
1705		38.88	13.04	0	38.8		-10	55
1710		38.88	13.04	0	38.8		-10	55
1725		38.85	13.04	0	38.8		-10	55
1745		38.74	13.04	0	38.8		-10	55
1765		38.76	13.04	0	38.8		-10	55
1770		38.76	13.04	0	38.8		-10	55
1785		38.82	13.04	0	38.8		-10	55
1805		38.88	13.04	0	38.8		-10	55
1825		38.93	13.04	0	38.8		-10	55
1835		38.93	13.04	0	38.8		-10	55
1845		38.83	13.04	0	38.8		-10	55
1865		38.64	13.04	0	38.8		-10	55
1885		38.77	13.04	0	38.8		-10	55
1900		38.77	13.04	0	38.8		-10	55
1905		38.82	13.04	0	38.8		-10	55
1925		38.76	13.04	0	38.8		-10	55
1945		38.78	13.04	0	38.8		-10	55
1960		38.78	13.04	0	38.8		-10	55
1965		38.88	13.04	0	38.8		-10	55
1985		38.79	13.04	0	38.8		-10	55
2005		38.79	13.04	0	38.8		-10	55
2025		38.76	13.04	0	38.8		-10	55
2045		38.75	13.04	0	38.8		-10	55
2065		38.83	13.04	0	38.8		-10	55
2085		38.78	13.04	0	38.8		-10	55
2105		38.84	13.04	0	38.8		-10	55
2125		38.86	13.04	0	38.8		-10	55
2145		38.93	13.04	0	38.8		-10	55
2165		38.74	13.04	0	38.8		-10	55
2185		38.82	13.04	0	38.8		-10	55
2205		38.77	13.04	0	38.8		-10	55
2210		38.77	12.94	0	38.8		-10	55
2225		38.82	12.94	0	38.8		-10	55
2245		38.94	12.94	0	38.8		-10	55
2265		38.92	12.94	0	38.8		-10	55
2270		38.92	12.94	0	38.8		-10	55
2285		38.81	12.94	0	38.8		-10	55
2305		38.86	12.94	0	38.8		-10	55
2325		38.87	12.94	0	38.8		-10	55
2335		38.87	12.94	0	38.8		-10	55
2345		38.9	12.94	0	38.8		-10	55
2365		38.9	12.94	0	38.8		-10	55
2385		38.85	12.94	0	38.8		-10	55
2395		38.85	12.94	0	38.8		-10	55
2405		38.85	12.94	0	38.8		-10	55
2425		38.83	12.94	0	38.8		-10	55
2445		38.9	12.94	0	38.8		-10	55
2460		38.9	12.94	0	38.8		-10	55
2465		39.03	12.94	0	38.8		-10	55
2485		38.81	12.94	0	38.8		-10	55
2505		38.86	12.94	0	38.8		-10	55
2520		38.86	12.94	0	38.8		-10	55
2525		38.79	12.94	0	38.8		-10	55
2545		38.92	12.94	0	38.8		-10	55
2565		38.9	12.94	0	38.8		-10	55
2585		38.78	12.94	0	38.8		-10	55
2605		38.77	12.94	0	38.8		-10	55
2625		38.8	12.94	0	38.8		-10	55
2645		38.85	12.94	0	38.8		-10	55
2665		38.83	12.94	0	38.8		-10	55
2685		38.94	12.94	0	38.8		-10	55
2705		38.89	12.94	0	38.8		-10	55
2710		38.89	12.96	0	38.8		-10	55
2725		38.85	12.96	0	38.8		-10	55
2745		38.8	12.96	0	38.8		-10	55
2765		38.82	12.96	0	38.8		-10	55
2770		38.82	12.96	0	38.8		-10	55
2785		38.81	12.96	0	38.8		-10	55
2805		38.77	12.96	0	38.8		-10	55
2825		38.82	12.96	0	38.8		-10	55
2835		38.82	12.96	0	38.8		-10	55
2845		38.88	12.96	0	38.8		-10	55
2865		38.93	12.96	0	38.8		-10	55
2885		38.92	12.96	0	38.8		-10	55
2895		38.92	12.96	0	38.8		-10	55
2905		38.76	12.96	0	38.8		-10	55
2925		38.92	12.96	0	38.8		-10	55
2945		38.92	12.96	0	38.8		-10	55
2960		38.92	12.96	0	38.8		-10	55
2965		38.86	12.96	0	38.8		-10	55
2985		38.68	12.96	0	38.8		-10	55
3005		38.91	12.96	0	38.8		-10	55
3020		38.91	12.96	0	38.8		-10	55
3025		38.83	12.96	0	38.8		-10	55
3045		38.78	12.96	0	38.8		-10	55
3065		38.79	12.96	0	38.8		-10	55
3085		38.86	12.96	0	38.8		-10	55
3105		38.72	12.96	0	38.8		-10	55
3125		39.02	12.96	0	38.8		-10	55
3145		38.67	12.96	0	38.8		-10	55
3165		38.81	12.96	0	38.8		-10	55
3185		38.84	12.96	0	38.8		-10	55
3205		38.83	12.96	0	38.8		-10	55
3210		38.83	12.91	0	38.8		-10	55
3225		38.68	12.91	0	38.8		-10	55
3245		38.71	12.91	0	38.8		-10	55
3265		38.74	12.91	0	38.8		-10	55
3270		38.74	12.91	0	38.8		-10	55
3285		38.86	12.91	0	38.8		-10	55
3305		38.76	12.91	0	38.8		-10	55
3325		38.76	12.91	0	38.8		-10	55
3335		38.76	12.91	0	38.8		-10	55
3345		38.73	12.91	0	38.8		-10	55
3365		38.74	12.91	0	38.8		-10	55
3385		38.76	12.91	0	38.8		-10	55
3395		38.76	12.91	0	38.8		-10	55
3405		38.89	12.91	0	38.8		-10	55
3425		38.9	12.91	0	38.8		-10	55
3445		38.83	12.91	0	38.8		-10	55
3455		38.83	12.91	0	38.8		-10	55
3465		38.76	12.91	0	38.8		-10	55
3485		38.89	12.91	0	38.8		-10	55
3505		38.77	12.91	0	38.8		-10	55
3520		38.77	12.91	0	38.8		-10	55
3525		38.87	12.91	0	38.8		-10	55
3545		38.66	12.91	0	38.8		-10	55
3565		38.87	12.91	0	38.8		-10	55
3580		38.87	12.91	0	38.8		-10	55
3585		38.92	12.91	0	38.8		-10	55
3605		38.76	12.91	0	38.8		-10	55
3625		38.8	12.91	0	38.8		-10	55
3645		38.77	12.91	0	38.8		-10	55
3665		38.89	12.91	0	38.8		-10	55
3685		38.8	12.91	0	38.8		-10	55
3705		38.78	12.91	0	38.8		-10	55
3725		38.78	12.91	0	38.8		-10	55
3745		38.81	12.91	0	38.8		-10	55
3765		38.79	12.91	0	38.8		-10	55
3770		38.79	12.88	0	38.8		-10	55
3785		38.82	12.88	0	38.8		-10	55
3805		38.89	12.88	0	38.8		-10	55
3825		38.75	12.88	0	38.8		-10	55
3830		38.75	12.88	0	38.8		-10	55
3845		38.89	12.88	0	38.8		-10	55
3865		38.83	12.88	0	38.8		-10	55
3885		38.92	12.88	0	38.8		-10	55
3895		38.92	12.88	0	38.8		-10	55
3905		38.95	12.88	0	38.8		-10	55
3925		38.72	12.88	0	38.8		-10	55
3945		38.81	12.88	0	38.8		-10	55
3955		38.81	12.88	0	38.8		-10	55
3965		38.89	12.88	0	38.8		-10	55
3985		38.83	12.88	0	38.8		-10	55
4005		38.81	12.88	0	38.8		-10	55
4020		38.81	12.88	0	38.8		-10	55
4025		38.83	12.88	0	38.8		-10	55
4045		38.8	12.88	0	38.8		-10	55
4065		38.89	12.88	0	38.8		-10	55
4080		38.89	12.88	0	38.8		-10	55
4085		38.8	12.88	0	38.8		-10	55
4105		38.74	12.88	0	38.8		-10	55
4125		38.88	12.88	0	38.8		-10	55
4145		38.77	12.88	0	38.8		-10	55
4165		38.91	12.88	0	38.8		-10	55
4185		38.78	12.88	0	38.8		-10	55
4205		38.85	12.88	0	38.8		-10	55
4225		38.85	12.88	0	38.8		-10	55
4245		38.73	12.88	0	38.8		-10	55
4265		38.85	12.88	0	38.8		-10	55
4270		38.85	13.03	0	38.8		-10	55
4285		38.79	13.03	0	38.8		-10	55
4305		38.75	13.03	0	38.8		-10	55
4325		38.76	13.03	0	38.8		-10	55
4330		38.76	13.03	0	38.8		-10	55
4345		38.78	13.03	0	38.8		-10	55
4365		38.73	13.03	0	38.8		-10	55
4385		38.77	13.03	0	38.8		-10	55
4395		38.77	13.03	0	38.8		-10	55
4405		38.73	13.03	0	38.8		-10	55
4425		38.8	13.03	0	38.8		-10	55
4445		38.85	13.03	0	38.8		-10	55
4455		38.85	13.03	0	38.8		-10	55
4465		38.86	13.03	0	38.8		-10	55
4485		38.88	13.03	0	38.8		-10	55
4505		38.75	13.03	0	38.8		-10	55
4520		38.75	13.03	0	38.8		-10	55
4525		38.77	13.03	0	38.8		-10	55
4545		38.83	13.03	0	38.8		-10	55
4565		38.91	13.03	0	38.8		-10	55
4580		38.91	13.03	0	38.8		-10	55
4585		38.82	13.03	0	38.8		-10	55
4605		38.66	13.03	0	38.8		-10	55
4625		38.73	13.03	0	38.8		-10	55
4645		38.71	13.03	0	38.8		-10	55
4665		38.78	13.03	0	38.8		-10	55
4685		38.8	13.03	0	38.8		-10	55
4705		38.78	13.03	0	38.8		-10	55
4725		38.86	13.03	0	38.8		-10	55
4745		38.92	13.03	0	38.8		-10	55
4765		38.77	13.03	0	38.8		-10	55
4785		38.86	13.03	0	38.8		-10	55
4805		38.85	13.03	0	38.8		-10	55
4825		38.82	13.03	0	38.8		-10	55
4830		38.82	12.74	0	38.8		-10	55
4845		38.78	12.74	0	38.8		-10	55
4865		38.84	12.74	0	38.8		-10	55
4885		38.82	12.74	0	38.8		-10	55
4890		38.82	12.74	0	38.8		-10	55
4905		38.93	12.74	0	38.8		-10	55
4925		38.8	12.74	0	38.8		-10	55
4945		38.78	12.74	0	38.8		-10	55
4955		38.78	12.74	0	38.8		-10	55
4965		38.87	12.74	0	38.8		-10	55
4985		38.75	12.74	0	38.8		-10	55
5005		38.87	12.74	0	38.8		-10	55
5015		38.87	12.74	0	38.8		-10	55
5025		38.82	12.74	0	38.8		-10	55
5045		38.85	12.74	0	38.8		-10	55
5065		38.84	12.74	0	38.8		-10	55
5080		38.84	12.74	0	38.8		-10	55
5085		38.81	12.74	0	38.8		-10	55
5105		38.77	12.74	0	38.8		-10	55
5125		38.73	12.74	0	38.8		-10	55
5140		38.73	12.74	0	38.8		-10	55
5145		38.88	12.74	0	38.8		-10	55
5165		38.88	12.74	0	38.8		-10	55
5185		38.84	12.74	0	38.8		-10	55
5205		39.02	12.74	0	38.8		-10	55
5225		38.91	12.74	0	38.8		-10	55
5245		38.95	12.74	0	38.8		-10	55
5265		39.04	12.74	0	38.8		-10	55
5285		39.03	12.74	0	38.8		-10	55
5305		39.25	12.74	0	38.8		-10	55
5325		39.34	12.74	0	38.8		-10	55
5330		39.34	12.98	0	38.8		-10	55
5345		39.38	12.98	0	38.8		-10	55
5365		39.57	12.98	0	38.8		-10	55
5385		39.65	12.98	0	38.8		-10	55
5390		39.65	12.98	0	38.8		-10	55
5405		39.84	12.98	0	38.8		-10	55
5425		40	12.98	0	38.8		-10	55
5445		40.24	12.98	0	38.8		-10	55
5455		40.24	12.98	0	38.8		-10	55
5465		40.3	12.98	0	38.8		-10	55
5485		40.41	12.98	0	38.8		-10	55
5505		40.66	12.98	0	38.8		-10	55
5515		40.66	12.98	0	38.8		-10	55
5525		40.79	12.98	0	38.8		-10	55
5545		40.91	12.98	0	38.8		-10	55
5565		41.29	12.98	0	38.8		-10	55
5580		41.29	12.98	0	38.8		-10	55
5585		41.39	12.98	0	38.8		-10	55
5605		41.57	12.98	0	38.8		-10	55
5625		41.81	12.98	0	38.8		-10	55
5640		41.81	12.98	0	38.8		-10	55
5645		41.94	12.98	0	38.8		-10	55
5665		42.13	12.98	0	38.8		-10	55
5685		42.31	12.98	0	38.8		-10	55
5705		42.46	12.98	0	38.8		-10	55
5725		42.65	12.98	0	38.8		-10	55
5745		42.88	12.98	0	38.8		-10	55
5765		43	12.98	0	38.8		-10	55
5785		43.25	12.98	0	38.8		-10	55
5805		43.47	12.98	0	38.8		-10	55
5825		43.62	12.98	0	38.8		-10	55
5830		43.62	12.89	0	38.8		-10	55
5845		43.73	12.89	0	38.8		-10	55
5865		43.88	12.89	0	38.8		-10	55
5885		43.97	12.89	0	38.8		-10	55
5890		43.97	12.89	0	38.8		-10	55
5905		44.34	12.89	0	38.8		-10	55
5925		44.31	12.89	0	38.8		-10	55
5945		44.66	12.89	0	38.8		-10	55
5955		44.66	12.89	0	38.8		-10	55
5965		44.66	12.89	0	38.8		-10	55
5985		44.96	12.89	0	38.8		-10	55
6005		45.1	12.89	0	38.8		-10	55
6015		45.1	12.89	0	38.8		-10	55
6025		45.23	12.89	0	38.8		-10	55
6045		45.41	12.89	0	38.8		-10	55
6065		45.54	12.89	0	38.8		-10	55
6075		45.54	12.89	0	38.8		-10	55
6085		45.78	12.89	0	38.8		-10	55
6105		45.92	12.89	0	38.8		-10	55
6125		46.04	12.89	0	38.8		-10	55
6140		46.04	12.89	0	38.8		-10	55
6145		46.21	12.89	0	38.8		-10	55
6165		46.4	12.89	0	38.8		-10	55
6185		46.78	12.89	0	38.8		-10	55
6205		46.65	12.89	0	38.8		-10	55
6225		46.95	12.89	0	38.8		-10	55
6245		47.1	12.89	0	38.8		-10	55
6265		47.13	12.89	0	38.8		-10	55
6285		47.23	12.89	0	38.8		-10	55
6305		47.5	12.89	0	38.8		-10	55
6325		47.65	12.89	0	38.8		-10	55
6345		47.63	12.89	0	38.8		-10	55
6365		47.79	12.89	0	38.8		-10	55
6385		47.93	12.89	0	38.8		-10	55
6390		47.93	12.83	0	38.8		-10	55
6405		48.09	12.83	0	38.8		-10	55
6425		48.24	12.83	0	38.8		-10	55
6445		48.21	12.83	0	38.8		-10	55
6450		48.21	12.83	0	38.8		-10	55
6465		48.48	12.83	0	38.8		-10	55
6485		48.48	12.83	0	38.8		-10	55
6505		48.58	12.83	0	38.8		-10	55
6515		48.58	12.83	0	38.8		-10	55
6525		48.55	12.83	0	38.8		-10	55
6545		48.64	12.83	0	38.8		-10	55
6565		48.9	12.83	0	38.8		-10	55
6575		48.9	12.83	0	38.8		-10	55
6585		48.98	12.83	0	38.8		-10	55
6605		48.91	12.83	0	38.8		-10	55
6625		48.85	12.83	0	38.8		-10	55
6640		48.85	12.83	0	38.8		-10	55
6645		49.12	12.83	0	38.8		-10	55
6665		48.94	12.83	0	38.8		-10	55
6685		48.97	12.83	0	38.8		-10	55
6700		48.97	12.83	0	38.8		-10	55
6705		48.82	12.83	0	38.8		-10	55
6725		48.81	12.83	0	38.8		-10	55
6745		48.81	12.83	0	38.8		-10	55
6765		48.75	12.83	0	38.8		-10	55
6785		48.54	12.83	0	38.8		-10	55
6805		48.53	12.83	0	38.8		-10	55
6825		48.37	12.83	0	38.8		-10	55
6845		48.18	12.83	0	38.8		-10	55
6865		48.06	12.83	0	38.8		-10	55
6885		47.68	12.83	0	38.8		-10	55
6890		47.68	12.68	0	38.8		-10	55
6905		47.61	12.68	0	38.8		-10	55
6925		47.58	12.68	0	38.8		-10	55
6945		47.32	12.68	0	38.8		-10	55
6950		47.32	12.68	0	38.8		-10	55
6965		47.17	12.68	0	38.8		-10	55
6985		47	12.68	0	38.8		-10	55
7005		46.65	12.68	0	38.8		-10	55
7015		46.65	12.68	0	38.8		-10	55
7025		46.35	12.68	0	38.8		-10	55
7045		46.1	12.68	0	38.8		-10	55
7065		46.01	12.68	0	38.8		-10	55
7075		46.01	12.68	0	38.8		-10	55
7085		45.63	12.68	0	38.8		-10	55
7105		45.52	12.68	0	38.8		-10	55
7125		45.26	12.68	0	38.8		-10	55
7140		45.26	12.68	0	38.8		-10	55
7145		44.96	12.68	0	38.8		-10	55
7165		44.76	12.68	0	38.8		-10	55
7185		44.52	12.68	0	38.8		-10	55
7200		44.52	12.68	0	38.8		-10	55
7205		44.34	12.68	0	38.8		-10	55
7225		44.14	12.68	0	38.8		-10	55
7245		43.98	12.68	0	38.8		-10	55
7265		43.68	12.68	0	38.8		-10	55
7285		43.55	12.68	0	38.8		-10	55
7305		43.57	12.68	0	38.8		-10	55
7325		43.28	12.68	0	38.8		-10	55
7345		43.07	12.68	0	38.8		-10	55
7365		42.9	12.68	0	38.8		-10	55
7385		42.74	12.68	0	38.8		-10	55
7405		42.58	12.68	0	38.8		-10	55
7425		42.55	12.68	0	38.8		-10	55
7445		42.19	12.68	0	38.8		-10	55
7450		42.19	12.91	0	38.8		-10	55
7465		42.09	12.91	0	38.8		-10	55
7485		42.02	12.91	0	38.8		-10	55
7505		41.72	12.91	0	38.8		-10	55
7515		41.72	12.91	0	38.8		-10	55
7525		41.39	12.91	0	38.8		-10	55
7545		41.41	12.91	0	38.8		-10	55
7565		41.22	12.91	0	38.8		-10	55
7575		41.22	12.91	0	38.8		-10	55
7585		41.1	12.91	0	38.8		-10	55
7605		40.91	12.91	0	38.8		-10	55
7625		40.78	12.91	0	38.8		-10	55
7635		40.78	12.91	0	38.8		-10	55
7645		40.62	12.91	0	38.8		-10	55
7665		40.24	12.91	0	38.8		-10	55
7685		40.29	12.91	0	38.8		-10	55
7700		40.29	12.91	0	38.8		-10	55
7705		40.22	12.91	0	38.8		-10	55
7725		40	12.91	0	38.8		-10	55
7745		39.89	12.91	0	38.8		-10	55
7760		39.89	12.91	0	38.8		-10	55
7765		39.67	12.91	0	38.8		-10	55
7785		39.69	12.91	0	38.8		-10	55
7805		39.44	12.91	0	38.8		-10	55
7825		39.37	12.91	0	38.8		-10	55
7845		39.24	12.91	0	38.8		-10	55
7865		39.35	12.91	0	38.8		-10	55
7885		39.18	12.91	0	38.8		-10	55
7905		39.12	12.91	0	38.8		-10	55
7925		39.11	12.91	0	38.8		-10	55
7945		39.13	12.91	0	38.8		-10	55
7950		39.13	12.66	0	38.8		-10	55
7965		39	12.66	0	38.8		-10	55
7985		38.89	12.66	0	38.8		-10	55
8005		38.97	12.66	0	38.8		-10	55
8010		38.97	12.66	0	38.8		-10	55
8025		39.06	12.66	0	38.8		-10	55
8045		38.98	12.66	0	38.8		-10	55
8065		38.98	12.66	0	38.8		-10	55
8075		38.98	12.66	0	38.8		-10	55
8085		38.93	12.66	0	38.8		-10	55
8105		38.93	12.66	0	38.8		-10	55
8125		38.89	12.66	0	38.8		-10	55
8135		38.89	12.66	0	38.8		-10	55
8145		39.11	12.66	0	38.8		-10	55
8165		39.1	12.66	0	38.8		-10	55
8185		39.2	12.66	0	38.8		-10	55
8200		39.2	12.66	0	38.8		-10	55
8205		39.12	12.66	0	38.8		-10	55
8225		39.16	12.66	0	38.8		-10	55
8245		39.37	12.66	0	38.8		-10	55
8260		39.37	12.66	0	38.8		-10	55
8265		39.31	12.66	0	38.8		-10	55
8285		39.44	12.66	0	38.8		-10	55
8305		39.46	12.66	0	38.8		-10	55
8325		39.67	12.66	0	38.8		-10	55
8345		39.82	12.66	0	38.8		-10	55
8365		39.98	12.66	0	38.8		-10	55
8385		40.03	12.66	0	38.8		-10	55
8405		40.29	12.66	0	38.8		-10	55
8425		40.47	12.66	0	38.8		-10	55
8445		40.64	12.66	0	38.8		-10	55
8450		40.64	12.89	0	38.8		-10	55
8465		40.75	12.89	0	38.8		-10	55
8485		40.81	12.89	0	38.8		-10	55
8505		41.01	12.89	0	38.8		-10	55
8510		41.01	12.89	0	38.8		-10	55
8525		41.23	12.89	0	38.8		-10	55
8545		41.49	12.89	0	38.8		-10	55
8565		41.65	12.89	0	38.8		-10	55
8575		41.65	12.89	0	38.8		-10	55
8585		41.82	12.89	0	38.8		-10	55
8605		42.07	12.89	0	38.8		-10	55
8625		42.32	12.89	0	38.8		-10	55
8635		42.32	12.89	0	38.8		-10	55
8645		42.56	12.89	0	38.8		-10	55
8665		42.8	12.89	0	38.8		-10	55
8685		42.92	12.89	0	38.8		-10	55
8700		42.92	12.89	0	38.8		-10	55
8705		43.14	12.89	0	38.8		-10	55
8725		43.33	12.89	0	38.8		-10	55
8745		43.59	12.89	0	38.8		-10	55
8760		43.59	12.89	0	38.8		-10	55
8765		43.77	12.89	0	38.8		-10	55
8785		43.91	12.89	0	38.8		-10	55
8805		43.99	12.89	0	38.8		-10	55
8825		44.33	12.89	0	38.8		-10	55
8845		44.46	12.89	0	38.8		-10	55
8865		44.67	12.89	0	38.8		-10	55
8885		44.77	12.89	0	38.8		-10	55
8905		45.17	12.89	0	38.8		-10	55
8925		45.06	12.89	0	38.8		-10	55
8945		45.3	12.89	0	38.8		-10	55
8965		45.6	12.89	0	38.8		-10	55
8985		45.89	12.89	0	38.8		-10	55
9005		45.98	12.89	0	38.8		-10	55
9010		45.98	12.78	0	38.8		-10	55
9025		46.19	12.78	0	38.8		-10	55
9045		46.41	12.78	0	38.8		-10	55
9065		46.61	12.78	0	38.8		-10	55
9070		46.61	12.78	0	38.8		-10	55
9085		46.79	12.78	0	38.8		-10	55
9105		46.99	12.78	0	38.8		-10	55
9125		47.13	12.78	0	38.8		-10	55
9135		47.13	12.78	0	38.8		-10	55
9145		47.39	12.78	0	38.8		-10	55
9165		47.41	12.78	0	38.8		-10	55
9185		47.47	12.78	0	38.8		-10	55
9195		47.47	12.78	0	38.8		-10	55
9205		47.78	12.78	0	38.8		-10	55
9225		47.87	12.78	0	38.8		-10	55
9245		47.95	12.78	0	38.8		-10	55
9260		47.95	12.78	0	38.8		-10	55
9265		47.96	12.78	0	38.8		-10	55
9285		48.26	12.78	0	38.8		-10	55
9305		48.38	12.78	0	38.8		-10	55
9320		48.38	12.78	0	38.8		-10	55
9325		48.46	12.78	0	38.8		-10	55
9345		48.55	12.78	0	38.8		-10	55
9365		48.61	12.78	0	38.8		-10	55
9385		48.77	12.78	0	38.8		-10	55
9405		48.8	12.78	0	38.8		-10	55
9425		49.01	12.78	0	38.8		-10	55
9445		48.84	12.78	0	38.8		-10	55
9465		49.01	12.78	0	38.8		-10	55
9485		48.98	12.78	0	38.8		-10	55
9505		49.05	12.78	0	38.8		-10	55
9510		49.05	12.86	0	38.8		-10	55
9525		49.09	12.86	0	38.8		-10	55
9545		49.02	12.86	0	38.8		-10	55
9565		49.04	12.86	0	38.8		-10	55
9570		49.04	12.86	0	38.8		-10	55
9585		48.89	12.86	0	38.8		-10	55
9605		48.93	12.86	0	38.8		-10	55
9625		48.62	12.86	0	38.8		-10	55
9635		48.62	12.86	0	38.8		-10	55
9645		48.52	12.86	0	38.8		-10	55
9665		48.55	12.86	0	38.8		-10	55
9685		48.38	12.86	0	38.8		-10	55
9695		48.38	12.86	0	38.8		-10	55
9705		48.12	12.86	0	38.8		-10	55
9725		48.05	12.86	0	38.8		-10	55
9745		48	12.86	0	38.8		-10	55
9760		48	12.86	0	38.8		-10	55
9765		47.72	12.86	0	38.8		-10	55
9785		47.38	12.86	0	38.8		-10	55
9805		47.17	12.86	0	38.8		-10	55
9820		47.17	12.86	0	38.8		-10	55
9825		47.09	12.86	0	38.8		-10	55
9845		46.71	12.86	0	38.8		-10	55
9865		46.59	12.86	0	38.8		-10	55
9885		46.12	12.86	0	38.8		-10	55
9905		46.02	12.86	0	38.8		-10	55
9925		45.92	12.86	0	38.8		-10	55
9945		45.58	12.86	0	38.8		-10	55
9965		45.47	12.86	0	38.8		-10	55
9985		45.05	12.86	0	38.8		-10	55
10005		44.92	12.86	0	38.8		-10	55
10010		44.92	12.89	0	38.8		-10	55
10025		44.77	12.89	0	38.8		-10	55
10045		44.55	12.89	0	38.8		-10	55
10065		44.49	12.89	0	38.8		-10	55
10070		44.49	12.89	0	38.8		-10	55
10085		44.17	12.89	0	38.8		-10	55
10105		43.88	12.89	0	38.8		-10	55
10125		43.74	12.89	0	38.8		-10	55
10135		43.74	12.89	0	38.8		-10	55
10145		43.7	12.89	0	38.8		-10	55
10165		43.53	12.89	0	38.8		-10	55
10185		43.14	12.89	0	38.8		-10	55
10195		43.14	12.89	0	38.8		-10	55
10205		43.02	12.89	0	38.8		-10	55
10225		43.04	12.89	0	38.8		-10	55
10245		42.79	12.89	0	38.8		-10	55
10255		42.79	12.89	0	38.8		-10	55
10265		42.55	12.89	0	38.8		-10	55
10285		42.39	12.89	0	38.8		-10	55
10305		42.09	12.89	0	38.8		-10	55
10320		42.09	12.89	0	38.8		-10	55
10325		42.01	12.89	0	38.8		-10	55
10345		41.94	12.89	0	38.8		-10	55
10365		41.71	12.89	0	38.8		-10	55
10380		41.71	12.89	0	38.8		-10	55
10385		41.54	12.89	0	38.8		-10	55
10405		41.4	12.89	0	38.8		-10	55
10425		41.17	12.89	0	38.8		-10	55
10445		40.95	12.89	0	38.8		-10	55
10465		40.9	12.89	0	38.8		-10	55
10485		40.71	12.89	0	38.8		-10	55
10505		40.67	12.89	0	38.8		-10	55
10525		40.33	12.89	0	38.8		-10	55
10545		40.31	12.89	0	38.8		-10	55
10565		40.17	12.89	0	38.8		-10	55
10570		40.17	13.28	0	38.8		-10	55
10585		40.02	13.28	0	38.8		-10	55
10605		39.9	13.28	0	38.8		-10	55
10625		39.81	13.28	0	38.8		-10	55
10630		39.81	13.28	0	38.8		-10	55
10645		39.51	13.28	0	38.8		-10	55
10665		39.46	13.28	0	38.8		-10	55
10685		39.4	13.28	0	38.8		-10	55
10695		39.4	13.28	0	38.8		-10	55
10705		39.3	13.28	0	38.8		-10	55
10725		39.35	13.28	0	38.8		-10	55
10745		39.24	13.28	0	38.8		-10	55
10755		39.24	13.28	0	38.8		-10	55
10765		39.22	13.28	0	38.8		-10	55
10785		39.24	13.28	0	38.8		-10	55
10805		39.19	13.28	0	38.8		-10	55
10820		39.19	13.28	0	38.8		-10	55
10825		39.08	13.28	0	38.8		-10	55
10845		39.06	13.28	0	38.8		-10	55
10865		39.11	13.28	0	38.8		-10	55
10880		39.11	13.28	0	38.8		-10	55
10885		38.88	13.28	0	38.8		-10	55
10905		38.97	13.28	0	38.8		-10	55
10925		39.06	13.28	0	38.8		-10	55
10945		39.02	13.28	0	38.8		-10	55
10965		38.94	13.28	0	38.8		-10	55
10985		38.94	13.28	0	38.8		-10	55
11005		39.03	13.28	0	38.8		-10	55
11025		39.03	13.28	0	38.8		-10	55
11045		39.03	13.28	0	38.8		-10	55
11065		39.1	13.28	0	38.8		-10	55
11070		39.1	12.88	0	38.8		-10	55
11085		39.07	12.88	0	38.8		-10	55
11105		39.09	12.88	0	38.8		-10	55
11125		39.19	12.88	0	38.8		-10	55
11130		39.19	12.88	0	38.8		-10	55
11145		39.3	12.88	0	38.8		-10	55
11165		39.34	12.88	0	38.8		-10	55
11185		39.3	12.88	0	38.8		-10	55
11195		39.3	12.88	0	38.8		-10	55
11205		39.42	12.88	0	38.8		-10	55
11225		39.57	12.88	0	38.8		-10	55
11245		39.77	12.88	0	38.8		-10	55
11255		39.77	12.88	0	38.8		-10	55
11265		39.79	12.88	0	38.8		-10	55
11285		39.98	12.88	0	38.8		-10	55
11305		40.11	12.88	0	38.8		-10	55
11320		40.11	12.88	0	38.8		-10	55
11325		40.33	12.88	0	38.8		-10	55
11345		40.47	12.88	0	38.8		-10	55
11365		40.68	12.88	0	38.8		-10	55
11380		40.68	12.88	0	38.8		-10	55
11385		40.7	12.88	0	38.8		-10	55
11405		41.03	12.88	0	38.8		-10	55
11425		41.25	12.88	0	38.8		-10	55
11445		41.29	12.88	0	38.8		-10	55
11465		41.5	12.88	0	38.8		-10	55
11485		41.88	12.88	0	38.8		-10	55
11505		41.97	12.88	0	38.8		-10	55
11525		42.24	12.88	0	38.8		-10	55
11545		42.4	12.88	0	38.8		-10	55
11565		42.72	12.88	0	38.8		-10	55
11570		42.72	12.99	0	38.8		-10	55
11585		42.83	12.99	0	38.8		-10	55
11605		42.99	12.99	0	38.8		-10	55
11625		43.29	12.99	0	38.8		-10	55
11630		43.29	12.99	0	38.8		-10	55
11645		43.58	12.99	0	38.8		-10	55
11665		43.6	12.99	0	38.8		-10	55
11685		43.83	12.99	0	38.8		-10	55
11690		43.83	12.99	0	38.8		-10	55
11705		44.02	12.99	0	38.8		-10	55
11725		44.22	12.99	0	38.8		-10	55
11745		44.52	12.99	0	38.8		-10	55
11755		44.52	12.99	0	38.8		-10	55
11765		44.68	12.99	0	38.8		-10	55
11785		44.86	12.99	0	38.8		-10	55
11805		44.96	12.99	0	38.8		-10	55
11820		44.96	12.99	0	38.8		-10	55
11825		45.11	12.99	0	38.8		-10	55
11845		45.44	12.99	0	38.8		-10	55
11865		45.65	12.99	0	38.8		-10	55
11880		45.65	12.99	0	38.8		-10	55
11885		45.89	12.99	0	38.8		-10	55
11905		45.87	12.99	0	38.8		-10	55
11925		46.45	12.99	0	38.8		-10	55
11940		46.45	12.99	0	38.8		-10	55
11945		46.26	12.99	0	38.8		-10	55
11965		46.51	12.99	0	38.8		-10	55
11985		46.6	12.99	0	38.8		-10	55
12005		46.96	12.99	0	38.8		-10	55
12025		46.96	12.99	0	38.8		-10	55
12045		47.25	12.99	0	38.8		-10	55
12065		47.41	12.99	0	38.8		-10	55
12085		47.72	12.99	0	38.8		-10	55
12105		47.63	12.99	0	38.8		-10	55
12125		47.81	12.99	0	38.8		-10	55
12130		47.81	12.86	0	38.8		-10	55
12145		47.8	12.86	0	38.8		-10	55
12165		48.26	12.86	0	38.8		-10	55
12185		48.19	12.86	0	38.8		-10	55
12190		48.19	12.86	0	38.8		-10	55
12205		48.47	12.86	0	38.8		-10	55
12225		48.44	12.86	0	38.8		-10	55
12245		48.57	12.86	0	38.8		-10	55
12255		48.57	12.86	0	38.8		-10	55
12265		48.68	12.86	0	38.8		-10	55
12285		48.52	12.86	0	38.8		-10	55
12305		48.63	12.86	0	38.8		-10	55
12315		48.63	12.86	0	38.8		-10	55
12325		48.7	12.86	0	38.8		-10	55
12345		48.99	12.86	0	38.8		-10	55
12365		48.81	12.86	0	38.8		-10	55
12380		48.81	12.86	0	38.8		-10	55
12385		48.75	12.86	0	38.8		-10	55
12405		48.76	12.86	0	38.8		-10	55
12425		49.02	12.86	0	38.8		-10	55
12445		48.93	12.86	0	38.8		-10	55
12465		48.8	12.86	0	38.8		-10	55
12485		48.86	12.86	0	38.8		-10	55
12505		48.75	12.86	0	38.8		-10	55
12525		48.67	12.86	0	38.8		-10	55
12545		48.53	12.86	0	38.8		-10	55
12565		48.3	12.86	0	38.8		-10	55
12585		48.05	12.86	0	38.8		-10	55
12605		48.04	12.86	0	38.8		-10	55
12625		47.9	12.86	0	38.8		-10	55
12630		47.9	12.96	0	38.8		-10	55
12645		47.72	12.96	0	38.8		-10	55
12665		47.63	12.96	0	38.8		-10	55
12685		47.31	12.96	0	38.8		-10	55
12690		47.31	12.96	0	38.8		-10	55
12705		47.19	12.96	0	38.8		-10	55
12725		46.71	12.96	0	38.8		-10	55
12745		46.71	12.96	0	38.8		-10	55
12755		46.71	12.96	0	38.8		-10	55
12765		46.36	12.96	0	38.8		-10	55
12785		46.21	12.96	0	38.8		-10	55
12805		45.94	12.96	0	38.8		-10	55
12815		45.94	12.96	0	38.8		-10	55
12825		45.69	12.96	0	38.8		-10	55
12845		45.54	12.96	0	38.8		-10	55
12865		45.25	12.96	0	38.8		-10	55
12880		45.25	12.96	0	38.8		-10	55
12885		45.07	12.96	0	38.8		-10	55
12905		44.69	12.96	0	38.8		-10	55
12925		44.81	12.96	0	38.8		-10	55
12940		44.81	12.96	0	38.8		-10	55
12945		44.47	12.96	0	38.8		-10	55
12965		44.24	12.96	0	38.8		-10	55
12985		44.14	12.96	0	38.8		-10	55
13005		43.8	12.96	0	38.8		-10	55
13025		43.58	12.96	0	38.8		-10	55
13045		43.39	12.96	0	38.8		-10	55
13065		43.43	12.96	0	38.8		-10	55
13085		43.1	12.96	0	38.8		-10	55
13105		42.95	12.96	0	38.8		-10	55
13125		42.9	12.96	0	38.8		-10	55
13130		42.9	13.21	0	38.8		-10	55
13145		42.68	13.21	0	38.8		-10	55
13165		42.32	13.21	0	38.8		-10	55
13185		42.28	13.21	0	38.8		-10	55
13190		42.28	13.21	0	38.8		-10	55
13205		42.16	13.21	0	38.8		-10	55
13225		42.01	13.21	0	38.8		-10	55
13245		41.92	13.21	0	38.8		-10	55
13250		41.92	13.21	0	38.8		-10	55
13265		41.68	13.21	0	38.8		-10	55
13285		41.54	13.21	0	38.8		-10	55
13305		41.35	13.21	0	38.8		-10	55
13315		41.35	13.21	0	38.8		-10	55
13325		41.14	13.21	0	38.8		-10	55
13345		41.02	13.21	0	38.8		-10	55
13365		40.87	13.21	0	38.8		-10	55
13375		40.87	13.21	0	38.8		-10	55
13385		40.61	13.21	0	38.8		-10	55
13405		40.64	13.21	0	38.8		-10	55
13425		40.32	13.21	0	38.8		-10	55
13440		40.32	13.21	0	38.8		-10	55
13445		40.17	13.21	0	38.8		-10	55
13465		40.13	13.21	0	38.8		-10	55
13485		40.04	13.21	0	38.8		-10	55
13500		40.04	13.21	0	38.8		-10	55
13505		39.87	13.21	0	38.8		-10	55
13525		39.7	13.21	0	38.8		-10	55
13545		39.69	13.21	0	38.8		-10	55
13565		39.49	13.21	0	38.8		-10	55
13585		39.39	13.21	0	38.8		-10	55
13605		39.34	13.21	0	38.8		-10	55
13625		39.14	13.21	0	38.8		-10	55
13645		39.19	13.21	0	38.8		-10	55
13665		39.09	13.21	0	38.8		-10	55
13685		39.13	13.21	0	38.8		-10	55
13690		39.13	13.39	0	38.8		-10	55
13705		38.93	13.39	0	38.8		-10	55
13725		39.11	13.39	0	38.8		-10	55
13745		39	13.39	0	38.8		-10	55
13750		39	13.39	0	38.8		-10	55
13765		39.16	13.39	0	38.8		-10	55
13785		38.98	13.39	0	38.8		-10	55
13805		39.03	13.39	0	38.8		-10	55
13815		39.03	13.39	0	38.8		-10	55
13825		38.95	13.39	0	38.8		-10	55
13845		38.94	13.39	0	38.8		-10	55
13865		38.9	13.39	0	38.8		-10	55
13875		38.9	13.39	0	38.8		-10	55
13885		38.9	13.39	0	38.8		-10	55
13905		39.09	13.39	0	38.8		-10	55
13925		39.01	13.39	0	38.8		-10	55
13940		39.01	13.39	0	38.8		-10	55
13945		39.02	13.39	0	38.8		-10	55
13965		39.04	13.39	0	38.8		-10	55
13985		39.08	13.39	0	38.8		-10	55
14000		39.08	13.39	0	38.8		-10	55
14005		39.09	13.39	0	38.8		-10	55
14025		39.11	13.39	0	38.8		-10	55
14045		39.29	13.39	0	38.8		-10	55
14065		39.23	13.39	0	38.8		-10	55
14085		39.39	13.39	0	38.8		-10	55
14105		39.39	13.39	0	38.8		-10	55
14125		39.49	13.39	0	38.8		-10	55
14145		39.82	13.39	0	38.8		-10	55
14165		39.82	13.39	0	38.8		-10	55
14185		40.03	13.39	0	38.8		-10	55
14190		40.03	13.39	0	38.8		-10	55
14205		40.13	13.39	0	38.8		-10	55
14225		40.3	13.39	0	38.8		-10	55
14245		40.52	13.39	0	38.8		-10	55
14250		40.52	13.39	0	38.8		-10	55
14265		40.76	13.39	0	38.8		-10	55
14285		40.98	13.39	0	38.8		-10	55
14305		41.05	13.39	0	38.8		-10	55
14315		41.05	13.39	0	38.8		-10	55
14325		41.39	13.39	0	38.8		-10	55
14345		41.48	13.39	0	38.8		-10	55
14365		41.72	13.39	0	38.8		-10	55
14375		41.72	13.39	0	38.8		-10	55
14385		41.89	13.39	0	38.8		-10	55
14405		42.13	13.39	0	38.8		-10	55
14425		42.27	13.39	0	38.8		-10	55
14440		42.27	13.39	0	38.8		-10	55
14445		42.52	13.39	0	38.8		-10	55
14465		42.67	13.39	0	38.8		-10	55
14485		42.99	13.39	0	38.8		-10	55
14500		42.99	13.39	0	38.8		-10	55
14505		43.22	13.39	0	38.8		-10	55
14525		43.47	13.39	0	38.8		-10	55
14545		43.74	13.39	0	38.8		-10	55
14560		43.74	13.39	0	38.8		-10	55
14565		43.79	13.39	0	38.8		-10	55
14585		44.06	13.39	0	38.8		-10	55
14605		44.09	13.39	0	38.8		-10	55
14625		44.42	13.39	0	38.8		-10	55
14645		44.51	13.39	0	38.8		-10	55
14665		44.74	13.39	0	38.8		-10	55
14685		45.08	13.39	0	38.8		-10	55
14705		45.08	13.39	0	38.8		-10	55
14725		45.39	13.39	0	38.8		-10	55
14745		45.56	13.39	0	38.8		-10	55
14750		45.56	13.39	0	38.8		-10	55
14765		45.79	13.39	0	38.8		-10	55
14785		45.79	13.39	0	38.8		-10	55
14805		46.18	13.39	0	38.8		-10	55
14810		46.18	13.39	0	38.8		-10	55
14825		46.33	13.39	0	38.8		-10	55
14845		46.5	13.39	0	38.8		-10	55
14865		46.65	13.39	0	38.8		-10	55
14875		46.65	13.39	0	38.8		-10	55
14885		46.94	13.39	0	38.8		-10	55
14905		47.12	13.39	0	38.8		-10	55
14925		47.35	13.39	0	38.8		-10	55
14935		47.35	13.39	0	38.8		-10	55
14945		47.52	13.39	0	38.8		-10	55
14965		47.59	13.39	0	38.8		-10	55
14985		47.56	13.39	0	38.8		-10	55
15000		47.56	13.39	0	38.8		-10	55
15005		47.83	13.39	0	38.8		-10	55
15025		48.01	13.39	0	38.8		-10	55
15045		48.22	13.39	0	38.8		-10	55
15060		48.22	13.39	0	38.8		-10	55
15065		48.32	13.39	0	38.8		-10	55
15085		48.27	13.39	0	38.8		-10	55
15105		48.32	13.39	0	38.8		-10	55
15125		48.53	13.39	0	38.8		-10	55
15145		48.53	13.39	0	38.8		-10	55
15165		48.71	13.39	0	38.8		-10	55
15185		48.53	13.39	0	38.8		-10	55
15205		48.65	13.39	0	38.8		-10	55
15225		48.76	13.39	0	38.8		-10	55
15245		48.89	13.39	0	38.8		-10	55
15250		48.89	13.51	0	38.8		-10	55
15265		48.94	13.51	0	38.8		-10	55
15285		48.76	13.51	0	38.8		-10	55
15305		48.8	13.51	0	38.8		-10	55
15310		48.8	13.51	0	38.8		-10	55
15325		48.71	13.51	0	38.8		-10	55
15345		48.72	13.51	0	38.8		-10	55
15365		48.54	13.51	0	38.8		-10	55
15375		48.54	13.51	0	38.8		-10	55
15385		48.58	13.51	0	38.8		-10	55
15405		48.6	13.51	0	38.8		-10	55
15425		48.49	13.51	0	38.8		-10	55
15435		48.49	13.51	0	38.8		-10	55
15445		48.31	13.51	0	38.8		-10	55
15465		48.1	13.51	0	38.8		-10	55
15485		47.96	13.51	0	38.8		-10	55
15500		47.96	13.51	0	38.8		-10	55
15505		47.73	13.51	0	38.8		-10	55
15525		47.71	13.51	0	38.8		-10	55
15545		47.57	13.51	0	38.8		-10	55
15560		47.57	13.51	0	38.8		-10	55
15565		47.25	13.51	0	38.8		-10	55
15585		47.01	13.51	0	38.8		-10	55
15605		46.82	13.51	0	38.8		-10	55
15625		46.6	13.51	0	38.8		-10	55
15645		46.32	13.51	0	38.8		-10	55
15665		46.04	13.51	0	38.8		-10	55
15685		45.84	13.51	0	38.8		-10	55
15705		45.85	13.51	0	38.8		-10	55
15725		45.42	13.51	0	38.8		-10	55
15745		45.19	13.51	0	38.8		-10	55
15750		45.19	13.23	0	38.8		-10	55
15765		45.06	13.23	0	38.8		-10	55
15785		44.83	13.23	0	38.8		-10	55
15805		44.57	13.23	0	38.8		-10	55
15810		44.57	13.23	0	38.8		-10	55
15825		44.44	13.23	0	38.8		-10	55
15845		44.16	13.23	0	38.8		-10	55
15865		44.02	13.23	0	38.8		-10	55
15875		44.02	13.23	0	38.8		-10	55
15885		43.91	13.23	0	38.8		-10	55
15905		43.66	13.23	0	38.8		-10	55
15925		43.59	13.23	0	38.8		-10	55
15935		43.59	13.23	0	38.8		-10	55
15945		43.17	13.23	0	38.8		-10	55
15965		43.15	13.23	0	38.8		-10	55
15985		42.85	13.23	0	38.8		-10	55
15995		42.85	13.23	0	38.8		-10	55
16005		42.81	13.23	0	38.8		-10	55
16025		42.76	13.23	0	38.8		-10	55
16045		42.59	13.23	0	38.8		-10	55
16060		42.59	13.23	0	38.8		-10	55
16065		42.3	13.23	0	38.8		-10	55
16085		42.16	13.23	0	38.8		-10	55
16105		42.03	13.23	0	38.8		-10	55
16125		41.84	13.23	0	38.8		-10	55
16145		41.63	13.23	0	38.8		-10	55
16165		41.48	13.23	0	38.8		-10	55
16185		41.26	13.23	0	38.8		-10	55
16205		41.17	13.23	0	38.8		-10	55
16225		40.9	13.23	0	38.8		-10	55
16245		40.67	13.23	0	38.8		-10	55
16265		40.65	13.23	0	38.8		-10	55
16285		40.49	13.23	0	38.8		-10	55
16305		40.43	13.23	0	38.8		-10	55
16310		40.43	13.48	0	38.8		-10	55
16325		40.24	13.48	0	38.8		-10	55
16345		40.19	13.48	0	38.8		-10	55
16365		39.94	13.48	0	38.8		-10	55
16370		39.94	13.48	0	38.8		-10	55
16385		39.86	13.48	0	38.8		-10	55
16405		39.67	13.48	0	38.8		-10	55
16425		39.58	13.48	0	38.8		-10	55
16435		39.58	13.48	0	38.8		-10	55
16445		39.49	13.48	0	38.8		-10	55
16465		39.31	13.48	0	38.8		-10	55
16485		39.33	13.48	0	38.8		-10	55
16495		39.33	13.48	0	38.8		-10	55
16505		39.21	13.48	0	38.8		-10	55
16525		39.21	13.48	0	38.8		-10	55
16545		39.06	13.48	0	38.8		-10	55
16560		39.06	13.48	0	38.8		-10	55
16565		39.08	13.48	0	38.8		-10	55
16585		38.97	13.48	0	38.8		-10	55
16605		39.12	13.48	0	38.8		-10	55
16620		39.12	13.48	0	38.8		-10	55
16625		38.95	13.48	0	38.8		-10	55
16645		39.07	13.48	0	38.8		-10	55
16665		38.82	13.48	0	38.8		-10	55
16685		38.86	13.48	0	38.8		-10	55
16705		38.8	13.48	0	38.8		-10	55
16725		38.89	13.48	0	38.8		-10	55
16745		38.94	13.48	0	38.8		-10	55
16765		38.84	13.48	0	38.8		-10	55
16785		38.77	13.48	0	38.8		-10	55
16805		38.94	13.48	0	38.8		-10	55
16810		38.94	13.56	0	38.8		-10	55
16825		39.03	13.56	0	38.8		-10	55
16845		39.04	13.56	0	38.8		-10	55
16865		39.1	13.56	0	38.8		-10	55
16870		39.1	13.56	0	38.8		-10	55
16885		39.19	13.56	0	38.8		-10	55
16905		39.17	13.56	0	38.8		-10	55
16925		39.25	13.56	0	38.8		-10	55
16935		39.25	13.56	0	38.8		-10	55
16945		39.44	13.56	0	38.8		-10	55
16965		39.47	13.56	0	38.8		-10	55
16985		39.61	13.56	0	38.8		-10	55
16995		39.61	13.56	0	38.8		-10	55
17005		39.88	13.56	0	38.8		-10	55
17025		39.96	13.56	0	38.8		-10	55
17045		40.06	13.56	0	38.8		-10	55
17060		40.06	13.56	0	38.8		-10	55
17065		40.24	13.56	0	38.8		-10	55
17085		40.5	13.56	0	38.8		-10	55
17105		40.66	13.56	0	38.8		-10	55
17120		40.66	13.56	0	38.8		-10	55
17125		40.89	13.56	0	38.8		-10	55
17145		41	13.56	0	38.8		-10	55
17165		41.21	13.56	0	38.8		-10	55
17180		41.21	13.56	0	38.8		-10	55
17185		41.45	13.56	0	38.8		-10	55
17205		41.65	13.56	0	38.8		-10	55
17225		41.78	13.56	0	38.8		-10	55
17245		42.05	13.56	0	38.8		-10	55
17265		42.22	13.56	0	38.8		-10	55
17285		42.51	13.56	0	38.8		-10	55
17305		42.62	13.56	0	38.8		-10	55
17325		43.04	13.56	0	38.8		-10	55
17345		43.18	13.56	0	38.8		-10	55
17365		43.42	13.56	0	38.8		-10	55
17370		43.42	13.59	0	38.8		-10	55
17385		43.68	13.59	0	38.8		-10	55
17405		43.78	13.59	0	38.8		-10	55
17425		43.84	13.59	0	38.8		-10	55
17435		43.84	13.59	0	38.8		-10	55
17445		44.07	13.59	0	38.8		-10	55
17465		44.34	13.59	0	38.8		-10	55
17485		44.54	13.59	0	38.8		-10	55
17495		44.54	13.59	0	38.8		-10	55
17505		44.75	13.59	0	38.8		-10	55
17525		44.99	13.59	0	38.8		-10	55
17545		45.24	13.59	0	38.8		-10	55
17555		45.24	13.59	0	38.8		-10	55
17565		45.29	13.59	0	38.8		-10	55
17585		45.57	13.59	0	38.8		-10	55
17605		45.91	13.59	0	38.8		-10	55
17620		45.91	13.59	0	38.8		-10	55
17625		45.97	13.59	0	38.8		-10	55
17645		46.04	13.59	0	38.8		-10	55
17665		46.23	13.59	0	38.8		-10	55
17680		46.23	13.59	0	38.8		-10	55
17685		46.44	13.59	0	38.8		-10	55
17705		46.64	13.59	0	38.8		-10	55
17725		46.78	13.59	0	38.8		-10	55
17745		47.13	13.59	0	38.8		-10	55
17765		47.22	13.59	0	38.8		-10	55
17785		47.32	13.59	0	38.8		-10	55
17805		47.56	13.59	0	38.8		-10	55
17825		47.81	13.59	0	38.8		-10	55
17845		47.9	13.59	0	38.8		-10	55
17865		47.9	13.59	0	38.8		-10	55
17870		47.9	13.56	0	38.8		-10	55
17885		48.03	13.56	0	38.8		-10	55
17905		48.22	13.56	0	38.8		-10	55
17925		48.29	13.56	0	38.8		-10	55
17930		48.29	13.56	0	38.8		-10	55
17945		48.34	13.56	0	38.8		-10	55
17965		48.41	13.56	0	38.8		-10	55
17985		48.46	13.56	0	38.8		-10	55
17995		48.46	13.56	0	38.8		-10	55
18005		48.59	13.56	0	38.8		-10	55
18025		48.61	13.56	0	38.8		-10	55
18045		48.57	13.56	0	38.8		-10	55
18055		48.57	13.56	0	38.8		-10	55
18065		48.84	13.56	0	38.8		-10	55
18085		48.67	13.56	0	38.8		-10	55
18105		48.63	13.56	0	38.8		-10	55
18120		48.63	13.56	0	38.8		-10	55
18125		48.65	13.56	0	38.8		-10	55
18145		48.81	13.56	0	38.8		-10	55
18165		48.67	13.56	0	38.8		-10	55
18180		48.67	13.56	0	38.8		-10	55
18185		48.63	13.56	0	38.8		-10	55
18205		48.58	13.56	0	38.8		-10	55
18225		48.61	13.56	0	38.8		-10	55
18245		48.48	13.56	0	38.8		-10	55
18265		48.29	13.56	0	38.8		-10	55
18285		48.32	13.56	0	38.8		-10	55
18305		48.19	13.56	0	38.8		-10	55
18325		48.21	13.56	0	38.8		-10	55
18345		47.97	13.56	0	38.8		-10	55
18365		47.53	13.56	0	38.8		-10	55
18370		47.53	13.7	0	38.8		-10	55
18385		47.52	13.7	0	38.8		-10	55
18405		47.35	13.7	0	38.8		-10	55
18425		47.22	13.7	0	38.8		-10	55
18430		47.22	13.7	0	38.8		-10	55
18445		47.16	13.7	0	38.8		-10	55
18465		46.85	13.7	0	38.8		-10	55
18485		46.46	13.7	0	38.8		-10	55
18490		46.46	13.7	0	38.8		-10	55
18505		46.25	13.7	0	38.8		-10	55
18525		46.09	13.7	0	38.8		-10	55
18545		45.79	13.7	0	38.8		-10	55
18555		45.79	13.7	0	38.8		-10	55
18565		45.67	13.7	0	38.8		-10	55
18585		45.47	13.7	0	38.8		-10	55
18605		45.24	13.7	0	38.8		-10	55
18620		45.24	13.7	0	38.8		-10	55
18625		44.98	13.7	0	38.8		-10	55
18645		44.9	13.7	0	38.8		-10	55
18665		44.74	13.7	0	38.8		-10	55
18680		44.74	13.7	0	38.8		-10	55
18685		44.5	13.7	0	38.8		-10	55
18705		44.22	13.7	0	38.8		-10	55
18725		43.97	13.7	0	38.8		-10	55
18745		43.8	13.7	0	38.8		-10	55
18765		43.67	13.7	0	38.8		-10	55
18785		43.6	13.7	0	38.8		-10	55
18805		43.32	13.7	0	38.8		-10	55
18825		43.06	13.7	0	38.8		-10	55
18845		42.86	13.7	0	38.8		-10	55
18865		42.77	13.7	0	38.8		-10	55
18870		42.77	13.73	0	38.8		-10	55
18885		42.67	13.73	0	38.8		-10	55
18905		42.38	13.73	0	38.8		-10	55
18925		42.29	13.73	0	38.8		-10	55
18930		42.29	13.73	0	38.8		-10	55
18945		42.14	13.73	0	38.8		-10	55
18965		41.9	13.73	0	38.8		-10	55
18985		41.81	13.73	0	38.8		-10	55
18990		41.81	13.73	0	38.8		-10	55
19005		41.58	13.73	0	38.8		-10	55
19025		41.43	13.73	0	38.8		-10	55
19045		41.29	13.73	0	38.8		-10	55
19055		41.29	13.73	0	38.8		-10	55
19065		41.09	13.73	0	38.8		-10	55
19085		40.93	13.73	0	38.8		-10	55
19105		40.74	13.73	0	38.8		-10	55
19115		40.74	13.73	0	38.8		-10	55
19125		40.57	13.73	0	38.8		-10	55
19145		40.49	13.73	0	38.8		-10	55
19165		40.27	13.73	0	38.8		-10	55
19180		40.27	13.73	0	38.8		-10	55
19185		40.07	13.73	0	38.8		-10	55
19205		39.99	13.73	0	38.8		-10	55
19225		39.91	13.73	0	38.8		-10	55
19240		39.91	13.73	0	38.8		-10	55
19245		39.72	13.73	0	38.8		-10	55
19265		39.63	13.73	0	38.8		-10	55
19285		39.49	13.73	0	38.8		-10	55
19305		39.32	13.73	0	38.8		-10	55
19325		39.3	13.73	0	38.8		-10	55
19345		39.28	13.73	0	38.8		-10	55
19365		39.15	13.73	0	38.8		-10	55
19385		39.03	13.73	0	38.8		-10	55
19405		39.03	13.73	0	38.8		-10	55
19425		38.95	13.73	0	38.8		-10	55
19430		38.95	13.86	0	38.8		-10	55
19445		38.97	13.86	0	38.8		-10	55
19465		38.88	13.86	0	38.8		-10	55
19485		38.84	13.86	0	38.8		-10	55
19490		38.84	13.86	0	38.8		-10	55
19505		38.82	13.86	0	38.8		-10	55
19525		38.93	13.86	0	38.8		-10	55
19545		38.84	13.86	0	38.8		-10	55
19555		38.84	13.86	0	38.8		-10	55
19565		38.91	13.86	0	38.8		-10	55
19585		38.77	13.86	0	38.8		-10	55
19605		38.86	13.86	0	38.8		-10	55
19615		38.86	13.86	0	38.8		-10	55
19625		38.94	13.86	0	38.8		-10	55
19645		38.99	13.86	0	38.8		-10	55
19665		38.84	13.86	0	38.8		-10	55
19680		38.84	13.86	0	38.8		-10	55
19685		38.93	13.86	0	38.8		-10	55
19705		38.99	13.86	0	38.8		-10	55
19725		39.06	13.86	0	38.8		-10	55
19740		39.06	13.86	0	38.8		-10	55
19745		39.16	13.86	0	38.8		-10	55
19765		39.28	13.86	0	38.8		-10	55
19785		39.36	13.86	0	38.8		-10	55
19805		39.44	13.86	0	38.8		-10	55
19825		39.49	13.86	0	38.8		-10	55
19845		39.8	13.86	0	38.8		-10	55
19865		39.76	13.86	0	38.8		-10	55
19885		39.92	13.86	0	38.8		-10	55
19905		40.2	13.86	0	38.8		-10	55
19925		40.44	13.86	0	38.8		-10	55
19930		40.44	13.7	0	38.8		-10	55
19945		40.59	13.7	0	38.8		-10	55
19965		40.67	13.7	0	38.8		-10	55
19985		40.94	13.7	0	38.8		-10	55
19990		40.94	13.7	0	38.8		-10	55
20005		41.24	13.7	0	38.8		-10	55
20025		41.38	13.7	0	38.8		-10	55
20045		41.59	13.7	0	38.8		-10	55
20055		41.59	13.7	0	38.8		-10	55
20065		41.82	13.7	0	38.8		-10	55
20085		42.06	13.7	0	38.8		-10	55
20105		42.13	13.7	0	38.8		-10	55
20115		42.13	13.7	0	38.8		-10	55
20125		42.43	13.7	0	38.8		-10	55
20145		42.57	13.7	0	38.8		-10	55
20165		42.73	13.7	0	38.8		-10	55
20175		42.73	13.7	0	38.8		-10	55
20185		42.97	13.7	0	38.8		-10	55
20205		43.36	13.7	0	38.8		-10	55
20225		43.54	13.7	0	38.8		-10	55
20240		43.54	13.7	0	38.8		-10	55
20245		43.61	13.7	0	38.8		-10	55
20265		43.82	13.7	0	38.8		-10	55
20285		43.89	13.7	0	38.8		-10	55
20300		43.89	13.7	0	38.8		-10	55
20305		44.14	13.7	0	38.8		-10	55
20325		44.44	13.7	0	38.8		-10	55
20345		44.74	13.7	0	38.8		-10	55
20365		44.87	13.7	0	38.8		-10	55
20385		45.06	13.7	0	38.8		-10	55
20405		45.4	13.7	0	38.8		-10	55
20425		45.44	13.7	0	38.8		-10	55
20445		45.63	13.7	0	38.8		-10	55
20465		45.94	13.7	0	38.8		-10	55
20485		46.04	13.7	0	38.8		-10	55
20490		46.04	13.76	0	38.8		-10	55
20505		46.13	13.76	0	38.8		-10	55
20525		46.45	13.76	0	38.8		-10	55
20545		46.69	13.76	0	38.8		-10	55
20550		46.69	13.76	0	38.8		-10	55
20565		46.86	13.76	0	38.8		-10	55
20585		47.03	13.76	0	38.8		-10	55
20605		47.15	13.76	0	38.8		-10	55
20615		47.15	13.76	0	38.8		-10	55
20625		47.25	13.76	0	38.8		-10	55
20645		47.67	13.76	0	38.8		-10	55
20665		47.67	13.76	0	38.8		-10	55
20675		47.67	13.76	0	38.8		-10	55
20685		47.77	13.76	0	38.8		-10	55
20705		48.04	13.76	0	38.8		-10	55
20725		48.03	13.76	0	38.8		-10	55
20740		48.03	13.76	0	38.8		-10	55
20745		48.11	13.76	0	38.8		-10	55
20765		48.25	13.76	0	38.8		-10	55
20785		48.26	13.76	0	38.8		-10	55
20800		48.26	13.76	0	38.8		-10	55
20805		48.49	13.76	0	38.8		-10	55
20825		48.52	13.76	0	38.8		-10	55
20845		48.7	13.76	0	38.8		-10	55
20865		48.57	13.76	0	38.8		-10	55
20885		48.69	13.76	0	38.8		-10	55
20905		48.5	13.76	0	38.8		-10	55
20925		48.59	13.76	0	38.8		-10	55
20945		48.63	13.76	0	38.8		-10	55
20965		48.51	13.76	0	38.8		-10	55
20985		48.63	13.76	0	38.8		-10	55
20990		48.63	14.03	0	38.8		-10	55
21005		48.71	14.03	0	38.8		-10	55
21025		48.69	14.03	0	38.8		-10	55
21045		48.51	14.03	0	38.8		-10	55
21050		48.51	14.03	0	38.8		-10	55
21065		48.45	14.03	0	38.8		-10	55
21085		48.48	14.03	0	38.8		-10	55
21105		48.26	14.03	0	38.8		-10	55
21115		48.26	14.03	0	38.8		-10	55
21125		48.31	14.03	0	38.8		-10	55
21145		48.03	14.03	0	38.8		-10	55
21165		47.8	14.03	0	38.8		-10	55
21175		47.8	14.03	0	38.8		-10	55
21185		47.7	14.03	0	38.8		-10	55
21205		47.72	14.03	0	38.8		-10	55
21225		47.44	14.03	0	38.8		-10	55
21240		47.44	14.03	0	38.8		-10	55
21245		47.36	14.03	0	38.8		-10	55
21265		46.97	14.03	0	38.8		-10	55
21285		46.76	14.03	0	38.8		-10	55
21300		46.76	14.03	0	38.8		-10	55
21305		46.49	14.03	0	38.8		-10	55
21325		46.38	14.03	0	38.8		-10	55
21345		46.03	14.03	0	38.8		-10	55
21365		45.84	14.03	0	38.8		-10	55
21385		45.72	14.03	0	38.8		-10	55
21405		45.51	14.03	0	38.8		-10	55
21425		45.19	14.03	0	38.8		-10	55
21445		45.07	14.03	0	38.8		-10	55
21465		44.96	14.03	0	38.8		-10	55
21485		44.66	14.03	0	38.8		-10	55
21505		44.63	14.03	0	38.8		-10	55
21525		44.3	14.03	0	38.8		-10	55
21545		44.13	14.03	0	38.8		-10	55
21550		44.13	13.95	0	38.8		-10	55
21565		43.8	13.95	0	38.8		-10	55
21585		43.82	13.95	0	38.8		-10	55
21605		43.55	13.95	0	38.8		-10	55
21610		43.55	13.95	0	38.8		-10	55
21625		43.4	13.95	0	38.8		-10	55
21645		43.14	13.95	0	38.8		-10	55
21665		42.96	13.95	0	38.8		-10	55
21675		42.96	13.95	0	38.8		-10	55
21685		42.81	13.95	0	38.8		-10	55
21705		42.67	13.95	0	38.8		-10	55
21725		42.47	13.95	0	38.8		-10	55
21735		42.47	13.95	0	38.8		-10	55
21745		42.26	13.95	0	38.8		-10	55
21765		42.25	13.95	0	38.8		-10	55
21785		42.06	13.95	0	38.8		-10	55
21800		42.06	13.95	0	38.8		-10	55
21805		41.8	13.95	0	38.8		-10	55
21825		41.59	13.95	0	38.8		-10	55
21845		41.31	13.95	0	38.8		-10	55
21860		41.31	13.95	0	38.8		-10	55
21865		41.32	13.95	0	38.8		-10	55
21885		41.17	13.95	0	38.8		-10	55
21905		40.94	13.95	0	38.8		-10	55
21925		40.84	13.95	0	38.8		-10	55
21945		40.69	13.95	0	38.8		-10	55
21965		40.53	13.95	0	38.8		-10	55
21985		40.24	13.95	0	38.8		-10	55
22005		40.1	13.95	0	38.8		-10	55
22025		40.03	13.95	0	38.8		-10	55
22045		39.78	13.95	0	38.8		-10	55
22050		39.78	14.13	0	38.8		-10	55
22065		39.78	14.13	0	38.8		-10	55
22085		39.62	14.13	0	38.8		-10	55
22105		39.47	14.13	0	38.8		-10	55
22110		39.47	14.13	0	38.8		-10	55
22125		39.34	14.13	0	38.8		-10	55
22145		39.26	14.13	0	38.8		-10	55
22165		39.2	14.13	0	38.8		-10	55
22175		39.2	14.13	0	38.8		-10	55
22185		39.16	14.13	0	38.8		-10	55
22205		39.09	14.13	0	38.8		-10	55
22225		38.99	14.13	0	38.8		-10	55
22235		38.99	14.13	0	38.8		-10	55
22245		39.04	14.13	0	38.8		-10	55
22265		39.04	14.13	0	38.8		-10	55
22285		38.92	14.13	0	38.8		-10	55
22300		38.92	14.13	0	38.8		-10	55
22305		38.91	14.13	0	38.8		-10	55
22325		38.83	14.13	0	38.8		-10	55
22345		38.89	14.13	0	38.8		-10	55
22360		38.89	14.13	0	38.8		-10	55
22365		38.84	14.13	0	38.8		-10	55
22385		38.81	14.13	0	38.8		-10	55
22405		38.93	14.13	0	38.8		-10	55
22425		38.79	14.13	0	38.8		-10	55
22445		38.9	14.13	0	38.8		-10	55
22465		38.85	14.13	0	38.8		-10	55
22485		39.04	14.13	0	38.8		-10	55
22505		39	14.13	0	38.8		-10	55
22525		39.1	14.13	0	38.8		-10	55
22545		39.25	14.13	0	38.8		-10	55
22550		39.25	13.95	0	38.8		-10	55
22565		39.24	13.95	0	38.8		-10	55
22585		39.33	13.95	0	38.8		-10	55
22605		39.56	13.95	0	38.8		-10	55
22610		39.56	13.95	0	38.8		-10	55
22625		39.76	13.95	0	38.8		-10	55
22645		39.8	13.95	0	38.8		-10	55
22665		39.96	13.95	0	38.8		-10	55
22675		39.96	13.95	0	38.8		-10	55
22685		40.02	13.95	0	38.8		-10	55
22705		40.39	13.95	0	38.8		-10	55
22725		40.4	13.95	0	38.8		-10	55
22735		40.4	13.95	0	38.8		-10	55
22745		40.65	13.95	0	38.8		-10	55
22765		40.63	13.95	0	38.8		-10	55
22785		40.96	13.95	0	38.8		-10	55
22795		40.96	13.95	0	38.8		-10	55
22805		41.21	13.95	0	38.8		-10	55
22825		41.49	13.95	0	38.8		-10	55
22845		41.68	13.95	0	38.8		-10	55
22860		41.68	13.95	0	38.8		-10	55
22865		41.77	13.95	0	38.8		-10	55
22885		42.07	13.95	0	38.8		-10	55
22905		42.32	13.95	0	38.8		-10	55
22920		42.32	13.95	0	38.8		-10	55
22925		42.46	13.95	0	38.8		-10	55
22945		42.7	13.95	0	38.8		-10	55
22965		42.98	13.95	0	38.8		-10	55
22985		43.16	13.95	0	38.8		-10	55
23005		43.4	13.95	0	38.8		-10	55
23025		43.48	13.95	0	38.8		-10	55
23045		43.67	13.95	0	38.8		-10	55
23050		43.67	14.05	0	38.8		-10	55
23065		43.99	14.05	0	38.8		-10	55
23085		44.21	14.05	0	38.8		-10	55
23105		44.39	14.05	0	38.8		-10	55
23110		44.39	14.05	0	38.8		-10	55
23125		44.52	14.05	0	38.8		-10	55
23145		44.78	14.05	0	38.8		-10	55
23165		44.91	14.05	0	38.8		-10	55
23170		44.91	14.05	0	38.8		-10	55
23185		45.15	14.05	0	38.8		-10	55
23205		45.29	14.05	0	38.8		-10	55
23225		45.57	14.05	0	38.8		-10	55
23235		45.57	14.05	0	38.8		-10	55
23245		45.77	14.05	0	38.8		-10	55
23265		46.02	14.05	0	38.8		-10	55
23285		46.01	14.05	0	38.8		-10	55
23295		46.01	14.05	0	38.8		-10	55
23305		46.22	14.05	0	38.8		-10	55
23325		46.63	14.05	0	38.8		-10	55
23345		46.7	14.05	0	38.8		-10	55
23360		46.7	14.05	0	38.8		-10	55
23365		46.9	14.05	0	38.8		-10	55
23385		47.05	14.05	0	38.8		-10	55
23405		47.34	14.05	0	38.8		-10	55
23420		47.34	14.05	0	38.8		-10	55
23425		47.51	14.05	0	38.8		-10	55
23445		47.61	14.05	0	38.8		-10	55
23465		47.66	14.05	0	38.8		-10	55
23485		47.9	14.05	0	38.8		-10	55
23505		48.03	14.05	0	38.8		-10	55
23525		48.15	14.05	0	38.8		-10	55
23545		48.05	14.05	0	38.8		-10	55
23565		48.19	14.05	0	38.8		-10	55
23585		48.37	14.05	0	38.8		-10	55
23605		48.42	14.05	0	38.8		-10	55
23610		48.42	14	0	38.8		-10	55
23625		48.53	14	0	38.8		-10	55
23645		48.51	14	0	38.8		-10	55
23665		48.44	14	0	38.8		-10	55
23670		48.44	14	0	38.8		-10	55
23685		48.77	14	0	38.8		-10	55
23705		48.72	14	0	38.8		-10	55
23725		48.54	14	0	38.8		-10	55
23735		48.54	14	0	38.8		-10	55
23745		48.77	14	0	38.8		-10	55
23765		48.72	14	0	38.8		-10	55
23785		48.72	14	0	38.8		-10	55
23795		48.72	14	0	38.8		-10	55
23805		48.68	14	0	38.8		-10	55
23825		48.58	14	0	38.8		-10	55
23845		48.61	14	0	38.8		-10	55
23860		48.61	14	0	38.8		-10	55
23865		48.55	14	0	38.8		-10	55
23885		48.52	14	0	38.8		-10	55
23905		48.54	14	0	38.8		-10	55
23920		48.54	14	0	38.8		-10	55
23925		48.32	14	0	38.8		-10	55
23945		48.26	14	0	38.8		-10	55
23965		48.08	14	0	38.8		-10	55
23985		47.86	14	0	38.8		-10	55
24005		47.67	14	0	38.8		-10	55
24025		47.63	14	0	38.8		-10	55
24045		47.43	14	0	38.8		-10	55
24065		47.33	14	0	38.8		-10	55
24085		47.01	14	0	38.8		-10	55
24105		46.91	14	0	38.8		-10	55
24110		46.91	14.03	0	38.8		-10	55
24125		46.65	14.03	0	38.8		-10	55
24145		46.38	14.03	0	38.8		-10	55
24165		46.18	14.03	0	38.8		-10	55
24170		46.18	14.03	0	38.8		-10	55
24185		46.19	14.03	0	38.8		-10	55
24205		45.9	14.03	0	38.8		-10	55
24225		45.58	14.03	0	38.8		-10	55
24235		45.58	14.03	0	38.8		-10	55
24245		45.35	14.03	0	38.8		-10	55
24265		45	14.03	0	38.8		-10	55
24285		44.86	14.03	0	38.8		-10	55
24295		44.86	14.03	0	38.8		-10	55
24305		44.71	14.03	0	38.8		-10	55
24325		44.45	14.03	0	38.8		-10	55
24345		44.19	14.03	0	38.8		-10	55
24360		44.19	14.03	0	38.8		-10	55
24365		44.07	14.03	0	38.8		-10	55
24385		43.87	14.03	0	38.8		-10	55
24405		43.72	14.03	0	38.8		-10	55
24420		43.72	14.03	0	38.8		-10	55
24425		43.62	14.03	0	38.8		-10	55
24445		43.43	14.03	0	38.8		-10	55
24465		43.39	14.03	0	38.8		-10	55
24480		43.39	14.03	0	38.8		-10	55
24485		43.05	14.03	0	38.8		-10	55
24505		42.99	14.03	0	38.8		-10	55
24525		42.63	14.03	0	38.8		-10	55
24545		42.75	14.03	0	38.8		-10	55
24565		42.35	14.03	0	38.8		-10	55
24585		42.12	14.03	0	38.8		-10	55
24605		41.98	14.03	0	38.8		-10	55
24625		41.88	14.03	0	38.8		-10	55
24645		41.72	14.03	0	38.8		-10	55
24665		41.53	14.03	0	38.8		-10	55
24670		41.53	14.1	0	38.8		-10	55
24685		41.34	14.1	0	38.8		-10	55
24705		41.09	14.1	0	38.8		-10	55
24725		41.16	14.1	0	38.8		-10	55
24730		41.16	14.1	0	38.8		-10	55
24745		40.96	14.1	0	38.8		-10	55
24765		40.69	14.1	0	38.8		-10	55
24785		40.54	14.1	0	38.8		-10	55
24795		40.54	14.1	0	38.8		-10	55
24805		40.47	14.1	0	38.8		-10	55
24825		40.31	14.1	0	38.8		-10	55
24845		40.08	14.1	0	38.8		-10	55
24855		40.08	14.1	0	38.8		-10	55
24865		40.02	14.1	0	38.8		-10	55
24885		39.89	14.1	0	38.8		-10	55
24905		39.7	14.1	0	38.8		-10	55
24920		39.7	14.1	0	38.8		-10	55
24925		39.66	14.1	0	38.8		-10	55
24945		39.45	14.1	0	38.8		-10	55
24965		39.27	14.1	0	38.8		-10	55
24980		39.27	14.1	0	38.8		-10	55
24985		39.35	14.1	0	38.8		-10	55
25005		39.35	14.1	0	38.8		-10	55
25025		39.3	14.1	0	38.8		-10	55
25045		39.18	14.1	0	38.8		-10	55
25065		39.05	14.1	0	38.8		-10	55
25085		38.95	14.1	0	38.8		-10	55
25105		38.9	14.1	0	38.8		-10	55
25125		38.95	14.1	0	38.8		-10	55
25145		38.87	14.1	0	38.8		-10	55
25165		38.83	14.1	0	38.8		-10	55
25170		38.83	14.06	0	38.8		-10	55
25185		38.87	14.06	0	38.8		-10	55
25205		38.79	14.06	0	38.8		-10	55
25225		38.79	14.06	0	38.8		-10	55
25230		38.79	14.06	0	38.8		-10	55
25245		39.04	14.06	0	38.8		-10	55
25265		38.78	14.06	0	38.8		-10	55
25285		38.94	14.06	0	38.8		-10	55
25295		38.94	14.06	0	38.8		-10	55
25305		38.96	14.06	0	38.8		-10	55
25325		38.97	14.06	0	38.8		-10	55
25345		38.97	14.06	0	38.8		-10	55
25355		38.97	14.06	0	38.8		-10	55
25365		38.95	14.06	0	38.8		-10	55
25385		39.26	14.06	0	38.8		-10	55
25405		39.21	14.06	0	38.8		-10	55
25420		39.21	14.06	0	38.8		-10	55
25425		39.17	14.06	0	38.8		-10	55
25445		39.36	14.06	0	38.8		-10	55
25465		39.38	14.06	0	38.8		-10	55
25480		39.38	14.06	0	38.8		-10	55
25485		39.69	14.06	0	38.8		-10	55
25505		39.8	14.06	0	38.8		-10	55
25525		39.99	14.06	0	38.8		-10	55
25545		39.99	14.06	0	38.8		-10	55
25565		40.37	14.06	0	38.8		-10	55
25585		40.53	14.06	0	38.8		-10	55
25605		40.77	14.06	0	38.8		-10	55
25625		40.93	14.06	0	38.8		-10	55
25645		41.1	14.06	0	38.8		-10	55
25665		41.3	14.06	0	38.8		-10	55
25670		41.3	14.05	0	38.8		-10	55
25685		41.47	14.05	0	38.8		-10	55
25705		41.71	14.05	0	38.8		-10	55
25725		42.01	14.05	0	38.8		-10	55
25730		42.01	14.05	0	38.8		-10	55
25745		42.12	14.05	0	38.8		-10	55
25765		42.21	14.05	0	38.8		-10	55
25785		42.59	14.05	0	38.8		-10	55
25790		42.59	14.05	0	38.8		-10	55
25805		43.06	14.05	0	38.8		-10	55
25825		43.07	14.05	0	38.8		-10	55
25845		43.15	14.05	0	38.8		-10	55
25855		43.15	14.05	0	38.8		-10	55
25865		43.38	14.05	0	38.8		-10	55
25885		43.62	14.05	0	38.8		-10	55
25905		43.93	14.05	0	38.8		-10	55
25915		43.93	14.05	0	38.8		-10	55
25925		44.06	14.05	0	38.8		-10	55
25945		44.32	14.05	0	38.8		-10	55
25965		44.44	14.05	0	38.8		-10	55
25980		44.44	14.05	0	38.8		-10	55
25985		44.62	14.05	0	38.8		-10	55
26005		44.9	14.05	0	38.8		-10	55
26025		45.26	14.05	0	38.8		-10	55
26040		45.26	14.05	0	38.8		-10	55
26045		45.32	14.05	0	38.8		-10	55
26065		45.49	14.05	0	38.8		-10	55
26085		45.65	14.05	0	38.8		-10	55
26105		45.97	14.05	0	38.8		-10	55
26125		46.11	14.05	0	38.8		-10	55
26145		46.38	14.05	0	38.8		-10	55
26165		46.42	14.05	0	38.8		-10	55
26185		46.74	14.05	0	38.8		-10	55
26205		46.9	14.05	0	38.8		-10	55
26225		47.02	14.05	0	38.8		-10	55
26230		47.02	14.2	0	38.8		-10	55
26245		47.31	14.2	0	38.8		-10	55
26265		47.31	14.2	0	38.8		-10	55
26285		47.46	14.2	0	38.8		-10	55
26290		47.46	14.2	0	38.8		-10	55
26305		47.77	14.2	0	38.8		-10	55
26325		47.82	14.2	0	38.8		-10	55
26345		48.01	14.2	0	38.8		-10	55
26355		48.01	14.2	0	38.8		-10	55
26365		48.07	14.2	0	38.8		-10	55
26385		48.21	14.2	0	38.8		-10	55
26405		48.19	14.2	0	38.8		-10	55
26415		48.19	14.2	0	38.8		-10	55
26425		48.14	14.2	0	38.8		-10	55
26445		48.37	14.2	0	38.8		-10	55
26465		48.34	14.2	0	38.8		-10	55
26480		48.34	14.2	0	38.8		-10	55
26485		48.41	14.2	0	38.8		-10	55
26505		48.66	14.2	0	38.8		-10	55
26525		48.61	14.2	0	38.8		-10	55
26540		48.61	14.2	0	38.8		-10	55
26545		48.54	14.2	0	38.8		-10	55
26565		48.53	14.2	0	38.8		-10	55
26585		48.74	14.2	0	38.8		-10	55
26605		48.57	14.2	0	38.8		-10	55
26625		48.5	14.2	0	38.8		-10	55
26645		48.69	14.2	0	38.8		-10	55
26665		48.61	14.2	0	38.8		-10	55
26685		48.56	14.2	0	38.8		-10	55
26705		48.54	14.2	0	38.8		-10	55
26725		48.37	14.2	0	38.8		-10	55
26730		48.37	14.1	0	38.8		-10	55
26745		48.41	14.1	0	38.8		-10	55
26765		48.35	14.1	0	38.8		-10	55
26785		48.32	14.1	0	38.8		-10	55
26790		48.32	14.1	0	38.8		-10	55
26805		48.37	14.1	0	38.8		-10	55
26825		48.08	14.1	0	38.8		-10	55
26845		47.87	14.1	0	38.8		-10	55
26855		47.87	14.1	0	38.8		-10	55
26865		47.96	14.1	0	38.8		-10	55
26885		47.59	14.1	0	38.8		-10	55
26905		47.43	14.1	0	38.8		-10	55
26915		47.43	14.1	0	38.8		-10	55
26925		47.22	14.1	0	38.8		-10	55
26945		47.09	14.1	0	38.8		-10	55
26965		47.07	14.1	0	38.8		-10	55
26980		47.07	14.1	0	38.8		-10	55
26985		46.76	14.1	0	38.8		-10	55
27005		46.5	14.1	0	38.8		-10	55
27025		46.28	14.1	0	38.8		-10	55
27040		46.28	14.1	0	38.8		-10	55
27045		46	14.1	0	38.8		-10	55
27065		45.78	14.1	0	38.8		-10	55
27085		45.7	14.1	0	38.8		-10	55
27100		45.7	14.1	0	38.8		-10	55
27105		45.41	14.1	0	38.8		-10	55
27125		45.16	14.1	0	38.8		-10	55
27145		44.95	14.1	0	38.8		-10	55
27165		44.86	14.1	0	38.8		-10	55
27185		44.62	14.1	0	38.8		-10	55
27205		44.34	14.1	0	38.8		-10	55
27225		44.17	14.1	0	38.8		-10	55
27245		43.96	14.1	0	38.8		-10	55
27265		43.82	14.1	0	38.8		-10	55
27285		43.69	14.1	0	38.8		-10	55
27290		43.69	14.06	0	38.8		-10	55
27305		43.43	14.06	0	38.8		-10	55
27325		43.39	14.06	0	38.8		-10	55
27345		43.22	14.06	0	38.8		-10	55
27350		43.22	14.06	0	38.8		-10	55
27365		43.09	14.06	0	38.8		-10	55
27385		42.84	14.06	0	38.8		-10	55
27405		42.64	14.06	0	38.8		-10	55
27415		42.64	14.06	0	38.8		-10	55
27425		42.3	14.06	0	38.8		-10	55
27445		42.27	14.06	0	38.8		-10	55
27465		42.07	14.06	0	38.8		-10	55
27475		42.07	14.06	0	38.8		-10	55
27485		41.97	14.06	0	38.8		-10	55
27505		41.75	14.06	0	38.8		-10	55
27525		41.64	14.06	0	38.8		-10	55
27540		41.64	14.06	0	38.8		-10	55
27545		41.51	14.06	0	38.8		-10	55
27565		41.31	14.06	0	38.8		-10	55
27585		41.13	14.06	0	38.8		-10	55
27600		41.13	14.06	0	38.8		-10	55
27605		41.02	14.06	0	38.8		-10	55
27625		40.72	14.06	0	38.8		-10	55
27645		40.68	14.06	0	38.8		-10	55
27665		40.44	14.06	0	38.8		-10	55
27685		40.35	14.06	0	38.8		-10	55
27705		40.08	14.06	0	38.8		-10	55
27725		40.3	14.06	0	38.8		-10	55
27745		39.78	14.06	0	38.8		-10	55
27765		39.87	14.06	0	38.8		-10	55
27785		39.58	14.06	0	38.8		-10	55
27790		39.58	14.33	0	38.8		-10	55
27805		39.62	14.33	0	38.8		-10	55
27825		39.46	14.33	0	38.8		-10	55
27845		39.32	14.33	0	38.8		-10	55
27850		39.32	14.33	0	38.8		-10	55
27865		39.26	14.33	0	38.8		-10	55
27885		39.12	14.33	0	38.8		-10	55
27905		38.97	14.33	0	38.8		-10	55
27915		38.97	14.33	0	38.8		-10	55
27925		39.16	14.33	0	38.8		-10	55
27945		38.95	14.33	0	38.8		-10	55
27965		38.99	14.33	0	38.8		-10	55
27975		38.99	14.33	0	38.8		-10	55
27985		38.87	14.33	0	38.8		-10	55
28005		38.83	14.33	0	38.8		-10	55
28025		38.92	14.33	0	38.8		-10	55
28040		38.92	14.33	0	38.8		-10	55
28045		38.89	14.33	0	38.8		-10	55
28065		38.84	14.33	0	38.8		-10	55
28085		38.69	14.33	0	38.8		-10	55
28100		38.69	14.33	0	38.8		-10	55
28105		38.82	14.33	0	38.8		-10	55
28125		38.79	14.33	0	38.8		-10	55
28145		38.85	14.33	0	38.8		-10	55
28165		38.88	14.33	0	38.8		-10	55
28185		38.98	14.33	0	38.8		-10	55
28205		39	14.33	0	38.8		-10	55
28225		38.9	14.33	0	38.8		-10	55
28245		39.09	14.33	0	38.8		-10	55
28265		39.03	14.33	0	38.8		-10	55
28285		39.09	14.33	0	38.8		-10	55
28290		39.09	14.21	0	38.8		-10	55
28305		39.29	14.21	0	38.8		-10	55
28325		39.31	14.21	0	38.8		-10	55
28345		39.43	14.21	0	38.8		-10	55
28350		39.43	14.21	0	38.8		-10	55
28365		39.61	14.21	0	38.8		-10	55
28385		39.68	14.21	0	38.8		-10	55
28405		39.82	14.21	0	38.8		-10	55
28410		39.82	14.21	0	38.8		-10	55
28425		40.11	14.21	0	38.8		-10	55
28445		40.25	14.21	0	38.8		-10	55
28465		40.35	14.21	0	38.8		-10	55
28475		40.35	14.21	0	38.8		-10	55
28485		40.56	14.21	0	38.8		-10	55
28505		40.65	14.21	0	38.8		-10	55
28525		40.92	14.21	0	38.8		-10	55
28540		40.92	14.21	0	38.8		-10	55
28545		41.18	14.21	0	38.8		-10	55
28565		41.27	14.21	0	38.8		-10	55
28585		41.47	14.21	0	38.8		-10	55
28600		41.47	14.21	0	38.8		-10	55
28605		41.8	14.21	0	38.8		-10	55
28625		41.96	14.21	0	38.8		-10	55
28645		42.14	14.21	0	38.8		-10	55
28660		42.14	14.21	0	38.8		-10	55
28665		42.28	14.21	0	38.8		-10	55
28685		42.62	14.21	0	38.8		-10	55
28705		42.91	14.21	0	38.8		-10	55
28725		42.97	14.21	0	38.8		-10	55
28745		43.17	14.21	0	38.8		-10	55
28765		43.41	14.21	0	38.8		-10	55
28785		43.58	14.21	0	38.8		-10	55
28805		43.91	14.21	0	38.8		-10	55
28825		44.03	14.21	0	38.8		-10	55
28845		44.28	14.21	0	38.8		-10	55
28850		44.28	14.15	0	38.8		-10	55
28865		44.49	14.15	0	38.8		-10	55
28885		44.64	14.15	0	38.8		-10	55
28905		44.87	14.15	0	38.8		-10	55
28910		44.87	14.15	0	38.8		-10	55
28925		45.08	14.15	0	38.8		-10	55
28945		45.27	14.15	0	38.8		-10	55
28965		45.41	14.15	0	38.8		-10	55
28975		45.41	14.15	0	38.8		-10	55
28985		45.88	14.15	0	38.8		-10	55
29005		45.98	14.15	0	38.8		-10	55
29025		46.28	14.15	0	38.8		-10	55
29035		46.28	14.15	0	38.8		-10	55
29045		46.24	14.15	0	38.8		-10	55
29065		46.36	14.15	0	38.8		-10	55
29085		46.64	14.15	0	38.8		-10	55
29100		46.64	14.15	0	38.8		-10	55
29105		46.86	14.15	0	38.8		-10	55
29125		47.1	14.15	0	38.8		-10	55
29145		47.25	14.15	0	38.8		-10	55
29160		47.25	14.15	0	38.8		-10	55
29165		47.31	14.15	0	38.8		-10	55
29185		47.4	14.15	0	38.8		-10	55
29205		47.73	14.15	0	38.8		-10	55
29225		47.72	14.15	0	38.8		-10	55
29245		48.13	14.15	0	38.8		-10	55
29265		48.01	14.15	0	38.8		-10	55
29285		48.06	14.15	0	38.8		-10	55
29305		48.35	14.15	0	38.8		-10	55
29325		48.17	14.15	0	38.8		-10	55
29345		48.39	14.15	0	38.8		-10	55
29350		48.39	14.37	0	38.8		-10	55
29365		48.29	14.37	0	38.8		-10	55
29385		48.45	14.37	0	38.8		-10	55
29405		48.57	14.37	0	38.8		-10	55
29410		48.57	14.37	0	38.8		-10	55
29425		48.54	14.37	0	38.8		-10	55
29445		48.58	14.37	0	38.8		-10	55
29465		48.48	14.37	0	38.8		-10	55
29475		48.48	14.37	0	38.8		-10	55
29485		48.7	14.37	0	38.8		-10	55
29505		48.52	14.37	0	38.8		-10	55
29525		48.58	14.37	0	38.8		-10	55
29535		48.58	14.37	0	38.8		-10	55
29545		48.67	14.37	0	38.8		-10	55
29565		48.48	14.37	0	38.8		-10	55
29585		48.5	14.37	0	38.8		-10	55
29600		48.5	14.37	0	38.8		-10	55
29605		48.4	14.37	0	38.8		-10	55
29625		48.38	14.37	0	38.8		-10	55
29645		48.34	14.37	0	38.8		-10	55
29660		48.34	14.37	0	38.8		-10	55
29665		48.2	14.37	0	38.8		-10	55
29685		48.06	14.37	0	38.8		-10	55
29705		48.23	14.37	0	38.8		-10	55
29720		48.23	14.37	0	38.8		-10	55
29725		47.9	14.37	0	38.8		-10	55
29745		47.75	14.37	0	38.8		-10	55
29765		47.66	14.37	0	38.8		-10	55
29785		47.38	14.37	0	38.8		-10	55
29805		47.18	14.37	0	38.8		-10	55
29825		47.16	14.37	0	38.8		-10	55
29845		46.8	14.37	0	38.8		-10	55
29850		46.8	14.32	0	38.8		-10	55
29865		46.61	14.32	0	38.8		-10	55
29885		46.39	14.32	0	38.8		-10	55
29905		46.22	14.32	0	38.8		-10	55
29910		46.22	14.32	0	38.8		-10	55
29925		45.89	14.32	0	38.8		-10	55
29945		45.78	14.32	0	38.8		-10	55
29965		45.5	14.32	0	38.8		-10	55
29970		45.5	14.32	0	38.8		-10	55
29985		45.27	14.32	0	38.8		-10	55
30005		45.1	14.32	0	38.8		-10	55
30025		44.75	14.32	0	38.8		-10	55
30035		44.75	14.32	0	38.8		-10	55
30045		44.63	14.32	0	38.8		-10	55
30065		44.44	14.32	0	38.8		-10	55
30085		44.3	14.32	0	38.8		-10	55
30095		44.3	14.32	0	38.8		-10	55
30105		44.09	14.32	0	38.8		-10	55
30125		43.83	14.32	0	38.8		-10	55
30145		43.89	14.32	0	38.8		-10	55
30160		43.89	14.32	0	38.8		-10	55
30165		43.58	14.32	0	38.8		-10	55
30185		43.35	14.32	0	38.8		-10	55
30205		43.16	14.32	0	38.8		-10	55
30220		43.16	14.32	0	38.8		-10	55
30225		43.01	14.32	0	38.8		-10	55
30245		42.72	14.32	0	38.8		-10	55
30265		42.65	14.32	0	38.8		-10	55
30285		42.35	14.32	0	38.8		-10	55
30305		42.23	14.32	0	38.8		-10	55
30325		42.13	14.32	0	38.8		-10	55
30345		41.96	14.32	0	38.8		-10	55
30365		41.81	14.32	0	38.8		-10	55
30385		41.64	14.32	0	38.8		-10	55
30405		41.66	14.32	0	38.8		-10	55
30410		41.66	14.45	0	38.8		-10	55
30425		41.31	14.45	0	38.8		-10	55
30445		41.12	14.45	0	38.8		-10	55
30465		40.89	14.45	0	38.8		-10	55
30470		40.89	14.45	0	38.8		-10	55
30485		40.9	14.45	0	38.8		-10	55
30505		40.71	14.45	0	38.8		-10	55
30525		40.5	14.45	0	38.8		-10	55
30535		40.5	14.45	0	38.8		-10	55
30545		40.37	14.45	0	38.8		-10	55
30565		40.18	14.45	0	38.8		-10	55
30585		40.17	14.45	0	38.8		-10	55
30595		40.17	14.45	0	38.8		-10	55
30605		39.93	14.45	0	38.8		-10	55
30625		39.88	14.45	0	38.8		-10	55
30645		39.66	14.45	0	38.8		-10	55
30660		39.66	14.45	0	38.8		-10	55
30665		39.56	14.45	0	38.8		-10	55
30685		39.4	14.45	0	38.8		-10	55
30705		39.32	14.45	0	38.8		-10	55
30720		39.32	14.45	0	38.8		-10	55
30725		39.23	14.45	0	38.8		-10	55
30745		39.16	14.45	0	38.8		-10	55
30765		39.2	14.45	0	38.8		-10	55
30785		39.19	14.45	0	38.8		-10	55
30805		38.98	14.45	0	38.8		-10	55
30825		38.94	14.45	0	38.8		-10	55
30845		38.89	14.45	0	38.8		-10	55
30865		38.88	14.45	0	38.8		-10	55
30885		38.72	14.45	0	38.8		-10	55
30905		38.93	14.45	0	38.8		-10	55
30910		38.93	14.25	0	38.8		-10	55
30925		38.76	14.25	0	38.8		-10	55
30945		38.81	14.25	0	38.8		-10	55
30965		38.75	14.25	0	38.8		-10	55
30970		38.75	14.25	0	38.8		-10	55
30985		38.75	14.25	0	38.8		-10	55
31005		38.69	14.25	0	38.8		-10	55
31025		38.82	14.25	0	38.8		-10	55
31035		38.82	14.25	0	38.8		-10	55
31045		38.89	14.25	0	38.8		-10	55
31065		38.85	14.25	0	38.8		-10	55
31085		38.9	14.25	0	38.8		-10	55
31095		38.9	14.25	0	38.8		-10	55
31105		39.01	14.25	0	38.8		-10	55
31125		39.07	14.25	0	38.8		-10	55
31145		39.11	14.25	0	38.8		-10	55
31160		39.11	14.25	0	38.8		-10	55
31165		39.1	14.25	0	38.8		-10	55
31185		39.21	14.25	0	38.8		-10	55
31205		39.41	14.25	0	38.8		-10	55
31220		39.41	14.25	0	38.8		-10	55
31225		39.51	14.25	0	38.8		-10	55
31245		39.64	14.25	0	38.8		-10	55
31265		39.77	14.25	0	38.8		-10	55
31280		39.77	14.25	0	38.8		-10	55
31285		39.93	14.25	0	38.8		-10	55
31305		40.23	14.25	0	38.8		-10	55
31325		40.31	14.25	0	38.8		-10	55
31345		40.6	14.25	0	38.8		-10	55
31365		40.65	14.25	0	38.8		-10	55
31385		40.96	14.25	0	38.8		-10	55
31405		41.05	14.25	0	38.8		-10	55
31425		41.34	14.25	0	38.8		-10	55
31445		41.56	14.25	0	38.8		-10	55
31465		41.69	14.25	0	38.8		-10	55
31470		41.69	14.53	0	38.8		-10	55
31485		42.05	14.53	0	38.8		-10	55
31505		42.19	14.53	0	38.8		-10	55
31525		42.36	14.53	0	38.8		-10	55
31530		42.36	14.53	0	38.8		-10	55
31545		42.59	14.53	0	38.8		-10	55
31565		42.78	14.53	0	38.8		-10	55
31585		43.03	14.53	0	38.8		-10	55
31595		43.03	14.53	0	38.8		-10	55
31605		43.41	14.53	0	38.8		-10	55
31625		43.48	14.53	0	38.8		-10	55
31645		43.61	14.53	0	38.8		-10	55
31655		43.61	14.53	0	38.8		-10	55
31665		43.91	14.53	0	38.8		-10	55
31685		44.07	14.53	0	38.8		-10	55
31705		44.49	14.53	0	38.8		-10	55
31720		44.49	14.53	0	38.8		-10	55
31725		44.47	14.53	0	38.8		-10	55
31745		44.61	14.53	0	38.8		-10	55
31765		44.8	14.53	0	38.8		-10	55
31780		44.8	14.53	0	38.8		-10	55
31785		45.11	14.53	0	38.8		-10	55
31805		45.15	14.53	0	38.8		-10	55
31825		45.48	14.53	0	38.8		-10	55
31845		45.66	14.53	0	38.8		-10	55
31865		45.84	14.53	0	38.8		-10	55
31885		46.07	14.53	0	38.8		-10	55
31905		46.35	14.53	0	38.8		-10	55
31925		46.35	14.53	0	38.8		-10	55
31945		46.66	14.53	0	38.8		-10	55
31965		46.83	14.53	0	38.8		-10	55
31970		46.83	14.35	0	38.8		-10	55
31985		46.96	14.35	0	38.8		-10	55
32005		47.3	14.35	0	38.8		-10	55
32025		47.32	14.35	0	38.8		-10	55
32030		47.32	14.35	0	38.8		-10	55
32045		47.59	14.35	0	38.8		-10	55
32065		47.63	14.35	0	38.8		-10	55
32085		47.78	14.35	0	38.8		-10	55
32095		47.78	14.35	0	38.8		-10	55
32105		48.04	14.35	0	38.8		-10	55
32125		48.05	14.35	0	38.8		-10	55
32145		48.06	14.35	0	38.8		-10	55
32155		48.06	14.35	0	38.8		-10	55
32165		48.27	14.35	0	38.8		-10	55
32185		48.3	14.35	0	38.8		-10	55
32205		48.31	14.35	0	38.8		-10	55
32220		48.31	14.35	0	38.8		-10	55
32225		48.29	14.35	0	38.8		-10	55
[truncated: 291 more rows]
