# Supplementary material for: Clinical identification of the stimulus intensity to measure temporal summation of second pain
Source: Sci Rep. 2022 Jul 28;12:12915. doi: 10.1038/s41598-022-17171-6 (PMC9334644; doi:10.1038/s41598-022-17171-6)
Supplement: Supplementary file 2 — Supplementary Information 2. [file 41598_2022_17171_MOESM2_ESM.zip › 73 PT.xlsx]

## Sheet: Sheet1
Timestamp [msec]	Heater [C]	Tec [C]	Water [C]	COVAS	Baseline [C]	Events	LimiterMin [C]	LimiterMax [C]
5		39.41
15		39.41	10.66	0	39.4		-10	55
25		39.58	10.66	0	39.4		-10	55
45		39.45	10.66	0	39.4		-10	55
50		39.45	10.66	0	39.4		-10	55
65		39.41	10.66	0	39.4		-10	55
85		39.53	10.66	0	39.4		-10	55
105		39.3	10.66	0	39.4		-10	55
125		39.48	10.66	0	39.4		-10	55
145		39.35	10.66	0	39.4		-10	55
165		39.41	10.66	0	39.4		-10	55
170		39.41	10.66	0	39.4		-10	55
185		39.39	10.66	0	39.4		-10	55
205		39.45	10.66	0	39.4		-10	55
225		39.36	10.66	0	39.4		-10	55
230		39.36	10.66	0	39.4		-10	55
245		39.52	10.66	0	39.4		-10	55
265		39.35	10.66	0	39.4		-10	55
285		39.45	10.66	0	39.4		-10	55
295		39.45	10.66	0	39.4		-10	55
305		39.34	10.66	0	39.4		-10	55
325		39.42	10.66	0	39.4		-10	55
345		39.44	10.66	0	39.4		-10	55
355		39.44	10.66	0	39.4		-10	55
365		39.42	10.66	0	39.4		-10	55
385		39.39	10.66	0	39.4		-10	55
405		39.43	10.66	0	39.4		-10	55
420		39.43	10.66	0	39.4		-10	55
425		39.4	10.66	0	39.4		-10	55
445		39.33	10.66	0	39.4		-10	55
465		39.56	10.66	0	39.4		-10	55
480		39.56	10.66	0	39.4		-10	55
485		39.37	10.66	0	39.4		-10	55
505		39.32	10.66	0	39.4		-10	55
525		39.48	10.66	0	39.4		-10	55
545		39.41	10.61	0	39.4		-10	55
565		39.35	10.61	0	39.4		-10	55
585		39.42	10.61	0	39.4		-10	55
605		39.37	10.61	0	39.4		-10	55
625		39.42	10.61	0	39.4		-10	55
645		39.38	10.61	0	39.4		-10	55
665		39.36	10.61	0	39.4		-10	55
670		39.36	10.61	0	39.4		-10	55
685		39.48	10.61	0	39.4		-10	55
705		39.42	10.61	0	39.4		-10	55
725		39.4	10.61	0	39.4		-10	55
730		39.4	10.61	0	39.4		-10	55
745		39.31	10.61	0	39.4		-10	55
765		39.42	10.61	0	39.4		-10	55
785		39.28	10.61	0	39.4		-10	55
790		39.28	10.61	0	39.4		-10	55
805		39.43	10.61	0	39.4		-10	55
825		39.47	10.61	0	39.4		-10	55
845		39.34	10.61	0	39.4		-10	55
855		39.34	10.61	0	39.4		-10	55
865		39.35	10.61	0	39.4		-10	55
885		39.39	10.61	0	39.4		-10	55
905		39.33	10.61	0	39.4		-10	55
920		39.33	10.61	0	39.4		-10	55
925		39.36	10.61	0	39.4		-10	55
945		39.58	10.61	0	39.4		-10	55
965		39.45	10.61	0	39.4		-10	55
980		39.45	10.61	0	39.4		-10	55
985		39.47	10.61	0	39.4		-10	55
1005		39.29	10.61	0	39.4		-10	55
1025		39.35	10.61	0	39.4		-10	55
1040		39.35	10.61	0	39.4		-10	55
1045		39.49	10.61	0	39.4		-10	55
1065		39.5	10.61	0	39.4		-10	55
1085		39.38	10.61	0	39.4		-10	55
1105		39.38	10.58	0	39.4		-10	55
1125		39.44	10.58	0	39.4		-10	55
1145		39.35	10.58	0	39.4		-10	55
1165		39.53	10.58	0	39.4		-10	55
1185		39.58	10.58	0	39.4		-10	55
1205		39.38	10.58	0	39.4		-10	55
1225		39.39	10.58	0	39.4		-10	55
1230		39.39	10.58	0	39.4		-10	55
1245		39.42	10.58	0	39.4		-10	55
1265		39.3	10.58	0	39.4		-10	55
1285		39.4	10.58	0	39.4		-10	55
1290		39.4	10.58	0	39.4		-10	55
1305		39.43	10.58	0	39.4		-10	55
1325		39.37	10.58	0	39.4		-10	55
1345		39.49	10.58	0	39.4		-10	55
1355		39.49	10.58	0	39.4		-10	55
1365		39.45	10.58	0	39.4		-10	55
1385		39.39	10.58	0	39.4		-10	55
1405		39.49	10.58	0	39.4		-10	55
1415		39.49	10.58	0	39.4		-10	55
1425		39.4	10.58	0	39.4		-10	55
1445		39.42	10.58	0	39.4		-10	55
1465		39.41	10.58	0	39.4		-10	55
1480		39.41	10.58	0	39.4		-10	55
1485		39.25	10.58	0	39.4		-10	55
1505		39.41	10.58	0	39.4		-10	55
1525		39.41	10.58	0	39.4		-10	55
1540		39.41	10.58	0	39.4		-10	55
1545		39.45	10.58	0	39.4		-10	55
1565		39.39	10.58	0	39.4		-10	55
1585		39.42	10.58	0	39.4		-10	55
1605		39.41	10.58	0	39.4		-10	55
1625		39.3	10.58	0	39.4		-10	55
1645		39.46	10.58	0	39.4		-10	55
1665		39.35	10.58	0	39.4		-10	55
1685		39.34	10.58	0	39.4		-10	55
1705		39.27	10.58	0	39.4		-10	55
1725		39.31	10.58	0	39.4		-10	55
1730		39.31	10.58	0	39.4		-10	55
1745		39.4	10.58	0	39.4		-10	55
1765		39.45	10.58	0	39.4		-10	55
1785		39.28	10.58	0	39.4		-10	55
1790		39.28	10.58	0	39.4		-10	55
1805		39.49	10.58	0	39.4		-10	55
1825		39.42	10.58	0	39.4		-10	55
1845		39.33	10.58	0	39.4		-10	55
1855		39.33	10.58	0	39.4		-10	55
1865		39.41	10.58	0	39.4		-10	55
1885		39.51	10.58	0	39.4		-10	55
1905		39.43	10.58	0	39.4		-10	55
1915		39.43	10.58	0	39.4		-10	55
1925		39.41	10.58	0	39.4		-10	55
1945		39.4	10.58	0	39.4		-10	55
1965		39.38	10.58	0	39.4		-10	55
1980		39.38	10.58	0	39.4		-10	55
1985		39.46	10.58	0	39.4		-10	55
2005		39.35	10.58	0	39.4		-10	55
2025		39.38	10.58	0	39.4		-10	55
2040		39.38	10.58	0	39.4		-10	55
2045		39.32	10.58	0	39.4		-10	55
2065		39.41	10.58	0	39.4		-10	55
2085		39.33	10.58	0	39.4		-10	55
2105		39.31	10.48	0	39.4		-10	55
2125		39.5	10.48	0	39.4		-10	55
2145		39.42	10.48	0	39.4		-10	55
2165		39.41	10.48	0	39.4		-10	55
2185		39.47	10.48	0	39.4		-10	55
2205		39.38	10.48	0	39.4		-10	55
2225		39.36	10.48	0	39.4		-10	55
2230		39.36	10.48	0	39.4		-10	55
2245		39.43	10.48	0	39.4		-10	55
2265		39.41	10.48	0	39.4		-10	55
2285		39.36	10.48	0	39.4		-10	55
2290		39.36	10.48	0	39.4		-10	55
2305		39.42	10.48	0	39.4		-10	55
2325		39.31	10.48	0	39.4		-10	55
2345		39.45	10.48	0	39.4		-10	55
2350		39.45	10.48	0	39.4		-10	55
2365		39.54	10.48	0	39.4		-10	55
2385		39.47	10.48	0	39.4		-10	55
2405		39.37	10.48	0	39.4		-10	55
2415		39.37	10.48	0	39.4		-10	55
2425		39.37	10.48	0	39.4		-10	55
2445		39.31	10.48	0	39.4		-10	55
2465		39.31	10.48	0	39.4		-10	55
2480		39.31	10.48	0	39.4		-10	55
2485		39.48	10.48	0	39.4		-10	55
2505		39.3	10.48	0	39.4		-10	55
2525		39.26	10.48	0	39.4		-10	55
2540		39.26	10.48	0	39.4		-10	55
2545		39.41	10.48	0	39.4		-10	55
2565		39.31	10.48	0	39.4		-10	55
2585		39.33	10.48	0	39.4		-10	55
2600		39.33	10.48	0	39.4		-10	55
2605		39.25	10.48	0	39.4		-10	55
2625		39.47	10.48	0	39.4		-10	55
2645		39.46	10.48	0	39.4		-10	55
2665		39.37	10.58	0	39.4		-10	55
2685		39.37	10.58	0	39.4		-10	55
2705		39.4	10.58	0	39.4		-10	55
2725		39.31	10.58	0	39.4		-10	55
2745		39.3	10.58	0	39.4		-10	55
2765		39.39	10.58	0	39.4		-10	55
2785		39.37	10.58	0	39.4		-10	55
2790		39.37	10.58	0	39.4		-10	55
2805		39.36	10.58	0	39.4		-10	55
2825		39.4	10.58	0	39.4		-10	55
2845		39.55	10.58	0	39.4		-10	55
2855		39.55	10.58	0	39.4		-10	55
2865		39.43	10.58	0	39.4		-10	55
2885		39.37	10.58	0	39.4		-10	55
2905		39.43	10.58	0	39.4		-10	55
2915		39.43	10.58	0	39.4		-10	55
2925		39.3	10.58	0	39.4		-10	55
2945		39.33	10.58	0	39.4		-10	55
2965		39.34	10.58	0	39.4		-10	55
2975		39.34	10.58	0	39.4		-10	55
2985		39.4	10.58	0	39.4		-10	55
3005		39.3	10.58	0	39.4		-10	55
3025		39.42	10.58	0	39.4		-10	55
3040		39.42	10.58	0	39.4		-10	55
3045		39.33	10.58	0	39.4		-10	55
3065		39.47	10.58	0	39.4		-10	55
3085		39.42	10.58	0	39.4		-10	55
3100		39.42	10.58	0	39.4		-10	55
3105		39.35	10.58	0	39.4		-10	55
3125		39.41	10.58	0	39.4		-10	55
3145		39.3	10.58	0	39.4		-10	55
3165		39.42	10.39	0	39.4		-10	55
3185		39.45	10.39	0	39.4		-10	55
3205		39.37	10.39	0	39.4		-10	55
3225		39.38	10.39	0	39.4		-10	55
3245		39.39	10.39	0	39.4		-10	55
3265		39.32	10.39	0	39.4		-10	55
3285		39.57	10.39	0	39.4		-10	55
3290		39.57	10.39	0	39.4		-10	55
3305		39.44	10.39	0	39.4		-10	55
3325		39.39	10.39	0	39.4		-10	55
3345		39.47	10.39	0	39.4		-10	55
3350		39.47	10.39	0	39.4		-10	55
3365		39.29	10.39	0	39.4		-10	55
3385		39.46	10.39	0	39.4		-10	55
3405		39.52	10.39	0	39.4		-10	55
3415		39.52	10.39	0	39.4		-10	55
3425		39.42	10.39	0	39.4		-10	55
3445		39.33	10.39	0	39.4		-10	55
3465		39.37	10.39	0	39.4		-10	55
3475		39.37	10.39	0	39.4		-10	55
3485		39.47	10.39	0	39.4		-10	55
3505		39.49	10.39	0	39.4		-10	55
3525		39.55	10.39	0	39.4		-10	55
3540		39.55	10.39	0	39.4		-10	55
3545		39.5	10.39	0	39.4		-10	55
3565		39.32	10.39	0	39.4		-10	55
3585		39.37	10.39	0	39.4		-10	55
3600		39.37	10.39	0	39.4		-10	55
3605		39.43	10.39	0	39.4		-10	55
3625		39.4	10.39	0	39.4		-10	55
3645		39.4	10.39	0	39.4		-10	55
3660		39.4	10.39	0	39.4		-10	55
3665		39.4	10.39	0	39.4		-10	55
3685		39.42	10.39	0	39.4		-10	55
3705		39.45	10.39	0	39.4		-10	55
3725		39.57	10.88	0	39.4		-10	55
3745		39.38	10.88	0	39.4		-10	55
3765		39.35	10.88	0	39.4		-10	55
3785		39.54	10.88	0	39.4		-10	55
3805		39.51	10.88	0	39.4		-10	55
3825		39.47	10.88	0	39.4		-10	55
3845		39.48	10.88	0	39.4		-10	55
3850		39.48	10.88	0	39.4		-10	55
3865		39.34	10.88	0	39.4		-10	55
3885		39.31	10.88	0	39.4		-10	55
3905		39.33	10.88	0	39.4		-10	55
3915		39.33	10.88	0	39.4		-10	55
3925		39.41	10.88	0	39.4		-10	55
3945		39.33	10.88	0	39.4		-10	55
3965		39.47	10.88	0	39.4		-10	55
3975		39.47	10.88	0	39.4		-10	55
3985		39.3	10.88	0	39.4		-10	55
4005		39.51	10.88	0	39.4		-10	55
4025		39.44	10.88	0	39.4		-10	55
4035		39.44	10.88	0	39.4		-10	55
4045		39.3	10.88	0	39.4		-10	55
4065		39.48	10.88	0	39.4		-10	55
4085		39.26	10.88	0	39.4		-10	55
4100		39.26	10.88	0	39.4		-10	55
4105		39.32	10.88	0	39.4		-10	55
4125		39.44	10.88	0	39.4		-10	55
4145		39.35	10.88	0	39.4		-10	55
4160		39.35	10.88	0	39.4		-10	55
4165		39.47	10.88	0	39.4		-10	55
4185		39.41	10.88	0	39.4		-10	55
4205		39.34	10.88	0	39.4		-10	55
4225		39.47	10.46	0	39.4		-10	55
4245		39.36	10.46	0	39.4		-10	55
4265		39.52	10.46	0	39.4		-10	55
4285		39.23	10.46	0	39.4		-10	55
4305		39.43	10.46	0	39.4		-10	55
4325		39.34	10.46	0	39.4		-10	55
4345		39.43	10.46	0	39.4		-10	55
4350		39.43	10.46	0	39.4		-10	55
4365		39.37	10.46	0	39.4		-10	55
4385		39.36	10.46	0	39.4		-10	55
4405		39.33	10.46	0	39.4		-10	55
4410		39.33	10.46	0	39.4		-10	55
4425		39.46	10.46	0	39.4		-10	55
4445		39.57	10.46	0	39.4		-10	55
4465		39.34	10.46	0	39.4		-10	55
4475		39.34	10.46	0	39.4		-10	55
4485		39.39	10.46	0	39.4		-10	55
4505		39.43	10.46	0	39.4		-10	55
4525		39.28	10.46	0	39.4		-10	55
4535		39.28	10.46	0	39.4		-10	55
4545		39.37	10.46	0	39.4		-10	55
4565		39.4	10.46	0	39.4		-10	55
4585		39.48	10.46	0	39.4		-10	55
4600		39.48	10.46	0	39.4		-10	55
4605		39.38	10.46	0	39.4		-10	55
4625		39.32	10.46	0	39.4		-10	55
4645		39.27	10.46	0	39.4		-10	55
4660		39.27	10.46	0	39.4		-10	55
4665		39.61	10.46	0	39.4		-10	55
4685		39.32	10.46	0	39.4		-10	55
4705		39.34	10.46	0	39.4		-10	55
4725		39.52	10.49	0	39.4		-10	55
4745		39.4	10.49	0	39.4		-10	55
4765		39.42	10.49	0	39.4		-10	55
4785		39.4	10.49	0	39.4		-10	55
4805		39.33	10.49	0	39.4		-10	55
4825		39.45	10.49	0	39.4		-10	55
4845		39.4	10.49	0	39.4		-10	55
4850		39.4	10.49	0	39.4		-10	55
4865		39.36	10.49	0	39.4		-10	55
4885		39.37	10.49	0	39.4		-10	55
4905		39.4	10.49	0	39.4		-10	55
4910		39.4	10.49	0	39.4		-10	55
4925		39.52	10.49	0	39.4		-10	55
4945		39.51	10.49	0	39.4		-10	55
4965		39.47	10.49	0	39.4		-10	55
4970		39.47	10.49	0	39.4		-10	55
4985		39.33	10.49	0	39.4		-10	55
5005		39.31	10.49	0	39.4		-10	55
5025		39.42	10.49	0	39.4		-10	55
5035		39.42	10.49	0	39.4		-10	55
5045		39.34	10.49	0	39.4		-10	55
5065		39.39	10.49	0	39.4		-10	55
5085		39.37	10.49	0	39.4		-10	55
5095		39.37	10.49	0	39.4		-10	55
5105		39.32	10.49	0	39.4		-10	55
5125		39.48	10.49	0	39.4		-10	55
5145		39.55	10.49	0	39.4		-10	55
5160		39.55	10.49	0	39.4		-10	55
5165		39.49	10.49	0	39.4		-10	55
5185		39.3	10.49	0	39.4		-10	55
5205		39.52	10.49	0	39.4		-10	55
5225		39.65	10.71	0	39.4		-10	55
5245		39.57	10.71	0	39.4		-10	55
5265		39.68	10.71	0	39.4		-10	55
5285		39.73	10.71	0	39.4		-10	55
5305		39.77	10.71	0	39.4		-10	55
5325		39.89	10.71	0	39.4		-10	55
5345		40.03	10.71	0	39.4		-10	55
5365		40.18	10.71	0	39.4		-10	55
5385		40.23	10.71	0	39.4		-10	55
5405		40.37	10.71	0	39.4		-10	55
5410		40.37	10.71	0	39.4		-10	55
5425		40.49	10.71	0	39.4		-10	55
5445		40.7	10.71	0	39.4		-10	55
5465		40.88	10.71	0	39.4		-10	55
5470		40.88	10.71	0	39.4		-10	55
5485		41.01	10.71	0	39.4		-10	55
5505		41.3	10.71	0	39.4		-10	55
5525		41.41	10.71	0	39.4		-10	55
5535		41.41	10.71	0	39.4		-10	55
5545		41.65	10.71	0	39.4		-10	55
5565		41.6	10.71	0	39.4		-10	55
5585		41.72	10.71	0	39.4		-10	55
5595		41.72	10.71	0	39.4		-10	55
5605		41.97	10.71	0	39.4		-10	55
5625		42.27	10.71	0	39.4		-10	55
5645		42.56	10.71	0	39.4		-10	55
5660		42.56	10.71	0	39.4		-10	55
5665		42.74	10.71	0	39.4		-10	55
5685		42.76	10.71	0	39.4		-10	55
5705		42.85	10.71	0	39.4		-10	55
5720		42.85	10.71	0	39.4		-10	55
5725		43.23	10.71	0	39.4		-10	55
5745		43.31	10.71	0	39.4		-10	55
5765		43.43	10.71	0	39.4		-10	55
5785		43.68	10.61	0	39.4		-10	55
5805		43.84	10.61	0	39.4		-10	55
5825		44.06	10.61	0	39.4		-10	55
5845		44.21	10.61	0	39.4		-10	55
5865		44.23	10.61	0	39.4		-10	55
5885		44.54	10.61	0	39.4		-10	55
5905		44.61	10.61	0	39.4		-10	55
5910		44.61	10.61	0	39.4		-10	55
5925		44.82	10.61	0	39.4		-10	55
5945		45.08	10.61	0	39.4		-10	55
5965		45.17	10.61	0	39.4		-10	55
5970		45.17	10.61	0	39.4		-10	55
5985		45.37	10.61	0	39.4		-10	55
6005		45.44	10.61	0	39.4		-10	55
6025		45.7	10.61	0	39.4		-10	55
6035		45.7	10.61	0	39.4		-10	55
6045		45.83	10.61	0	39.4		-10	55
6065		46.09	10.61	0	39.4		-10	55
6085		46.09	10.61	0	39.4		-10	55
6095		46.09	10.61	0	39.4		-10	55
6105		46.4	10.61	0	39.4		-10	55
6125		46.53	10.61	0	39.4		-10	55
6145		46.62	10.61	0	39.4		-10	55
6160		46.62	10.61	0	39.4		-10	55
6165		46.9	10.61	0	39.4		-10	55
6185		46.95	10.61	0	39.4		-10	55
6205		47.15	10.61	0	39.4		-10	55
6220		47.15	10.61	0	39.4		-10	55
6225		47.15	10.61	0	39.4		-10	55
6245		47.32	10.61	0	39.4		-10	55
6265		47.62	10.61	0	39.4		-10	55
6285		47.67	10.39	0	39.4		-10	55
6305		47.74	10.39	0	39.4		-10	55
6325		47.87	10.39	0	39.4		-10	55
6345		48.15	10.39	0	39.4		-10	55
6365		48.27	10.39	0	39.4		-10	55
6385		48.32	10.39	0	39.4		-10	55
6405		48.53	10.39	0	39.4		-10	55
6410		48.53	10.39	0	39.4		-10	55
6425		48.65	10.39	0	39.4		-10	55
6445		48.59	10.39	0	39.4		-10	55
6465		48.72	10.39	0	39.4		-10	55
6470		48.72	10.39	0	39.4		-10	55
6485		48.88	10.39	0	39.4		-10	55
6505		49.03	10.39	0	39.4		-10	55
6525		49	10.39	0	39.4		-10	55
6535		49	10.39	0	39.4		-10	55
6545		49.1	10.39	0	39.4		-10	55
6565		49.13	10.39	0	39.4		-10	55
6585		49.36	10.39	0	39.4		-10	55
6595		49.36	10.39	0	39.4		-10	55
6605		49.44	10.39	0	39.4		-10	55
6625		49.42	10.39	0	39.4		-10	55
6645		49.43	10.39	0	39.4		-10	55
6655		49.43	10.39	0	39.4		-10	55
6665		49.53	10.39	0	39.4		-10	55
6685		49.47	10.39	0	39.4		-10	55
6705		49.55	10.39	0	39.4		-10	55
6720		49.55	10.39	0	39.4		-10	55
6725		49.48	10.39	0	39.4		-10	55
6745		49.5	10.39	0	39.4		-10	55
6765		49.43	10.39	0	39.4		-10	55
6780		49.43	10.39	0	39.4		-10	55
6785		49.29	10.39	0	39.4		-10	55
6805		49.27	10.39	0	39.4		-10	55
6825		49.43	10.39	0	39.4		-10	55
6845		49.25	10.56	0	39.4		-10	55
6865		48.87	10.56	0	39.4		-10	55
6885		48.9	10.56	0	39.4		-10	55
6905		48.65	10.56	0	39.4		-10	55
6925		48.36	10.56	0	39.4		-10	55
6945		48.37	10.56	0	39.4		-10	55
6965		48.19	10.56	0	39.4		-10	55
6970		48.19	10.56	0	39.4		-10	55
6985		47.96	10.56	0	39.4		-10	55
7005		47.86	10.56	0	39.4		-10	55
7025		47.67	10.56	0	39.4		-10	55
7030		47.67	10.56	0	39.4		-10	55
7045		47.33	10.56	0	39.4		-10	55
7065		47.14	10.56	0	39.4		-10	55
7085		46.89	10.56	0	39.4		-10	55
7095		46.89	10.56	0	39.4		-10	55
7105		46.75	10.56	0	39.4		-10	55
7125		46.46	10.56	0	39.4		-10	55
7145		46.3	10.56	0	39.4		-10	55
7155		46.3	10.56	0	39.4		-10	55
7165		45.94	10.56	0	39.4		-10	55
7185		45.8	10.56	0	39.4		-10	55
7205		45.38	10.56	0	39.4		-10	55
7220		45.38	10.56	0	39.4		-10	55
7225		45.19	10.56	0	39.4		-10	55
7245		45.08	10.56	0	39.4		-10	55
7265		45.06	10.56	0	39.4		-10	55
7280		45.06	10.56	0	39.4		-10	55
7285		44.59	10.56	0	39.4		-10	55
7305		44.41	10.56	0	39.4		-10	55
7325		44.22	10.56	0	39.4		-10	55
7345		44.11	10.39	0	39.4		-10	55
7365		43.94	10.39	0	39.4		-10	55
7385		43.64	10.39	0	39.4		-10	55
7405		43.55	10.39	0	39.4		-10	55
7425		43.41	10.39	0	39.4		-10	55
7445		43.23	10.39	0	39.4		-10	55
7465		43.1	10.39	0	39.4		-10	55
7470		43.1	10.39	0	39.4		-10	55
7485		42.85	10.39	0	39.4		-10	55
7505		42.72	10.39	0	39.4		-10	55
7525		42.51	10.39	0	39.4		-10	55
7530		42.51	10.39	0	39.4		-10	55
7545		42.42	10.39	0	39.4		-10	55
7565		42.24	10.39	0	39.4		-10	55
7585		42	10.39	0	39.4		-10	55
7595		42	10.39	0	39.4		-10	55
7605		41.98	10.39	0	39.4		-10	55
7625		41.89	10.39	0	39.4		-10	55
7645		41.54	10.39	0	39.4		-10	55
7655		41.54	10.39	0	39.4		-10	55
7665		41.38	10.39	0	39.4		-10	55
7685		41.32	10.39	0	39.4		-10	55
7705		40.92	10.39	0	39.4		-10	55
7720		40.92	10.39	0	39.4		-10	55
7725		40.99	10.39	0	39.4		-10	55
7745		40.81	10.39	0	39.4		-10	55
7765		40.63	10.39	0	39.4		-10	55
7780		40.63	10.39	0	39.4		-10	55
7785		40.36	10.39	0	39.4		-10	55
7805		40.36	10.39	0	39.4		-10	55
7825		40.29	10.39	0	39.4		-10	55
7845		40.13	10.48	0	39.4		-10	55
7865		40.02	10.48	0	39.4		-10	55
7885		40.06	10.48	0	39.4		-10	55
7905		39.91	10.48	0	39.4		-10	55
7925		39.9	10.48	0	39.4		-10	55
7945		39.81	10.48	0	39.4		-10	55
7965		39.81	10.48	0	39.4		-10	55
7985		39.68	10.48	0	39.4		-10	55
8005		39.57	10.48	0	39.4		-10	55
8025		39.54	10.48	0	39.4		-10	55
8030		39.54	10.48	0	39.4		-10	55
8045		39.63	10.48	0	39.4		-10	55
8065		39.56	10.48	0	39.4		-10	55
8085		39.5	10.48	0	39.4		-10	55
8090		39.5	10.48	0	39.4		-10	55
8105		39.51	10.48	0	39.4		-10	55
8125		39.55	10.48	0	39.4		-10	55
8145		39.55	10.48	0	39.4		-10	55
8155		39.55	10.48	0	39.4		-10	55
8165		39.67	10.48	0	39.4		-10	55
8185		39.6	10.48	0	39.4		-10	55
8205		39.58	10.48	0	39.4		-10	55
8215		39.58	10.48	0	39.4		-10	55
8225		39.59	10.48	0	39.4		-10	55
8245		39.7	10.48	0	39.4		-10	55
8265		39.97	10.48	0	39.4		-10	55
8280		39.97	10.48	0	39.4		-10	55
8285		39.76	10.48	0	39.4		-10	55
8305		40.06	10.48	0	39.4		-10	55
8325		40	10.48	0	39.4		-10	55
8340		40	10.48	0	39.4		-10	55
8345		39.97	10.48	0	39.4		-10	55
8365		40	10.48	0	39.4		-10	55
8385		40.27	10.48	0	39.4		-10	55
8405		40.36	10.41	0	39.4		-10	55
8425		40.56	10.41	0	39.4		-10	55
8445		40.71	10.41	0	39.4		-10	55
8465		40.97	10.41	0	39.4		-10	55
8485		41.2	10.41	0	39.4		-10	55
8505		41.14	10.41	0	39.4		-10	55
8525		41.38	10.41	0	39.4		-10	55
8530		41.38	10.41	0	39.4		-10	55
8545		41.56	10.41	0	39.4		-10	55
8565		41.72	10.41	0	39.4		-10	55
8585		41.89	10.41	0	39.4		-10	55
8590		41.89	10.41	0	39.4		-10	55
8605		42.07	10.41	0	39.4		-10	55
8625		42.36	10.41	0	39.4		-10	55
8645		42.38	10.41	0	39.4		-10	55
8655		42.38	10.41	0	39.4		-10	55
8665		42.74	10.41	0	39.4		-10	55
8685		42.98	10.41	0	39.4		-10	55
8705		43.25	10.41	0	39.4		-10	55
8715		43.25	10.41	0	39.4		-10	55
8725		43.37	10.41	0	39.4		-10	55
8745		43.52	10.41	0	39.4		-10	55
8765		43.74	10.41	0	39.4		-10	55
8780		43.74	10.41	0	39.4		-10	55
8785		43.92	10.41	0	39.4		-10	55
8805		43.98	10.41	0	39.4		-10	55
8825		44.29	10.41	0	39.4		-10	55
8840		44.29	10.41	0	39.4		-10	55
8845		44.49	10.41	0	39.4		-10	55
8865		44.65	10.41	0	39.4		-10	55
8885		44.81	10.41	0	39.4		-10	55
8905		45.07	10.27	0	39.4		-10	55
8925		45.37	10.27	0	39.4		-10	55
8945		45.5	10.27	0	39.4		-10	55
8965		45.58	10.27	0	39.4		-10	55
8985		45.83	10.27	0	39.4		-10	55
9005		45.95	10.27	0	39.4		-10	55
9025		46.15	10.27	0	39.4		-10	55
9030		46.15	10.27	0	39.4		-10	55
9045		46.28	10.27	0	39.4		-10	55
9065		46.5	10.27	0	39.4		-10	55
9085		46.51	10.27	0	39.4		-10	55
9090		46.51	10.27	0	39.4		-10	55
9105		46.64	10.27	0	39.4		-10	55
9125		47.04	10.27	0	39.4		-10	55
9145		47.31	10.27	0	39.4		-10	55
9155		47.31	10.27	0	39.4		-10	55
9165		47.38	10.27	0	39.4		-10	55
9185		47.43	10.27	0	39.4		-10	55
9205		47.67	10.27	0	39.4		-10	55
9215		47.67	10.27	0	39.4		-10	55
9225		47.99	10.27	0	39.4		-10	55
9245		47.94	10.27	0	39.4		-10	55
9265		47.97	10.27	0	39.4		-10	55
9275		47.97	10.27	0	39.4		-10	55
9285		48.14	10.27	0	39.4		-10	55
9305		48.35	10.27	0	39.4		-10	55
9325		48.62	10.27	0	39.4		-10	55
9340		48.62	10.27	0	39.4		-10	55
9345		48.63	10.27	0	39.4		-10	55
9365		48.84	10.27	0	39.4		-10	55
9385		49.04	10.27	0	39.4		-10	55
9400		49.04	10.27	0	39.4		-10	55
9405		48.93	10.27	0	39.4		-10	55
9425		49.3	10.27	0	39.4		-10	55
9445		49.11	10.27	0	39.4		-10	55
9465		49.25	10.31	0	39.4		-10	55
9485		49.38	10.31	0	39.4		-10	55
9505		49.37	10.31	0	39.4		-10	55
9525		49.64	10.31	0	39.4		-10	55
9530		49.64	10.31	0	39.4		-10	55
9545		49.55	10.31	0	39.4		-10	55
9565		49.67	10.31	0	39.4		-10	55
9585		49.56	10.31	0	39.4		-10	55
9590		49.56	10.31	0	39.4		-10	55
9605		49.42	10.31	0	39.4		-10	55
9625		49.61	10.31	0	39.4		-10	55
9645		49.62	10.31	0	39.4		-10	55
9650		49.62	10.31	0	39.4		-10	55
9665		49.43	10.31	0	39.4		-10	55
9685		49.42	10.31	0	39.4		-10	55
9705		49.32	10.31	0	39.4		-10	55
9715		49.32	10.31	0	39.4		-10	55
9725		49.03	10.31	0	39.4		-10	55
9745		49.18	10.31	0	39.4		-10	55
9765		48.84	10.31	0	39.4		-10	55
9775		48.84	10.31	0	39.4		-10	55
9785		48.65	10.31	0	39.4		-10	55
9805		48.48	10.31	0	39.4		-10	55
9825		48.28	10.31	0	39.4		-10	55
9840		48.28	10.31	0	39.4		-10	55
9845		48.08	10.31	0	39.4		-10	55
9865		47.9	10.31	0	39.4		-10	55
9885		47.67	10.31	0	39.4		-10	55
9900		47.67	10.31	0	39.4		-10	55
9905		47.37	10.31	0	39.4		-10	55
9925		47.27	10.31	0	39.4		-10	55
9945		46.96	10.31	0	39.4		-10	55
9965		46.66	10.44	0	39.4		-10	55
9985		46.33	10.44	0	39.4		-10	55
10005		46.22	10.44	0	39.4		-10	55
10025		46.03	10.44	0	39.4		-10	55
10045		45.74	10.44	0	39.4		-10	55
10065		45.47	10.44	0	39.4		-10	55
10085		45.07	10.44	0	39.4		-10	55
10090		45.07	10.44	0	39.4		-10	55
10105		45.08	10.44	0	39.4		-10	55
10125		44.97	10.44	0	39.4		-10	55
10145		44.81	10.44	0	39.4		-10	55
10150		44.81	10.44	0	39.4		-10	55
10165		44.29	10.44	0	39.4		-10	55
10185		44.39	10.44	0	39.4		-10	55
10205		44.11	10.44	0	39.4		-10	55
10215		44.11	10.44	0	39.4		-10	55
10225		43.97	10.44	0	39.4		-10	55
10245		43.73	10.44	0	39.4		-10	55
10265		43.51	10.44	0	39.4		-10	55
10275		43.51	10.44	0	39.4		-10	55
10285		43.38	10.44	0	39.4		-10	55
10305		43.24	10.44	0	39.4		-10	55
10325		43.09	10.44	0	39.4		-10	55
10340		43.09	10.44	0	39.4		-10	55
10345		42.9	10.44	0	39.4		-10	55
10365		42.78	10.44	0	39.4		-10	55
10385		42.53	10.44	0	39.4		-10	55
10400		42.53	10.44	0	39.4		-10	55
10405		42.43	10.44	0	39.4		-10	55
10425		42.17	10.44	0	39.4		-10	55
10445		42.1	10.44	0	39.4		-10	55
10465		41.87	10.46	0	39.4		-10	55
10485		41.64	10.46	0	39.4		-10	55
10505		41.54	10.46	0	39.4		-10	55
10525		41.39	10.46	0	39.4		-10	55
10545		41.19	10.46	0	39.4		-10	55
10565		41.03	10.46	0	39.4		-10	55
10585		40.99	10.46	0	39.4		-10	55
10605		40.73	10.46	0	39.4		-10	55
10625		40.61	10.46	0	39.4		-10	55
10645		40.44	10.46	0	39.4		-10	55
10650		40.44	10.46	0	39.4		-10	55
10665		40.46	10.46	0	39.4		-10	55
10685		40.24	10.46	0	39.4		-10	55
10705		40.23	10.46	0	39.4		-10	55
10710		40.23	10.46	0	39.4		-10	55
10725		40.09	10.46	0	39.4		-10	55
10745		40.13	10.46	0	39.4		-10	55
10765		39.91	10.46	0	39.4		-10	55
10775		39.91	10.46	0	39.4		-10	55
10785		40.01	10.46	0	39.4		-10	55
10805		39.77	10.46	0	39.4		-10	55
10825		39.77	10.46	0	39.4		-10	55
10835		39.77	10.46	0	39.4		-10	55
10845		39.77	10.46	0	39.4		-10	55
10865		39.67	10.46	0	39.4		-10	55
10885		39.67	10.46	0	39.4		-10	55
10900		39.67	10.46	0	39.4		-10	55
10905		39.69	10.46	0	39.4		-10	55
10925		39.59	10.46	0	39.4		-10	55
10945		39.61	10.46	0	39.4		-10	55
10960		39.61	10.46	0	39.4		-10	55
10965		39.6	10.46	0	39.4		-10	55
10985		39.57	10.46	0	39.4		-10	55
11005		39.54	10.46	0	39.4		-10	55
11025		39.57	10.41	0	39.4		-10	55
11045		39.61	10.41	0	39.4		-10	55
11065		39.59	10.41	0	39.4		-10	55
11085		39.61	10.41	0	39.4		-10	55
11105		39.62	10.41	0	39.4		-10	55
11125		39.82	10.41	0	39.4		-10	55
11145		39.9	10.41	0	39.4		-10	55
11150		39.9	10.41	0	39.4		-10	55
11165		39.87	10.41	0	39.4		-10	55
11185		39.85	10.41	0	39.4		-10	55
11205		39.96	10.41	0	39.4		-10	55
11210		39.96	10.41	0	39.4		-10	55
11225		40.11	10.41	0	39.4		-10	55
11245		40.22	10.41	0	39.4		-10	55
11265		40.29	10.41	0	39.4		-10	55
11275		40.29	10.41	0	39.4		-10	55
11285		40.3	10.41	0	39.4		-10	55
11305		40.61	10.41	0	39.4		-10	55
11325		40.73	10.41	0	39.4		-10	55
11335		40.73	10.41	0	39.4		-10	55
11345		40.89	10.41	0	39.4		-10	55
11365		41	10.41	0	39.4		-10	55
11385		41.18	10.41	0	39.4		-10	55
11400		41.18	10.41	0	39.4		-10	55
11405		41.36	10.41	0	39.4		-10	55
11425		41.74	10.41	0	39.4		-10	55
11445		41.7	10.41	0	39.4		-10	55
11460		41.7	10.41	0	39.4		-10	55
11465		41.86	10.41	0	39.4		-10	55
11485		42.23	10.41	0	39.4		-10	55
11505		42.38	10.41	0	39.4		-10	55
11525		42.59	10.39	0	39.4		-10	55
11545		42.66	10.39	0	39.4		-10	55
11565		42.97	10.39	0	39.4		-10	55
11585		43.21	10.39	0	39.4		-10	55
11605		43.32	10.39	0	39.4		-10	55
11625		43.63	10.39	0	39.4		-10	55
11645		43.88	10.39	0	39.4		-10	55
11650		43.88	10.39	0	39.4		-10	55
11665		43.93	10.39	0	39.4		-10	55
11685		44.08	10.39	0	39.4		-10	55
11705		44.19	10.39	0	39.4		-10	55
11710		44.19	10.39	0	39.4		-10	55
11725		44.43	10.39	0	39.4		-10	55
11745		44.78	10.39	0	39.4		-10	55
11765		44.94	10.39	0	39.4		-10	55
11775		44.94	10.39	0	39.4		-10	55
11785		45.07	10.39	0	39.4		-10	55
11805		45.33	10.39	0	39.4		-10	55
11825		45.4	10.39	0	39.4		-10	55
11835		45.4	10.39	0	39.4		-10	55
11845		45.61	10.39	0	39.4		-10	55
11865		45.78	10.39	0	39.4		-10	55
11885		46.04	10.39	0	39.4		-10	55
11895		46.04	10.39	0	39.4		-10	55
11905		46.28	10.39	0	39.4		-10	55
11925		46.3	10.39	0	39.4		-10	55
11945		46.53	10.39	0	39.4		-10	55
11960		46.53	10.39	0	39.4		-10	55
11965		46.83	10.39	0	39.4		-10	55
11985		46.73	10.39	0	39.4		-10	55
12005		47.11	10.39	0	39.4		-10	55
12025		47.37	10.54	0	39.4		-10	55
12045		47.53	10.54	0	39.4		-10	55
12065		47.7	10.54	0	39.4		-10	55
12085		47.64	10.54	0	39.4		-10	55
12105		47.87	10.54	0	39.4		-10	55
12125		48.09	10.54	0	39.4		-10	55
12145		48.19	10.54	0	39.4		-10	55
12150		48.19	10.54	0	39.4		-10	55
12165		48.47	10.54	0	39.4		-10	55
12185		48.3	10.54	0	39.4		-10	55
12205		48.86	10.54	0	39.4		-10	55
12210		48.86	10.54	0	39.4		-10	55
12225		48.66	10.54	0	39.4		-10	55
12245		48.85	10.54	0	39.4		-10	55
12265		49.07	10.54	0	39.4		-10	55
12270		49.07	10.54	0	39.4		-10	55
12285		49.02	10.54	0	39.4		-10	55
12305		49.31	10.54	0	39.4		-10	55
12325		49.2	10.54	0	39.4		-10	55
12335		49.2	10.54	0	39.4		-10	55
12345		49.34	10.54	0	39.4		-10	55
12365		49.43	10.54	0	39.4		-10	55
12385		49.47	10.54	0	39.4		-10	55
12395		49.47	10.54	0	39.4		-10	55
12405		49.53	10.54	0	39.4		-10	55
12425		49.65	10.54	0	39.4		-10	55
12445		49.57	10.54	0	39.4		-10	55
12460		49.57	10.54	0	39.4		-10	55
12465		49.43	10.54	0	39.4		-10	55
12485		49.55	10.54	0	39.4		-10	55
12505		49.64	10.54	0	39.4		-10	55
12520		49.64	10.54	0	39.4		-10	55
12525		49.48	10.54	0	39.4		-10	55
12545		49.47	10.54	0	39.4		-10	55
12565		49.39	10.54	0	39.4		-10	55
12585		49.29	10.78	0	39.4		-10	55
12605		48.99	10.78	0	39.4		-10	55
12625		48.86	10.78	0	39.4		-10	55
12645		48.88	10.78	0	39.4		-10	55
12665		48.66	10.78	0	39.4		-10	55
12685		48.36	10.78	0	39.4		-10	55
12705		48.25	10.78	0	39.4		-10	55
12710		48.25	10.78	0	39.4		-10	55
12725		48.16	10.78	0	39.4		-10	55
12745		47.76	10.78	0	39.4		-10	55
12765		47.44	10.78	0	39.4		-10	55
12770		47.44	10.78	0	39.4		-10	55
12785		47.27	10.78	0	39.4		-10	55
12805		47.1	10.78	0	39.4		-10	55
12825		46.86	10.78	0	39.4		-10	55
12835		46.86	10.78	0	39.4		-10	55
12845		46.6	10.78	0	39.4		-10	55
12865		46.28	10.78	0	39.4		-10	55
12885		45.99	10.78	0	39.4		-10	55
12895		45.99	10.78	0	39.4		-10	55
12905		46.07	10.78	0	39.4		-10	55
12925		45.62	10.78	0	39.4		-10	55
12945		45.6	10.78	0	39.4		-10	55
12960		45.6	10.78	0	39.4		-10	55
12965		45.06	10.78	0	39.4		-10	55
12985		44.95	10.78	0	39.4		-10	55
13005		44.84	10.78	0	39.4		-10	55
13020		44.84	10.78	0	39.4		-10	55
13025		44.68	10.78	0	39.4		-10	55
13045		44.52	10.78	0	39.4		-10	55
13065		44.16	10.78	0	39.4		-10	55
13085		44.08	10.98	0	39.4		-10	55
13105		43.85	10.98	0	39.4		-10	55
13125		43.66	10.98	0	39.4		-10	55
13145		43.68	10.98	0	39.4		-10	55
13165		43.46	10.98	0	39.4		-10	55
13185		43.14	10.98	0	39.4		-10	55
13205		43.21	10.98	0	39.4		-10	55
13225		42.93	10.98	0	39.4		-10	55
13245		42.74	10.98	0	39.4		-10	55
13265		42.43	10.98	0	39.4		-10	55
13270		42.43	10.98	0	39.4		-10	55
13285		42.37	10.98	0	39.4		-10	55
13305		42.12	10.98	0	39.4		-10	55
13325		42.01	10.98	0	39.4		-10	55
13335		42.01	10.98	0	39.4		-10	55
13345		41.8	10.98	0	39.4		-10	55
13365		41.64	10.98	0	39.4		-10	55
13385		41.52	10.98	0	39.4		-10	55
13395		41.52	10.98	0	39.4		-10	55
13405		41.43	10.98	0	39.4		-10	55
13425		41.32	10.98	0	39.4		-10	55
13445		40.97	10.98	0	39.4		-10	55
13460		40.97	10.98	0	39.4		-10	55
13465		40.99	10.98	0	39.4		-10	55
13485		40.69	10.98	0	39.4		-10	55
13505		40.75	10.98	0	39.4		-10	55
13520		40.75	10.98	0	39.4		-10	55
13525		40.59	10.98	0	39.4		-10	55
13545		40.5	10.98	0	39.4		-10	55
13565		40.22	10.98	0	39.4		-10	55
13580		40.22	10.98	0	39.4		-10	55
13585		40.19	10.98	0	39.4		-10	55
13605		40.14	10.98	0	39.4		-10	55
13625		40.02	10.98	0	39.4		-10	55
13645		39.92	10.66	0	39.4		-10	55
13665		39.82	10.66	0	39.4		-10	55
13685		39.86	10.66	0	39.4		-10	55
13705		39.62	10.66	0	39.4		-10	55
13725		39.74	10.66	0	39.4		-10	55
13745		39.78	10.66	0	39.4		-10	55
13765		39.66	10.66	0	39.4		-10	55
13770		39.66	10.66	0	39.4		-10	55
13785		39.69	10.66	0	39.4		-10	55
13805		39.57	10.66	0	39.4		-10	55
13825		39.64	10.66	0	39.4		-10	55
13830		39.64	10.66	0	39.4		-10	55
13845		39.72	10.66	0	39.4		-10	55
13865		39.48	10.66	0	39.4		-10	55
13885		39.48	10.66	0	39.4		-10	55
13895		39.48	10.66	0	39.4		-10	55
13905		39.7	10.66	0	39.4		-10	55
13925		39.52	10.66	0	39.4		-10	55
13945		39.58	10.66	0	39.4		-10	55
13955		39.58	10.66	0	39.4		-10	55
13965		39.36	10.66	0	39.4		-10	55
13985		39.58	10.66	0	39.4		-10	55
14005		39.64	10.66	0	39.4		-10	55
14020		39.64	10.66	0	39.4		-10	55
14025		39.72	10.66	0	39.4		-10	55
14045		39.89	10.66	0	39.4		-10	55
14065		39.86	10.66	0	39.4		-10	55
14080		39.86	10.66	0	39.4		-10	55
14085		39.86	10.66	0	39.4		-10	55
14105		40.09	10.66	0	39.4		-10	55
14125		40.24	10.66	0	39.4		-10	55
14145		40.08	10.53	0	39.4		-10	55
14165		40.45	10.53	0	39.4		-10	55
14185		40.6	10.53	0	39.4		-10	55
14205		40.66	10.53	0	39.4		-10	55
14225		40.92	10.53	0	39.4		-10	55
14245		40.97	10.53	0	39.4		-10	55
14265		41.13	10.53	0	39.4		-10	55
14270		41.13	10.53	0	39.4		-10	55
14285		41.3	10.53	0	39.4		-10	55
14305		41.54	10.53	0	39.4		-10	55
14325		41.79	10.53	0	39.4		-10	55
14330		41.79	10.53	0	39.4		-10	55
14345		41.82	10.53	0	39.4		-10	55
14365		42.19	10.53	0	39.4		-10	55
14385		42.27	10.53	0	39.4		-10	55
14395		42.27	10.53	0	39.4		-10	55
14405		42.73	10.53	0	39.4		-10	55
14425		42.78	10.53	0	39.4		-10	55
14445		42.9	10.53	0	39.4		-10	55
14455		42.9	10.53	0	39.4		-10	55
14465		43.02	10.53	0	39.4		-10	55
14485		43.39	10.53	0	39.4		-10	55
14505		43.4	10.53	0	39.4		-10	55
14520		43.4	10.53	0	39.4		-10	55
14525		43.81	10.53	0	39.4		-10	55
14545		43.99	10.53	0	39.4		-10	55
14565		44.01	10.53	0	39.4		-10	55
14580		44.01	10.53	0	39.4		-10	55
14585		44.28	10.53	0	39.4		-10	55
14605		44.44	10.53	0	39.4		-10	55
14625		44.64	10.53	0	39.4		-10	55
14645		44.8	11.02	0	39.4		-10	55
14665		45.05	11.02	0	39.4		-10	55
14685		45.31	11.02	0	39.4		-10	55
14705		45.46	11.02	0	39.4		-10	55
14725		45.59	11.02	0	39.4		-10	55
14745		45.73	11.02	0	39.4		-10	55
14765		45.94	11.02	0	39.4		-10	55
14770		45.94	11.02	0	39.4		-10	55
14785		46.34	11.02	0	39.4		-10	55
14805		46.4	11.02	0	39.4		-10	55
14825		46.62	11.02	0	39.4		-10	55
14830		46.62	11.02	0	39.4		-10	55
14845		46.65	11.02	0	39.4		-10	55
14865		46.97	11.02	0	39.4		-10	55
14885		47.17	11.02	0	39.4		-10	55
14890		47.17	11.02	0	39.4		-10	55
14905		47.36	11.02	0	39.4		-10	55
14925		47.61	11.02	0	39.4		-10	55
14945		47.71	11.02	0	39.4		-10	55
14955		47.71	11.02	0	39.4		-10	55
14965		47.81	11.02	0	39.4		-10	55
14985		47.95	11.02	0	39.4		-10	55
15005		48.14	11.02	0	39.4		-10	55
15015		48.14	11.02	0	39.4		-10	55
15025		48.28	11.02	0	39.4		-10	55
15045		48.35	11.02	0	39.4		-10	55
15065		48.58	11.02	0	39.4		-10	55
15080		48.58	11.02	0	39.4		-10	55
15085		48.68	11.02	0	39.4		-10	55
15105		48.72	11.02	0	39.4		-10	55
15125		48.92	11.02	0	39.4		-10	55
15140		48.92	11.02	0	39.4		-10	55
15145		48.95	11.02	0	39.4		-10	55
15165		49.03	11.02	0	39.4		-10	55
15185		49.03	11.02	0	39.4		-10	55
15205		49.24	10.73	0	39.4		-10	55
15225		49.44	10.73	0	39.4		-10	55
15245		49.31	10.73	0	39.4		-10	55
15265		49.17	10.73	0	39.4		-10	55
15285		49.53	10.73	0	39.4		-10	55
15305		49.52	10.73	0	39.4		-10	55
15325		49.51	10.73	0	39.4		-10	55
15330		49.51	10.73	0	39.4		-10	55
15345		49.46	10.73	0	39.4		-10	55
15365		49.38	10.73	0	39.4		-10	55
15385		49.29	10.73	0	39.4		-10	55
15390		49.29	10.73	0	39.4		-10	55
15405		49.39	10.73	0	39.4		-10	55
15425		49.22	10.73	0	39.4		-10	55
15445		49.3	10.73	0	39.4		-10	55
15455		49.3	10.73	0	39.4		-10	55
15465		49.22	10.73	0	39.4		-10	55
15485		49.17	10.73	0	39.4		-10	55
15505		48.92	10.73	0	39.4		-10	55
15515		48.92	10.73	0	39.4		-10	55
15525		48.67	10.73	0	39.4		-10	55
15545		48.45	10.73	0	39.4		-10	55
15565		48.3	10.73	0	39.4		-10	55
15580		48.3	10.73	0	39.4		-10	55
15585		48.17	10.73	0	39.4		-10	55
15605		48	10.73	0	39.4		-10	55
15625		47.51	10.73	0	39.4		-10	55
15640		47.51	10.73	0	39.4		-10	55
15645		47.48	10.73	0	39.4		-10	55
15665		47.28	10.73	0	39.4		-10	55
15685		46.94	10.73	0	39.4		-10	55
15705		46.74	10.98	0	39.4		-10	55
15725		46.63	10.98	0	39.4		-10	55
15745		46.31	10.98	0	39.4		-10	55
15765		46.17	10.98	0	39.4		-10	55
15785		45.94	10.98	0	39.4		-10	55
15805		45.77	10.98	0	39.4		-10	55
15825		45.56	10.98	0	39.4		-10	55
15830		45.56	10.98	0	39.4		-10	55
15845		45.29	10.98	0	39.4		-10	55
15865		45.01	10.98	0	39.4		-10	55
15885		44.94	10.98	0	39.4		-10	55
15890		44.94	10.98	0	39.4		-10	55
15905		44.66	10.98	0	39.4		-10	55
15925		44.48	10.98	0	39.4		-10	55
15945		44.3	10.98	0	39.4		-10	55
15955		44.3	10.98	0	39.4		-10	55
15965		44.1	10.98	0	39.4		-10	55
15985		43.81	10.98	0	39.4		-10	55
16005		43.58	10.98	0	39.4		-10	55
16015		43.58	10.98	0	39.4		-10	55
16025		43.5	10.98	0	39.4		-10	55
16045		43.39	10.98	0	39.4		-10	55
16065		43.17	10.98	0	39.4		-10	55
16080		43.17	10.98	0	39.4		-10	55
16085		43.03	10.98	0	39.4		-10	55
16105		42.99	10.98	0	39.4		-10	55
16125		42.73	10.98	0	39.4		-10	55
16140		42.73	10.98	0	39.4		-10	55
16145		42.49	10.98	0	39.4		-10	55
16165		42.37	10.98	0	39.4		-10	55
16185		42.2	10.98	0	39.4		-10	55
16200		42.2	10.98	0	39.4		-10	55
16205		42.04	10.98	0	39.4		-10	55
16225		41.94	10.98	0	39.4		-10	55
16245		41.61	10.98	0	39.4		-10	55
16265		41.58	10.96	0	39.4		-10	55
16285		41.51	10.96	0	39.4		-10	55
16305		41.26	10.96	0	39.4		-10	55
16325		41.1	10.96	0	39.4		-10	55
16330		41.1	10.96	0	39.4		-10	55
16345		40.95	10.96	0	39.4		-10	55
16365		41	10.96	0	39.4		-10	55
16385		40.79	10.96	0	39.4		-10	55
16390		40.79	10.96	0	39.4		-10	55
16405		40.64	10.96	0	39.4		-10	55
16425		40.5	10.96	0	39.4		-10	55
16445		40.18	10.96	0	39.4		-10	55
16450		40.18	10.96	0	39.4		-10	55
16465		40.16	10.96	0	39.4		-10	55
16485		40.11	10.96	0	39.4		-10	55
16505		40.02	10.96	0	39.4		-10	55
16515		40.02	10.96	0	39.4		-10	55
16525		39.87	10.96	0	39.4		-10	55
16545		39.78	10.96	0	39.4		-10	55
16565		39.83	10.96	0	39.4		-10	55
16575		39.83	10.96	0	39.4		-10	55
16585		39.85	10.96	0	39.4		-10	55
16605		39.56	10.96	0	39.4		-10	55
16625		39.68	10.96	0	39.4		-10	55
16640		39.68	10.96	0	39.4		-10	55
16645		39.5	10.96	0	39.4		-10	55
16665		39.6	10.96	0	39.4		-10	55
16685		39.56	10.96	0	39.4		-10	55
16700		39.56	10.96	0	39.4		-10	55
16705		39.5	10.96	0	39.4		-10	55
16725		39.53	10.96	0	39.4		-10	55
16745		39.4	10.96	0	39.4		-10	55
16765		39.43	10.83	0	39.4		-10	55
16785		39.62	10.83	0	39.4		-10	55
16805		39.59	10.83	0	39.4		-10	55
16825		39.57	10.83	0	39.4		-10	55
16845		39.55	10.83	0	39.4		-10	55
16865		39.51	10.83	0	39.4		-10	55
16885		39.67	10.83	0	39.4		-10	55
16890		39.67	10.83	0	39.4		-10	55
16905		39.81	10.83	0	39.4		-10	55
16925		40.02	10.83	0	39.4		-10	55
16945		39.89	10.83	0	39.4		-10	55
16950		39.89	10.83	0	39.4		-10	55
16965		40.09	10.83	0	39.4		-10	55
16985		40.18	10.83	0	39.4		-10	55
17005		40.31	10.83	0	39.4		-10	55
17015		40.31	10.83	0	39.4		-10	55
17025		40.51	10.83	0	39.4		-10	55
17045		40.49	10.83	0	39.4		-10	55
17065		40.8	10.83	0	39.4		-10	55
17075		40.8	10.83	0	39.4		-10	55
17085		40.78	10.83	0	39.4		-10	55
17105		41.01	10.83	0	39.4		-10	55
17125		41.17	10.83	0	39.4		-10	55
17140		41.17	10.83	0	39.4		-10	55
17145		41.35	10.83	0	39.4		-10	55
17165		41.41	10.83	0	39.4		-10	55
17185		41.74	10.83	0	39.4		-10	55
17200		41.74	10.83	0	39.4		-10	55
17205		41.93	10.83	0	39.4		-10	55
17225		42.14	10.83	0	39.4		-10	55
17245		42.34	10.83	0	39.4		-10	55
17265		42.61	10.93	0	39.4		-10	55
17285		43.03	10.93	0	39.4		-10	55
17305		43.04	10.93	0	39.4		-10	55
17325		43.23	10.93	0	39.4		-10	55
17345		43.36	10.93	0	39.4		-10	55
17365		43.56	10.93	0	39.4		-10	55
17385		43.74	10.93	0	39.4		-10	55
17390		43.74	10.93	0	39.4		-10	55
17405		44	10.93	0	39.4		-10	55
17425		44.24	10.93	0	39.4		-10	55
17445		44.51	10.93	0	39.4		-10	55
17450		44.51	10.93	0	39.4		-10	55
17465		44.53	10.93	0	39.4		-10	55
17485		44.8	10.93	0	39.4		-10	55
17505		44.89	10.93	0	39.4		-10	55
17510		44.89	10.93	0	39.4		-10	55
17525		44.97	10.93	0	39.4		-10	55
17545		45.32	10.93	0	39.4		-10	55
17565		45.54	10.93	0	39.4		-10	55
17575		45.54	10.93	0	39.4		-10	55
17585		45.78	10.93	0	39.4		-10	55
17605		45.98	10.93	0	39.4		-10	55
17625		46.16	10.93	0	39.4		-10	55
17640		46.16	10.93	0	39.4		-10	55
17645		46.24	10.93	0	39.4		-10	55
17665		46.4	10.93	0	39.4		-10	55
17685		46.72	10.93	0	39.4		-10	55
17700		46.72	10.93	0	39.4		-10	55
17705		47.02	10.93	0	39.4		-10	55
17725		47.06	10.93	0	39.4		-10	55
17745		47.32	10.93	0	39.4		-10	55
17765		47.43	11.16	0	39.4		-10	55
17785		47.81	11.16	0	39.4		-10	55
17805		47.71	11.16	0	39.4		-10	55
17825		47.96	11.16	0	39.4		-10	55
17845		48.14	11.16	0	39.4		-10	55
17865		48.18	11.16	0	39.4		-10	55
17885		48.38	11.16	0	39.4		-10	55
17905		48.45	11.16	0	39.4		-10	55
17925		48.62	11.16	0	39.4		-10	55
17945		48.84	11.16	0	39.4		-10	55
17950		48.84	11.16	0	39.4		-10	55
17965		48.81	11.16	0	39.4		-10	55
17985		48.95	11.16	0	39.4		-10	55
18005		49.27	11.16	0	39.4		-10	55
18010		49.27	11.16	0	39.4		-10	55
18025		49.09	11.16	0	39.4		-10	55
18045		49.25	11.16	0	39.4		-10	55
18065		49.39	11.16	0	39.4		-10	55
18075		49.39	11.16	0	39.4		-10	55
18085		49.38	11.16	0	39.4		-10	55
18105		49.37	11.16	0	39.4		-10	55
18125		49.42	11.16	0	39.4		-10	55
18135		49.42	11.16	0	39.4		-10	55
18145		49.29	11.16	0	39.4		-10	55
18165		49.38	11.16	0	39.4		-10	55
18185		49.63	11.16	0	39.4		-10	55
18200		49.63	11.16	0	39.4		-10	55
18205		49.55	11.16	0	39.4		-10	55
18225		49.55	11.16	0	39.4		-10	55
18245		49.37	11.16	0	39.4		-10	55
18260		49.37	11.16	0	39.4		-10	55
18265		49.28	11.16	0	39.4		-10	55
18285		49.15	11.16	0	39.4		-10	55
18305		48.99	11.16	0	39.4		-10	55
18325		48.89	11.21	0	39.4		-10	55
18345		48.76	11.21	0	39.4		-10	55
18365		48.54	11.21	0	39.4		-10	55
18385		48.45	11.21	0	39.4		-10	55
18405		48.23	11.21	0	39.4		-10	55
18425		48.11	11.21	0	39.4		-10	55
18445		47.84	11.21	0	39.4		-10	55
18450		47.84	11.21	0	39.4		-10	55
18465		47.57	11.21	0	39.4		-10	55
18485		47.38	11.21	0	39.4		-10	55
18505		47.37	11.21	0	39.4		-10	55
18510		47.37	11.21	0	39.4		-10	55
18525		46.95	11.21	0	39.4		-10	55
18545		46.66	11.21	0	39.4		-10	55
18565		46.6	11.21	0	39.4		-10	55
18575		46.6	11.21	0	39.4		-10	55
18585		46.19	11.21	0	39.4		-10	55
18605		46.05	11.21	0	39.4		-10	55
18625		45.93	11.21	0	39.4		-10	55
18635		45.93	11.21	0	39.4		-10	55
18645		45.63	11.21	0	39.4		-10	55
18665		45.2	11.21	0	39.4		-10	55
18685		45.15	11.21	0	39.4		-10	55
18700		45.15	11.21	0	39.4		-10	55
18705		44.83	11.21	0	39.4		-10	55
18725		44.75	11.21	0	39.4		-10	55
18745		44.56	11.21	0	39.4		-10	55
18760		44.56	11.21	0	39.4		-10	55
18765		44.21	11.21	0	39.4		-10	55
18785		44.22	11.21	0	39.4		-10	55
18805		43.95	11.21	0	39.4		-10	55
18825		43.77	11.24	0	39.4		-10	55
18845		43.53	11.24	0	39.4		-10	55
18865		43.51	11.24	0	39.4		-10	55
18885		43.37	11.24	0	39.4		-10	55
18905		43.05	11.24	0	39.4		-10	55
18925		42.86	11.24	0	39.4		-10	55
18945		42.77	11.24	0	39.4		-10	55
18950		42.77	11.24	0	39.4		-10	55
18965		42.43	11.24	0	39.4		-10	55
18985		42.43	11.24	0	39.4		-10	55
19005		42.27	11.24	0	39.4		-10	55
19010		42.27	11.24	0	39.4		-10	55
19025		42.29	11.24	0	39.4		-10	55
19045		41.99	11.24	0	39.4		-10	55
19065		41.76	11.24	0	39.4		-10	55
19070		41.76	11.24	0	39.4		-10	55
19085		41.73	11.24	0	39.4		-10	55
19105		41.42	11.24	0	39.4		-10	55
19125		41.33	11.24	0	39.4		-10	55
19135		41.33	11.24	0	39.4		-10	55
19145		41.25	11.24	0	39.4		-10	55
19165		41.09	11.24	0	39.4		-10	55
19185		40.84	11.24	0	39.4		-10	55
19195		40.84	11.24	0	39.4		-10	55
19205		40.67	11.24	0	39.4		-10	55
19225		40.71	11.24	0	39.4		-10	55
19245		40.43	11.24	0	39.4		-10	55
19260		40.43	11.24	0	39.4		-10	55
19265		40.24	11.24	0	39.4		-10	55
19285		40.29	11.24	0	39.4		-10	55
19305		40.18	11.24	0	39.4		-10	55
19320		40.18	11.24	0	39.4		-10	55
19325		40.11	11.24	0	39.4		-10	55
19345		40.11	11.24	0	39.4		-10	55
19365		39.92	11.24	0	39.4		-10	55
19385		39.87	10.99	0	39.4		-10	55
19405		39.69	10.99	0	39.4		-10	55
19425		39.64	10.99	0	39.4		-10	55
19445		39.67	10.99	0	39.4		-10	55
19465		39.66	10.99	0	39.4		-10	55
19485		39.5	10.99	0	39.4		-10	55
19505		39.6	10.99	0	39.4		-10	55
19510		39.6	10.99	0	39.4		-10	55
19525		39.41	10.99	0	39.4		-10	55
19545		39.4	10.99	0	39.4		-10	55
19565		39.45	10.99	0	39.4		-10	55
19570		39.45	10.99	0	39.4		-10	55
19585		39.49	10.99	0	39.4		-10	55
19605		39.48	10.99	0	39.4		-10	55
19625		39.5	10.99	0	39.4		-10	55
19635		39.5	10.99	0	39.4		-10	55
19645		39.49	10.99	0	39.4		-10	55
19665		39.57	10.99	0	39.4		-10	55
19685		39.68	10.99	0	39.4		-10	55
19695		39.68	10.99	0	39.4		-10	55
19705		39.55	10.99	0	39.4		-10	55
19725		39.75	10.99	0	39.4		-10	55
19745		39.69	10.99	0	39.4		-10	55
19760		39.69	10.99	0	39.4		-10	55
19765		39.79	10.99	0	39.4		-10	55
19785		40.04	10.99	0	39.4		-10	55
19805		40.12	10.99	0	39.4		-10	55
19820		40.12	10.99	0	39.4		-10	55
19825		39.99	10.99	0	39.4		-10	55
19845		40.19	10.99	0	39.4		-10	55
19865		40.38	10.99	0	39.4		-10	55
19885		40.59	11.31	0	39.4		-10	55
19905		40.51	11.31	0	39.4		-10	55
19925		40.79	11.31	0	39.4		-10	55
19945		40.99	11.31	0	39.4		-10	55
19965		41.2	11.31	0	39.4		-10	55
19985		41.29	11.31	0	39.4		-10	55
20005		41.52	11.31	0	39.4		-10	55
20010		41.52	11.31	0	39.4		-10	55
20025		41.76	11.31	0	39.4		-10	55
20045		41.93	11.31	0	39.4		-10	55
20065		42.02	11.31	0	39.4		-10	55
20070		42.02	11.31	0	39.4		-10	55
20085		42.29	11.31	0	39.4		-10	55
20105		42.58	11.31	0	39.4		-10	55
20125		42.81	11.31	0	39.4		-10	55
20135		42.81	11.31	0	39.4		-10	55
20145		43.08	11.31	0	39.4		-10	55
20165		43.16	11.31	0	39.4		-10	55
20185		43.39	11.31	0	39.4		-10	55
20195		43.39	11.31	0	39.4		-10	55
20205		43.47	11.31	0	39.4		-10	55
20225		43.77	11.31	0	39.4		-10	55
20245		43.93	11.31	0	39.4		-10	55
20260		43.93	11.31	0	39.4		-10	55
20265		44.14	11.31	0	39.4		-10	55
20285		44.3	11.31	0	39.4		-10	55
20305		44.58	11.31	0	39.4		-10	55
20320		44.58	11.31	0	39.4		-10	55
20325		44.78	11.31	0	39.4		-10	55
20345		45.06	11.31	0	39.4		-10	55
20365		45.25	11.31	0	39.4		-10	55
20385		45.45	11.26	0	39.4		-10	55
20405		45.41	11.26	0	39.4		-10	55
20425		45.69	11.26	0	39.4		-10	55
20445		45.79	11.26	0	39.4		-10	55
20465		46.1	11.26	0	39.4		-10	55
20485		46.38	11.26	0	39.4		-10	55
20505		46.32	11.26	0	39.4		-10	55
20525		46.72	11.26	0	39.4		-10	55
20545		46.76	11.26	0	39.4		-10	55
20565		47.11	11.26	0	39.4		-10	55
20570		47.11	11.26	0	39.4		-10	55
20585		47.29	11.26	0	39.4		-10	55
20605		47.46	11.26	0	39.4		-10	55
20625		47.58	11.26	0	39.4		-10	55
20630		47.58	11.26	0	39.4		-10	55
20645		47.91	11.26	0	39.4		-10	55
20665		47.88	11.26	0	39.4		-10	55
20685		48.11	11.26	0	39.4		-10	55
20695		48.11	11.26	0	39.4		-10	55
20705		48.17	11.26	0	39.4		-10	55
20725		48.36	11.26	0	39.4		-10	55
20745		48.28	11.26	0	39.4		-10	55
20755		48.28	11.26	0	39.4		-10	55
20765		48.63	11.26	0	39.4		-10	55
20785		48.75	11.26	0	39.4		-10	55
20805		48.69	11.26	0	39.4		-10	55
20820		48.69	11.26	0	39.4		-10	55
20825		48.74	11.26	0	39.4		-10	55
20845		48.89	11.26	0	39.4		-10	55
20865		49.05	11.26	0	39.4		-10	55
20880		49.05	11.26	0	39.4		-10	55
20885		49.08	11.26	0	39.4		-10	55
20905		49.26	11.26	0	39.4		-10	55
20925		49.3	11.26	0	39.4		-10	55
20945		49.37	11.27	0	39.4		-10	55
20965		49.32	11.27	0	39.4		-10	55
20985		49.34	11.27	0	39.4		-10	55
21005		49.4	11.27	0	39.4		-10	55
21025		49.3	11.27	0	39.4		-10	55
21045		49.4	11.27	0	39.4		-10	55
21065		49.47	11.27	0	39.4		-10	55
21070		49.47	11.27	0	39.4		-10	55
21085		49.34	11.27	0	39.4		-10	55
21105		49.44	11.27	0	39.4		-10	55
21125		49.43	11.27	0	39.4		-10	55
21130		49.43	11.27	0	39.4		-10	55
21145		49.34	11.27	0	39.4		-10	55
21165		49.2	11.27	0	39.4		-10	55
21185		48.98	11.27	0	39.4		-10	55
21195		48.98	11.27	0	39.4		-10	55
21205		48.89	11.27	0	39.4		-10	55
21225		48.9	11.27	0	39.4		-10	55
21245		48.56	11.27	0	39.4		-10	55
21255		48.56	11.27	0	39.4		-10	55
21265		48.4	11.27	0	39.4		-10	55
21285		48.18	11.27	0	39.4		-10	55
21305		48.16	11.27	0	39.4		-10	55
21320		48.16	11.27	0	39.4		-10	55
21325		47.71	11.27	0	39.4		-10	55
21345		47.81	11.27	0	39.4		-10	55
21365		47.58	11.27	0	39.4		-10	55
21380		47.58	11.27	0	39.4		-10	55
21385		47.31	11.27	0	39.4		-10	55
21405		46.96	11.27	0	39.4		-10	55
21425		46.86	11.27	0	39.4		-10	55
21445		46.49	11.39	0	39.4		-10	55
21465		46.43	11.39	0	39.4		-10	55
21485		46.02	11.39	0	39.4		-10	55
21505		45.98	11.39	0	39.4		-10	55
21525		45.72	11.39	0	39.4		-10	55
21545		45.35	11.39	0	39.4		-10	55
21565		45.25	11.39	0	39.4		-10	55
21570		45.25	11.39	0	39.4		-10	55
21585		45.05	11.39	0	39.4		-10	55
21605		44.94	11.39	0	39.4		-10	55
21625		44.56	11.39	0	39.4		-10	55
21630		44.56	11.39	0	39.4		-10	55
21645		44.39	11.39	0	39.4		-10	55
21665		44.39	11.39	0	39.4		-10	55
21685		44.2	11.39	0	39.4		-10	55
21695		44.2	11.39	0	39.4		-10	55
21705		43.97	11.39	0	39.4		-10	55
21725		43.83	11.39	0	39.4		-10	55
21745		43.66	11.39	0	39.4		-10	55
21755		43.66	11.39	0	39.4		-10	55
21765		43.59	11.39	0	39.4		-10	55
21785		43.36	11.39	0	39.4		-10	55
21805		43.1	11.39	0	39.4		-10	55
21815		43.1	11.39	0	39.4		-10	55
21825		42.83	11.39	0	39.4		-10	55
21845		42.77	11.39	0	39.4		-10	55
21865		42.66	11.39	0	39.4		-10	55
21880		42.66	11.39	0	39.4		-10	55
21885		42.4	11.39	0	39.4		-10	55
21905		42.38	11.39	0	39.4		-10	55
21925		42.14	11.39	0	39.4		-10	55
21945		42	11.36	0	39.4		-10	55
21965		41.8	11.36	0	39.4		-10	55
21985		41.63	11.36	0	39.4		-10	55
22005		41.35	11.36	0	39.4		-10	55
22025		41.31	11.36	0	39.4		-10	55
22045		41.08	11.36	0	39.4		-10	55
22065		40.84	11.36	0	39.4		-10	55
22085		40.72	11.36	0	39.4		-10	55
22105		40.7	11.36	0	39.4		-10	55
22125		40.57	11.36	0	39.4		-10	55
22130		40.57	11.36	0	39.4		-10	55
22145		40.5	11.36	0	39.4		-10	55
22165		40.29	11.36	0	39.4		-10	55
22185		40.22	11.36	0	39.4		-10	55
22190		40.22	11.36	0	39.4		-10	55
22205		40.1	11.36	0	39.4		-10	55
22225		39.88	11.36	0	39.4		-10	55
22245		39.9	11.36	0	39.4		-10	55
22255		39.9	11.36	0	39.4		-10	55
22265		39.92	11.36	0	39.4		-10	55
22285		39.74	11.36	0	39.4		-10	55
22305		39.66	11.36	0	39.4		-10	55
22315		39.66	11.36	0	39.4		-10	55
22325		39.72	11.36	0	39.4		-10	55
22345		39.58	11.36	0	39.4		-10	55
22365		39.51	11.36	0	39.4		-10	55
22380		39.51	11.36	0	39.4		-10	55
22385		39.53	11.36	0	39.4		-10	55
22405		39.41	11.36	0	39.4		-10	55
22425		39.5	11.36	0	39.4		-10	55
22440		39.5	11.36	0	39.4		-10	55
22445		39.54	11.36	0	39.4		-10	55
22465		39.33	11.36	0	39.4		-10	55
22485		39.55	11.36	0	39.4		-10	55
22505		39.45	11.39	0	39.4		-10	55
22525		39.54	11.39	0	39.4		-10	55
22545		39.56	11.39	0	39.4		-10	55
22565		39.52	11.39	0	39.4		-10	55
22585		39.7	11.39	0	39.4		-10	55
22605		39.82	11.39	0	39.4		-10	55
22625		39.8	11.39	0	39.4		-10	55
22630		39.8	11.39	0	39.4		-10	55
22645		39.83	11.39	0	39.4		-10	55
22665		39.91	11.39	0	39.4		-10	55
22685		40.02	11.39	0	39.4		-10	55
22690		40.02	11.39	0	39.4		-10	55
22705		40.24	11.39	0	39.4		-10	55
22725		40.19	11.39	0	39.4		-10	55
22745		40.34	11.39	0	39.4		-10	55
22755		40.34	11.39	0	39.4		-10	55
22765		40.39	11.39	0	39.4		-10	55
22785		40.58	11.39	0	39.4		-10	55
22805		40.93	11.39	0	39.4		-10	55
22815		40.93	11.39	0	39.4		-10	55
22825		41.06	11.39	0	39.4		-10	55
22845		41.26	11.39	0	39.4		-10	55
22865		41.28	11.39	0	39.4		-10	55
22880		41.28	11.39	0	39.4		-10	55
22885		41.53	11.39	0	39.4		-10	55
22905		41.77	11.39	0	39.4		-10	55
22925		42	11.39	0	39.4		-10	55
22940		42	11.39	0	39.4		-10	55
22945		42.1	11.39	0	39.4		-10	55
22965		42.3	11.39	0	39.4		-10	55
22985		42.7	11.39	0	39.4		-10	55
23005		42.82	11.31	0	39.4		-10	55
23025		42.99	11.31	0	39.4		-10	55
23045		43.11	11.31	0	39.4		-10	55
23065		43.48	11.31	0	39.4		-10	55
23085		43.55	11.31	0	39.4		-10	55
23105		43.74	11.31	0	39.4		-10	55
23125		44.13	11.31	0	39.4		-10	55
23145		44.3	11.31	0	39.4		-10	55
23165		44.49	11.31	0	39.4		-10	55
23185		44.54	11.31	0	39.4		-10	55
23190		44.54	11.31	0	39.4		-10	55
23205		44.67	11.31	0	39.4		-10	55
23225		44.95	11.31	0	39.4		-10	55
23245		45.16	11.31	0	39.4		-10	55
23255		45.16	11.31	0	39.4		-10	55
23265		45.55	11.31	0	39.4		-10	55
23285		45.74	11.31	0	39.4		-10	55
23305		45.82	11.31	0	39.4		-10	55
23315		45.82	11.31	0	39.4		-10	55
23325		45.91	11.31	0	39.4		-10	55
23345		46.24	11.31	0	39.4		-10	55
23365		46.41	11.31	0	39.4		-10	55
23375		46.41	11.31	0	39.4		-10	55
23385		46.71	11.31	0	39.4		-10	55
23405		46.75	11.31	0	39.4		-10	55
23425		46.91	11.31	0	39.4		-10	55
23440		46.91	11.31	0	39.4		-10	55
23445		47.02	11.31	0	39.4		-10	55
23465		47.33	11.31	0	39.4		-10	55
23485		47.48	11.31	0	39.4		-10	55
23500		47.48	11.31	0	39.4		-10	55
23505		47.63	11.31	0	39.4		-10	55
23525		47.88	11.31	0	39.4		-10	55
23545		48.03	11.31	0	39.4		-10	55
23565		48.13	11.41	0	39.4		-10	55
23585		48.31	11.41	0	39.4		-10	55
23605		48.32	11.41	0	39.4		-10	55
23625		48.36	11.41	0	39.4		-10	55
23645		48.68	11.41	0	39.4		-10	55
23665		48.81	11.41	0	39.4		-10	55
23685		48.89	11.41	0	39.4		-10	55
23690		48.89	11.41	0	39.4		-10	55
23705		48.93	11.41	0	39.4		-10	55
23725		49.01	11.41	0	39.4		-10	55
23745		49.1	11.41	0	39.4		-10	55
23750		49.1	11.41	0	39.4		-10	55
23765		49.1	11.41	0	39.4		-10	55
23785		49.3	11.41	0	39.4		-10	55
23805		49.42	11.41	0	39.4		-10	55
23815		49.42	11.41	0	39.4		-10	55
23825		49.43	11.41	0	39.4		-10	55
23845		49.25	11.41	0	39.4		-10	55
23865		49.29	11.41	0	39.4		-10	55
23875		49.29	11.41	0	39.4		-10	55
23885		49.44	11.41	0	39.4		-10	55
23905		49.15	11.41	0	39.4		-10	55
23925		49.46	11.41	0	39.4		-10	55
23940		49.46	11.41	0	39.4		-10	55
23945		49.16	11.41	0	39.4		-10	55
23965		49.3	11.41	0	39.4		-10	55
23985		49.19	11.41	0	39.4		-10	55
24000		49.19	11.41	0	39.4		-10	55
24005		49.02	11.41	0	39.4		-10	55
24025		48.98	11.41	0	39.4		-10	55
24045		48.76	11.41	0	39.4		-10	55
24065		48.73	11.31	0	39.4		-10	55
24085		48.55	11.31	0	39.4		-10	55
24105		48.34	11.31	0	39.4		-10	55
24125		48.2	11.31	0	39.4		-10	55
24145		47.93	11.31	0	39.4		-10	55
24165		47.9	11.31	0	39.4		-10	55
24185		47.46	11.31	0	39.4		-10	55
24190		47.46	11.31	0	39.4		-10	55
24205		47.48	11.31	0	39.4		-10	55
24225		47.13	11.31	0	39.4		-10	55
24245		47	11.31	0	39.4		-10	55
24250		47	11.31	0	39.4		-10	55
24265		46.78	11.31	0	39.4		-10	55
24285		46.64	11.31	0	39.4		-10	55
24305		46.36	11.31	0	39.4		-10	55
24315		46.36	11.31	0	39.4		-10	55
24325		46.02	11.31	0	39.4		-10	55
24345		45.72	11.31	0	39.4		-10	55
24365		45.76	11.31	0	39.4		-10	55
24375		45.76	11.31	0	39.4		-10	55
24385		45.53	11.31	0	39.4		-10	55
24405		45.06	11.31	0	39.4		-10	55
24425		45	11.31	0	39.4		-10	55
24440		45	11.31	0	39.4		-10	55
24445		44.77	11.31	0	39.4		-10	55
24465		44.52	11.31	0	39.4		-10	55
24485		44.46	11.31	0	39.4		-10	55
24500		44.46	11.31	0	39.4		-10	55
24505		44.16	11.31	0	39.4		-10	55
24525		43.97	11.31	0	39.4		-10	55
24545		43.9	11.31	0	39.4		-10	55
24565		43.67	11.36	0	39.4		-10	55
24585		43.56	11.36	0	39.4		-10	55
24605		43.3	11.36	0	39.4		-10	55
24625		43.12	11.36	0	39.4		-10	55
24645		42.95	11.36	0	39.4		-10	55
24665		42.79	11.36	0	39.4		-10	55
24685		42.67	11.36	0	39.4		-10	55
24705		42.53	11.36	0	39.4		-10	55
24725		42.23	11.36	0	39.4		-10	55
24745		42.12	11.36	0	39.4		-10	55
24750		42.12	11.36	0	39.4		-10	55
24765		42.08	11.36	0	39.4		-10	55
24785		41.87	11.36	0	39.4		-10	55
24805		41.61	11.36	0	39.4		-10	55
24810		41.61	11.36	0	39.4		-10	55
24825		41.54	11.36	0	39.4		-10	55
24845		41.29	11.36	0	39.4		-10	55
24865		41.23	11.36	0	39.4		-10	55
24875		41.23	11.36	0	39.4		-10	55
24885		40.97	11.36	0	39.4		-10	55
24905		40.9	11.36	0	39.4		-10	55
24925		40.84	11.36	0	39.4		-10	55
24935		40.84	11.36	0	39.4		-10	55
24945		40.58	11.36	0	39.4		-10	55
24965		40.46	11.36	0	39.4		-10	55
24985		40.33	11.36	0	39.4		-10	55
25000		40.33	11.36	0	39.4		-10	55
25005		40.3	11.36	0	39.4		-10	55
25025		40.11	11.36	0	39.4		-10	55
25045		40.01	11.36	0	39.4		-10	55
25060		40.01	11.36	0	39.4		-10	55
25065		39.99	11.36	0	39.4		-10	55
25085		40.02	11.36	0	39.4		-10	55
25105		39.83	11.36	0	39.4		-10	55
25125		39.65	11.37	0	39.4		-10	55
25145		39.65	11.37	0	39.4		-10	55
25165		39.58	11.37	0	39.4		-10	55
25185		39.5	11.37	0	39.4		-10	55
25205		39.53	11.37	0	39.4		-10	55
25225		39.43	11.37	0	39.4		-10	55
25245		39.41	11.37	0	39.4		-10	55
25250		39.41	11.37	0	39.4		-10	55
25265		39.36	11.37	0	39.4		-10	55
25285		39.47	11.37	0	39.4		-10	55
25305		39.42	11.37	0	39.4		-10	55
25310		39.42	11.37	0	39.4		-10	55
25325		39.38	11.37	0	39.4		-10	55
25345		39.56	11.37	0	39.4		-10	55
25365		39.75	11.37	0	39.4		-10	55
25375		39.75	11.37	0	39.4		-10	55
25385		39.59	11.37	0	39.4		-10	55
25405		39.52	11.37	0	39.4		-10	55
25425		39.61	11.37	0	39.4		-10	55
25435		39.61	11.37	0	39.4		-10	55
25445		39.47	11.37	0	39.4		-10	55
25465		39.84	11.37	0	39.4		-10	55
25485		39.88	11.37	0	39.4		-10	55
25500		39.88	11.37	0	39.4		-10	55
25505		39.98	11.37	0	39.4		-10	55
25525		40.07	11.37	0	39.4		-10	55
25545		40.19	11.37	0	39.4		-10	55
25560		40.19	11.37	0	39.4		-10	55
25565		40.35	11.37	0	39.4		-10	55
25585		40.56	11.37	0	39.4		-10	55
25605		40.59	11.37	0	39.4		-10	55
25625		40.82	11.5	0	39.4		-10	55
25645		41	11.5	0	39.4		-10	55
25665		41.2	11.5	0	39.4		-10	55
25685		41.36	11.5	0	39.4		-10	55
25705		41.63	11.5	0	39.4		-10	55
25725		41.71	11.5	0	39.4		-10	55
25745		42.06	11.5	0	39.4		-10	55
25750		42.06	11.5	0	39.4		-10	55
25765		42.15	11.5	0	39.4		-10	55
25785		42.39	11.5	0	39.4		-10	55
25805		42.48	11.5	0	39.4		-10	55
25810		42.48	11.5	0	39.4		-10	55
25825		42.81	11.5	0	39.4		-10	55
25845		42.95	11.5	0	39.4		-10	55
25865		43.38	11.5	0	39.4		-10	55
25875		43.38	11.5	0	39.4		-10	55
25885		43.49	11.5	0	39.4		-10	55
25905		43.49	11.5	0	39.4		-10	55
25925		43.78	11.5	0	39.4		-10	55
25935		43.78	11.5	0	39.4		-10	55
25945		43.93	11.5	0	39.4		-10	55
25965		44.19	11.5	0	39.4		-10	55
25985		44.33	11.5	0	39.4		-10	55
25995		44.33	11.5	0	39.4		-10	55
26005		44.66	11.5	0	39.4		-10	55
26025		44.88	11.5	0	39.4		-10	55
26045		45.2	11.5	0	39.4		-10	55
26060		45.2	11.5	0	39.4		-10	55
26065		45.26	11.5	0	39.4		-10	55
26085		45.55	11.5	0	39.4		-10	55
26105		45.58	11.5	0	39.4		-10	55
26120		45.58	11.5	0	39.4		-10	55
26125		45.72	11.5	0	39.4		-10	55
26145		46.03	11.5	0	39.4		-10	55
26165		45.99	11.5	0	39.4		-10	55
26185		46.38	11.7	0	39.4		-10	55
26205		46.62	11.7	0	39.4		-10	55
26225		46.91	11.7	0	39.4		-10	55
26245		47	11.7	0	39.4		-10	55
26265		47.05	11.7	0	39.4		-10	55
26285		47.38	11.7	0	39.4		-10	55
26305		47.55	11.7	0	39.4		-10	55
26310		47.55	11.7	0	39.4		-10	55
26325		47.56	11.7	0	39.4		-10	55
26345		47.81	11.7	0	39.4		-10	55
26365		47.82	11.7	0	39.4		-10	55
26370		47.82	11.7	0	39.4		-10	55
26385		48.29	11.7	0	39.4		-10	55
26405		48.24	11.7	0	39.4		-10	55
26425		48.41	11.7	0	39.4		-10	55
26435		48.41	11.7	0	39.4		-10	55
26445		48.71	11.7	0	39.4		-10	55
26465		48.63	11.7	0	39.4		-10	55
26485		48.79	11.7	0	39.4		-10	55
26495		48.79	11.7	0	39.4		-10	55
26505		48.9	11.7	0	39.4		-10	55
26525		49.06	11.7	0	39.4		-10	55
26545		49.11	11.7	0	39.4		-10	55
26560		49.11	11.7	0	39.4		-10	55
26565		49.25	11.7	0	39.4		-10	55
26585		49.14	11.7	0	39.4		-10	55
26605		49.24	11.7	0	39.4		-10	55
26620		49.24	11.7	0	39.4		-10	55
26625		49.42	11.7	0	39.4		-10	55
26645		49.17	11.7	0	39.4		-10	55
26665		49.65	11.7	0	39.4		-10	55
26685		49.37	11.54	0	39.4		-10	55
26705		49.43	11.54	0	39.4		-10	55
26725		49.37	11.54	0	39.4		-10	55
26745		49.37	11.54	0	39.4		-10	55
26765		49.37	11.54	0	39.4		-10	55
26785		49.22	11.54	0	39.4		-10	55
26805		49.11	11.54	0	39.4		-10	55
26810		49.11	11.54	0	39.4		-10	55
26825		49.11	11.54	0	39.4		-10	55
26845		49.06	11.54	0	39.4		-10	55
26865		48.9	11.54	0	39.4		-10	55
26870		48.9	11.54	0	39.4		-10	55
26885		48.7	11.54	0	39.4		-10	55
26905		48.41	11.54	0	39.4		-10	55
26925		48.33	11.54	0	39.4		-10	55
26935		48.33	11.54	0	39.4		-10	55
26945		48.15	11.54	0	39.4		-10	55
26965		47.99	11.54	0	39.4		-10	55
26985		47.76	11.54	0	39.4		-10	55
26995		47.76	11.54	0	39.4		-10	55
27005		47.62	11.54	0	39.4		-10	55
27025		47.56	11.54	0	39.4		-10	55
27045		47.11	11.54	0	39.4		-10	55
27060		47.11	11.54	0	39.4		-10	55
27065		46.9	11.54	0	39.4		-10	55
27085		46.62	11.54	0	39.4		-10	55
27105		46.36	11.54	0	39.4		-10	55
27120		46.36	11.54	0	39.4		-10	55
27125		46.23	11.54	0	39.4		-10	55
27145		46.12	11.54	0	39.4		-10	55
27165		45.79	11.54	0	39.4		-10	55
27185		45.6	11.39	0	39.4		-10	55
27205		45.26	11.39	0	39.4		-10	55
27225		45.08	11.39	0	39.4		-10	55
27245		45.01	11.39	0	39.4		-10	55
27265		44.81	11.39	0	39.4		-10	55
27285		44.51	11.39	0	39.4		-10	55
27305		44.25	11.39	0	39.4		-10	55
27310		44.25	11.39	0	39.4		-10	55
27325		44.09	11.39	0	39.4		-10	55
27345		44.07	11.39	0	39.4		-10	55
27365		43.76	11.39	0	39.4		-10	55
27370		43.76	11.39	0	39.4		-10	55
27385		43.78	11.39	0	39.4		-10	55
27405		43.5	11.39	0	39.4		-10	55
27425		43.35	11.39	0	39.4		-10	55
27430		43.35	11.39	0	39.4		-10	55
27445		43.28	11.39	0	39.4		-10	55
27465		43.09	11.39	0	39.4		-10	55
27485		42.91	11.39	0	39.4		-10	55
27495		42.91	11.39	0	39.4		-10	55
27505		42.47	11.39	0	39.4		-10	55
27525		42.6	11.39	0	39.4		-10	55
27545		42.35	11.39	0	39.4		-10	55
27560		42.35	11.39	0	39.4		-10	55
27565		42.06	11.39	0	39.4		-10	55
27585		42.03	11.39	0	39.4		-10	55
27605		41.83	11.39	0	39.4		-10	55
27620		41.83	11.39	0	39.4		-10	55
27625		41.62	11.39	0	39.4		-10	55
27645		41.32	11.39	0	39.4		-10	55
27665		41.3	11.39	0	39.4		-10	55
27680		41.3	11.39	0	39.4		-10	55
27685		41.09	11.39	0	39.4		-10	55
27705		40.97	11.39	0	39.4		-10	55
27725		40.88	11.39	0	39.4		-10	55
27745		40.77	11.45	0	39.4		-10	55
27765		40.6	11.45	0	39.4		-10	55
27785		40.5	11.45	0	39.4		-10	55
27805		40.39	11.45	0	39.4		-10	55
27825		40.23	11.45	0	39.4		-10	55
27845		40.11	11.45	0	39.4		-10	55
27865		40.07	11.45	0	39.4		-10	55
27870		40.07	11.45	0	39.4		-10	55
27885		39.88	11.45	0	39.4		-10	55
27905		39.76	11.45	0	39.4		-10	55
27925		39.87	11.45	0	39.4		-10	55
27930		39.87	11.45	0	39.4		-10	55
27945		39.74	11.45	0	39.4		-10	55
27965		39.72	11.45	0	39.4		-10	55
27985		39.63	11.45	0	39.4		-10	55
27995		39.63	11.45	0	39.4		-10	55
28005		39.53	11.45	0	39.4		-10	55
28025		39.48	11.45	0	39.4		-10	55
28045		39.45	11.45	0	39.4		-10	55
28055		39.45	11.45	0	39.4		-10	55
28065		39.51	11.45	0	39.4		-10	55
28085		39.38	11.45	0	39.4		-10	55
28105		39.43	11.45	0	39.4		-10	55
28120		39.43	11.45	0	39.4		-10	55
28125		39.29	11.45	0	39.4		-10	55
28145		39.42	11.45	0	39.4		-10	55
28165		39.38	11.45	0	39.4		-10	55
28180		39.38	11.45	0	39.4		-10	55
28185		39.56	11.45	0	39.4		-10	55
28205		39.57	11.45	0	39.4		-10	55
28225		39.5	11.45	0	39.4		-10	55
28245		39.55	11.54	0	39.4		-10	55
28265		39.63	11.54	0	39.4		-10	55
28285		39.7	11.54	0	39.4		-10	55
28305		39.87	11.54	0	39.4		-10	55
28325		39.8	11.54	0	39.4		-10	55
28345		40.14	11.54	0	39.4		-10	55
28365		40.05	11.54	0	39.4		-10	55
28370		40.05	11.54	0	39.4		-10	55
28385		40.17	11.54	0	39.4		-10	55
28405		40.39	11.54	0	39.4		-10	55
28425		40.53	11.54	0	39.4		-10	55
28430		40.53	11.54	0	39.4		-10	55
28445		40.69	11.54	0	39.4		-10	55
28465		40.89	11.54	0	39.4		-10	55
28485		40.91	11.54	0	39.4		-10	55
28495		40.91	11.54	0	39.4		-10	55
28505		41.04	11.54	0	39.4		-10	55
28525		41.24	11.54	0	39.4		-10	55
28545		41.47	11.54	0	39.4		-10	55
28555		41.47	11.54	0	39.4		-10	55
28565		41.8	11.54	0	39.4		-10	55
28585		41.88	11.54	0	39.4		-10	55
28605		42.22	11.54	0	39.4		-10	55
28615		42.22	11.54	0	39.4		-10	55
28625		42.29	11.54	0	39.4		-10	55
28645		42.57	11.54	0	39.4		-10	55
28665		42.66	11.54	0	39.4		-10	55
28680		42.66	11.54	0	39.4		-10	55
28685		43.11	11.54	0	39.4		-10	55
28705		43.2	11.54	0	39.4		-10	55
28725		43.29	11.54	0	39.4		-10	55
28745		43.62	11.65	0	39.4		-10	55
28765		43.77	11.65	0	39.4		-10	55
28785		43.97	11.65	0	39.4		-10	55
28805		44.13	11.65	0	39.4		-10	55
28825		44.36	11.65	0	39.4		-10	55
28845		44.59	11.65	0	39.4		-10	55
28865		44.85	11.65	0	39.4		-10	55
28870		44.85	11.65	0	39.4		-10	55
28885		45	11.65	0	39.4		-10	55
28905		45.25	11.65	0	39.4		-10	55
28925		45.38	11.65	0	39.4		-10	55
28930		45.38	11.65	0	39.4		-10	55
28945		45.59	11.65	0	39.4		-10	55
28965		45.74	11.65	0	39.4		-10	55
28985		45.88	11.65	0	39.4		-10	55
28990		45.88	11.65	0	39.4		-10	55
29005		46.19	11.65	0	39.4		-10	55
29025		46.44	11.65	0	39.4		-10	55
29045		46.58	11.65	0	39.4		-10	55
29055		46.58	11.65	0	39.4		-10	55
29065		46.7	11.65	0	39.4		-10	55
29085		46.96	11.65	0	39.4		-10	55
29105		47.16	11.65	0	39.4		-10	55
29115		47.16	11.65	0	39.4		-10	55
29125		47.27	11.65	0	39.4		-10	55
29145		47.57	11.65	0	39.4		-10	55
29165		47.73	11.65	0	39.4		-10	55
29180		47.73	11.65	0	39.4		-10	55
29185		47.66	11.65	0	39.4		-10	55
29205		47.69	11.65	0	39.4		-10	55
29225		48.28	11.65	0	39.4		-10	55
29240		48.28	11.65	0	39.4		-10	55
29245		48.23	11.65	0	39.4		-10	55
29265		48.18	11.65	0	39.4		-10	55
29285		48.49	11.65	0	39.4		-10	55
29305		48.58	11.49	0	39.4		-10	55
29325		48.67	11.49	0	39.4		-10	55
29345		48.77	11.49	0	39.4		-10	55
29365		49.07	11.49	0	39.4		-10	55
29385		49.17	11.49	0	39.4		-10	55
29405		49.16	11.49	0	39.4		-10	55
29425		49.19	11.49	0	39.4		-10	55
29430		49.19	11.49	0	39.4		-10	55
29445		49.15	11.49	0	39.4		-10	55
29465		49.29	11.49	0	39.4		-10	55
29485		49.31	11.49	0	39.4		-10	55
29490		49.31	11.49	0	39.4		-10	55
29505		49.44	11.49	0	39.4		-10	55
29525		49.33	11.49	0	39.4		-10	55
29545		49.26	11.49	0	39.4		-10	55
29555		49.26	11.49	0	39.4		-10	55
29565		49.39	11.49	0	39.4		-10	55
29585		49.29	11.49	0	39.4		-10	55
29605		49.34	11.49	0	39.4		-10	55
29615		49.34	11.49	0	39.4		-10	55
29625		49.38	11.49	0	39.4		-10	55
29645		49.11	11.49	0	39.4		-10	55
29665		49.27	11.49	0	39.4		-10	55
29680		49.27	11.49	0	39.4		-10	55
29685		49.24	11.49	0	39.4		-10	55
29705		48.86	11.49	0	39.4		-10	55
29725		48.9	11.49	0	39.4		-10	55
29740		48.9	11.49	0	39.4		-10	55
29745		48.86	11.49	0	39.4		-10	55
29765		48.57	11.49	0	39.4		-10	55
29785		48.5	11.49	0	39.4		-10	55
29805		48.44	11.64	0	39.4		-10	55
29825		48.22	11.64	0	39.4		-10	55
29845		48.08	11.64	0	39.4		-10	55
29865		47.86	11.64	0	39.4		-10	55
29885		47.74	11.64	0	39.4		-10	55
29905		47.51	11.64	0	39.4		-10	55
29925		47.26	11.64	0	39.4		-10	55
29930		47.26	11.64	0	39.4		-10	55
29945		47.04	11.64	0	39.4		-10	55
29965		47.1	11.64	0	39.4		-10	55
29985		46.74	11.64	0	39.4		-10	55
29990		46.74	11.64	0	39.4		-10	55
30005		46.58	11.64	0	39.4		-10	55
30025		46.43	11.64	0	39.4		-10	55
30045		45.99	11.64	0	39.4		-10	55
30055		45.99	11.64	0	39.4		-10	55
30065		45.79	11.64	0	39.4		-10	55
30085		45.57	11.64	0	39.4		-10	55
30105		45.4	11.64	0	39.4		-10	55
30115		45.4	11.64	0	39.4		-10	55
30125		45.31	11.64	0	39.4		-10	55
30145		45.17	11.64	0	39.4		-10	55
30165		44.69	11.64	0	39.4		-10	55
30180		44.69	11.64	0	39.4		-10	55
30185		44.63	11.64	0	39.4		-10	55
30205		44.23	11.64	0	39.4		-10	55
30225		44.29	11.64	0	39.4		-10	55
30240		44.29	11.64	0	39.4		-10	55
30245		44.08	11.64	0	39.4		-10	55
30265		43.9	11.64	0	39.4		-10	55
30285		43.7	11.64	0	39.4		-10	55
30300		43.7	11.64	0	39.4		-10	55
30305		43.59	11.64	0	39.4		-10	55
30325		43.37	11.64	0	39.4		-10	55
30345		43.35	11.64	0	39.4		-10	55
30365		43.04	11.62	0	39.4		-10	55
30385		42.83	11.62	0	39.4		-10	55
30405		42.72	11.62	0	39.4		-10	55
30425		42.47	11.62	0	39.4		-10	55
30445		42.44	11.62	0	39.4		-10	55
30465		42.12	11.62	0	39.4		-10	55
30485		41.92	11.62	0	39.4		-10	55
30490		41.92	11.62	0	39.4		-10	55
30505		41.8	11.62	0	39.4		-10	55
30525		41.61	11.62	0	39.4		-10	55
30545		41.45	11.62	0	39.4		-10	55
30550		41.45	11.62	0	39.4		-10	55
30565		41.57	11.62	0	39.4		-10	55
30585		41.11	11.62	0	39.4		-10	55
30605		41.03	11.62	0	39.4		-10	55
30615		41.03	11.62	0	39.4		-10	55
30625		40.81	11.62	0	39.4		-10	55
30645		40.73	11.62	0	39.4		-10	55
30665		40.58	11.62	0	39.4		-10	55
30675		40.58	11.62	0	39.4		-10	55
30685		40.35	11.62	0	39.4		-10	55
30705		40.24	11.62	0	39.4		-10	55
30725		40.21	11.62	0	39.4		-10	55
30740		40.21	11.62	0	39.4		-10	55
30745		40.07	11.62	0	39.4		-10	55
30765		40.07	11.62	0	39.4		-10	55
30785		40.16	11.62	0	39.4		-10	55
30800		40.16	11.62	0	39.4		-10	55
30805		39.89	11.62	0	39.4		-10	55
30825		39.75	11.62	0	39.4		-10	55
30845		39.88	11.62	0	39.4		-10	55
30865		39.77	11.59	0	39.4		-10	55
30885		39.66	11.59	0	39.4		-10	55
30905		39.49	11.59	0	39.4		-10	55
30925		39.49	11.59	0	39.4		-10	55
30945		39.48	11.59	0	39.4		-10	55
30965		39.54	11.59	0	39.4		-10	55
30985		39.53	11.59	0	39.4		-10	55
30990		39.53	11.59	0	39.4		-10	55
31005		39.42	11.59	0	39.4		-10	55
31025		39.4	11.59	0	39.4		-10	55
31045		39.44	11.59	0	39.4		-10	55
31050		39.44	11.59	0	39.4		-10	55
31065		39.51	11.59	0	39.4		-10	55
31085		39.42	11.59	0	39.4		-10	55
31105		39.37	11.59	0	39.4		-10	55
31115		39.37	11.59	0	39.4		-10	55
31125		39.36	11.59	0	39.4		-10	55
31145		39.64	11.59	0	39.4		-10	55
31165		39.73	11.59	0	39.4		-10	55
31175		39.73	11.59	0	39.4		-10	55
31185		39.72	11.59	0	39.4		-10	55
31205		39.75	11.59	0	39.4		-10	55
31225		39.96	11.59	0	39.4		-10	55
31240		39.96	11.59	0	39.4		-10	55
31245		40.07	11.59	0	39.4		-10	55
31265		40.39	11.59	0	39.4		-10	55
31285		40.29	11.59	0	39.4		-10	55
31300		40.29	11.59	0	39.4		-10	55
31305		40.59	11.59	0	39.4		-10	55
31325		40.51	11.59	0	39.4		-10	55
31345		40.88	11.59	0	39.4		-10	55
31365		40.97	11.69	0	39.4		-10	55
31385		41.07	11.69	0	39.4		-10	55
31405		41.22	11.69	0	39.4		-10	55
31425		41.46	11.69	0	39.4		-10	55
31445		41.71	11.69	0	39.4		-10	55
31465		41.88	11.69	0	39.4		-10	55
31485		42.07	11.69	0	39.4		-10	55
31490		42.07	11.69	0	39.4		-10	55
31505		42.03	11.69	0	39.4		-10	55
31525		42.3	11.69	0	39.4		-10	55
31545		42.73	11.69	0	39.4		-10	55
31550		42.73	11.69	0	39.4		-10	55
31565		42.78	11.69	0	39.4		-10	55
31585		43	11.69	0	39.4		-10	55
31605		43.29	11.69	0	39.4		-10	55
31610		43.29	11.69	0	39.4		-10	55
31625		43.45	11.69	0	39.4		-10	55
31645		43.66	11.69	0	39.4		-10	55
31665		43.88	11.69	0	39.4		-10	55
31675		43.88	11.69	0	39.4		-10	55
31685		43.91	11.69	0	39.4		-10	55
31705		44.19	11.69	0	39.4		-10	55
31725		44.52	11.69	0	39.4		-10	55
31735		44.52	11.69	0	39.4		-10	55
31745		44.78	11.69	0	39.4		-10	55
31765		44.85	11.69	0	39.4		-10	55
31785		45.08	11.69	0	39.4		-10	55
31800		45.08	11.69	0	39.4		-10	55
31805		45.44	11.69	0	39.4		-10	55
31825		45.45	11.69	0	39.4		-10	55
31845		45.74	11.69	0	39.4		-10	55
31865		45.9	11.55	0	39.4		-10	55
31885		46.1	11.55	0	39.4		-10	55
31905		46.26	11.55	0	39.4		-10	55
31925		46.45	11.55	0	39.4		-10	55
31945		46.66	11.55	0	39.4		-10	55
31965		46.83	11.55	0	39.4		-10	55
31985		47.12	11.55	0	39.4		-10	55
32005		47.21	11.55	0	39.4		-10	55
32025		47.57	11.55	0	39.4		-10	55
32045		47.52	11.55	0	39.4		-10	55
32050		47.52	11.55	0	39.4		-10	55
32065		47.67	11.55	0	39.4		-10	55
32085		47.81	11.55	0	39.4		-10	55
32105		48.07	11.55	0	39.4		-10	55
32110		48.07	11.55	0	39.4		-10	55
32125		48.3	11.55	0	39.4		-10	55
32145		48.4	11.55	0	39.4		-10	55
32165		48.39	11.55	0	39.4		-10	55
32175		48.39	11.55	0	39.4		-10	55
32185		48.63	11.55	0	39.4		-10	55
32205		48.79	11.55	0	39.4		-10	55
32225		48.99	11.55	0	39.4		-10	55
32235		48.99	11.55	0	39.4		-10	55
[truncated: 242 more rows]
