# Supplementary material for: Clinical identification of the stimulus intensity to measure temporal summation of second pain
Source: Sci Rep. 2022 Jul 28;12:12915. doi: 10.1038/s41598-022-17171-6 (PMC9334644; doi:10.1038/s41598-022-17171-6)
Supplement: Supplementary file 2 — Supplementary Information 2. [file 41598_2022_17171_MOESM2_ESM.zip › 73 PT1.xlsx]

## Sheet: Sheet1
Timestamp [msec]	Heater [C]	Tec [C]	Water [C]	COVAS	Baseline [C]	Events	LimiterMin [C]	LimiterMax [C]
25		40.56
30		40.56	10.6	0	40.4		-10	55
45		40.49	10.6	0	40.4		-10	55
65		40.52	10.6	0	40.4		-10	55
85		40.59	10.6	0	40.4		-10	55
95		40.59	10.6	0	40.4		-10	55
105		40.51	10.6	0	40.4		-10	55
125		40.66	10.6	0	40.4		-10	55
145		40.6	10.6	0	40.4		-10	55
150		40.6	10.6	0	40.4		-10	55
165		40.7	10.6	0	40.4		-10	55
185		40.6	10.6	0	40.4		-10	55
205		40.71	10.6	0	40.4		-10	55
215		40.71	10.6	0	40.4		-10	55
225		40.61	10.6	0	40.4		-10	55
245		40.63	10.6	0	40.4		-10	55
265		40.45	10.6	0	40.4		-10	55
275		40.45	10.6	0	40.4		-10	55
285		40.62	10.6	0	40.4		-10	55
305		40.44	10.6	0	40.4		-10	55
325		40.51	10.6	0	40.4		-10	55
340		40.51	10.6	0	40.4		-10	55
345		40.51	10.6	0	40.4		-10	55
365		40.55	10.6	0	40.4		-10	55
385		40.51	10.6	0	40.4		-10	55
400		40.51	10.6	0	40.4		-10	55
405		40.57	10.6	0	40.4		-10	55
425		40.42	10.6	0	40.4		-10	55
445		40.54	10.6	0	40.4		-10	55
465		40.39	10.6	0	40.4		-10	55
485		40.4	10.6	0	40.4		-10	55
505		40.56	10.6	0	40.4		-10	55
525		40.49	10.6	0	40.4		-10	55
545		40.24	10.6	0	40.4		-10	55
565		40.49	10.6	0	40.4		-10	55
585		40.52	10.56	0	40.4		-10	55
605		40.41	10.56	0	40.4		-10	55
625		40.49	10.56	0	40.4		-10	55
645		40.44	10.56	0	40.4		-10	55
650		40.44	10.56	0	40.4		-10	55
665		40.46	10.56	0	40.4		-10	55
685		40.38	10.56	0	40.4		-10	55
705		40.29	10.56	0	40.4		-10	55
710		40.29	10.56	0	40.4		-10	55
725		40.45	10.56	0	40.4		-10	55
745		40.4	10.56	0	40.4		-10	55
765		40.38	10.56	0	40.4		-10	55
775		40.38	10.56	0	40.4		-10	55
785		40.3	10.56	0	40.4		-10	55
805		40.46	10.56	0	40.4		-10	55
825		40.41	10.56	0	40.4		-10	55
835		40.41	10.56	0	40.4		-10	55
845		40.42	10.56	0	40.4		-10	55
865		40.47	10.56	0	40.4		-10	55
885		40.46	10.56	0	40.4		-10	55
900		40.46	10.56	0	40.4		-10	55
905		40.25	10.56	0	40.4		-10	55
925		40.38	10.56	0	40.4		-10	55
945		40.52	10.56	0	40.4		-10	55
960		40.52	10.56	0	40.4		-10	55
965		40.5	10.56	0	40.4		-10	55
985		40.59	10.56	0	40.4		-10	55
1005		40.47	10.56	0	40.4		-10	55
1025		40.34	10.56	0	40.4		-10	55
1045		40.37	10.56	0	40.4		-10	55
1065		40.4	10.56	0	40.4		-10	55
1085		40.43	10.63	0	40.4		-10	55
1105		40.51	10.63	0	40.4		-10	55
1125		40.55	10.63	0	40.4		-10	55
1145		40.5	10.63	0	40.4		-10	55
1150		40.5	10.63	0	40.4		-10	55
1165		40.64	10.63	0	40.4		-10	55
1185		40.49	10.63	0	40.4		-10	55
1205		40.36	10.63	0	40.4		-10	55
1210		40.36	10.63	0	40.4		-10	55
1225		40.42	10.63	0	40.4		-10	55
1245		40.47	10.63	0	40.4		-10	55
1265		40.4	10.63	0	40.4		-10	55
1275		40.4	10.63	0	40.4		-10	55
1285		40.26	10.63	0	40.4		-10	55
1305		40.31	10.63	0	40.4		-10	55
1325		40.53	10.63	0	40.4		-10	55
1335		40.53	10.63	0	40.4		-10	55
1345		40.46	10.63	0	40.4		-10	55
1365		40.55	10.63	0	40.4		-10	55
1385		40.57	10.63	0	40.4		-10	55
1400		40.57	10.63	0	40.4		-10	55
1405		40.54	10.63	0	40.4		-10	55
1425		40.49	10.63	0	40.4		-10	55
1445		40.4	10.63	0	40.4		-10	55
1460		40.4	10.63	0	40.4		-10	55
1465		40.38	10.63	0	40.4		-10	55
1485		40.51	10.63	0	40.4		-10	55
1505		40.4	10.63	0	40.4		-10	55
1525		40.39	10.63	0	40.4		-10	55
1545		40.37	10.63	0	40.4		-10	55
1565		40.36	10.63	0	40.4		-10	55
1585		40.39	10.48	0	40.4		-10	55
1605		40.4	10.48	0	40.4		-10	55
1625		40.51	10.48	0	40.4		-10	55
1645		40.43	10.48	0	40.4		-10	55
1650		40.43	10.48	0	40.4		-10	55
1665		40.4	10.48	0	40.4		-10	55
1685		40.5	10.48	0	40.4		-10	55
1705		40.45	10.48	0	40.4		-10	55
1710		40.45	10.48	0	40.4		-10	55
1725		40.31	10.48	0	40.4		-10	55
1745		40.4	10.48	0	40.4		-10	55
1765		40.48	10.48	0	40.4		-10	55
1775		40.48	10.48	0	40.4		-10	55
1785		40.55	10.48	0	40.4		-10	55
1805		40.49	10.48	0	40.4		-10	55
1825		40.41	10.48	0	40.4		-10	55
1835		40.41	10.48	0	40.4		-10	55
1845		40.32	10.48	0	40.4		-10	55
1865		40.39	10.48	0	40.4		-10	55
1885		40.44	10.48	0	40.4		-10	55
1895		40.44	10.48	0	40.4		-10	55
1905		40.36	10.48	0	40.4		-10	55
1925		40.43	10.48	0	40.4		-10	55
1945		40.46	10.48	0	40.4		-10	55
1960		40.46	10.48	0	40.4		-10	55
1965		40.42	10.48	0	40.4		-10	55
1985		40.38	10.48	0	40.4		-10	55
2005		40.35	10.48	0	40.4		-10	55
2020		40.35	10.48	0	40.4		-10	55
2025		40.5	10.48	0	40.4		-10	55
2045		40.39	10.48	0	40.4		-10	55
2065		40.65	10.48	0	40.4		-10	55
2085		40.38	10.54	0	40.4		-10	55
2105		40.29	10.54	0	40.4		-10	55
2125		40.4	10.54	0	40.4		-10	55
2145		40.48	10.54	0	40.4		-10	55
2165		40.35	10.54	0	40.4		-10	55
2185		40.32	10.54	0	40.4		-10	55
2205		40.42	10.54	0	40.4		-10	55
2210		40.42	10.54	0	40.4		-10	55
2225		40.39	10.54	0	40.4		-10	55
2245		40.35	10.54	0	40.4		-10	55
2265		40.47	10.54	0	40.4		-10	55
2275		40.47	10.54	0	40.4		-10	55
2285		40.53	10.54	0	40.4		-10	55
2305		40.42	10.54	0	40.4		-10	55
2325		40.25	10.54	0	40.4		-10	55
2335		40.25	10.54	0	40.4		-10	55
2345		40.29	10.54	0	40.4		-10	55
2365		40.47	10.54	0	40.4		-10	55
2385		40.49	10.54	0	40.4		-10	55
2395		40.49	10.54	0	40.4		-10	55
2405		40.41	10.54	0	40.4		-10	55
2425		40.35	10.54	0	40.4		-10	55
2445		40.41	10.54	0	40.4		-10	55
2460		40.41	10.54	0	40.4		-10	55
2465		40.29	10.54	0	40.4		-10	55
2485		40.32	10.54	0	40.4		-10	55
2505		40.28	10.54	0	40.4		-10	55
2520		40.28	10.54	0	40.4		-10	55
2525		40.22	10.54	0	40.4		-10	55
2545		40.46	10.54	0	40.4		-10	55
2565		40.43	10.54	0	40.4		-10	55
2585		40.48	10.44	0	40.4		-10	55
2605		40.38	10.44	0	40.4		-10	55
2625		40.42	10.44	0	40.4		-10	55
2645		40.65	10.44	0	40.4		-10	55
2665		40.54	10.44	0	40.4		-10	55
2685		40.48	10.44	0	40.4		-10	55
2705		40.49	10.44	0	40.4		-10	55
2710		40.49	10.44	0	40.4		-10	55
2725		40.41	10.44	0	40.4		-10	55
2745		40.52	10.44	0	40.4		-10	55
2765		40.52	10.44	0	40.4		-10	55
2770		40.52	10.44	0	40.4		-10	55
2785		40.54	10.44	0	40.4		-10	55
2805		40.5	10.44	0	40.4		-10	55
2825		40.41	10.44	0	40.4		-10	55
2835		40.41	10.44	0	40.4		-10	55
2845		40.48	10.44	0	40.4		-10	55
2865		40.41	10.44	0	40.4		-10	55
2885		40.55	10.44	0	40.4		-10	55
2895		40.55	10.44	0	40.4		-10	55
2905		40.47	10.44	0	40.4		-10	55
2925		40.33	10.44	0	40.4		-10	55
2945		40.42	10.44	0	40.4		-10	55
2960		40.42	10.44	0	40.4		-10	55
2965		40.43	10.44	0	40.4		-10	55
2985		40.51	10.44	0	40.4		-10	55
3005		40.52	10.44	0	40.4		-10	55
3020		40.52	10.44	0	40.4		-10	55
3025		40.32	10.44	0	40.4		-10	55
3045		40.42	10.44	0	40.4		-10	55
3065		40.37	10.44	0	40.4		-10	55
3085		40.46	10.54	0	40.4		-10	55
3105		40.31	10.54	0	40.4		-10	55
3125		40.42	10.54	0	40.4		-10	55
3145		40.54	10.54	0	40.4		-10	55
3165		40.48	10.54	0	40.4		-10	55
3185		40.41	10.54	0	40.4		-10	55
3205		40.4	10.54	0	40.4		-10	55
3210		40.4	10.54	0	40.4		-10	55
3225		40.36	10.54	0	40.4		-10	55
3245		40.43	10.54	0	40.4		-10	55
3265		40.47	10.54	0	40.4		-10	55
3270		40.47	10.54	0	40.4		-10	55
3285		40.38	10.54	0	40.4		-10	55
3305		40.47	10.54	0	40.4		-10	55
3325		40.29	10.54	0	40.4		-10	55
3330		40.29	10.54	0	40.4		-10	55
3345		40.39	10.54	0	40.4		-10	55
3365		40.5	10.54	0	40.4		-10	55
3385		40.31	10.54	0	40.4		-10	55
3395		40.31	10.54	0	40.4		-10	55
3405		40.37	10.54	0	40.4		-10	55
3425		40.38	10.54	0	40.4		-10	55
3445		40.34	10.54	0	40.4		-10	55
3460		40.34	10.54	0	40.4		-10	55
3465		40.38	10.54	0	40.4		-10	55
3485		40.49	10.54	0	40.4		-10	55
3505		40.28	10.54	0	40.4		-10	55
3520		40.28	10.54	0	40.4		-10	55
3525		40.56	10.54	0	40.4		-10	55
3545		40.38	10.54	0	40.4		-10	55
3565		40.41	10.54	0	40.4		-10	55
3580		40.41	10.54	0	40.4		-10	55
3585		40.27	10.54	0	40.4		-10	55
3605		40.32	10.54	0	40.4		-10	55
3625		40.36	10.54	0	40.4		-10	55
3645		40.22	10.48	0	40.4		-10	55
3665		40.35	10.48	0	40.4		-10	55
3685		40.39	10.48	0	40.4		-10	55
3705		40.27	10.48	0	40.4		-10	55
3725		40.32	10.48	0	40.4		-10	55
3745		40.36	10.48	0	40.4		-10	55
3765		40.44	10.48	0	40.4		-10	55
3770		40.44	10.48	0	40.4		-10	55
3785		40.42	10.48	0	40.4		-10	55
3805		40.37	10.48	0	40.4		-10	55
3825		40.42	10.48	0	40.4		-10	55
3830		40.42	10.48	0	40.4		-10	55
3845		40.42	10.48	0	40.4		-10	55
3865		40.48	10.48	0	40.4		-10	55
3885		40.39	10.48	0	40.4		-10	55
3895		40.39	10.48	0	40.4		-10	55
3905		40.47	10.48	0	40.4		-10	55
3925		40.46	10.48	0	40.4		-10	55
3945		40.46	10.48	0	40.4		-10	55
3955		40.46	10.48	0	40.4		-10	55
3965		40.47	10.48	0	40.4		-10	55
3985		40.46	10.48	0	40.4		-10	55
4005		40.27	10.48	0	40.4		-10	55
4020		40.27	10.48	0	40.4		-10	55
4025		40.4	10.48	0	40.4		-10	55
4045		40.41	10.48	0	40.4		-10	55
4065		40.47	10.48	0	40.4		-10	55
4080		40.47	10.48	0	40.4		-10	55
4085		40.31	10.48	0	40.4		-10	55
4105		40.41	10.48	0	40.4		-10	55
4125		40.39	10.48	0	40.4		-10	55
4145		40.47	10.24	0	40.4		-10	55
4165		40.37	10.24	0	40.4		-10	55
4185		40.51	10.24	0	40.4		-10	55
4205		40.35	10.24	0	40.4		-10	55
4225		40.4	10.24	0	40.4		-10	55
4245		40.44	10.24	0	40.4		-10	55
4265		40.42	10.24	0	40.4		-10	55
4270		40.42	10.24	0	40.4		-10	55
4285		40.54	10.24	0	40.4		-10	55
4305		40.37	10.24	0	40.4		-10	55
4325		40.47	10.24	0	40.4		-10	55
4330		40.47	10.24	0	40.4		-10	55
4345		40.39	10.24	0	40.4		-10	55
4365		40.36	10.24	0	40.4		-10	55
4385		40.54	10.24	0	40.4		-10	55
4395		40.54	10.24	0	40.4		-10	55
4405		40.39	10.24	0	40.4		-10	55
4425		40.36	10.24	0	40.4		-10	55
4445		40.41	10.24	0	40.4		-10	55
4455		40.41	10.24	0	40.4		-10	55
4465		40.44	10.24	0	40.4		-10	55
4485		40.35	10.24	0	40.4		-10	55
4505		40.38	10.24	0	40.4		-10	55
4520		40.38	10.24	0	40.4		-10	55
4525		40.33	10.24	0	40.4		-10	55
4545		40.5	10.24	0	40.4		-10	55
4565		40.48	10.24	0	40.4		-10	55
4580		40.48	10.24	0	40.4		-10	55
4585		40.38	10.24	0	40.4		-10	55
4605		40.34	10.24	0	40.4		-10	55
4625		40.51	10.24	0	40.4		-10	55
4640		40.51	10.24	0	40.4		-10	55
4645		40.29	10.24	0	40.4		-10	55
4665		40.34	10.24	0	40.4		-10	55
4685		40.37	10.24	0	40.4		-10	55
4705		40.41	10.48	0	40.4		-10	55
4725		40.39	10.48	0	40.4		-10	55
4745		40.42	10.48	0	40.4		-10	55
4765		40.34	10.48	0	40.4		-10	55
4770		40.34	10.48	0	40.4		-10	55
4785		40.39	10.48	0	40.4		-10	55
4805		40.35	10.48	0	40.4		-10	55
4825		40.32	10.48	0	40.4		-10	55
4830		40.32	10.48	0	40.4		-10	55
4845		40.44	10.48	0	40.4		-10	55
4865		40.4	10.48	0	40.4		-10	55
4885		40.28	10.48	0	40.4		-10	55
4890		40.28	10.48	0	40.4		-10	55
4905		40.53	10.48	0	40.4		-10	55
4925		40.48	10.48	0	40.4		-10	55
4945		40.42	10.48	0	40.4		-10	55
4955		40.42	10.48	0	40.4		-10	55
4965		40.51	10.48	0	40.4		-10	55
4985		40.49	10.48	0	40.4		-10	55
5005		40.32	10.48	0	40.4		-10	55
5015		40.32	10.48	0	40.4		-10	55
5025		40.45	10.48	0	40.4		-10	55
5045		40.48	10.48	0	40.4		-10	55
5065		40.57	10.48	0	40.4		-10	55
5080		40.57	10.48	0	40.4		-10	55
5085		40.35	10.48	0	40.4		-10	55
5105		40.71	10.48	0	40.4		-10	55
5125		40.41	10.48	0	40.4		-10	55
5140		40.41	10.48	0	40.4		-10	55
5145		40.42	10.48	0	40.4		-10	55
5165		40.46	10.48	0	40.4		-10	55
5185		40.43	10.48	0	40.4		-10	55
5205		40.42	10.24	0	40.4		-10	55
5225		40.48	10.24	0	40.4		-10	55
5245		40.52	10.24	0	40.4		-10	55
5265		40.67	10.24	0	40.4		-10	55
5285		40.72	10.24	0	40.4		-10	55
5305		40.68	10.24	0	40.4		-10	55
5325		40.98	10.24	0	40.4		-10	55
5330		40.98	10.24	0	40.4		-10	55
5345		40.93	10.24	0	40.4		-10	55
5365		41.21	10.24	0	40.4		-10	55
5385		41.09	10.24	0	40.4		-10	55
5390		41.09	10.24	0	40.4		-10	55
5405		41.31	10.24	0	40.4		-10	55
5425		41.48	10.24	0	40.4		-10	55
5445		41.6	10.24	0	40.4		-10	55
5455		41.6	10.24	0	40.4		-10	55
5465		41.79	10.24	0	40.4		-10	55
5485		42.01	10.24	0	40.4		-10	55
5505		42.43	10.24	0	40.4		-10	55
5515		42.43	10.24	0	40.4		-10	55
5525		42.34	10.24	0	40.4		-10	55
5545		42.54	10.24	0	40.4		-10	55
5565		42.67	10.24	0	40.4		-10	55
5580		42.67	10.24	0	40.4		-10	55
5585		42.83	10.24	0	40.4		-10	55
5605		43.02	10.24	0	40.4		-10	55
5625		43.19	10.24	0	40.4		-10	55
5640		43.19	10.24	0	40.4		-10	55
5645		43.29	10.24	0	40.4		-10	55
5665		43.6	10.24	0	40.4		-10	55
5685		43.5	10.24	0	40.4		-10	55
5705		43.68	10.34	0	40.4		-10	55
5725		43.93	10.34	0	40.4		-10	55
5745		44.21	10.34	0	40.4		-10	55
5765		44.26	10.34	0	40.4		-10	55
5785		44.62	10.34	0	40.4		-10	55
5805		44.89	10.34	0	40.4		-10	55
5825		44.78	10.34	0	40.4		-10	55
5830		44.78	10.34	0	40.4		-10	55
5845		45	10.34	0	40.4		-10	55
5865		45.04	10.34	0	40.4		-10	55
5885		45.26	10.34	0	40.4		-10	55
5890		45.26	10.34	0	40.4		-10	55
5905		45.57	10.34	0	40.4		-10	55
5925		45.85	10.34	0	40.4		-10	55
5945		45.89	10.34	0	40.4		-10	55
5955		45.89	10.34	0	40.4		-10	55
5965		46.17	10.34	0	40.4		-10	55
5985		46.19	10.34	0	40.4		-10	55
6005		46.39	10.34	0	40.4		-10	55
6015		46.39	10.34	0	40.4		-10	55
6025		46.45	10.34	0	40.4		-10	55
6045		46.74	10.34	0	40.4		-10	55
6065		46.64	10.34	0	40.4		-10	55
6080		46.64	10.34	0	40.4		-10	55
6085		46.95	10.34	0	40.4		-10	55
6105		47.09	10.34	0	40.4		-10	55
6125		47.3	10.34	0	40.4		-10	55
6140		47.3	10.34	0	40.4		-10	55
6145		47.42	10.34	0	40.4		-10	55
6165		47.34	10.34	0	40.4		-10	55
6185		47.62	10.34	0	40.4		-10	55
6205		47.86	10.31	0	40.4		-10	55
6225		48.1	10.31	0	40.4		-10	55
6245		48.15	10.31	0	40.4		-10	55
6265		48.26	10.31	0	40.4		-10	55
6285		48.49	10.31	0	40.4		-10	55
6305		48.34	10.31	0	40.4		-10	55
6325		48.68	10.31	0	40.4		-10	55
6345		48.81	10.31	0	40.4		-10	55
6365		48.92	10.31	0	40.4		-10	55
6385		49.04	10.31	0	40.4		-10	55
6390		49.04	10.31	0	40.4		-10	55
6405		49.32	10.31	0	40.4		-10	55
6425		49.25	10.31	0	40.4		-10	55
6445		49.31	10.31	0	40.4		-10	55
6450		49.31	10.31	0	40.4		-10	55
6465		49.46	10.31	0	40.4		-10	55
6485		49.69	10.31	0	40.4		-10	55
6505		49.8	10.31	0	40.4		-10	55
6515		49.8	10.31	0	40.4		-10	55
6525		49.97	10.31	0	40.4		-10	55
6545		49.95	10.31	0	40.4		-10	55
6565		50	10.31	0	40.4		-10	55
6575		50	10.31	0	40.4		-10	55
6585		50.13	10.31	0	40.4		-10	55
6605		50.19	10.31	0	40.4		-10	55
6625		50.25	10.31	0	40.4		-10	55
6640		50.25	10.31	0	40.4		-10	55
6645		50.41	10.31	0	40.4		-10	55
6665		50.44	10.31	0	40.4		-10	55
6685		50.29	10.31	0	40.4		-10	55
6700		50.29	10.31	0	40.4		-10	55
6705		50.56	10.31	0	40.4		-10	55
6725		50.51	10.31	0	40.4		-10	55
6745		50.55	10.31	0	40.4		-10	55
6765		50.55	10.38	0	40.4		-10	55
6785		50.61	10.38	0	40.4		-10	55
6805		50.48	10.38	0	40.4		-10	55
6825		50.45	10.38	0	40.4		-10	55
6845		50.54	10.38	0	40.4		-10	55
6865		50.43	10.38	0	40.4		-10	55
6885		50.22	10.38	0	40.4		-10	55
6890		50.22	10.38	0	40.4		-10	55
6905		50.25	10.38	0	40.4		-10	55
6925		50.27	10.38	0	40.4		-10	55
6945		50.01	10.38	0	40.4		-10	55
6950		50.01	10.38	0	40.4		-10	55
6965		49.78	10.38	0	40.4		-10	55
6985		49.84	10.38	0	40.4		-10	55
7005		49.52	10.38	0	40.4		-10	55
7015		49.52	10.38	0	40.4		-10	55
7025		49.42	10.38	0	40.4		-10	55
7045		49.19	10.38	0	40.4		-10	55
7065		48.84	10.38	0	40.4		-10	55
7075		48.84	10.38	0	40.4		-10	55
7085		48.71	10.38	0	40.4		-10	55
7105		48.44	10.38	0	40.4		-10	55
7125		48.29	10.38	0	40.4		-10	55
7140		48.29	10.38	0	40.4		-10	55
7145		48.03	10.38	0	40.4		-10	55
7165		47.95	10.38	0	40.4		-10	55
7185		47.44	10.38	0	40.4		-10	55
7200		47.44	10.38	0	40.4		-10	55
7205		47.23	10.38	0	40.4		-10	55
7225		47.06	10.38	0	40.4		-10	55
7245		47.01	10.38	0	40.4		-10	55
7265		46.63	10.33	0	40.4		-10	55
7285		46.38	10.33	0	40.4		-10	55
7305		46.29	10.33	0	40.4		-10	55
7325		46.07	10.33	0	40.4		-10	55
7345		45.61	10.33	0	40.4		-10	55
7365		45.48	10.33	0	40.4		-10	55
7385		45.23	10.33	0	40.4		-10	55
7390		45.23	10.33	0	40.4		-10	55
7405		45.07	10.33	0	40.4		-10	55
7425		44.93	10.33	0	40.4		-10	55
7445		44.74	10.33	0	40.4		-10	55
7450		44.74	10.33	0	40.4		-10	55
7465		44.7	10.33	0	40.4		-10	55
7485		44.33	10.33	0	40.4		-10	55
7505		44.31	10.33	0	40.4		-10	55
7510		44.31	10.33	0	40.4		-10	55
7525		44.08	10.33	0	40.4		-10	55
7545		43.96	10.33	0	40.4		-10	55
7565		43.72	10.33	0	40.4		-10	55
7575		43.72	10.33	0	40.4		-10	55
7585		43.46	10.33	0	40.4		-10	55
7605		43.24	10.33	0	40.4		-10	55
7625		43.32	10.33	0	40.4		-10	55
7635		43.32	10.33	0	40.4		-10	55
7645		43.14	10.33	0	40.4		-10	55
7665		42.93	10.33	0	40.4		-10	55
7685		42.73	10.33	0	40.4		-10	55
7700		42.73	10.33	0	40.4		-10	55
7705		42.57	10.33	0	40.4		-10	55
7725		42.53	10.33	0	40.4		-10	55
7745		42.32	10.33	0	40.4		-10	55
7760		42.32	10.33	0	40.4		-10	55
7765		42.23	10.33	0	40.4		-10	55
7785		41.9	10.33	0	40.4		-10	55
7805		41.78	10.33	0	40.4		-10	55
7825		41.61	10.31	0	40.4		-10	55
7845		41.5	10.31	0	40.4		-10	55
7865		41.33	10.31	0	40.4		-10	55
7885		41.31	10.31	0	40.4		-10	55
7905		41.33	10.31	0	40.4		-10	55
7925		41.17	10.31	0	40.4		-10	55
7945		41.06	10.31	0	40.4		-10	55
7950		41.06	10.31	0	40.4		-10	55
7965		40.96	10.31	0	40.4		-10	55
7985		40.87	10.31	0	40.4		-10	55
8005		40.84	10.31	0	40.4		-10	55
8010		40.84	10.31	0	40.4		-10	55
8025		40.76	10.31	0	40.4		-10	55
8045		40.67	10.31	0	40.4		-10	55
8065		40.72	10.31	0	40.4		-10	55
8075		40.72	10.31	0	40.4		-10	55
8085		40.76	10.31	0	40.4		-10	55
8105		40.68	10.31	0	40.4		-10	55
8125		40.68	10.31	0	40.4		-10	55
8135		40.68	10.31	0	40.4		-10	55
8145		40.68	10.31	0	40.4		-10	55
8165		40.57	10.31	0	40.4		-10	55
8185		40.64	10.31	0	40.4		-10	55
8200		40.64	10.31	0	40.4		-10	55
8205		40.63	10.31	0	40.4		-10	55
8225		40.59	10.31	0	40.4		-10	55
8245		40.59	10.31	0	40.4		-10	55
8260		40.59	10.31	0	40.4		-10	55
8265		40.63	10.31	0	40.4		-10	55
8285		40.58	10.31	0	40.4		-10	55
8305		40.7	10.31	0	40.4		-10	55
8325		40.81	10.24	0	40.4		-10	55
8345		40.76	10.24	0	40.4		-10	55
8365		40.86	10.24	0	40.4		-10	55
8385		40.88	10.24	0	40.4		-10	55
8405		41.17	10.24	0	40.4		-10	55
8425		41.03	10.24	0	40.4		-10	55
8445		41.27	10.24	0	40.4		-10	55
8450		41.27	10.24	0	40.4		-10	55
8465		41.49	10.24	0	40.4		-10	55
8485		41.63	10.24	0	40.4		-10	55
8505		41.73	10.24	0	40.4		-10	55
8510		41.73	10.24	0	40.4		-10	55
8525		41.95	10.24	0	40.4		-10	55
8545		42.07	10.24	0	40.4		-10	55
8565		42.17	10.24	0	40.4		-10	55
8575		42.17	10.24	0	40.4		-10	55
8585		42.38	10.24	0	40.4		-10	55
8605		42.64	10.24	0	40.4		-10	55
8625		42.83	10.24	0	40.4		-10	55
8635		42.83	10.24	0	40.4		-10	55
8645		42.89	10.24	0	40.4		-10	55
8665		43.06	10.24	0	40.4		-10	55
8685		43.31	10.24	0	40.4		-10	55
8700		43.31	10.24	0	40.4		-10	55
8705		43.64	10.24	0	40.4		-10	55
8725		43.69	10.24	0	40.4		-10	55
8745		43.86	10.24	0	40.4		-10	55
8760		43.86	10.24	0	40.4		-10	55
8765		44.12	10.24	0	40.4		-10	55
8785		44.19	10.24	0	40.4		-10	55
8805		44.6	10.24	0	40.4		-10	55
8820		44.6	10.24	0	40.4		-10	55
8825		44.63	10.24	0	40.4		-10	55
8845		44.85	10.24	0	40.4		-10	55
8865		45.11	10.24	0	40.4		-10	55
8885		45.26	10.41	0	40.4		-10	55
8905		45.52	10.41	0	40.4		-10	55
8925		45.66	10.41	0	40.4		-10	55
8945		45.83	10.41	0	40.4		-10	55
8965		45.99	10.41	0	40.4		-10	55
8985		46.08	10.41	0	40.4		-10	55
9005		46.35	10.41	0	40.4		-10	55
9010		46.35	10.41	0	40.4		-10	55
9025		46.59	10.41	0	40.4		-10	55
9045		46.78	10.41	0	40.4		-10	55
9065		46.8	10.41	0	40.4		-10	55
9070		46.8	10.41	0	40.4		-10	55
9085		47.17	10.41	0	40.4		-10	55
9105		47.27	10.41	0	40.4		-10	55
9125		47.35	10.41	0	40.4		-10	55
9135		47.35	10.41	0	40.4		-10	55
9145		47.7	10.41	0	40.4		-10	55
9165		47.67	10.41	0	40.4		-10	55
9185		47.99	10.41	0	40.4		-10	55
9200		47.99	10.41	0	40.4		-10	55
9205		48	10.41	0	40.4		-10	55
9225		48.3	10.41	0	40.4		-10	55
9245		48.4	10.41	0	40.4		-10	55
9260		48.4	10.41	0	40.4		-10	55
9265		48.48	10.41	0	40.4		-10	55
9285		48.66	10.41	0	40.4		-10	55
9305		49	10.41	0	40.4		-10	55
9320		49	10.41	0	40.4		-10	55
9325		48.97	10.41	0	40.4		-10	55
9345		49.19	10.41	0	40.4		-10	55
9365		49.39	10.41	0	40.4		-10	55
9385		49.35	10.17	0	40.4		-10	55
9405		49.68	10.17	0	40.4		-10	55
9425		49.83	10.17	0	40.4		-10	55
9445		49.88	10.17	0	40.4		-10	55
9465		50.17	10.17	0	40.4		-10	55
9485		50.07	10.17	0	40.4		-10	55
9505		50.08	10.17	0	40.4		-10	55
9510		50.08	10.17	0	40.4		-10	55
9525		50.33	10.17	0	40.4		-10	55
9545		50.4	10.17	0	40.4		-10	55
9565		50.36	10.17	0	40.4		-10	55
9570		50.36	10.17	0	40.4		-10	55
9585		50.33	10.17	0	40.4		-10	55
9605		50.58	10.17	0	40.4		-10	55
9625		50.67	10.17	0	40.4		-10	55
9635		50.67	10.17	0	40.4		-10	55
9645		50.79	10.17	0	40.4		-10	55
9665		50.58	10.17	0	40.4		-10	55
9685		50.71	10.17	0	40.4		-10	55
9695		50.71	10.17	0	40.4		-10	55
9705		50.54	10.17	0	40.4		-10	55
9725		50.64	10.17	0	40.4		-10	55
9745		50.55	10.17	0	40.4		-10	55
9760		50.55	10.17	0	40.4		-10	55
9765		50.51	10.17	0	40.4		-10	55
9785		50.45	10.17	0	40.4		-10	55
9805		50.37	10.17	0	40.4		-10	55
9820		50.37	10.17	0	40.4		-10	55
9825		50.28	10.17	0	40.4		-10	55
9845		50.15	10.17	0	40.4		-10	55
9865		49.91	10.17	0	40.4		-10	55
9885		49.76	10.38	0	40.4		-10	55
9905		49.7	10.38	0	40.4		-10	55
9925		49.33	10.38	0	40.4		-10	55
9945		49.16	10.38	0	40.4		-10	55
9965		48.94	10.38	0	40.4		-10	55
9985		48.85	10.38	0	40.4		-10	55
10005		48.54	10.38	0	40.4		-10	55
10010		48.54	10.38	0	40.4		-10	55
10025		48.19	10.38	0	40.4		-10	55
10045		47.95	10.38	0	40.4		-10	55
10065		47.94	10.38	0	40.4		-10	55
10070		47.94	10.38	0	40.4		-10	55
10085		47.52	10.38	0	40.4		-10	55
10105		47.3	10.38	0	40.4		-10	55
10125		47.21	10.38	0	40.4		-10	55
10130		47.21	10.38	0	40.4		-10	55
10145		46.94	10.38	0	40.4		-10	55
10165		46.51	10.38	0	40.4		-10	55
10185		46.29	10.38	0	40.4		-10	55
10195		46.29	10.38	0	40.4		-10	55
10205		46.22	10.38	0	40.4		-10	55
10225		45.86	10.38	0	40.4		-10	55
10245		45.74	10.38	0	40.4		-10	55
10255		45.74	10.38	0	40.4		-10	55
10265		45.38	10.38	0	40.4		-10	55
10285		45.34	10.38	0	40.4		-10	55
10305		45.17	10.38	0	40.4		-10	55
10320		45.17	10.38	0	40.4		-10	55
10325		44.94	10.38	0	40.4		-10	55
10345		44.82	10.38	0	40.4		-10	55
10365		44.54	10.38	0	40.4		-10	55
10385		44.45	10.38	0	40.4		-10	55
10405		44.19	10.38	0	40.4		-10	55
10425		43.9	10.38	0	40.4		-10	55
10445		43.83	10.38	0	40.4		-10	55
10465		43.77	10.38	0	40.4		-10	55
10485		43.65	10.38	0	40.4		-10	55
10505		43.36	10.38	0	40.4		-10	55
10525		43.36	10.38	0	40.4		-10	55
10545		43	10.38	0	40.4		-10	55
10565		42.98	10.38	0	40.4		-10	55
10570		42.98	10.38	0	40.4		-10	55
10585		42.88	10.38	0	40.4		-10	55
10605		42.68	10.38	0	40.4		-10	55
10625		42.54	10.38	0	40.4		-10	55
10630		42.54	10.38	0	40.4		-10	55
10645		42.2	10.38	0	40.4		-10	55
10665		42.08	10.38	0	40.4		-10	55
10685		41.97	10.38	0	40.4		-10	55
10695		41.97	10.38	0	40.4		-10	55
10705		41.95	10.38	0	40.4		-10	55
10725		41.7	10.38	0	40.4		-10	55
10745		41.61	10.38	0	40.4		-10	55
10755		41.61	10.38	0	40.4		-10	55
10765		41.35	10.38	0	40.4		-10	55
10785		41.45	10.38	0	40.4		-10	55
10805		41.25	10.38	0	40.4		-10	55
10820		41.25	10.38	0	40.4		-10	55
10825		41.18	10.38	0	40.4		-10	55
10845		41.04	10.38	0	40.4		-10	55
10865		40.91	10.38	0	40.4		-10	55
10880		40.91	10.38	0	40.4		-10	55
10885		40.99	10.38	0	40.4		-10	55
10905		40.87	10.38	0	40.4		-10	55
10925		40.88	10.38	0	40.4		-10	55
10945		40.78	10.44	0	40.4		-10	55
10965		40.64	10.44	0	40.4		-10	55
10985		40.72	10.44	0	40.4		-10	55
11005		40.85	10.44	0	40.4		-10	55
11025		40.64	10.44	0	40.4		-10	55
11045		40.69	10.44	0	40.4		-10	55
11065		40.71	10.44	0	40.4		-10	55
11070		40.71	10.44	0	40.4		-10	55
11085		40.6	10.44	0	40.4		-10	55
11105		40.66	10.44	0	40.4		-10	55
11125		40.77	10.44	0	40.4		-10	55
11130		40.77	10.44	0	40.4		-10	55
11145		40.68	10.44	0	40.4		-10	55
11165		40.56	10.44	0	40.4		-10	55
11185		40.59	10.44	0	40.4		-10	55
11195		40.59	10.44	0	40.4		-10	55
11205		40.77	10.44	0	40.4		-10	55
11225		40.65	10.44	0	40.4		-10	55
11245		40.76	10.44	0	40.4		-10	55
11255		40.76	10.44	0	40.4		-10	55
11265		40.59	10.44	0	40.4		-10	55
11285		40.77	10.44	0	40.4		-10	55
11305		40.62	10.44	0	40.4		-10	55
11320		40.62	10.44	0	40.4		-10	55
11325		40.67	10.44	0	40.4		-10	55
11345		40.66	10.44	0	40.4		-10	55
11365		40.62	10.44	0	40.4		-10	55
11380		40.62	10.44	0	40.4		-10	55
11385		40.56	10.44	0	40.4		-10	55
11405		40.72	10.44	0	40.4		-10	55
11425		40.67	10.44	0	40.4		-10	55
11440		40.67	10.44	0	40.4		-10	55
11445		40.67	10.44	0	40.4		-10	55
11465		40.66	10.44	0	40.4		-10	55
11485		40.65	10.44	0	40.4		-10	55
11505		40.65	10.36	0	40.4		-10	55
11525		40.51	10.36	0	40.4		-10	55
11545		40.57	10.36	0	40.4		-10	55
11565		40.57	10.36	0	40.4		-10	55
11570		40.57	10.36	0	40.4		-10	55
11585		40.51	10.36	0	40.4		-10	55
11605		40.39	10.36	0	40.4		-10	55
11625		40.54	10.36	0	40.4		-10	55
11630		40.54	10.36	0	40.4		-10	55
11645		40.48	10.36	0	40.4		-10	55
11665		40.57	10.36	0	40.4		-10	55
11685		40.6	10.36	0	40.4		-10	55
11695		40.6	10.36	0	40.4		-10	55
11705		40.56	10.36	0	40.4		-10	55
11725		40.6	10.36	0	40.4		-10	55
11745		40.49	10.36	0	40.4		-10	55
11755		40.49	10.36	0	40.4		-10	55
11765		40.61	10.36	0	40.4		-10	55
11785		40.57	10.36	0	40.4		-10	55
11805		40.5	10.36	0	40.4		-10	55
11815		40.5	10.36	0	40.4		-10	55
11825		40.73	10.36	0	40.4		-10	55
11845		40.73	10.36	0	40.4		-10	55
11865		40.77	10.36	0	40.4		-10	55
11880		40.77	10.36	0	40.4		-10	55
11885		40.84	10.36	0	40.4		-10	55
11905		40.95	10.36	0	40.4		-10	55
11925		40.99	10.36	0	40.4		-10	55
11940		40.99	10.36	0	40.4		-10	55
11945		41.02	10.36	0	40.4		-10	55
11965		41.14	10.36	0	40.4		-10	55
11985		41.47	10.36	0	40.4		-10	55
12005		41.55	10.49	0	40.4		-10	55
12025		41.7	10.49	0	40.4		-10	55
12045		41.85	10.49	0	40.4		-10	55
12065		42.05	10.49	0	40.4		-10	55
12085		42.26	10.49	0	40.4		-10	55
12105		42.37	10.49	0	40.4		-10	55
12125		42.61	10.49	0	40.4		-10	55
12130		42.61	10.49	0	40.4		-10	55
12145		42.7	10.49	0	40.4		-10	55
12165		43.12	10.49	0	40.4		-10	55
12185		43.24	10.49	0	40.4		-10	55
12190		43.24	10.49	0	40.4		-10	55
12205		43.43	10.49	0	40.4		-10	55
12225		43.54	10.49	0	40.4		-10	55
12245		43.7	10.49	0	40.4		-10	55
12255		43.7	10.49	0	40.4		-10	55
12265		43.89	10.49	0	40.4		-10	55
12285		44.13	10.49	0	40.4		-10	55
12305		44.4	10.49	0	40.4		-10	55
12315		44.4	10.49	0	40.4		-10	55
12325		44.52	10.49	0	40.4		-10	55
12345		44.75	10.49	0	40.4		-10	55
12365		44.87	10.49	0	40.4		-10	55
12380		44.87	10.49	0	40.4		-10	55
12385		45.1	10.49	0	40.4		-10	55
12405		45.32	10.49	0	40.4		-10	55
12425		45.35	10.49	0	40.4		-10	55
12440		45.35	10.49	0	40.4		-10	55
12445		45.6	10.49	0	40.4		-10	55
12465		45.88	10.49	0	40.4		-10	55
12485		46.13	10.49	0	40.4		-10	55
12505		46.39	10.56	0	40.4		-10	55
12525		46.39	10.56	0	40.4		-10	55
12545		46.54	10.56	0	40.4		-10	55
12565		46.68	10.56	0	40.4		-10	55
12585		46.91	10.56	0	40.4		-10	55
12605		47.1	10.56	0	40.4		-10	55
12625		47.26	10.56	0	40.4		-10	55
12630		47.26	10.56	0	40.4		-10	55
12645		47.51	10.56	0	40.4		-10	55
12665		47.71	10.56	0	40.4		-10	55
12685		47.88	10.56	0	40.4		-10	55
12690		47.88	10.56	0	40.4		-10	55
12705		47.92	10.56	0	40.4		-10	55
12725		47.99	10.56	0	40.4		-10	55
12745		48.17	10.56	0	40.4		-10	55
12755		48.17	10.56	0	40.4		-10	55
12765		48.27	10.56	0	40.4		-10	55
12785		48.4	10.56	0	40.4		-10	55
12805		48.66	10.56	0	40.4		-10	55
12815		48.66	10.56	0	40.4		-10	55
12825		49.05	10.56	0	40.4		-10	55
12845		48.98	10.56	0	40.4		-10	55
12865		49.12	10.56	0	40.4		-10	55
12880		49.12	10.56	0	40.4		-10	55
12885		49.27	10.56	0	40.4		-10	55
12905		49.45	10.56	0	40.4		-10	55
12925		49.73	10.56	0	40.4		-10	55
12940		49.73	10.56	0	40.4		-10	55
12945		49.56	10.56	0	40.4		-10	55
12965		49.83	10.56	0	40.4		-10	55
12985		49.85	10.56	0	40.4		-10	55
13005		49.93	10.53	0	40.4		-10	55
13025		49.93	10.53	0	40.4		-10	55
13045		49.98	10.53	0	40.4		-10	55
13065		50.1	10.53	0	40.4		-10	55
13085		50.11	10.53	0	40.4		-10	55
13105		50.06	10.53	0	40.4		-10	55
13125		50.23	10.53	0	40.4		-10	55
13145		50.44	10.53	0	40.4		-10	55
13165		50.18	10.53	0	40.4		-10	55
13185		50.26	10.53	0	40.4		-10	55
13190		50.26	10.53	0	40.4		-10	55
13205		50.13	10.53	0	40.4		-10	55
13225		50.39	10.53	0	40.4		-10	55
13245		50.3	10.53	0	40.4		-10	55
13250		50.3	10.53	0	40.4		-10	55
13265		50.32	10.53	0	40.4		-10	55
13285		50.22	10.53	0	40.4		-10	55
13305		50.41	10.53	0	40.4		-10	55
13315		50.41	10.53	0	40.4		-10	55
13325		50.14	10.53	0	40.4		-10	55
13345		50.17	10.53	0	40.4		-10	55
13365		50.03	10.53	0	40.4		-10	55
13375		50.03	10.53	0	40.4		-10	55
13385		50	10.53	0	40.4		-10	55
13405		50.02	10.53	0	40.4		-10	55
13425		49.77	10.53	0	40.4		-10	55
13440		49.77	10.53	0	40.4		-10	55
13445		49.69	10.53	0	40.4		-10	55
13465		49.48	10.53	0	40.4		-10	55
13485		49.56	10.53	0	40.4		-10	55
13500		49.56	10.53	0	40.4		-10	55
13505		49.31	10.53	0	40.4		-10	55
13525		48.99	10.53	0	40.4		-10	55
13545		48.77	10.53	0	40.4		-10	55
13565		48.65	10.76	0	40.4		-10	55
13585		48.57	10.76	0	40.4		-10	55
13605		48.18	10.76	0	40.4		-10	55
13625		48.07	10.76	0	40.4		-10	55
13645		47.75	10.76	0	40.4		-10	55
13665		47.66	10.76	0	40.4		-10	55
13685		47.36	10.76	0	40.4		-10	55
13690		47.36	10.76	0	40.4		-10	55
13705		47.18	10.76	0	40.4		-10	55
13725		46.95	10.76	0	40.4		-10	55
13745		46.77	10.76	0	40.4		-10	55
13750		46.77	10.76	0	40.4		-10	55
13765		46.54	10.76	0	40.4		-10	55
13785		46.28	10.76	0	40.4		-10	55
13805		46.25	10.76	0	40.4		-10	55
13815		46.25	10.76	0	40.4		-10	55
13825		45.95	10.76	0	40.4		-10	55
13845		45.63	10.76	0	40.4		-10	55
13865		45.36	10.76	0	40.4		-10	55
13875		45.36	10.76	0	40.4		-10	55
13885		45.45	10.76	0	40.4		-10	55
13905		45.21	10.76	0	40.4		-10	55
13925		44.9	10.76	0	40.4		-10	55
13940		44.9	10.76	0	40.4		-10	55
13945		44.72	10.76	0	40.4		-10	55
13965		44.32	10.76	0	40.4		-10	55
13985		44.43	10.76	0	40.4		-10	55
14000		44.43	10.76	0	40.4		-10	55
14005		44.29	10.76	0	40.4		-10	55
14025		44.01	10.76	0	40.4		-10	55
14045		43.66	10.76	0	40.4		-10	55
14065		43.65	10.63	0	40.4		-10	55
14085		43.59	10.63	0	40.4		-10	55
14105		43.27	10.63	0	40.4		-10	55
14125		43.22	10.63	0	40.4		-10	55
14145		43.13	10.63	0	40.4		-10	55
14165		42.85	10.63	0	40.4		-10	55
14185		42.66	10.63	0	40.4		-10	55
14190		42.66	10.63	0	40.4		-10	55
14205		42.66	10.63	0	40.4		-10	55
14225		42.36	10.63	0	40.4		-10	55
14245		42.32	10.63	0	40.4		-10	55
14250		42.32	10.63	0	40.4		-10	55
14265		42.15	10.63	0	40.4		-10	55
14285		41.91	10.63	0	40.4		-10	55
14305		41.79	10.63	0	40.4		-10	55
14315		41.79	10.63	0	40.4		-10	55
14325		41.64	10.63	0	40.4		-10	55
14345		41.37	10.63	0	40.4		-10	55
14365		41.34	10.63	0	40.4		-10	55
14375		41.34	10.63	0	40.4		-10	55
14385		41.3	10.63	0	40.4		-10	55
14405		41.12	10.63	0	40.4		-10	55
14425		40.93	10.63	0	40.4		-10	55
14435		40.93	10.63	0	40.4		-10	55
14445		40.91	10.63	0	40.4		-10	55
14465		40.85	10.63	0	40.4		-10	55
14485		40.74	10.63	0	40.4		-10	55
14500		40.74	10.63	0	40.4		-10	55
14505		40.72	10.63	0	40.4		-10	55
14525		40.64	10.63	0	40.4		-10	55
14545		40.64	10.63	0	40.4		-10	55
14560		40.64	10.63	0	40.4		-10	55
14565		40.59	10.63	0	40.4		-10	55
14585		40.54	10.63	0	40.4		-10	55
14605		40.48	10.63	0	40.4		-10	55
14625		40.58	10.83	0	40.4		-10	55
14645		40.5	10.83	0	40.4		-10	55
14665		40.47	10.83	0	40.4		-10	55
14685		40.6	10.83	0	40.4		-10	55
14705		40.52	10.83	0	40.4		-10	55
14725		40.5	10.83	0	40.4		-10	55
14745		40.49	10.83	0	40.4		-10	55
14750		40.49	10.83	0	40.4		-10	55
14765		40.45	10.83	0	40.4		-10	55
14785		40.6	10.83	0	40.4		-10	55
14805		40.59	10.83	0	40.4		-10	55
14810		40.59	10.83	0	40.4		-10	55
14825		40.59	10.83	0	40.4		-10	55
14845		40.74	10.83	0	40.4		-10	55
14865		40.73	10.83	0	40.4		-10	55
14875		40.73	10.83	0	40.4		-10	55
14885		40.81	10.83	0	40.4		-10	55
14905		40.82	10.83	0	40.4		-10	55
14925		41.02	10.83	0	40.4		-10	55
14935		41.02	10.83	0	40.4		-10	55
14945		41.26	10.83	0	40.4		-10	55
14965		41.36	10.83	0	40.4		-10	55
14985		41.41	10.83	0	40.4		-10	55
15000		41.41	10.83	0	40.4		-10	55
15005		41.7	10.83	0	40.4		-10	55
15025		41.68	10.83	0	40.4		-10	55
15045		41.82	10.83	0	40.4		-10	55
15060		41.82	10.83	0	40.4		-10	55
15065		42.24	10.83	0	40.4		-10	55
15085		42.28	10.83	0	40.4		-10	55
15105		42.29	10.83	0	40.4		-10	55
15125		42.58	10.74	0	40.4		-10	55
15145		42.82	10.74	0	40.4		-10	55
15165		42.94	10.74	0	40.4		-10	55
15185		43.26	10.74	0	40.4		-10	55
15205		43.45	10.74	0	40.4		-10	55
15225		43.64	10.74	0	40.4		-10	55
15245		43.68	10.74	0	40.4		-10	55
15250		43.68	10.74	0	40.4		-10	55
15265		44	10.74	0	40.4		-10	55
15285		44.32	10.74	0	40.4		-10	55
15305		44.31	10.74	0	40.4		-10	55
15310		44.31	10.74	0	40.4		-10	55
15325		44.73	10.74	0	40.4		-10	55
15345		44.92	10.74	0	40.4		-10	55
15365		44.92	10.74	0	40.4		-10	55
15375		44.92	10.74	0	40.4		-10	55
15385		45.15	10.74	0	40.4		-10	55
15405		45.42	10.74	0	40.4		-10	55
15425		45.61	10.74	0	40.4		-10	55
15435		45.61	10.74	0	40.4		-10	55
15445		45.77	10.74	0	40.4		-10	55
15465		46.02	10.74	0	40.4		-10	55
15485		46.16	10.74	0	40.4		-10	55
15500		46.16	10.74	0	40.4		-10	55
15505		46.28	10.74	0	40.4		-10	55
15525		46.56	10.74	0	40.4		-10	55
15545		46.75	10.74	0	40.4		-10	55
15560		46.75	10.74	0	40.4		-10	55
15565		47.09	10.74	0	40.4		-10	55
15585		47.12	10.74	0	40.4		-10	55
15605		47.26	10.74	0	40.4		-10	55
15625		47.45	10.54	0	40.4		-10	55
15645		47.48	10.54	0	40.4		-10	55
15665		47.87	10.54	0	40.4		-10	55
15685		48.06	10.54	0	40.4		-10	55
15705		48.14	10.54	0	40.4		-10	55
15725		48.37	10.54	0	40.4		-10	55
15745		48.4	10.54	0	40.4		-10	55
15765		48.71	10.54	0	40.4		-10	55
15785		48.83	10.54	0	40.4		-10	55
15805		49.15	10.54	0	40.4		-10	55
15810		49.15	10.54	0	40.4		-10	55
15825		49.07	10.54	0	40.4		-10	55
15845		49.19	10.54	0	40.4		-10	55
15865		49.51	10.54	0	40.4		-10	55
15875		49.51	10.54	0	40.4		-10	55
15885		49.49	10.54	0	40.4		-10	55
15905		49.65	10.54	0	40.4		-10	55
15925		49.65	10.54	0	40.4		-10	55
15935		49.65	10.54	0	40.4		-10	55
15945		49.79	10.54	0	40.4		-10	55
15965		50.03	10.54	0	40.4		-10	55
15985		49.96	10.54	0	40.4		-10	55
16000		49.96	10.54	0	40.4		-10	55
16005		50.03	10.54	0	40.4		-10	55
16025		50.01	10.54	0	40.4		-10	55
16045		50.4	10.54	0	40.4		-10	55
16060		50.4	10.54	0	40.4		-10	55
16065		50.13	10.54	0	40.4		-10	55
16085		50.27	10.54	0	40.4		-10	55
16105		50.37	10.54	0	40.4		-10	55
16120		50.37	10.54	0	40.4		-10	55
16125		50.45	10.54	0	40.4		-10	55
16145		50.31	10.54	0	40.4		-10	55
16165		50.18	10.54	0	40.4		-10	55
16185		50.36	10.84	0	40.4		-10	55
16205		50.13	10.84	0	40.4		-10	55
16225		50.36	10.84	0	40.4		-10	55
16245		50.2	10.84	0	40.4		-10	55
16265		50.1	10.84	0	40.4		-10	55
16285		50.18	10.84	0	40.4		-10	55
16305		50.02	10.84	0	40.4		-10	55
16310		50.02	10.84	0	40.4		-10	55
16325		49.99	10.84	0	40.4		-10	55
16345		49.77	10.84	0	40.4		-10	55
16365		49.92	10.84	0	40.4		-10	55
16370		49.92	10.84	0	40.4		-10	55
16385		49.59	10.84	0	40.4		-10	55
16405		49.66	10.84	0	40.4		-10	55
16425		49.06	10.84	0	40.4		-10	55
16435		49.06	10.84	0	40.4		-10	55
16445		49.02	10.84	0	40.4		-10	55
16465		48.77	10.84	0	40.4		-10	55
16485		48.53	10.84	0	40.4		-10	55
16495		48.53	10.84	0	40.4		-10	55
16505		48.23	10.84	0	40.4		-10	55
16525		48.13	10.84	0	40.4		-10	55
16545		48.07	10.84	0	40.4		-10	55
16560		48.07	10.84	0	40.4		-10	55
16565		47.67	10.84	0	40.4		-10	55
16585		47.52	10.84	0	40.4		-10	55
16605		47.39	10.84	0	40.4		-10	55
16620		47.39	10.84	0	40.4		-10	55
16625		47.01	10.84	0	40.4		-10	55
16645		46.7	10.84	0	40.4		-10	55
16665		46.48	10.84	0	40.4		-10	55
16685		46.4	10.84	0	40.4		-10	55
16705		46.16	10.84	0	40.4		-10	55
16725		45.93	10.84	0	40.4		-10	55
16745		45.78	10.84	0	40.4		-10	55
16765		45.55	10.84	0	40.4		-10	55
16785		45.43	10.84	0	40.4		-10	55
16805		45.02	10.84	0	40.4		-10	55
16810		45.02	10.84	0	40.4		-10	55
16825		44.95	10.84	0	40.4		-10	55
16845		44.63	10.84	0	40.4		-10	55
16865		44.62	10.84	0	40.4		-10	55
16870		44.62	10.84	0	40.4		-10	55
16885		44.38	10.84	0	40.4		-10	55
16905		44.23	10.84	0	40.4		-10	55
16925		44.13	10.84	0	40.4		-10	55
16935		44.13	10.84	0	40.4		-10	55
16945		43.84	10.84	0	40.4		-10	55
16965		43.71	10.84	0	40.4		-10	55
16985		43.7	10.84	0	40.4		-10	55
16995		43.7	10.84	0	40.4		-10	55
17005		43.42	10.84	0	40.4		-10	55
17025		43.2	10.84	0	40.4		-10	55
17045		43	10.84	0	40.4		-10	55
17055		43	10.84	0	40.4		-10	55
17065		42.85	10.84	0	40.4		-10	55
17085		42.76	10.84	0	40.4		-10	55
17105		42.63	10.84	0	40.4		-10	55
17120		42.63	10.84	0	40.4		-10	55
17125		42.38	10.84	0	40.4		-10	55
17145		42.2	10.84	0	40.4		-10	55
17165		42.09	10.84	0	40.4		-10	55
17185		42.07	10.93	0	40.4		-10	55
17205		41.78	10.93	0	40.4		-10	55
17225		41.74	10.93	0	40.4		-10	55
17245		41.57	10.93	0	40.4		-10	55
17265		41.4	10.93	0	40.4		-10	55
17285		41.4	10.93	0	40.4		-10	55
17305		41.23	10.93	0	40.4		-10	55
17310		41.23	10.93	0	40.4		-10	55
17325		41.22	10.93	0	40.4		-10	55
17345		40.89	10.93	0	40.4		-10	55
17365		40.91	10.93	0	40.4		-10	55
17370		40.91	10.93	0	40.4		-10	55
17385		40.86	10.93	0	40.4		-10	55
17405		40.69	10.93	0	40.4		-10	55
17425		40.58	10.93	0	40.4		-10	55
17430		40.58	10.93	0	40.4		-10	55
17445		40.69	10.93	0	40.4		-10	55
17465		40.59	10.93	0	40.4		-10	55
17485		40.56	10.93	0	40.4		-10	55
17495		40.56	10.93	0	40.4		-10	55
17505		40.55	10.93	0	40.4		-10	55
17525		40.53	10.93	0	40.4		-10	55
17545		40.51	10.93	0	40.4		-10	55
17555		40.51	10.93	0	40.4		-10	55
17565		40.51	10.93	0	40.4		-10	55
17585		40.4	10.93	0	40.4		-10	55
17605		40.47	10.93	0	40.4		-10	55
17620		40.47	10.93	0	40.4		-10	55
17625		40.43	10.93	0	40.4		-10	55
17645		40.58	10.93	0	40.4		-10	55
17665		40.51	10.93	0	40.4		-10	55
17680		40.51	10.93	0	40.4		-10	55
17685		40.5	10.93	0	40.4		-10	55
17705		40.54	10.93	0	40.4		-10	55
17725		40.6	10.93	0	40.4		-10	55
17745		40.68	10.89	0	40.4		-10	55
17765		40.98	10.89	0	40.4		-10	55
17785		40.96	10.89	0	40.4		-10	55
17805		41.01	10.89	0	40.4		-10	55
17825		41.12	10.89	0	40.4		-10	55
17845		41.3	10.89	0	40.4		-10	55
17865		41.66	10.89	0	40.4		-10	55
17870		41.66	10.89	0	40.4		-10	55
17885		41.58	10.89	0	40.4		-10	55
17905		41.79	10.89	0	40.4		-10	55
17925		42.07	10.89	0	40.4		-10	55
17930		42.07	10.89	0	40.4		-10	55
17945		42.15	10.89	0	40.4		-10	55
17965		42.32	10.89	0	40.4		-10	55
17985		42.43	10.89	0	40.4		-10	55
17995		42.43	10.89	0	40.4		-10	55
18005		42.71	10.89	0	40.4		-10	55
18025		43.03	10.89	0	40.4		-10	55
18045		43.22	10.89	0	40.4		-10	55
18055		43.22	10.89	0	40.4		-10	55
18065		43.27	10.89	0	40.4		-10	55
18085		43.45	10.89	0	40.4		-10	55
18105		43.72	10.89	0	40.4		-10	55
18120		43.72	10.89	0	40.4		-10	55
18125		43.81	10.89	0	40.4		-10	55
18145		44.1	10.89	0	40.4		-10	55
18165		44.29	10.89	0	40.4		-10	55
18180		44.29	10.89	0	40.4		-10	55
18185		44.34	10.89	0	40.4		-10	55
18205		44.7	10.89	0	40.4		-10	55
18225		44.89	10.89	0	40.4		-10	55
18245		45.17	10.89	0	40.4		-10	55
18265		45.31	10.89	0	40.4		-10	55
18285		45.55	10.89	0	40.4		-10	55
18305		45.72	10.89	0	40.4		-10	55
18325		45.93	10.89	0	40.4		-10	55
18345		45.98	10.89	0	40.4		-10	55
18365		46.21	10.89	0	40.4		-10	55
18370		46.21	10.89	0	40.4		-10	55
18385		46.5	10.89	0	40.4		-10	55
18405		46.7	10.89	0	40.4		-10	55
18425		46.71	10.89	0	40.4		-10	55
18430		46.71	10.89	0	40.4		-10	55
18445		47.09	10.89	0	40.4		-10	55
18465		47.32	10.89	0	40.4		-10	55
18485		47.57	10.89	0	40.4		-10	55
18495		47.57	10.89	0	40.4		-10	55
18505		47.8	10.89	0	40.4		-10	55
18525		47.8	10.89	0	40.4		-10	55
18545		47.85	10.89	0	40.4		-10	55
18555		47.85	10.89	0	40.4		-10	55
18565		48.13	10.89	0	40.4		-10	55
18585		48.38	10.89	0	40.4		-10	55
18605		48.41	10.89	0	40.4		-10	55
18620		48.41	10.89	0	40.4		-10	55
18625		48.74	10.89	0	40.4		-10	55
18645		48.77	10.89	0	40.4		-10	55
18665		49.16	10.89	0	40.4		-10	55
18680		49.16	10.89	0	40.4		-10	55
18685		49.09	10.89	0	40.4		-10	55
18705		49.26	10.89	0	40.4		-10	55
18725		49.56	10.89	0	40.4		-10	55
18740		49.56	10.89	0	40.4		-10	55
18745		49.6	10.89	0	40.4		-10	55
18765		49.51	10.89	0	40.4		-10	55
18785		49.82	10.89	0	40.4		-10	55
18805		49.88	11.02	0	40.4		-10	55
18825		50.05	11.02	0	40.4		-10	55
18845		50.19	11.02	0	40.4		-10	55
18865		50.03	11.02	0	40.4		-10	55
18885		50.09	11.02	0	40.4		-10	55
18905		50.01	11.02	0	40.4		-10	55
18925		50.1	11.02	0	40.4		-10	55
18930		50.1	11.02	0	40.4		-10	55
18945		50.22	11.02	0	40.4		-10	55
18965		50.29	11.02	0	40.4		-10	55
18985		50.2	11.02	0	40.4		-10	55
18990		50.2	11.02	0	40.4		-10	55
19005		50.28	11.02	0	40.4		-10	55
19025		50.5	11.02	0	40.4		-10	55
19045		50.45	11.02	0	40.4		-10	55
19055		50.45	11.02	0	40.4		-10	55
19065		50.41	11.02	0	40.4		-10	55
19085		50.19	11.02	0	40.4		-10	55
19105		50.15	11.02	0	40.4		-10	55
19115		50.15	11.02	0	40.4		-10	55
19125		50.25	11.02	0	40.4		-10	55
19145		50.24	11.02	0	40.4		-10	55
19165		50.08	11.02	0	40.4		-10	55
19180		50.08	11.02	0	40.4		-10	55
19185		49.85	11.02	0	40.4		-10	55
19205		49.73	11.02	0	40.4		-10	55
19225		49.62	11.02	0	40.4		-10	55
19240		49.62	11.02	0	40.4		-10	55
19245		49.48	11.02	0	40.4		-10	55
19265		49.35	11.02	0	40.4		-10	55
19285		49.03	11.02	0	40.4		-10	55
19305		48.93	10.99	0	40.4		-10	55
19325		48.71	10.99	0	40.4		-10	55
19345		48.5	10.99	0	40.4		-10	55
19365		48.27	10.99	0	40.4		-10	55
19385		48.03	10.99	0	40.4		-10	55
19405		47.86	10.99	0	40.4		-10	55
19425		47.62	10.99	0	40.4		-10	55
19430		47.62	10.99	0	40.4		-10	55
19445		47.43	10.99	0	40.4		-10	55
19465		47.33	10.99	0	40.4		-10	55
19485		46.92	10.99	0	40.4		-10	55
19490		46.92	10.99	0	40.4		-10	55
19505		46.67	10.99	0	40.4		-10	55
19525		46.31	10.99	0	40.4		-10	55
19545		46.28	10.99	0	40.4		-10	55
19555		46.28	10.99	0	40.4		-10	55
19565		46.12	10.99	0	40.4		-10	55
19585		45.83	10.99	0	40.4		-10	55
19605		45.62	10.99	0	40.4		-10	55
19615		45.62	10.99	0	40.4		-10	55
19625		45.36	10.99	0	40.4		-10	55
19645		45.18	10.99	0	40.4		-10	55
19665		45.09	10.99	0	40.4		-10	55
19680		45.09	10.99	0	40.4		-10	55
19685		44.95	10.99	0	40.4		-10	55
19705		44.51	10.99	0	40.4		-10	55
19725		44.5	10.99	0	40.4		-10	55
19740		44.5	10.99	0	40.4		-10	55
19745		44.21	10.99	0	40.4		-10	55
19765		44.22	10.99	0	40.4		-10	55
19785		43.92	10.99	0	40.4		-10	55
19805		43.8	10.99	0	40.4		-10	55
19825		43.68	10.99	0	40.4		-10	55
19845		43.43	10.99	0	40.4		-10	55
19865		43.43	10.99	0	40.4		-10	55
19885		43.12	10.99	0	40.4		-10	55
19905		43.05	10.99	0	40.4		-10	55
19925		42.88	10.99	0	40.4		-10	55
19930		42.88	10.99	0	40.4		-10	55
19945		42.75	10.99	0	40.4		-10	55
19965		42.55	10.99	0	40.4		-10	55
19985		42.35	10.99	0	40.4		-10	55
19990		42.35	10.99	0	40.4		-10	55
20005		42.17	10.99	0	40.4		-10	55
20025		42.07	10.99	0	40.4		-10	55
20045		41.94	10.99	0	40.4		-10	55
20050		41.94	10.99	0	40.4		-10	55
20065		41.68	10.99	0	40.4		-10	55
20085		41.58	10.99	0	40.4		-10	55
20105		41.43	10.99	0	40.4		-10	55
20115		41.43	10.99	0	40.4		-10	55
20125		41.4	10.99	0	40.4		-10	55
20145		41.21	10.99	0	40.4		-10	55
20165		40.99	10.99	0	40.4		-10	55
20180		40.99	10.99	0	40.4		-10	55
20185		41.07	10.99	0	40.4		-10	55
20205		41.01	10.99	0	40.4		-10	55
20225		40.7	10.99	0	40.4		-10	55
20240		40.7	10.99	0	40.4		-10	55
20245		40.83	10.99	0	40.4		-10	55
20265		40.68	10.99	0	40.4		-10	55
20285		40.63	10.99	0	40.4		-10	55
20300		40.63	10.99	0	40.4		-10	55
20305		40.5	10.99	0	40.4		-10	55
20325		40.53	10.99	0	40.4		-10	55
20345		40.76	10.99	0	40.4		-10	55
20365		40.4	11.02	0	40.4		-10	55
20385		40.48	11.02	0	40.4		-10	55
20405		40.51	11.02	0	40.4		-10	55
20425		40.41	11.02	0	40.4		-10	55
20445		40.49	11.02	0	40.4		-10	55
20465		40.39	11.02	0	40.4		-10	55
20485		40.5	11.02	0	40.4		-10	55
20490		40.5	11.02	0	40.4		-10	55
20505		40.53	11.02	0	40.4		-10	55
20525		40.49	11.02	0	40.4		-10	55
20545		40.59	11.02	0	40.4		-10	55
20550		40.59	11.02	0	40.4		-10	55
20565		40.6	11.02	0	40.4		-10	55
20585		40.73	11.02	0	40.4		-10	55
20605		40.69	11.02	0	40.4		-10	55
20615		40.69	11.02	0	40.4		-10	55
20625		40.92	11.02	0	40.4		-10	55
20645		40.9	11.02	0	40.4		-10	55
20665		41.04	11.02	0	40.4		-10	55
20675		41.04	11.02	0	40.4		-10	55
20685		41.12	11.02	0	40.4		-10	55
20705		41.31	11.02	0	40.4		-10	55
20725		41.6	11.02	0	40.4		-10	55
20740		41.6	11.02	0	40.4		-10	55
20745		41.68	11.02	0	40.4		-10	55
20765		41.94	11.02	0	40.4		-10	55
20785		42.1	11.02	0	40.4		-10	55
20800		42.1	11.02	0	40.4		-10	55
20805		42.28	11.02	0	40.4		-10	55
20825		42.44	11.02	0	40.4		-10	55
20845		42.57	11.02	0	40.4		-10	55
20865		42.79	11.09	0	40.4		-10	55
20885		43.13	11.09	0	40.4		-10	55
20905		43.13	11.09	0	40.4		-10	55
20925		43.38	11.09	0	40.4		-10	55
20945		43.6	11.09	0	40.4		-10	55
20965		43.84	11.09	0	40.4		-10	55
20985		43.99	11.09	0	40.4		-10	55
20990		43.99	11.09	0	40.4		-10	55
21005		44.38	11.09	0	40.4		-10	55
21025		44.42	11.09	0	40.4		-10	55
21045		44.83	11.09	0	40.4		-10	55
21050		44.83	11.09	0	40.4		-10	55
21065		44.89	11.09	0	40.4		-10	55
21085		45.07	11.09	0	40.4		-10	55
21105		45.25	11.09	0	40.4		-10	55
21115		45.25	11.09	0	40.4		-10	55
21125		45.44	11.09	0	40.4		-10	55
21145		45.67	11.09	0	40.4		-10	55
21165		45.78	11.09	0	40.4		-10	55
21175		45.78	11.09	0	40.4		-10	55
21185		46.02	11.09	0	40.4		-10	55
21205		46.22	11.09	0	40.4		-10	55
21225		46.33	11.09	0	40.4		-10	55
21240		46.33	11.09	0	40.4		-10	55
21245		46.52	11.09	0	40.4		-10	55
21265		46.91	11.09	0	40.4		-10	55
21285		47.22	11.09	0	40.4		-10	55
21300		47.22	11.09	0	40.4		-10	55
21305		47.26	11.09	0	40.4		-10	55
21325		47.55	11.09	0	40.4		-10	55
21345		47.61	11.09	0	40.4		-10	55
21360		47.61	11.09	0	40.4		-10	55
21365		47.76	11.09	0	40.4		-10	55
21385		47.95	11.09	0	40.4		-10	55
21405		48.15	11.09	0	40.4		-10	55
21425		48.41	11.02	0	40.4		-10	55
21445		48.53	11.02	0	40.4		-10	55
21465		48.76	11.02	0	40.4		-10	55
21485		48.81	11.02	0	40.4		-10	55
21490		48.81	11.02	0	40.4		-10	55
21505		48.94	11.02	0	40.4		-10	55
21525		49.07	11.02	0	40.4		-10	55
21545		49.22	11.02	0	40.4		-10	55
21550		49.22	11.02	0	40.4		-10	55
21565		49.5	11.02	0	40.4		-10	55
21585		49.53	11.02	0	40.4		-10	55
21605		49.7	11.02	0	40.4		-10	55
21610		49.7	11.02	0	40.4		-10	55
21625		49.53	11.02	0	40.4		-10	55
21645		49.78	11.02	0	40.4		-10	55
21665		50.03	11.02	0	40.4		-10	55
21675		50.03	11.02	0	40.4		-10	55
21685		49.95	11.02	0	40.4		-10	55
21705		50.05	11.02	0	40.4		-10	55
21725		50.07	11.02	0	40.4		-10	55
21735		50.07	11.02	0	40.4		-10	55
21745		50.24	11.02	0	40.4		-10	55
21765		50.2	11.02	0	40.4		-10	55
21785		50.29	11.02	0	40.4		-10	55
21800		50.29	11.02	0	40.4		-10	55
21805		50.33	11.02	0	40.4		-10	55
21825		50.31	11.02	0	40.4		-10	55
21845		50.22	11.02	0	40.4		-10	55
21860		50.22	11.02	0	40.4		-10	55
21865		50.45	11.02	0	40.4		-10	55
21885		50.33	11.02	0	40.4		-10	55
21905		50.29	11.02	0	40.4		-10	55
21925		50.4	11.17	0	40.4		-10	55
21945		50.44	11.17	0	40.4		-10	55
21965		50.55	11.17	0	40.4		-10	55
21985		50.13	11.17	0	40.4		-10	55
22005		50.29	11.17	0	40.4		-10	55
22025		50.01	11.17	0	40.4		-10	55
22045		50.16	11.17	0	40.4		-10	55
22050		50.16	11.17	0	40.4		-10	55
22065		49.91	11.17	0	40.4		-10	55
22085		49.83	11.17	0	40.4		-10	55
22105		49.84	11.17	0	40.4		-10	55
22110		49.84	11.17	0	40.4		-10	55
22125		49.78	11.17	0	40.4		-10	55
22145		49.53	11.17	0	40.4		-10	55
22165		49.43	11.17	0	40.4		-10	55
22175		49.43	11.17	0	40.4		-10	55
22185		49.11	11.17	0	40.4		-10	55
22205		48.76	11.17	0	40.4		-10	55
22225		48.8	11.17	0	40.4		-10	55
22235		48.8	11.17	0	40.4		-10	55
22245		48.64	11.17	0	40.4		-10	55
22265		48.21	11.17	0	40.4		-10	55
22285		48.11	11.17	0	40.4		-10	55
22300		48.11	11.17	0	40.4		-10	55
22305		47.75	11.17	0	40.4		-10	55
22325		47.77	11.17	0	40.4		-10	55
22345		47.58	11.17	0	40.4		-10	55
22360		47.58	11.17	0	40.4		-10	55
22365		47.26	11.17	0	40.4		-10	55
22385		47.02	11.17	0	40.4		-10	55
22405		46.79	11.17	0	40.4		-10	55
22425		46.59	11.14	0	40.4		-10	55
22445		46.39	11.14	0	40.4		-10	55
22465		46.01	11.14	0	40.4		-10	55
22485		46.01	11.14	0	40.4		-10	55
22505		45.73	11.14	0	40.4		-10	55
22525		45.5	11.14	0	40.4		-10	55
22545		45.49	11.14	0	40.4		-10	55
22550		45.49	11.14	0	40.4		-10	55
22565		45.16	11.14	0	40.4		-10	55
22585		45.12	11.14	0	40.4		-10	55
22605		44.95	11.14	0	40.4		-10	55
22610		44.95	11.14	0	40.4		-10	55
22625		44.54	11.14	0	40.4		-10	55
22645		44.42	11.14	0	40.4		-10	55
22665		44.35	11.14	0	40.4		-10	55
22675		44.35	11.14	0	40.4		-10	55
22685		44.05	11.14	0	40.4		-10	55
22705		43.9	11.14	0	40.4		-10	55
22725		43.67	11.14	0	40.4		-10	55
22735		43.67	11.14	0	40.4		-10	55
22745		43.65	11.14	0	40.4		-10	55
22765		43.63	11.14	0	40.4		-10	55
22785		43.31	11.14	0	40.4		-10	55
22800		43.31	11.14	0	40.4		-10	55
22805		43.12	11.14	0	40.4		-10	55
22825		42.97	11.14	0	40.4		-10	55
22845		42.78	11.14	0	40.4		-10	55
22860		42.78	11.14	0	40.4		-10	55
22865		42.57	11.14	0	40.4		-10	55
22885		42.4	11.14	0	40.4		-10	55
22905		42.22	11.14	0	40.4		-10	55
22920		42.22	11.14	0	40.4		-10	55
22925		42.07	11.14	0	40.4		-10	55
22945		42.09	11.14	0	40.4		-10	55
22965		41.88	11.14	0	40.4		-10	55
22985		41.75	11.31	0	40.4		-10	55
23005		41.5	11.31	0	40.4		-10	55
23025		41.39	11.31	0	40.4		-10	55
23045		41.27	11.31	0	40.4		-10	55
23065		41.23	11.31	0	40.4		-10	55
23085		40.96	11.31	0	40.4		-10	55
23105		40.96	11.31	0	40.4		-10	55
23110		40.96	11.31	0	40.4		-10	55
23125		40.97	11.31	0	40.4		-10	55
23145		40.83	11.31	0	40.4		-10	55
23165		40.7	11.31	0	40.4		-10	55
23170		40.7	11.31	0	40.4		-10	55
23185		40.63	11.31	0	40.4		-10	55
23205		40.63	11.31	0	40.4		-10	55
23225		40.64	11.31	0	40.4		-10	55
23235		40.64	11.31	0	40.4		-10	55
23245		40.57	11.31	0	40.4		-10	55
23265		40.76	11.31	0	40.4		-10	55
23285		40.52	11.31	0	40.4		-10	55
23295		40.52	11.31	0	40.4		-10	55
23305		40.54	11.31	0	40.4		-10	55
23325		40.54	11.31	0	40.4		-10	55
23345		40.47	11.31	0	40.4		-10	55
23360		40.47	11.31	0	40.4		-10	55
23365		40.33	11.31	0	40.4		-10	55
23385		40.47	11.31	0	40.4		-10	55
23405		40.37	11.31	0	40.4		-10	55
23420		40.37	11.31	0	40.4		-10	55
23425		40.54	11.31	0	40.4		-10	55
23445		40.6	11.31	0	40.4		-10	55
23465		40.66	11.31	0	40.4		-10	55
23485		40.62	11.39	0	40.4		-10	55
23505		40.67	11.39	0	40.4		-10	55
23525		40.7	11.39	0	40.4		-10	55
23545		40.81	11.39	0	40.4		-10	55
23565		40.94	11.39	0	40.4		-10	55
23585		40.95	11.39	0	40.4		-10	55
23605		41.02	11.39	0	40.4		-10	55
23610		41.02	11.39	0	40.4		-10	55
23625		41.23	11.39	0	40.4		-10	55
23645		41.24	11.39	0	40.4		-10	55
23665		41.34	11.39	0	40.4		-10	55
23670		41.34	11.39	0	40.4		-10	55
23685		41.59	11.39	0	40.4		-10	55
23705		41.7	11.39	0	40.4		-10	55
23725		41.89	11.39	0	40.4		-10	55
23735		41.89	11.39	0	40.4		-10	55
23745		42.07	11.39	0	40.4		-10	55
23765		42.18	11.39	0	40.4		-10	55
23785		42.26	11.39	0	40.4		-10	55
23795		42.26	11.39	0	40.4		-10	55
23805		42.58	11.39	0	40.4		-10	55
23825		42.87	11.39	0	40.4		-10	55
23845		42.91	11.39	0	40.4		-10	55
23860		42.91	11.39	0	40.4		-10	55
23865		43.15	11.39	0	40.4		-10	55
23885		43.48	11.39	0	40.4		-10	55
23905		43.69	11.39	0	40.4		-10	55
23920		43.69	11.39	0	40.4		-10	55
23925		43.9	11.39	0	40.4		-10	55
23945		43.98	11.39	0	40.4		-10	55
23965		44.16	11.39	0	40.4		-10	55
23985		44.45	11.24	0	40.4		-10	55
24005		44.68	11.24	0	40.4		-10	55
24025		44.87	11.24	0	40.4		-10	55
24045		44.97	11.24	0	40.4		-10	55
24065		45.1	11.24	0	40.4		-10	55
24085		45.49	11.24	0	40.4		-10	55
24105		45.58	11.24	0	40.4		-10	55
24110		45.58	11.24	0	40.4		-10	55
24125		45.92	11.24	0	40.4		-10	55
24145		46.01	11.24	0	40.4		-10	55
24165		46.39	11.24	0	40.4		-10	55
24170		46.39	11.24	0	40.4		-10	55
24185		46.45	11.24	0	40.4		-10	55
24205		46.59	11.24	0	40.4		-10	55
24225		46.85	11.24	0	40.4		-10	55
24235		46.85	11.24	0	40.4		-10	55
24245		47.13	11.24	0	40.4		-10	55
24265		47.16	11.24	0	40.4		-10	55
24285		47.57	11.24	0	40.4		-10	55
24295		47.57	11.24	0	40.4		-10	55
24305		47.58	11.24	0	40.4		-10	55
24325		47.78	11.24	0	40.4		-10	55
24345		47.94	11.24	0	40.4		-10	55
24355		47.94	11.24	0	40.4		-10	55
24365		47.99	11.24	0	40.4		-10	55
24385		48.26	11.24	0	40.4		-10	55
24405		48.37	11.24	0	40.4		-10	55
24420		48.37	11.24	0	40.4		-10	55
24425		48.59	11.24	0	40.4		-10	55
24445		48.64	11.24	0	40.4		-10	55
24465		49.02	11.24	0	40.4		-10	55
24480		49.02	11.24	0	40.4		-10	55
24485		49.08	11.24	0	40.4		-10	55
24505		49.19	11.24	0	40.4		-10	55
24525		49.3	11.24	0	40.4		-10	55
24545		49.6	11.31	0	40.4		-10	55
24565		49.63	11.31	0	40.4		-10	55
24585		49.7	11.31	0	40.4		-10	55
24605		49.67	11.31	0	40.4		-10	55
24625		49.91	11.31	0	40.4		-10	55
24645		49.98	11.31	0	40.4		-10	55
24665		50.12	11.31	0	40.4		-10	55
24670		50.12	11.31	0	40.4		-10	55
24685		50.28	11.31	0	40.4		-10	55
24705		50.18	11.31	0	40.4		-10	55
24725		50.1	11.31	0	40.4		-10	55
24730		50.1	11.31	0	40.4		-10	55
24745		50.41	11.31	0	40.4		-10	55
24765		50.39	11.31	0	40.4		-10	55
24785		50.11	11.31	0	40.4		-10	55
24795		50.11	11.31	0	40.4		-10	55
24805		50.45	11.31	0	40.4		-10	55
24825		50.42	11.31	0	40.4		-10	55
24845		50.39	11.31	0	40.4		-10	55
24855		50.39	11.31	0	40.4		-10	55
24865		50.32	11.31	0	40.4		-10	55
24885		50.35	11.31	0	40.4		-10	55
24905		50.31	11.31	0	40.4		-10	55
24920		50.31	11.31	0	40.4		-10	55
24925		50.14	11.31	0	40.4		-10	55
24945		50.17	11.31	0	40.4		-10	55
24965		50.17	11.31	0	40.4		-10	55
24980		50.17	11.31	0	40.4		-10	55
24985		50.03	11.31	0	40.4		-10	55
25005		49.93	11.31	0	40.4		-10	55
25025		49.83	11.31	0	40.4		-10	55
25045		49.7	11.39	0	40.4		-10	55
25065		49.44	11.39	0	40.4		-10	55
25085		49.41	11.39	0	40.4		-10	55
25105		49.09	11.39	0	40.4		-10	55
25125		48.99	11.39	0	40.4		-10	55
25145		48.9	11.39	0	40.4		-10	55
25165		48.55	11.39	0	40.4		-10	55
25170		48.55	11.39	0	40.4		-10	55
25185		48.36	11.39	0	40.4		-10	55
25205		48.29	11.39	0	40.4		-10	55
25225		48.05	11.39	0	40.4		-10	55
25230		48.05	11.39	0	40.4		-10	55
25245		47.68	11.39	0	40.4		-10	55
25265		47.62	11.39	0	40.4		-10	55
25285		47.33	11.39	0	40.4		-10	55
25295		47.33	11.39	0	40.4		-10	55
25305		47.01	11.39	0	40.4		-10	55
25325		46.93	11.39	0	40.4		-10	55
25345		46.79	11.39	0	40.4		-10	55
25355		46.79	11.39	0	40.4		-10	55
25365		46.48	11.39	0	40.4		-10	55
25385		46.28	11.39	0	40.4		-10	55
25405		46.01	11.39	0	40.4		-10	55
25420		46.01	11.39	0	40.4		-10	55
25425		45.73	11.39	0	40.4		-10	55
25445		45.85	11.39	0	40.4		-10	55
25465		45.5	11.39	0	40.4		-10	55
25480		45.5	11.39	0	40.4		-10	55
25485		45.27	11.39	0	40.4		-10	55
25505		44.99	11.39	0	40.4		-10	55
25525		44.92	11.39	0	40.4		-10	55
25540		44.92	11.39	0	40.4		-10	55
25545		44.81	11.39	0	40.4		-10	55
25565		44.6	11.39	0	40.4		-10	55
25585		44.32	11.39	0	40.4		-10	55
25605		44.21	11.34	0	40.4		-10	55
25625		43.92	11.34	0	40.4		-10	55
25645		43.71	11.34	0	40.4		-10	55
25665		43.73	11.34	0	40.4		-10	55
25685		43.5	11.34	0	40.4		-10	55
25705		43.53	11.34	0	40.4		-10	55
25725		43.1	11.34	0	40.4		-10	55
25730		43.1	11.34	0	40.4		-10	55
25745		43.1	11.34	0	40.4		-10	55
25765		42.78	11.34	0	40.4		-10	55
25785		42.73	11.34	0	40.4		-10	55
25795		42.73	11.34	0	40.4		-10	55
25805		42.54	11.34	0	40.4		-10	55
25825		42.52	11.34	0	40.4		-10	55
25845		42.13	11.34	0	40.4		-10	55
25855		42.13	11.34	0	40.4		-10	55
25865		42.08	11.34	0	40.4		-10	55
25885		41.8	11.34	0	40.4		-10	55
25905		41.75	11.34	0	40.4		-10	55
25915		41.75	11.34	0	40.4		-10	55
25925		41.53	11.34	0	40.4		-10	55
25945		41.37	11.34	0	40.4		-10	55
25965		41.36	11.34	0	40.4		-10	55
25980		41.36	11.34	0	40.4		-10	55
25985		41.24	11.34	0	40.4		-10	55
26005		41.22	11.34	0	40.4		-10	55
26025		41.02	11.34	0	40.4		-10	55
26040		41.02	11.34	0	40.4		-10	55
26045		41	11.34	0	40.4		-10	55
26065		40.84	11.34	0	40.4		-10	55
26085		40.76	11.34	0	40.4		-10	55
26105		40.59	11.26	0	40.4		-10	55
26125		40.65	11.26	0	40.4		-10	55
26145		40.61	11.26	0	40.4		-10	55
26165		40.59	11.26	0	40.4		-10	55
26185		40.61	11.26	0	40.4		-10	55
26205		40.5	11.26	0	40.4		-10	55
26225		40.53	11.26	0	40.4		-10	55
26230		40.53	11.26	0	40.4		-10	55
26245		40.51	11.26	0	40.4		-10	55
26265		40.41	11.26	0	40.4		-10	55
26285		40.42	11.26	0	40.4		-10	55
26290		40.42	11.26	0	40.4		-10	55
26305		40.49	11.26	0	40.4		-10	55
26325		40.54	11.26	0	40.4		-10	55
26345		40.4	11.26	0	40.4		-10	55
26355		40.4	11.26	0	40.4		-10	55
26365		40.63	11.26	0	40.4		-10	55
26385		40.63	11.26	0	40.4		-10	55
26405		40.6	11.26	0	40.4		-10	55
26415		40.6	11.26	0	40.4		-10	55
26425		40.66	11.26	0	40.4		-10	55
26445		40.85	11.26	0	40.4		-10	55
26465		40.92	11.26	0	40.4		-10	55
26480		40.92	11.26	0	40.4		-10	55
26485		40.89	11.26	0	40.4		-10	55
26505		41.16	11.26	0	40.4		-10	55
26525		41.16	11.26	0	40.4		-10	55
26540		41.16	11.26	0	40.4		-10	55
26545		41.35	11.26	0	40.4		-10	55
26565		41.47	11.26	0	40.4		-10	55
26585		41.59	11.26	0	40.4		-10	55
26605		41.77	11.17	0	40.4		-10	55
26625		41.94	11.17	0	40.4		-10	55
26645		42.15	11.17	0	40.4		-10	55
26665		42.33	11.17	0	40.4		-10	55
26685		42.42	11.17	0	40.4		-10	55
26705		42.66	11.17	0	40.4		-10	55
26725		42.88	11.17	0	40.4		-10	55
26730		42.88	11.17	0	40.4		-10	55
26745		43.26	11.17	0	40.4		-10	55
26765		43.27	11.17	0	40.4		-10	55
26785		43.47	11.17	0	40.4		-10	55
26790		43.47	11.17	0	40.4		-10	55
26805		43.6	11.17	0	40.4		-10	55
26825		43.91	11.17	0	40.4		-10	55
26845		44.05	11.17	0	40.4		-10	55
26850		44.05	11.17	0	40.4		-10	55
26865		44.22	11.17	0	40.4		-10	55
26885		44.49	11.17	0	40.4		-10	55
26905		44.75	11.17	0	40.4		-10	55
26915		44.75	11.17	0	40.4		-10	55
26925		44.99	11.17	0	40.4		-10	55
26945		45.1	11.17	0	40.4		-10	55
26965		45.31	11.17	0	40.4		-10	55
26975		45.31	11.17	0	40.4		-10	55
26985		45.41	11.17	0	40.4		-10	55
27005		45.81	11.17	0	40.4		-10	55
27025		45.89	11.17	0	40.4		-10	55
27040		45.89	11.17	0	40.4		-10	55
27045		46.13	11.17	0	40.4		-10	55
27065		46.39	11.17	0	40.4		-10	55
27085		46.49	11.17	0	40.4		-10	55
27105		46.75	11.67	0	40.4		-10	55
27125		46.98	11.67	0	40.4		-10	55
27145		47.11	11.67	0	40.4		-10	55
27165		47.31	11.67	0	40.4		-10	55
27185		47.55	11.67	0	40.4		-10	55
27205		47.8	11.67	0	40.4		-10	55
27225		47.92	11.67	0	40.4		-10	55
27245		48.04	11.67	0	40.4		-10	55
27265		48.04	11.67	0	40.4		-10	55
27285		48.36	11.67	0	40.4		-10	55
27290		48.36	11.67	0	40.4		-10	55
27305		48.93	11.67	0	40.4		-10	55
27325		48.97	11.67	0	40.4		-10	55
27345		48.9	11.67	0	40.4		-10	55
27350		48.9	11.67	0	40.4		-10	55
27365		49.12	11.67	0	40.4		-10	55
27385		49.19	11.67	0	40.4		-10	55
27405		49.35	11.67	0	40.4		-10	55
27415		49.35	11.67	0	40.4		-10	55
27425		49.26	11.67	0	40.4		-10	55
27445		49.53	11.67	0	40.4		-10	55
27465		49.64	11.67	0	40.4		-10	55
27475		49.64	11.67	0	40.4		-10	55
27485		49.79	11.67	0	40.4		-10	55
27505		49.8	11.67	0	40.4		-10	55
27525		50.01	11.67	0	40.4		-10	55
27540		50.01	11.67	0	40.4		-10	55
27545		50.06	11.67	0	40.4		-10	55
27565		50.04	11.67	0	40.4		-10	55
27585		50.12	11.67	0	40.4		-10	55
27600		50.12	11.67	0	40.4		-10	55
27605		50.11	11.67	0	40.4		-10	55
27625		50.28	11.67	0	40.4		-10	55
27645		50.12	11.67	0	40.4		-10	55
27665		50.23	11.49	0	40.4		-10	55
27685		50.14	11.49	0	40.4		-10	55
27705		50.36	11.49	0	40.4		-10	55
27725		50.18	11.49	0	40.4		-10	55
27745		50.28	11.49	0	40.4		-10	55
27765		50.36	11.49	0	40.4		-10	55
27785		50.15	11.49	0	40.4		-10	55
27790		50.15	11.49	0	40.4		-10	55
27805		50.16	11.49	0	40.4		-10	55
27825		50.19	11.49	0	40.4		-10	55
27845		50.11	11.49	0	40.4		-10	55
27850		50.11	11.49	0	40.4		-10	55
27865		50.13	11.49	0	40.4		-10	55
27885		49.79	11.49	0	40.4		-10	55
27905		49.97	11.49	0	40.4		-10	55
27915		49.97	11.49	0	40.4		-10	55
27925		49.78	11.49	0	40.4		-10	55
27945		49.69	11.49	0	40.4		-10	55
27965		49.51	11.49	0	40.4		-10	55
27975		49.51	11.49	0	40.4		-10	55
27985		49.32	11.49	0	40.4		-10	55
28005		49	11.49	0	40.4		-10	55
28025		48.83	11.49	0	40.4		-10	55
28040		48.83	11.49	0	40.4		-10	55
28045		48.67	11.49	0	40.4		-10	55
28065		48.39	11.49	0	40.4		-10	55
28085		48.18	11.49	0	40.4		-10	55
28100		48.18	11.49	0	40.4		-10	55
28105		48.11	11.49	0	40.4		-10	55
28125		47.77	11.49	0	40.4		-10	55
28145		47.52	11.49	0	40.4		-10	55
28165		47.38	11.54	0	40.4		-10	55
28185		47.17	11.54	0	40.4		-10	55
28205		46.9	11.54	0	40.4		-10	55
28225		46.68	11.54	0	40.4		-10	55
28245		46.44	11.54	0	40.4		-10	55
28265		46.09	11.54	0	40.4		-10	55
28285		46.12	11.54	0	40.4		-10	55
28290		46.12	11.54	0	40.4		-10	55
28305		46.02	11.54	0	40.4		-10	55
28325		45.63	11.54	0	40.4		-10	55
28345		45.47	11.54	0	40.4		-10	55
28350		45.47	11.54	0	40.4		-10	55
28365		45.32	11.54	0	40.4		-10	55
28385		45.06	11.54	0	40.4		-10	55
28405		44.85	11.54	0	40.4		-10	55
28415		44.85	11.54	0	40.4		-10	55
28425		44.67	11.54	0	40.4		-10	55
28445		44.61	11.54	0	40.4		-10	55
28465		44.12	11.54	0	40.4		-10	55
28475		44.12	11.54	0	40.4		-10	55
28485		43.96	11.54	0	40.4		-10	55
28505		44.06	11.54	0	40.4		-10	55
28525		43.92	11.54	0	40.4		-10	55
28535		43.92	11.54	0	40.4		-10	55
28545		43.52	11.54	0	40.4		-10	55
28565		43.57	11.54	0	40.4		-10	55
28585		43.56	11.54	0	40.4		-10	55
28600		43.56	11.54	0	40.4		-10	55
28605		43.25	11.54	0	40.4		-10	55
28625		43.1	11.54	0	40.4		-10	55
28645		42.83	11.54	0	40.4		-10	55
28660		42.83	11.54	0	40.4		-10	55
28665		42.59	11.54	0	40.4		-10	55
28685		42.62	11.54	0	40.4		-10	55
28705		42.34	11.54	0	40.4		-10	55
28725		42.22	11.57	0	40.4		-10	55
28745		42.01	11.57	0	40.4		-10	55
28765		42.05	11.57	0	40.4		-10	55
28785		41.76	11.57	0	40.4		-10	55
28805		41.53	11.57	0	40.4		-10	55
28825		41.53	11.57	0	40.4		-10	55
28845		41.46	11.57	0	40.4		-10	55
28850		41.46	11.57	0	40.4		-10	55
28865		41.37	11.57	0	40.4		-10	55
28885		41.19	11.57	0	40.4		-10	55
28905		41.1	11.57	0	40.4		-10	55
28910		41.1	11.57	0	40.4		-10	55
28925		41.02	11.57	0	40.4		-10	55
28945		40.88	11.57	0	40.4		-10	55
28965		40.82	11.57	0	40.4		-10	55
28975		40.82	11.57	0	40.4		-10	55
28985		40.72	11.57	0	40.4		-10	55
29005		40.74	11.57	0	40.4		-10	55
29025		40.81	11.57	0	40.4		-10	55
29035		40.81	11.57	0	40.4		-10	55
29045		40.68	11.57	0	40.4		-10	55
29065		40.6	11.57	0	40.4		-10	55
29085		40.63	11.57	0	40.4		-10	55
29100		40.63	11.57	0	40.4		-10	55
29105		40.54	11.57	0	40.4		-10	55
29125		40.49	11.57	0	40.4		-10	55
29145		40.45	11.57	0	40.4		-10	55
29160		40.45	11.57	0	40.4		-10	55
29165		40.44	11.57	0	40.4		-10	55
29185		40.6	11.57	0	40.4		-10	55
29205		40.49	11.57	0	40.4		-10	55
29225		40.53	11.6	0	40.4		-10	55
29245		40.71	11.6	0	40.4		-10	55
29265		40.5	11.6	0	40.4		-10	55
29285		40.65	11.6	0	40.4		-10	55
29305		40.72	11.6	0	40.4		-10	55
29325		40.79	11.6	0	40.4		-10	55
29345		40.8	11.6	0	40.4		-10	55
29350		40.8	11.6	0	40.4		-10	55
29365		40.95	11.6	0	40.4		-10	55
29385		41.07	11.6	0	40.4		-10	55
29405		41.15	11.6	0	40.4		-10	55
29410		41.15	11.6	0	40.4		-10	55
29425		41.24	11.6	0	40.4		-10	55
29445		41.34	11.6	0	40.4		-10	55
29465		41.61	11.6	0	40.4		-10	55
29475		41.61	11.6	0	40.4		-10	55
29485		41.75	11.6	0	40.4		-10	55
29505		42.01	11.6	0	40.4		-10	55
29525		42.26	11.6	0	40.4		-10	55
29535		42.26	11.6	0	40.4		-10	55
29545		42.31	11.6	0	40.4		-10	55
29565		42.49	11.6	0	40.4		-10	55
29585		42.73	11.6	0	40.4		-10	55
29600		42.73	11.6	0	40.4		-10	55
29605		43.06	11.6	0	40.4		-10	55
29625		43.19	11.6	0	40.4		-10	55
29645		43.34	11.6	0	40.4		-10	55
29660		43.34	11.6	0	40.4		-10	55
29665		43.44	11.6	0	40.4		-10	55
29685		43.84	11.6	0	40.4		-10	55
29705		44.12	11.6	0	40.4		-10	55
29725		44.22	11.49	0	40.4		-10	55
29745		44.38	11.49	0	40.4		-10	55
29765		44.68	11.49	0	40.4		-10	55
29785		44.83	11.49	0	40.4		-10	55
29805		45.05	11.49	0	40.4		-10	55
29825		45.17	11.49	0	40.4		-10	55
29845		45.3	11.49	0	40.4		-10	55
29865		45.69	11.49	0	40.4		-10	55
29885		45.8	11.49	0	40.4		-10	55
29905		46.16	11.49	0	40.4		-10	55
29910		46.16	11.49	0	40.4		-10	55
29925		46.29	11.49	0	40.4		-10	55
29945		46.33	11.49	0	40.4		-10	55
29965		46.61	11.49	0	40.4		-10	55
29970		46.61	11.49	0	40.4		-10	55
29985		46.81	11.49	0	40.4		-10	55
30005		47.13	11.49	0	40.4		-10	55
30025		47.33	11.49	0	40.4		-10	55
30035		47.33	11.49	0	40.4		-10	55
30045		47.53	11.49	0	40.4		-10	55
30065		47.47	11.49	0	40.4		-10	55
30085		47.89	11.49	0	40.4		-10	55
30095		47.89	11.49	0	40.4		-10	55
30105		48.08	11.49	0	40.4		-10	55
30125		48.14	11.49	0	40.4		-10	55
30145		48.17	11.49	0	40.4		-10	55
30160		48.17	11.49	0	40.4		-10	55
30165		48.48	11.49	0	40.4		-10	55
30185		48.87	11.49	0	40.4		-10	55
30205		48.84	11.49	0	40.4		-10	55
30220		48.84	11.49	0	40.4		-10	55
30225		49.12	11.49	0	40.4		-10	55
30245		48.98	11.49	0	40.4		-10	55
30265		49.36	11.49	0	40.4		-10	55
30285		49.42	11.65	0	40.4		-10	55
30305		49.69	11.65	0	40.4		-10	55
30325		49.74	11.65	0	40.4		-10	55
30345		49.87	11.65	0	40.4		-10	55
30365		49.83	11.65	0	40.4		-10	55
30385		49.93	11.65	0	40.4		-10	55
30405		49.99	11.65	0	40.4		-10	55
30410		49.99	11.65	0	40.4		-10	55
30425		49.95	11.65	0	40.4		-10	55
30445		50.1	11.65	0	40.4		-10	55
30465		50.16	11.65	0	40.4		-10	55
30470		50.16	11.65	0	40.4		-10	55
30485		50.28	11.65	0	40.4		-10	55
30505		50.28	11.65	0	40.4		-10	55
30525		50.29	11.65	0	40.4		-10	55
30535		50.29	11.65	0	40.4		-10	55
30545		50.26	11.65	0	40.4		-10	55
30565		50.24	11.65	0	40.4		-10	55
30585		50.13	11.65	0	40.4		-10	55
30595		50.13	11.65	0	40.4		-10	55
30605		50.32	11.65	0	40.4		-10	55
30625		50.27	11.65	0	40.4		-10	55
30645		50.3	11.65	0	40.4		-10	55
30660		50.3	11.65	0	40.4		-10	55
30665		50.21	11.65	0	40.4		-10	55
30685		50.38	11.65	0	40.4		-10	55
30705		50.22	11.65	0	40.4		-10	55
30720		50.22	11.65	0	40.4		-10	55
30725		49.96	11.65	0	40.4		-10	55
30745		50.06	11.65	0	40.4		-10	55
30765		50.09	11.65	0	40.4		-10	55
30785		49.92	11.64	0	40.4		-10	55
30805		49.82	11.64	0	40.4		-10	55
30825		49.72	11.64	0	40.4		-10	55
30845		49.43	11.64	0	40.4		-10	55
30865		49.47	11.64	0	40.4		-10	55
30885		49.24	11.64	0	40.4		-10	55
30905		49.11	11.64	0	40.4		-10	55
30910		49.11	11.64	0	40.4		-10	55
30925		48.84	11.64	0	40.4		-10	55
30945		48.63	11.64	0	40.4		-10	55
30965		48.38	11.64	0	40.4		-10	55
30970		48.38	11.64	0	40.4		-10	55
30985		48.1	11.64	0	40.4		-10	55
31005		48.11	11.64	0	40.4		-10	55
31025		47.97	11.64	0	40.4		-10	55
31035		47.97	11.64	0	40.4		-10	55
31045		47.47	11.64	0	40.4		-10	55
31065		47.44	11.64	0	40.4		-10	55
31085		47.11	11.64	0	40.4		-10	55
31095		47.11	11.64	0	40.4		-10	55
31105		46.93	11.64	0	40.4		-10	55
31125		46.64	11.64	0	40.4		-10	55
31145		46.39	11.64	0	40.4		-10	55
31155		46.39	11.64	0	40.4		-10	55
31165		46.28	11.64	0	40.4		-10	55
31185		46.02	11.64	0	40.4		-10	55
31205		45.83	11.64	0	40.4		-10	55
31220		45.83	11.64	0	40.4		-10	55
31225		45.58	11.64	0	40.4		-10	55
31245		45.43	11.64	0	40.4		-10	55
31265		45.35	11.64	0	40.4		-10	55
31280		45.35	11.64	0	40.4		-10	55
31285		45.02	11.64	0	40.4		-10	55
31305		44.8	11.64	0	40.4		-10	55
31325		44.73	11.64	0	40.4		-10	55
31345		44.39	11.6	0	40.4		-10	55
31365		44.32	11.6	0	40.4		-10	55
31385		44	11.6	0	40.4		-10	55
31405		43.9	11.6	0	40.4		-10	55
31410		43.9	11.6	0	40.4		-10	55
31425		43.93	11.6	0	40.4		-10	55
31445		43.63	11.6	0	40.4		-10	55
31465		43.64	11.6	0	40.4		-10	55
31470		43.64	11.6	0	40.4		-10	55
31485		43.32	11.6	0	40.4		-10	55
31505		43.16	11.6	0	40.4		-10	55
31525		42.98	11.6	0	40.4		-10	55
31530		42.98	11.6	0	40.4		-10	55
31545		42.8	11.6	0	40.4		-10	55
31565		42.69	11.6	0	40.4		-10	55
31585		42.59	11.6	0	40.4		-10	55
31595		42.59	11.6	0	40.4		-10	55
31605		42.28	11.6	0	40.4		-10	55
31625		42.23	11.6	0	40.4		-10	55
31645		42.18	11.6	0	40.4		-10	55
31655		42.18	11.6	0	40.4		-10	55
31665		42.14	11.6	0	40.4		-10	55
31685		41.71	11.6	0	40.4		-10	55
31705		41.62	11.6	0	40.4		-10	55
31720		41.62	11.6	0	40.4		-10	55
31725		41.5	11.6	0	40.4		-10	55
31745		41.28	11.6	0	40.4		-10	55
31765		41.27	11.6	0	40.4		-10	55
31780		41.27	11.6	0	40.4		-10	55
31785		41.04	11.6	0	40.4		-10	55
31805		41.08	11.6	0	40.4		-10	55
31825		40.87	11.6	0	40.4		-10	55
31845		40.87	11.62	0	40.4		-10	55
31865		40.79	11.62	0	40.4		-10	55
31885		40.97	11.62	0	40.4		-10	55
31905		40.68	11.62	0	40.4		-10	55
31925		40.62	11.62	0	40.4		-10	55
31945		40.48	11.62	0	40.4		-10	55
31965		40.58	11.62	0	40.4		-10	55
31970		40.58	11.62	0	40.4		-10	55
31985		40.58	11.62	0	40.4		-10	55
32005		40.34	11.62	0	40.4		-10	55
32025		40.51	11.62	0	40.4		-10	55
32030		40.51	11.62	0	40.4		-10	55
32045		40.56	11.62	0	40.4		-10	55
32065		40.48	11.62	0	40.4		-10	55
32085		40.41	11.62	0	40.4		-10	55
32095		40.41	11.62	0	40.4		-10	55
32105		40.43	11.62	0	40.4		-10	55
32125		40.48	11.62	0	40.4		-10	55
32145		40.46	11.62	0	40.4		-10	55
32155		40.46	11.62	0	40.4		-10	55
32165		40.53	11.62	0	40.4		-10	55
[truncated: 346 more rows]
