# Supplementary material for: Clinical identification of the stimulus intensity to measure temporal summation of second pain
Source: Sci Rep. 2022 Jul 28;12:12915. doi: 10.1038/s41598-022-17171-6 (PMC9334644; doi:10.1038/s41598-022-17171-6)
Supplement: Supplementary file 2 — Supplementary Information 2. [file 41598_2022_17171_MOESM2_ESM.zip › 73 PT2.xlsx]

## Sheet: Sheet1
Timestamp [msec]	Heater [C]	Tec [C]	Water [C]	COVAS	Baseline [C]	Events	LimiterMin [C]	LimiterMax [C]
35		41.62
55		41.72
65		41.72	10.98	0	41.4		-10	55
75		41.58	10.98	0	41.4		-10	55
95		41.7	10.98	0	41.4		-10	55
115		41.52	10.98	0	41.4		-10	55
135		41.58	10.98	0	41.4		-10	55
145		41.58	10.98	0	41.4		-10	55
155		41.59	10.98	0	41.4		-10	55
175		41.56	10.98	0	41.4		-10	55
195		41.49	10.98	0	41.4		-10	55
210		41.49	10.98	0	41.4		-10	55
215		41.45	10.98	0	41.4		-10	55
235		41.56	10.98	0	41.4		-10	55
255		41.52	10.98	0	41.4		-10	55
270		41.52	10.98	0	41.4		-10	55
275		41.5	10.98	0	41.4		-10	55
295		41.53	10.98	0	41.4		-10	55
315		41.47	10.98	0	41.4		-10	55
335		41.51	10.98	0	41.4		-10	55
355		41.45	10.98	0	41.4		-10	55
375		41.25	10.98	0	41.4		-10	55
395		41.51	10.98	0	41.4		-10	55
415		41.49	10.98	0	41.4		-10	55
435		41.4	10.98	0	41.4		-10	55
455		41.52	10.98	0	41.4		-10	55
475		41.44	10.98	0	41.4		-10	55
495		41.38	10.98	0	41.4		-10	55
515		41.4	10.98	0	41.4		-10	55
520		41.4	10.98	0	41.4		-10	55
535		41.47	10.98	0	41.4		-10	55
555		41.47	10.98	0	41.4		-10	55
575		41.31	10.98	0	41.4		-10	55
585		41.31	10.91	0	41.4		-10	55
595		41.56	10.91	0	41.4		-10	55
615		41.55	10.91	0	41.4		-10	55
635		41.29	10.91	0	41.4		-10	55
645		41.29	10.91	0	41.4		-10	55
655		41.51	10.91	0	41.4		-10	55
675		41.49	10.91	0	41.4		-10	55
695		41.51	10.91	0	41.4		-10	55
705		41.51	10.91	0	41.4		-10	55
715		41.37	10.91	0	41.4		-10	55
735		41.41	10.91	0	41.4		-10	55
755		41.36	10.91	0	41.4		-10	55
770		41.36	10.91	0	41.4		-10	55
775		41.35	10.91	0	41.4		-10	55
795		41.39	10.91	0	41.4		-10	55
815		41.38	10.91	0	41.4		-10	55
830		41.38	10.91	0	41.4		-10	55
835		41.5	10.91	0	41.4		-10	55
855		41.46	10.91	0	41.4		-10	55
875		41.52	10.91	0	41.4		-10	55
895		41.46	10.91	0	41.4		-10	55
915		41.43	10.91	0	41.4		-10	55
935		41.41	10.91	0	41.4		-10	55
955		41.37	10.91	0	41.4		-10	55
975		41.44	10.91	0	41.4		-10	55
995		41.21	10.91	0	41.4		-10	55
1015		41.5	10.91	0	41.4		-10	55
1020		41.5	10.91	0	41.4		-10	55
1035		41.49	10.91	0	41.4		-10	55
1055		41.48	10.91	0	41.4		-10	55
1075		41.39	10.91	0	41.4		-10	55
1080		41.39	10.91	0	41.4		-10	55
1095		41.42	10.91	0	41.4		-10	55
1115		41.49	10.91	0	41.4		-10	55
1135		41.47	10.91	0	41.4		-10	55
1145		41.47	10.91	0	41.4		-10	55
1155		41.32	10.91	0	41.4		-10	55
1175		41.57	10.91	0	41.4		-10	55
1195		41.41	10.91	0	41.4		-10	55
1205		41.41	10.91	0	41.4		-10	55
1215		41.37	10.91	0	41.4		-10	55
1235		41.31	10.91	0	41.4		-10	55
1255		41.49	10.91	0	41.4		-10	55
1270		41.49	10.91	0	41.4		-10	55
1275		41.4	10.91	0	41.4		-10	55
1295		41.5	10.91	0	41.4		-10	55
1315		41.52	10.91	0	41.4		-10	55
1330		41.52	10.91	0	41.4		-10	55
1335		41.43	10.91	0	41.4		-10	55
1355		41.45	10.91	0	41.4		-10	55
1375		41.34	10.91	0	41.4		-10	55
1395		41.62	10.91	0	41.4		-10	55
1415		41.58	10.91	0	41.4		-10	55
1435		41.49	10.91	0	41.4		-10	55
1455		41.43	10.91	0	41.4		-10	55
1475		41.44	10.91	0	41.4		-10	55
1495		41.34	10.91	0	41.4		-10	55
1515		41.51	10.91	0	41.4		-10	55
1520		41.51	10.91	0	41.4		-10	55
1535		41.45	10.91	0	41.4		-10	55
1555		41.33	10.91	0	41.4		-10	55
1575		41.35	10.91	0	41.4		-10	55
1580		41.35	10.91	0	41.4		-10	55
1595		41.59	10.91	0	41.4		-10	55
1615		41.45	10.91	0	41.4		-10	55
1635		41.4	10.91	0	41.4		-10	55
1645		41.4	10.86	0	41.4		-10	55
1655		41.38	10.86	0	41.4		-10	55
1675		41.55	10.86	0	41.4		-10	55
1695		41.28	10.86	0	41.4		-10	55
1705		41.28	10.86	0	41.4		-10	55
1715		41.39	10.86	0	41.4		-10	55
1735		41.4	10.86	0	41.4		-10	55
1755		41.29	10.86	0	41.4		-10	55
1770		41.29	10.86	0	41.4		-10	55
1775		41.34	10.86	0	41.4		-10	55
1795		41.37	10.86	0	41.4		-10	55
1815		41.51	10.86	0	41.4		-10	55
1830		41.51	10.86	0	41.4		-10	55
1835		41.38	10.86	0	41.4		-10	55
1855		41.35	10.86	0	41.4		-10	55
1875		41.37	10.86	0	41.4		-10	55
1895		41.48	10.86	0	41.4		-10	55
1915		41.55	10.86	0	41.4		-10	55
1935		41.41	10.86	0	41.4		-10	55
1955		41.34	10.86	0	41.4		-10	55
1975		41.41	10.86	0	41.4		-10	55
1995		41.46	10.86	0	41.4		-10	55
2015		41.51	10.86	0	41.4		-10	55
2035		41.48	10.86	0	41.4		-10	55
2055		41.34	10.86	0	41.4		-10	55
2075		41.39	10.86	0	41.4		-10	55
2080		41.39	10.86	0	41.4		-10	55
2095		41.51	10.86	0	41.4		-10	55
2115		41.47	10.86	0	41.4		-10	55
2135		41.42	10.86	0	41.4		-10	55
2145		41.42	11.02	0	41.4		-10	55
2155		41.47	11.02	0	41.4		-10	55
2175		41.38	11.02	0	41.4		-10	55
2195		41.34	11.02	0	41.4		-10	55
2205		41.34	11.02	0	41.4		-10	55
2215		41.41	11.02	0	41.4		-10	55
2235		41.46	11.02	0	41.4		-10	55
2255		41.41	11.02	0	41.4		-10	55
2265		41.41	11.02	0	41.4		-10	55
2275		41.37	11.02	0	41.4		-10	55
2295		41.55	11.02	0	41.4		-10	55
2315		41.46	11.02	0	41.4		-10	55
2330		41.46	11.02	0	41.4		-10	55
2335		41.5	11.02	0	41.4		-10	55
2355		41.41	11.02	0	41.4		-10	55
2375		41.48	11.02	0	41.4		-10	55
2390		41.48	11.02	0	41.4		-10	55
2395		41.41	11.02	0	41.4		-10	55
2415		41.39	11.02	0	41.4		-10	55
2435		41.48	11.02	0	41.4		-10	55
2455		41.4	11.02	0	41.4		-10	55
2475		41.31	11.02	0	41.4		-10	55
2495		41.57	11.02	0	41.4		-10	55
2515		41.42	11.02	0	41.4		-10	55
2535		41.4	11.02	0	41.4		-10	55
2555		41.41	11.02	0	41.4		-10	55
2575		41.36	11.02	0	41.4		-10	55
2580		41.36	11.02	0	41.4		-10	55
2595		41.36	11.02	0	41.4		-10	55
2615		41.46	11.02	0	41.4		-10	55
2635		41.47	11.02	0	41.4		-10	55
2640		41.47	11.02	0	41.4		-10	55
2655		41.33	11.02	0	41.4		-10	55
2675		41.38	11.02	0	41.4		-10	55
2695		41.42	11.02	0	41.4		-10	55
2705		41.42	10.73	0	41.4		-10	55
2715		41.41	10.73	0	41.4		-10	55
2735		41.42	10.73	0	41.4		-10	55
2755		41.32	10.73	0	41.4		-10	55
2765		41.32	10.73	0	41.4		-10	55
2775		41.52	10.73	0	41.4		-10	55
2795		41.54	10.73	0	41.4		-10	55
2815		41.42	10.73	0	41.4		-10	55
2830		41.42	10.73	0	41.4		-10	55
2835		41.38	10.73	0	41.4		-10	55
2855		41.34	10.73	0	41.4		-10	55
2875		41.38	10.73	0	41.4		-10	55
2890		41.38	10.73	0	41.4		-10	55
2895		41.55	10.73	0	41.4		-10	55
2915		41.41	10.73	0	41.4		-10	55
2935		41.37	10.73	0	41.4		-10	55
2955		41.39	10.73	0	41.4		-10	55
2975		41.4	10.73	0	41.4		-10	55
2995		41.42	10.73	0	41.4		-10	55
3015		41.34	10.73	0	41.4		-10	55
3035		41.43	10.73	0	41.4		-10	55
3055		41.53	10.73	0	41.4		-10	55
3075		41.49	10.73	0	41.4		-10	55
3080		41.49	10.73	0	41.4		-10	55
3095		41.5	10.73	0	41.4		-10	55
3115		41.42	10.73	0	41.4		-10	55
3135		41.56	10.73	0	41.4		-10	55
3140		41.56	10.73	0	41.4		-10	55
3155		41.46	10.73	0	41.4		-10	55
3175		41.45	10.73	0	41.4		-10	55
3195		41.4	10.73	0	41.4		-10	55
3205		41.4	10.69	0	41.4		-10	55
3215		41.43	10.69	0	41.4		-10	55
3235		41.37	10.69	0	41.4		-10	55
3255		41.48	10.69	0	41.4		-10	55
3265		41.48	10.69	0	41.4		-10	55
3275		41.23	10.69	0	41.4		-10	55
3295		41.48	10.69	0	41.4		-10	55
3315		41.47	10.69	0	41.4		-10	55
3330		41.47	10.69	0	41.4		-10	55
3335		41.48	10.69	0	41.4		-10	55
3355		41.42	10.69	0	41.4		-10	55
3375		41.44	10.69	0	41.4		-10	55
3390		41.44	10.69	0	41.4		-10	55
3395		41.58	10.69	0	41.4		-10	55
3415		41.48	10.69	0	41.4		-10	55
3435		41.37	10.69	0	41.4		-10	55
3450		41.37	10.69	0	41.4		-10	55
3455		41.37	10.69	0	41.4		-10	55
3475		41.57	10.69	0	41.4		-10	55
3495		41.37	10.69	0	41.4		-10	55
3515		41.43	10.69	0	41.4		-10	55
3535		41.24	10.69	0	41.4		-10	55
3555		41.37	10.69	0	41.4		-10	55
3575		41.41	10.69	0	41.4		-10	55
3595		41.6	10.69	0	41.4		-10	55
3615		41.32	10.69	0	41.4		-10	55
3635		41.36	10.69	0	41.4		-10	55
3640		41.36	10.69	0	41.4		-10	55
3655		41.38	10.69	0	41.4		-10	55
3675		41.4	10.69	0	41.4		-10	55
3695		41.42	10.69	0	41.4		-10	55
3700		41.42	10.69	0	41.4		-10	55
3715		41.26	10.69	0	41.4		-10	55
3735		41.35	10.69	0	41.4		-10	55
3755		41.36	10.69	0	41.4		-10	55
3765		41.36	10.73	0	41.4		-10	55
3775		41.48	10.73	0	41.4		-10	55
3795		41.49	10.73	0	41.4		-10	55
3815		41.48	10.73	0	41.4		-10	55
3825		41.48	10.73	0	41.4		-10	55
3835		41.55	10.73	0	41.4		-10	55
3855		41.31	10.73	0	41.4		-10	55
3875		41.47	10.73	0	41.4		-10	55
3890		41.47	10.73	0	41.4		-10	55
3895		41.53	10.73	0	41.4		-10	55
3915		41.37	10.73	0	41.4		-10	55
3935		41.28	10.73	0	41.4		-10	55
3950		41.28	10.73	0	41.4		-10	55
3955		41.5	10.73	0	41.4		-10	55
3975		41.31	10.73	0	41.4		-10	55
3995		41.46	10.73	0	41.4		-10	55
4015		41.41	10.73	0	41.4		-10	55
4035		41.37	10.73	0	41.4		-10	55
4055		41.39	10.73	0	41.4		-10	55
4075		41.48	10.73	0	41.4		-10	55
4095		41.56	10.73	0	41.4		-10	55
4115		41.49	10.73	0	41.4		-10	55
4135		41.37	10.73	0	41.4		-10	55
4140		41.37	10.73	0	41.4		-10	55
4155		41.2	10.73	0	41.4		-10	55
4175		41.39	10.73	0	41.4		-10	55
4195		41.52	10.73	0	41.4		-10	55
4200		41.52	10.73	0	41.4		-10	55
4215		41.41	10.73	0	41.4		-10	55
4235		41.52	10.73	0	41.4		-10	55
4255		41.37	10.73	0	41.4		-10	55
4265		41.37	10.84	0	41.4		-10	55
4275		41.41	10.84	0	41.4		-10	55
4295		41.3	10.84	0	41.4		-10	55
4315		41.34	10.84	0	41.4		-10	55
4325		41.34	10.84	0	41.4		-10	55
4335		41.45	10.84	0	41.4		-10	55
4355		41.44	10.84	0	41.4		-10	55
4375		41.39	10.84	0	41.4		-10	55
4390		41.39	10.84	0	41.4		-10	55
4395		41.36	10.84	0	41.4		-10	55
4415		41.5	10.84	0	41.4		-10	55
4435		41.4	10.84	0	41.4		-10	55
4450		41.4	10.84	0	41.4		-10	55
4455		41.49	10.84	0	41.4		-10	55
4475		41.34	10.84	0	41.4		-10	55
4495		41.49	10.84	0	41.4		-10	55
4515		41.39	10.84	0	41.4		-10	55
4535		41.35	10.84	0	41.4		-10	55
4555		41.38	10.84	0	41.4		-10	55
4575		41.35	10.84	0	41.4		-10	55
4595		41.52	10.84	0	41.4		-10	55
4615		41.31	10.84	0	41.4		-10	55
4635		41.34	10.84	0	41.4		-10	55
4640		41.34	10.84	0	41.4		-10	55
4655		41.43	10.84	0	41.4		-10	55
4675		41.42	10.84	0	41.4		-10	55
4695		41.53	10.84	0	41.4		-10	55
4700		41.53	10.84	0	41.4		-10	55
4715		41.45	10.84	0	41.4		-10	55
4735		41.37	10.84	0	41.4		-10	55
4755		41.5	10.84	0	41.4		-10	55
4760		41.5	10.84	0	41.4		-10	55
4775		41.39	10.84	0	41.4		-10	55
4795		41.43	10.84	0	41.4		-10	55
4815		41.4	10.84	0	41.4		-10	55
4825		41.4	10.58	0	41.4		-10	55
4835		41.38	10.58	0	41.4		-10	55
4855		41.4	10.58	0	41.4		-10	55
4875		41.33	10.58	0	41.4		-10	55
4885		41.33	10.58	0	41.4		-10	55
4895		41.52	10.58	0	41.4		-10	55
4915		41.43	10.58	0	41.4		-10	55
4935		41.37	10.58	0	41.4		-10	55
4950		41.37	10.58	0	41.4		-10	55
4955		41.34	10.58	0	41.4		-10	55
4975		41.37	10.58	0	41.4		-10	55
4995		41.41	10.58	0	41.4		-10	55
5010		41.41	10.58	0	41.4		-10	55
5015		41.34	10.58	0	41.4		-10	55
5035		41.29	10.58	0	41.4		-10	55
5055		41.33	10.58	0	41.4		-10	55
5075		41.45	10.58	0	41.4		-10	55
5095		41.54	10.58	0	41.4		-10	55
5115		41.44	10.58	0	41.4		-10	55
5135		41.43	10.58	0	41.4		-10	55
5155		41.62	10.58	0	41.4		-10	55
5175		41.48	10.58	0	41.4		-10	55
5195		41.5	10.58	0	41.4		-10	55
5200		41.5	10.58	0	41.4		-10	55
5215		41.56	10.58	0	41.4		-10	55
5235		41.56	10.58	0	41.4		-10	55
5255		41.64	10.58	0	41.4		-10	55
5260		41.64	10.58	0	41.4		-10	55
5275		41.67	10.58	0	41.4		-10	55
5295		41.72	10.58	0	41.4		-10	55
5315		41.83	10.58	0	41.4		-10	55
5325		41.83	10.56	0	41.4		-10	55
5335		41.95	10.56	0	41.4		-10	55
5355		42	10.56	0	41.4		-10	55
5375		42.2	10.56	0	41.4		-10	55
5385		42.2	10.56	0	41.4		-10	55
5395		42.29	10.56	0	41.4		-10	55
5415		42.35	10.56	0	41.4		-10	55
5435		42.64	10.56	0	41.4		-10	55
5450		42.64	10.56	0	41.4		-10	55
5455		42.76	10.56	0	41.4		-10	55
5475		43.03	10.56	0	41.4		-10	55
5495		42.98	10.56	0	41.4		-10	55
5510		42.98	10.56	0	41.4		-10	55
5515		43.45	10.56	0	41.4		-10	55
5535		43.43	10.56	0	41.4		-10	55
5555		43.44	10.56	0	41.4		-10	55
5575		43.9	10.56	0	41.4		-10	55
5595		43.87	10.56	0	41.4		-10	55
5615		43.98	10.56	0	41.4		-10	55
5635		44.19	10.56	0	41.4		-10	55
5655		44.42	10.56	0	41.4		-10	55
5675		44.68	10.56	0	41.4		-10	55
5695		44.77	10.56	0	41.4		-10	55
5700		44.77	10.56	0	41.4		-10	55
5715		44.79	10.56	0	41.4		-10	55
5735		44.96	10.56	0	41.4		-10	55
5755		45.29	10.56	0	41.4		-10	55
5760		45.29	10.56	0	41.4		-10	55
5775		45.45	10.56	0	41.4		-10	55
5795		45.77	10.56	0	41.4		-10	55
5815		45.83	10.56	0	41.4		-10	55
5825		45.83	10.63	0	41.4		-10	55
5835		45.92	10.63	0	41.4		-10	55
5855		46.26	10.63	0	41.4		-10	55
5875		46.34	10.63	0	41.4		-10	55
5885		46.34	10.63	0	41.4		-10	55
5895		46.54	10.63	0	41.4		-10	55
5915		46.57	10.63	0	41.4		-10	55
5935		46.7	10.63	0	41.4		-10	55
5950		46.7	10.63	0	41.4		-10	55
5955		47	10.63	0	41.4		-10	55
5975		47.04	10.63	0	41.4		-10	55
5995		47.18	10.63	0	41.4		-10	55
6010		47.18	10.63	0	41.4		-10	55
6015		47.37	10.63	0	41.4		-10	55
6035		47.53	10.63	0	41.4		-10	55
6055		47.72	10.63	0	41.4		-10	55
6070		47.72	10.63	0	41.4		-10	55
6075		47.79	10.63	0	41.4		-10	55
6095		48.1	10.63	0	41.4		-10	55
6115		48.09	10.63	0	41.4		-10	55
6135		48.47	10.63	0	41.4		-10	55
6155		48.41	10.63	0	41.4		-10	55
6175		48.53	10.63	0	41.4		-10	55
6195		48.94	10.63	0	41.4		-10	55
6200		48.94	10.63	0	41.4		-10	55
6215		48.72	10.63	0	41.4		-10	55
6235		49.08	10.63	0	41.4		-10	55
6255		49.11	10.63	0	41.4		-10	55
6260		49.11	10.63	0	41.4		-10	55
6275		49.32	10.63	0	41.4		-10	55
6295		49.47	10.63	0	41.4		-10	55
6315		49.51	10.63	0	41.4		-10	55
6320		49.51	10.63	0	41.4		-10	55
6335		49.62	10.63	0	41.4		-10	55
6355		49.93	10.63	0	41.4		-10	55
6375		50.07	10.63	0	41.4		-10	55
6385		50.07	10.54	0	41.4		-10	55
6395		50.01	10.54	0	41.4		-10	55
6415		50.02	10.54	0	41.4		-10	55
6435		50.42	10.54	0	41.4		-10	55
6445		50.42	10.54	0	41.4		-10	55
6455		50.44	10.54	0	41.4		-10	55
6475		50.51	10.54	0	41.4		-10	55
6495		50.69	10.54	0	41.4		-10	55
6510		50.69	10.54	0	41.4		-10	55
6515		50.75	10.54	0	41.4		-10	55
6535		50.87	10.54	0	41.4		-10	55
6555		50.9	10.54	0	41.4		-10	55
6570		50.9	10.54	0	41.4		-10	55
6575		51.06	10.54	0	41.4		-10	55
6595		51.21	10.54	0	41.4		-10	55
6615		51.27	10.54	0	41.4		-10	55
6635		51.25	10.54	0	41.4		-10	55
6655		51.34	10.54	0	41.4		-10	55
6675		51.6	10.54	0	41.4		-10	55
6695		51.36	10.54	0	41.4		-10	55
6715		51.48	10.54	0	41.4		-10	55
6735		51.51	10.54	0	41.4		-10	55
6755		51.56	10.54	0	41.4		-10	55
6760		51.56	10.54	0	41.4		-10	55
6775		51.48	10.54	0	41.4		-10	55
6795		51.62	10.54	0	41.4		-10	55
6815		51.39	10.54	0	41.4		-10	55
6820		51.39	10.54	0	41.4		-10	55
6835		51.57	10.54	0	41.4		-10	55
6855		51.59	10.54	0	41.4		-10	55
6875		51.3	10.54	0	41.4		-10	55
6885		51.3	10.51	0	41.4		-10	55
6895		51.27	10.51	0	41.4		-10	55
6915		50.86	10.51	0	41.4		-10	55
6935		50.97	10.51	0	41.4		-10	55
6945		50.97	10.51	0	41.4		-10	55
6955		50.68	10.51	0	41.4		-10	55
6975		50.67	10.51	0	41.4		-10	55
6995		50.39	10.51	0	41.4		-10	55
7010		50.39	10.51	0	41.4		-10	55
7015		50.18	10.51	0	41.4		-10	55
7035		50.18	10.51	0	41.4		-10	55
7055		49.95	10.51	0	41.4		-10	55
7070		49.95	10.51	0	41.4		-10	55
7075		49.65	10.51	0	41.4		-10	55
7095		49.29	10.51	0	41.4		-10	55
7115		49.15	10.51	0	41.4		-10	55
7135		49.13	10.51	0	41.4		-10	55
7155		48.75	10.51	0	41.4		-10	55
7175		48.41	10.51	0	41.4		-10	55
7195		48.16	10.51	0	41.4		-10	55
7215		48.01	10.51	0	41.4		-10	55
7235		47.94	10.51	0	41.4		-10	55
7255		47.66	10.51	0	41.4		-10	55
7260		47.66	10.51	0	41.4		-10	55
7275		47.66	10.51	0	41.4		-10	55
7295		47.19	10.51	0	41.4		-10	55
7315		47.09	10.51	0	41.4		-10	55
7320		47.09	10.51	0	41.4		-10	55
7335		46.8	10.51	0	41.4		-10	55
7355		46.6	10.51	0	41.4		-10	55
7375		46.37	10.51	0	41.4		-10	55
7380		46.37	10.51	0	41.4		-10	55
7395		46.23	10.51	0	41.4		-10	55
7415		45.79	10.51	0	41.4		-10	55
7435		45.69	10.51	0	41.4		-10	55
7445		45.69	10.53	0	41.4		-10	55
7455		45.53	10.53	0	41.4		-10	55
7475		45.29	10.53	0	41.4		-10	55
7495		45.21	10.53	0	41.4		-10	55
7510		45.21	10.53	0	41.4		-10	55
7515		45.05	10.53	0	41.4		-10	55
7535		44.96	10.53	0	41.4		-10	55
7555		44.71	10.53	0	41.4		-10	55
7570		44.71	10.53	0	41.4		-10	55
7575		44.43	10.53	0	41.4		-10	55
7595		44.26	10.53	0	41.4		-10	55
7615		44.22	10.53	0	41.4		-10	55
7630		44.22	10.53	0	41.4		-10	55
7635		43.96	10.53	0	41.4		-10	55
7655		43.97	10.53	0	41.4		-10	55
7675		43.67	10.53	0	41.4		-10	55
7695		43.58	10.53	0	41.4		-10	55
7715		43.17	10.53	0	41.4		-10	55
7735		43.27	10.53	0	41.4		-10	55
7755		43.14	10.53	0	41.4		-10	55
7775		42.98	10.53	0	41.4		-10	55
7795		42.78	10.53	0	41.4		-10	55
7815		42.84	10.53	0	41.4		-10	55
7820		42.84	10.53	0	41.4		-10	55
7835		42.59	10.53	0	41.4		-10	55
7855		42.38	10.53	0	41.4		-10	55
7875		42.24	10.53	0	41.4		-10	55
7880		42.24	10.53	0	41.4		-10	55
7895		42.24	10.53	0	41.4		-10	55
7915		42.07	10.53	0	41.4		-10	55
7935		42.06	10.53	0	41.4		-10	55
7945		42.06	10.41	0	41.4		-10	55
7955		41.92	10.41	0	41.4		-10	55
7975		41.99	10.41	0	41.4		-10	55
7995		41.65	10.41	0	41.4		-10	55
8005		41.65	10.41	0	41.4		-10	55
8015		41.7	10.41	0	41.4		-10	55
8035		41.78	10.41	0	41.4		-10	55
8055		41.71	10.41	0	41.4		-10	55
8070		41.71	10.41	0	41.4		-10	55
8075		41.67	10.41	0	41.4		-10	55
8095		41.6	10.41	0	41.4		-10	55
8115		41.61	10.41	0	41.4		-10	55
8130		41.61	10.41	0	41.4		-10	55
8135		41.62	10.41	0	41.4		-10	55
8155		41.62	10.41	0	41.4		-10	55
8175		41.57	10.41	0	41.4		-10	55
8195		41.63	10.41	0	41.4		-10	55
8215		41.51	10.41	0	41.4		-10	55
8235		41.57	10.41	0	41.4		-10	55
8255		41.68	10.41	0	41.4		-10	55
8275		41.54	10.41	0	41.4		-10	55
8295		41.61	10.41	0	41.4		-10	55
8315		41.74	10.41	0	41.4		-10	55
8320		41.74	10.41	0	41.4		-10	55
8335		41.58	10.41	0	41.4		-10	55
8355		41.66	10.41	0	41.4		-10	55
8375		41.77	10.41	0	41.4		-10	55
8380		41.77	10.41	0	41.4		-10	55
8395		42	10.41	0	41.4		-10	55
8415		42.02	10.41	0	41.4		-10	55
8435		42.09	10.41	0	41.4		-10	55
8445		42.09	10.48	0	41.4		-10	55
8455		42.15	10.48	0	41.4		-10	55
8475		42.3	10.48	0	41.4		-10	55
8495		42.53	10.48	0	41.4		-10	55
8505		42.53	10.48	0	41.4		-10	55
8515		42.63	10.48	0	41.4		-10	55
8535		42.65	10.48	0	41.4		-10	55
8555		43.01	10.48	0	41.4		-10	55
8570		43.01	10.48	0	41.4		-10	55
8575		43	10.48	0	41.4		-10	55
8595		43.36	10.48	0	41.4		-10	55
8615		43.41	10.48	0	41.4		-10	55
8630		43.41	10.48	0	41.4		-10	55
8635		43.44	10.48	0	41.4		-10	55
8655		43.88	10.48	0	41.4		-10	55
8675		43.83	10.48	0	41.4		-10	55
8695		44.04	10.48	0	41.4		-10	55
8715		44.52	10.48	0	41.4		-10	55
8735		44.59	10.48	0	41.4		-10	55
8755		44.88	10.48	0	41.4		-10	55
8775		44.98	10.48	0	41.4		-10	55
8795		45.11	10.48	0	41.4		-10	55
8815		45.14	10.48	0	41.4		-10	55
8820		45.14	10.48	0	41.4		-10	55
8835		45.48	10.48	0	41.4		-10	55
8855		45.56	10.48	0	41.4		-10	55
8875		46.09	10.48	0	41.4		-10	55
8880		46.09	10.48	0	41.4		-10	55
8895		46.09	10.48	0	41.4		-10	55
8915		46.32	10.48	0	41.4		-10	55
8935		46.55	10.48	0	41.4		-10	55
8940		46.55	10.48	0	41.4		-10	55
8955		46.66	10.48	0	41.4		-10	55
8975		46.75	10.48	0	41.4		-10	55
8995		46.94	10.48	0	41.4		-10	55
9005		46.94	10.54	0	41.4		-10	55
9015		47.02	10.54	0	41.4		-10	55
9035		47.42	10.54	0	41.4		-10	55
9055		47.61	10.54	0	41.4		-10	55
9065		47.61	10.54	0	41.4		-10	55
9075		47.78	10.54	0	41.4		-10	55
9095		47.85	10.54	0	41.4		-10	55
9115		48.09	10.54	0	41.4		-10	55
9130		48.09	10.54	0	41.4		-10	55
9135		48.34	10.54	0	41.4		-10	55
9155		48.37	10.54	0	41.4		-10	55
9175		48.56	10.54	0	41.4		-10	55
9190		48.56	10.54	0	41.4		-10	55
9195		48.79	10.54	0	41.4		-10	55
9215		48.9	10.54	0	41.4		-10	55
9235		48.91	10.54	0	41.4		-10	55
9255		49.17	10.54	0	41.4		-10	55
9275		49.39	10.54	0	41.4		-10	55
9295		49.42	10.54	0	41.4		-10	55
9315		49.78	10.54	0	41.4		-10	55
9335		49.77	10.54	0	41.4		-10	55
9355		50.1	10.54	0	41.4		-10	55
9375		50.02	10.54	0	41.4		-10	55
9380		50.02	10.54	0	41.4		-10	55
9395		50.06	10.54	0	41.4		-10	55
9415		50.18	10.54	0	41.4		-10	55
9435		50.54	10.54	0	41.4		-10	55
9440		50.54	10.54	0	41.4		-10	55
9455		50.76	10.54	0	41.4		-10	55
9475		50.72	10.54	0	41.4		-10	55
9495		50.8	10.54	0	41.4		-10	55
9505		50.8	10.61	0	41.4		-10	55
9515		51.07	10.61	0	41.4		-10	55
9535		51.14	10.61	0	41.4		-10	55
9555		51.24	10.61	0	41.4		-10	55
9565		51.24	10.61	0	41.4		-10	55
9575		51.21	10.61	0	41.4		-10	55
9595		51.21	10.61	0	41.4		-10	55
9615		51.37	10.61	0	41.4		-10	55
9630		51.37	10.61	0	41.4		-10	55
9635		51.46	10.61	0	41.4		-10	55
9655		51.65	10.61	0	41.4		-10	55
9675		51.58	10.61	0	41.4		-10	55
9690		51.58	10.61	0	41.4		-10	55
9695		51.71	10.61	0	41.4		-10	55
9715		51.61	10.61	0	41.4		-10	55
9735		51.66	10.61	0	41.4		-10	55
9755		51.73	10.61	0	41.4		-10	55
9775		51.61	10.61	0	41.4		-10	55
9795		51.54	10.61	0	41.4		-10	55
9815		51.61	10.61	0	41.4		-10	55
9835		51.45	10.61	0	41.4		-10	55
9855		51.53	10.61	0	41.4		-10	55
9875		51.27	10.61	0	41.4		-10	55
9880		51.27	10.61	0	41.4		-10	55
9895		51.01	10.61	0	41.4		-10	55
9915		50.88	10.61	0	41.4		-10	55
9935		50.77	10.61	0	41.4		-10	55
9940		50.77	10.61	0	41.4		-10	55
9955		50.49	10.61	0	41.4		-10	55
9975		50.51	10.61	0	41.4		-10	55
9995		50.1	10.61	0	41.4		-10	55
10005		50.1	10.64	0	41.4		-10	55
10015		50.14	10.64	0	41.4		-10	55
10035		49.85	10.64	0	41.4		-10	55
10055		49.6	10.64	0	41.4		-10	55
10065		49.6	10.64	0	41.4		-10	55
10075		49.25	10.64	0	41.4		-10	55
10095		48.97	10.64	0	41.4		-10	55
10115		48.88	10.64	0	41.4		-10	55
10130		48.88	10.64	0	41.4		-10	55
10135		48.77	10.64	0	41.4		-10	55
10155		48.4	10.64	0	41.4		-10	55
10175		48.14	10.64	0	41.4		-10	55
10190		48.14	10.64	0	41.4		-10	55
10195		47.72	10.64	0	41.4		-10	55
10215		47.8	10.64	0	41.4		-10	55
10235		47.55	10.64	0	41.4		-10	55
10255		47.2	10.64	0	41.4		-10	55
10275		47.18	10.64	0	41.4		-10	55
10295		46.94	10.64	0	41.4		-10	55
10315		46.65	10.64	0	41.4		-10	55
10335		46.49	10.64	0	41.4		-10	55
10355		46.17	10.64	0	41.4		-10	55
10375		45.89	10.64	0	41.4		-10	55
10395		45.87	10.64	0	41.4		-10	55
10415		45.58	10.64	0	41.4		-10	55
10435		45.43	10.64	0	41.4		-10	55
10440		45.43	10.64	0	41.4		-10	55
10455		45.2	10.64	0	41.4		-10	55
10475		44.98	10.64	0	41.4		-10	55
10495		45.05	10.64	0	41.4		-10	55
10500		45.05	10.64	0	41.4		-10	55
10515		44.78	10.64	0	41.4		-10	55
10535		44.51	10.64	0	41.4		-10	55
10555		44.43	10.64	0	41.4		-10	55
10565		44.43	10.38	0	41.4		-10	55
10575		44.28	10.38	0	41.4		-10	55
10595		44.28	10.38	0	41.4		-10	55
10615		43.92	10.38	0	41.4		-10	55
10625		43.92	10.38	0	41.4		-10	55
10635		43.94	10.38	0	41.4		-10	55
10655		43.62	10.38	0	41.4		-10	55
10675		43.56	10.38	0	41.4		-10	55
10690		43.56	10.38	0	41.4		-10	55
10695		43.3	10.38	0	41.4		-10	55
10715		43.21	10.38	0	41.4		-10	55
10735		43.05	10.38	0	41.4		-10	55
10750		43.05	10.38	0	41.4		-10	55
10755		42.84	10.38	0	41.4		-10	55
10775		42.81	10.38	0	41.4		-10	55
10795		42.7	10.38	0	41.4		-10	55
10815		42.45	10.38	0	41.4		-10	55
10835		42.35	10.38	0	41.4		-10	55
10855		42.33	10.38	0	41.4		-10	55
10875		42.15	10.38	0	41.4		-10	55
10895		42.04	10.38	0	41.4		-10	55
10915		42.05	10.38	0	41.4		-10	55
10935		42	10.38	0	41.4		-10	55
10940		42	10.38	0	41.4		-10	55
10955		41.91	10.38	0	41.4		-10	55
10975		41.75	10.38	0	41.4		-10	55
10995		41.71	10.38	0	41.4		-10	55
11000		41.71	10.38	0	41.4		-10	55
11015		41.73	10.38	0	41.4		-10	55
11035		41.7	10.38	0	41.4		-10	55
11055		41.78	10.38	0	41.4		-10	55
11065		41.78	10.61	0	41.4		-10	55
11075		41.62	10.61	0	41.4		-10	55
11095		41.68	10.61	0	41.4		-10	55
11115		41.55	10.61	0	41.4		-10	55
11125		41.55	10.61	0	41.4		-10	55
11135		41.68	10.61	0	41.4		-10	55
11155		41.56	10.61	0	41.4		-10	55
11175		41.55	10.61	0	41.4		-10	55
11190		41.55	10.61	0	41.4		-10	55
11195		41.6	10.61	0	41.4		-10	55
11215		41.77	10.61	0	41.4		-10	55
11235		41.54	10.61	0	41.4		-10	55
11250		41.54	10.61	0	41.4		-10	55
11255		41.67	10.61	0	41.4		-10	55
11275		41.56	10.61	0	41.4		-10	55
11295		41.58	10.61	0	41.4		-10	55
11315		41.66	10.61	0	41.4		-10	55
11335		41.56	10.61	0	41.4		-10	55
11355		41.75	10.61	0	41.4		-10	55
11375		41.79	10.61	0	41.4		-10	55
11395		41.91	10.61	0	41.4		-10	55
11415		41.91	10.61	0	41.4		-10	55
11435		41.78	10.61	0	41.4		-10	55
11440		41.78	10.61	0	41.4		-10	55
11455		41.94	10.61	0	41.4		-10	55
11475		42.04	10.61	0	41.4		-10	55
11495		42.07	10.61	0	41.4		-10	55
11500		42.07	10.61	0	41.4		-10	55
11515		42.29	10.61	0	41.4		-10	55
11535		42.35	10.61	0	41.4		-10	55
11555		42.3	10.61	0	41.4		-10	55
11560		42.3	10.61	0	41.4		-10	55
11575		42.43	10.61	0	41.4		-10	55
11595		42.71	10.61	0	41.4		-10	55
11615		42.99	10.61	0	41.4		-10	55
11625		42.99	10.54	0	41.4		-10	55
11635		43.05	10.54	0	41.4		-10	55
11655		43.23	10.54	0	41.4		-10	55
11675		43.46	10.54	0	41.4		-10	55
11685		43.46	10.54	0	41.4		-10	55
11695		43.36	10.54	0	41.4		-10	55
11715		43.72	10.54	0	41.4		-10	55
11735		43.83	10.54	0	41.4		-10	55
11750		43.83	10.54	0	41.4		-10	55
11755		44.14	10.54	0	41.4		-10	55
11775		44.19	10.54	0	41.4		-10	55
11795		44.39	10.54	0	41.4		-10	55
11815		44.53	10.54	0	41.4		-10	55
11835		44.7	10.54	0	41.4		-10	55
11855		45	10.54	0	41.4		-10	55
11875		45.12	10.54	0	41.4		-10	55
11895		45.42	10.54	0	41.4		-10	55
11915		45.67	10.54	0	41.4		-10	55
11935		45.86	10.54	0	41.4		-10	55
11955		45.93	10.54	0	41.4		-10	55
11975		46.28	10.54	0	41.4		-10	55
11995		46.64	10.54	0	41.4		-10	55
12000		46.64	10.54	0	41.4		-10	55
12015		46.58	10.54	0	41.4		-10	55
12035		46.89	10.54	0	41.4		-10	55
12055		46.95	10.54	0	41.4		-10	55
12060		46.95	10.54	0	41.4		-10	55
12075		47.14	10.54	0	41.4		-10	55
12095		47.38	10.54	0	41.4		-10	55
12115		47.66	10.54	0	41.4		-10	55
12125		47.66	10.58	0	41.4		-10	55
12135		47.73	10.58	0	41.4		-10	55
12155		47.96	10.58	0	41.4		-10	55
12175		48.1	10.58	0	41.4		-10	55
12185		48.1	10.58	0	41.4		-10	55
12195		48.18	10.58	0	41.4		-10	55
12215		48.58	10.58	0	41.4		-10	55
12235		48.65	10.58	0	41.4		-10	55
12250		48.65	10.58	0	41.4		-10	55
12255		48.7	10.58	0	41.4		-10	55
12275		48.94	10.58	0	41.4		-10	55
12295		48.98	10.58	0	41.4		-10	55
12310		48.98	10.58	0	41.4		-10	55
12315		49.22	10.58	0	41.4		-10	55
12335		49.44	10.58	0	41.4		-10	55
12355		49.6	10.58	0	41.4		-10	55
12375		49.56	10.58	0	41.4		-10	55
12395		49.88	10.58	0	41.4		-10	55
12415		50.01	10.58	0	41.4		-10	55
12435		50.13	10.58	0	41.4		-10	55
12455		50.15	10.58	0	41.4		-10	55
12475		50.43	10.58	0	41.4		-10	55
12495		50.51	10.58	0	41.4		-10	55
12500		50.51	10.58	0	41.4		-10	55
12515		50.62	10.58	0	41.4		-10	55
12535		50.91	10.58	0	41.4		-10	55
12555		50.81	10.58	0	41.4		-10	55
12560		50.81	10.58	0	41.4		-10	55
12575		50.99	10.58	0	41.4		-10	55
12595		51.02	10.58	0	41.4		-10	55
12615		51.16	10.58	0	41.4		-10	55
12625		51.16	10.81	0	41.4		-10	55
12635		51.15	10.81	0	41.4		-10	55
12655		51.36	10.81	0	41.4		-10	55
12675		51.35	10.81	0	41.4		-10	55
12685		51.35	10.81	0	41.4		-10	55
12695		51.54	10.81	0	41.4		-10	55
12715		51.5	10.81	0	41.4		-10	55
12735		51.45	10.81	0	41.4		-10	55
12750		51.45	10.81	0	41.4		-10	55
12755		51.37	10.81	0	41.4		-10	55
12775		51.51	10.81	0	41.4		-10	55
12795		51.62	10.81	0	41.4		-10	55
12810		51.62	10.81	0	41.4		-10	55
12815		51.65	10.81	0	41.4		-10	55
12835		51.53	10.81	0	41.4		-10	55
12855		51.36	10.81	0	41.4		-10	55
12875		51.38	10.81	0	41.4		-10	55
12895		51.38	10.81	0	41.4		-10	55
12915		51.19	10.81	0	41.4		-10	55
12935		50.95	10.81	0	41.4		-10	55
12955		50.6	10.81	0	41.4		-10	55
12975		50.68	10.81	0	41.4		-10	55
12995		50.63	10.81	0	41.4		-10	55
13000		50.63	10.81	0	41.4		-10	55
13015		50.37	10.81	0	41.4		-10	55
13035		50.12	10.81	0	41.4		-10	55
13055		50	10.81	0	41.4		-10	55
13060		50	10.81	0	41.4		-10	55
13075		49.72	10.81	0	41.4		-10	55
13095		49.43	10.81	0	41.4		-10	55
13115		49.24	10.81	0	41.4		-10	55
13125		49.24	10.84	0	41.4		-10	55
13135		49.11	10.84	0	41.4		-10	55
13155		48.84	10.84	0	41.4		-10	55
13175		48.44	10.84	0	41.4		-10	55
13185		48.44	10.84	0	41.4		-10	55
13195		48.31	10.84	0	41.4		-10	55
13215		48.11	10.84	0	41.4		-10	55
13235		47.81	10.84	0	41.4		-10	55
13245		47.81	10.84	0	41.4		-10	55
13255		47.72	10.84	0	41.4		-10	55
13275		47.41	10.84	0	41.4		-10	55
13295		47.24	10.84	0	41.4		-10	55
13310		47.24	10.84	0	41.4		-10	55
13315		47.05	10.84	0	41.4		-10	55
13335		46.74	10.84	0	41.4		-10	55
13355		46.7	10.84	0	41.4		-10	55
13370		46.7	10.84	0	41.4		-10	55
13375		46.39	10.84	0	41.4		-10	55
13395		46.24	10.84	0	41.4		-10	55
13415		46.09	10.84	0	41.4		-10	55
13435		45.95	10.84	0	41.4		-10	55
13455		45.73	10.84	0	41.4		-10	55
13475		45.65	10.84	0	41.4		-10	55
13495		45.26	10.84	0	41.4		-10	55
13515		45.18	10.84	0	41.4		-10	55
13535		44.88	10.84	0	41.4		-10	55
13555		44.74	10.84	0	41.4		-10	55
13560		44.74	10.84	0	41.4		-10	55
13575		44.53	10.84	0	41.4		-10	55
13595		44.36	10.84	0	41.4		-10	55
13615		44.27	10.84	0	41.4		-10	55
13625		44.27	10.74	0	41.4		-10	55
13635		43.98	10.74	0	41.4		-10	55
13655		43.9	10.74	0	41.4		-10	55
13675		43.69	10.74	0	41.4		-10	55
13685		43.69	10.74	0	41.4		-10	55
13695		43.62	10.74	0	41.4		-10	55
13715		43.54	10.74	0	41.4		-10	55
13735		43.36	10.74	0	41.4		-10	55
13745		43.36	10.74	0	41.4		-10	55
13755		43.13	10.74	0	41.4		-10	55
13775		42.86	10.74	0	41.4		-10	55
13795		42.91	10.74	0	41.4		-10	55
13810		42.91	10.74	0	41.4		-10	55
13815		42.59	10.74	0	41.4		-10	55
13835		42.33	10.74	0	41.4		-10	55
13855		42.41	10.74	0	41.4		-10	55
13870		42.41	10.74	0	41.4		-10	55
13875		42.39	10.74	0	41.4		-10	55
13895		42.23	10.74	0	41.4		-10	55
13915		42.09	10.74	0	41.4		-10	55
13935		42.05	10.74	0	41.4		-10	55
13955		41.82	10.74	0	41.4		-10	55
13975		41.96	10.74	0	41.4		-10	55
13995		41.82	10.74	0	41.4		-10	55
14015		41.82	10.74	0	41.4		-10	55
14035		41.82	10.74	0	41.4		-10	55
14055		41.79	10.74	0	41.4		-10	55
14060		41.79	10.74	0	41.4		-10	55
14075		41.5	10.74	0	41.4		-10	55
14095		41.6	10.74	0	41.4		-10	55
14115		41.66	10.74	0	41.4		-10	55
14120		41.66	10.74	0	41.4		-10	55
14135		41.65	10.74	0	41.4		-10	55
14155		41.63	10.74	0	41.4		-10	55
14175		41.56	10.74	0	41.4		-10	55
14180		41.56	10.76	0	41.4		-10	55
14195		41.53	10.76	0	41.4		-10	55
14215		41.68	10.76	0	41.4		-10	55
14235		41.66	10.76	0	41.4		-10	55
14245		41.66	10.76	0	41.4		-10	55
14255		41.62	10.76	0	41.4		-10	55
14275		41.81	10.76	0	41.4		-10	55
14295		41.82	10.76	0	41.4		-10	55
14310		41.82	10.76	0	41.4		-10	55
14315		41.76	10.76	0	41.4		-10	55
14335		41.74	10.76	0	41.4		-10	55
14355		41.99	10.76	0	41.4		-10	55
14370		41.99	10.76	0	41.4		-10	55
14375		41.92	10.76	0	41.4		-10	55
14395		42.08	10.76	0	41.4		-10	55
14415		42.12	10.76	0	41.4		-10	55
14435		42.27	10.76	0	41.4		-10	55
14455		42.38	10.76	0	41.4		-10	55
14475		42.53	10.76	0	41.4		-10	55
14495		42.68	10.76	0	41.4		-10	55
14515		42.99	10.76	0	41.4		-10	55
14535		43.12	10.76	0	41.4		-10	55
14555		43.15	10.76	0	41.4		-10	55
14575		43.44	10.76	0	41.4		-10	55
14595		43.66	10.76	0	41.4		-10	55
14615		43.83	10.76	0	41.4		-10	55
14620		43.83	10.76	0	41.4		-10	55
14635		44	10.76	0	41.4		-10	55
14655		44.1	10.76	0	41.4		-10	55
14675		44.22	10.76	0	41.4		-10	55
14680		44.22	10.71	0	41.4		-10	55
14695		44.65	10.71	0	41.4		-10	55
14715		44.79	10.71	0	41.4		-10	55
14735		45.09	10.71	0	41.4		-10	55
14745		45.09	10.71	0	41.4		-10	55
14755		45.12	10.71	0	41.4		-10	55
14775		45.38	10.71	0	41.4		-10	55
14795		45.62	10.71	0	41.4		-10	55
14805		45.62	10.71	0	41.4		-10	55
14815		45.63	10.71	0	41.4		-10	55
14835		45.92	10.71	0	41.4		-10	55
14855		46.28	10.71	0	41.4		-10	55
14870		46.28	10.71	0	41.4		-10	55
14875		46.47	10.71	0	41.4		-10	55
14895		46.65	10.71	0	41.4		-10	55
14915		46.79	10.71	0	41.4		-10	55
14930		46.79	10.71	0	41.4		-10	55
14935		46.96	10.71	0	41.4		-10	55
14955		47.05	10.71	0	41.4		-10	55
14975		47.37	10.71	0	41.4		-10	55
14995		47.66	10.71	0	41.4		-10	55
15015		47.78	10.71	0	41.4		-10	55
15035		47.92	10.71	0	41.4		-10	55
15055		48.22	10.71	0	41.4		-10	55
15075		48.35	10.71	0	41.4		-10	55
15095		48.4	10.71	0	41.4		-10	55
15115		48.53	10.71	0	41.4		-10	55
15120		48.53	10.71	0	41.4		-10	55
15135		48.75	10.71	0	41.4		-10	55
15155		48.93	10.71	0	41.4		-10	55
15175		49.1	10.71	0	41.4		-10	55
15180		49.1	10.86	0	41.4		-10	55
15195		49.16	10.86	0	41.4		-10	55
15215		49.35	10.86	0	41.4		-10	55
15235		49.74	10.86	0	41.4		-10	55
15245		49.74	10.86	0	41.4		-10	55
15255		49.8	10.86	0	41.4		-10	55
15275		49.97	10.86	0	41.4		-10	55
15295		50.18	10.86	0	41.4		-10	55
15305		50.18	10.86	0	41.4		-10	55
15315		50.14	10.86	0	41.4		-10	55
15335		50.36	10.86	0	41.4		-10	55
15355		50.45	10.86	0	41.4		-10	55
15370		50.45	10.86	0	41.4		-10	55
15375		50.74	10.86	0	41.4		-10	55
15395		50.66	10.86	0	41.4		-10	55
15415		50.94	10.86	0	41.4		-10	55
15430		50.94	10.86	0	41.4		-10	55
15435		50.94	10.86	0	41.4		-10	55
15455		51.16	10.86	0	41.4		-10	55
15475		51.21	10.86	0	41.4		-10	55
15495		51.27	10.86	0	41.4		-10	55
15515		51.21	10.86	0	41.4		-10	55
15535		51.31	10.86	0	41.4		-10	55
15555		51.42	10.86	0	41.4		-10	55
15575		51.61	10.86	0	41.4		-10	55
15595		51.59	10.86	0	41.4		-10	55
15615		51.62	10.86	0	41.4		-10	55
15620		51.62	10.86	0	41.4		-10	55
15635		51.64	10.86	0	41.4		-10	55
15655		51.5	10.86	0	41.4		-10	55
15675		51.53	10.86	0	41.4		-10	55
15680		51.53	11.04	1	41.4		-10	55
15695		51.53	11.04	1	41.4		-10	55
15715		51.58	11.04	1	41.4		-10	55
15735		51.48	11.04	1	41.4		-10	55
15745		51.48	11.04	1	41.4		-10	55
15755		51.46	11.04	1	41.4		-10	55
15775		51.28	11.04	1	41.4		-10	55
15795		51.17	11.04	1	41.4		-10	55
15805		51.17	11.04	4	41.4		-10	55
15815		50.91	11.04	4	41.4		-10	55
15835		50.72	11.04	4	41.4		-10	55
15855		50.58	11.04	4	41.4		-10	55
15865		50.58	11.04	4	41.4		-10	55
15875		50.45	11.04	4	41.4		-10	55
15895		50.34	11.04	4	41.4		-10	55
15915		50.15	11.04	4	41.4		-10	55
15930		50.15	11.04	6	41.4		-10	55
15935		49.83	11.04	6	41.4		-10	55
15955		49.71	11.04	6	41.4		-10	55
15975		49.47	11.04	6	41.4		-10	55
15990		49.47	11.04	6	41.4		-10	55
15995		49.19	11.04	6	41.4		-10	55
16015		49.01	11.04	6	41.4		-10	55
16035		48.71	11.04	6	41.4		-10	55
16055		48.5	11.04	6	41.4		-10	55
16075		48.35	11.04	6	41.4		-10	55
16095		48.08	11.04	6	41.4		-10	55
16115		47.95	11.04	6	41.4		-10	55
16135		47.67	11.04	6	41.4		-10	55
16155		47.36	11.04	6	41.4		-10	55
16175		47.34	11.04	6	41.4		-10	55
16180		47.34	10.98	6	41.4		-10	55
16195		46.99	10.98	6	41.4		-10	55
16215		46.8	10.98	6	41.4		-10	55
16235		46.56	10.98	6	41.4		-10	55
16240		46.56	10.98	6	41.4		-10	55
16255		46.3	10.98	6	41.4		-10	55
16275		46.2	10.98	6	41.4		-10	55
16295		45.97	10.98	6	41.4		-10	55
16305		45.97	10.98	6	41.4		-10	55
16315		45.79	10.98	6	41.4		-10	55
16335		45.61	10.98	6	41.4		-10	55
16355		45.38	10.98	6	41.4		-10	55
16365		45.38	10.98	6	41.4		-10	55
16375		45.22	10.98	6	41.4		-10	55
16395		45.1	10.98	6	41.4		-10	55
16415		44.94	10.98	6	41.4		-10	55
16430		44.94	10.98	7	41.4		-10	55
16435		44.79	10.98	7	41.4		-10	55
16455		44.47	10.98	7	41.4		-10	55
16475		44.55	10.98	7	41.4		-10	55
16490		44.55	10.98	7	41.4		-10	55
16495		44.17	10.98	7	41.4		-10	55
16515		44.06	10.98	7	41.4		-10	55
16535		43.81	10.98	7	41.4		-10	55
16555		43.88	10.98	7	41.4		-10	55
16575		43.59	10.98	7	41.4		-10	55
16595		43.53	10.98	7	41.4		-10	55
16615		43.38	10.98	7	41.4		-10	55
16635		43.22	10.98	7	41.4		-10	55
16655		42.91	10.98	7	41.4		-10	55
16675		42.96	10.98	7	41.4		-10	55
16680		42.96	10.96	9	41.4		-10	55
16695		42.77	10.96	9	41.4		-10	55
16715		42.48	10.96	9	41.4		-10	55
16735		42.38	10.96	9	41.4		-10	55
16740		42.38	10.96	9	41.4		-10	55
16755		42.34	10.96	9	41.4		-10	55
16775		42.22	10.96	9	41.4		-10	55
16795		42.15	10.96	9	41.4		-10	55
16805		42.15	10.96	9	41.4		-10	55
16815		42.17	10.96	9	41.4		-10	55
16835		41.96	10.96	9	41.4		-10	55
16855		41.85	10.96	9	41.4		-10	55
16865		41.85	10.96	9	41.4		-10	55
16875		41.82	10.96	9	41.4		-10	55
16895		41.88	10.96	9	41.4		-10	55
16915		41.7	10.96	9	41.4		-10	55
16930		41.7	10.96	9	41.4		-10	55
16935		41.71	10.96	9	41.4		-10	55
16955		41.57	10.96	9	41.4		-10	55
16975		41.49	10.96	9	41.4		-10	55
16990		41.49	10.96	9	41.4		-10	55
16995		41.59	10.96	9	41.4		-10	55
17015		41.45	10.96	9	41.4		-10	55
17035		41.46	10.96	9	41.4		-10	55
17055		41.59	10.96	9	41.4		-10	55
17075		41.51	10.96	9	41.4		-10	55
17095		41.46	10.96	9	41.4		-10	55
17115		41.53	10.96	9	41.4		-10	55
17135		41.42	10.96	9	41.4		-10	55
17155		41.7	10.96	9	41.4		-10	55
17175		41.76	10.96	9	41.4		-10	55
17195		41.66	10.96	9	41.4		-10	55
17215		41.74	10.96	9	41.4		-10	55
17235		41.87	10.96	9	41.4		-10	55
17240		41.87	10.98	9	41.4		-10	55
17255		41.98	10.98	9	41.4		-10	55
17275		41.93	10.98	9	41.4		-10	55
17295		42.07	10.98	9	41.4		-10	55
17300		42.07	10.98	9	41.4		-10	55
17315		42.13	10.98	9	41.4		-10	55
17335		42.3	10.98	9	41.4		-10	55
17355		42.23	10.98	9	41.4		-10	55
17365		42.23	10.98	9	41.4		-10	55
17375		42.6	10.98	9	41.4		-10	55
17395		42.69	10.98	9	41.4		-10	55
17415		42.84	10.98	9	41.4		-10	55
17430		42.84	10.98	9	41.4		-10	55
17435		42.98	10.98	9	41.4		-10	55
17455		43.34	10.98	9	41.4		-10	55
17475		43.46	10.98	9	41.4		-10	55
17490		43.46	10.98	9	41.4		-10	55
17495		43.51	10.98	9	41.4		-10	55
17515		43.65	10.98	9	41.4		-10	55
17535		43.98	10.98	9	41.4		-10	55
17550		43.98	10.98	9	41.4		-10	55
17555		44.07	10.98	9	41.4		-10	55
17575		44.4	10.98	9	41.4		-10	55
17595		44.67	10.98	9	41.4		-10	55
17615		44.71	10.98	9	41.4		-10	55
17635		44.89	10.98	9	41.4		-10	55
17655		45.17	10.98	9	41.4		-10	55
17675		45.26	10.98	9	41.4		-10	55
17695		45.63	10.98	9	41.4		-10	55
17715		45.7	10.98	9	41.4		-10	55
17735		45.97	10.98	9	41.4		-10	55
17740		45.97	10.91	9	41.4		-10	55
17755		46.2	10.91	9	41.4		-10	55
17775		46.33	10.91	9	41.4		-10	55
17795		46.51	10.91	9	41.4		-10	55
17800		46.51	10.91	9	41.4		-10	55
17815		46.91	10.91	9	41.4		-10	55
17835		47.01	10.91	9	41.4		-10	55
17855		47.11	10.91	9	41.4		-10	55
17865		47.11	10.91	9	41.4		-10	55
17875		47.38	10.91	9	41.4		-10	55
17895		47.45	10.91	9	41.4		-10	55
17915		47.85	10.91	9	41.4		-10	55
17925		47.85	10.91	9	41.4		-10	55
17935		47.92	10.91	9	41.4		-10	55
17955		48.12	10.91	9	41.4		-10	55
17975		48.3	10.91	9	41.4		-10	55
17990		48.3	10.91	9	41.4		-10	55
17995		48.49	10.91	9	41.4		-10	55
18015		48.59	10.91	9	41.4		-10	55
18035		48.84	10.91	9	41.4		-10	55
18050		48.84	10.91	14	41.4		-10	55
18055		49.06	10.91	14	41.4		-10	55
18075		49.02	10.91	14	41.4		-10	55
18095		49.21	10.91	14	41.4		-10	55
18115		49.52	10.91	14	41.4		-10	55
18135		49.51	10.91	14	41.4		-10	55
18155		49.84	10.91	14	41.4		-10	55
18175		49.85	10.91	18	41.4		-10	55
18195		50.15	10.91	18	41.4		-10	55
18215		50.19	10.91	18	41.4		-10	55
18235		50.32	10.91	18	41.4		-10	55
18240		50.32	11.17	18	41.4		-10	55
18255		50.5	11.17	18	41.4		-10	55
18275		50.55	11.17	18	41.4		-10	55
18295		50.71	11.17	18	41.4		-10	55
18300		50.71	11.17	18	41.4		-10	55
18315		50.75	11.17	18	41.4		-10	55
18335		51.06	11.17	18	41.4		-10	55
18355		51.08	11.17	18	41.4		-10	55
18365		51.08	11.17	18	41.4		-10	55
18375		51.21	11.17	18	41.4		-10	55
18395		51.14	11.17	18	41.4		-10	55
18415		51.25	11.17	18	41.4		-10	55
18425		51.25	11.17	18	41.4		-10	55
18435		51.39	11.17	18	41.4		-10	55
18455		51.34	11.17	18	41.4		-10	55
18475		51.5	11.17	18	41.4		-10	55
18485		51.5	11.17	18	41.4		-10	55
18495		51.59	11.17	18	41.4		-10	55
18515		51.65	11.17	18	41.4		-10	55
18535		51.6	11.17	18	41.4		-10	55
18550		51.6	11.17	18	41.4		-10	55
18555		51.48	11.17	18	41.4		-10	55
18575		51.45	11.17	18	41.4		-10	55
18595		51.52	11.17	18	41.4		-10	55
18615		51.46	11.17	18	41.4		-10	55
18635		51.53	11.17	18	41.4		-10	55
18655		51.38	11.17	18	41.4		-10	55
18675		51.34	11.17	18	41.4		-10	55
18695		51.03	11.17	18	41.4		-10	55
18715		51.09	11.17	18	41.4		-10	55
18735		50.8	11.17	18	41.4		-10	55
18740		50.8	11.06	18	41.4		-10	55
18755		50.8	11.06	18	41.4		-10	55
18775		50.42	11.06	18	41.4		-10	55
18795		50.2	11.06	18	41.4		-10	55
18800		50.2	11.06	18	41.4		-10	55
18815		50.15	11.06	18	41.4		-10	55
18835		50.08	11.06	18	41.4		-10	55
18855		49.89	11.06	18	41.4		-10	55
18860		49.89	11.06	18	41.4		-10	55
18875		49.69	11.06	18	41.4		-10	55
18895		49.3	11.06	18	41.4		-10	55
18915		49.15	11.06	18	41.4		-10	55
18925		49.15	11.06	18	41.4		-10	55
18935		48.89	11.06	18	41.4		-10	55
18955		48.67	11.06	18	41.4		-10	55
18975		48.48	11.06	18	41.4		-10	55
18985		48.48	11.06	18	41.4		-10	55
18995		48.14	11.06	18	41.4		-10	55
19015		47.91	11.06	18	41.4		-10	55
19035		47.68	11.06	18	41.4		-10	55
19050		47.68	11.06	18	41.4		-10	55
19055		47.6	11.06	18	41.4		-10	55
19075		47.51	11.06	18	41.4		-10	55
19095		47.13	11.06	18	41.4		-10	55
19110		47.13	11.06	18	41.4		-10	55
19115		46.91	11.06	18	41.4		-10	55
19135		46.69	11.06	18	41.4		-10	55
19155		46.51	11.06	18	41.4		-10	55
19175		46.24	11.06	18	41.4		-10	55
19195		46.14	11.06	18	41.4		-10	55
19215		45.88	11.06	18	41.4		-10	55
19235		45.73	11.06	18	41.4		-10	55
19255		45.39	11.06	18	41.4		-10	55
19275		45.31	11.06	18	41.4		-10	55
19295		45.16	11.06	18	41.4		-10	55
19300		45.16	11.32	18	41.4		-10	55
19315		44.95	11.32	18	41.4		-10	55
19335		44.88	11.32	18	41.4		-10	55
19355		44.68	11.32	18	41.4		-10	55
19360		44.68	11.32	18	41.4		-10	55
19375		44.4	11.32	18	41.4		-10	55
19395		44.41	11.32	18	41.4		-10	55
19415		44.15	11.32	18	41.4		-10	55
19425		44.15	11.32	18	41.4		-10	55
19435		43.88	11.32	18	41.4		-10	55
19455		43.84	11.32	18	41.4		-10	55
19475		43.62	11.32	18	41.4		-10	55
19485		43.62	11.32	18	41.4		-10	55
19495		43.26	11.32	18	41.4		-10	55
19515		43.51	11.32	18	41.4		-10	55
19535		43.15	11.32	18	41.4		-10	55
19550		43.15	11.32	18	41.4		-10	55
19555		43.12	11.32	18	41.4		-10	55
19575		42.92	11.32	18	41.4		-10	55
19595		42.72	11.32	18	41.4		-10	55
19610		42.72	11.32	18	41.4		-10	55
19615		42.48	11.32	18	41.4		-10	55
19635		42.61	11.32	18	41.4		-10	55
19655		42.46	11.32	18	41.4		-10	55
19675		42.27	11.32	18	41.4		-10	55
19695		42.05	11.32	18	41.4		-10	55
19715		42.03	11.32	18	41.4		-10	55
19735		42	11.32	18	41.4		-10	55
19755		42.02	11.32	18	41.4		-10	55
19775		41.83	11.32	18	41.4		-10	55
19795		41.72	11.32	18	41.4		-10	55
19800		41.72	11.11	18	41.4		-10	55
19815		41.64	11.11	18	41.4		-10	55
19835		41.8	11.11	18	41.4		-10	55
19855		41.77	11.11	18	41.4		-10	55
19860		41.77	11.11	18	41.4		-10	55
19875		41.57	11.11	18	41.4		-10	55
19895		41.56	11.11	18	41.4		-10	55
19915		41.5	11.11	18	41.4		-10	55
19925		41.5	11.11	18	41.4		-10	55
19935		41.61	11.11	18	41.4		-10	55
19955		41.53	11.11	18	41.4		-10	55
19975		41.57	11.11	18	41.4		-10	55
19985		41.57	11.11	18	41.4		-10	55
19995		41.39	11.11	18	41.4		-10	55
20015		41.43	11.11	18	41.4		-10	55
20035		41.58	11.11	18	41.4		-10	55
20050		41.58	11.11	18	41.4		-10	55
20055		41.44	11.11	18	41.4		-10	55
20075		41.49	11.11	18	41.4		-10	55
20095		41.49	11.11	18	41.4		-10	55
20110		41.49	11.11	18	41.4		-10	55
20115		41.66	11.11	18	41.4		-10	55
20135		41.71	11.11	18	41.4		-10	55
20155		41.66	11.11	18	41.4		-10	55
20170		41.66	11.11	18	41.4		-10	55
20175		41.87	11.11	18	41.4		-10	55
20195		41.74	11.11	18	41.4		-10	55
20215		41.96	11.11	18	41.4		-10	55
20235		42.06	11.11	18	41.4		-10	55
20255		42.16	11.11	18	41.4		-10	55
20275		42.23	11.11	18	41.4		-10	55
20295		42.27	11.11	18	41.4		-10	55
20315		42.78	11.11	18	41.4		-10	55
20335		42.63	11.11	18	41.4		-10	55
20355		42.86	11.11	18	41.4		-10	55
20360		42.86	11.11	18	41.4		-10	55
20375		42.95	11.11	18	41.4		-10	55
20395		43.29	11.11	18	41.4		-10	55
20415		43.29	11.11	18	41.4		-10	55
20420		43.29	11.11	18	41.4		-10	55
20435		43.52	11.11	18	41.4		-10	55
20455		43.64	11.11	18	41.4		-10	55
20475		43.93	11.11	18	41.4		-10	55
20485		43.93	11.11	18	41.4		-10	55
20495		44.01	11.11	18	41.4		-10	55
20515		44.26	11.11	18	41.4		-10	55
20535		44.55	11.11	18	41.4		-10	55
20545		44.55	11.11	18	41.4		-10	55
20555		44.66	11.11	18	41.4		-10	55
20575		44.85	11.11	18	41.4		-10	55
20595		45.12	11.11	18	41.4		-10	55
20610		45.12	11.11	18	41.4		-10	55
20615		45.48	11.11	18	41.4		-10	55
20635		45.6	11.11	18	41.4		-10	55
20655		45.62	11.11	18	41.4		-10	55
20670		45.62	11.11	18	41.4		-10	55
20675		45.94	11.11	18	41.4		-10	55
20695		46.13	11.11	18	41.4		-10	55
20715		46.29	11.11	18	41.4		-10	55
20735		46.54	11.11	18	41.4		-10	55
20755		46.73	11.11	18	41.4		-10	55
20775		47.07	11.11	18	41.4		-10	55
20795		47.07	11.11	19	41.4		-10	55
20815		47.37	11.11	19	41.4		-10	55
20835		47.53	11.11	19	41.4		-10	55
20855		47.72	11.11	19	41.4		-10	55
20860		47.72	11.37	19	41.4		-10	55
20875		47.87	11.37	19	41.4		-10	55
20895		48.06	11.37	19	41.4		-10	55
20915		48.18	11.37	19	41.4		-10	55
20920		48.18	11.37	23	41.4		-10	55
20935		48.46	11.37	23	41.4		-10	55
20955		48.65	11.37	23	41.4		-10	55
20975		48.72	11.37	23	41.4		-10	55
20985		48.72	11.37	23	41.4		-10	55
20995		48.99	11.37	23	41.4		-10	55
21015		49.19	11.37	23	41.4		-10	55
21035		49.26	11.37	23	41.4		-10	55
21045		49.26	11.37	29	41.4		-10	55
21055		49.6	11.37	29	41.4		-10	55
21075		49.6	11.37	29	41.4		-10	55
21095		49.85	11.37	29	41.4		-10	55
21110		49.85	11.37	29	41.4		-10	55
21115		49.96	11.37	29	41.4		-10	55
21135		50.04	11.37	29	41.4		-10	55
21155		50.13	11.37	29	41.4		-10	55
21170		50.13	11.37	31	41.4		-10	55
21175		50.16	11.37	31	41.4		-10	55
21195		50.38	11.37	31	41.4		-10	55
21215		50.51	11.37	31	41.4		-10	55
21235		50.7	11.37	31	41.4		-10	55
21255		50.86	11.37	31	41.4		-10	55
21275		50.94	11.37	31	41.4		-10	55
21295		51.02	11.37	33	41.4		-10	55
21315		51.17	11.37	33	41.4		-10	55
21335		51.16	11.37	33	41.4		-10	55
21355		51.24	11.37	33	41.4		-10	55
21360		51.24	11.36	33	41.4		-10	55
21375		51.31	11.36	33	41.4		-10	55
21395		51.42	11.36	33	41.4		-10	55
21415		51.4	11.36	33	41.4		-10	55
21420		51.4	11.36	40	41.4		-10	55
21435		51.47	11.36	40	41.4		-10	55
21455		51.45	11.36	40	41.4		-10	55
21475		51.46	11.36	40	41.4		-10	55
21480		51.46	11.36	40	41.4		-10	55
21495		51.5	11.36	40	41.4		-10	55
21515		51.49	11.36	40	41.4		-10	55
21535		51.61	11.36	40	41.4		-10	55
21545		51.61	11.36	40	41.4		-10	55
21555		51.53	11.36	40	41.4		-10	55
21575		51.28	11.36	40	41.4		-10	55
21595		51.06	11.36	40	41.4		-10	55
21605		51.06	11.36	40	41.4		-10	55
21615		51.2	11.36	40	41.4		-10	55
21635		50.97	11.36	40	41.4		-10	55
21655		51.01	11.36	40	41.4		-10	55
21670		51.01	11.36	40	41.4		-10	55
21675		50.85	11.36	40	41.4		-10	55
21695		50.6	11.36	40	41.4		-10	55
21715		50.5	11.36	40	41.4		-10	55
21730		50.5	11.36	40	41.4		-10	55
21735		50.18	11.36	40	41.4		-10	55
21755		50.22	11.36	40	41.4		-10	55
21775		50.01	11.36	40	41.4		-10	55
21795		49.54	11.36	40	41.4		-10	55
21815		49.59	11.36	40	41.4		-10	55
21835		49.16	11.36	40	41.4		-10	55
21855		49.24	11.36	40	41.4		-10	55
21875		48.86	11.36	40	41.4		-10	55
21895		48.63	11.36	40	41.4		-10	55
21915		48.41	11.36	40	41.4		-10	55
21920		48.41	11.29	40	41.4		-10	55
21935		48.22	11.29	40	41.4		-10	55
21955		47.92	11.29	40	41.4		-10	55
21975		47.75	11.29	40	41.4		-10	55
21980		47.75	11.29	40	41.4		-10	55
21995		47.41	11.29	40	41.4		-10	55
22015		47.29	11.29	40	41.4		-10	55
22035		47.16	11.29	40	41.4		-10	55
22045		47.16	11.29	40	41.4		-10	55
22055		46.93	11.29	40	41.4		-10	55
22075		46.69	11.29	40	41.4		-10	55
22095		46.45	11.29	40	41.4		-10	55
22110		46.45	11.29	40	41.4		-10	55
22115		46.36	11.29	40	41.4		-10	55
22135		46.12	11.29	40	41.4		-10	55
22155		45.96	11.29	40	41.4		-10	55
22170		45.96	11.29	40	41.4		-10	55
22175		45.54	11.29	40	41.4		-10	55
22195		45.6	11.29	40	41.4		-10	55
22215		45.23	11.29	40	41.4		-10	55
22230		45.23	11.29	40	41.4		-10	55
22235		45.05	11.29	40	41.4		-10	55
22255		45.05	11.29	40	41.4		-10	55
22275		44.64	11.29	40	41.4		-10	55
22295		44.77	11.29	40	41.4		-10	55
22315		44.57	11.29	40	41.4		-10	55
22335		44.4	11.29	40	41.4		-10	55
22355		44.15	11.29	40	41.4		-10	55
22375		44.08	11.29	40	41.4		-10	55
22395		43.88	11.29	40	41.4		-10	55
22415		43.75	11.29	40	41.4		-10	55
22420		43.75	11.44	39	41.4		-10	55
22435		43.45	11.44	39	41.4		-10	55
22455		43.29	11.44	39	41.4		-10	55
22475		43.28	11.44	39	41.4		-10	55
22480		43.28	11.44	39	41.4		-10	55
22495		43.05	11.44	39	41.4		-10	55
22515		42.98	11.44	39	41.4		-10	55
22535		42.79	11.44	39	41.4		-10	55
22545		42.79	11.44	38	41.4		-10	55
22555		42.59	11.44	38	41.4		-10	55
22575		42.29	11.44	38	41.4		-10	55
22595		42.4	11.44	38	41.4		-10	55
22605		42.4	11.44	38	41.4		-10	55
22615		42.15	11.44	38	41.4		-10	55
22635		42.12	11.44	38	41.4		-10	55
22655		42.05	11.44	38	41.4		-10	55
22670		42.05	11.44	38	41.4		-10	55
22675		41.92	11.44	38	41.4		-10	55
22695		41.89	11.44	38	41.4		-10	55
22715		41.82	11.44	38	41.4		-10	55
22730		41.82	11.44	38	41.4		-10	55
22735		41.77	11.44	38	41.4		-10	55
22755		41.69	11.44	38	41.4		-10	55
22775		41.51	11.44	38	41.4		-10	55
22790		41.51	11.44	37	41.4		-10	55
22795		41.53	11.44	37	41.4		-10	55
22815		41.58	11.44	37	41.4		-10	55
22835		41.54	11.44	37	41.4		-10	55
22855		41.6	11.44	37	41.4		-10	55
22875		41.5	11.44	37	41.4		-10	55
22895		41.5	11.44	37	41.4		-10	55
22915		41.5	11.44	37	41.4		-10	55
22920		41.5	11.36	38	41.4		-10	55
22935		41.48	11.36	38	41.4		-10	55
22955		41.53	11.36	38	41.4		-10	55
22975		41.53	11.36	38	41.4		-10	55
22980		41.53	11.36	38	41.4		-10	55
22995		41.48	11.36	38	41.4		-10	55
23015		41.58	11.36	38	41.4		-10	55
23035		41.69	11.36	38	41.4		-10	55
23040		41.69	11.36	38	41.4		-10	55
23055		41.66	11.36	38	41.4		-10	55
23075		41.84	11.36	38	41.4		-10	55
23095		41.81	11.36	38	41.4		-10	55
23105		41.81	11.36	38	41.4		-10	55
23115		42.08	11.36	38	41.4		-10	55
23135		42.03	11.36	38	41.4		-10	55
23155		42.13	11.36	38	41.4		-10	55
23165		42.13	11.36	37	41.4		-10	55
23175		42.34	11.36	37	41.4		-10	55
23195		42.39	11.36	37	41.4		-10	55
23215		42.69	11.36	37	41.4		-10	55
23230		42.69	11.36	37	41.4		-10	55
23235		42.85	11.36	37	41.4		-10	55
23255		43.01	11.36	37	41.4		-10	55
23275		43.08	11.36	37	41.4		-10	55
23290		43.08	11.36	37	41.4		-10	55
23295		43.44	11.36	37	41.4		-10	55
23315		43.45	11.36	37	41.4		-10	55
23335		43.75	11.36	37	41.4		-10	55
23355		43.88	11.36	37	41.4		-10	55
23375		44.02	11.36	37	41.4		-10	55
23395		44.38	11.36	37	41.4		-10	55
23415		44.55	11.36	38	41.4		-10	55
23435		44.86	11.36	38	41.4		-10	55
23455		44.9	11.36	38	41.4		-10	55
23475		45.17	11.36	38	41.4		-10	55
23480		45.17	11.21	38	41.4		-10	55
23495		45.2	11.21	38	41.4		-10	55
23515		45.63	11.21	38	41.4		-10	55
23535		45.73	11.21	38	41.4		-10	55
23540		45.73	11.21	38	41.4		-10	55
23555		45.94	11.21	38	41.4		-10	55
23575		46.01	11.21	38	41.4		-10	55
23595		46.32	11.21	38	41.4		-10	55
23605		46.32	11.21	38	41.4		-10	55
23615		46.55	11.21	38	41.4		-10	55
23635		46.86	11.21	38	41.4		-10	55
23655		47.06	11.21	38	41.4		-10	55
23665		47.06	11.21	38	41.4		-10	55
23675		47.27	11.21	38	41.4		-10	55
23695		47.36	11.21	38	41.4		-10	55
23715		47.57	11.21	38	41.4		-10	55
23730		47.57	11.21	38	41.4		-10	55
23735		47.66	11.21	38	41.4		-10	55
23755		47.87	11.21	38	41.4		-10	55
23775		47.97	11.21	38	41.4		-10	55
23790		47.97	11.21	38	41.4		-10	55
23795		48.32	11.21	38	41.4		-10	55
23815		48.48	11.21	38	41.4		-10	55
23835		48.77	11.21	38	41.4		-10	55
23855		48.81	11.21	38	41.4		-10	55
23875		48.86	11.21	38	41.4		-10	55
23895		48.99	11.21	38	41.4		-10	55
23915		49.24	11.21	38	41.4		-10	55
23935		49.49	11.21	38	41.4		-10	55
23955		49.75	11.21	38	41.4		-10	55
23975		49.79	11.21	38	41.4		-10	55
23980		49.79	11.65	38	41.4		-10	55
23995		49.93	11.65	38	41.4		-10	55
24015		50.17	11.65	38	41.4		-10	55
24035		50.15	11.65	38	41.4		-10	55
24040		50.15	11.65	38	41.4		-10	55
24055		50.37	11.65	38	41.4		-10	55
24075		50.49	11.65	38	41.4		-10	55
24095		50.66	11.65	38	41.4		-10	55
24100		50.66	11.65	38	41.4		-10	55
24115		50.68	11.65	38	41.4		-10	55
24135		50.78	11.65	38	41.4		-10	55
24155		50.8	11.65	38	41.4		-10	55
24165		50.8	11.65	38	41.4		-10	55
24175		51.1	11.65	38	41.4		-10	55
24195		51.21	11.65	38	41.4		-10	55
24215		51.22	11.65	38	41.4		-10	55
24230		51.22	11.65	38	41.4		-10	55
24235		51.24	11.65	38	41.4		-10	55
24255		51.35	11.65	38	41.4		-10	55
24275		51.31	11.65	38	41.4		-10	55
24290		51.31	11.65	38	41.4		-10	55
24295		51.32	11.65	38	41.4		-10	55
24315		51.35	11.65	38	41.4		-10	55
24335		51.27	11.65	38	41.4		-10	55
24350		51.27	11.65	38	41.4		-10	55
24355		51.46	11.65	38	41.4		-10	55
24375		51.23	11.65	38	41.4		-10	55
24395		51.35	11.65	38	41.4		-10	55
24415		51.27	11.65	38	41.4		-10	55
24435		51.35	11.65	38	41.4		-10	55
24455		51.14	11.65	38	41.4		-10	55
24475		51.17	11.65	38	41.4		-10	55
24495		51.06	11.65	38	41.4		-10	55
24515		51.05	11.65	38	41.4		-10	55
24535		50.98	11.65	38	41.4		-10	55
24540		50.98	11.67	37	41.4		-10	55
24555		50.98	11.67	37	41.4		-10	55
24575		50.58	11.67	37	41.4		-10	55
24595		50.46	11.67	37	41.4		-10	55
24600		50.46	11.67	37	41.4		-10	55
24615		50.28	11.67	37	41.4		-10	55
24635		50.19	11.67	37	41.4		-10	55
24655		49.93	11.67	37	41.4		-10	55
24665		49.93	11.67	38	41.4		-10	55
24675		49.9	11.67	38	41.4		-10	55
24695		49.55	11.67	38	41.4		-10	55
24715		49.43	11.67	38	41.4		-10	55
24725		49.43	11.67	38	41.4		-10	55
24735		49.12	11.67	38	41.4		-10	55
24755		48.88	11.67	38	41.4		-10	55
24775		48.71	11.67	38	41.4		-10	55
24790		48.71	11.67	38	41.4		-10	55
24795		48.51	11.67	38	41.4		-10	55
24815		48.37	11.67	38	41.4		-10	55
24835		48.12	11.67	38	41.4		-10	55
24850		48.12	11.67	38	41.4		-10	55
24855		47.75	11.67	38	41.4		-10	55
24875		47.75	11.67	38	41.4		-10	55
24895		47.43	11.67	38	41.4		-10	55
24915		47.03	11.67	37	41.4		-10	55
24935		47.05	11.67	37	41.4		-10	55
24955		46.75	11.67	37	41.4		-10	55
24975		46.37	11.67	37	41.4		-10	55
24995		46.31	11.67	37	41.4		-10	55
25015		46.25	11.67	37	41.4		-10	55
25035		46.02	11.67	37	41.4		-10	55
25040		46.02	11.39	38	41.4		-10	55
25055		45.66	11.39	38	41.4		-10	55
25075		45.56	11.39	38	41.4		-10	55
25095		45.52	11.39	38	41.4		-10	55
25100		45.52	11.39	38	41.4		-10	55
25115		45.22	11.39	38	41.4		-10	55
25135		44.96	11.39	38	41.4		-10	55
25155		44.85	11.39	38	41.4		-10	55
25165		44.85	11.39	38	41.4		-10	55
25175		44.74	11.39	38	41.4		-10	55
25195		44.69	11.39	38	41.4		-10	55
25215		44.52	11.39	38	41.4		-10	55
25225		44.52	11.39	38	41.4		-10	55
25235		44.27	11.39	38	41.4		-10	55
25255		44.01	11.39	38	41.4		-10	55
25275		43.98	11.39	38	41.4		-10	55
25290		43.98	11.39	38	41.4		-10	55
25295		43.62	11.39	38	41.4		-10	55
25315		43.71	11.39	38	41.4		-10	55
25335		43.53	11.39	38	41.4		-10	55
25350		43.53	11.39	38	41.4		-10	55
25355		43.22	11.39	38	41.4		-10	55
25375		43.1	11.39	38	41.4		-10	55
25395		42.89	11.39	38	41.4		-10	55
25415		42.86	11.39	38	41.4		-10	55
25435		42.82	11.39	38	41.4		-10	55
25455		42.44	11.39	38	41.4		-10	55
25475		42.4	11.39	38	41.4		-10	55
25495		42.28	11.39	38	41.4		-10	55
25515		42.13	11.39	38	41.4		-10	55
25535		42.12	11.39	38	41.4		-10	55
25540		42.12	11.44	38	41.4		-10	55
25555		41.83	11.44	38	41.4		-10	55
25575		41.84	11.44	38	41.4		-10	55
25595		41.84	11.44	38	41.4		-10	55
25600		41.84	11.44	38	41.4		-10	55
25615		41.7	11.44	38	41.4		-10	55
25635		41.68	11.44	38	41.4		-10	55
25655		41.8	11.44	38	41.4		-10	55
25660		41.8	11.44	38	41.4		-10	55
25675		41.52	11.44	38	41.4		-10	55
25695		41.59	11.44	38	41.4		-10	55
25715		41.54	11.44	38	41.4		-10	55
25725		41.54	11.44	38	41.4		-10	55
25735		41.56	11.44	38	41.4		-10	55
25755		41.49	11.44	38	41.4		-10	55
25775		41.4	11.44	38	41.4		-10	55
25785		41.4	11.44	38	41.4		-10	55
25795		41.48	11.44	38	41.4		-10	55
25815		41.54	11.44	38	41.4		-10	55
25835		41.45	11.44	38	41.4		-10	55
25850		41.45	11.44	38	41.4		-10	55
25855		41.52	11.44	38	41.4		-10	55
25875		41.6	11.44	38	41.4		-10	55
25895		41.54	11.44	38	41.4		-10	55
25910		41.54	11.44	38	41.4		-10	55
25915		41.55	11.44	38	41.4		-10	55
25935		41.53	11.44	38	41.4		-10	55
25955		41.56	11.44	38	41.4		-10	55
25975		41.76	11.44	38	41.4		-10	55
25995		41.75	11.44	38	41.4		-10	55
26015		41.89	11.44	38	41.4		-10	55
26035		42	11.44	38	41.4		-10	55
26055		41.92	11.44	38	41.4		-10	55
26075		42.29	11.44	38	41.4		-10	55
26095		42.35	11.44	38	41.4		-10	55
26100		42.35	11.5	38	41.4		-10	55
26115		42.59	11.5	38	41.4		-10	55
26135		42.72	11.5	38	41.4		-10	55
26155		42.94	11.5	38	41.4		-10	55
26160		42.94	11.5	38	41.4		-10	55
26175		42.85	11.5	38	41.4		-10	55
26195		43.2	11.5	38	41.4		-10	55
26215		43.51	11.5	38	41.4		-10	55
26225		43.51	11.5	38	41.4		-10	55
26235		43.65	11.5	38	41.4		-10	55
26255		43.8	11.5	38	41.4		-10	55
26275		43.92	11.5	38	41.4		-10	55
26285		43.92	11.5	38	41.4		-10	55
26295		44.16	11.5	38	41.4		-10	55
26315		44.45	11.5	38	41.4		-10	55
26335		44.63	11.5	38	41.4		-10	55
26350		44.63	11.5	38	41.4		-10	55
26355		44.85	11.5	38	41.4		-10	55
26375		45.05	11.5	38	41.4		-10	55
26395		45.32	11.5	38	41.4		-10	55
26410		45.32	11.5	38	41.4		-10	55
26415		45.58	11.5	38	41.4		-10	55
26435		45.61	11.5	38	41.4		-10	55
26455		45.85	11.5	38	41.4		-10	55
26475		46.13	11.5	38	41.4		-10	55
26495		46.35	11.5	38	41.4		-10	55
26515		46.57	11.5	38	41.4		-10	55
26535		46.73	11.5	38	41.4		-10	55
26555		46.8	11.5	38	41.4		-10	55
26575		47.28	11.5	38	41.4		-10	55
26595		47.43	11.5	38	41.4		-10	55
26600		47.43	11.5	38	41.4		-10	55
26615		47.48	11.5	38	41.4		-10	55
26635		47.71	11.5	38	41.4		-10	55
26655		47.88	11.5	38	41.4		-10	55
26660		47.88	11.5	38	41.4		-10	55
26675		48.14	11.5	38	41.4		-10	55
26695		48.24	11.5	38	41.4		-10	55
26715		48.44	11.5	38	41.4		-10	55
26725		48.44	11.5	38	41.4		-10	55
26735		48.65	11.5	38	41.4		-10	55
26755		48.76	11.5	38	41.4		-10	55
26775		48.9	11.5	38	41.4		-10	55
26785		48.9	11.5	38	41.4		-10	55
26795		49.01	11.5	38	41.4		-10	55
26815		49.24	11.5	38	41.4		-10	55
26835		49.47	11.5	38	41.4		-10	55
26850		49.47	11.5	38	41.4		-10	55
26855		49.53	11.5	38	41.4		-10	55
26875		49.96	11.5	38	41.4		-10	55
26895		49.92	11.5	38	41.4		-10	55
26910		49.92	11.5	38	41.4		-10	55
26915		50.22	11.5	38	41.4		-10	55
26935		50.14	11.5	38	41.4		-10	55
26955		50.37	11.5	38	41.4		-10	55
26970		50.37	11.5	38	41.4		-10	55
26975		50.48	11.5	38	41.4		-10	55
26995		50.64	11.5	38	41.4		-10	55
27015		50.69	11.5	38	41.4		-10	55
27035		50.76	11.5	38	41.4		-10	55
27055		50.86	11.5	38	41.4		-10	55
27075		50.98	11.5	38	41.4		-10	55
27095		51.17	11.5	38	41.4		-10	55
27115		51.09	11.5	38	41.4		-10	55
27135		51.21	11.5	38	41.4		-10	55
27155		51.14	11.5	38	41.4		-10	55
27160		51.14	11.59	37	41.4		-10	55
27175		51.29	11.59	37	41.4		-10	55
27195		51.46	11.59	37	41.4		-10	55
27215		51.45	11.59	37	41.4		-10	55
27220		51.45	11.59	37	41.4		-10	55
27235		51.42	11.59	37	41.4		-10	55
27255		51.36	11.59	37	41.4		-10	55
27275		51.49	11.59	37	41.4		-10	55
27285		51.49	11.59	37	41.4		-10	55
27295		51.4	11.59	37	41.4		-10	55
27315		51.46	11.59	37	41.4		-10	55
27335		51.24	11.59	37	41.4		-10	55
27345		51.24	11.59	37	41.4		-10	55
27355		51.25	11.59	37	41.4		-10	55
27375		51.05	11.59	37	41.4		-10	55
27395		51.09	11.59	37	41.4		-10	55
27410		51.09	11.59	37	41.4		-10	55
27415		50.92	11.59	37	41.4		-10	55
27435		50.82	11.59	37	41.4		-10	55
27455		50.9	11.59	37	41.4		-10	55
27470		50.9	11.59	37	41.4		-10	55
27475		50.55	11.59	37	41.4		-10	55
27495		50.36	11.59	37	41.4		-10	55
27515		50.28	11.59	37	41.4		-10	55
27535		50.11	11.59	38	41.4		-10	55
27555		49.87	11.59	38	41.4		-10	55
27575		49.69	11.59	38	41.4		-10	55
27595		49.48	11.59	38	41.4		-10	55
27615		49.43	11.59	38	41.4		-10	55
27635		49.03	11.59	38	41.4		-10	55
27655		48.76	11.59	38	41.4		-10	55
27660		48.76	11.72	37	41.4		-10	55
27675		48.73	11.72	37	41.4		-10	55
27695		48.37	11.72	37	41.4		-10	55
27715		48.21	11.72	37	41.4		-10	55
27720		48.21	11.72	37	41.4		-10	55
27735		47.98	11.72	37	41.4		-10	55
27755		47.65	11.72	37	41.4		-10	55
27775		47.43	11.72	37	41.4		-10	55
27785		47.43	11.72	38	41.4		-10	55
27795		47.33	11.72	38	41.4		-10	55
27815		47.22	11.72	38	41.4		-10	55
27835		47.02	11.72	38	41.4		-10	55
27845		47.02	11.72	38	41.4		-10	55
27855		46.66	11.72	38	41.4		-10	55
27875		46.54	11.72	38	41.4		-10	55
27895		46.22	11.72	38	41.4		-10	55
27910		46.22	11.72	38	41.4		-10	55
27915		46.07	11.72	38	41.4		-10	55
27935		45.82	11.72	38	41.4		-10	55
27955		45.73	11.72	38	41.4		-10	55
27970		45.73	11.72	38	41.4		-10	55
27975		45.55	11.72	38	41.4		-10	55
27995		45.35	11.72	38	41.4		-10	55
28015		45.28	11.72	38	41.4		-10	55
28035		45.09	11.72	38	41.4		-10	55
28055		44.86	11.72	38	41.4		-10	55
28075		44.59	11.72	38	41.4		-10	55
28095		44.49	11.72	38	41.4		-10	55
28115		44.25	11.72	38	41.4		-10	55
28135		44.17	11.72	38	41.4		-10	55
28155		44.06	11.72	38	41.4		-10	55
28160		44.06	11.67	38	41.4		-10	55
28175		43.92	11.67	38	41.4		-10	55
28195		43.76	11.67	38	41.4		-10	55
28215		43.54	11.67	38	41.4		-10	55
28220		43.54	11.67	38	41.4		-10	55
28235		43.3	11.67	38	41.4		-10	55
28255		43.14	11.67	38	41.4		-10	55
28275		43.18	11.67	38	41.4		-10	55
28285		43.18	11.67	38	41.4		-10	55
28295		42.87	11.67	38	41.4		-10	55
28315		42.8	11.67	38	41.4		-10	55
28335		42.53	11.67	38	41.4		-10	55
28345		42.53	11.67	38	41.4		-10	55
28355		42.47	11.67	38	41.4		-10	55
28375		42.34	11.67	38	41.4		-10	55
28395		42.34	11.67	38	41.4		-10	55
28405		42.34	11.67	38	41.4		-10	55
28415		42.04	11.67	38	41.4		-10	55
28435		41.96	11.67	38	41.4		-10	55
28455		41.81	11.67	38	41.4		-10	55
28470		41.81	11.67	38	41.4		-10	55
28475		41.94	11.67	38	41.4		-10	55
28495		41.74	11.67	38	41.4		-10	55
28515		41.69	11.67	38	41.4		-10	55
28535		41.58	11.67	38	41.4		-10	55
28555		41.51	11.67	38	41.4		-10	55
28575		41.48	11.67	38	41.4		-10	55
28595		41.45	11.67	38	41.4		-10	55
28615		41.59	11.67	38	41.4		-10	55
28635		41.39	11.67	38	41.4		-10	55
28655		41.48	11.67	38	41.4		-10	55
28675		41.46	11.67	38	41.4		-10	55
28695		41.4	11.67	38	41.4		-10	55
28715		41.37	11.67	38	41.4		-10	55
28720		41.37	11.45	38	41.4		-10	55
28735		41.48	11.45	38	41.4		-10	55
28755		41.39	11.45	38	41.4		-10	55
28775		41.5	11.45	38	41.4		-10	55
28780		41.5	11.45	38	41.4		-10	55
28795		41.66	11.45	38	41.4		-10	55
28815		41.63	11.45	38	41.4		-10	55
28835		41.61	11.45	38	41.4		-10	55
28845		41.61	11.45	38	41.4		-10	55
28855		41.71	11.45	38	41.4		-10	55
28875		41.95	11.45	38	41.4		-10	55
28895		41.92	11.45	38	41.4		-10	55
28905		41.92	11.45	38	41.4		-10	55
28915		42.12	11.45	38	41.4		-10	55
28935		42.35	11.45	38	41.4		-10	55
28955		42.3	11.45	38	41.4		-10	55
28970		42.3	11.45	38	41.4		-10	55
28975		42.45	11.45	38	41.4		-10	55
28995		42.77	11.45	38	41.4		-10	55
29015		42.8	11.45	38	41.4		-10	55
29030		42.8	11.45	38	41.4		-10	55
29035		42.78	11.45	38	41.4		-10	55
29055		43.11	11.45	38	41.4		-10	55
29075		43.38	11.45	38	41.4		-10	55
29095		43.58	11.45	38	41.4		-10	55
29115		43.67	11.45	38	41.4		-10	55
29135		43.9	11.45	38	41.4		-10	55
29155		44.15	11.45	38	41.4		-10	55
29175		44.29	11.45	38	41.4		-10	55
29195		44.62	11.45	38	41.4		-10	55
29215		44.72	11.45	38	41.4		-10	55
29220		44.72	11.6	38	41.4		-10	55
29235		44.99	11.6	38	41.4		-10	55
29255		45.11	11.6	38	41.4		-10	55
29275		45.2	11.6	38	41.4		-10	55
29280		45.2	11.6	38	41.4		-10	55
29295		45.61	11.6	38	41.4		-10	55
29315		45.71	11.6	38	41.4		-10	55
29335		45.85	11.6	38	41.4		-10	55
29345		45.85	11.6	38	41.4		-10	55
29355		46.23	11.6	38	41.4		-10	55
29375		46.27	11.6	38	41.4		-10	55
29395		46.43	11.6	38	41.4		-10	55
29405		46.43	11.6	38	41.4		-10	55
29415		46.95	11.6	38	41.4		-10	55
29435		46.89	11.6	38	41.4		-10	55
29455		47.31	11.6	38	41.4		-10	55
29470		47.31	11.6	38	41.4		-10	55
29475		47.32	11.6	38	41.4		-10	55
29495		47.46	11.6	38	41.4		-10	55
29515		47.66	11.6	38	41.4		-10	55
29530		47.66	11.6	38	41.4		-10	55
29535		47.89	11.6	38	41.4		-10	55
29555		48.13	11.6	38	41.4		-10	55
29575		48.25	11.6	38	41.4		-10	55
29595		48.63	11.6	38	41.4		-10	55
29615		48.5	11.6	38	41.4		-10	55
29635		48.92	11.6	38	41.4		-10	55
29655		48.98	11.6	38	41.4		-10	55
29675		49.17	11.6	38	41.4		-10	55
29695		49.34	11.6	38	41.4		-10	55
29715		49.39	11.6	38	41.4		-10	55
29735		49.52	11.6	38	41.4		-10	55
29755		49.86	11.6	38	41.4		-10	55
29775		49.82	11.6	38	41.4		-10	55
29780		49.82	11.52	38	41.4		-10	55
29795		50.11	11.52	38	41.4		-10	55
29815		50.27	11.52	38	41.4		-10	55
29835		50.23	11.52	38	41.4		-10	55
29845		50.23	11.52	38	41.4		-10	55
29855		50.52	11.52	38	41.4		-10	55
29875		50.67	11.52	38	41.4		-10	55
29895		50.87	11.52	38	41.4		-10	55
29905		50.87	11.52	38	41.4		-10	55
29915		50.85	11.52	38	41.4		-10	55
29935		50.81	11.52	38	41.4		-10	55
29955		51.01	11.52	38	41.4		-10	55
29970		51.01	11.52	38	41.4		-10	55
29975		51.1	11.52	38	41.4		-10	55
29995		50.97	11.52	38	41.4		-10	55
30015		51.1	11.52	38	41.4		-10	55
30030		51.1	11.52	38	41.4		-10	55
30035		51.21	11.52	38	41.4		-10	55
30055		51.21	11.52	38	41.4		-10	55
30075		51.31	11.52	38	41.4		-10	55
30090		51.31	11.52	38	41.4		-10	55
30095		51.32	11.52	38	41.4		-10	55
30115		51.21	11.52	38	41.4		-10	55
30135		51.34	11.52	38	41.4		-10	55
30155		51.36	11.52	38	41.4		-10	55
30175		51.56	11.52	38	41.4		-10	55
30195		51.44	11.52	38	41.4		-10	55
30215		51.35	11.52	38	41.4		-10	55
30235		51.32	11.52	38	41.4		-10	55
30255		51.31	11.52	38	41.4		-10	55
30275		51.16	11.52	38	41.4		-10	55
30280		51.16	11.65	38	41.4		-10	55
30295		51.17	11.65	38	41.4		-10	55
30315		50.88	11.65	38	41.4		-10	55
30335		50.74	11.65	38	41.4		-10	55
30340		50.74	11.65	38	41.4		-10	55
30355		50.65	11.65	38	41.4		-10	55
30375		50.57	11.65	38	41.4		-10	55
30395		50.42	11.65	38	41.4		-10	55
30405		50.42	11.65	38	41.4		-10	55
30415		50.28	11.65	38	41.4		-10	55
30435		50.12	11.65	38	41.4		-10	55
30455		49.91	11.65	38	41.4		-10	55
30465		49.91	11.65	38	41.4		-10	55
30475		49.74	11.65	38	41.4		-10	55
30495		49.55	11.65	38	41.4		-10	55
30515		49.34	11.65	38	41.4		-10	55
30530		49.34	11.65	38	41.4		-10	55
30535		49.03	11.65	38	41.4		-10	55
30555		48.9	11.65	38	41.4		-10	55
30575		48.63	11.65	38	41.4		-10	55
30590		48.63	11.65	38	41.4		-10	55
30595		48.55	11.65	38	41.4		-10	55
30615		48.08	11.65	38	41.4		-10	55
30635		47.93	11.65	38	41.4		-10	55
30655		47.67	11.65	38	41.4		-10	55
30675		47.52	11.65	38	41.4		-10	55
30695		47.29	11.65	38	41.4		-10	55
30715		46.96	11.65	38	41.4		-10	55
30735		46.9	11.65	38	41.4		-10	55
30755		46.63	11.65	38	41.4		-10	55
30775		46.4	11.65	38	41.4		-10	55
30780		46.4	11.45	37	41.4		-10	55
30795		46.36	11.45	37	41.4		-10	55
30815		46.26	11.45	37	41.4		-10	55
30835		45.84	11.45	37	41.4		-10	55
30840		45.84	11.45	37	41.4		-10	55
30855		45.78	11.45	37	41.4		-10	55
30875		45.61	11.45	37	41.4		-10	55
30895		45.36	11.45	37	41.4		-10	55
30905		45.36	11.45	38	41.4		-10	55
30915		45.11	11.45	38	41.4		-10	55
30935		45.01	11.45	38	41.4		-10	55
30955		44.9	11.45	38	41.4		-10	55
30965		44.9	11.45	38	41.4		-10	55
30975		44.74	11.45	38	41.4		-10	55
30995		44.5	11.45	38	41.4		-10	55
31015		44.32	11.45	38	41.4		-10	55
31030		44.32	11.45	38	41.4		-10	55
31035		44.14	11.45	38	41.4		-10	55
31055		43.95	11.45	38	41.4		-10	55
31075		43.85	11.45	38	41.4		-10	55
31090		43.85	11.45	38	41.4		-10	55
31095		43.72	11.45	38	41.4		-10	55
31115		43.45	11.45	38	41.4		-10	55
31135		43.36	11.45	38	41.4		-10	55
31155		43.18	11.45	38	41.4		-10	55
31175		43.06	11.45	38	41.4		-10	55
31195		43.07	11.45	38	41.4		-10	55
31215		42.72	11.45	38	41.4		-10	55
31235		42.66	11.45	38	41.4		-10	55
31255		42.51	11.45	38	41.4		-10	55
31275		42.35	11.45	38	41.4		-10	55
31295		42.18	11.45	38	41.4		-10	55
31315		42.09	11.45	38	41.4		-10	55
31335		42.04	11.45	38	41.4		-10	55
31340		42.04	11.79	38	41.4		-10	55
31355		41.95	11.79	38	41.4		-10	55
31375		41.77	11.79	38	41.4		-10	55
31395		41.65	11.79	38	41.4		-10	55
31400		41.65	11.79	38	41.4		-10	55
31415		41.73	11.79	38	41.4		-10	55
31435		41.68	11.79	38	41.4		-10	55
31455		41.56	11.79	38	41.4		-10	55
31465		41.56	11.79	38	41.4		-10	55
31475		41.5	11.79	38	41.4		-10	55
31495		41.47	11.79	38	41.4		-10	55
31515		41.46	11.79	38	41.4		-10	55
31525		41.46	11.79	38	41.4		-10	55
31535		41.48	11.79	38	41.4		-10	55
31555		41.32	11.79	38	41.4		-10	55
31575		41.36	11.79	38	41.4		-10	55
31590		41.36	11.79	38	41.4		-10	55
31595		41.33	11.79	38	41.4		-10	55
31615		41.41	11.79	38	41.4		-10	55
31635		41.41	11.79	38	41.4		-10	55
31650		41.41	11.79	38	41.4		-10	55
31655		41.41	11.79	38	41.4		-10	55
31675		41.61	11.79	38	41.4		-10	55
31695		41.45	11.79	38	41.4		-10	55
31715		41.52	11.79	38	41.4		-10	55
31735		41.73	11.79	38	41.4		-10	55
31755		41.83	11.79	38	41.4		-10	55
31775		41.85	11.79	38	41.4		-10	55
31795		42.02	11.79	38	41.4		-10	55
31815		42.11	11.79	38	41.4		-10	55
31835		42.22	11.79	38	41.4		-10	55
31840		42.22	11.74	38	41.4		-10	55
31855		42.39	11.74	38	41.4		-10	55
31875		42.45	11.74	38	41.4		-10	55
31895		42.6	11.74	38	41.4		-10	55
31900		42.6	11.74	38	41.4		-10	55
31915		42.8	11.74	38	41.4		-10	55
31935		42.9	11.74	38	41.4		-10	55
31955		43.21	11.74	38	41.4		-10	55
31965		43.21	11.74	38	41.4		-10	55
31975		43.45	11.74	38	41.4		-10	55
31995		43.53	11.74	38	41.4		-10	55
32015		43.67	11.74	38	41.4		-10	55
32025		43.67	11.74	38	41.4		-10	55
32035		43.82	11.74	38	41.4		-10	55
32055		44.27	11.74	38	41.4		-10	55
32075		44.39	11.74	38	41.4		-10	55
32090		44.39	11.74	38	41.4		-10	55
32095		44.61	11.74	38	41.4		-10	55
32115		44.68	11.74	38	41.4		-10	55
32135		45.01	11.74	38	41.4		-10	55
32150		45.01	11.74	38	41.4		-10	55
32155		45.27	11.74	38	41.4		-10	55
32175		45.32	11.74	38	41.4		-10	55
32195		45.62	11.74	38	41.4		-10	55
32215		45.84	11.74	38	41.4		-10	55
32235		46.03	11.74	38	41.4		-10	55
32255		46.22	11.74	38	41.4		-10	55
32275		46.53	11.74	37	41.4		-10	55
[truncated: 449 more rows]
