# Supplementary material for: Clinical identification of the stimulus intensity to measure temporal summation of second pain
Source: Sci Rep. 2022 Jul 28;12:12915. doi: 10.1038/s41598-022-17171-6 (PMC9334644; doi:10.1038/s41598-022-17171-6)
Supplement: Supplementary file 2 — Supplementary Information 2. [file 41598_2022_17171_MOESM2_ESM.zip › 79 PT.xlsx]

## Sheet: Sheet1
Timestamp [msec]	Heater [C]	Tec [C]	Water [C]	COVAS	Baseline [C]	Events	LimiterMin [C]	LimiterMax [C]
55		37.58
65		37.58	11.52	0	37.3		-10	55
75		37.38	11.52	0	37.3		-10	55
95		37.6	11.52	0	37.3		-10	55
115		37.37	11.52	0	37.3		-10	55
135		37.4	11.52	0	37.3		-10	55
145		37.4	11.52	0	37.3		-10	55
155		37.43	11.52	0	37.3		-10	55
175		37.53	11.52	0	37.3		-10	55
195		37.45	11.52	0	37.3		-10	55
210		37.45	11.52	0	37.3		-10	55
215		37.47	11.52	0	37.3		-10	55
235		37.37	11.52	0	37.3		-10	55
255		37.6	11.52	0	37.3		-10	55
270		37.6	11.52	0	37.3		-10	55
275		37.51	11.52	0	37.3		-10	55
295		37.5	11.52	0	37.3		-10	55
315		37.43	11.52	0	37.3		-10	55
335		37.4	11.52	0	37.3		-10	55
355		37.52	11.52	0	37.3		-10	55
375		37.49	11.52	0	37.3		-10	55
395		37.36	11.52	0	37.3		-10	55
415		37.41	11.52	0	37.3		-10	55
435		37.48	11.52	0	37.3		-10	55
455		37.37	11.52	0	37.3		-10	55
460		37.37	11.52	0	37.3		-10	55
475		37.35	11.52	0	37.3		-10	55
495		37.33	11.52	0	37.3		-10	55
515		37.29	11.52	0	37.3		-10	55
520		37.29	11.52	0	37.3		-10	55
535		37.32	11.52	0	37.3		-10	55
555		37.33	11.52	0	37.3		-10	55
575		37.3	11.52	0	37.3		-10	55
585		37.3	11.39	0	37.3		-10	55
595		37.33	11.39	0	37.3		-10	55
615		37.22	11.39	0	37.3		-10	55
635		37.35	11.39	0	37.3		-10	55
645		37.35	11.39	0	37.3		-10	55
655		37.29	11.39	0	37.3		-10	55
675		37.24	11.39	0	37.3		-10	55
695		37.29	11.39	0	37.3		-10	55
710		37.29	11.39	0	37.3		-10	55
715		37.33	11.39	0	37.3		-10	55
735		37.24	11.39	0	37.3		-10	55
755		37.29	11.39	0	37.3		-10	55
770		37.29	11.39	0	37.3		-10	55
775		37.34	11.39	0	37.3		-10	55
795		37.19	11.39	0	37.3		-10	55
815		37.3	11.39	0	37.3		-10	55
835		37.17	11.39	0	37.3		-10	55
855		37.37	11.39	0	37.3		-10	55
875		37.38	11.39	0	37.3		-10	55
895		37.33	11.39	0	37.3		-10	55
915		37.28	11.39	0	37.3		-10	55
935		37.43	11.39	0	37.3		-10	55
955		37.33	11.39	0	37.3		-10	55
960		37.33	11.39	0	37.3		-10	55
975		37.28	11.39	0	37.3		-10	55
995		37.32	11.39	0	37.3		-10	55
1015		37.36	11.39	0	37.3		-10	55
1020		37.36	11.39	0	37.3		-10	55
1035		37.3	11.39	0	37.3		-10	55
1055		37.37	11.39	0	37.3		-10	55
1075		37.38	11.39	0	37.3		-10	55
1085		37.38	11.47	0	37.3		-10	55
1095		37.25	11.47	0	37.3		-10	55
1115		37.26	11.47	0	37.3		-10	55
1135		37.4	11.47	0	37.3		-10	55
1145		37.4	11.47	0	37.3		-10	55
1155		37.26	11.47	0	37.3		-10	55
1175		37.36	11.47	0	37.3		-10	55
1195		37.33	11.47	0	37.3		-10	55
1205		37.33	11.47	0	37.3		-10	55
1215		37.33	11.47	0	37.3		-10	55
1235		37.32	11.47	0	37.3		-10	55
1255		37.4	11.47	0	37.3		-10	55
1270		37.4	11.47	0	37.3		-10	55
1275		37.34	11.47	0	37.3		-10	55
1295		37.43	11.47	0	37.3		-10	55
1315		37.28	11.47	0	37.3		-10	55
1330		37.28	11.47	0	37.3		-10	55
1335		37.21	11.47	0	37.3		-10	55
1355		37.44	11.47	0	37.3		-10	55
1375		37.22	11.47	0	37.3		-10	55
1395		37.34	11.47	0	37.3		-10	55
1415		37.32	11.47	0	37.3		-10	55
1435		37.35	11.47	0	37.3		-10	55
1455		37.47	11.47	0	37.3		-10	55
1475		37.3	11.47	0	37.3		-10	55
1495		37.29	11.47	0	37.3		-10	55
1515		37.21	11.47	0	37.3		-10	55
1520		37.21	11.47	0	37.3		-10	55
1535		37.39	11.47	0	37.3		-10	55
1555		37.27	11.47	0	37.3		-10	55
1575		37.28	11.47	0	37.3		-10	55
1580		37.28	11.47	0	37.3		-10	55
1595		37.43	11.47	0	37.3		-10	55
1615		37.14	11.47	0	37.3		-10	55
1635		37.33	11.47	0	37.3		-10	55
1645		37.33	11.64	0	37.3		-10	55
1655		37.36	11.64	0	37.3		-10	55
1675		37.38	11.64	0	37.3		-10	55
1695		37.39	11.64	0	37.3		-10	55
1705		37.39	11.64	0	37.3		-10	55
1715		37.43	11.64	0	37.3		-10	55
1735		37.47	11.64	0	37.3		-10	55
1755		37.19	11.64	0	37.3		-10	55
1770		37.19	11.64	0	37.3		-10	55
1775		37.44	11.64	0	37.3		-10	55
1795		37.22	11.64	0	37.3		-10	55
1815		37.4	11.64	0	37.3		-10	55
1830		37.4	11.64	0	37.3		-10	55
1835		37.43	11.64	0	37.3		-10	55
1855		37.41	11.64	0	37.3		-10	55
1875		37.36	11.64	0	37.3		-10	55
1895		37.34	11.64	0	37.3		-10	55
1915		37.34	11.64	0	37.3		-10	55
1935		37.44	11.64	0	37.3		-10	55
1955		37.31	11.64	0	37.3		-10	55
1975		37.29	11.64	0	37.3		-10	55
1995		37.28	11.64	0	37.3		-10	55
2015		37.42	11.64	0	37.3		-10	55
2020		37.42	11.64	0	37.3		-10	55
2035		37.39	11.64	0	37.3		-10	55
2055		37.59	11.64	0	37.3		-10	55
2075		37.39	11.64	0	37.3		-10	55
2080		37.39	11.64	0	37.3		-10	55
2095		37.27	11.64	0	37.3		-10	55
2115		37.23	11.64	0	37.3		-10	55
2135		37.31	11.64	0	37.3		-10	55
2145		37.31	11.31	0	37.3		-10	55
2155		37.44	11.31	0	37.3		-10	55
2175		37.32	11.31	0	37.3		-10	55
2195		37.27	11.31	0	37.3		-10	55
2205		37.27	11.31	0	37.3		-10	55
2215		37.54	11.31	0	37.3		-10	55
2235		37.38	11.31	0	37.3		-10	55
2255		37.32	11.31	0	37.3		-10	55
2270		37.32	11.31	0	37.3		-10	55
2275		37.41	11.31	0	37.3		-10	55
2295		37.29	11.31	0	37.3		-10	55
2315		37.32	11.31	0	37.3		-10	55
2330		37.32	11.31	0	37.3		-10	55
2335		37.26	11.31	0	37.3		-10	55
2355		37.31	11.31	0	37.3		-10	55
2375		37.36	11.31	0	37.3		-10	55
2395		37.41	11.31	0	37.3		-10	55
2415		37.32	11.31	0	37.3		-10	55
2435		37.44	11.31	0	37.3		-10	55
2455		37.23	11.31	0	37.3		-10	55
2475		37.36	11.31	0	37.3		-10	55
2495		37.34	11.31	0	37.3		-10	55
2515		37.19	11.31	0	37.3		-10	55
2535		37.36	11.31	0	37.3		-10	55
2555		37.34	11.31	0	37.3		-10	55
2575		37.21	11.31	0	37.3		-10	55
2580		37.21	11.31	0	37.3		-10	55
2595		37.34	11.31	0	37.3		-10	55
2615		37.36	11.31	0	37.3		-10	55
2635		37.3	11.31	0	37.3		-10	55
2645		37.3	11.41	0	37.3		-10	55
2655		37.33	11.41	0	37.3		-10	55
2675		37.29	11.41	0	37.3		-10	55
2695		37.26	11.41	0	37.3		-10	55
2705		37.26	11.41	0	37.3		-10	55
2715		37.36	11.41	0	37.3		-10	55
2735		37.32	11.41	0	37.3		-10	55
2755		37.26	11.41	0	37.3		-10	55
2765		37.26	11.41	0	37.3		-10	55
2775		37.42	11.41	0	37.3		-10	55
2795		37.36	11.41	0	37.3		-10	55
2815		37.33	11.41	0	37.3		-10	55
2830		37.33	11.41	0	37.3		-10	55
2835		37.28	11.41	0	37.3		-10	55
2855		37.29	11.41	0	37.3		-10	55
2875		37.17	11.41	0	37.3		-10	55
2890		37.17	11.41	0	37.3		-10	55
2895		37.25	11.41	0	37.3		-10	55
2915		37.4	11.41	0	37.3		-10	55
2935		37.25	11.41	0	37.3		-10	55
2955		37.33	11.41	0	37.3		-10	55
2975		37.29	11.41	0	37.3		-10	55
2995		37.14	11.41	0	37.3		-10	55
3015		37.33	11.41	0	37.3		-10	55
3035		37.4	11.41	0	37.3		-10	55
3055		37.4	11.41	0	37.3		-10	55
3075		37.32	11.41	0	37.3		-10	55
3080		37.32	11.41	0	37.3		-10	55
3095		37.42	11.41	0	37.3		-10	55
3115		37.23	11.41	0	37.3		-10	55
3135		37.26	11.41	0	37.3		-10	55
3140		37.26	11.41	0	37.3		-10	55
3155		37.38	11.41	0	37.3		-10	55
3175		37.33	11.41	0	37.3		-10	55
3195		37.35	11.41	0	37.3		-10	55
3205		37.35	11.34	0	37.3		-10	55
3215		37.3	11.34	0	37.3		-10	55
3235		37.25	11.34	0	37.3		-10	55
3255		37.27	11.34	0	37.3		-10	55
3265		37.27	11.34	0	37.3		-10	55
3275		37.39	11.34	0	37.3		-10	55
3295		37.3	11.34	0	37.3		-10	55
3315		37.26	11.34	0	37.3		-10	55
3330		37.26	11.34	0	37.3		-10	55
3335		37.25	11.34	0	37.3		-10	55
3355		37.25	11.34	0	37.3		-10	55
3375		37.37	11.34	0	37.3		-10	55
3390		37.37	11.34	0	37.3		-10	55
3395		37.2	11.34	0	37.3		-10	55
3415		37.21	11.34	0	37.3		-10	55
3435		37.16	11.34	0	37.3		-10	55
3455		37.36	11.34	0	37.3		-10	55
3475		37.35	11.34	0	37.3		-10	55
3495		37.21	11.34	0	37.3		-10	55
3515		37.37	11.34	0	37.3		-10	55
3535		37.32	11.34	0	37.3		-10	55
3555		37.38	11.34	0	37.3		-10	55
3575		37.39	11.34	0	37.3		-10	55
3580		37.39	11.34	0	37.3		-10	55
3595		37.28	11.34	0	37.3		-10	55
3615		37.43	11.34	0	37.3		-10	55
3635		37.32	11.34	0	37.3		-10	55
3640		37.32	11.34	0	37.3		-10	55
3655		37.2	11.34	0	37.3		-10	55
3675		37.2	11.34	0	37.3		-10	55
3695		37.29	11.34	0	37.3		-10	55
3705		37.29	11.22	0	37.3		-10	55
3715		37.33	11.22	0	37.3		-10	55
3735		37.27	11.22	0	37.3		-10	55
3755		37.32	11.22	0	37.3		-10	55
3765		37.32	11.22	0	37.3		-10	55
3775		37.24	11.22	0	37.3		-10	55
3795		37.42	11.22	0	37.3		-10	55
3815		37.26	11.22	0	37.3		-10	55
3830		37.26	11.22	0	37.3		-10	55
3835		37.22	11.22	0	37.3		-10	55
3855		37.26	11.22	0	37.3		-10	55
3875		37.28	11.22	0	37.3		-10	55
3890		37.28	11.22	0	37.3		-10	55
3895		37.24	11.22	0	37.3		-10	55
3915		37.26	11.22	0	37.3		-10	55
3935		37.3	11.22	0	37.3		-10	55
3955		37.32	11.22	0	37.3		-10	55
3975		37.34	11.22	0	37.3		-10	55
3995		37.36	11.22	0	37.3		-10	55
4015		37.3	11.22	0	37.3		-10	55
4035		37.26	11.22	0	37.3		-10	55
4055		37.38	11.22	0	37.3		-10	55
4075		37.34	11.22	0	37.3		-10	55
4095		37.28	11.22	0	37.3		-10	55
4115		37.22	11.22	0	37.3		-10	55
4135		37.36	11.22	0	37.3		-10	55
4140		37.36	11.22	0	37.3		-10	55
4155		37.28	11.22	0	37.3		-10	55
4175		37.34	11.22	0	37.3		-10	55
4195		37.33	11.22	0	37.3		-10	55
4200		37.33	11.22	0	37.3		-10	55
4215		37.3	11.22	0	37.3		-10	55
4235		37.21	11.22	0	37.3		-10	55
4255		37.33	11.22	0	37.3		-10	55
4265		37.33	11.17	0	37.3		-10	55
4275		37.28	11.17	0	37.3		-10	55
4295		37.26	11.17	0	37.3		-10	55
4315		37.34	11.17	0	37.3		-10	55
4325		37.34	11.17	0	37.3		-10	55
4335		37.2	11.17	0	37.3		-10	55
4355		37.26	11.17	0	37.3		-10	55
4375		37.45	11.17	0	37.3		-10	55
4390		37.45	11.17	0	37.3		-10	55
4395		37.34	11.17	0	37.3		-10	55
4415		37.4	11.17	0	37.3		-10	55
4435		37.34	11.17	0	37.3		-10	55
4450		37.34	11.17	0	37.3		-10	55
4455		37.31	11.17	0	37.3		-10	55
4475		37.38	11.17	0	37.3		-10	55
4495		37.44	11.17	0	37.3		-10	55
4515		37.27	11.17	0	37.3		-10	55
4535		37.47	11.17	0	37.3		-10	55
4555		37.24	11.17	0	37.3		-10	55
4575		37.24	11.17	0	37.3		-10	55
4595		37.26	11.17	0	37.3		-10	55
4615		37.34	11.17	0	37.3		-10	55
4635		37.33	11.17	0	37.3		-10	55
4640		37.33	11.17	0	37.3		-10	55
4655		37.34	11.17	0	37.3		-10	55
4675		37.28	11.17	0	37.3		-10	55
4695		37.37	11.17	0	37.3		-10	55
4700		37.37	11.17	0	37.3		-10	55
4715		37.27	11.17	0	37.3		-10	55
4735		37.34	11.17	0	37.3		-10	55
4755		37.37	11.17	0	37.3		-10	55
4765		37.37	11.36	0	37.3		-10	55
4775		37.31	11.36	0	37.3		-10	55
4795		37.33	11.36	0	37.3		-10	55
4815		37.22	11.36	0	37.3		-10	55
4825		37.22	11.36	0	37.3		-10	55
4835		37.24	11.36	0	37.3		-10	55
4855		37.18	11.36	0	37.3		-10	55
4875		37.43	11.36	0	37.3		-10	55
4890		37.43	11.36	0	37.3		-10	55
4895		37.34	11.36	0	37.3		-10	55
4915		37.28	11.36	0	37.3		-10	55
4935		37.31	11.36	0	37.3		-10	55
4950		37.31	11.36	0	37.3		-10	55
4955		37.34	11.36	0	37.3		-10	55
4975		37.41	11.36	0	37.3		-10	55
4995		37.32	11.36	0	37.3		-10	55
5015		37.26	11.36	0	37.3		-10	55
5035		37.36	11.36	0	37.3		-10	55
5055		37.19	11.36	0	37.3		-10	55
5075		37.21	11.36	0	37.3		-10	55
5095		37.3	11.36	0	37.3		-10	55
5115		37.21	11.36	0	37.3		-10	55
5135		37.32	11.36	0	37.3		-10	55
5140		37.32	11.36	0	37.3		-10	55
5155		37.33	11.36	0	37.3		-10	55
5175		37.34	11.36	0	37.3		-10	55
5195		37.18	11.36	0	37.3		-10	55
5200		37.18	11.36	0	37.3		-10	55
5215		37.3	11.36	0	37.3		-10	55
5235		37.56	11.36	0	37.3		-10	55
5255		37.46	11.36	0	37.3		-10	55
5265		37.46	11.31	0	37.3		-10	55
5275		37.49	11.31	0	37.3		-10	55
5295		37.47	11.31	0	37.3		-10	55
5315		37.63	11.31	0	37.3		-10	55
5325		37.63	11.31	0	37.3		-10	55
5335		37.81	11.31	0	37.3		-10	55
5355		37.99	11.31	0	37.3		-10	55
5375		38.1	11.31	0	37.3		-10	55
5385		38.1	11.31	0	37.3		-10	55
5395		38.19	11.31	0	37.3		-10	55
5415		38.16	11.31	0	37.3		-10	55
5435		38.55	11.31	0	37.3		-10	55
5450		38.55	11.31	0	37.3		-10	55
5455		38.49	11.31	0	37.3		-10	55
5475		38.77	11.31	0	37.3		-10	55
5495		38.91	11.31	0	37.3		-10	55
5510		38.91	11.31	0	37.3		-10	55
5515		39.16	11.31	0	37.3		-10	55
5535		39.28	11.31	0	37.3		-10	55
5555		39.48	11.31	0	37.3		-10	55
5575		39.64	11.31	0	37.3		-10	55
5595		39.87	11.31	0	37.3		-10	55
5615		40.09	11.31	0	37.3		-10	55
5635		40.17	11.31	0	37.3		-10	55
5655		40.39	11.31	0	37.3		-10	55
5675		40.62	11.31	0	37.3		-10	55
5695		40.84	11.31	0	37.3		-10	55
5700		40.84	11.31	0	37.3		-10	55
5715		41.03	11.31	0	37.3		-10	55
5735		41.31	11.31	0	37.3		-10	55
5755		41.48	11.31	0	37.3		-10	55
5760		41.48	11.31	0	37.3		-10	55
5775		41.65	11.31	0	37.3		-10	55
5795		41.77	11.31	0	37.3		-10	55
5815		41.89	11.31	0	37.3		-10	55
5825		41.89	11.17	0	37.3		-10	55
5835		41.98	11.17	0	37.3		-10	55
5855		42.17	11.17	0	37.3		-10	55
5875		42.36	11.17	0	37.3		-10	55
5885		42.36	11.17	0	37.3		-10	55
5895		42.66	11.17	0	37.3		-10	55
5915		42.64	11.17	0	37.3		-10	55
5935		42.91	11.17	0	37.3		-10	55
5950		42.91	11.17	0	37.3		-10	55
5955		43.18	11.17	0	37.3		-10	55
5975		43.33	11.17	0	37.3		-10	55
5995		43.59	11.17	0	37.3		-10	55
6010		43.59	11.17	0	37.3		-10	55
6015		43.67	11.17	0	37.3		-10	55
6035		43.78	11.17	0	37.3		-10	55
6055		43.88	11.17	0	37.3		-10	55
6075		43.91	11.17	0	37.3		-10	55
6095		44.13	11.17	0	37.3		-10	55
6115		44.34	11.17	0	37.3		-10	55
6135		44.57	11.17	0	37.3		-10	55
6155		44.77	11.17	0	37.3		-10	55
6175		44.92	11.17	0	37.3		-10	55
6195		45	11.17	0	37.3		-10	55
6200		45	11.17	0	37.3		-10	55
6215		45.22	11.17	0	37.3		-10	55
6235		45.37	11.17	0	37.3		-10	55
6255		45.45	11.17	0	37.3		-10	55
6260		45.45	11.17	0	37.3		-10	55
6275		45.48	11.17	0	37.3		-10	55
6295		45.77	11.17	0	37.3		-10	55
6315		45.89	11.17	0	37.3		-10	55
6325		45.89	11.39	0	37.3		-10	55
6335		46.16	11.39	0	37.3		-10	55
6355		46.2	11.39	0	37.3		-10	55
6375		46.35	11.39	0	37.3		-10	55
6385		46.35	11.39	0	37.3		-10	55
6395		46.42	11.39	0	37.3		-10	55
6415		46.44	11.39	0	37.3		-10	55
6435		46.6	11.39	0	37.3		-10	55
6450		46.6	11.39	0	37.3		-10	55
6455		47	11.39	0	37.3		-10	55
6475		46.9	11.39	0	37.3		-10	55
6495		47.07	11.39	0	37.3		-10	55
6510		47.07	11.39	0	37.3		-10	55
6515		46.95	11.39	0	37.3		-10	55
6535		47.06	11.39	0	37.3		-10	55
6555		47.29	11.39	0	37.3		-10	55
6575		47.18	11.39	0	37.3		-10	55
6595		47.28	11.39	0	37.3		-10	55
6615		47.41	11.39	0	37.3		-10	55
6635		47.44	11.39	0	37.3		-10	55
6655		47.45	11.39	0	37.3		-10	55
6675		47.4	11.39	0	37.3		-10	55
6695		47.47	11.39	0	37.3		-10	55
6715		47.41	11.39	0	37.3		-10	55
6735		47.43	11.39	0	37.3		-10	55
6755		47.33	11.39	0	37.3		-10	55
6760		47.33	11.39	0	37.3		-10	55
6775		47.23	11.39	0	37.3		-10	55
6795		47.18	11.39	0	37.3		-10	55
6815		47.05	11.39	0	37.3		-10	55
6820		47.05	11.39	0	37.3		-10	55
6835		47.03	11.39	0	37.3		-10	55
6855		46.8	11.39	0	37.3		-10	55
6875		46.69	11.39	0	37.3		-10	55
6885		46.69	11.37	0	37.3		-10	55
6895		46.43	11.37	0	37.3		-10	55
6915		46.35	11.37	0	37.3		-10	55
6935		46.14	11.37	0	37.3		-10	55
6945		46.14	11.37	0	37.3		-10	55
6955		45.83	11.37	0	37.3		-10	55
6975		45.79	11.37	0	37.3		-10	55
6995		45.35	11.37	0	37.3		-10	55
7010		45.35	11.37	0	37.3		-10	55
7015		45.11	11.37	0	37.3		-10	55
7035		44.84	11.37	0	37.3		-10	55
7055		44.74	11.37	0	37.3		-10	55
7070		44.74	11.37	0	37.3		-10	55
7075		44.53	11.37	0	37.3		-10	55
7095		44.3	11.37	0	37.3		-10	55
7115		44	11.37	0	37.3		-10	55
7135		43.75	11.37	0	37.3		-10	55
7155		43.64	11.37	0	37.3		-10	55
7175		43.47	11.37	0	37.3		-10	55
7195		43.16	11.37	0	37.3		-10	55
7215		42.98	11.37	0	37.3		-10	55
7235		42.81	11.37	0	37.3		-10	55
7255		42.52	11.37	0	37.3		-10	55
7260		42.52	11.37	0	37.3		-10	55
7275		42.3	11.37	0	37.3		-10	55
7295		42.19	11.37	0	37.3		-10	55
7315		41.97	11.37	0	37.3		-10	55
7320		41.97	11.37	0	37.3		-10	55
7335		41.9	11.37	0	37.3		-10	55
7355		41.69	11.37	0	37.3		-10	55
7375		41.5	11.37	0	37.3		-10	55
7385		41.5	11.27	0	37.3		-10	55
7395		41.23	11.27	0	37.3		-10	55
7415		41.24	11.27	0	37.3		-10	55
7435		40.98	11.27	0	37.3		-10	55
7445		40.98	11.27	0	37.3		-10	55
7455		40.9	11.27	0	37.3		-10	55
7475		40.53	11.27	0	37.3		-10	55
7495		40.53	11.27	0	37.3		-10	55
7510		40.53	11.27	0	37.3		-10	55
7515		40.29	11.27	0	37.3		-10	55
7535		40.14	11.27	0	37.3		-10	55
7555		39.99	11.27	0	37.3		-10	55
7570		39.99	11.27	0	37.3		-10	55
7575		39.78	11.27	0	37.3		-10	55
7595		39.61	11.27	0	37.3		-10	55
7615		39.31	11.27	0	37.3		-10	55
7635		39.36	11.27	0	37.3		-10	55
7655		39.14	11.27	0	37.3		-10	55
7675		39.16	11.27	0	37.3		-10	55
7695		38.82	11.27	0	37.3		-10	55
7715		38.66	11.27	0	37.3		-10	55
7735		38.55	11.27	0	37.3		-10	55
7755		38.5	11.27	0	37.3		-10	55
7760		38.5	11.27	0	37.3		-10	55
7775		38.33	11.27	0	37.3		-10	55
7795		38.12	11.27	0	37.3		-10	55
7815		38.15	11.27	0	37.3		-10	55
7820		38.15	11.27	0	37.3		-10	55
7835		37.98	11.27	0	37.3		-10	55
7855		37.88	11.27	0	37.3		-10	55
7875		37.84	11.27	0	37.3		-10	55
7885		37.84	11.17	0	37.3		-10	55
7895		37.78	11.17	0	37.3		-10	55
7915		37.83	11.17	0	37.3		-10	55
7935		37.71	11.17	0	37.3		-10	55
7945		37.71	11.17	0	37.3		-10	55
7955		37.63	11.17	0	37.3		-10	55
7975		37.48	11.17	0	37.3		-10	55
7995		37.59	11.17	0	37.3		-10	55
8005		37.59	11.17	0	37.3		-10	55
8015		37.62	11.17	0	37.3		-10	55
8035		37.51	11.17	0	37.3		-10	55
8055		37.5	11.17	0	37.3		-10	55
8070		37.5	11.17	0	37.3		-10	55
8075		37.58	11.17	0	37.3		-10	55
8095		37.53	11.17	0	37.3		-10	55
8115		37.43	11.17	0	37.3		-10	55
8130		37.43	11.17	0	37.3		-10	55
8135		37.54	11.17	0	37.3		-10	55
8155		37.46	11.17	0	37.3		-10	55
8175		37.41	11.17	0	37.3		-10	55
8195		37.52	11.17	0	37.3		-10	55
8215		37.54	11.17	0	37.3		-10	55
8235		37.44	11.17	0	37.3		-10	55
8255		37.64	11.17	0	37.3		-10	55
8260		37.64	11.17	0	37.3		-10	55
8275		37.63	11.17	0	37.3		-10	55
8295		37.45	11.17	0	37.3		-10	55
8315		37.65	11.17	0	37.3		-10	55
8320		37.65	11.17	0	37.3		-10	55
8335		37.58	11.17	0	37.3		-10	55
8355		37.8	11.17	0	37.3		-10	55
8375		38.02	11.17	0	37.3		-10	55
8380		38.02	11.17	0	37.3		-10	55
8395		37.81	11.17	0	37.3		-10	55
8415		37.76	11.17	0	37.3		-10	55
8435		37.91	11.17	0	37.3		-10	55
8445		37.91	11.14	0	37.3		-10	55
8455		38.02	11.14	0	37.3		-10	55
8475		38.09	11.14	0	37.3		-10	55
8495		38.26	11.14	0	37.3		-10	55
8505		38.26	11.14	0	37.3		-10	55
8515		38.26	11.14	0	37.3		-10	55
8535		38.43	11.14	0	37.3		-10	55
8555		38.62	11.14	0	37.3		-10	55
8570		38.62	11.14	0	37.3		-10	55
8575		38.79	11.14	0	37.3		-10	55
8595		38.93	11.14	0	37.3		-10	55
8615		39.18	11.14	0	37.3		-10	55
8630		39.18	11.14	0	37.3		-10	55
8635		39.27	11.14	0	37.3		-10	55
8655		39.51	11.14	0	37.3		-10	55
8675		39.71	11.14	0	37.3		-10	55
8695		39.83	11.14	0	37.3		-10	55
8715		40.08	11.14	0	37.3		-10	55
8735		40.24	11.14	0	37.3		-10	55
8755		40.46	11.14	0	37.3		-10	55
8775		40.75	11.14	0	37.3		-10	55
8795		40.99	11.14	0	37.3		-10	55
8815		41.13	11.14	0	37.3		-10	55
8820		41.13	11.14	0	37.3		-10	55
8835		41.28	11.14	0	37.3		-10	55
8855		41.54	11.14	0	37.3		-10	55
8875		41.66	11.14	0	37.3		-10	55
8880		41.66	11.14	0	37.3		-10	55
8895		41.91	11.14	0	37.3		-10	55
8915		42.1	11.14	0	37.3		-10	55
8935		42.17	11.14	0	37.3		-10	55
8945		42.17	11.36	0	37.3		-10	55
8955		42.38	11.36	0	37.3		-10	55
8975		42.75	11.36	0	37.3		-10	55
8995		42.89	11.36	0	37.3		-10	55
9005		42.89	11.36	0	37.3		-10	55
9015		43.08	11.36	0	37.3		-10	55
9035		43.24	11.36	0	37.3		-10	55
9055		43.45	11.36	0	37.3		-10	55
9070		43.45	11.36	0	37.3		-10	55
9075		43.61	11.36	0	37.3		-10	55
9095		43.77	11.36	0	37.3		-10	55
9115		43.96	11.36	0	37.3		-10	55
9130		43.96	11.36	0	37.3		-10	55
9135		44.2	11.36	0	37.3		-10	55
9155		44.35	11.36	0	37.3		-10	55
9175		44.49	11.36	0	37.3		-10	55
9195		44.55	11.36	0	37.3		-10	55
9215		44.91	11.36	0	37.3		-10	55
9235		45.17	11.36	0	37.3		-10	55
9255		45.26	11.36	0	37.3		-10	55
9275		45.25	11.36	0	37.3		-10	55
9295		45.58	11.36	0	37.3		-10	55
9315		45.61	11.36	0	37.3		-10	55
9320		45.61	11.36	0	37.3		-10	55
9335		45.73	11.36	0	37.3		-10	55
9355		46.06	11.36	0	37.3		-10	55
9375		46.13	11.36	0	37.3		-10	55
9380		46.13	11.36	0	37.3		-10	55
9395		46.27	11.36	0	37.3		-10	55
9415		46.49	11.36	0	37.3		-10	55
9435		46.65	11.36	0	37.3		-10	55
9445		46.65	11.31	0	37.3		-10	55
9455		46.82	11.31	0	37.3		-10	55
9475		46.86	11.31	0	37.3		-10	55
9495		46.97	11.31	0	37.3		-10	55
9505		46.97	11.31	0	37.3		-10	55
9515		46.92	11.31	0	37.3		-10	55
9535		47.07	11.31	0	37.3		-10	55
9555		47.18	11.31	0	37.3		-10	55
9570		47.18	11.31	0	37.3		-10	55
9575		47.33	11.31	0	37.3		-10	55
9595		47.18	11.31	0	37.3		-10	55
9615		47.3	11.31	0	37.3		-10	55
9630		47.3	11.31	0	37.3		-10	55
9635		47.51	11.31	0	37.3		-10	55
9655		47.47	11.31	0	37.3		-10	55
9675		47.35	11.31	0	37.3		-10	55
9690		47.35	11.31	0	37.3		-10	55
9695		47.23	11.31	0	37.3		-10	55
9715		47.34	11.31	0	37.3		-10	55
9735		47.47	11.31	0	37.3		-10	55
9755		47.35	11.31	0	37.3		-10	55
9775		47.38	11.31	0	37.3		-10	55
9795		47.16	11.31	0	37.3		-10	55
9815		47.12	11.31	0	37.3		-10	55
9835		47.14	11.31	0	37.3		-10	55
9855		46.73	11.31	0	37.3		-10	55
9875		46.68	11.31	0	37.3		-10	55
9880		46.68	11.31	0	37.3		-10	55
9895		46.41	11.31	0	37.3		-10	55
9915		46.22	11.31	0	37.3		-10	55
9935		46.02	11.31	0	37.3		-10	55
9940		46.02	11.31	0	37.3		-10	55
9955		45.89	11.31	0	37.3		-10	55
9975		45.79	11.31	0	37.3		-10	55
9995		45.32	11.31	0	37.3		-10	55
10005		45.32	11.19	0	37.3		-10	55
10015		45.21	11.19	0	37.3		-10	55
10035		44.78	11.19	0	37.3		-10	55
10055		44.7	11.19	0	37.3		-10	55
10065		44.7	11.19	0	37.3		-10	55
10075		44.54	11.19	0	37.3		-10	55
10095		44.29	11.19	0	37.3		-10	55
10115		44.07	11.19	0	37.3		-10	55
10130		44.07	11.19	0	37.3		-10	55
10135		43.82	11.19	0	37.3		-10	55
10155		43.61	11.19	0	37.3		-10	55
10175		43.36	11.19	0	37.3		-10	55
10190		43.36	11.19	0	37.3		-10	55
10195		43.3	11.19	0	37.3		-10	55
10215		43.02	11.19	0	37.3		-10	55
10235		42.92	11.19	0	37.3		-10	55
10255		42.49	11.19	0	37.3		-10	55
10275		42.45	11.19	0	37.3		-10	55
10295		42.18	11.19	0	37.3		-10	55
10315		41.98	11.19	0	37.3		-10	55
10335		41.87	11.19	0	37.3		-10	55
10355		41.7	11.19	0	37.3		-10	55
10375		41.58	11.19	0	37.3		-10	55
10380		41.58	11.19	0	37.3		-10	55
10395		41.39	11.19	0	37.3		-10	55
10415		41.08	11.19	0	37.3		-10	55
10435		40.96	11.19	0	37.3		-10	55
10440		40.96	11.19	0	37.3		-10	55
10455		40.8	11.19	0	37.3		-10	55
10475		40.75	11.19	0	37.3		-10	55
10495		40.35	11.19	0	37.3		-10	55
10505		40.35	11.29	0	37.3		-10	55
10515		40.27	11.29	0	37.3		-10	55
10535		40.14	11.29	0	37.3		-10	55
10555		40.02	11.29	0	37.3		-10	55
10565		40.02	11.29	0	37.3		-10	55
10575		39.7	11.29	0	37.3		-10	55
10595		39.68	11.29	0	37.3		-10	55
10615		39.44	11.29	0	37.3		-10	55
10625		39.44	11.29	0	37.3		-10	55
10635		39.12	11.29	0	37.3		-10	55
10655		39.25	11.29	0	37.3		-10	55
10675		38.99	11.29	0	37.3		-10	55
10690		38.99	11.29	0	37.3		-10	55
10695		38.72	11.29	0	37.3		-10	55
10715		38.63	11.29	0	37.3		-10	55
10735		38.56	11.29	0	37.3		-10	55
10755		38.43	11.29	0	37.3		-10	55
10775		38.29	11.29	0	37.3		-10	55
10795		38.27	11.29	0	37.3		-10	55
10815		38.01	11.29	0	37.3		-10	55
10835		38.01	11.29	0	37.3		-10	55
10855		37.93	11.29	0	37.3		-10	55
10875		37.87	11.29	0	37.3		-10	55
10880		37.87	11.29	0	37.3		-10	55
10895		37.77	11.29	0	37.3		-10	55
10915		37.72	11.29	0	37.3		-10	55
10935		37.73	11.29	0	37.3		-10	55
10940		37.73	11.29	0	37.3		-10	55
10955		37.67	11.29	0	37.3		-10	55
10975		37.7	11.29	0	37.3		-10	55
10995		37.56	11.29	0	37.3		-10	55
11000		37.56	11.29	0	37.3		-10	55
11015		37.48	11.29	0	37.3		-10	55
11035		37.66	11.29	0	37.3		-10	55
11055		37.51	11.29	0	37.3		-10	55
11065		37.51	11.37	0	37.3		-10	55
11075		37.43	11.37	0	37.3		-10	55
11095		37.36	11.37	0	37.3		-10	55
11115		37.32	11.37	0	37.3		-10	55
11125		37.32	11.37	0	37.3		-10	55
11135		37.5	11.37	0	37.3		-10	55
11155		37.32	11.37	0	37.3		-10	55
11175		37.44	11.37	0	37.3		-10	55
11190		37.44	11.37	0	37.3		-10	55
11195		37.36	11.37	0	37.3		-10	55
11215		37.37	11.37	0	37.3		-10	55
11235		37.58	11.37	0	37.3		-10	55
11250		37.58	11.37	0	37.3		-10	55
11255		37.47	11.37	0	37.3		-10	55
11275		37.64	11.37	0	37.3		-10	55
11295		37.62	11.37	0	37.3		-10	55
11315		37.59	11.37	0	37.3		-10	55
11335		37.69	11.37	0	37.3		-10	55
11355		37.75	11.37	0	37.3		-10	55
11375		37.71	11.37	0	37.3		-10	55
11395		37.83	11.37	0	37.3		-10	55
11415		37.97	11.37	0	37.3		-10	55
11435		38.11	11.37	0	37.3		-10	55
11440		38.11	11.37	0	37.3		-10	55
11455		38.19	11.37	0	37.3		-10	55
11475		38.32	11.37	0	37.3		-10	55
11495		38.42	11.37	0	37.3		-10	55
11500		38.42	11.37	0	37.3		-10	55
11515		38.56	11.37	0	37.3		-10	55
11535		38.83	11.37	0	37.3		-10	55
11555		38.98	11.37	0	37.3		-10	55
11565		38.98	11.54	0	37.3		-10	55
11575		39.02	11.54	0	37.3		-10	55
11595		39.29	11.54	0	37.3		-10	55
11615		39.45	11.54	0	37.3		-10	55
11625		39.45	11.54	0	37.3		-10	55
11635		39.69	11.54	0	37.3		-10	55
11655		39.99	11.54	0	37.3		-10	55
11675		40.08	11.54	0	37.3		-10	55
11690		40.08	11.54	0	37.3		-10	55
11695		40.22	11.54	0	37.3		-10	55
11715		40.54	11.54	0	37.3		-10	55
11735		40.68	11.54	0	37.3		-10	55
11750		40.68	11.54	0	37.3		-10	55
11755		40.91	11.54	0	37.3		-10	55
11775		41.2	11.54	0	37.3		-10	55
11795		41.3	11.54	0	37.3		-10	55
11815		41.5	11.54	0	37.3		-10	55
11835		41.79	11.54	0	37.3		-10	55
11855		41.97	11.54	0	37.3		-10	55
11875		42.07	11.54	0	37.3		-10	55
11895		42.35	11.54	0	37.3		-10	55
11915		42.41	11.54	0	37.3		-10	55
11935		42.8	11.54	0	37.3		-10	55
11940		42.8	11.54	0	37.3		-10	55
11955		43.06	11.54	0	37.3		-10	55
11975		43.23	11.54	0	37.3		-10	55
11995		43.47	11.54	0	37.3		-10	55
12000		43.47	11.54	0	37.3		-10	55
12015		43.47	11.54	0	37.3		-10	55
12035		43.67	11.54	0	37.3		-10	55
12055		43.78	11.54	0	37.3		-10	55
12065		43.78	11.12	0	37.3		-10	55
12075		43.97	11.12	0	37.3		-10	55
12095		44.35	11.12	0	37.3		-10	55
12115		44.38	11.12	0	37.3		-10	55
12125		44.38	11.12	0	37.3		-10	55
12135		44.65	11.12	0	37.3		-10	55
12155		44.81	11.12	0	37.3		-10	55
12175		45.03	11.12	0	37.3		-10	55
12190		45.03	11.12	0	37.3		-10	55
12195		45.11	11.12	0	37.3		-10	55
12215		45.41	11.12	0	37.3		-10	55
12235		45.44	11.12	0	37.3		-10	55
12250		45.44	11.12	0	37.3		-10	55
12255		45.64	11.12	0	37.3		-10	55
12275		45.89	11.12	0	37.3		-10	55
12295		46.07	11.12	0	37.3		-10	55
12310		46.07	11.12	0	37.3		-10	55
12315		46.06	11.12	0	37.3		-10	55
12335		46.39	11.12	0	37.3		-10	55
12355		46.68	11.12	0	37.3		-10	55
12375		46.64	11.12	0	37.3		-10	55
12395		46.6	11.12	0	37.3		-10	55
12415		46.88	11.12	0	37.3		-10	55
12435		47.06	11.12	0	37.3		-10	55
12455		47.06	11.12	0	37.3		-10	55
12475		46.9	11.12	0	37.3		-10	55
12495		47.11	11.12	0	37.3		-10	55
12500		47.11	11.12	0	37.3		-10	55
12515		47.27	11.12	0	37.3		-10	55
12535		47.37	11.12	0	37.3		-10	55
12555		47.36	11.12	0	37.3		-10	55
12560		47.36	11.12	0	37.3		-10	55
12575		47.33	11.12	0	37.3		-10	55
12595		47.23	11.12	0	37.3		-10	55
12615		47.24	11.12	0	37.3		-10	55
12625		47.24	11.36	0	37.3		-10	55
12635		47.43	11.36	0	37.3		-10	55
12655		47.36	11.36	0	37.3		-10	55
12675		47.36	11.36	0	37.3		-10	55
12685		47.36	11.36	0	37.3		-10	55
12695		47.31	11.36	0	37.3		-10	55
12715		47.35	11.36	0	37.3		-10	55
12735		47.17	11.36	0	37.3		-10	55
12750		47.17	11.36	0	37.3		-10	55
12755		47.08	11.36	0	37.3		-10	55
12775		46.89	11.36	0	37.3		-10	55
12795		46.88	11.36	0	37.3		-10	55
12810		46.88	11.36	0	37.3		-10	55
12815		46.64	11.36	0	37.3		-10	55
12835		46.44	11.36	0	37.3		-10	55
12855		46.33	11.36	0	37.3		-10	55
12875		46.38	11.36	0	37.3		-10	55
12895		46.04	11.36	0	37.3		-10	55
12915		45.57	11.36	0	37.3		-10	55
12935		45.41	11.36	0	37.3		-10	55
12955		45.28	11.36	0	37.3		-10	55
12975		45.06	11.36	0	37.3		-10	55
12995		44.7	11.36	0	37.3		-10	55
13000		44.7	11.36	0	37.3		-10	55
13015		44.74	11.36	0	37.3		-10	55
13035		44.36	11.36	0	37.3		-10	55
13055		44.23	11.36	0	37.3		-10	55
13060		44.23	11.36	0	37.3		-10	55
13075		44.08	11.36	0	37.3		-10	55
13095		43.83	11.36	0	37.3		-10	55
13115		43.61	11.36	0	37.3		-10	55
13125		43.61	11.29	0	37.3		-10	55
13135		43.43	11.29	0	37.3		-10	55
13155		43.2	11.29	0	37.3		-10	55
13175		43	11.29	0	37.3		-10	55
13185		43	11.29	0	37.3		-10	55
13195		42.9	11.29	0	37.3		-10	55
13215		42.58	11.29	0	37.3		-10	55
13235		42.34	11.29	0	37.3		-10	55
13250		42.34	11.29	0	37.3		-10	55
13255		42.14	11.29	0	37.3		-10	55
13275		41.88	11.29	0	37.3		-10	55
13295		41.77	11.29	0	37.3		-10	55
13310		41.77	11.29	0	37.3		-10	55
13315		41.73	11.29	0	37.3		-10	55
13335		41.4	11.29	0	37.3		-10	55
13355		41.23	11.29	0	37.3		-10	55
13375		41.16	11.29	0	37.3		-10	55
13395		40.93	11.29	0	37.3		-10	55
13415		40.65	11.29	0	37.3		-10	55
13435		40.59	11.29	0	37.3		-10	55
13455		40.4	11.29	0	37.3		-10	55
13475		40.33	11.29	0	37.3		-10	55
13495		39.93	11.29	0	37.3		-10	55
13500		39.93	11.29	0	37.3		-10	55
13515		39.84	11.29	0	37.3		-10	55
13535		39.88	11.29	0	37.3		-10	55
13555		39.66	11.29	0	37.3		-10	55
13560		39.66	11.29	0	37.3		-10	55
13575		39.28	11.29	0	37.3		-10	55
13595		39.34	11.29	0	37.3		-10	55
13615		39.19	11.29	0	37.3		-10	55
13620		39.19	11.29	0	37.3		-10	55
13635		39.01	11.29	0	37.3		-10	55
13655		38.89	11.29	0	37.3		-10	55
13675		38.68	11.29	0	37.3		-10	55
13685		38.68	11.37	0	37.3		-10	55
13695		38.56	11.37	0	37.3		-10	55
13715		38.36	11.37	0	37.3		-10	55
13735		38.28	11.37	0	37.3		-10	55
13750		38.28	11.37	0	37.3		-10	55
13755		38.13	11.37	0	37.3		-10	55
13775		37.97	11.37	0	37.3		-10	55
13795		38.09	11.37	0	37.3		-10	55
13810		38.09	11.37	0	37.3		-10	55
13815		37.9	11.37	0	37.3		-10	55
13835		37.84	11.37	0	37.3		-10	55
13855		37.86	11.37	0	37.3		-10	55
13870		37.86	11.37	0	37.3		-10	55
13875		37.71	11.37	0	37.3		-10	55
13895		37.62	11.37	0	37.3		-10	55
13915		37.49	11.37	0	37.3		-10	55
13935		37.58	11.37	0	37.3		-10	55
13955		37.4	11.37	0	37.3		-10	55
13975		37.36	11.37	0	37.3		-10	55
13995		37.5	11.37	0	37.3		-10	55
14015		37.46	11.37	0	37.3		-10	55
14035		37.34	11.37	0	37.3		-10	55
14055		37.38	11.37	0	37.3		-10	55
14060		37.38	11.37	0	37.3		-10	55
14075		37.29	11.37	0	37.3		-10	55
14095		37.28	11.37	0	37.3		-10	55
14115		37.34	11.37	0	37.3		-10	55
14120		37.34	11.37	0	37.3		-10	55
14135		37.65	11.37	0	37.3		-10	55
14155		37.52	11.37	0	37.3		-10	55
14175		37.4	11.37	0	37.3		-10	55
14185		37.4	11.6	0	37.3		-10	55
14195		37.6	11.6	0	37.3		-10	55
14215		37.52	11.6	0	37.3		-10	55
14235		37.82	11.6	0	37.3		-10	55
14245		37.82	11.6	0	37.3		-10	55
14255		37.78	11.6	0	37.3		-10	55
14275		37.83	11.6	0	37.3		-10	55
14295		37.95	11.6	0	37.3		-10	55
14310		37.95	11.6	0	37.3		-10	55
14315		38.03	11.6	0	37.3		-10	55
14335		38.24	11.6	0	37.3		-10	55
14355		38.3	11.6	0	37.3		-10	55
14370		38.3	11.6	0	37.3		-10	55
14375		38.52	11.6	0	37.3		-10	55
14395		38.65	11.6	0	37.3		-10	55
14415		38.89	11.6	0	37.3		-10	55
14435		39.01	11.6	0	37.3		-10	55
14455		39.2	11.6	0	37.3		-10	55
14475		39.3	11.6	0	37.3		-10	55
14495		39.37	11.6	0	37.3		-10	55
14515		39.75	11.6	0	37.3		-10	55
14535		39.96	11.6	0	37.3		-10	55
14555		40.19	11.6	0	37.3		-10	55
14560		40.19	11.6	0	37.3		-10	55
14575		40.31	11.6	0	37.3		-10	55
14595		40.5	11.6	0	37.3		-10	55
14615		40.86	11.6	0	37.3		-10	55
14620		40.86	11.6	0	37.3		-10	55
14635		40.99	11.6	0	37.3		-10	55
14655		41.18	11.6	0	37.3		-10	55
14675		41.45	11.6	0	37.3		-10	55
14685		41.45	11.54	0	37.3		-10	55
14695		41.52	11.54	0	37.3		-10	55
14715		41.88	11.54	0	37.3		-10	55
14735		42.01	11.54	0	37.3		-10	55
14745		42.01	11.54	0	37.3		-10	55
14755		42.34	11.54	0	37.3		-10	55
14775		42.47	11.54	0	37.3		-10	55
14795		42.69	11.54	0	37.3		-10	55
14810		42.69	11.54	0	37.3		-10	55
14815		42.96	11.54	0	37.3		-10	55
14835		43.15	11.54	0	37.3		-10	55
14855		43.37	11.54	0	37.3		-10	55
14870		43.37	11.54	0	37.3		-10	55
14875		43.39	11.54	0	37.3		-10	55
14895		43.56	11.54	0	37.3		-10	55
14915		43.7	11.54	0	37.3		-10	55
14930		43.7	11.54	0	37.3		-10	55
14935		44.05	11.54	0	37.3		-10	55
14955		44.13	11.54	0	37.3		-10	55
14975		44.32	11.54	0	37.3		-10	55
14995		44.62	11.54	0	37.3		-10	55
15015		44.84	11.54	0	37.3		-10	55
15035		45.05	11.54	0	37.3		-10	55
15055		45.03	11.54	0	37.3		-10	55
15060		45.03	11.54	0	37.3		-10	55
15075		45.25	11.54	0	37.3		-10	55
15095		45.5	11.54	0	37.3		-10	55
15115		45.51	11.54	0	37.3		-10	55
15120		45.51	11.54	0	37.3		-10	55
15135		45.74	11.54	0	37.3		-10	55
15155		45.88	11.54	0	37.3		-10	55
15175		46.12	11.54	0	37.3		-10	55
15185		46.12	11.92	0	37.3		-10	55
15195		46.25	11.92	0	37.3		-10	55
15215		46.47	11.92	0	37.3		-10	55
15235		46.55	11.92	0	37.3		-10	55
15245		46.55	11.92	0	37.3		-10	55
15255		46.69	11.92	0	37.3		-10	55
15275		46.71	11.92	0	37.3		-10	55
15295		46.94	11.92	0	37.3		-10	55
15305		46.94	11.92	0	37.3		-10	55
15315		47.02	11.92	0	37.3		-10	55
15335		47.07	11.92	0	37.3		-10	55
15355		47.05	11.92	0	37.3		-10	55
15370		47.05	11.92	0	37.3		-10	55
15375		47.38	11.92	0	37.3		-10	55
15395		47.17	11.92	0	37.3		-10	55
15415		47.32	11.92	0	37.3		-10	55
15430		47.32	11.92	0	37.3		-10	55
15435		47.31	11.92	0	37.3		-10	55
15455		47.27	11.92	0	37.3		-10	55
15475		47.23	11.92	0	37.3		-10	55
15495		47.06	11.92	0	37.3		-10	55
15515		47.21	11.92	0	37.3		-10	55
15535		47.33	11.92	0	37.3		-10	55
15555		47.23	11.92	0	37.3		-10	55
15575		47	11.92	0	37.3		-10	55
15595		47.01	11.92	0	37.3		-10	55
15615		46.9	11.92	0	37.3		-10	55
15620		46.9	11.92	0	37.3		-10	55
15635		46.71	11.92	0	37.3		-10	55
15655		46.56	11.92	0	37.3		-10	55
15675		46.49	11.92	0	37.3		-10	55
15680		46.49	11.92	0	37.3		-10	55
15695		46.23	11.92	0	37.3		-10	55
15715		45.96	11.92	0	37.3		-10	55
15735		45.85	11.92	0	37.3		-10	55
15745		45.85	11.6	0	37.3		-10	55
15755		45.61	11.6	0	37.3		-10	55
15775		45.27	11.6	0	37.3		-10	55
15795		45.08	11.6	0	37.3		-10	55
15805		45.08	11.6	0	37.3		-10	55
15815		45.04	11.6	0	37.3		-10	55
15835		44.77	11.6	0	37.3		-10	55
15855		44.47	11.6	0	37.3		-10	55
15870		44.47	11.6	0	37.3		-10	55
15875		44.33	11.6	0	37.3		-10	55
15895		44.23	11.6	0	37.3		-10	55
15915		43.95	11.6	0	37.3		-10	55
15930		43.95	11.6	0	37.3		-10	55
15935		43.7	11.6	0	37.3		-10	55
15955		43.55	11.6	0	37.3		-10	55
15975		43.34	11.6	0	37.3		-10	55
15995		43.11	11.6	0	37.3		-10	55
16015		42.93	11.6	0	37.3		-10	55
16035		42.68	11.6	0	37.3		-10	55
16055		42.64	11.6	0	37.3		-10	55
16075		42.04	11.6	0	37.3		-10	55
16095		42.05	11.6	0	37.3		-10	55
16115		42	11.6	0	37.3		-10	55
16120		42	11.6	0	37.3		-10	55
16135		41.91	11.6	0	37.3		-10	55
16155		41.6	11.6	0	37.3		-10	55
16175		41.31	11.6	0	37.3		-10	55
16180		41.31	11.6	0	37.3		-10	55
16195		41.21	11.6	0	37.3		-10	55
16215		41.04	11.6	0	37.3		-10	55
16235		40.99	11.6	0	37.3		-10	55
16245		40.99	11.55	0	37.3		-10	55
16255		40.77	11.55	0	37.3		-10	55
16275		40.55	11.55	0	37.3		-10	55
16295		40.39	11.55	0	37.3		-10	55
16305		40.39	11.55	0	37.3		-10	55
16315		40.33	11.55	0	37.3		-10	55
16335		40.1	11.55	0	37.3		-10	55
16355		39.92	11.55	0	37.3		-10	55
16370		39.92	11.55	0	37.3		-10	55
16375		39.84	11.55	0	37.3		-10	55
16395		39.57	11.55	0	37.3		-10	55
16415		39.46	11.55	0	37.3		-10	55
16430		39.46	11.55	0	37.3		-10	55
16435		39.33	11.55	0	37.3		-10	55
16455		39.19	11.55	0	37.3		-10	55
16475		39.01	11.55	0	37.3		-10	55
16495		38.67	11.55	0	37.3		-10	55
16515		38.67	11.55	0	37.3		-10	55
16535		38.49	11.55	0	37.3		-10	55
16555		38.37	11.55	0	37.3		-10	55
16575		38.23	11.55	0	37.3		-10	55
16595		38.11	11.55	0	37.3		-10	55
16615		38.12	11.55	0	37.3		-10	55
16635		38.03	11.55	0	37.3		-10	55
16655		37.75	11.55	0	37.3		-10	55
16675		37.75	11.55	0	37.3		-10	55
16680		37.75	11.55	0	37.3		-10	55
16695		37.75	11.55	0	37.3		-10	55
16715		37.73	11.55	0	37.3		-10	55
16735		37.61	11.55	0	37.3		-10	55
16740		37.61	11.55	0	37.3		-10	55
16755		37.62	11.55	0	37.3		-10	55
16775		37.52	11.55	0	37.3		-10	55
16795		37.42	11.55	0	37.3		-10	55
16805		37.42	11.82	0	37.3		-10	55
16815		37.39	11.82	0	37.3		-10	55
16835		37.41	11.82	0	37.3		-10	55
16855		37.36	11.82	0	37.3		-10	55
16865		37.36	11.82	0	37.3		-10	55
16875		37.31	11.82	0	37.3		-10	55
16895		37.44	11.82	0	37.3		-10	55
16915		37.42	11.82	0	37.3		-10	55
16930		37.42	11.82	0	37.3		-10	55
16935		37.47	11.82	0	37.3		-10	55
16955		37.29	11.82	0	37.3		-10	55
16975		37.3	11.82	0	37.3		-10	55
16990		37.3	11.82	0	37.3		-10	55
16995		37.44	11.82	0	37.3		-10	55
17015		37.42	11.82	0	37.3		-10	55
17035		37.5	11.82	0	37.3		-10	55
17055		37.35	11.82	0	37.3		-10	55
17075		37.58	11.82	0	37.3		-10	55
17095		37.53	11.82	0	37.3		-10	55
17115		37.58	11.82	0	37.3		-10	55
17135		37.85	11.82	0	37.3		-10	55
17155		37.9	11.82	0	37.3		-10	55
17175		38.02	11.82	0	37.3		-10	55
17180		38.02	11.82	0	37.3		-10	55
17195		38.03	11.82	0	37.3		-10	55
17215		38.17	11.82	0	37.3		-10	55
17235		38.23	11.82	0	37.3		-10	55
17240		38.23	11.82	0	37.3		-10	55
17255		38.56	11.82	0	37.3		-10	55
17275		38.71	11.82	0	37.3		-10	55
17295		38.85	11.82	0	37.3		-10	55
17305		38.85	11.74	0	37.3		-10	55
17315		39.04	11.74	0	37.3		-10	55
17335		39.28	11.74	0	37.3		-10	55
17355		39.31	11.74	0	37.3		-10	55
17365		39.31	11.74	0	37.3		-10	55
17375		39.56	11.74	0	37.3		-10	55
17395		39.81	11.74	0	37.3		-10	55
17415		40.08	11.74	0	37.3		-10	55
17430		40.08	11.74	0	37.3		-10	55
17435		40.3	11.74	0	37.3		-10	55
17455		40.48	11.74	0	37.3		-10	55
17475		40.68	11.74	0	37.3		-10	55
17490		40.68	11.74	0	37.3		-10	55
17495		40.88	11.74	0	37.3		-10	55
17515		41.03	11.74	0	37.3		-10	55
17535		41.27	11.74	0	37.3		-10	55
17555		41.57	11.74	0	37.3		-10	55
17575		41.76	11.74	0	37.3		-10	55
17595		41.97	11.74	0	37.3		-10	55
17615		42.1	11.74	0	37.3		-10	55
17635		42.36	11.74	0	37.3		-10	55
17655		42.56	11.74	0	37.3		-10	55
17675		42.79	11.74	0	37.3		-10	55
17680		42.79	11.74	0	37.3		-10	55
17695		43	11.74	0	37.3		-10	55
17715		43.21	11.74	0	37.3		-10	55
17735		43.39	11.74	0	37.3		-10	55
17740		43.39	11.74	0	37.3		-10	55
17755		43.43	11.74	0	37.3		-10	55
17775		43.78	11.74	0	37.3		-10	55
17795		43.91	11.74	0	37.3		-10	55
17800		43.91	11.74	0	37.3		-10	55
17815		44.37	11.74	0	37.3		-10	55
17835		44.27	11.74	0	37.3		-10	55
17855		44.59	11.74	0	37.3		-10	55
17865		44.59	11.79	0	37.3		-10	55
17875		44.78	11.79	0	37.3		-10	55
17895		44.9	11.79	0	37.3		-10	55
17915		45.16	11.79	0	37.3		-10	55
17925		45.16	11.79	0	37.3		-10	55
17935		45.29	11.79	0	37.3		-10	55
17955		45.46	11.79	0	37.3		-10	55
17975		45.43	11.79	0	37.3		-10	55
17990		45.43	11.79	0	37.3		-10	55
17995		45.89	11.79	0	37.3		-10	55
18015		46.04	11.79	0	37.3		-10	55
18035		45.99	11.79	0	37.3		-10	55
18050		45.99	11.79	0	37.3		-10	55
18055		46.31	11.79	0	37.3		-10	55
18075		46.3	11.79	0	37.3		-10	55
18095		46.49	11.79	0	37.3		-10	55
18115		46.6	11.79	0	37.3		-10	55
18135		46.73	11.79	0	37.3		-10	55
18155		46.75	11.79	0	37.3		-10	55
18175		46.91	11.79	0	37.3		-10	55
18195		46.96	11.79	0	37.3		-10	55
18215		47.1	11.79	0	37.3		-10	55
18235		47.05	11.79	0	37.3		-10	55
18240		47.05	11.79	0	37.3		-10	55
18255		46.99	11.79	0	37.3		-10	55
18275		47.16	11.79	0	37.3		-10	55
18295		47.16	11.79	0	37.3		-10	55
18300		47.16	11.79	0	37.3		-10	55
18315		47.29	11.79	0	37.3		-10	55
18335		47.18	11.79	0	37.3		-10	55
18355		47.12	11.79	0	37.3		-10	55
18365		47.12	11.69	0	37.3		-10	55
18375		47.07	11.69	0	37.3		-10	55
18395		47.13	11.69	0	37.3		-10	55
18415		47.11	11.69	0	37.3		-10	55
18425		47.11	11.69	0	37.3		-10	55
18435		46.86	11.69	0	37.3		-10	55
18455		46.88	11.69	0	37.3		-10	55
18475		46.74	11.69	0	37.3		-10	55
18490		46.74	11.69	0	37.3		-10	55
18495		46.46	11.69	0	37.3		-10	55
18515		46.49	11.69	0	37.3		-10	55
18535		46.41	11.69	0	37.3		-10	55
18550		46.41	11.69	0	37.3		-10	55
18555		46.2	11.69	0	37.3		-10	55
18575		45.97	11.69	0	37.3		-10	55
18595		45.72	11.69	0	37.3		-10	55
18615		45.47	11.69	0	37.3		-10	55
18635		45.58	11.69	0	37.3		-10	55
18655		45.15	11.69	0	37.3		-10	55
18675		44.99	11.69	0	37.3		-10	55
18695		44.61	11.69	0	37.3		-10	55
18715		44.59	11.69	0	37.3		-10	55
18735		44.39	11.69	0	37.3		-10	55
18740		44.39	11.69	0	37.3		-10	55
18755		43.9	11.69	0	37.3		-10	55
18775		43.76	11.69	0	37.3		-10	55
18795		43.77	11.69	0	37.3		-10	55
18800		43.77	11.69	0	37.3		-10	55
18815		43.48	11.69	0	37.3		-10	55
18835		43.14	11.69	0	37.3		-10	55
18855		43.13	11.69	0	37.3		-10	55
18865		43.13	11.85	0	37.3		-10	55
18875		42.84	11.85	0	37.3		-10	55
18895		42.5	11.85	0	37.3		-10	55
18915		42.34	11.85	0	37.3		-10	55
18925		42.34	11.85	0	37.3		-10	55
18935		42.34	11.85	0	37.3		-10	55
18955		42.09	11.85	0	37.3		-10	55
18975		41.73	11.85	0	37.3		-10	55
18990		41.73	11.85	0	37.3		-10	55
18995		41.67	11.85	0	37.3		-10	55
19015		41.6	11.85	0	37.3		-10	55
19035		41.47	11.85	0	37.3		-10	55
19050		41.47	11.85	0	37.3		-10	55
19055		41.2	11.85	0	37.3		-10	55
19075		40.87	11.85	0	37.3		-10	55
19095		40.91	11.85	0	37.3		-10	55
19115		40.69	11.85	0	37.3		-10	55
19135		40.59	11.85	0	37.3		-10	55
19155		40.4	11.85	0	37.3		-10	55
19175		40.08	11.85	0	37.3		-10	55
19195		40.02	11.85	0	37.3		-10	55
19215		39.82	11.85	0	37.3		-10	55
19235		39.63	11.85	0	37.3		-10	55
19255		39.42	11.85	0	37.3		-10	55
19275		39.31	11.85	0	37.3		-10	55
19295		39.21	11.85	0	37.3		-10	55
19300		39.21	11.85	0	37.3		-10	55
19315		39.21	11.85	0	37.3		-10	55
19335		38.91	11.85	0	37.3		-10	55
19355		38.71	11.85	0	37.3		-10	55
19365		38.71	11.93	0	37.3		-10	55
19375		38.5	11.93	0	37.3		-10	55
19395		38.43	11.93	0	37.3		-10	55
19415		38.24	11.93	0	37.3		-10	55
19425		38.24	11.93	0	37.3		-10	55
19435		38.14	11.93	0	37.3		-10	55
19455		38.11	11.93	0	37.3		-10	55
19475		37.93	11.93	0	37.3		-10	55
19485		37.93	11.93	0	37.3		-10	55
19495		37.92	11.93	0	37.3		-10	55
19515		37.8	11.93	0	37.3		-10	55
19535		37.81	11.93	0	37.3		-10	55
19550		37.81	11.93	0	37.3		-10	55
19555		37.71	11.93	0	37.3		-10	55
19575		37.57	11.93	0	37.3		-10	55
19595		37.49	11.93	0	37.3		-10	55
19610		37.49	11.93	0	37.3		-10	55
19615		37.56	11.93	0	37.3		-10	55
19635		37.44	11.93	0	37.3		-10	55
19655		37.38	11.93	0	37.3		-10	55
19675		37.34	11.93	0	37.3		-10	55
19695		37.45	11.93	0	37.3		-10	55
19715		37.4	11.93	0	37.3		-10	55
19735		37.29	11.93	0	37.3		-10	55
19755		37.4	11.93	0	37.3		-10	55
19775		37.2	11.93	0	37.3		-10	55
19795		37.35	11.93	0	37.3		-10	55
19800		37.35	11.93	0	37.3		-10	55
19815		37.32	11.93	0	37.3		-10	55
19835		37.41	11.93	0	37.3		-10	55
19855		37.33	11.93	0	37.3		-10	55
19860		37.33	11.93	0	37.3		-10	55
19875		37.48	11.93	0	37.3		-10	55
19895		37.48	11.93	0	37.3		-10	55
19915		37.65	11.93	0	37.3		-10	55
19925		37.65	11.98	0	37.3		-10	55
19935		37.65	11.98	0	37.3		-10	55
19955		37.6	11.98	0	37.3		-10	55
19975		37.9	11.98	0	37.3		-10	55
19985		37.9	11.98	0	37.3		-10	55
19995		37.91	11.98	0	37.3		-10	55
20015		38.14	11.98	0	37.3		-10	55
20035		38.25	11.98	0	37.3		-10	55
20050		38.25	11.98	0	37.3		-10	55
20055		38.35	11.98	0	37.3		-10	55
20075		38.62	11.98	0	37.3		-10	55
20095		38.83	11.98	0	37.3		-10	55
20110		38.83	11.98	0	37.3		-10	55
20115		38.86	11.98	0	37.3		-10	55
20135		39.11	11.98	0	37.3		-10	55
20155		39.25	11.98	0	37.3		-10	55
20175		39.38	11.98	0	37.3		-10	55
20195		39.63	11.98	0	37.3		-10	55
20215		39.91	11.98	0	37.3		-10	55
20235		40.12	11.98	0	37.3		-10	55
20255		40.21	11.98	0	37.3		-10	55
20275		40.46	11.98	0	37.3		-10	55
20295		40.78	11.98	0	37.3		-10	55
20300		40.78	11.98	0	37.3		-10	55
20315		40.99	11.98	0	37.3		-10	55
20335		41.15	11.98	0	37.3		-10	55
20355		41.36	11.98	0	37.3		-10	55
20360		41.36	11.98	0	37.3		-10	55
20375		41.62	11.98	0	37.3		-10	55
20395		41.84	11.98	0	37.3		-10	55
20415		42.12	11.98	0	37.3		-10	55
20425		42.12	12.1	0	37.3		-10	55
20435		42.23	12.1	0	37.3		-10	55
20455		42.44	12.1	0	37.3		-10	55
20475		42.73	12.1	0	37.3		-10	55
20485		42.73	12.1	0	37.3		-10	55
20495		42.94	12.1	0	37.3		-10	55
20515		43.04	12.1	0	37.3		-10	55
20535		43.22	12.1	0	37.3		-10	55
20545		43.22	12.1	0	37.3		-10	55
20555		43.49	12.1	0	37.3		-10	55
20575		43.7	12.1	0	37.3		-10	55
20595		43.77	12.1	0	37.3		-10	55
20610		43.77	12.1	0	37.3		-10	55
20615		44.1	12.1	0	37.3		-10	55
20635		44.3	12.1	0	37.3		-10	55
20655		44.38	12.1	0	37.3		-10	55
20675		44.78	12.1	0	37.3		-10	55
20695		44.85	12.1	0	37.3		-10	55
20715		44.91	12.1	0	37.3		-10	55
20735		45.17	12.1	0	37.3		-10	55
20755		45.35	12.1	0	37.3		-10	55
20775		45.58	12.1	0	37.3		-10	55
20795		45.81	12.1	0	37.3		-10	55
20815		45.91	12.1	0	37.3		-10	55
20835		45.95	12.1	0	37.3		-10	55
20855		46.42	12.1	0	37.3		-10	55
20860		46.42	12.1	0	37.3		-10	55
20875		46.3	12.1	0	37.3		-10	55
20895		46.33	12.1	0	37.3		-10	55
20915		46.6	12.1	0	37.3		-10	55
20920		46.6	12.1	0	37.3		-10	55
20935		46.71	12.1	0	37.3		-10	55
20955		46.79	12.1	0	37.3		-10	55
20975		46.93	12.1	0	37.3		-10	55
20985		46.93	12.02	0	37.3		-10	55
20995		46.96	12.02	0	37.3		-10	55
21015		47.05	12.02	0	37.3		-10	55
21035		47.02	12.02	0	37.3		-10	55
21045		47.02	12.02	0	37.3		-10	55
21055		47.14	12.02	0	37.3		-10	55
21075		46.92	12.02	0	37.3		-10	55
21095		47.12	12.02	0	37.3		-10	55
21110		47.12	12.02	0	37.3		-10	55
21115		47.2	12.02	0	37.3		-10	55
21135		47.14	12.02	0	37.3		-10	55
21155		47.09	12.02	0	37.3		-10	55
21170		47.09	12.02	0	37.3		-10	55
21175		47.18	12.02	0	37.3		-10	55
21195		47.14	12.02	0	37.3		-10	55
21215		47.09	12.02	0	37.3		-10	55
21235		47.21	12.02	0	37.3		-10	55
21255		46.94	12.02	0	37.3		-10	55
21275		46.81	12.02	0	37.3		-10	55
21295		46.75	12.02	0	37.3		-10	55
21300		46.75	12.02	0	37.3		-10	55
21315		46.7	12.02	0	37.3		-10	55
21335		46.53	12.02	0	37.3		-10	55
21355		46.32	12.02	0	37.3		-10	55
21360		46.32	12.02	0	37.3		-10	55
21375		46.17	12.02	0	37.3		-10	55
21395		46.15	12.02	0	37.3		-10	55
21415		45.75	12.02	0	37.3		-10	55
21420		45.75	12.02	0	37.3		-10	55
21435		45.71	12.02	0	37.3		-10	55
21455		45.52	12.02	0	37.3		-10	55
21475		45.36	12.02	0	37.3		-10	55
21485		45.36	12.12	0	37.3		-10	55
21495		45.19	12.12	0	37.3		-10	55
21515		45.05	12.12	0	37.3		-10	55
21535		44.71	12.12	0	37.3		-10	55
21545		44.71	12.12	0	37.3		-10	55
21555		44.5	12.12	0	37.3		-10	55
21575		44.29	12.12	0	37.3		-10	55
21595		44.23	12.12	0	37.3		-10	55
21610		44.23	12.12	0	37.3		-10	55
21615		44.04	12.12	0	37.3		-10	55
21635		43.7	12.12	0	37.3		-10	55
21655		43.51	12.12	0	37.3		-10	55
21670		43.51	12.12	0	37.3		-10	55
21675		43.17	12.12	0	37.3		-10	55
21695		42.99	12.12	0	37.3		-10	55
21715		43.06	12.12	0	37.3		-10	55
21735		42.66	12.12	0	37.3		-10	55
21755		42.4	12.12	0	37.3		-10	55
21775		42.35	12.12	0	37.3		-10	55
21795		42.01	12.12	0	37.3		-10	55
21815		42.04	12.12	0	37.3		-10	55
21835		41.7	12.12	0	37.3		-10	55
21855		41.52	12.12	0	37.3		-10	55
21860		41.52	12.12	0	37.3		-10	55
21875		41.34	12.12	0	37.3		-10	55
21895		41.29	12.12	0	37.3		-10	55
21915		41.07	12.12	0	37.3		-10	55
21920		41.07	12.12	0	37.3		-10	55
21935		40.86	12.12	0	37.3		-10	55
21955		40.57	12.12	0	37.3		-10	55
21975		40.44	12.12	0	37.3		-10	55
21985		40.44	12.15	0	37.3		-10	55
21995		40.38	12.15	0	37.3		-10	55
22015		40.29	12.15	0	37.3		-10	55
22035		40.01	12.15	0	37.3		-10	55
22045		40.01	12.15	0	37.3		-10	55
22055		39.96	12.15	0	37.3		-10	55
22075		39.63	12.15	0	37.3		-10	55
22095		39.46	12.15	0	37.3		-10	55
22110		39.46	12.15	0	37.3		-10	55
22115		39.36	12.15	0	37.3		-10	55
22135		39.04	12.15	0	37.3		-10	55
22155		39.14	12.15	0	37.3		-10	55
22170		39.14	12.15	0	37.3		-10	55
22175		38.82	12.15	0	37.3		-10	55
22195		38.75	12.15	0	37.3		-10	55
22215		38.66	12.15	0	37.3		-10	55
22230		38.66	12.15	0	37.3		-10	55
22235		38.53	12.15	0	37.3		-10	55
22255		38.25	12.15	0	37.3		-10	55
22275		38.2	12.15	0	37.3		-10	55
22295		38.01	12.15	0	37.3		-10	55
22315		38.18	12.15	0	37.3		-10	55
22335		37.85	12.15	0	37.3		-10	55
22355		37.9	12.15	0	37.3		-10	55
22375		37.75	12.15	0	37.3		-10	55
22395		37.61	12.15	0	37.3		-10	55
22415		37.57	12.15	0	37.3		-10	55
22420		37.57	12.15	0	37.3		-10	55
22435		37.57	12.15	0	37.3		-10	55
22455		37.43	12.15	0	37.3		-10	55
22475		37.54	12.15	0	37.3		-10	55
22480		37.54	12.15	0	37.3		-10	55
22495		37.36	12.15	0	37.3		-10	55
22515		37.42	12.15	0	37.3		-10	55
22535		37.35	12.15	0	37.3		-10	55
22545		37.35	12.28	0	37.3		-10	55
22555		37.36	12.28	0	37.3		-10	55
22575		37.32	12.28	0	37.3		-10	55
22595		37.35	12.28	0	37.3		-10	55
22605		37.35	12.28	0	37.3		-10	55
22615		37.44	12.28	0	37.3		-10	55
22635		37.29	12.28	0	37.3		-10	55
22655		37.16	12.28	0	37.3		-10	55
22670		37.16	12.28	0	37.3		-10	55
22675		37.25	12.28	0	37.3		-10	55
22695		37.48	12.28	0	37.3		-10	55
22715		37.4	12.28	0	37.3		-10	55
22730		37.4	12.28	0	37.3		-10	55
22735		37.34	12.28	0	37.3		-10	55
22755		37.28	12.28	0	37.3		-10	55
22775		37.5	12.28	0	37.3		-10	55
22795		37.52	12.28	0	37.3		-10	55
22815		37.68	12.28	0	37.3		-10	55
22835		37.82	12.28	0	37.3		-10	55
22855		37.82	12.28	0	37.3		-10	55
22875		37.92	12.28	0	37.3		-10	55
22895		37.99	12.28	0	37.3		-10	55
22915		38.19	12.28	0	37.3		-10	55
22920		38.19	12.28	0	37.3		-10	55
22935		38.41	12.28	0	37.3		-10	55
22955		38.6	12.28	0	37.3		-10	55
22975		38.75	12.28	0	37.3		-10	55
22980		38.75	12.28	0	37.3		-10	55
22995		39	12.28	0	37.3		-10	55
23015		39.14	12.28	0	37.3		-10	55
23035		39.31	12.28	0	37.3		-10	55
23045		39.31	12.3	0	37.3		-10	55
23055		39.48	12.3	0	37.3		-10	55
23075		39.72	12.3	0	37.3		-10	55
23095		39.94	12.3	0	37.3		-10	55
23105		39.94	12.3	0	37.3		-10	55
23115		40.11	12.3	0	37.3		-10	55
23135		40.39	12.3	0	37.3		-10	55
23155		40.6	12.3	0	37.3		-10	55
23170		40.6	12.3	0	37.3		-10	55
23175		40.96	12.3	0	37.3		-10	55
23195		41.12	12.3	0	37.3		-10	55
23215		41.22	12.3	0	37.3		-10	55
23230		41.22	12.3	0	37.3		-10	55
23235		41.6	12.3	0	37.3		-10	55
23255		41.6	12.3	0	37.3		-10	55
23275		41.81	12.3	0	37.3		-10	55
23295		42.18	12.3	0	37.3		-10	55
23315		42.32	12.3	0	37.3		-10	55
23335		42.43	12.3	0	37.3		-10	55
23355		42.67	12.3	0	37.3		-10	55
23375		42.82	12.3	0	37.3		-10	55
23395		43.06	12.3	0	37.3		-10	55
23415		43.52	12.3	0	37.3		-10	55
23420		43.52	12.3	0	37.3		-10	55
23435		43.49	12.3	0	37.3		-10	55
23455		43.66	12.3	0	37.3		-10	55
23475		43.87	12.3	0	37.3		-10	55
23480		43.87	12.3	0	37.3		-10	55
23495		44.27	12.3	0	37.3		-10	55
23515		44.05	12.3	0	37.3		-10	55
23535		44.54	12.3	0	37.3		-10	55
23540		44.54	12.3	0	37.3		-10	55
23555		44.68	12.3	0	37.3		-10	55
23575		44.91	12.3	0	37.3		-10	55
23595		44.92	12.3	0	37.3		-10	55
23605		44.92	12.2	0	37.3		-10	55
23615		45.37	12.2	0	37.3		-10	55
23635		45.25	12.2	0	37.3		-10	55
23655		45.46	12.2	0	37.3		-10	55
23665		45.46	12.2	0	37.3		-10	55
23675		45.69	12.2	0	37.3		-10	55
23695		45.92	12.2	0	37.3		-10	55
23715		46.17	12.2	0	37.3		-10	55
23730		46.17	12.2	0	37.3		-10	55
23735		46.17	12.2	0	37.3		-10	55
23755		46.24	12.2	0	37.3		-10	55
23775		46.42	12.2	0	37.3		-10	55
23790		46.42	12.2	0	37.3		-10	55
23795		46.61	12.2	0	37.3		-10	55
23815		46.69	12.2	0	37.3		-10	55
23835		46.75	12.2	0	37.3		-10	55
23855		46.79	12.2	0	37.3		-10	55
23875		46.95	12.2	0	37.3		-10	55
23895		46.91	12.2	0	37.3		-10	55
23915		46.85	12.2	0	37.3		-10	55
23935		47.14	12.2	0	37.3		-10	55
23955		46.95	12.2	0	37.3		-10	55
23975		47.08	12.2	0	37.3		-10	55
23980		47.08	12.2	0	37.3		-10	55
23995		46.94	12.2	0	37.3		-10	55
24015		47.08	12.2	0	37.3		-10	55
24035		46.97	12.2	0	37.3		-10	55
24040		46.97	12.2	0	37.3		-10	55
24055		47.05	12.2	0	37.3		-10	55
24075		47.08	12.2	0	37.3		-10	55
24095		47.22	12.2	0	37.3		-10	55
24105		47.22	12.4	0	37.3		-10	55
24115		47.07	12.4	0	37.3		-10	55
24135		46.92	12.4	0	37.3		-10	55
24155		46.9	12.4	0	37.3		-10	55
24165		46.9	12.4	0	37.3		-10	55
24175		46.97	12.4	0	37.3		-10	55
24195		46.94	12.4	0	37.3		-10	55
24215		46.94	12.4	0	37.3		-10	55
24230		46.94	12.4	0	37.3		-10	55
24235		46.82	12.4	0	37.3		-10	55
24255		46.83	12.4	0	37.3		-10	55
24275		46.7	12.4	0	37.3		-10	55
24295		46.71	12.4	0	37.3		-10	55
24300		46.71	12.4	0	37.3		-10	55
24315		46.64	12.4	0	37.3		-10	55
24335		46.56	12.4	0	37.3		-10	55
24355		46.39	12.4	0	37.3		-10	55
24375		46.54	12.4	0	37.3		-10	55
24395		46.28	12.4	0	37.3		-10	55
24415		46.17	12.4	0	37.3		-10	55
24435		45.85	12.4	0	37.3		-10	55
24455		45.73	12.4	0	37.3		-10	55
24475		45.68	12.4	0	37.3		-10	55
24480		45.68	12.4	0	37.3		-10	55
24495		45.61	12.4	0	37.3		-10	55
24515		45.3	12.4	0	37.3		-10	55
24535		45.13	12.4	0	37.3		-10	55
24540		45.13	12.4	0	37.3		-10	55
24555		44.99	12.4	0	37.3		-10	55
24575		44.66	12.4	0	37.3		-10	55
24595		44.6	12.4	0	37.3		-10	55
24605		44.6	12.33	0	37.3		-10	55
24615		44.51	12.33	0	37.3		-10	55
24635		44.06	12.33	0	37.3		-10	55
24655		43.98	12.33	0	37.3		-10	55
24665		43.98	12.33	0	37.3		-10	55
24675		43.76	12.33	0	37.3		-10	55
24695		43.67	12.33	0	37.3		-10	55
24715		43.43	12.33	0	37.3		-10	55
24730		43.43	12.33	0	37.3		-10	55
24735		43.25	12.33	0	37.3		-10	55
24755		43.14	12.33	0	37.3		-10	55
24775		42.78	12.33	0	37.3		-10	55
24790		42.78	12.33	0	37.3		-10	55
24795		42.64	12.33	0	37.3		-10	55
24815		42.38	12.33	0	37.3		-10	55
24835		42.19	12.33	0	37.3		-10	55
24850		42.19	12.33	0	37.3		-10	55
24855		42.13	12.33	0	37.3		-10	55
24875		41.88	12.33	0	37.3		-10	55
24895		41.73	12.33	0	37.3		-10	55
24915		41.39	12.33	0	37.3		-10	55
24935		41.31	12.33	0	37.3		-10	55
24955		41.06	12.33	0	37.3		-10	55
24975		41.09	12.33	0	37.3		-10	55
24980		41.09	12.33	0	37.3		-10	55
24995		40.7	12.33	0	37.3		-10	55
25015		40.68	12.33	0	37.3		-10	55
25035		40.53	12.33	0	37.3		-10	55
25040		40.53	12.33	0	37.3		-10	55
25055		40.38	12.33	0	37.3		-10	55
25075		40.03	12.33	0	37.3		-10	55
25095		40.08	12.33	0	37.3		-10	55
25100		40.08	12.33	0	37.3		-10	55
25115		39.88	12.33	0	37.3		-10	55
25135		39.7	12.33	0	37.3		-10	55
25155		39.5	12.33	0	37.3		-10	55
25165		39.5	12.28	0	37.3		-10	55
25175		39.37	12.28	0	37.3		-10	55
25195		39.12	12.28	0	37.3		-10	55
25215		38.83	12.28	0	37.3		-10	55
25225		38.83	12.28	0	37.3		-10	55
25235		38.88	12.28	0	37.3		-10	55
25255		38.72	12.28	0	37.3		-10	55
25275		38.42	12.28	0	37.3		-10	55
25290		38.42	12.28	0	37.3		-10	55
25295		38.52	12.28	0	37.3		-10	55
25315		38.28	12.28	0	37.3		-10	55
25335		38.19	12.28	0	37.3		-10	55
25350		38.19	12.28	0	37.3		-10	55
25355		37.99	12.28	0	37.3		-10	55
25375		38.05	12.28	0	37.3		-10	55
25395		37.93	12.28	0	37.3		-10	55
25415		37.84	12.28	0	37.3		-10	55
25435		37.78	12.28	0	37.3		-10	55
25455		37.69	12.28	0	37.3		-10	55
25475		37.37	12.28	0	37.3		-10	55
25495		37.69	12.28	0	37.3		-10	55
25515		37.68	12.28	0	37.3		-10	55
25535		37.47	12.28	0	37.3		-10	55
25540		37.47	12.28	0	37.3		-10	55
25555		37.42	12.28	0	37.3		-10	55
25575		37.44	12.28	0	37.3		-10	55
25595		37.27	12.28	0	37.3		-10	55
25600		37.27	12.28	0	37.3		-10	55
25615		37.46	12.28	0	37.3		-10	55
25635		37.58	12.28	0	37.3		-10	55
25655		37.42	12.28	0	37.3		-10	55
25665		37.42	12.35	0	37.3		-10	55
25675		37.61	12.35	0	37.3		-10	55
25695		37.35	12.35	0	37.3		-10	55
25715		37.58	12.35	0	37.3		-10	55
25725		37.58	12.35	0	37.3		-10	55
25735		37.5	12.35	0	37.3		-10	55
25755		37.61	12.35	0	37.3		-10	55
25775		37.68	12.35	0	37.3		-10	55
25790		37.68	12.35	0	37.3		-10	55
25795		37.72	12.35	0	37.3		-10	55
25815		37.98	12.35	0	37.3		-10	55
25835		38.02	12.35	0	37.3		-10	55
25850		38.02	12.35	0	37.3		-10	55
25855		38.11	12.35	0	37.3		-10	55
25875		38.15	12.35	0	37.3		-10	55
25895		38.39	12.35	0	37.3		-10	55
25915		38.73	12.35	0	37.3		-10	55
25935		38.68	12.35	0	37.3		-10	55
25955		38.74	12.35	0	37.3		-10	55
25975		38.92	12.35	0	37.3		-10	55
25995		39.26	12.35	0	37.3		-10	55
26015		39.47	12.35	0	37.3		-10	55
26035		39.53	12.35	0	37.3		-10	55
26040		39.53	12.35	0	37.3		-10	55
26055		39.8	12.35	0	37.3		-10	55
26075		40.17	12.35	0	37.3		-10	55
26095		40.35	12.35	0	37.3		-10	55
26100		40.35	12.35	0	37.3		-10	55
26115		40.58	12.35	0	37.3		-10	55
26135		40.78	12.35	0	37.3		-10	55
26155		40.9	12.35	0	37.3		-10	55
26160		40.9	12.35	0	37.3		-10	55
26175		41.17	12.35	0	37.3		-10	55
26195		41.38	12.35	0	37.3		-10	55
26215		41.49	12.35	0	37.3		-10	55
26225		41.49	12.3	0	37.3		-10	55
26235		41.93	12.3	0	37.3		-10	55
26255		41.91	12.3	0	37.3		-10	55
26275		42.2	12.3	0	37.3		-10	55
26290		42.2	12.3	0	37.3		-10	55
26295		42.44	12.3	0	37.3		-10	55
26315		42.54	12.3	0	37.3		-10	55
26335		42.75	12.3	0	37.3		-10	55
26350		42.75	12.3	0	37.3		-10	55
26355		42.95	12.3	0	37.3		-10	55
26375		43.33	12.3	0	37.3		-10	55
26395		43.45	12.3	0	37.3		-10	55
26410		43.45	12.3	0	37.3		-10	55
26415		43.59	12.3	0	37.3		-10	55
26435		43.84	12.3	0	37.3		-10	55
26455		43.96	12.3	0	37.3		-10	55
26475		44.2	12.3	0	37.3		-10	55
26495		44.4	12.3	0	37.3		-10	55
26515		44.59	12.3	0	37.3		-10	55
26535		44.76	12.3	0	37.3		-10	55
26555		44.88	12.3	0	37.3		-10	55
26575		45.24	12.3	0	37.3		-10	55
26595		45.36	12.3	0	37.3		-10	55
26600		45.36	12.3	0	37.3		-10	55
26615		45.47	12.3	0	37.3		-10	55
26635		45.76	12.3	0	37.3		-10	55
26655		46.08	12.3	0	37.3		-10	55
26660		46.08	12.3	0	37.3		-10	55
26675		46.09	12.3	0	37.3		-10	55
26695		46.37	12.3	0	37.3		-10	55
26715		46.23	12.3	0	37.3		-10	55
26725		46.23	12.31	0	37.3		-10	55
26735		46.41	12.31	0	37.3		-10	55
26755		46.44	12.31	0	37.3		-10	55
26775		46.65	12.31	0	37.3		-10	55
26785		46.65	12.31	0	37.3		-10	55
26795		46.98	12.31	0	37.3		-10	55
26815		46.98	12.31	0	37.3		-10	55
26835		47.01	12.31	0	37.3		-10	55
26850		47.01	12.31	0	37.3		-10	55
26855		46.98	12.31	0	37.3		-10	55
26875		47.13	12.31	0	37.3		-10	55
26895		47.11	12.31	0	37.3		-10	55
26910		47.11	12.31	0	37.3		-10	55
26915		47.16	12.31	0	37.3		-10	55
26935		47.24	12.31	0	37.3		-10	55
26955		47.11	12.31	0	37.3		-10	55
26975		47.21	12.31	0	37.3		-10	55
26995		47.29	12.31	0	37.3		-10	55
27015		47.18	12.31	0	37.3		-10	55
27035		47.2	12.31	0	37.3		-10	55
27055		47.27	12.31	0	37.3		-10	55
27075		47.14	12.31	0	37.3		-10	55
27095		47.07	12.31	0	37.3		-10	55
27100		47.07	12.31	0	37.3		-10	55
27115		46.94	12.31	0	37.3		-10	55
27135		46.84	12.31	0	37.3		-10	55
27155		46.73	12.31	0	37.3		-10	55
27160		46.73	12.31	0	37.3		-10	55
27175		46.5	12.31	0	37.3		-10	55
27195		46.54	12.31	0	37.3		-10	55
27215		46.24	12.31	0	37.3		-10	55
27225		46.24	12.43	0	37.3		-10	55
27235		46.13	12.43	0	37.3		-10	55
27255		45.73	12.43	0	37.3		-10	55
27275		45.79	12.43	0	37.3		-10	55
27285		45.79	12.43	0	37.3		-10	55
27295		45.62	12.43	0	37.3		-10	55
27315		45.36	12.43	0	37.3		-10	55
27335		45.11	12.43	0	37.3		-10	55
27350		45.11	12.43	0	37.3		-10	55
27355		44.91	12.43	0	37.3		-10	55
27375		44.81	12.43	0	37.3		-10	55
27395		44.46	12.43	0	37.3		-10	55
27410		44.46	12.43	0	37.3		-10	55
27415		44.49	12.43	0	37.3		-10	55
27435		44.2	12.43	0	37.3		-10	55
27455		43.88	12.43	0	37.3		-10	55
27475		43.52	12.43	0	37.3		-10	55
27495		43.54	12.43	0	37.3		-10	55
27515		43.32	12.43	0	37.3		-10	55
27535		43.16	12.43	0	37.3		-10	55
27555		42.82	12.43	0	37.3		-10	55
27575		42.68	12.43	0	37.3		-10	55
27595		42.61	12.43	0	37.3		-10	55
27600		42.61	12.43	0	37.3		-10	55
27615		42.38	12.43	0	37.3		-10	55
27635		42.1	12.43	0	37.3		-10	55
27655		42.04	12.43	0	37.3		-10	55
27660		42.04	12.43	0	37.3		-10	55
27675		41.7	12.43	0	37.3		-10	55
27695		41.71	12.43	0	37.3		-10	55
27715		41.34	12.43	0	37.3		-10	55
27720		41.34	12.43	0	37.3		-10	55
27735		41.17	12.43	0	37.3		-10	55
27755		41.11	12.43	0	37.3		-10	55
27775		40.81	12.43	0	37.3		-10	55
27785		40.81	12.4	0	37.3		-10	55
27795		40.7	12.4	0	37.3		-10	55
27815		40.58	12.4	0	37.3		-10	55
27835		40.35	12.4	0	37.3		-10	55
27845		40.35	12.4	0	37.3		-10	55
27855		40.22	12.4	0	37.3		-10	55
27875		40.06	12.4	0	37.3		-10	55
27895		39.89	12.4	0	37.3		-10	55
27910		39.89	12.4	0	37.3		-10	55
27915		39.77	12.4	0	37.3		-10	55
27935		39.58	12.4	0	37.3		-10	55
27955		39.33	12.4	0	37.3		-10	55
27970		39.33	12.4	0	37.3		-10	55
27975		39.19	12.4	0	37.3		-10	55
27995		39.15	12.4	0	37.3		-10	55
28015		39.17	12.4	0	37.3		-10	55
28035		38.78	12.4	0	37.3		-10	55
28055		38.69	12.4	0	37.3		-10	55
28075		38.52	12.4	0	37.3		-10	55
28095		38.35	12.4	0	37.3		-10	55
28115		38.14	12.4	0	37.3		-10	55
28135		38.12	12.4	0	37.3		-10	55
28155		38.02	12.4	0	37.3		-10	55
28160		38.02	12.4	0	37.3		-10	55
28175		37.83	12.4	0	37.3		-10	55
28195		37.85	12.4	0	37.3		-10	55
28215		37.78	12.4	0	37.3		-10	55
28220		37.78	12.4	0	37.3		-10	55
28235		37.55	12.4	0	37.3		-10	55
28255		37.61	12.4	0	37.3		-10	55
28275		37.47	12.4	0	37.3		-10	55
28285		37.47	12.48	0	37.3		-10	55
28295		37.66	12.48	0	37.3		-10	55
28315		37.42	12.48	0	37.3		-10	55
28335		37.46	12.48	0	37.3		-10	55
28345		37.46	12.48	0	37.3		-10	55
28355		37.43	12.48	0	37.3		-10	55
28375		37.37	12.48	0	37.3		-10	55
28395		37.29	12.48	0	37.3		-10	55
28410		37.29	12.48	0	37.3		-10	55
28415		37.35	12.48	0	37.3		-10	55
28435		37.35	12.48	0	37.3		-10	55
28455		37.35	12.48	0	37.3		-10	55
28470		37.35	12.48	0	37.3		-10	55
28475		37.32	12.48	0	37.3		-10	55
28495		37.35	12.48	0	37.3		-10	55
28515		37.34	12.48	0	37.3		-10	55
28535		37.33	12.48	0	37.3		-10	55
28555		37.47	12.48	0	37.3		-10	55
28575		37.44	12.48	0	37.3		-10	55
28595		37.54	12.48	0	37.3		-10	55
28615		37.46	12.48	0	37.3		-10	55
28635		37.53	12.48	0	37.3		-10	55
28655		37.59	12.48	0	37.3		-10	55
28660		37.59	12.48	0	37.3		-10	55
28675		37.69	12.48	0	37.3		-10	55
28695		37.91	12.48	0	37.3		-10	55
28715		38.09	12.48	0	37.3		-10	55
28720		38.09	12.48	0	37.3		-10	55
28735		38.06	12.48	0	37.3		-10	55
28755		38.21	12.48	0	37.3		-10	55
28775		38.39	12.48	0	37.3		-10	55
28785		38.39	12.3	0	37.3		-10	55
28795		38.39	12.3	0	37.3		-10	55
28815		38.72	12.3	0	37.3		-10	55
28835		38.83	12.3	0	37.3		-10	55
28845		38.83	12.3	0	37.3		-10	55
28855		39.11	12.3	0	37.3		-10	55
28875		39.25	12.3	0	37.3		-10	55
28895		39.52	12.3	0	37.3		-10	55
28910		39.52	12.3	0	37.3		-10	55
28915		39.6	12.3	0	37.3		-10	55
28935		39.89	12.3	0	37.3		-10	55
28955		40.12	12.3	0	37.3		-10	55
28970		40.12	12.3	0	37.3		-10	55
28975		40.14	12.3	0	37.3		-10	55
28995		40.56	12.3	0	37.3		-10	55
29015		40.7	12.3	0	37.3		-10	55
29030		40.7	12.3	0	37.3		-10	55
29035		40.87	12.3	0	37.3		-10	55
29055		41	12.3	0	37.3		-10	55
29075		41.5	12.3	0	37.3		-10	55
29095		41.67	12.3	0	37.3		-10	55
29115		41.75	12.3	0	37.3		-10	55
29135		41.99	12.3	0	37.3		-10	55
29155		42.13	12.3	0	37.3		-10	55
29175		42.38	12.3	0	37.3		-10	55
29195		42.64	12.3	0	37.3		-10	55
29215		42.92	12.3	0	37.3		-10	55
29220		42.92	12.3	0	37.3		-10	55
29235		42.99	12.3	0	37.3		-10	55
29255		43.17	12.3	0	37.3		-10	55
29275		43.43	12.3	0	37.3		-10	55
29280		43.43	12.3	0	37.3		-10	55
29295		43.63	12.3	0	37.3		-10	55
29315		43.9	12.3	0	37.3		-10	55
29335		43.99	12.3	0	37.3		-10	55
29345		43.99	12.58	0	37.3		-10	55
29355		44.11	12.58	0	37.3		-10	55
29375		44.36	12.58	0	37.3		-10	55
29395		44.69	12.58	0	37.3		-10	55
29405		44.69	12.58	0	37.3		-10	55
29415		44.7	12.58	0	37.3		-10	55
29435		44.94	12.58	0	37.3		-10	55
29455		45.21	12.58	0	37.3		-10	55
29470		45.21	12.58	0	37.3		-10	55
29475		45.17	12.58	0	37.3		-10	55
29495		45.52	12.58	0	37.3		-10	55
29515		45.64	12.58	0	37.3		-10	55
29530		45.64	12.58	0	37.3		-10	55
29535		45.85	12.58	0	37.3		-10	55
29555		45.8	12.58	0	37.3		-10	55
29575		46.18	12.58	0	37.3		-10	55
29595		46.2	12.58	0	37.3		-10	55
29615		46.25	12.58	0	37.3		-10	55
29635		46.49	12.58	0	37.3		-10	55
29655		46.61	12.58	0	37.3		-10	55
29675		46.69	12.58	0	37.3		-10	55
29695		47.03	12.58	0	37.3		-10	55
29715		46.92	12.58	0	37.3		-10	55
29720		46.92	12.58	0	37.3		-10	55
29735		46.91	12.58	0	37.3		-10	55
29755		46.96	12.58	0	37.3		-10	55
29775		46.92	12.58	0	37.3		-10	55
29780		46.92	12.58	0	37.3		-10	55
29795		47.12	12.58	0	37.3		-10	55
29815		47.13	12.58	0	37.3		-10	55
29835		47.12	12.58	0	37.3		-10	55
29845		47.12	12.55	0	37.3		-10	55
29855		47.23	12.55	0	37.3		-10	55
29875		47	12.55	0	37.3		-10	55
29895		47.07	12.55	0	37.3		-10	55
29905		47.07	12.55	0	37.3		-10	55
29915		47.07	12.55	0	37.3		-10	55
29935		46.91	12.55	0	37.3		-10	55
29955		46.89	12.55	0	37.3		-10	55
29970		46.89	12.55	0	37.3		-10	55
29975		46.79	12.55	0	37.3		-10	55
29995		46.84	12.55	0	37.3		-10	55
30015		46.89	12.55	0	37.3		-10	55
30030		46.89	12.55	0	37.3		-10	55
30035		46.66	12.55	0	37.3		-10	55
30055		46.56	12.55	0	37.3		-10	55
30075		46.5	12.55	0	37.3		-10	55
30095		46.38	12.55	0	37.3		-10	55
30115		46.27	12.55	0	37.3		-10	55
30135		46.06	12.55	0	37.3		-10	55
30155		45.91	12.55	0	37.3		-10	55
30175		45.84	12.55	0	37.3		-10	55
30195		45.62	12.55	0	37.3		-10	55
30215		45.35	12.55	0	37.3		-10	55
30220		45.35	12.55	0	37.3		-10	55
30235		45.33	12.55	0	37.3		-10	55
30255		44.95	12.55	0	37.3		-10	55
30275		44.75	12.55	0	37.3		-10	55
30280		44.75	12.55	0	37.3		-10	55
30295		44.58	12.55	0	37.3		-10	55
30315		44.43	12.55	0	37.3		-10	55
30335		44.23	12.55	0	37.3		-10	55
30340		44.23	12.55	0	37.3		-10	55
30355		43.75	12.55	0	37.3		-10	55
30375		43.69	12.55	0	37.3		-10	55
30395		43.56	12.55	0	37.3		-10	55
30405		43.56	12.61	0	37.3		-10	55
30415		43.54	12.61	0	37.3		-10	55
30435		43.31	12.61	0	37.3		-10	55
30455		43.04	12.61	0	37.3		-10	55
30465		43.04	12.61	0	37.3		-10	55
30475		42.9	12.61	0	37.3		-10	55
30495		42.56	12.61	0	37.3		-10	55
30515		42.37	12.61	0	37.3		-10	55
30530		42.37	12.61	0	37.3		-10	55
30535		42.2	12.61	0	37.3		-10	55
30555		42.05	12.61	0	37.3		-10	55
30575		41.78	12.61	0	37.3		-10	55
30595		41.67	12.61	0	37.3		-10	55
30615		41.76	12.61	0	37.3		-10	55
30635		41.31	12.61	0	37.3		-10	55
30655		41.11	12.61	0	37.3		-10	55
30675		40.91	12.61	0	37.3		-10	55
30695		40.79	12.61	0	37.3		-10	55
30715		40.62	12.61	0	37.3		-10	55
30735		40.41	12.61	0	37.3		-10	55
30755		40.29	12.61	0	37.3		-10	55
30775		40.1	12.61	0	37.3		-10	55
30780		40.1	12.61	0	37.3		-10	55
30795		39.9	12.61	0	37.3		-10	55
30815		39.72	12.61	0	37.3		-10	55
30835		39.71	12.61	0	37.3		-10	55
30840		39.71	12.61	0	37.3		-10	55
30855		39.49	12.61	0	37.3		-10	55
30875		39.34	12.61	0	37.3		-10	55
30895		39.11	12.61	0	37.3		-10	55
30905		39.11	12.66	0	37.3		-10	55
30915		38.86	12.66	0	37.3		-10	55
30935		38.84	12.66	0	37.3		-10	55
30955		38.54	12.66	0	37.3		-10	55
30965		38.54	12.66	0	37.3		-10	55
30975		38.65	12.66	0	37.3		-10	55
30995		38.41	12.66	0	37.3		-10	55
31015		38.26	12.66	0	37.3		-10	55
31030		38.26	12.66	0	37.3		-10	55
31035		38.11	12.66	0	37.3		-10	55
31055		37.92	12.66	0	37.3		-10	55
31075		37.93	12.66	0	37.3		-10	55
31090		37.93	12.66	0	37.3		-10	55
31095		37.98	12.66	0	37.3		-10	55
31115		37.79	12.66	0	37.3		-10	55
31135		37.76	12.66	0	37.3		-10	55
31155		37.62	12.66	0	37.3		-10	55
31175		37.49	12.66	0	37.3		-10	55
31195		37.6	12.66	0	37.3		-10	55
31215		37.56	12.66	0	37.3		-10	55
31235		37.34	12.66	0	37.3		-10	55
31255		37.35	12.66	0	37.3		-10	55
31275		37.43	12.66	0	37.3		-10	55
31280		37.43	12.66	0	37.3		-10	55
31295		37.41	12.66	0	37.3		-10	55
31315		37.29	12.66	0	37.3		-10	55
31335		37.28	12.66	0	37.3		-10	55
31340		37.28	12.66	0	37.3		-10	55
31355		37.19	12.66	0	37.3		-10	55
31375		37.45	12.66	0	37.3		-10	55
31395		37.32	12.66	0	37.3		-10	55
31405		37.32	12.51	0	37.3		-10	55
31415		37.4	12.51	0	37.3		-10	55
31435		37.29	12.51	0	37.3		-10	55
31455		37.43	12.51	0	37.3		-10	55
31465		37.43	12.51	0	37.3		-10	55
31475		37.44	12.51	0	37.3		-10	55
31495		37.46	12.51	0	37.3		-10	55
31515		37.61	12.51	0	37.3		-10	55
31530		37.61	12.51	0	37.3		-10	55
31535		37.86	12.51	0	37.3		-10	55
31555		37.66	12.51	0	37.3		-10	55
31575		37.84	12.51	0	37.3		-10	55
31590		37.84	12.51	0	37.3		-10	55
31595		37.9	12.51	0	37.3		-10	55
31615		38.12	12.51	0	37.3		-10	55
31635		38.29	12.51	0	37.3		-10	55
31655		38.24	12.51	0	37.3		-10	55
31675		38.51	12.51	0	37.3		-10	55
31695		38.77	12.51	0	37.3		-10	55
31715		38.85	12.51	0	37.3		-10	55
31735		39.06	12.51	0	37.3		-10	55
31755		39.14	12.51	0	37.3		-10	55
31775		39.43	12.51	0	37.3		-10	55
31780		39.43	12.51	0	37.3		-10	55
31795		39.65	12.51	0	37.3		-10	55
31815		39.8	12.51	0	37.3		-10	55
31835		40.1	12.51	0	37.3		-10	55
31840		40.1	12.51	0	37.3		-10	55
31855		40.39	12.51	0	37.3		-10	55
31875		40.5	12.51	0	37.3		-10	55
31895		40.58	12.51	0	37.3		-10	55
31905		40.58	12.46	0	37.3		-10	55
31915		41.01	12.46	0	37.3		-10	55
31935		41.14	12.46	0	37.3		-10	55
31955		41.36	12.46	0	37.3		-10	55
31965		41.36	12.46	0	37.3		-10	55
31975		41.63	12.46	0	37.3		-10	55
31995		41.94	12.46	0	37.3		-10	55
32015		42.15	12.46	0	37.3		-10	55
32025		42.15	12.46	0	37.3		-10	55
32035		42.25	12.46	0	37.3		-10	55
32055		42.62	12.46	0	37.3		-10	55
32075		42.69	12.46	0	37.3		-10	55
32090		42.69	12.46	0	37.3		-10	55
32095		42.83	12.46	0	37.3		-10	55
32115		43.21	12.46	0	37.3		-10	55
32135		43.36	12.46	0	37.3		-10	55
32150		43.36	12.46	0	37.3		-10	55
32155		43.52	12.46	0	37.3		-10	55
32175		43.68	12.46	0	37.3		-10	55
32195		43.96	12.46	0	37.3		-10	55
32215		44.2	12.46	0	37.3		-10	55
[truncated: 306 more rows]
