# Supplementary material for: Clinical identification of the stimulus intensity to measure temporal summation of second pain
Source: Sci Rep. 2022 Jul 28;12:12915. doi: 10.1038/s41598-022-17171-6 (PMC9334644; doi:10.1038/s41598-022-17171-6)
Supplement: Supplementary file 2 — Supplementary Information 2. [file 41598_2022_17171_MOESM2_ESM.zip › 79 PT1.xlsx]

## Sheet: Sheet1
Timestamp [msec]	Heater [C]	Tec [C]	Water [C]	COVAS	Baseline [C]	Events	LimiterMin [C]	LimiterMax [C]
30		38.49	11.49	0	38.3		-10	55
50		38.46	11.49	0	38.3		-10	55
65		38.46	11.49	0	38.3		-10	55
70		38.5	11.49	0	38.3		-10	55
90		38.42	11.49	0	38.3		-10	55
95		38.42	11.49	0	38.3		-10	55
110		38.55	11.49	0	38.3		-10	55
130		38.41	11.49	0	38.3		-10	55
150		38.5	11.49	0	38.3		-10	55
170		38.28	11.49	0	38.3		-10	55
190		38.55	11.49	0	38.3		-10	55
210		38.35	11.49	0	38.3		-10	55
230		38.67	11.49	0	38.3		-10	55
250		38.43	11.49	0	38.3		-10	55
270		38.44	11.49	0	38.3		-10	55
290		38.38	11.49	0	38.3		-10	55
310		38.4	11.49	0	38.3		-10	55
330		38.33	11.49	0	38.3		-10	55
335		38.33	11.49	0	38.3		-10	55
350		38.45	11.49	0	38.3		-10	55
370		38.45	11.49	0	38.3		-10	55
390		38.48	11.49	0	38.3		-10	55
395		38.48	11.49	0	38.3		-10	55
410		38.4	11.49	0	38.3		-10	55
430		38.34	11.49	0	38.3		-10	55
450		38.42	11.49	0	38.3		-10	55
460		38.42	11.49	0	38.3		-10	55
470		38.34	11.49	0	38.3		-10	55
490		38.28	11.49	0	38.3		-10	55
510		38.39	11.49	0	38.3		-10	55
520		38.39	11.49	0	38.3		-10	55
530		38.32	11.49	0	38.3		-10	55
550		38.33	11.49	0	38.3		-10	55
570		38.11	11.49	0	38.3		-10	55
585		38.11	11.42	0	38.3		-10	55
590		38.26	11.42	0	38.3		-10	55
610		38.44	11.42	0	38.3		-10	55
630		38.3	11.42	0	38.3		-10	55
645		38.3	11.42	0	38.3		-10	55
650		38.33	11.42	0	38.3		-10	55
670		38.39	11.42	0	38.3		-10	55
690		38.38	11.42	0	38.3		-10	55
710		38.24	11.42	0	38.3		-10	55
730		38.35	11.42	0	38.3		-10	55
750		38.25	11.42	0	38.3		-10	55
770		38.25	11.42	0	38.3		-10	55
790		38.37	11.42	0	38.3		-10	55
810		38.32	11.42	0	38.3		-10	55
830		38.31	11.42	0	38.3		-10	55
835		38.31	11.42	0	38.3		-10	55
850		38.19	11.42	0	38.3		-10	55
870		38.36	11.42	0	38.3		-10	55
890		38.24	11.42	0	38.3		-10	55
895		38.24	11.42	0	38.3		-10	55
910		38.16	11.42	0	38.3		-10	55
930		38.3	11.42	0	38.3		-10	55
950		38.23	11.42	0	38.3		-10	55
960		38.23	11.42	0	38.3		-10	55
970		38.23	11.42	0	38.3		-10	55
990		38.41	11.42	0	38.3		-10	55
1010		38.41	11.42	0	38.3		-10	55
1020		38.41	11.42	0	38.3		-10	55
1030		38.34	11.42	0	38.3		-10	55
1050		38.43	11.42	0	38.3		-10	55
1070		38.35	11.42	0	38.3		-10	55
1085		38.35	11.29	0	38.3		-10	55
1090		38.38	11.29	0	38.3		-10	55
1110		38.37	11.29	0	38.3		-10	55
1130		38.29	11.29	0	38.3		-10	55
1145		38.29	11.29	0	38.3		-10	55
1150		38.39	11.29	0	38.3		-10	55
1170		38.31	11.29	0	38.3		-10	55
1190		38.23	11.29	0	38.3		-10	55
1210		38.34	11.29	0	38.3		-10	55
1230		38.43	11.29	0	38.3		-10	55
1250		38.35	11.29	0	38.3		-10	55
1270		38.37	11.29	0	38.3		-10	55
1290		38.45	11.29	0	38.3		-10	55
1310		38.46	11.29	0	38.3		-10	55
1330		38.3	11.29	0	38.3		-10	55
1335		38.3	11.29	0	38.3		-10	55
1350		38.38	11.29	0	38.3		-10	55
1370		38.49	11.29	0	38.3		-10	55
1390		38.4	11.29	0	38.3		-10	55
1395		38.4	11.29	0	38.3		-10	55
1410		38.41	11.29	0	38.3		-10	55
1430		38.39	11.29	0	38.3		-10	55
1450		38.35	11.29	0	38.3		-10	55
1460		38.35	11.29	0	38.3		-10	55
1470		38.34	11.29	0	38.3		-10	55
1490		38.29	11.29	0	38.3		-10	55
1510		38.47	11.29	0	38.3		-10	55
1520		38.47	11.29	0	38.3		-10	55
1530		38.26	11.29	0	38.3		-10	55
1550		38.28	11.29	0	38.3		-10	55
1570		38.46	11.29	0	38.3		-10	55
1580		38.46	11.29	0	38.3		-10	55
1590		38.44	11.29	0	38.3		-10	55
1610		38.45	11.29	0	38.3		-10	55
1630		38.42	11.29	0	38.3		-10	55
1645		38.42	11.27	0	38.3		-10	55
1650		38.3	11.27	0	38.3		-10	55
1670		38.28	11.27	0	38.3		-10	55
1690		38.29	11.27	0	38.3		-10	55
1710		38.4	11.27	0	38.3		-10	55
1730		38.34	11.27	0	38.3		-10	55
1750		38.34	11.27	0	38.3		-10	55
1770		38.25	11.27	0	38.3		-10	55
1790		38.4	11.27	0	38.3		-10	55
1810		38.29	11.27	0	38.3		-10	55
1830		38.3	11.27	0	38.3		-10	55
1850		38.38	11.27	0	38.3		-10	55
1870		38.35	11.27	0	38.3		-10	55
1890		38.34	11.27	0	38.3		-10	55
1895		38.34	11.27	0	38.3		-10	55
1910		38.35	11.27	0	38.3		-10	55
1930		38.26	11.27	0	38.3		-10	55
1950		38.3	11.27	0	38.3		-10	55
1955		38.3	11.27	0	38.3		-10	55
1970		38.32	11.27	0	38.3		-10	55
1990		38.23	11.27	0	38.3		-10	55
2010		38.34	11.27	0	38.3		-10	55
2020		38.34	11.27	0	38.3		-10	55
2030		38.25	11.27	0	38.3		-10	55
2050		38.22	11.27	0	38.3		-10	55
2070		38.33	11.27	0	38.3		-10	55
2080		38.33	11.27	0	38.3		-10	55
2090		38.33	11.27	0	38.3		-10	55
2110		38.27	11.27	0	38.3		-10	55
2130		38.24	11.27	0	38.3		-10	55
2145		38.24	11.24	0	38.3		-10	55
2150		38.24	11.24	0	38.3		-10	55
2170		38.4	11.24	0	38.3		-10	55
2190		38.29	11.24	0	38.3		-10	55
2205		38.29	11.24	0	38.3		-10	55
2210		38.27	11.24	0	38.3		-10	55
2230		38.29	11.24	0	38.3		-10	55
2250		38.27	11.24	0	38.3		-10	55
2270		38.27	11.24	0	38.3		-10	55
2290		38.29	11.24	0	38.3		-10	55
2310		38.34	11.24	0	38.3		-10	55
2330		38.29	11.24	0	38.3		-10	55
2350		38.32	11.24	0	38.3		-10	55
2370		38.39	11.24	0	38.3		-10	55
2390		38.3	11.24	0	38.3		-10	55
2395		38.3	11.24	0	38.3		-10	55
2410		38.31	11.24	0	38.3		-10	55
2430		38.27	11.24	0	38.3		-10	55
2450		38.36	11.24	0	38.3		-10	55
2455		38.36	11.24	0	38.3		-10	55
2470		38.26	11.24	0	38.3		-10	55
2490		38.35	11.24	0	38.3		-10	55
2510		38.32	11.24	0	38.3		-10	55
2520		38.32	11.24	0	38.3		-10	55
2530		38.29	11.24	0	38.3		-10	55
2550		38.44	11.24	0	38.3		-10	55
2570		38.29	11.24	0	38.3		-10	55
2580		38.29	11.24	0	38.3		-10	55
2590		38.27	11.24	0	38.3		-10	55
2610		38.3	11.24	0	38.3		-10	55
2630		38.49	11.24	0	38.3		-10	55
2645		38.49	11.34	0	38.3		-10	55
2650		38.33	11.34	0	38.3		-10	55
2670		38.26	11.34	0	38.3		-10	55
2690		38.18	11.34	0	38.3		-10	55
2705		38.18	11.34	0	38.3		-10	55
2710		38.37	11.34	0	38.3		-10	55
2730		38.24	11.34	0	38.3		-10	55
2750		38.3	11.34	0	38.3		-10	55
2770		38.37	11.34	0	38.3		-10	55
2790		38.4	11.34	0	38.3		-10	55
2810		38.46	11.34	0	38.3		-10	55
2830		38.36	11.34	0	38.3		-10	55
2850		38.23	11.34	0	38.3		-10	55
2870		38.65	11.34	0	38.3		-10	55
2890		38.34	11.34	0	38.3		-10	55
2895		38.34	11.34	0	38.3		-10	55
2910		38.48	11.34	0	38.3		-10	55
2930		38.24	11.34	0	38.3		-10	55
2950		38.33	11.34	0	38.3		-10	55
2955		38.33	11.34	0	38.3		-10	55
2970		38.29	11.34	0	38.3		-10	55
2990		38.28	11.34	0	38.3		-10	55
3010		38.3	11.34	0	38.3		-10	55
3020		38.3	11.34	0	38.3		-10	55
3030		38.35	11.34	0	38.3		-10	55
3050		38.2	11.34	0	38.3		-10	55
3070		38.42	11.34	0	38.3		-10	55
3080		38.42	11.34	0	38.3		-10	55
3090		38.43	11.34	0	38.3		-10	55
3110		38.46	11.34	0	38.3		-10	55
3130		38.37	11.34	0	38.3		-10	55
3140		38.37	11.34	0	38.3		-10	55
3150		38.28	11.34	0	38.3		-10	55
3170		38.33	11.34	0	38.3		-10	55
3190		38.28	11.34	0	38.3		-10	55
3205		38.28	11.24	0	38.3		-10	55
3210		38.19	11.24	0	38.3		-10	55
3230		38.35	11.24	0	38.3		-10	55
3250		38.27	11.24	0	38.3		-10	55
3265		38.27	11.24	0	38.3		-10	55
3270		38.27	11.24	0	38.3		-10	55
3290		38.46	11.24	0	38.3		-10	55
3310		38.28	11.24	0	38.3		-10	55
3330		38.26	11.24	0	38.3		-10	55
3350		38.35	11.24	0	38.3		-10	55
3370		38.28	11.24	0	38.3		-10	55
3390		38.25	11.24	0	38.3		-10	55
3410		38.36	11.24	0	38.3		-10	55
3430		38.21	11.24	0	38.3		-10	55
3450		38.24	11.24	0	38.3		-10	55
3455		38.24	11.24	0	38.3		-10	55
3470		38.25	11.24	0	38.3		-10	55
3490		38.32	11.24	0	38.3		-10	55
3510		38.29	11.24	0	38.3		-10	55
3515		38.29	11.24	0	38.3		-10	55
3530		38.4	11.24	0	38.3		-10	55
3550		38.35	11.24	0	38.3		-10	55
3570		38.28	11.24	0	38.3		-10	55
3580		38.28	11.24	0	38.3		-10	55
3590		38.32	11.24	0	38.3		-10	55
3610		38.27	11.24	0	38.3		-10	55
3630		38.38	11.24	0	38.3		-10	55
3640		38.38	11.24	0	38.3		-10	55
3650		38.25	11.24	0	38.3		-10	55
3670		38.37	11.24	0	38.3		-10	55
3690		38.32	11.24	0	38.3		-10	55
3705		38.32	11.34	0	38.3		-10	55
3710		38.39	11.34	0	38.3		-10	55
3730		38.39	11.34	0	38.3		-10	55
3750		38.27	11.34	0	38.3		-10	55
3765		38.27	11.34	0	38.3		-10	55
3770		38.26	11.34	0	38.3		-10	55
3790		38.44	11.34	0	38.3		-10	55
3810		38.41	11.34	0	38.3		-10	55
3830		38.2	11.34	0	38.3		-10	55
3850		38.24	11.34	0	38.3		-10	55
3870		38.19	11.34	0	38.3		-10	55
3890		38.21	11.34	0	38.3		-10	55
3910		38.29	11.34	0	38.3		-10	55
3930		38.46	11.34	0	38.3		-10	55
3950		38.36	11.34	0	38.3		-10	55
3970		38.23	11.34	0	38.3		-10	55
3990		38.12	11.34	0	38.3		-10	55
4010		38.36	11.34	0	38.3		-10	55
4030		38.29	11.34	0	38.3		-10	55
4045		38.29	11.34	0	38.3		-10	55
4050		38.32	11.34	0	38.3		-10	55
4070		38.37	11.34	0	38.3		-10	55
4080		38.37	11.34	0	38.3		-10	55
4090		38.42	11.34	0	38.3		-10	55
4110		38.39	11.34	0	38.3		-10	55
4130		38.31	11.34	0	38.3		-10	55
4140		38.31	11.34	0	38.3		-10	55
4150		38.37	11.34	0	38.3		-10	55
4170		38.24	11.34	0	38.3		-10	55
4190		38.42	11.34	0	38.3		-10	55
4205		38.42	11.39	0	38.3		-10	55
4210		38.31	11.39	0	38.3		-10	55
4230		38.28	11.39	0	38.3		-10	55
4250		38.3	11.39	0	38.3		-10	55
4265		38.3	11.39	0	38.3		-10	55
4270		38.29	11.39	0	38.3		-10	55
4290		38.32	11.39	0	38.3		-10	55
4310		38.3	11.39	0	38.3		-10	55
4330		38.29	11.39	0	38.3		-10	55
4350		38.26	11.39	0	38.3		-10	55
4370		38.15	11.39	0	38.3		-10	55
4390		38.29	11.39	0	38.3		-10	55
4410		38.33	11.39	0	38.3		-10	55
4430		38.19	11.39	0	38.3		-10	55
4450		38.26	11.39	0	38.3		-10	55
4470		38.2	11.39	0	38.3		-10	55
4490		38.38	11.39	0	38.3		-10	55
4510		38.25	11.39	0	38.3		-10	55
4515		38.25	11.39	0	38.3		-10	55
4530		38.37	11.39	0	38.3		-10	55
4550		38.34	11.39	0	38.3		-10	55
4570		38.39	11.39	0	38.3		-10	55
4575		38.39	11.39	0	38.3		-10	55
4590		38.18	11.39	0	38.3		-10	55
4610		38.22	11.39	0	38.3		-10	55
4630		38.44	11.39	0	38.3		-10	55
4640		38.44	11.39	0	38.3		-10	55
4650		38.38	11.39	0	38.3		-10	55
4670		38.3	11.39	0	38.3		-10	55
4690		38.31	11.39	0	38.3		-10	55
4700		38.31	11.39	0	38.3		-10	55
4710		38.33	11.39	0	38.3		-10	55
4730		38.2	11.39	0	38.3		-10	55
4750		38.24	11.39	0	38.3		-10	55
4765		38.24	11.17	0	38.3		-10	55
4770		38.13	11.17	0	38.3		-10	55
4790		38.22	11.17	0	38.3		-10	55
4810		38.28	11.17	0	38.3		-10	55
4825		38.28	11.17	0	38.3		-10	55
4830		38.31	11.17	0	38.3		-10	55
4850		38.25	11.17	0	38.3		-10	55
4870		38.45	11.17	0	38.3		-10	55
4890		38.42	11.17	0	38.3		-10	55
4910		38.34	11.17	0	38.3		-10	55
4930		38.23	11.17	0	38.3		-10	55
4950		38.3	11.17	0	38.3		-10	55
4970		38.3	11.17	0	38.3		-10	55
4990		38.32	11.17	0	38.3		-10	55
5010		38.42	11.17	0	38.3		-10	55
5015		38.42	11.17	0	38.3		-10	55
5030		38.43	11.17	0	38.3		-10	55
5050		38.33	11.17	0	38.3		-10	55
5070		38.25	11.17	0	38.3		-10	55
5075		38.25	11.17	0	38.3		-10	55
5090		38.32	11.17	0	38.3		-10	55
5110		38.35	11.17	0	38.3		-10	55
5130		38.36	11.17	0	38.3		-10	55
5140		38.36	11.17	0	38.3		-10	55
5150		38.33	11.17	0	38.3		-10	55
5170		38.38	11.17	0	38.3		-10	55
5190		38.25	11.17	0	38.3		-10	55
5200		38.25	11.17	0	38.3		-10	55
5210		38.37	11.17	0	38.3		-10	55
5230		38.5	11.17	0	38.3		-10	55
5250		38.5	11.17	0	38.3		-10	55
5265		38.5	11.12	0	38.3		-10	55
5270		38.57	11.12	0	38.3		-10	55
5290		38.59	11.12	0	38.3		-10	55
5310		38.7	11.12	0	38.3		-10	55
5325		38.7	11.12	0	38.3		-10	55
5330		38.81	11.12	0	38.3		-10	55
5350		38.9	11.12	0	38.3		-10	55
5370		39.06	11.12	0	38.3		-10	55
5390		39.13	11.12	0	38.3		-10	55
5410		39.31	11.12	0	38.3		-10	55
5430		39.39	11.12	0	38.3		-10	55
5450		39.45	11.12	0	38.3		-10	55
5470		39.63	11.12	0	38.3		-10	55
5490		39.89	11.12	0	38.3		-10	55
5510		39.91	11.12	0	38.3		-10	55
5515		39.91	11.12	0	38.3		-10	55
5530		40.36	11.12	0	38.3		-10	55
5550		40.4	11.12	0	38.3		-10	55
5570		40.66	11.12	0	38.3		-10	55
5575		40.66	11.12	0	38.3		-10	55
5590		40.77	11.12	0	38.3		-10	55
5610		40.89	11.12	0	38.3		-10	55
5630		41.24	11.12	0	38.3		-10	55
5640		41.24	11.12	0	38.3		-10	55
5650		41.21	11.12	0	38.3		-10	55
5670		41.39	11.12	0	38.3		-10	55
5690		41.67	11.12	0	38.3		-10	55
5700		41.67	11.12	0	38.3		-10	55
5710		41.9	11.12	0	38.3		-10	55
5730		42.05	11.12	0	38.3		-10	55
5750		42.29	11.12	0	38.3		-10	55
5760		42.29	11.12	0	38.3		-10	55
5770		42.34	11.12	0	38.3		-10	55
5790		42.73	11.12	0	38.3		-10	55
5810		42.77	11.12	0	38.3		-10	55
5825		42.77	11.09	0	38.3		-10	55
5830		42.91	11.09	0	38.3		-10	55
5850		43.2	11.09	0	38.3		-10	55
5870		43.34	11.09	0	38.3		-10	55
5885		43.34	11.09	0	38.3		-10	55
5890		43.48	11.09	0	38.3		-10	55
5910		43.69	11.09	0	38.3		-10	55
5930		43.84	11.09	0	38.3		-10	55
5950		43.94	11.09	0	38.3		-10	55
5970		44.13	11.09	0	38.3		-10	55
5990		44.17	11.09	0	38.3		-10	55
6010		44.4	11.09	0	38.3		-10	55
6015		44.4	11.09	0	38.3		-10	55
6030		44.74	11.09	0	38.3		-10	55
6050		44.69	11.09	0	38.3		-10	55
6070		44.91	11.09	0	38.3		-10	55
6075		44.91	11.09	0	38.3		-10	55
6090		45.19	11.09	0	38.3		-10	55
6110		45.24	11.09	0	38.3		-10	55
6130		45.27	11.09	0	38.3		-10	55
6135		45.27	11.09	0	38.3		-10	55
6150		45.46	11.09	0	38.3		-10	55
6170		45.77	11.09	0	38.3		-10	55
6190		45.88	11.09	0	38.3		-10	55
6200		45.88	11.09	0	38.3		-10	55
6210		46.02	11.09	0	38.3		-10	55
6230		46.2	11.09	0	38.3		-10	55
6250		46.33	11.09	0	38.3		-10	55
6260		46.33	11.09	0	38.3		-10	55
6270		46.48	11.09	0	38.3		-10	55
6290		46.64	11.09	0	38.3		-10	55
6310		46.69	11.09	0	38.3		-10	55
6325		46.69	11.11	0	38.3		-10	55
6330		47.25	11.11	0	38.3		-10	55
6350		47.1	11.11	0	38.3		-10	55
6370		47.2	11.11	0	38.3		-10	55
6385		47.2	11.11	0	38.3		-10	55
6390		47.32	11.11	0	38.3		-10	55
6410		47.66	11.11	0	38.3		-10	55
6430		47.48	11.11	0	38.3		-10	55
6450		47.56	11.11	0	38.3		-10	55
6470		47.76	11.11	0	38.3		-10	55
6490		47.86	11.11	0	38.3		-10	55
6510		48	11.11	0	38.3		-10	55
6530		48.08	11.11	0	38.3		-10	55
6550		48.13	11.11	0	38.3		-10	55
6570		48.02	11.11	0	38.3		-10	55
6575		48.02	11.11	0	38.3		-10	55
6590		48.22	11.11	0	38.3		-10	55
6610		48.22	11.11	0	38.3		-10	55
6630		48.31	11.11	0	38.3		-10	55
6635		48.31	11.11	0	38.3		-10	55
6650		48.4	11.11	0	38.3		-10	55
6670		48.47	11.11	0	38.3		-10	55
6690		48.39	11.11	0	38.3		-10	55
6700		48.39	11.11	0	38.3		-10	55
6710		48.29	11.11	0	38.3		-10	55
6730		48.34	11.11	0	38.3		-10	55
6750		48.23	11.11	0	38.3		-10	55
6760		48.23	11.11	0	38.3		-10	55
6770		48.26	11.11	0	38.3		-10	55
6790		48.37	11.11	0	38.3		-10	55
6810		48.22	11.11	0	38.3		-10	55
6825		48.22	11.14	0	38.3		-10	55
6830		48.14	11.14	0	38.3		-10	55
6850		47.88	11.14	0	38.3		-10	55
6870		48.09	11.14	0	38.3		-10	55
6885		48.09	11.14	0	38.3		-10	55
6890		47.61	11.14	0	38.3		-10	55
6910		47.56	11.14	0	38.3		-10	55
6930		47.36	11.14	0	38.3		-10	55
6950		47.18	11.14	0	38.3		-10	55
6970		47.07	11.14	0	38.3		-10	55
6990		46.94	11.14	0	38.3		-10	55
7010		46.45	11.14	0	38.3		-10	55
7030		46.33	11.14	0	38.3		-10	55
7050		46.02	11.14	0	38.3		-10	55
7070		46.01	11.14	0	38.3		-10	55
7090		45.62	11.14	0	38.3		-10	55
7110		45.4	11.14	0	38.3		-10	55
7130		45.14	11.14	0	38.3		-10	55
7135		45.14	11.14	0	38.3		-10	55
7150		44.95	11.14	0	38.3		-10	55
7170		44.69	11.14	0	38.3		-10	55
7190		44.6	11.14	0	38.3		-10	55
7195		44.6	11.14	0	38.3		-10	55
7210		44.16	11.14	0	38.3		-10	55
7230		44.18	11.14	0	38.3		-10	55
7250		43.86	11.14	0	38.3		-10	55
7260		43.86	11.14	0	38.3		-10	55
7270		43.61	11.14	0	38.3		-10	55
7290		43.59	11.14	0	38.3		-10	55
7310		43.26	11.14	0	38.3		-10	55
7325		43.26	11.04	0	38.3		-10	55
7330		43.07	11.04	0	38.3		-10	55
7350		42.91	11.04	0	38.3		-10	55
7370		42.79	11.04	0	38.3		-10	55
7385		42.79	11.04	0	38.3		-10	55
7390		42.54	11.04	0	38.3		-10	55
7410		42.35	11.04	0	38.3		-10	55
7430		42.2	11.04	0	38.3		-10	55
7445		42.2	11.04	0	38.3		-10	55
7450		42.1	11.04	0	38.3		-10	55
7470		41.82	11.04	0	38.3		-10	55
7490		41.76	11.04	0	38.3		-10	55
7510		41.57	11.04	0	38.3		-10	55
7530		41.49	11.04	0	38.3		-10	55
7550		41.17	11.04	0	38.3		-10	55
7570		41.02	11.04	0	38.3		-10	55
7590		40.93	11.04	0	38.3		-10	55
7610		40.7	11.04	0	38.3		-10	55
7630		40.65	11.04	0	38.3		-10	55
7635		40.65	11.04	0	38.3		-10	55
7650		40.37	11.04	0	38.3		-10	55
7670		40.19	11.04	0	38.3		-10	55
7690		40	11.04	0	38.3		-10	55
7695		40	11.04	0	38.3		-10	55
7710		40	11.04	0	38.3		-10	55
7730		39.74	11.04	0	38.3		-10	55
7750		39.6	11.04	0	38.3		-10	55
7760		39.6	11.04	0	38.3		-10	55
7770		39.32	11.04	0	38.3		-10	55
7790		39.35	11.04	0	38.3		-10	55
7810		39.22	11.04	0	38.3		-10	55
7820		39.22	11.04	0	38.3		-10	55
7830		39.1	11.04	0	38.3		-10	55
7850		38.98	11.04	0	38.3		-10	55
7870		38.88	11.04	0	38.3		-10	55
7885		38.88	11.01	0	38.3		-10	55
7890		38.8	11.01	0	38.3		-10	55
7910		38.75	11.01	0	38.3		-10	55
7930		38.58	11.01	0	38.3		-10	55
7945		38.58	11.01	0	38.3		-10	55
7950		38.82	11.01	0	38.3		-10	55
7970		38.7	11.01	0	38.3		-10	55
7990		38.67	11.01	0	38.3		-10	55
8010		38.7	11.01	0	38.3		-10	55
8030		38.56	11.01	0	38.3		-10	55
8050		38.58	11.01	0	38.3		-10	55
8070		38.56	11.01	0	38.3		-10	55
8090		38.56	11.01	0	38.3		-10	55
8110		38.54	11.01	0	38.3		-10	55
8130		38.4	11.01	0	38.3		-10	55
8135		38.4	11.01	0	38.3		-10	55
8150		38.5	11.01	0	38.3		-10	55
8170		38.51	11.01	0	38.3		-10	55
8190		38.58	11.01	0	38.3		-10	55
8195		38.58	11.01	0	38.3		-10	55
8210		38.53	11.01	0	38.3		-10	55
8230		38.56	11.01	0	38.3		-10	55
8250		38.63	11.01	0	38.3		-10	55
8260		38.63	11.01	0	38.3		-10	55
8270		38.63	11.01	0	38.3		-10	55
8290		38.55	11.01	0	38.3		-10	55
8310		38.58	11.01	0	38.3		-10	55
8320		38.58	11.01	0	38.3		-10	55
8330		38.73	11.01	0	38.3		-10	55
8350		38.82	11.01	0	38.3		-10	55
8370		38.78	11.01	0	38.3		-10	55
8385		38.78	10.99	0	38.3		-10	55
8390		38.8	10.99	0	38.3		-10	55
8410		39	10.99	0	38.3		-10	55
8430		39.05	10.99	0	38.3		-10	55
8445		39.05	10.99	0	38.3		-10	55
8450		39.15	10.99	0	38.3		-10	55
8470		39.21	10.99	0	38.3		-10	55
8490		39.26	10.99	0	38.3		-10	55
8510		39.45	10.99	0	38.3		-10	55
8530		39.55	10.99	0	38.3		-10	55
8550		39.7	10.99	0	38.3		-10	55
8570		39.87	10.99	0	38.3		-10	55
8590		40.13	10.99	0	38.3		-10	55
8610		40.29	10.99	0	38.3		-10	55
8630		40.43	10.99	0	38.3		-10	55
8635		40.43	10.99	0	38.3		-10	55
8650		40.77	10.99	0	38.3		-10	55
8670		40.88	10.99	0	38.3		-10	55
8690		41.13	10.99	0	38.3		-10	55
8695		41.13	10.99	0	38.3		-10	55
8710		41.35	10.99	0	38.3		-10	55
8730		41.34	10.99	0	38.3		-10	55
8750		41.55	10.99	0	38.3		-10	55
8755		41.55	10.99	0	38.3		-10	55
8770		41.71	10.99	0	38.3		-10	55
8790		41.87	10.99	0	38.3		-10	55
8810		42.14	10.99	0	38.3		-10	55
8820		42.14	10.99	0	38.3		-10	55
8830		42.29	10.99	0	38.3		-10	55
8850		42.56	10.99	0	38.3		-10	55
8870		42.91	10.99	0	38.3		-10	55
8880		42.91	10.99	0	38.3		-10	55
8890		42.97	10.99	0	38.3		-10	55
8910		43.16	10.99	0	38.3		-10	55
8930		43.49	10.99	0	38.3		-10	55
8945		43.49	11.14	0	38.3		-10	55
8950		43.54	11.14	0	38.3		-10	55
8970		43.75	11.14	0	38.3		-10	55
8990		43.91	11.14	0	38.3		-10	55
9005		43.91	11.14	0	38.3		-10	55
9010		44.12	11.14	0	38.3		-10	55
9030		44.36	11.14	0	38.3		-10	55
9050		44.45	11.14	0	38.3		-10	55
9070		44.51	11.14	0	38.3		-10	55
9090		44.91	11.14	0	38.3		-10	55
9110		44.95	11.14	0	38.3		-10	55
9130		45.05	11.14	0	38.3		-10	55
9150		45.45	11.14	0	38.3		-10	55
9170		45.57	11.14	0	38.3		-10	55
9190		45.75	11.14	0	38.3		-10	55
9195		45.75	11.14	0	38.3		-10	55
9210		45.89	11.14	0	38.3		-10	55
9230		46.14	11.14	0	38.3		-10	55
9250		46.18	11.14	0	38.3		-10	55
9255		46.18	11.14	0	38.3		-10	55
9270		46.45	11.14	0	38.3		-10	55
9290		46.55	11.14	0	38.3		-10	55
9310		46.99	11.14	0	38.3		-10	55
9320		46.99	11.14	0	38.3		-10	55
9330		46.87	11.14	0	38.3		-10	55
9350		46.96	11.14	0	38.3		-10	55
9370		47.39	11.14	0	38.3		-10	55
9380		47.39	11.14	0	38.3		-10	55
9390		47.29	11.14	0	38.3		-10	55
9410		47.61	11.14	0	38.3		-10	55
9430		47.68	11.14	0	38.3		-10	55
9445		47.68	11.12	0	38.3		-10	55
9450		47.67	11.12	0	38.3		-10	55
9470		47.87	11.12	0	38.3		-10	55
9490		47.92	11.12	0	38.3		-10	55
9505		47.92	11.12	0	38.3		-10	55
9510		48.01	11.12	0	38.3		-10	55
9530		48.22	11.12	0	38.3		-10	55
9550		48.08	11.12	0	38.3		-10	55
9570		48.28	11.12	0	38.3		-10	55
9590		48.44	11.12	0	38.3		-10	55
9610		48.38	11.12	0	38.3		-10	55
9630		48.46	11.12	0	38.3		-10	55
9650		48.26	11.12	0	38.3		-10	55
9670		48.39	11.12	0	38.3		-10	55
9690		48.41	11.12	0	38.3		-10	55
9695		48.41	11.12	0	38.3		-10	55
9710		48.57	11.12	0	38.3		-10	55
9730		48.47	11.12	0	38.3		-10	55
9750		48.38	11.12	0	38.3		-10	55
9755		48.38	11.12	0	38.3		-10	55
9770		48.21	11.12	0	38.3		-10	55
9790		48.32	11.12	0	38.3		-10	55
9810		48.21	11.12	0	38.3		-10	55
9820		48.21	11.12	0	38.3		-10	55
9830		47.87	11.12	0	38.3		-10	55
9850		47.91	11.12	0	38.3		-10	55
9870		47.72	11.12	0	38.3		-10	55
9880		47.72	11.12	0	38.3		-10	55
9890		47.47	11.12	0	38.3		-10	55
9910		47.48	11.12	0	38.3		-10	55
9930		47.02	11.12	0	38.3		-10	55
9945		47.02	11.17	0	38.3		-10	55
9950		47.02	11.17	0	38.3		-10	55
9970		46.68	11.17	0	38.3		-10	55
9990		46.46	11.17	0	38.3		-10	55
10005		46.46	11.17	0	38.3		-10	55
10010		46.37	11.17	0	38.3		-10	55
10030		46.13	11.17	0	38.3		-10	55
10050		45.82	11.17	0	38.3		-10	55
10065		45.82	11.17	0	38.3		-10	55
10070		45.35	11.17	0	38.3		-10	55
10090		45.32	11.17	0	38.3		-10	55
10110		44.77	11.17	0	38.3		-10	55
10130		44.82	11.17	0	38.3		-10	55
10150		44.69	11.17	0	38.3		-10	55
10170		44.37	11.17	0	38.3		-10	55
10190		44.07	11.17	0	38.3		-10	55
10210		43.94	11.17	0	38.3		-10	55
10230		43.85	11.17	0	38.3		-10	55
10250		43.67	11.17	0	38.3		-10	55
10255		43.67	11.17	0	38.3		-10	55
10270		43.23	11.17	0	38.3		-10	55
10290		43.14	11.17	0	38.3		-10	55
10310		42.94	11.17	0	38.3		-10	55
10320		42.94	11.17	0	38.3		-10	55
10330		42.93	11.17	0	38.3		-10	55
10350		42.67	11.17	0	38.3		-10	55
10370		42.57	11.17	0	38.3		-10	55
10380		42.57	11.17	0	38.3		-10	55
10390		42.38	11.17	0	38.3		-10	55
10410		42.13	11.17	0	38.3		-10	55
10430		42	11.17	0	38.3		-10	55
10440		42	11.17	0	38.3		-10	55
10450		41.78	11.17	0	38.3		-10	55
10470		41.57	11.17	0	38.3		-10	55
10490		41.39	11.17	0	38.3		-10	55
10505		41.39	11.01	0	38.3		-10	55
10510		41.15	11.01	0	38.3		-10	55
10530		41.13	11.01	0	38.3		-10	55
10550		41.07	11.01	0	38.3		-10	55
10565		41.07	11.01	0	38.3		-10	55
10570		40.81	11.01	0	38.3		-10	55
10590		40.65	11.01	0	38.3		-10	55
10610		40.46	11.01	0	38.3		-10	55
10630		40.27	11.01	0	38.3		-10	55
10650		40.2	11.01	0	38.3		-10	55
10670		39.98	11.01	0	38.3		-10	55
10690		39.85	11.01	0	38.3		-10	55
10710		39.8	11.01	0	38.3		-10	55
10730		39.59	11.01	0	38.3		-10	55
10750		39.45	11.01	0	38.3		-10	55
10755		39.45	11.01	0	38.3		-10	55
10770		39.18	11.01	0	38.3		-10	55
10790		39.1	11.01	0	38.3		-10	55
10810		39.17	11.01	0	38.3		-10	55
10815		39.17	11.01	0	38.3		-10	55
10830		39.07	11.01	0	38.3		-10	55
10850		38.96	11.01	0	38.3		-10	55
10870		38.74	11.01	0	38.3		-10	55
10880		38.74	11.01	0	38.3		-10	55
10890		38.75	11.01	0	38.3		-10	55
10910		38.77	11.01	0	38.3		-10	55
10930		38.85	11.01	0	38.3		-10	55
10940		38.85	11.01	0	38.3		-10	55
10950		38.53	11.01	0	38.3		-10	55
10970		38.55	11.01	0	38.3		-10	55
10990		38.52	11.01	0	38.3		-10	55
11005		38.52	11.16	0	38.3		-10	55
11010		38.61	11.16	0	38.3		-10	55
11030		38.59	11.16	0	38.3		-10	55
11050		38.44	11.16	0	38.3		-10	55
11065		38.44	11.16	0	38.3		-10	55
11070		38.4	11.16	0	38.3		-10	55
11090		38.45	11.16	0	38.3		-10	55
11110		38.38	11.16	0	38.3		-10	55
11130		38.57	11.16	0	38.3		-10	55
11150		38.48	11.16	0	38.3		-10	55
11170		38.36	11.16	0	38.3		-10	55
11190		38.34	11.16	0	38.3		-10	55
11210		38.47	11.16	0	38.3		-10	55
11230		38.48	11.16	0	38.3		-10	55
11250		38.48	11.16	0	38.3		-10	55
11255		38.48	11.16	0	38.3		-10	55
11270		38.52	11.16	0	38.3		-10	55
11290		38.53	11.16	0	38.3		-10	55
11310		38.7	11.16	0	38.3		-10	55
11315		38.7	11.16	0	38.3		-10	55
11330		38.71	11.16	0	38.3		-10	55
11350		38.75	11.16	0	38.3		-10	55
11370		38.83	11.16	0	38.3		-10	55
11375		38.83	11.16	0	38.3		-10	55
11390		38.87	11.16	0	38.3		-10	55
11410		39.14	11.16	0	38.3		-10	55
11430		39.13	11.16	0	38.3		-10	55
11440		39.13	11.16	0	38.3		-10	55
11450		39.3	11.16	0	38.3		-10	55
11470		39.5	11.16	0	38.3		-10	55
11490		39.5	11.16	0	38.3		-10	55
11500		39.5	11.16	0	38.3		-10	55
11510		39.71	11.16	0	38.3		-10	55
11530		39.98	11.16	0	38.3		-10	55
11550		40.13	11.16	0	38.3		-10	55
11565		40.13	11.12	0	38.3		-10	55
11570		40.27	11.12	0	38.3		-10	55
11590		40.43	11.12	0	38.3		-10	55
11610		40.65	11.12	0	38.3		-10	55
11630		40.74	11.12	0	38.3		-10	55
11650		41.02	11.12	0	38.3		-10	55
11670		41.22	11.12	0	38.3		-10	55
11690		41.41	11.12	0	38.3		-10	55
11710		41.55	11.12	0	38.3		-10	55
11730		41.97	11.12	0	38.3		-10	55
11750		42.1	11.12	0	38.3		-10	55
11770		42.25	11.12	0	38.3		-10	55
11790		42.41	11.12	0	38.3		-10	55
11810		42.65	11.12	0	38.3		-10	55
11815		42.65	11.12	0	38.3		-10	55
11830		42.86	11.12	0	38.3		-10	55
11850		43.08	11.12	0	38.3		-10	55
11870		43.23	11.12	0	38.3		-10	55
11875		43.23	11.12	0	38.3		-10	55
11890		43.47	11.12	0	38.3		-10	55
11910		43.59	11.12	0	38.3		-10	55
11930		43.81	11.12	0	38.3		-10	55
11940		43.81	11.12	0	38.3		-10	55
11950		43.98	11.12	0	38.3		-10	55
11970		44.11	11.12	0	38.3		-10	55
11990		44.36	11.12	0	38.3		-10	55
12000		44.36	11.12	0	38.3		-10	55
12010		44.74	11.12	0	38.3		-10	55
12030		44.79	11.12	0	38.3		-10	55
12050		44.97	11.12	0	38.3		-10	55
12065		44.97	11.34	0	38.3		-10	55
12070		44.95	11.34	0	38.3		-10	55
12090		45.4	11.34	0	38.3		-10	55
12110		45.5	11.34	0	38.3		-10	55
12125		45.5	11.34	0	38.3		-10	55
12130		45.72	11.34	0	38.3		-10	55
12150		45.93	11.34	0	38.3		-10	55
12170		46.11	11.34	0	38.3		-10	55
12190		46.12	11.34	0	38.3		-10	55
12210		46.37	11.34	0	38.3		-10	55
12230		46.51	11.34	0	38.3		-10	55
12250		46.75	11.34	0	38.3		-10	55
12270		46.76	11.34	0	38.3		-10	55
12290		46.91	11.34	0	38.3		-10	55
12310		47.29	11.34	0	38.3		-10	55
12315		47.29	11.34	0	38.3		-10	55
12330		47.41	11.34	0	38.3		-10	55
12350		47.37	11.34	0	38.3		-10	55
12370		47.57	11.34	0	38.3		-10	55
12375		47.57	11.34	0	38.3		-10	55
12390		47.79	11.34	0	38.3		-10	55
12410		47.89	11.34	0	38.3		-10	55
12430		48.05	11.34	0	38.3		-10	55
12440		48.05	11.34	0	38.3		-10	55
12450		48.05	11.34	0	38.3		-10	55
12470		48.14	11.34	0	38.3		-10	55
12490		48.24	11.34	0	38.3		-10	55
12500		48.24	11.34	0	38.3		-10	55
12510		48.31	11.34	0	38.3		-10	55
12530		48.17	11.34	0	38.3		-10	55
12550		48.39	11.34	0	38.3		-10	55
12565		48.39	11.37	0	38.3		-10	55
12570		48.22	11.37	0	38.3		-10	55
12590		48.41	11.37	0	38.3		-10	55
12610		48.41	11.37	0	38.3		-10	55
12625		48.41	11.37	0	38.3		-10	55
12630		48.35	11.37	0	38.3		-10	55
12650		48.45	11.37	0	38.3		-10	55
12670		48.27	11.37	0	38.3		-10	55
12685		48.27	11.37	0	38.3		-10	55
12690		48.31	11.37	0	38.3		-10	55
12710		48	11.37	0	38.3		-10	55
12730		48.15	11.37	0	38.3		-10	55
12750		48.27	11.37	0	38.3		-10	55
12770		47.99	11.37	0	38.3		-10	55
12790		47.74	11.37	0	38.3		-10	55
12810		47.82	11.37	0	38.3		-10	55
12830		47.46	11.37	0	38.3		-10	55
12850		47.22	11.37	0	38.3		-10	55
12870		47.18	11.37	0	38.3		-10	55
12875		47.18	11.37	0	38.3		-10	55
12890		47	11.37	0	38.3		-10	55
12910		46.64	11.37	0	38.3		-10	55
12930		46.49	11.37	0	38.3		-10	55
12940		46.49	11.37	0	38.3		-10	55
12950		46.16	11.37	0	38.3		-10	55
12970		46.03	11.37	0	38.3		-10	55
12990		45.82	11.37	0	38.3		-10	55
13000		45.82	11.37	0	38.3		-10	55
13010		45.52	11.37	0	38.3		-10	55
13030		45.63	11.37	0	38.3		-10	55
13050		45.25	11.37	0	38.3		-10	55
13060		45.25	11.37	0	38.3		-10	55
13070		44.94	11.37	0	38.3		-10	55
13090		44.7	11.37	0	38.3		-10	55
13110		44.46	11.37	0	38.3		-10	55
13125		44.46	11.34	0	38.3		-10	55
13130		44.43	11.34	0	38.3		-10	55
13150		44.28	11.34	0	38.3		-10	55
13170		43.9	11.34	0	38.3		-10	55
13185		43.9	11.34	0	38.3		-10	55
13190		43.72	11.34	0	38.3		-10	55
13210		43.48	11.34	0	38.3		-10	55
13230		43.39	11.34	0	38.3		-10	55
13250		43.1	11.34	0	38.3		-10	55
13270		42.85	11.34	0	38.3		-10	55
13290		42.82	11.34	0	38.3		-10	55
13310		42.69	11.34	0	38.3		-10	55
13330		42.35	11.34	0	38.3		-10	55
13350		42.23	11.34	0	38.3		-10	55
13370		41.99	11.34	0	38.3		-10	55
13375		41.99	11.34	0	38.3		-10	55
13390		41.8	11.34	0	38.3		-10	55
13410		41.75	11.34	0	38.3		-10	55
13430		41.69	11.34	0	38.3		-10	55
13435		41.69	11.34	0	38.3		-10	55
13450		41.26	11.34	0	38.3		-10	55
13470		41.16	11.34	0	38.3		-10	55
13490		40.99	11.34	0	38.3		-10	55
13500		40.99	11.34	0	38.3		-10	55
13510		40.88	11.34	0	38.3		-10	55
13530		40.71	11.34	0	38.3		-10	55
13550		40.54	11.34	0	38.3		-10	55
13560		40.54	11.34	0	38.3		-10	55
13570		40.38	11.34	0	38.3		-10	55
13590		40.17	11.34	0	38.3		-10	55
13610		39.97	11.34	0	38.3		-10	55
13625		39.97	11.39	0	38.3		-10	55
13630		39.97	11.39	0	38.3		-10	55
13650		39.71	11.39	0	38.3		-10	55
13670		39.62	11.39	0	38.3		-10	55
13685		39.62	11.39	0	38.3		-10	55
13690		39.37	11.39	0	38.3		-10	55
13710		39.39	11.39	0	38.3		-10	55
13730		39.4	11.39	0	38.3		-10	55
13750		39.23	11.39	0	38.3		-10	55
13770		38.89	11.39	0	38.3		-10	55
13790		38.99	11.39	0	38.3		-10	55
13810		38.89	11.39	0	38.3		-10	55
13830		38.83	11.39	0	38.3		-10	55
13850		38.83	11.39	0	38.3		-10	55
13870		38.69	11.39	0	38.3		-10	55
13875		38.69	11.39	0	38.3		-10	55
13890		38.51	11.39	0	38.3		-10	55
13910		38.55	11.39	0	38.3		-10	55
13930		38.45	11.39	0	38.3		-10	55
13935		38.45	11.39	0	38.3		-10	55
13950		38.58	11.39	0	38.3		-10	55
13970		38.34	11.39	0	38.3		-10	55
13990		38.38	11.39	0	38.3		-10	55
13995		38.38	11.39	0	38.3		-10	55
14010		38.4	11.39	0	38.3		-10	55
14030		38.34	11.39	0	38.3		-10	55
14050		38.27	11.39	0	38.3		-10	55
14060		38.27	11.39	0	38.3		-10	55
14070		38.37	11.39	0	38.3		-10	55
14090		38.41	11.39	0	38.3		-10	55
14110		38.41	11.39	0	38.3		-10	55
14125		38.41	11.42	0	38.3		-10	55
14130		38.41	11.42	0	38.3		-10	55
14150		38.49	11.42	0	38.3		-10	55
14170		38.5	11.42	0	38.3		-10	55
14185		38.5	11.42	0	38.3		-10	55
14190		38.57	11.42	0	38.3		-10	55
14210		38.69	11.42	0	38.3		-10	55
14230		38.86	11.42	0	38.3		-10	55
14250		38.78	11.42	0	38.3		-10	55
14270		38.87	11.42	0	38.3		-10	55
14290		38.88	11.42	0	38.3		-10	55
14310		39.1	11.42	0	38.3		-10	55
14330		39.06	11.42	0	38.3		-10	55
14350		39.32	11.42	0	38.3		-10	55
14370		39.38	11.42	0	38.3		-10	55
14390		39.76	11.42	0	38.3		-10	55
14410		39.91	11.42	0	38.3		-10	55
14430		39.9	11.42	0	38.3		-10	55
14435		39.9	11.42	0	38.3		-10	55
14450		40.12	11.42	0	38.3		-10	55
14470		40.28	11.42	0	38.3		-10	55
14490		40.5	11.42	0	38.3		-10	55
14495		40.5	11.42	0	38.3		-10	55
14510		40.77	11.42	0	38.3		-10	55
14530		40.93	11.42	0	38.3		-10	55
14550		41.14	11.42	0	38.3		-10	55
14560		41.14	11.42	0	38.3		-10	55
14570		41.32	11.42	0	38.3		-10	55
14590		41.6	11.42	0	38.3		-10	55
14610		41.98	11.42	0	38.3		-10	55
14620		41.98	11.42	0	38.3		-10	55
14630		42.07	11.42	0	38.3		-10	55
14650		42.21	11.42	0	38.3		-10	55
14670		42.23	11.42	0	38.3		-10	55
14685		42.23	11.37	0	38.3		-10	55
14690		42.47	11.37	0	38.3		-10	55
14710		42.76	11.37	0	38.3		-10	55
14730		43.05	11.37	0	38.3		-10	55
14745		43.05	11.37	0	38.3		-10	55
14750		43.09	11.37	0	38.3		-10	55
14770		43.59	11.37	0	38.3		-10	55
14790		43.56	11.37	0	38.3		-10	55
14810		43.54	11.37	0	38.3		-10	55
14830		43.82	11.37	0	38.3		-10	55
14850		44.13	11.37	0	38.3		-10	55
14870		44.31	11.37	0	38.3		-10	55
14890		44.62	11.37	0	38.3		-10	55
14910		44.7	11.37	0	38.3		-10	55
14930		44.97	11.37	0	38.3		-10	55
14935		44.97	11.37	0	38.3		-10	55
14950		45.01	11.37	0	38.3		-10	55
14970		45.4	11.37	0	38.3		-10	55
14990		45.29	11.37	0	38.3		-10	55
14995		45.29	11.37	0	38.3		-10	55
15010		45.88	11.37	0	38.3		-10	55
15030		45.84	11.37	0	38.3		-10	55
15050		46.13	11.37	0	38.3		-10	55
15060		46.13	11.37	0	38.3		-10	55
15070		46.12	11.37	0	38.3		-10	55
15090		46.34	11.37	0	38.3		-10	55
15110		46.57	11.37	0	38.3		-10	55
15120		46.57	11.37	0	38.3		-10	55
15130		46.76	11.37	0	38.3		-10	55
15150		47.07	11.37	0	38.3		-10	55
15170		47.07	11.37	0	38.3		-10	55
15185		47.07	11.39	0	38.3		-10	55
15190		47.16	11.39	0	38.3		-10	55
15210		47.36	11.39	0	38.3		-10	55
15230		47.56	11.39	0	38.3		-10	55
15245		47.56	11.39	0	38.3		-10	55
15250		47.62	11.39	0	38.3		-10	55
15270		47.69	11.39	0	38.3		-10	55
15290		47.72	11.39	0	38.3		-10	55
15305		47.72	11.39	0	38.3		-10	55
15310		48.08	11.39	0	38.3		-10	55
15330		48.09	11.39	0	38.3		-10	55
15350		48.02	11.39	0	38.3		-10	55
15370		48.26	11.39	0	38.3		-10	55
15390		48.19	11.39	0	38.3		-10	55
15410		48.35	11.39	0	38.3		-10	55
15430		48.23	11.39	0	38.3		-10	55
15435		48.23	11.39	0	38.3		-10	55
15450		48.17	11.39	0	38.3		-10	55
15470		48.26	11.39	0	38.3		-10	55
15490		48.13	11.39	0	38.3		-10	55
15495		48.13	11.39	0	38.3		-10	55
15510		48.23	11.39	0	38.3		-10	55
15530		48.22	11.39	0	38.3		-10	55
15550		48.27	11.39	0	38.3		-10	55
15560		48.27	11.39	0	38.3		-10	55
15570		48	11.39	0	38.3		-10	55
15590		48.02	11.39	0	38.3		-10	55
15610		47.87	11.39	0	38.3		-10	55
15620		47.87	11.39	0	38.3		-10	55
15630		47.75	11.39	0	38.3		-10	55
15650		47.71	11.39	0	38.3		-10	55
15670		47.53	11.39	0	38.3		-10	55
15680		47.53	11.39	0	38.3		-10	55
15690		47.42	11.39	0	38.3		-10	55
15710		47.3	11.39	0	38.3		-10	55
15730		47.08	11.39	0	38.3		-10	55
15745		47.08	11.34	0	38.3		-10	55
15750		46.78	11.34	0	38.3		-10	55
15770		46.56	11.34	0	38.3		-10	55
15790		46.48	11.34	0	38.3		-10	55
15805		46.48	11.34	0	38.3		-10	55
15810		46.14	11.34	0	38.3		-10	55
15830		45.97	11.34	0	38.3		-10	55
15850		45.55	11.34	0	38.3		-10	55
15870		45.66	11.34	0	38.3		-10	55
15890		45.19	11.34	0	38.3		-10	55
15910		45.03	11.34	0	38.3		-10	55
15930		44.76	11.34	0	38.3		-10	55
15950		44.45	11.34	0	38.3		-10	55
15970		44.39	11.34	0	38.3		-10	55
15990		44.29	11.34	0	38.3		-10	55
15995		44.29	11.34	0	38.3		-10	55
16010		44.06	11.34	0	38.3		-10	55
16030		43.83	11.34	0	38.3		-10	55
16050		43.54	11.34	0	38.3		-10	55
16055		43.54	11.34	0	38.3		-10	55
16070		43.51	11.34	0	38.3		-10	55
16090		43.23	11.34	0	38.3		-10	55
16110		42.99	11.34	0	38.3		-10	55
16120		42.99	11.34	0	38.3		-10	55
16130		42.92	11.34	0	38.3		-10	55
16150		42.63	11.34	0	38.3		-10	55
16170		42.4	11.34	0	38.3		-10	55
16180		42.4	11.34	0	38.3		-10	55
16190		42.18	11.34	0	38.3		-10	55
16210		42.07	11.34	0	38.3		-10	55
16230		41.99	11.34	0	38.3		-10	55
16245		41.99	11.65	0	38.3		-10	55
16250		41.71	11.65	0	38.3		-10	55
16270		41.61	11.65	0	38.3		-10	55
16290		41.37	11.65	0	38.3		-10	55
16305		41.37	11.65	0	38.3		-10	55
16310		41.25	11.65	0	38.3		-10	55
16330		41.27	11.65	0	38.3		-10	55
16350		40.89	11.65	0	38.3		-10	55
16370		40.71	11.65	0	38.3		-10	55
16390		40.65	11.65	0	38.3		-10	55
16410		40.49	11.65	0	38.3		-10	55
16430		40.36	11.65	0	38.3		-10	55
16450		40.09	11.65	0	38.3		-10	55
16470		39.9	11.65	0	38.3		-10	55
16490		39.89	11.65	0	38.3		-10	55
16495		39.89	11.65	0	38.3		-10	55
16510		39.66	11.65	0	38.3		-10	55
16530		39.47	11.65	0	38.3		-10	55
16550		39.4	11.65	0	38.3		-10	55
16555		39.4	11.65	0	38.3		-10	55
16570		39.3	11.65	0	38.3		-10	55
16590		39.04	11.65	0	38.3		-10	55
16610		39.02	11.65	0	38.3		-10	55
16620		39.02	11.65	0	38.3		-10	55
16630		39.04	11.65	0	38.3		-10	55
16650		38.89	11.65	0	38.3		-10	55
16670		38.79	11.65	0	38.3		-10	55
16680		38.79	11.65	0	38.3		-10	55
16690		38.81	11.65	0	38.3		-10	55
16710		38.68	11.65	0	38.3		-10	55
16730		38.63	11.65	0	38.3		-10	55
16745		38.63	11.64	0	38.3		-10	55
16750		38.56	11.64	0	38.3		-10	55
16770		38.52	11.64	0	38.3		-10	55
16790		38.47	11.64	0	38.3		-10	55
16805		38.47	11.64	0	38.3		-10	55
16810		38.46	11.64	0	38.3		-10	55
16830		38.46	11.64	0	38.3		-10	55
16850		38.44	11.64	0	38.3		-10	55
16870		38.39	11.64	0	38.3		-10	55
16890		38.44	11.64	0	38.3		-10	55
16910		38.42	11.64	0	38.3		-10	55
16930		38.44	11.64	0	38.3		-10	55
16950		38.29	11.64	0	38.3		-10	55
16970		38.37	11.64	0	38.3		-10	55
16990		38.37	11.64	0	38.3		-10	55
17010		38.48	11.64	0	38.3		-10	55
17030		38.46	11.64	0	38.3		-10	55
17050		38.51	11.64	0	38.3		-10	55
17055		38.51	11.64	0	38.3		-10	55
17070		38.53	11.64	0	38.3		-10	55
17090		38.65	11.64	0	38.3		-10	55
17110		38.67	11.64	0	38.3		-10	55
17115		38.67	11.64	0	38.3		-10	55
17130		38.77	11.64	0	38.3		-10	55
17150		38.82	11.64	0	38.3		-10	55
17170		39.03	11.64	0	38.3		-10	55
17180		39.03	11.64	0	38.3		-10	55
17190		39.1	11.64	0	38.3		-10	55
17210		39.16	11.64	0	38.3		-10	55
17230		39.3	11.64	0	38.3		-10	55
17240		39.3	11.64	0	38.3		-10	55
17250		39.53	11.64	0	38.3		-10	55
17270		39.71	11.64	0	38.3		-10	55
17290		39.9	11.64	0	38.3		-10	55
17305		39.9	11.62	0	38.3		-10	55
17310		39.97	11.62	0	38.3		-10	55
17330		40.28	11.62	0	38.3		-10	55
17350		40.47	11.62	0	38.3		-10	55
17365		40.47	11.62	0	38.3		-10	55
17370		40.7	11.62	0	38.3		-10	55
17390		40.9	11.62	0	38.3		-10	55
17410		41.08	11.62	0	38.3		-10	55
17430		41.21	11.62	0	38.3		-10	55
17450		41.62	11.62	0	38.3		-10	55
17470		41.63	11.62	0	38.3		-10	55
17490		41.9	11.62	0	38.3		-10	55
17510		42.17	11.62	0	38.3		-10	55
17530		42.36	11.62	0	38.3		-10	55
17550		42.39	11.62	0	38.3		-10	55
17555		42.39	11.62	0	38.3		-10	55
17570		42.66	11.62	0	38.3		-10	55
17590		43.04	11.62	0	38.3		-10	55
17610		43.22	11.62	0	38.3		-10	55
17615		43.22	11.62	0	38.3		-10	55
17630		43.44	11.62	0	38.3		-10	55
17650		43.55	11.62	0	38.3		-10	55
17670		43.7	11.62	0	38.3		-10	55
17680		43.7	11.62	0	38.3		-10	55
17690		44.02	11.62	0	38.3		-10	55
17710		44.04	11.62	0	38.3		-10	55
17730		44.39	11.62	0	38.3		-10	55
17740		44.39	11.62	0	38.3		-10	55
17750		44.63	11.62	0	38.3		-10	55
17770		44.82	11.62	0	38.3		-10	55
17790		44.97	11.62	0	38.3		-10	55
17805		44.97	11.77	0	38.3		-10	55
17810		45.01	11.77	0	38.3		-10	55
17830		45.37	11.77	0	38.3		-10	55
17850		45.52	11.77	0	38.3		-10	55
17865		45.52	11.77	0	38.3		-10	55
17870		45.67	11.77	0	38.3		-10	55
17890		45.95	11.77	0	38.3		-10	55
17910		45.89	11.77	0	38.3		-10	55
17930		46.23	11.77	0	38.3		-10	55
17950		46.36	11.77	0	38.3		-10	55
17970		46.63	11.77	0	38.3		-10	55
17990		46.93	11.77	0	38.3		-10	55
18010		47.03	11.77	0	38.3		-10	55
18030		47.13	11.77	0	38.3		-10	55
18050		47.4	11.77	0	38.3		-10	55
18055		47.4	11.77	0	38.3		-10	55
18070		47.36	11.77	0	38.3		-10	55
18090		47.51	11.77	0	38.3		-10	55
18110		47.49	11.77	0	38.3		-10	55
18115		47.49	11.77	0	38.3		-10	55
18130		47.72	11.77	0	38.3		-10	55
18150		47.76	11.77	0	38.3		-10	55
18170		48.04	11.77	0	38.3		-10	55
18180		48.04	11.77	0	38.3		-10	55
18190		48	11.77	0	38.3		-10	55
18210		48.05	11.77	0	38.3		-10	55
18230		48.29	11.77	0	38.3		-10	55
18240		48.29	11.77	0	38.3		-10	55
18250		48.17	11.77	0	38.3		-10	55
18270		48.25	11.77	0	38.3		-10	55
18290		48.14	11.77	0	38.3		-10	55
18300		48.14	11.77	0	38.3		-10	55
18310		48.38	11.77	0	38.3		-10	55
18330		48.13	11.77	0	38.3		-10	55
18350		48.28	11.77	0	38.3		-10	55
18365		48.28	11.95	0	38.3		-10	55
18370		48.06	11.95	0	38.3		-10	55
18390		48.33	11.95	0	38.3		-10	55
18410		48.01	11.95	0	38.3		-10	55
18430		48.05	11.95	0	38.3		-10	55
18450		47.99	11.95	0	38.3		-10	55
18470		47.82	11.95	0	38.3		-10	55
18490		47.8	11.95	0	38.3		-10	55
18510		47.62	11.95	0	38.3		-10	55
18530		47.57	11.95	0	38.3		-10	55
18550		47.41	11.95	0	38.3		-10	55
18570		47.23	11.95	0	38.3		-10	55
18590		47.11	11.95	0	38.3		-10	55
18610		46.92	11.95	0	38.3		-10	55
18615		46.92	11.95	0	38.3		-10	55
18630		46.68	11.95	0	38.3		-10	55
18650		46.42	11.95	0	38.3		-10	55
18670		46.18	11.95	0	38.3		-10	55
18675		46.18	11.95	0	38.3		-10	55
18690		46.02	11.95	0	38.3		-10	55
18710		45.67	11.95	0	38.3		-10	55
18730		45.62	11.95	0	38.3		-10	55
18740		45.62	11.95	0	38.3		-10	55
18750		45.13	11.95	0	38.3		-10	55
18770		45.15	11.95	0	38.3		-10	55
18790		44.77	11.95	0	38.3		-10	55
18800		44.77	11.95	0	38.3		-10	55
18810		44.68	11.95	0	38.3		-10	55
18830		44.47	11.95	0	38.3		-10	55
18850		44.15	11.95	0	38.3		-10	55
18865		44.15	11.82	0	38.3		-10	55
18870		44.17	11.82	0	38.3		-10	55
18890		43.89	11.82	0	38.3		-10	55
18910		43.75	11.82	0	38.3		-10	55
18925		43.75	11.82	0	38.3		-10	55
18930		43.51	11.82	0	38.3		-10	55
18950		43.24	11.82	0	38.3		-10	55
18970		42.97	11.82	0	38.3		-10	55
18990		43.07	11.82	0	38.3		-10	55
19010		42.64	11.82	0	38.3		-10	55
19030		42.58	11.82	0	38.3		-10	55
19050		42.24	11.82	0	38.3		-10	55
19070		42.23	11.82	0	38.3		-10	55
19090		41.96	11.82	0	38.3		-10	55
19110		41.97	11.82	0	38.3		-10	55
19115		41.97	11.82	0	38.3		-10	55
19130		41.69	11.82	0	38.3		-10	55
19150		41.53	11.82	0	38.3		-10	55
19170		41.38	11.82	0	38.3		-10	55
19175		41.38	11.82	0	38.3		-10	55
19190		41.19	11.82	0	38.3		-10	55
19210		41.02	11.82	0	38.3		-10	55
19230		40.84	11.82	0	38.3		-10	55
19240		40.84	11.82	0	38.3		-10	55
19250		40.64	11.82	0	38.3		-10	55
19270		40.54	11.82	0	38.3		-10	55
19290		40.17	11.82	0	38.3		-10	55
19300		40.17	11.82	0	38.3		-10	55
19310		40.25	11.82	0	38.3		-10	55
19330		40	11.82	0	38.3		-10	55
19350		39.89	11.82	0	38.3		-10	55
19365		39.89	11.79	0	38.3		-10	55
19370		39.76	11.79	0	38.3		-10	55
19390		39.62	11.79	0	38.3		-10	55
19410		39.47	11.79	0	38.3		-10	55
19425		39.47	11.79	0	38.3		-10	55
19430		39.41	11.79	0	38.3		-10	55
19450		39.3	11.79	0	38.3		-10	55
19470		39.14	11.79	0	38.3		-10	55
19490		38.94	11.79	0	38.3		-10	55
19510		38.87	11.79	0	38.3		-10	55
19530		38.78	11.79	0	38.3		-10	55
19550		38.69	11.79	0	38.3		-10	55
19570		38.58	11.79	0	38.3		-10	55
19590		38.59	11.79	0	38.3		-10	55
19610		38.41	11.79	0	38.3		-10	55
19630		38.45	11.79	0	38.3		-10	55
19650		38.4	11.79	0	38.3		-10	55
19670		38.44	11.79	0	38.3		-10	55
19675		38.44	11.79	0	38.3		-10	55
19690		38.4	11.79	0	38.3		-10	55
19710		38.45	11.79	0	38.3		-10	55
19730		38.34	11.79	0	38.3		-10	55
19740		38.34	11.79	0	38.3		-10	55
19750		38.56	11.79	0	38.3		-10	55
19770		38.36	11.79	0	38.3		-10	55
19790		38.26	11.79	0	38.3		-10	55
19800		38.26	11.79	0	38.3		-10	55
19810		38.32	11.79	0	38.3		-10	55
19830		38.43	11.79	0	38.3		-10	55
19850		38.41	11.79	0	38.3		-10	55
19865		38.41	11.88	0	38.3		-10	55
19870		38.55	11.88	0	38.3		-10	55
19890		38.62	11.88	0	38.3		-10	55
19910		38.72	11.88	0	38.3		-10	55
19925		38.72	11.88	0	38.3		-10	55
19930		38.83	11.88	0	38.3		-10	55
19950		38.9	11.88	0	38.3		-10	55
19970		39.06	11.88	0	38.3		-10	55
19985		39.06	11.88	0	38.3		-10	55
19990		38.99	11.88	0	38.3		-10	55
20010		39.25	11.88	0	38.3		-10	55
20030		39.32	11.88	0	38.3		-10	55
20050		39.58	11.88	0	38.3		-10	55
20070		39.77	11.88	0	38.3		-10	55
20090		39.81	11.88	0	38.3		-10	55
20110		39.97	11.88	0	38.3		-10	55
20130		40.31	11.88	0	38.3		-10	55
20150		40.5	11.88	0	38.3		-10	55
20170		40.59	11.88	0	38.3		-10	55
20175		40.59	11.88	0	38.3		-10	55
20190		40.76	11.88	0	38.3		-10	55
20210		41.04	11.88	0	38.3		-10	55
20230		41.3	11.88	0	38.3		-10	55
20235		41.3	11.88	0	38.3		-10	55
20250		41.6	11.88	0	38.3		-10	55
20270		41.76	11.88	0	38.3		-10	55
20290		41.97	11.88	0	38.3		-10	55
20300		41.97	11.88	0	38.3		-10	55
20310		42.12	11.88	0	38.3		-10	55
20330		42.43	11.88	0	38.3		-10	55
20350		42.67	11.88	0	38.3		-10	55
20360		42.67	11.88	0	38.3		-10	55
20370		42.93	11.88	0	38.3		-10	55
20390		43.07	11.88	0	38.3		-10	55
20410		43.17	11.88	0	38.3		-10	55
20425		43.17	11.84	0	38.3		-10	55
20430		43.42	11.84	0	38.3		-10	55
20450		43.67	11.84	0	38.3		-10	55
20470		43.77	11.84	0	38.3		-10	55
20485		43.77	11.84	0	38.3		-10	55
20490		44.07	11.84	0	38.3		-10	55
20510		44.27	11.84	0	38.3		-10	55
20530		44.43	11.84	0	38.3		-10	55
20550		44.69	11.84	0	38.3		-10	55
20570		44.79	11.84	0	38.3		-10	55
20590		44.97	11.84	0	38.3		-10	55
20610		45.33	11.84	0	38.3		-10	55
20630		45.46	11.84	0	38.3		-10	55
20650		45.48	11.84	0	38.3		-10	55
20670		45.98	11.84	0	38.3		-10	55
20675		45.98	11.84	0	38.3		-10	55
20690		45.93	11.84	0	38.3		-10	55
20710		46.26	11.84	0	38.3		-10	55
20730		46.39	11.84	0	38.3		-10	55
20735		46.39	11.84	0	38.3		-10	55
20750		46.48	11.84	0	38.3		-10	55
20770		46.64	11.84	0	38.3		-10	55
20790		46.73	11.84	0	38.3		-10	55
20800		46.73	11.84	0	38.3		-10	55
20810		47.16	11.84	0	38.3		-10	55
20830		47.25	11.84	0	38.3		-10	55
20850		47.47	11.84	0	38.3		-10	55
20860		47.47	11.84	0	38.3		-10	55
20870		47.41	11.84	0	38.3		-10	55
20890		47.6	11.84	0	38.3		-10	55
20910		47.77	11.84	0	38.3		-10	55
20925		47.77	11.93	0	38.3		-10	55
20930		47.74	11.93	0	38.3		-10	55
20950		47.85	11.93	0	38.3		-10	55
20970		47.78	11.93	0	38.3		-10	55
20985		47.78	11.93	0	38.3		-10	55
20990		48.01	11.93	0	38.3		-10	55
21010		48.12	11.93	0	38.3		-10	55
21030		47.95	11.93	0	38.3		-10	55
21050		48.17	11.93	0	38.3		-10	55
21070		48.01	11.93	0	38.3		-10	55
21090		48.18	11.93	0	38.3		-10	55
21110		48.15	11.93	0	38.3		-10	55
21130		48.33	11.93	0	38.3		-10	55
21150		48.14	11.93	0	38.3		-10	55
21170		48.23	11.93	0	38.3		-10	55
21190		48.11	11.93	0	38.3		-10	55
21210		48.14	11.93	0	38.3		-10	55
21230		47.96	11.93	0	38.3		-10	55
21235		47.96	11.93	0	38.3		-10	55
21250		48.06	11.93	0	38.3		-10	55
21270		48.17	11.93	0	38.3		-10	55
21290		48.08	11.93	0	38.3		-10	55
21295		48.08	11.93	0	38.3		-10	55
21310		47.93	11.93	0	38.3		-10	55
21330		47.76	11.93	0	38.3		-10	55
21350		47.82	11.93	0	38.3		-10	55
21360		47.82	11.93	0	38.3		-10	55
21370		47.59	11.93	0	38.3		-10	55
21390		47.55	11.93	0	38.3		-10	55
21410		47.46	11.93	0	38.3		-10	55
21420		47.46	11.93	0	38.3		-10	55
21430		47.34	11.93	0	38.3		-10	55
21450		47.3	11.93	0	38.3		-10	55
21470		46.93	11.93	0	38.3		-10	55
21485		46.93	11.95	0	38.3		-10	55
21490		46.71	11.95	0	38.3		-10	55
21510		46.66	11.95	0	38.3		-10	55
21530		46.61	11.95	0	38.3		-10	55
21545		46.61	11.95	0	38.3		-10	55
21550		46.08	11.95	0	38.3		-10	55
21570		46.02	11.95	0	38.3		-10	55
21590		45.84	11.95	0	38.3		-10	55
21610		45.35	11.95	0	38.3		-10	55
21630		45.34	11.95	0	38.3		-10	55
21650		45.17	11.95	0	38.3		-10	55
21670		44.95	11.95	0	38.3		-10	55
21690		44.6	11.95	0	38.3		-10	55
21710		44.46	11.95	0	38.3		-10	55
21730		44.22	11.95	0	38.3		-10	55
21735		44.22	11.95	0	38.3		-10	55
21750		44.06	11.95	0	38.3		-10	55
21770		43.91	11.95	0	38.3		-10	55
21790		43.67	11.95	0	38.3		-10	55
21795		43.67	11.95	0	38.3		-10	55
21810		43.44	11.95	0	38.3		-10	55
21830		43.39	11.95	0	38.3		-10	55
21850		43.12	11.95	0	38.3		-10	55
21860		43.12	11.95	0	38.3		-10	55
21870		42.92	11.95	0	38.3		-10	55
21890		42.77	11.95	0	38.3		-10	55
21910		42.68	11.95	0	38.3		-10	55
21920		42.68	11.95	0	38.3		-10	55
21930		42.48	11.95	0	38.3		-10	55
21950		42.28	11.95	0	38.3		-10	55
21970		42.09	11.95	0	38.3		-10	55
21985		42.09	12.03	0	38.3		-10	55
21990		41.9	12.03	0	38.3		-10	55
22010		41.61	12.03	0	38.3		-10	55
22030		41.67	12.03	0	38.3		-10	55
22045		41.67	12.03	0	38.3		-10	55
22050		41.48	12.03	0	38.3		-10	55
22070		41.28	12.03	0	38.3		-10	55
22090		41.03	12.03	0	38.3		-10	55
22110		40.98	12.03	0	38.3		-10	55
22130		40.78	12.03	0	38.3		-10	55
22150		40.63	12.03	0	38.3		-10	55
22170		40.41	12.03	0	38.3		-10	55
22190		40.31	12.03	0	38.3		-10	55
22210		40.09	12.03	0	38.3		-10	55
22230		40.1	12.03	0	38.3		-10	55
22235		40.1	12.03	0	38.3		-10	55
22250		39.75	12.03	0	38.3		-10	55
22270		39.67	12.03	0	38.3		-10	55
22290		39.51	12.03	0	38.3		-10	55
22295		39.51	12.03	0	38.3		-10	55
22310		39.39	12.03	0	38.3		-10	55
22330		39.3	12.03	0	38.3		-10	55
22350		39.1	12.03	0	38.3		-10	55
22360		39.1	12.03	0	38.3		-10	55
22370		39.03	12.03	0	38.3		-10	55
22390		38.86	12.03	0	38.3		-10	55
22410		38.84	12.03	0	38.3		-10	55
22420		38.84	12.03	0	38.3		-10	55
22430		38.69	12.03	0	38.3		-10	55
22450		38.69	12.03	0	38.3		-10	55
22470		38.61	12.03	0	38.3		-10	55
22485		38.61	11.9	0	38.3		-10	55
22490		38.51	11.9	0	38.3		-10	55
22510		38.52	11.9	0	38.3		-10	55
22530		38.42	11.9	0	38.3		-10	55
22545		38.42	11.9	0	38.3		-10	55
22550		38.46	11.9	0	38.3		-10	55
22570		38.43	11.9	0	38.3		-10	55
22590		38.44	11.9	0	38.3		-10	55
22605		38.44	11.9	0	38.3		-10	55
22610		38.27	11.9	0	38.3		-10	55
22630		38.34	11.9	0	38.3		-10	55
22650		38.28	11.9	0	38.3		-10	55
22670		38.39	11.9	0	38.3		-10	55
22690		38.34	11.9	0	38.3		-10	55
22710		38.38	11.9	0	38.3		-10	55
22730		38.29	11.9	0	38.3		-10	55
22735		38.29	11.9	0	38.3		-10	55
22750		38.45	11.9	0	38.3		-10	55
22770		38.5	11.9	0	38.3		-10	55
22790		38.5	11.9	0	38.3		-10	55
22795		38.5	11.9	0	38.3		-10	55
22810		38.47	11.9	0	38.3		-10	55
22830		38.7	11.9	0	38.3		-10	55
22850		38.68	11.9	0	38.3		-10	55
22855		38.68	11.9	0	38.3		-10	55
22870		38.9	11.9	0	38.3		-10	55
22890		38.92	11.9	0	38.3		-10	55
22910		39.1	11.9	0	38.3		-10	55
22920		39.1	11.9	0	38.3		-10	55
22930		39.27	11.9	0	38.3		-10	55
22950		39.29	11.9	0	38.3		-10	55
22970		39.54	11.9	0	38.3		-10	55
22980		39.54	11.9	0	38.3		-10	55
22990		39.61	11.9	0	38.3		-10	55
23010		39.71	11.9	0	38.3		-10	55
23030		40.03	11.9	0	38.3		-10	55
23045		40.03	11.93	0	38.3		-10	55
23050		40.12	11.93	0	38.3		-10	55
23070		40.33	11.93	0	38.3		-10	55
23090		40.73	11.93	0	38.3		-10	55
23105		40.73	11.93	0	38.3		-10	55
23110		40.74	11.93	0	38.3		-10	55
23130		40.86	11.93	0	38.3		-10	55
23150		41.12	11.93	0	38.3		-10	55
23170		41.35	11.93	0	38.3		-10	55
23190		41.67	11.93	0	38.3		-10	55
23210		41.78	11.93	0	38.3		-10	55
23230		41.96	11.93	0	38.3		-10	55
23250		42.28	11.93	0	38.3		-10	55
23270		42.46	11.93	0	38.3		-10	55
23290		42.63	11.93	0	38.3		-10	55
23295		42.63	11.93	0	38.3		-10	55
23310		42.72	11.93	0	38.3		-10	55
23330		43.08	11.93	0	38.3		-10	55
23350		43.26	11.93	0	38.3		-10	55
23355		43.26	11.93	0	38.3		-10	55
23370		43.61	11.93	0	38.3		-10	55
23390		43.75	11.93	0	38.3		-10	55
23410		43.79	11.93	0	38.3		-10	55
23420		43.79	11.93	0	38.3		-10	55
23430		44.05	11.93	0	38.3		-10	55
23450		44.16	11.93	0	38.3		-10	55
23470		44.53	11.93	0	38.3		-10	55
23480		44.53	11.93	0	38.3		-10	55
23490		44.7	11.93	0	38.3		-10	55
23510		44.82	11.93	0	38.3		-10	55
23530		45.14	11.93	0	38.3		-10	55
23545		45.14	12.08	0	38.3		-10	55
23550		45.31	12.08	0	38.3		-10	55
23570		45.42	12.08	0	38.3		-10	55
23590		45.77	12.08	0	38.3		-10	55
23605		45.77	12.08	0	38.3		-10	55
23610		45.84	12.08	0	38.3		-10	55
23630		46.03	12.08	0	38.3		-10	55
23650		46.18	12.08	0	38.3		-10	55
23670		46.34	12.08	0	38.3		-10	55
23690		46.39	12.08	0	38.3		-10	55
23710		46.67	12.08	0	38.3		-10	55
23730		46.91	12.08	0	38.3		-10	55
23750		47.14	12.08	0	38.3		-10	55
23770		47.28	12.08	0	38.3		-10	55
23790		47.3	12.08	0	38.3		-10	55
23810		47.46	12.08	0	38.3		-10	55
23830		47.49	12.08	0	38.3		-10	55
23850		47.72	12.08	0	38.3		-10	55
23855		47.72	12.08	0	38.3		-10	55
23870		47.86	12.08	0	38.3		-10	55
23890		47.86	12.08	0	38.3		-10	55
23910		47.94	12.08	0	38.3		-10	55
23915		47.94	12.08	0	38.3		-10	55
23930		48	12.08	0	38.3		-10	55
23950		48.21	12.08	0	38.3		-10	55
23970		48.14	12.08	0	38.3		-10	55
23980		48.14	12.08	0	38.3		-10	55
23990		48.07	12.08	0	38.3		-10	55
24010		48.12	12.08	0	38.3		-10	55
24030		48.13	12.08	0	38.3		-10	55
24045		48.13	11.98	0	38.3		-10	55
24050		48.22	11.98	0	38.3		-10	55
24070		48.18	11.98	0	38.3		-10	55
24090		48.12	11.98	0	38.3		-10	55
24105		48.12	11.98	0	38.3		-10	55
24110		48.18	11.98	0	38.3		-10	55
24130		48.19	11.98	0	38.3		-10	55
24150		48.14	11.98	0	38.3		-10	55
24165		48.14	11.98	0	38.3		-10	55
24170		48.01	11.98	0	38.3		-10	55
24190		47.92	11.98	0	38.3		-10	55
24210		47.79	11.98	0	38.3		-10	55
24230		47.51	11.98	0	38.3		-10	55
24250		47.64	11.98	0	38.3		-10	55
24270		47.38	11.98	0	38.3		-10	55
24290		47.32	11.98	0	38.3		-10	55
24310		47.16	11.98	0	38.3		-10	55
24330		47.01	11.98	0	38.3		-10	55
24350		46.92	11.98	0	38.3		-10	55
24355		46.92	11.98	0	38.3		-10	55
24370		46.6	11.98	0	38.3		-10	55
24390		46.22	11.98	0	38.3		-10	55
24410		46.07	11.98	0	38.3		-10	55
24415		46.07	11.98	0	38.3		-10	55
24430		45.81	11.98	0	38.3		-10	55
24450		45.78	11.98	0	38.3		-10	55
24470		45.65	11.98	0	38.3		-10	55
24480		45.65	11.98	0	38.3		-10	55
24490		45.09	11.98	0	38.3		-10	55
24510		45.17	11.98	0	38.3		-10	55
24530		44.77	11.98	0	38.3		-10	55
24540		44.77	11.98	0	38.3		-10	55
24550		44.46	11.98	0	38.3		-10	55
24570		44.4	11.98	0	38.3		-10	55
24590		44.18	11.98	0	38.3		-10	55
24605		44.18	12.08	0	38.3		-10	55
24610		43.85	12.08	0	38.3		-10	55
24630		43.71	12.08	0	38.3		-10	55
24650		43.72	12.08	0	38.3		-10	55
24665		43.72	12.08	0	38.3		-10	55
24670		43.54	12.08	0	38.3		-10	55
24690		43.13	12.08	0	38.3		-10	55
24710		42.97	12.08	0	38.3		-10	55
24730		43	12.08	0	38.3		-10	55
24750		42.83	12.08	0	38.3		-10	55
24770		42.58	12.08	0	38.3		-10	55
24790		42.31	12.08	0	38.3		-10	55
24810		42.05	12.08	0	38.3		-10	55
24830		41.81	12.08	0	38.3		-10	55
24850		41.84	12.08	0	38.3		-10	55
24855		41.84	12.08	0	38.3		-10	55
24870		41.57	12.08	0	38.3		-10	55
24890		41.47	12.08	0	38.3		-10	55
24910		41.34	12.08	0	38.3		-10	55
24915		41.34	12.08	0	38.3		-10	55
24930		41.16	12.08	0	38.3		-10	55
24950		40.91	12.08	0	38.3		-10	55
24970		40.77	12.08	0	38.3		-10	55
24980		40.77	12.08	0	38.3		-10	55
24990		40.7	12.08	0	38.3		-10	55
25010		40.44	12.08	0	38.3		-10	55
25030		40.32	12.08	0	38.3		-10	55
25040		40.32	12.08	0	38.3		-10	55
25050		40.2	12.08	0	38.3		-10	55
25070		40	12.08	0	38.3		-10	55
25090		39.9	12.08	0	38.3		-10	55
25105		39.9	12.07	0	38.3		-10	55
25110		39.79	12.07	0	38.3		-10	55
25130		39.56	12.07	0	38.3		-10	55
25150		39.45	12.07	0	38.3		-10	55
25165		39.45	12.07	0	38.3		-10	55
25170		39.28	12.07	0	38.3		-10	55
25190		39.22	12.07	0	38.3		-10	55
25210		39.01	12.07	0	38.3		-10	55
25230		38.93	12.07	0	38.3		-10	55
25250		38.89	12.07	0	38.3		-10	55
25270		38.95	12.07	0	38.3		-10	55
25290		38.82	12.07	0	38.3		-10	55
25310		38.57	12.07	0	38.3		-10	55
25330		38.58	12.07	0	38.3		-10	55
25350		38.52	12.07	0	38.3		-10	55
25355		38.52	12.07	0	38.3		-10	55
25370		38.5	12.07	0	38.3		-10	55
25390		38.41	12.07	0	38.3		-10	55
25410		38.44	12.07	0	38.3		-10	55
25415		38.44	12.07	0	38.3		-10	55
25430		38.54	12.07	0	38.3		-10	55
25450		38.28	12.07	0	38.3		-10	55
25470		38.42	12.07	0	38.3		-10	55
25475		38.42	12.07	0	38.3		-10	55
25490		38.4	12.07	0	38.3		-10	55
25510		38.49	12.07	0	38.3		-10	55
25530		38.41	12.07	0	38.3		-10	55
25540		38.41	12.07	0	38.3		-10	55
25550		38.25	12.07	0	38.3		-10	55
25570		38.37	12.07	0	38.3		-10	55
25590		38.45	12.07	0	38.3		-10	55
25600		38.45	12.07	0	38.3		-10	55
25610		38.33	12.07	0	38.3		-10	55
25630		38.52	12.07	0	38.3		-10	55
25650		38.6	12.07	0	38.3		-10	55
25665		38.6	12.1	0	38.3		-10	55
25670		38.74	12.1	0	38.3		-10	55
25690		38.71	12.1	0	38.3		-10	55
25710		38.81	12.1	0	38.3		-10	55
25725		38.81	12.1	0	38.3		-10	55
25730		39.02	12.1	0	38.3		-10	55
25750		39.03	12.1	0	38.3		-10	55
25770		39.11	12.1	0	38.3		-10	55
25790		39.46	12.1	0	38.3		-10	55
25810		39.66	12.1	0	38.3		-10	55
25830		39.6	12.1	0	38.3		-10	55
25850		39.97	12.1	0	38.3		-10	55
25870		40.11	12.1	0	38.3		-10	55
25890		40.08	12.1	0	38.3		-10	55
25910		40.45	12.1	0	38.3		-10	55
25915		40.45	12.1	0	38.3		-10	55
25930		40.62	12.1	0	38.3		-10	55
25950		40.76	12.1	0	38.3		-10	55
25970		40.99	12.1	0	38.3		-10	55
25975		40.99	12.1	0	38.3		-10	55
25990		41.26	12.1	0	38.3		-10	55
26010		41.5	12.1	0	38.3		-10	55
26030		41.56	12.1	0	38.3		-10	55
26040		41.56	12.1	0	38.3		-10	55
26050		41.85	12.1	0	38.3		-10	55
26070		42.07	12.1	0	38.3		-10	55
26090		42.41	12.1	0	38.3		-10	55
26100		42.41	12.1	0	38.3		-10	55
26110		42.54	12.1	0	38.3		-10	55
26130		42.57	12.1	0	38.3		-10	55
26150		42.84	12.1	0	38.3		-10	55
26165		42.84	12.26	0	38.3		-10	55
26170		43.14	12.26	0	38.3		-10	55
26190		43.45	12.26	0	38.3		-10	55
26210		43.6	12.26	0	38.3		-10	55
26225		43.6	12.26	0	38.3		-10	55
26230		43.7	12.26	0	38.3		-10	55
26250		43.86	12.26	0	38.3		-10	55
26270		44.2	12.26	0	38.3		-10	55
26290		44.37	12.26	0	38.3		-10	55
26310		44.39	12.26	0	38.3		-10	55
26330		44.63	12.26	0	38.3		-10	55
26350		44.83	12.26	0	38.3		-10	55
26370		44.97	12.26	0	38.3		-10	55
26390		45.2	12.26	0	38.3		-10	55
26410		45.42	12.26	0	38.3		-10	55
26415		45.42	12.26	0	38.3		-10	55
26430		45.8	12.26	0	38.3		-10	55
26450		45.88	12.26	0	38.3		-10	55
26470		45.98	12.26	0	38.3		-10	55
26475		45.98	12.26	0	38.3		-10	55
26490		46.32	12.26	0	38.3		-10	55
26510		46.51	12.26	0	38.3		-10	55
26530		46.51	12.26	0	38.3		-10	55
26540		46.51	12.26	0	38.3		-10	55
26550		46.89	12.26	0	38.3		-10	55
26570		47	12.26	0	38.3		-10	55
26590		47.18	12.26	0	38.3		-10	55
26600		47.18	12.26	0	38.3		-10	55
26610		47.33	12.26	0	38.3		-10	55
26630		47.37	12.26	0	38.3		-10	55
26650		47.56	12.26	0	38.3		-10	55
26665		47.56	12.23	0	38.3		-10	55
26670		47.65	12.23	0	38.3		-10	55
26690		47.9	12.23	0	38.3		-10	55
26710		47.88	12.23	0	38.3		-10	55
26725		47.88	12.23	0	38.3		-10	55
26730		47.96	12.23	0	38.3		-10	55
26750		47.82	12.23	0	38.3		-10	55
26770		48.09	12.23	0	38.3		-10	55
26785		48.09	12.23	0	38.3		-10	55
26790		48.05	12.23	0	38.3		-10	55
26810		48.1	12.23	0	38.3		-10	55
26830		48.09	12.23	0	38.3		-10	55
26850		48.14	12.23	0	38.3		-10	55
26870		48.1	12.23	0	38.3		-10	55
26890		48.13	12.23	0	38.3		-10	55
26910		48.23	12.23	0	38.3		-10	55
26930		48.12	12.23	0	38.3		-10	55
26950		48.12	12.23	0	38.3		-10	55
26970		48.09	12.23	0	38.3		-10	55
26975		48.09	12.23	0	38.3		-10	55
26990		48.09	12.23	0	38.3		-10	55
27010		47.87	12.23	0	38.3		-10	55
27030		48	12.23	0	38.3		-10	55
27035		48	12.23	0	38.3		-10	55
27050		47.99	12.23	0	38.3		-10	55
27070		47.85	12.23	0	38.3		-10	55
27090		47.8	12.23	0	38.3		-10	55
27100		47.8	12.23	0	38.3		-10	55
27110		47.68	12.23	0	38.3		-10	55
27130		47.61	12.23	0	38.3		-10	55
27150		47.51	12.23	0	38.3		-10	55
27160		47.51	12.23	0	38.3		-10	55
27170		47.35	12.23	0	38.3		-10	55
27190		47.12	12.23	0	38.3		-10	55
27210		46.95	12.23	0	38.3		-10	55
27225		46.95	12.33	0	38.3		-10	55
27230		46.8	12.33	0	38.3		-10	55
27250		46.63	12.33	0	38.3		-10	55
27270		46.39	12.33	0	38.3		-10	55
27285		46.39	12.33	0	38.3		-10	55
27290		46.29	12.33	0	38.3		-10	55
27310		46.21	12.33	0	38.3		-10	55
27330		45.78	12.33	0	38.3		-10	55
27350		45.7	12.33	0	38.3		-10	55
27370		45.52	12.33	0	38.3		-10	55
27390		45.32	12.33	0	38.3		-10	55
27410		44.93	12.33	0	38.3		-10	55
27430		44.7	12.33	0	38.3		-10	55
27450		44.58	12.33	0	38.3		-10	55
27470		44.47	12.33	0	38.3		-10	55
27475		44.47	12.33	0	38.3		-10	55
27490		44.32	12.33	0	38.3		-10	55
27510		44.07	12.33	0	38.3		-10	55
27530		43.87	12.33	0	38.3		-10	55
27535		43.87	12.33	0	38.3		-10	55
27550		43.64	12.33	0	38.3		-10	55
27570		43.35	12.33	0	38.3		-10	55
27590		43.31	12.33	0	38.3		-10	55
27600		43.31	12.33	0	38.3		-10	55
27610		43.17	12.33	0	38.3		-10	55
27630		42.83	12.33	0	38.3		-10	55
27650		42.53	12.33	0	38.3		-10	55
27660		42.53	12.33	0	38.3		-10	55
27670		42.42	12.33	0	38.3		-10	55
27690		42.34	12.33	0	38.3		-10	55
27710		42.13	12.33	0	38.3		-10	55
27725		42.13	12.12	0	38.3		-10	55
27730		42	12.12	0	38.3		-10	55
27750		41.85	12.12	0	38.3		-10	55
27770		41.65	12.12	0	38.3		-10	55
27785		41.65	12.12	0	38.3		-10	55
27790		41.47	12.12	0	38.3		-10	55
27810		41.26	12.12	0	38.3		-10	55
27830		41.12	12.12	0	38.3		-10	55
27850		41.1	12.12	0	38.3		-10	55
27870		40.85	12.12	0	38.3		-10	55
27890		40.78	12.12	0	38.3		-10	55
27910		40.47	12.12	0	38.3		-10	55
27930		40.53	12.12	0	38.3		-10	55
27950		40.09	12.12	0	38.3		-10	55
27970		39.96	12.12	0	38.3		-10	55
27975		39.96	12.12	0	38.3		-10	55
27990		40.02	12.12	0	38.3		-10	55
28010		39.76	12.12	0	38.3		-10	55
28030		39.47	12.12	0	38.3		-10	55
28035		39.47	12.12	0	38.3		-10	55
28050		39.41	12.12	0	38.3		-10	55
28070		39.28	12.12	0	38.3		-10	55
28090		39.28	12.12	0	38.3		-10	55
28095		39.28	12.12	0	38.3		-10	55
28110		39.01	12.12	0	38.3		-10	55
28130		38.99	12.12	0	38.3		-10	55
28150		38.85	12.12	0	38.3		-10	55
28160		38.85	12.12	0	38.3		-10	55
28170		38.86	12.12	0	38.3		-10	55
28190		38.68	12.12	0	38.3		-10	55
28210		38.71	12.12	0	38.3		-10	55
28220		38.71	12.12	0	38.3		-10	55
28230		38.71	12.12	0	38.3		-10	55
28250		38.47	12.12	0	38.3		-10	55
28270		38.53	12.12	0	38.3		-10	55
28285		38.53	12.36	0	38.3		-10	55
28290		38.45	12.36	0	38.3		-10	55
28310		38.46	12.36	0	38.3		-10	55
28330		38.34	12.36	0	38.3		-10	55
28350		38.17	12.36	0	38.3		-10	55
28370		38.27	12.36	0	38.3		-10	55
28390		38.39	12.36	0	38.3		-10	55
28410		38.31	12.36	0	38.3		-10	55
28430		38.34	12.36	0	38.3		-10	55
28450		38.35	12.36	0	38.3		-10	55
28470		38.27	12.36	0	38.3		-10	55
28490		38.32	12.36	0	38.3		-10	55
28510		38.49	12.36	0	38.3		-10	55
28530		38.4	12.36	0	38.3		-10	55
28535		38.4	12.36	0	38.3		-10	55
28550		38.35	12.36	0	38.3		-10	55
28570		38.58	12.36	0	38.3		-10	55
28590		38.65	12.36	0	38.3		-10	55
28595		38.65	12.36	0	38.3		-10	55
28610		38.76	12.36	0	38.3		-10	55
28630		38.76	12.36	0	38.3		-10	55
28650		38.95	12.36	0	38.3		-10	55
28660		38.95	12.36	0	38.3		-10	55
28670		39.04	12.36	0	38.3		-10	55
28690		39.13	12.36	0	38.3		-10	55
28710		39.31	12.36	0	38.3		-10	55
28720		39.31	12.36	0	38.3		-10	55
28730		39.36	12.36	0	38.3		-10	55
28750		39.51	12.36	0	38.3		-10	55
28770		39.84	12.36	0	38.3		-10	55
28785		39.84	12.25	0	38.3		-10	55
28790		39.9	12.25	0	38.3		-10	55
28810		40.12	12.25	0	38.3		-10	55
28830		40.24	12.25	0	38.3		-10	55
28845		40.24	12.25	0	38.3		-10	55
28850		40.56	12.25	0	38.3		-10	55
28870		40.62	12.25	0	38.3		-10	55
28890		40.95	12.25	0	38.3		-10	55
28910		41.12	12.25	0	38.3		-10	55
28930		41.29	12.25	0	38.3		-10	55
28950		41.58	12.25	0	38.3		-10	55
28970		41.77	12.25	0	38.3		-10	55
28990		41.96	12.25	0	38.3		-10	55
29010		42.21	12.25	0	38.3		-10	55
29030		42.37	12.25	0	38.3		-10	55
29035		42.37	12.25	0	38.3		-10	55
29050		42.66	12.25	0	38.3		-10	55
29070		42.81	12.25	0	38.3		-10	55
29090		43.11	12.25	0	38.3		-10	55
29095		43.11	12.25	0	38.3		-10	55
29110		43.24	12.25	0	38.3		-10	55
29130		43.48	12.25	0	38.3		-10	55
29150		43.57	12.25	0	38.3		-10	55
29160		43.57	12.25	0	38.3		-10	55
29170		43.91	12.25	0	38.3		-10	55
29190		43.91	12.25	0	38.3		-10	55
29210		44.21	12.25	0	38.3		-10	55
29220		44.21	12.25	0	38.3		-10	55
29230		44.38	12.25	0	38.3		-10	55
29250		44.62	12.25	0	38.3		-10	55
29270		44.77	12.25	0	38.3		-10	55
29285		44.77	12.28	0	38.3		-10	55
29290		44.95	12.28	0	38.3		-10	55
29310		45.25	12.28	0	38.3		-10	55
29330		45.3	12.28	0	38.3		-10	55
29345		45.3	12.28	0	38.3		-10	55
29350		45.62	12.28	0	38.3		-10	55
29370		45.71	12.28	0	38.3		-10	55
29390		45.9	12.28	0	38.3		-10	55
29405		45.9	12.28	0	38.3		-10	55
29410		46.21	12.28	0	38.3		-10	55
29430		46.38	12.28	0	38.3		-10	55
29450		46.59	12.28	0	38.3		-10	55
29470		46.86	12.28	0	38.3		-10	55
29490		46.95	12.28	0	38.3		-10	55
29510		47.05	12.28	0	38.3		-10	55
29530		47.09	12.28	0	38.3		-10	55
29550		47.68	12.28	0	38.3		-10	55
29570		47.39	12.28	0	38.3		-10	55
29590		47.65	12.28	0	38.3		-10	55
29595		47.65	12.28	0	38.3		-10	55
29610		47.62	12.28	0	38.3		-10	55
29630		47.7	12.28	0	38.3		-10	55
29650		47.75	12.28	0	38.3		-10	55
29660		47.75	12.28	0	38.3		-10	55
29670		47.91	12.28	0	38.3		-10	55
29690		48.01	12.28	0	38.3		-10	55
29710		47.96	12.28	0	38.3		-10	55
29720		47.96	12.28	0	38.3		-10	55
29730		48.2	12.28	0	38.3		-10	55
29750		48.18	12.28	0	38.3		-10	55
29770		48.32	12.28	0	38.3		-10	55
29780		48.32	12.28	0	38.3		-10	55
29790		48.13	12.28	0	38.3		-10	55
29810		48.21	12.28	0	38.3		-10	55
29830		48.21	12.28	0	38.3		-10	55
29845		48.21	12.36	0	38.3		-10	55
29850		48.12	12.36	0	38.3		-10	55
29870		48.06	12.36	0	38.3		-10	55
29890		48.15	12.36	0	38.3		-10	55
29905		48.15	12.36	0	38.3		-10	55
29910		48.18	12.36	0	38.3		-10	55
29930		48.06	12.36	0	38.3		-10	55
29950		48.06	12.36	0	38.3		-10	55
29970		47.75	12.36	0	38.3		-10	55
29990		47.73	12.36	0	38.3		-10	55
30010		47.73	12.36	0	38.3		-10	55
30030		47.51	12.36	0	38.3		-10	55
30050		47.28	12.36	0	38.3		-10	55
30070		47.26	12.36	0	38.3		-10	55
30090		47.07	12.36	0	38.3		-10	55
30095		47.07	12.36	0	38.3		-10	55
30110		46.79	12.36	0	38.3		-10	55
30130		46.63	12.36	0	38.3		-10	55
30150		46.37	12.36	0	38.3		-10	55
30155		46.37	12.36	0	38.3		-10	55
30170		46.2	12.36	0	38.3		-10	55
30190		46.09	12.36	0	38.3		-10	55
30210		45.79	12.36	0	38.3		-10	55
30220		45.79	12.36	0	38.3		-10	55
30230		45.55	12.36	0	38.3		-10	55
30250		45.36	12.36	0	38.3		-10	55
30270		45.15	12.36	0	38.3		-10	55
30280		45.15	12.36	0	38.3		-10	55
30290		45.01	12.36	0	38.3		-10	55
30310		44.78	12.36	0	38.3		-10	55
30330		44.57	12.36	0	38.3		-10	55
30345		44.57	12.41	0	38.3		-10	55
30350		44.35	12.41	0	38.3		-10	55
30370		44.05	12.41	0	38.3		-10	55
30390		43.92	12.41	0	38.3		-10	55
30405		43.92	12.41	0	38.3		-10	55
30410		43.65	12.41	0	38.3		-10	55
30430		43.66	12.41	0	38.3		-10	55
30450		43.37	12.41	0	38.3		-10	55
30470		43.14	12.41	0	38.3		-10	55
30490		43.01	12.41	0	38.3		-10	55
30510		42.77	12.41	0	38.3		-10	55
30530		42.66	12.41	0	38.3		-10	55
30550		42.54	12.41	0	38.3		-10	55
30570		42.26	12.41	0	38.3		-10	55
30590		42.22	12.41	0	38.3		-10	55
30595		42.22	12.41	0	38.3		-10	55
30610		41.99	12.41	0	38.3		-10	55
30630		41.6	12.41	0	38.3		-10	55
30650		41.48	12.41	0	38.3		-10	55
30655		41.48	12.41	0	38.3		-10	55
30670		41.43	12.41	0	38.3		-10	55
30690		41.35	12.41	0	38.3		-10	55
30710		41.08	12.41	0	38.3		-10	55
30720		41.08	12.41	0	38.3		-10	55
30730		40.99	12.41	0	38.3		-10	55
30750		40.69	12.41	0	38.3		-10	55
30770		40.68	12.41	0	38.3		-10	55
30780		40.68	12.41	0	38.3		-10	55
30790		40.56	12.41	0	38.3		-10	55
30810		40.36	12.41	0	38.3		-10	55
30830		40.09	12.41	0	38.3		-10	55
30845		40.09	12.36	0	38.3		-10	55
30850		39.94	12.36	0	38.3		-10	55
30870		39.8	12.36	0	38.3		-10	55
30890		39.64	12.36	0	38.3		-10	55
30905		39.64	12.36	0	38.3		-10	55
30910		39.53	12.36	0	38.3		-10	55
30930		39.37	12.36	0	38.3		-10	55
30950		39.24	12.36	0	38.3		-10	55
30970		39.14	12.36	0	38.3		-10	55
30990		38.92	12.36	0	38.3		-10	55
31010		39.02	12.36	0	38.3		-10	55
31030		38.84	12.36	0	38.3		-10	55
31050		38.72	12.36	0	38.3		-10	55
31070		38.64	12.36	0	38.3		-10	55
31090		38.63	12.36	0	38.3		-10	55
31110		38.57	12.36	0	38.3		-10	55
31130		38.48	12.36	0	38.3		-10	55
31150		38.41	12.36	0	38.3		-10	55
31155		38.41	12.36	0	38.3		-10	55
31170		38.31	12.36	0	38.3		-10	55
31190		38.25	12.36	0	38.3		-10	55
31210		38.37	12.36	0	38.3		-10	55
31215		38.37	12.36	0	38.3		-10	55
31230		38.36	12.36	0	38.3		-10	55
31250		38.28	12.36	0	38.3		-10	55
31270		38.22	12.36	0	38.3		-10	55
31280		38.22	12.36	0	38.3		-10	55
31290		38.24	12.36	0	38.3		-10	55
31310		38.29	12.36	0	38.3		-10	55
31330		38.21	12.36	0	38.3		-10	55
31340		38.21	12.36	0	38.3		-10	55
31350		38.34	12.36	0	38.3		-10	55
31370		38.41	12.36	0	38.3		-10	55
31390		38.52	12.36	0	38.3		-10	55
31405		38.52	12.73	0	38.3		-10	55
31410		38.52	12.73	0	38.3		-10	55
31430		38.63	12.73	0	38.3		-10	55
31450		38.73	12.73	0	38.3		-10	55
31465		38.73	12.73	0	38.3		-10	55
31470		38.79	12.73	0	38.3		-10	55
31490		38.81	12.73	0	38.3		-10	55
31510		39.06	12.73	0	38.3		-10	55
31530		39.12	12.73	0	38.3		-10	55
31550		39.22	12.73	0	38.3		-10	55
31570		39.49	12.73	0	38.3		-10	55
31590		39.58	12.73	0	38.3		-10	55
31610		39.83	12.73	0	38.3		-10	55
31630		40.03	12.73	0	38.3		-10	55
31650		40.2	12.73	0	38.3		-10	55
31655		40.2	12.73	0	38.3		-10	55
31670		40.32	12.73	0	38.3		-10	55
31690		40.51	12.73	0	38.3		-10	55
31710		40.72	12.73	0	38.3		-10	55
31715		40.72	12.73	0	38.3		-10	55
31730		40.96	12.73	0	38.3		-10	55
31750		41.14	12.73	0	38.3		-10	55
31770		41.37	12.73	0	38.3		-10	55
31780		41.37	12.73	0	38.3		-10	55
31790		41.66	12.73	0	38.3		-10	55
31810		41.98	12.73	0	38.3		-10	55
31830		42.12	12.73	0	38.3		-10	55
31840		42.12	12.73	0	38.3		-10	55
31850		42.27	12.73	0	38.3		-10	55
31870		42.44	12.73	0	38.3		-10	55
31890		42.69	12.73	0	38.3		-10	55
31905		42.69	12.26	0	38.3		-10	55
31910		42.97	12.26	0	38.3		-10	55
31930		43.17	12.26	0	38.3		-10	55
31950		43.28	12.26	0	38.3		-10	55
31965		43.28	12.26	0	38.3		-10	55
31970		43.48	12.26	0	38.3		-10	55
31990		43.68	12.26	0	38.3		-10	55
32010		43.84	12.26	0	38.3		-10	55
32030		44.02	12.26	0	38.3		-10	55
32050		44.37	12.26	0	38.3		-10	55
32070		44.5	12.26	0	38.3		-10	55
32090		44.7	12.26	0	38.3		-10	55
32110		44.97	12.26	0	38.3		-10	55
32130		45.15	12.26	0	38.3		-10	55
32150		45.3	12.26	0	38.3		-10	55
32155		45.3	12.26	0	38.3		-10	55
32170		45.51	12.26	0	38.3		-10	55
32190		45.73	12.26	0	38.3		-10	55
32210		46.04	12.26	0	38.3		-10	55
32215		46.04	12.26	0	38.3		-10	55
32230		46.12	12.26	0	38.3		-10	55
32250		46.13	12.26	0	38.3		-10	55
32270		46.33	12.26	0	38.3		-10	55
32280		46.33	12.26	0	38.3		-10	55
32290		46.69	12.26	0	38.3		-10	55
32310		46.79	12.26	0	38.3		-10	55
32330		46.81	12.26	0	38.3		-10	55
[truncated: 330 more rows]
