# Supplementary material for: Clinical identification of the stimulus intensity to measure temporal summation of second pain
Source: Sci Rep. 2022 Jul 28;12:12915. doi: 10.1038/s41598-022-17171-6 (PMC9334644; doi:10.1038/s41598-022-17171-6)
Supplement: Supplementary file 2 — Supplementary Information 2. [file 41598_2022_17171_MOESM2_ESM.zip › 79 PT2.xlsx]

## Sheet: Sheet1
Timestamp [msec]	Heater [C]	Tec [C]	Water [C]	COVAS	Baseline [C]	Events	LimiterMin [C]	LimiterMax [C]
35		39.48
50		39.48	11.34	0	39.3		-10	55
55		39.45	11.34	0	39.3		-10	55
75		39.48	11.34	0	39.3		-10	55
95		39.52	11.34	0	39.3		-10	55
115		39.59	11.34	0	39.3		-10	55
135		39.59	11.34	0	39.3		-10	55
155		39.43	11.34	0	39.3		-10	55
160		39.43	11.34	0	39.3		-10	55
175		39.41	11.34	0	39.3		-10	55
195		39.53	11.34	0	39.3		-10	55
215		39.44	11.34	0	39.3		-10	55
220		39.44	11.34	0	39.3		-10	55
235		39.54	11.34	0	39.3		-10	55
255		39.42	11.34	0	39.3		-10	55
275		39.61	11.34	0	39.3		-10	55
280		39.61	11.34	0	39.3		-10	55
295		39.47	11.34	0	39.3		-10	55
315		39.48	11.34	0	39.3		-10	55
335		39.42	11.34	0	39.3		-10	55
345		39.42	11.34	0	39.3		-10	55
355		39.39	11.34	0	39.3		-10	55
375		39.51	11.34	0	39.3		-10	55
395		39.4	11.34	0	39.3		-10	55
405		39.4	11.34	0	39.3		-10	55
415		39.32	11.34	0	39.3		-10	55
435		39.41	11.34	0	39.3		-10	55
455		39.41	11.34	0	39.3		-10	55
470		39.41	11.34	0	39.3		-10	55
475		39.33	11.34	0	39.3		-10	55
495		39.3	11.34	0	39.3		-10	55
515		39.35	11.34	0	39.3		-10	55
530		39.35	11.34	0	39.3		-10	55
535		39.3	11.34	0	39.3		-10	55
555		39.35	11.34	0	39.3		-10	55
575		39.37	11.34	0	39.3		-10	55
595		39.33	11.32	0	39.3		-10	55
615		39.29	11.32	0	39.3		-10	55
635		39.29	11.32	0	39.3		-10	55
655		39.23	11.32	0	39.3		-10	55
675		39.29	11.32	0	39.3		-10	55
695		39.44	11.32	0	39.3		-10	55
715		39.27	11.32	0	39.3		-10	55
720		39.27	11.32	0	39.3		-10	55
735		39.28	11.32	0	39.3		-10	55
755		39.27	11.32	0	39.3		-10	55
775		39.29	11.32	0	39.3		-10	55
780		39.29	11.32	0	39.3		-10	55
795		39.37	11.32	0	39.3		-10	55
815		39.33	11.32	0	39.3		-10	55
835		39.38	11.32	0	39.3		-10	55
845		39.38	11.32	0	39.3		-10	55
855		39.29	11.32	0	39.3		-10	55
875		39.3	11.32	0	39.3		-10	55
895		39.42	11.32	0	39.3		-10	55
905		39.42	11.32	0	39.3		-10	55
915		39.37	11.32	0	39.3		-10	55
935		39.3	11.32	0	39.3		-10	55
955		39.34	11.32	0	39.3		-10	55
970		39.34	11.32	0	39.3		-10	55
975		39.56	11.32	0	39.3		-10	55
995		39.34	11.32	0	39.3		-10	55
1015		39.38	11.32	0	39.3		-10	55
1030		39.38	11.32	0	39.3		-10	55
1035		39.32	11.32	0	39.3		-10	55
1055		39.33	11.32	0	39.3		-10	55
1075		39.28	11.32	0	39.3		-10	55
1095		39.31	11.27	0	39.3		-10	55
1115		39.22	11.27	0	39.3		-10	55
1135		39.46	11.27	0	39.3		-10	55
1155		39.25	11.27	0	39.3		-10	55
1175		39.38	11.27	0	39.3		-10	55
1195		39.29	11.27	0	39.3		-10	55
1215		39.36	11.27	0	39.3		-10	55
1220		39.36	11.27	0	39.3		-10	55
1235		39.21	11.27	0	39.3		-10	55
1255		39.35	11.27	0	39.3		-10	55
1275		39.52	11.27	0	39.3		-10	55
1280		39.52	11.27	0	39.3		-10	55
1295		39.36	11.27	0	39.3		-10	55
1315		39.48	11.27	0	39.3		-10	55
1335		39.26	11.27	0	39.3		-10	55
1345		39.26	11.27	0	39.3		-10	55
1355		39.35	11.27	0	39.3		-10	55
1375		39.33	11.27	0	39.3		-10	55
1395		39.31	11.27	0	39.3		-10	55
1405		39.31	11.27	0	39.3		-10	55
1415		39.33	11.27	0	39.3		-10	55
1435		39.3	11.27	0	39.3		-10	55
1455		39.3	11.27	0	39.3		-10	55
1470		39.3	11.27	0	39.3		-10	55
1475		39.37	11.27	0	39.3		-10	55
1495		39.36	11.27	0	39.3		-10	55
1515		39.29	11.27	0	39.3		-10	55
1530		39.29	11.27	0	39.3		-10	55
1535		39.4	11.27	0	39.3		-10	55
1555		39.34	11.27	0	39.3		-10	55
1575		39.39	11.27	0	39.3		-10	55
1590		39.39	11.27	0	39.3		-10	55
1595		39.37	11.27	0	39.3		-10	55
1615		39.38	11.27	0	39.3		-10	55
1635		39.4	11.27	0	39.3		-10	55
1655		39.28	10.99	0	39.3		-10	55
1675		39.38	10.99	0	39.3		-10	55
1695		39.32	10.99	0	39.3		-10	55
1715		39.44	10.99	0	39.3		-10	55
1720		39.44	10.99	0	39.3		-10	55
1735		39.41	10.99	0	39.3		-10	55
1755		39.37	10.99	0	39.3		-10	55
1775		39.27	10.99	0	39.3		-10	55
1780		39.27	10.99	0	39.3		-10	55
1795		39.25	10.99	0	39.3		-10	55
1815		39.35	10.99	0	39.3		-10	55
1835		39.46	10.99	0	39.3		-10	55
1840		39.46	10.99	0	39.3		-10	55
1855		39.4	10.99	0	39.3		-10	55
1875		39.26	10.99	0	39.3		-10	55
1895		39.46	10.99	0	39.3		-10	55
1905		39.46	10.99	0	39.3		-10	55
1915		39.25	10.99	0	39.3		-10	55
1935		39.39	10.99	0	39.3		-10	55
1955		39.27	10.99	0	39.3		-10	55
1965		39.27	10.99	0	39.3		-10	55
1975		39.3	10.99	0	39.3		-10	55
1995		39.32	10.99	0	39.3		-10	55
2015		39.41	10.99	0	39.3		-10	55
2030		39.41	10.99	0	39.3		-10	55
2035		39.26	10.99	0	39.3		-10	55
2055		39.19	10.99	0	39.3		-10	55
2075		39.28	10.99	0	39.3		-10	55
2090		39.28	10.99	0	39.3		-10	55
2095		39.41	10.99	0	39.3		-10	55
2115		39.34	10.99	0	39.3		-10	55
2135		39.31	10.99	0	39.3		-10	55
2155		39.3	11.17	0	39.3		-10	55
2175		39.34	11.17	0	39.3		-10	55
2195		39.35	11.17	0	39.3		-10	55
2215		39.3	11.17	0	39.3		-10	55
2235		39.43	11.17	0	39.3		-10	55
2255		39.29	11.17	0	39.3		-10	55
2275		39.35	11.17	0	39.3		-10	55
2280		39.35	11.17	0	39.3		-10	55
2295		39.25	11.17	0	39.3		-10	55
2315		39.37	11.17	0	39.3		-10	55
2335		39.32	11.17	0	39.3		-10	55
2340		39.32	11.17	0	39.3		-10	55
2355		39.31	11.17	0	39.3		-10	55
2375		39.46	11.17	0	39.3		-10	55
2395		39.43	11.17	0	39.3		-10	55
2405		39.43	11.17	0	39.3		-10	55
2415		39.41	11.17	0	39.3		-10	55
2435		39.29	11.17	0	39.3		-10	55
2455		39.38	11.17	0	39.3		-10	55
2465		39.38	11.17	0	39.3		-10	55
2475		39.2	11.17	0	39.3		-10	55
2495		39.41	11.17	0	39.3		-10	55
2515		39.42	11.17	0	39.3		-10	55
2530		39.42	11.17	0	39.3		-10	55
2535		39.37	11.17	0	39.3		-10	55
2555		39.32	11.17	0	39.3		-10	55
2575		39.26	11.17	0	39.3		-10	55
2590		39.26	11.17	0	39.3		-10	55
2595		39.26	11.17	0	39.3		-10	55
2615		39.31	11.17	0	39.3		-10	55
2635		39.33	11.17	0	39.3		-10	55
2655		39.36	11.06	0	39.3		-10	55
2675		39.34	11.06	0	39.3		-10	55
2695		39.4	11.06	0	39.3		-10	55
2715		39.35	11.06	0	39.3		-10	55
2735		39.28	11.06	0	39.3		-10	55
2755		39.28	11.06	0	39.3		-10	55
2775		39.29	11.06	0	39.3		-10	55
2780		39.29	11.06	0	39.3		-10	55
2795		39.39	11.06	0	39.3		-10	55
2815		39.34	11.06	0	39.3		-10	55
2835		39.29	11.06	0	39.3		-10	55
2840		39.29	11.06	0	39.3		-10	55
2855		39.26	11.06	0	39.3		-10	55
2875		39.21	11.06	0	39.3		-10	55
2895		39.39	11.06	0	39.3		-10	55
2900		39.39	11.06	0	39.3		-10	55
2915		39.37	11.06	0	39.3		-10	55
2935		39.3	11.06	0	39.3		-10	55
2955		39.21	11.06	0	39.3		-10	55
2965		39.21	11.06	0	39.3		-10	55
2975		39.19	11.06	0	39.3		-10	55
2995		39.36	11.06	0	39.3		-10	55
3015		39.38	11.06	0	39.3		-10	55
3030		39.38	11.06	0	39.3		-10	55
3035		39.38	11.06	0	39.3		-10	55
3055		39.34	11.06	0	39.3		-10	55
3075		39.26	11.06	0	39.3		-10	55
3090		39.26	11.06	0	39.3		-10	55
3095		39.29	11.06	0	39.3		-10	55
3115		39.37	11.06	0	39.3		-10	55
3135		39.34	11.06	0	39.3		-10	55
3150		39.34	11.06	0	39.3		-10	55
3155		39.24	11.06	0	39.3		-10	55
3175		39.29	11.06	0	39.3		-10	55
3195		39.31	11.06	0	39.3		-10	55
3215		39.24	10.94	0	39.3		-10	55
3235		39.4	10.94	0	39.3		-10	55
3255		39.22	10.94	0	39.3		-10	55
3275		39.25	10.94	0	39.3		-10	55
3295		39.45	10.94	0	39.3		-10	55
3315		39.45	10.94	0	39.3		-10	55
3335		39.17	10.94	0	39.3		-10	55
3340		39.17	10.94	0	39.3		-10	55
3355		39.26	10.94	0	39.3		-10	55
3375		39.23	10.94	0	39.3		-10	55
3395		39.37	10.94	0	39.3		-10	55
3400		39.37	10.94	0	39.3		-10	55
3415		39.37	10.94	0	39.3		-10	55
3435		39.25	10.94	0	39.3		-10	55
3455		39.37	10.94	0	39.3		-10	55
3465		39.37	10.94	0	39.3		-10	55
3475		39.24	10.94	0	39.3		-10	55
3495		39.32	10.94	0	39.3		-10	55
3515		39.28	10.94	0	39.3		-10	55
3525		39.28	10.94	0	39.3		-10	55
3535		39.27	10.94	0	39.3		-10	55
3555		39.31	10.94	0	39.3		-10	55
3575		39.22	10.94	0	39.3		-10	55
3590		39.22	10.94	0	39.3		-10	55
3595		39.29	10.94	0	39.3		-10	55
3615		39.4	10.94	0	39.3		-10	55
3635		39.29	10.94	0	39.3		-10	55
3650		39.29	10.94	0	39.3		-10	55
3655		39.26	10.94	0	39.3		-10	55
3675		39.28	10.94	0	39.3		-10	55
3695		39.2	10.94	0	39.3		-10	55
3715		39.22	10.89	0	39.3		-10	55
3735		39.29	10.89	0	39.3		-10	55
3755		39.28	10.89	0	39.3		-10	55
3775		39.34	10.89	0	39.3		-10	55
3795		39.31	10.89	0	39.3		-10	55
3815		39.39	10.89	0	39.3		-10	55
3835		39.26	10.89	0	39.3		-10	55
3840		39.26	10.89	0	39.3		-10	55
3855		39.24	10.89	0	39.3		-10	55
3875		39.25	10.89	0	39.3		-10	55
3895		39.32	10.89	0	39.3		-10	55
3900		39.32	10.89	0	39.3		-10	55
3915		39.25	10.89	0	39.3		-10	55
3935		39.36	10.89	0	39.3		-10	55
3955		39.19	10.89	0	39.3		-10	55
3965		39.19	10.89	0	39.3		-10	55
3975		39.21	10.89	0	39.3		-10	55
3995		39.27	10.89	0	39.3		-10	55
4015		39.29	10.89	0	39.3		-10	55
4025		39.29	10.89	0	39.3		-10	55
4035		39.29	10.89	0	39.3		-10	55
4055		39.2	10.89	0	39.3		-10	55
4075		39.37	10.89	0	39.3		-10	55
4090		39.37	10.89	0	39.3		-10	55
4095		39.39	10.89	0	39.3		-10	55
4115		39.33	10.89	0	39.3		-10	55
4135		39.33	10.89	0	39.3		-10	55
4150		39.33	10.89	0	39.3		-10	55
4155		39.36	10.89	0	39.3		-10	55
4175		39.34	10.89	0	39.3		-10	55
4195		39.31	10.89	0	39.3		-10	55
4215		39.3	11.06	0	39.3		-10	55
4235		39.31	11.06	0	39.3		-10	55
4255		39.22	11.06	0	39.3		-10	55
4275		39.27	11.06	0	39.3		-10	55
4295		39.41	11.06	0	39.3		-10	55
4315		39.33	11.06	0	39.3		-10	55
4335		39.28	11.06	0	39.3		-10	55
4340		39.28	11.06	0	39.3		-10	55
4355		39.42	11.06	0	39.3		-10	55
4375		39.31	11.06	0	39.3		-10	55
4395		39.38	11.06	0	39.3		-10	55
4400		39.38	11.06	0	39.3		-10	55
4415		39.23	11.06	0	39.3		-10	55
4435		39.27	11.06	0	39.3		-10	55
4455		39.37	11.06	0	39.3		-10	55
4460		39.37	11.06	0	39.3		-10	55
4475		39.27	11.06	0	39.3		-10	55
4495		39.34	11.06	0	39.3		-10	55
4515		39.29	11.06	0	39.3		-10	55
4525		39.29	11.06	0	39.3		-10	55
4535		39.37	11.06	0	39.3		-10	55
4555		39.24	11.06	0	39.3		-10	55
4575		39.38	11.06	0	39.3		-10	55
4585		39.38	11.06	0	39.3		-10	55
4595		39.36	11.06	0	39.3		-10	55
4615		39.22	11.06	0	39.3		-10	55
4635		39.32	11.06	0	39.3		-10	55
4650		39.32	11.06	0	39.3		-10	55
4655		39.31	11.06	0	39.3		-10	55
4675		39.35	11.06	0	39.3		-10	55
4695		39.34	11.06	0	39.3		-10	55
4710		39.34	11.06	0	39.3		-10	55
4715		39.31	11.06	0	39.3		-10	55
4735		39.32	11.06	0	39.3		-10	55
4755		39.35	11.06	0	39.3		-10	55
4775		39.34	11.11	0	39.3		-10	55
4795		39.42	11.11	0	39.3		-10	55
4815		39.33	11.11	0	39.3		-10	55
4835		39.26	11.11	0	39.3		-10	55
4855		39.29	11.11	0	39.3		-10	55
4875		39.31	11.11	0	39.3		-10	55
4895		39.45	11.11	0	39.3		-10	55
4900		39.45	11.11	0	39.3		-10	55
4915		39.24	11.11	0	39.3		-10	55
4935		39.37	11.11	0	39.3		-10	55
4955		39.36	11.11	0	39.3		-10	55
4960		39.36	11.11	0	39.3		-10	55
4975		39.3	11.11	0	39.3		-10	55
4995		39.13	11.11	0	39.3		-10	55
5015		39.26	11.11	0	39.3		-10	55
5025		39.26	11.11	0	39.3		-10	55
5035		39.29	11.11	0	39.3		-10	55
5055		39.26	11.11	0	39.3		-10	55
5075		39.23	11.11	0	39.3		-10	55
5085		39.23	11.11	0	39.3		-10	55
5095		39.24	11.11	0	39.3		-10	55
5115		39.3	11.11	0	39.3		-10	55
5135		39.24	11.11	0	39.3		-10	55
5150		39.24	11.11	0	39.3		-10	55
5155		39.33	11.11	0	39.3		-10	55
5175		39.33	11.11	0	39.3		-10	55
5195		39.5	11.11	0	39.3		-10	55
5210		39.5	11.11	0	39.3		-10	55
5215		39.37	11.11	0	39.3		-10	55
5235		39.42	11.11	0	39.3		-10	55
5255		39.5	11.11	0	39.3		-10	55
5275		39.57	10.86	0	39.3		-10	55
5295		39.53	10.86	0	39.3		-10	55
5315		39.62	10.86	0	39.3		-10	55
5335		39.8	10.86	0	39.3		-10	55
5355		39.8	10.86	0	39.3		-10	55
5375		40.08	10.86	0	39.3		-10	55
5395		40.18	10.86	0	39.3		-10	55
5400		40.18	10.86	0	39.3		-10	55
5415		40.39	10.86	0	39.3		-10	55
5435		40.47	10.86	0	39.3		-10	55
5455		40.66	10.86	0	39.3		-10	55
5460		40.66	10.86	0	39.3		-10	55
5475		40.73	10.86	0	39.3		-10	55
5495		40.92	10.86	0	39.3		-10	55
5515		41.17	10.86	0	39.3		-10	55
5525		41.17	10.86	0	39.3		-10	55
5535		41.29	10.86	0	39.3		-10	55
5555		41.26	10.86	0	39.3		-10	55
5575		41.59	10.86	0	39.3		-10	55
5585		41.59	10.86	0	39.3		-10	55
5595		41.94	10.86	0	39.3		-10	55
5615		42.03	10.86	0	39.3		-10	55
5635		42.17	10.86	0	39.3		-10	55
5650		42.17	10.86	0	39.3		-10	55
5655		42.24	10.86	0	39.3		-10	55
5675		42.43	10.86	0	39.3		-10	55
5695		42.82	10.86	0	39.3		-10	55
5710		42.82	10.86	0	39.3		-10	55
5715		43.12	10.86	0	39.3		-10	55
5735		43.07	10.86	0	39.3		-10	55
5755		43.12	10.86	0	39.3		-10	55
5770		43.12	10.86	0	39.3		-10	55
5775		43.41	10.86	0	39.3		-10	55
5795		43.62	10.86	0	39.3		-10	55
5815		43.78	10.86	0	39.3		-10	55
5835		43.82	10.88	0	39.3		-10	55
5855		44.02	10.88	0	39.3		-10	55
5875		44.22	10.88	0	39.3		-10	55
5895		44.29	10.88	0	39.3		-10	55
5915		44.67	10.88	0	39.3		-10	55
5935		44.73	10.88	0	39.3		-10	55
5955		44.78	10.88	0	39.3		-10	55
5960		44.78	10.88	0	39.3		-10	55
5975		45	10.88	0	39.3		-10	55
5995		45.26	10.88	0	39.3		-10	55
6015		45.34	10.88	0	39.3		-10	55
6020		45.34	10.88	0	39.3		-10	55
6035		45.58	10.88	0	39.3		-10	55
6055		45.78	10.88	0	39.3		-10	55
6075		46.06	10.88	0	39.3		-10	55
6085		46.06	10.88	0	39.3		-10	55
6095		46.12	10.88	0	39.3		-10	55
6115		46.18	10.88	0	39.3		-10	55
6135		46.18	10.88	0	39.3		-10	55
6145		46.18	10.88	0	39.3		-10	55
6155		46.51	10.88	0	39.3		-10	55
6175		46.7	10.88	0	39.3		-10	55
6195		46.96	10.88	0	39.3		-10	55
6210		46.96	10.88	0	39.3		-10	55
6215		46.98	10.88	0	39.3		-10	55
6235		46.96	10.88	0	39.3		-10	55
6255		47.31	10.88	0	39.3		-10	55
6270		47.31	10.88	0	39.3		-10	55
6275		47.53	10.88	0	39.3		-10	55
6295		47.48	10.88	0	39.3		-10	55
6315		47.6	10.88	0	39.3		-10	55
6335		47.86	10.83	0	39.3		-10	55
6355		47.96	10.83	0	39.3		-10	55
6375		48.08	10.83	0	39.3		-10	55
6395		48.18	10.83	0	39.3		-10	55
6415		48.27	10.83	0	39.3		-10	55
6435		48.31	10.83	0	39.3		-10	55
6455		48.41	10.83	0	39.3		-10	55
6460		48.41	10.83	0	39.3		-10	55
6475		48.67	10.83	0	39.3		-10	55
6495		48.67	10.83	0	39.3		-10	55
6515		48.76	10.83	0	39.3		-10	55
6520		48.76	10.83	0	39.3		-10	55
6535		49	10.83	0	39.3		-10	55
6555		49.02	10.83	0	39.3		-10	55
6575		49.2	10.83	0	39.3		-10	55
6585		49.2	10.83	0	39.3		-10	55
6595		49.25	10.83	0	39.3		-10	55
6615		49.33	10.83	0	39.3		-10	55
6635		49.35	10.83	0	39.3		-10	55
6645		49.35	10.83	0	39.3		-10	55
6655		49.37	10.83	0	39.3		-10	55
6675		49.35	10.83	0	39.3		-10	55
6695		49.43	10.83	0	39.3		-10	55
6710		49.43	10.83	0	39.3		-10	55
6715		49.46	10.83	0	39.3		-10	55
6735		49.22	10.83	0	39.3		-10	55
6755		49.35	10.83	0	39.3		-10	55
6770		49.35	10.83	0	39.3		-10	55
6775		49.48	10.83	0	39.3		-10	55
6795		49.46	10.83	0	39.3		-10	55
6815		49.22	10.83	0	39.3		-10	55
6835		49.11	10.94	0	39.3		-10	55
6855		49.02	10.94	0	39.3		-10	55
6875		48.86	10.94	0	39.3		-10	55
6895		48.76	10.94	0	39.3		-10	55
6915		48.68	10.94	0	39.3		-10	55
6935		48.3	10.94	0	39.3		-10	55
6955		48.11	10.94	0	39.3		-10	55
6960		48.11	10.94	0	39.3		-10	55
6975		48.17	10.94	0	39.3		-10	55
6995		47.93	10.94	0	39.3		-10	55
7015		47.38	10.94	0	39.3		-10	55
7020		47.38	10.94	0	39.3		-10	55
7035		47.51	10.94	0	39.3		-10	55
7055		47.08	10.94	0	39.3		-10	55
7075		46.72	10.94	0	39.3		-10	55
7085		46.72	10.94	0	39.3		-10	55
7095		46.67	10.94	0	39.3		-10	55
7115		46.33	10.94	0	39.3		-10	55
7135		46.03	10.94	0	39.3		-10	55
7145		46.03	10.94	0	39.3		-10	55
7155		45.89	10.94	0	39.3		-10	55
7175		45.79	10.94	0	39.3		-10	55
7195		45.54	10.94	0	39.3		-10	55
7205		45.54	10.94	0	39.3		-10	55
7215		45.43	10.94	0	39.3		-10	55
7235		44.93	10.94	0	39.3		-10	55
7255		44.75	10.94	0	39.3		-10	55
7270		44.75	10.94	0	39.3		-10	55
7275		44.61	10.94	0	39.3		-10	55
7295		44.53	10.94	0	39.3		-10	55
7315		44.09	10.94	0	39.3		-10	55
7335		44.07	10.98	0	39.3		-10	55
7355		43.81	10.98	0	39.3		-10	55
7375		43.7	10.98	0	39.3		-10	55
7395		43.6	10.98	0	39.3		-10	55
7415		43.43	10.98	0	39.3		-10	55
7435		43.15	10.98	0	39.3		-10	55
7455		42.96	10.98	0	39.3		-10	55
7475		42.89	10.98	0	39.3		-10	55
7495		42.58	10.98	0	39.3		-10	55
7515		42.42	10.98	0	39.3		-10	55
7520		42.42	10.98	0	39.3		-10	55
7535		42.31	10.98	0	39.3		-10	55
7555		42.06	10.98	0	39.3		-10	55
7575		41.97	10.98	0	39.3		-10	55
7580		41.97	10.98	0	39.3		-10	55
7595		41.96	10.98	0	39.3		-10	55
7615		41.68	10.98	0	39.3		-10	55
7635		41.56	10.98	0	39.3		-10	55
7645		41.56	10.98	0	39.3		-10	55
7655		41.32	10.98	0	39.3		-10	55
7675		41.17	10.98	0	39.3		-10	55
7695		41.02	10.98	0	39.3		-10	55
7705		41.02	10.98	0	39.3		-10	55
7715		40.87	10.98	0	39.3		-10	55
7735		40.7	10.98	0	39.3		-10	55
7755		40.48	10.98	0	39.3		-10	55
7770		40.48	10.98	0	39.3		-10	55
7775		40.51	10.98	0	39.3		-10	55
7795		40.47	10.98	0	39.3		-10	55
7815		40.15	10.98	0	39.3		-10	55
7830		40.15	10.98	0	39.3		-10	55
7835		40.13	10.98	0	39.3		-10	55
7855		40.02	10.98	0	39.3		-10	55
7875		40.09	10.98	0	39.3		-10	55
7895		40	10.89	0	39.3		-10	55
7915		39.77	10.89	0	39.3		-10	55
7935		39.69	10.89	0	39.3		-10	55
7955		39.63	10.89	0	39.3		-10	55
7975		39.45	10.89	0	39.3		-10	55
7995		39.64	10.89	0	39.3		-10	55
8015		39.55	10.89	0	39.3		-10	55
8020		39.55	10.89	0	39.3		-10	55
8035		39.38	10.89	0	39.3		-10	55
8055		39.36	10.89	0	39.3		-10	55
8075		39.48	10.89	0	39.3		-10	55
8080		39.48	10.89	0	39.3		-10	55
8095		39.45	10.89	0	39.3		-10	55
8115		39.34	10.89	0	39.3		-10	55
8135		39.47	10.89	0	39.3		-10	55
8145		39.47	10.89	0	39.3		-10	55
8155		39.44	10.89	0	39.3		-10	55
8175		39.37	10.89	0	39.3		-10	55
8195		39.54	10.89	0	39.3		-10	55
8205		39.54	10.89	0	39.3		-10	55
8215		39.61	10.89	0	39.3		-10	55
8235		39.51	10.89	0	39.3		-10	55
8255		39.63	10.89	0	39.3		-10	55
8270		39.63	10.89	0	39.3		-10	55
8275		39.69	10.89	0	39.3		-10	55
8295		39.64	10.89	0	39.3		-10	55
8315		39.89	10.89	0	39.3		-10	55
8330		39.89	10.89	0	39.3		-10	55
8335		39.88	10.89	0	39.3		-10	55
8355		40.11	10.89	0	39.3		-10	55
8375		40.08	10.89	0	39.3		-10	55
8395		40.32	10.93	0	39.3		-10	55
8415		40.41	10.93	0	39.3		-10	55
8435		40.59	10.93	0	39.3		-10	55
8455		40.72	10.93	0	39.3		-10	55
8475		40.85	10.93	0	39.3		-10	55
8495		41.01	10.93	0	39.3		-10	55
8515		41.21	10.93	0	39.3		-10	55
8520		41.21	10.93	0	39.3		-10	55
8535		41.39	10.93	0	39.3		-10	55
8555		41.58	10.93	0	39.3		-10	55
8575		41.74	10.93	0	39.3		-10	55
8580		41.74	10.93	0	39.3		-10	55
8595		41.94	10.93	0	39.3		-10	55
8615		42.17	10.93	0	39.3		-10	55
8635		42.29	10.93	0	39.3		-10	55
8645		42.29	10.93	0	39.3		-10	55
8655		42.67	10.93	0	39.3		-10	55
8675		42.77	10.93	0	39.3		-10	55
8695		42.97	10.93	0	39.3		-10	55
8705		42.97	10.93	0	39.3		-10	55
8715		43.19	10.93	0	39.3		-10	55
8735		43.39	10.93	0	39.3		-10	55
8755		43.44	10.93	0	39.3		-10	55
8765		43.44	10.93	0	39.3		-10	55
8775		43.85	10.93	0	39.3		-10	55
8795		43.9	10.93	0	39.3		-10	55
8815		44	10.93	0	39.3		-10	55
8830		44	10.93	0	39.3		-10	55
8835		44.37	10.93	0	39.3		-10	55
8855		44.37	10.93	0	39.3		-10	55
8875		44.61	10.93	0	39.3		-10	55
8890		44.61	10.93	0	39.3		-10	55
8895		44.85	10.93	0	39.3		-10	55
8915		45.09	10.93	0	39.3		-10	55
8935		45.3	10.93	0	39.3		-10	55
8955		45.42	10.91	0	39.3		-10	55
8975		45.79	10.91	0	39.3		-10	55
8995		45.94	10.91	0	39.3		-10	55
9015		45.93	10.91	0	39.3		-10	55
9035		46.07	10.91	0	39.3		-10	55
9055		46.37	10.91	0	39.3		-10	55
9075		46.48	10.91	0	39.3		-10	55
9080		46.48	10.91	0	39.3		-10	55
9095		46.72	10.91	0	39.3		-10	55
9115		47.07	10.91	0	39.3		-10	55
9135		46.97	10.91	0	39.3		-10	55
9140		46.97	10.91	0	39.3		-10	55
9155		47.28	10.91	0	39.3		-10	55
9175		47.45	10.91	0	39.3		-10	55
9195		47.56	10.91	0	39.3		-10	55
9205		47.56	10.91	0	39.3		-10	55
9215		47.78	10.91	0	39.3		-10	55
9235		47.88	10.91	0	39.3		-10	55
9255		47.99	10.91	0	39.3		-10	55
9265		47.99	10.91	0	39.3		-10	55
9275		48.09	10.91	0	39.3		-10	55
9295		48.32	10.91	0	39.3		-10	55
9315		48.37	10.91	0	39.3		-10	55
9330		48.37	10.91	0	39.3		-10	55
9335		48.66	10.91	0	39.3		-10	55
9355		48.79	10.91	0	39.3		-10	55
9375		48.8	10.91	0	39.3		-10	55
9390		48.8	10.91	0	39.3		-10	55
9395		48.99	10.91	0	39.3		-10	55
9415		49.01	10.91	0	39.3		-10	55
9435		49.19	10.91	0	39.3		-10	55
9455		49.25	11.07	0	39.3		-10	55
9475		49.16	11.07	0	39.3		-10	55
9495		49.5	11.07	0	39.3		-10	55
9515		49.39	11.07	0	39.3		-10	55
9535		49.47	11.07	0	39.3		-10	55
9555		49.51	11.07	0	39.3		-10	55
9575		49.57	11.07	0	39.3		-10	55
9580		49.57	11.07	0	39.3		-10	55
9595		49.6	11.07	0	39.3		-10	55
9615		49.52	11.07	0	39.3		-10	55
9635		49.24	11.07	0	39.3		-10	55
9640		49.24	11.07	0	39.3		-10	55
9655		49.6	11.07	0	39.3		-10	55
9675		49.37	11.07	0	39.3		-10	55
9695		49.17	11.07	0	39.3		-10	55
9705		49.17	11.07	0	39.3		-10	55
9715		49.37	11.07	0	39.3		-10	55
9735		49.03	11.07	0	39.3		-10	55
9755		48.86	11.07	0	39.3		-10	55
9765		48.86	11.07	0	39.3		-10	55
9775		48.66	11.07	0	39.3		-10	55
9795		48.7	11.07	0	39.3		-10	55
9815		48.37	11.07	0	39.3		-10	55
9830		48.37	11.07	0	39.3		-10	55
9835		48.18	11.07	0	39.3		-10	55
9855		47.83	11.07	0	39.3		-10	55
9875		47.82	11.07	0	39.3		-10	55
9890		47.82	11.07	0	39.3		-10	55
9895		47.46	11.07	0	39.3		-10	55
9915		47.37	11.07	0	39.3		-10	55
9935		47.02	11.07	0	39.3		-10	55
9955		46.7	10.94	0	39.3		-10	55
9975		46.54	10.94	0	39.3		-10	55
9995		46.35	10.94	0	39.3		-10	55
10015		46.13	10.94	0	39.3		-10	55
10035		45.88	10.94	0	39.3		-10	55
10055		45.56	10.94	0	39.3		-10	55
10075		45.37	10.94	0	39.3		-10	55
10095		45.22	10.94	0	39.3		-10	55
10115		44.92	10.94	0	39.3		-10	55
10135		44.81	10.94	0	39.3		-10	55
10140		44.81	10.94	0	39.3		-10	55
10155		44.48	10.94	0	39.3		-10	55
10175		44.4	10.94	0	39.3		-10	55
10195		44.17	10.94	0	39.3		-10	55
10200		44.17	10.94	0	39.3		-10	55
10215		44.03	10.94	0	39.3		-10	55
10235		43.76	10.94	0	39.3		-10	55
10255		43.61	10.94	0	39.3		-10	55
10265		43.61	10.94	0	39.3		-10	55
10275		43.52	10.94	0	39.3		-10	55
10295		43.18	10.94	0	39.3		-10	55
10315		43.13	10.94	0	39.3		-10	55
10325		43.13	10.94	0	39.3		-10	55
10335		42.9	10.94	0	39.3		-10	55
10355		42.88	10.94	0	39.3		-10	55
10375		42.53	10.94	0	39.3		-10	55
10390		42.53	10.94	0	39.3		-10	55
10395		42.53	10.94	0	39.3		-10	55
10415		42.37	10.94	0	39.3		-10	55
10435		42.11	10.94	0	39.3		-10	55
10450		42.11	10.94	0	39.3		-10	55
10455		41.91	10.94	0	39.3		-10	55
10475		41.77	10.94	0	39.3		-10	55
10495		41.61	10.94	0	39.3		-10	55
10515		41.44	11.01	0	39.3		-10	55
10535		41.15	11.01	0	39.3		-10	55
10555		41.2	11.01	0	39.3		-10	55
10575		41.03	11.01	0	39.3		-10	55
10595		40.82	11.01	0	39.3		-10	55
10615		40.72	11.01	0	39.3		-10	55
10635		40.59	11.01	0	39.3		-10	55
10640		40.59	11.01	0	39.3		-10	55
10655		40.46	11.01	0	39.3		-10	55
10675		40.28	11.01	0	39.3		-10	55
10695		40.26	11.01	0	39.3		-10	55
10700		40.26	11.01	0	39.3		-10	55
10715		39.99	11.01	0	39.3		-10	55
10735		40.14	11.01	0	39.3		-10	55
10755		39.96	11.01	0	39.3		-10	55
10765		39.96	11.01	0	39.3		-10	55
10775		39.84	11.01	0	39.3		-10	55
10795		39.86	11.01	0	39.3		-10	55
10815		39.65	11.01	0	39.3		-10	55
10825		39.65	11.01	0	39.3		-10	55
10835		39.66	11.01	0	39.3		-10	55
10855		39.64	11.01	0	39.3		-10	55
10875		39.61	11.01	0	39.3		-10	55
10890		39.61	11.01	0	39.3		-10	55
10895		39.67	11.01	0	39.3		-10	55
10915		39.54	11.01	0	39.3		-10	55
10935		39.51	11.01	0	39.3		-10	55
10950		39.51	11.01	0	39.3		-10	55
10955		39.35	11.01	0	39.3		-10	55
10975		39.53	11.01	0	39.3		-10	55
10995		39.4	11.01	0	39.3		-10	55
11015		39.51	10.93	0	39.3		-10	55
11035		39.5	10.93	0	39.3		-10	55
11055		39.41	10.93	0	39.3		-10	55
11075		39.39	10.93	0	39.3		-10	55
11095		39.57	10.93	0	39.3		-10	55
11115		39.42	10.93	0	39.3		-10	55
11135		39.65	10.93	0	39.3		-10	55
11140		39.65	10.93	0	39.3		-10	55
11155		39.74	10.93	0	39.3		-10	55
11175		39.66	10.93	0	39.3		-10	55
11195		39.79	10.93	0	39.3		-10	55
11200		39.79	10.93	0	39.3		-10	55
11215		39.9	10.93	0	39.3		-10	55
11235		39.81	10.93	0	39.3		-10	55
11255		39.95	10.93	0	39.3		-10	55
11265		39.95	10.93	0	39.3		-10	55
11275		40.05	10.93	0	39.3		-10	55
11295		40.24	10.93	0	39.3		-10	55
11315		40.29	10.93	0	39.3		-10	55
11325		40.29	10.93	0	39.3		-10	55
11335		40.38	10.93	0	39.3		-10	55
11355		40.5	10.93	0	39.3		-10	55
11375		40.63	10.93	0	39.3		-10	55
11385		40.63	10.93	0	39.3		-10	55
11395		40.83	10.93	0	39.3		-10	55
11415		41.07	10.93	0	39.3		-10	55
11435		41.16	10.93	0	39.3		-10	55
11450		41.16	10.93	0	39.3		-10	55
11455		41.32	10.93	0	39.3		-10	55
11475		41.53	10.93	0	39.3		-10	55
11495		41.74	10.93	0	39.3		-10	55
11510		41.74	10.93	0	39.3		-10	55
11515		41.93	10.93	0	39.3		-10	55
11535		42.17	10.93	0	39.3		-10	55
11555		42.34	10.93	0	39.3		-10	55
11575		42.44	10.89	0	39.3		-10	55
11595		42.63	10.89	0	39.3		-10	55
11615		42.92	10.89	0	39.3		-10	55
11635		43.01	10.89	0	39.3		-10	55
11655		43.37	10.89	0	39.3		-10	55
11675		43.6	10.89	0	39.3		-10	55
11695		43.72	10.89	0	39.3		-10	55
11700		43.72	10.89	0	39.3		-10	55
11715		43.91	10.89	0	39.3		-10	55
11735		44.06	10.89	0	39.3		-10	55
11755		44.18	10.89	0	39.3		-10	55
11760		44.18	10.89	0	39.3		-10	55
11775		44.47	10.89	0	39.3		-10	55
11795		44.63	10.89	0	39.3		-10	55
11815		44.94	10.89	0	39.3		-10	55
11825		44.94	10.89	0	39.3		-10	55
11835		44.98	10.89	0	39.3		-10	55
11855		45.16	10.89	0	39.3		-10	55
11875		45.41	10.89	0	39.3		-10	55
11885		45.41	10.89	0	39.3		-10	55
11895		45.67	10.89	0	39.3		-10	55
11915		45.78	10.89	0	39.3		-10	55
11935		45.88	10.89	0	39.3		-10	55
11950		45.88	10.89	0	39.3		-10	55
11955		46.33	10.89	0	39.3		-10	55
11975		46.31	10.89	0	39.3		-10	55
11995		46.57	10.89	0	39.3		-10	55
12010		46.57	10.89	0	39.3		-10	55
12015		46.71	10.89	0	39.3		-10	55
12035		46.79	10.89	0	39.3		-10	55
12055		47.01	10.89	0	39.3		-10	55
12075		47.16	10.84	0	39.3		-10	55
12095		47.44	10.84	0	39.3		-10	55
12115		47.57	10.84	0	39.3		-10	55
12135		47.79	10.84	0	39.3		-10	55
12155		47.81	10.84	0	39.3		-10	55
12175		47.99	10.84	0	39.3		-10	55
12195		48.28	10.84	0	39.3		-10	55
12200		48.28	10.84	0	39.3		-10	55
12215		48.4	10.84	0	39.3		-10	55
12235		48.43	10.84	0	39.3		-10	55
12255		48.53	10.84	0	39.3		-10	55
12260		48.53	10.84	0	39.3		-10	55
12275		48.85	10.84	0	39.3		-10	55
12295		48.89	10.84	0	39.3		-10	55
12315		48.95	10.84	0	39.3		-10	55
12325		48.95	10.84	0	39.3		-10	55
12335		49.04	10.84	0	39.3		-10	55
12355		49.2	10.84	0	39.3		-10	55
12375		48.9	10.84	0	39.3		-10	55
12385		48.9	10.84	0	39.3		-10	55
12395		49.35	10.84	0	39.3		-10	55
12415		49.33	10.84	0	39.3		-10	55
12435		49.42	10.84	0	39.3		-10	55
12450		49.42	10.84	0	39.3		-10	55
12455		49.31	10.84	0	39.3		-10	55
12475		49.36	10.84	0	39.3		-10	55
12495		49.43	10.84	0	39.3		-10	55
12510		49.43	10.84	0	39.3		-10	55
12515		49.52	10.84	0	39.3		-10	55
12535		49.43	10.84	0	39.3		-10	55
12555		49.51	10.84	0	39.3		-10	55
12575		49.15	11.06	0	39.3		-10	55
12595		49.21	11.06	0	39.3		-10	55
12615		49.25	11.06	0	39.3		-10	55
12635		49.07	11.06	0	39.3		-10	55
12655		48.84	11.06	0	39.3		-10	55
12675		48.94	11.06	0	39.3		-10	55
12695		48.61	11.06	0	39.3		-10	55
12715		48.45	11.06	0	39.3		-10	55
12735		48.23	11.06	0	39.3		-10	55
12755		48.05	11.06	0	39.3		-10	55
12760		48.05	11.06	0	39.3		-10	55
12775		47.75	11.06	0	39.3		-10	55
12795		47.62	11.06	0	39.3		-10	55
12815		47.46	11.06	0	39.3		-10	55
12820		47.46	11.06	0	39.3		-10	55
12835		47.26	11.06	0	39.3		-10	55
12855		46.84	11.06	0	39.3		-10	55
12875		46.49	11.06	0	39.3		-10	55
12885		46.49	11.06	0	39.3		-10	55
12895		46.34	11.06	0	39.3		-10	55
12915		46.05	11.06	0	39.3		-10	55
12935		45.97	11.06	0	39.3		-10	55
12950		45.97	11.06	0	39.3		-10	55
12955		45.86	11.06	0	39.3		-10	55
12975		45.34	11.06	0	39.3		-10	55
12995		45.16	11.06	0	39.3		-10	55
13010		45.16	11.06	0	39.3		-10	55
13015		44.91	11.06	0	39.3		-10	55
13035		44.82	11.06	0	39.3		-10	55
13055		44.64	11.06	0	39.3		-10	55
13075		44.54	11.09	0	39.3		-10	55
13095		44.33	11.09	0	39.3		-10	55
13115		44.03	11.09	0	39.3		-10	55
13135		43.84	11.09	0	39.3		-10	55
13155		43.85	11.09	0	39.3		-10	55
13175		43.5	11.09	0	39.3		-10	55
13195		43.39	11.09	0	39.3		-10	55
13215		43.18	11.09	0	39.3		-10	55
13235		42.98	11.09	0	39.3		-10	55
13255		42.95	11.09	0	39.3		-10	55
13260		42.95	11.09	0	39.3		-10	55
13275		42.81	11.09	0	39.3		-10	55
13295		42.54	11.09	0	39.3		-10	55
13315		42.52	11.09	0	39.3		-10	55
13320		42.52	11.09	0	39.3		-10	55
13335		42.33	11.09	0	39.3		-10	55
13355		41.95	11.09	0	39.3		-10	55
13375		41.87	11.09	0	39.3		-10	55
13385		41.87	11.09	0	39.3		-10	55
13395		41.8	11.09	0	39.3		-10	55
13415		41.52	11.09	0	39.3		-10	55
13435		41.42	11.09	0	39.3		-10	55
13445		41.42	11.09	0	39.3		-10	55
13455		41.13	11.09	0	39.3		-10	55
13475		41.07	11.09	0	39.3		-10	55
13495		40.85	11.09	0	39.3		-10	55
13510		40.85	11.09	0	39.3		-10	55
13515		40.68	11.09	0	39.3		-10	55
13535		40.59	11.09	0	39.3		-10	55
13555		40.55	11.09	0	39.3		-10	55
13570		40.55	11.09	0	39.3		-10	55
13575		40.38	11.09	0	39.3		-10	55
13595		40.26	11.09	0	39.3		-10	55
13615		40.11	11.09	0	39.3		-10	55
13635		40.07	11.02	0	39.3		-10	55
13655		39.92	11.02	0	39.3		-10	55
13675		39.89	11.02	0	39.3		-10	55
13695		39.98	11.02	0	39.3		-10	55
13715		39.78	11.02	0	39.3		-10	55
13735		39.53	11.02	0	39.3		-10	55
13755		39.54	11.02	0	39.3		-10	55
13760		39.54	11.02	0	39.3		-10	55
13775		39.66	11.02	0	39.3		-10	55
13795		39.5	11.02	0	39.3		-10	55
13815		39.54	11.02	0	39.3		-10	55
13820		39.54	11.02	0	39.3		-10	55
13835		39.57	11.02	0	39.3		-10	55
13855		39.51	11.02	0	39.3		-10	55
13875		39.25	11.02	0	39.3		-10	55
13885		39.25	11.02	0	39.3		-10	55
13895		39.5	11.02	0	39.3		-10	55
13915		39.48	11.02	0	39.3		-10	55
13935		39.4	11.02	0	39.3		-10	55
13945		39.4	11.02	0	39.3		-10	55
13955		39.48	11.02	0	39.3		-10	55
13975		39.41	11.02	0	39.3		-10	55
13995		39.31	11.02	0	39.3		-10	55
14005		39.31	11.02	0	39.3		-10	55
14015		39.42	11.02	0	39.3		-10	55
14035		39.59	11.02	0	39.3		-10	55
14055		39.43	11.02	0	39.3		-10	55
14070		39.43	11.02	0	39.3		-10	55
14075		39.48	11.02	0	39.3		-10	55
14095		39.65	11.02	0	39.3		-10	55
14115		39.8	11.02	0	39.3		-10	55
14135		39.72	11.17	0	39.3		-10	55
14155		39.79	11.17	0	39.3		-10	55
14175		39.87	11.17	0	39.3		-10	55
14195		40.06	11.17	0	39.3		-10	55
14215		40.16	11.17	0	39.3		-10	55
14235		40.15	11.17	0	39.3		-10	55
14255		40.22	11.17	0	39.3		-10	55
14260		40.22	11.17	0	39.3		-10	55
14275		40.52	11.17	0	39.3		-10	55
14295		40.7	11.17	0	39.3		-10	55
14315		40.77	11.17	0	39.3		-10	55
14320		40.77	11.17	0	39.3		-10	55
14335		40.94	11.17	0	39.3		-10	55
14355		41.12	11.17	0	39.3		-10	55
14375		41.35	11.17	0	39.3		-10	55
14380		41.35	11.17	0	39.3		-10	55
14395		41.44	11.17	0	39.3		-10	55
14415		41.59	11.17	0	39.3		-10	55
14435		41.92	11.17	0	39.3		-10	55
14445		41.92	11.17	0	39.3		-10	55
14455		42.11	11.17	0	39.3		-10	55
14475		42.17	11.17	0	39.3		-10	55
14495		42.51	11.17	0	39.3		-10	55
14505		42.51	11.17	0	39.3		-10	55
14515		42.69	11.17	0	39.3		-10	55
14535		43.07	11.17	0	39.3		-10	55
14555		43.05	11.17	0	39.3		-10	55
14570		43.05	11.17	0	39.3		-10	55
14575		43.5	11.17	0	39.3		-10	55
14595		43.61	11.17	0	39.3		-10	55
14615		43.67	11.17	0	39.3		-10	55
14630		43.67	11.17	0	39.3		-10	55
14635		43.85	11.17	0	39.3		-10	55
14655		44.15	11.17	0	39.3		-10	55
14675		44.27	11.17	0	39.3		-10	55
14695		44.44	11.16	0	39.3		-10	55
14715		44.76	11.16	0	39.3		-10	55
14735		45.09	11.16	0	39.3		-10	55
14755		45.12	11.16	0	39.3		-10	55
14775		45.22	11.16	0	39.3		-10	55
14795		45.58	11.16	0	39.3		-10	55
14815		45.67	11.16	0	39.3		-10	55
14820		45.67	11.16	0	39.3		-10	55
14835		45.87	11.16	0	39.3		-10	55
14855		46.07	11.16	0	39.3		-10	55
14875		46.18	11.16	0	39.3		-10	55
14880		46.18	11.16	0	39.3		-10	55
14895		46.35	11.16	0	39.3		-10	55
14915		46.64	11.16	0	39.3		-10	55
14935		46.74	11.16	0	39.3		-10	55
14945		46.74	11.16	0	39.3		-10	55
14955		46.91	11.16	0	39.3		-10	55
14975		47.14	11.16	0	39.3		-10	55
14995		47.33	11.16	0	39.3		-10	55
15005		47.33	11.16	0	39.3		-10	55
15015		47.47	11.16	0	39.3		-10	55
15035		47.68	11.16	0	39.3		-10	55
15055		47.81	11.16	0	39.3		-10	55
15070		47.81	11.16	0	39.3		-10	55
15075		47.74	11.16	0	39.3		-10	55
15095		48.17	11.16	0	39.3		-10	55
15115		48.44	11.16	0	39.3		-10	55
15130		48.44	11.16	0	39.3		-10	55
15135		48.46	11.16	0	39.3		-10	55
15155		48.42	11.16	0	39.3		-10	55
15175		48.62	11.16	0	39.3		-10	55
15195		48.86	11.36	0	39.3		-10	55
15215		48.9	11.36	0	39.3		-10	55
15235		48.92	11.36	0	39.3		-10	55
15255		49.04	11.36	0	39.3		-10	55
15275		49.24	11.36	0	39.3		-10	55
15295		49.11	11.36	0	39.3		-10	55
15315		49.2	11.36	0	39.3		-10	55
15335		49.2	11.36	0	39.3		-10	55
15355		49.44	11.36	0	39.3		-10	55
15375		49.26	11.36	0	39.3		-10	55
15380		49.26	11.36	0	39.3		-10	55
15395		49.33	11.36	0	39.3		-10	55
15415		49.47	11.36	0	39.3		-10	55
15435		49.26	11.36	0	39.3		-10	55
15445		49.26	11.36	0	39.3		-10	55
15455		49.39	11.36	0	39.3		-10	55
15475		49.21	11.36	0	39.3		-10	55
15495		49.38	11.36	0	39.3		-10	55
15505		49.38	11.36	0	39.3		-10	55
15515		49.16	11.36	0	39.3		-10	55
15535		49.01	11.36	0	39.3		-10	55
15555		48.92	11.36	0	39.3		-10	55
15570		48.92	11.36	0	39.3		-10	55
15575		48.94	11.36	0	39.3		-10	55
15595		48.68	11.36	0	39.3		-10	55
15615		48.56	11.36	0	39.3		-10	55
15630		48.56	11.36	0	39.3		-10	55
15635		48.35	11.36	0	39.3		-10	55
15655		48.1	11.36	0	39.3		-10	55
15675		47.9	11.36	0	39.3		-10	55
15690		47.9	11.36	0	39.3		-10	55
15695		47.86	11.36	0	39.3		-10	55
15715		47.42	11.36	0	39.3		-10	55
15735		47.48	11.36	0	39.3		-10	55
15755		47.21	11.26	0	39.3		-10	55
15775		46.97	11.26	0	39.3		-10	55
15795		46.64	11.26	0	39.3		-10	55
15815		46.51	11.26	0	39.3		-10	55
15835		46.32	11.26	0	39.3		-10	55
15855		46.08	11.26	0	39.3		-10	55
15875		45.77	11.26	0	39.3		-10	55
15880		45.77	11.26	0	39.3		-10	55
15895		45.48	11.26	0	39.3		-10	55
15915		45.37	11.26	0	39.3		-10	55
15935		45.01	11.26	0	39.3		-10	55
15940		45.01	11.26	0	39.3		-10	55
15955		44.94	11.26	0	39.3		-10	55
15975		44.93	11.26	0	39.3		-10	55
15995		44.47	11.26	0	39.3		-10	55
16005		44.47	11.26	0	39.3		-10	55
16015		44.3	11.26	0	39.3		-10	55
16035		44.22	11.26	0	39.3		-10	55
16055		43.96	11.26	0	39.3		-10	55
16065		43.96	11.26	0	39.3		-10	55
16075		43.7	11.26	0	39.3		-10	55
16095		43.6	11.26	0	39.3		-10	55
16115		43.38	11.26	0	39.3		-10	55
16130		43.38	11.26	0	39.3		-10	55
16135		43.24	11.26	0	39.3		-10	55
16155		43.01	11.26	0	39.3		-10	55
16175		42.92	11.26	0	39.3		-10	55
16190		42.92	11.26	0	39.3		-10	55
16195		42.68	11.26	0	39.3		-10	55
16215		42.44	11.26	0	39.3		-10	55
16235		42.43	11.26	0	39.3		-10	55
16255		42.26	11.41	0	39.3		-10	55
16275		42.03	11.41	0	39.3		-10	55
16295		41.96	11.41	0	39.3		-10	55
16315		41.73	11.41	0	39.3		-10	55
16335		41.59	11.41	0	39.3		-10	55
16355		41.4	11.41	0	39.3		-10	55
16375		41.27	11.41	0	39.3		-10	55
16380		41.27	11.41	0	39.3		-10	55
16395		41.1	11.41	0	39.3		-10	55
16415		41.08	11.41	0	39.3		-10	55
16435		40.87	11.41	0	39.3		-10	55
16440		40.87	11.41	0	39.3		-10	55
16455		40.66	11.41	0	39.3		-10	55
16475		40.58	11.41	0	39.3		-10	55
16495		40.33	11.41	0	39.3		-10	55
16505		40.33	11.41	0	39.3		-10	55
16515		40.27	11.41	0	39.3		-10	55
16535		40.22	11.41	0	39.3		-10	55
16555		40.02	11.41	0	39.3		-10	55
16565		40.02	11.41	0	39.3		-10	55
16575		39.98	11.41	0	39.3		-10	55
16595		39.89	11.41	0	39.3		-10	55
16615		39.89	11.41	0	39.3		-10	55
16630		39.89	11.41	0	39.3		-10	55
16635		39.62	11.41	0	39.3		-10	55
16655		39.66	11.41	0	39.3		-10	55
16675		39.62	11.41	0	39.3		-10	55
16690		39.62	11.41	0	39.3		-10	55
16695		39.62	11.41	0	39.3		-10	55
16715		39.47	11.41	0	39.3		-10	55
16735		39.49	11.41	0	39.3		-10	55
16755		39.39	11.32	0	39.3		-10	55
16775		39.38	11.32	0	39.3		-10	55
16795		39.32	11.32	0	39.3		-10	55
16815		39.49	11.32	0	39.3		-10	55
16835		39.27	11.32	0	39.3		-10	55
16855		39.43	11.32	0	39.3		-10	55
16875		39.33	11.32	0	39.3		-10	55
16880		39.33	11.32	0	39.3		-10	55
16895		39.47	11.32	0	39.3		-10	55
16915		39.45	11.32	0	39.3		-10	55
16935		39.44	11.32	0	39.3		-10	55
16940		39.44	11.32	0	39.3		-10	55
16955		39.5	11.32	0	39.3		-10	55
16975		39.58	11.32	0	39.3		-10	55
16995		39.6	11.32	0	39.3		-10	55
17000		39.6	11.32	0	39.3		-10	55
17015		39.63	11.32	0	39.3		-10	55
17035		39.74	11.32	0	39.3		-10	55
17055		40.08	11.32	0	39.3		-10	55
17065		40.08	11.32	0	39.3		-10	55
17075		39.99	11.32	0	39.3		-10	55
17095		40.28	11.32	0	39.3		-10	55
17115		40.47	11.32	0	39.3		-10	55
17125		40.47	11.32	0	39.3		-10	55
17135		40.35	11.32	0	39.3		-10	55
17155		40.63	11.32	0	39.3		-10	55
17175		40.78	11.32	0	39.3		-10	55
17190		40.78	11.32	0	39.3		-10	55
17195		40.95	11.32	0	39.3		-10	55
17215		41.23	11.32	0	39.3		-10	55
17235		41.39	11.32	0	39.3		-10	55
17250		41.39	11.32	0	39.3		-10	55
17255		41.5	11.32	0	39.3		-10	55
17275		41.73	11.32	0	39.3		-10	55
17295		41.88	11.32	0	39.3		-10	55
17315		42.3	11.5	0	39.3		-10	55
17335		42.27	11.5	0	39.3		-10	55
17355		42.41	11.5	0	39.3		-10	55
17375		42.67	11.5	0	39.3		-10	55
17395		43.02	11.5	0	39.3		-10	55
17415		43.19	11.5	0	39.3		-10	55
17435		43.37	11.5	0	39.3		-10	55
17440		43.37	11.5	0	39.3		-10	55
17455		43.61	11.5	0	39.3		-10	55
17475		43.72	11.5	0	39.3		-10	55
17495		43.94	11.5	0	39.3		-10	55
17500		43.94	11.5	0	39.3		-10	55
17515		44.24	11.5	0	39.3		-10	55
17535		44.49	11.5	0	39.3		-10	55
17555		44.59	11.5	0	39.3		-10	55
17565		44.59	11.5	0	39.3		-10	55
17575		44.68	11.5	0	39.3		-10	55
17595		44.77	11.5	0	39.3		-10	55
17615		45.23	11.5	0	39.3		-10	55
17625		45.23	11.5	0	39.3		-10	55
17635		45.25	11.5	0	39.3		-10	55
17655		45.51	11.5	0	39.3		-10	55
17675		45.65	11.5	0	39.3		-10	55
17690		45.65	11.5	0	39.3		-10	55
17695		45.97	11.5	0	39.3		-10	55
17715		46.14	11.5	0	39.3		-10	55
17735		46.16	11.5	0	39.3		-10	55
17750		46.16	11.5	0	39.3		-10	55
17755		46.37	11.5	0	39.3		-10	55
17775		46.54	11.5	0	39.3		-10	55
17795		46.84	11.5	0	39.3		-10	55
17815		47.19	11.32	0	39.3		-10	55
17835		47.19	11.32	0	39.3		-10	55
17855		47.34	11.32	0	39.3		-10	55
17875		47.64	11.32	0	39.3		-10	55
17895		47.71	11.32	0	39.3		-10	55
17915		47.81	11.32	0	39.3		-10	55
17935		48.05	11.32	0	39.3		-10	55
17940		48.05	11.32	0	39.3		-10	55
17955		48.13	11.32	0	39.3		-10	55
17975		48.41	11.32	0	39.3		-10	55
17995		48.5	11.32	0	39.3		-10	55
18000		48.5	11.32	0	39.3		-10	55
18015		48.58	11.32	0	39.3		-10	55
18035		48.72	11.32	0	39.3		-10	55
18055		48.82	11.32	0	39.3		-10	55
18065		48.82	11.32	0	39.3		-10	55
18075		48.93	11.32	0	39.3		-10	55
18095		49.07	11.32	0	39.3		-10	55
18115		48.99	11.32	0	39.3		-10	55
18125		48.99	11.32	0	39.3		-10	55
18135		49	11.32	0	39.3		-10	55
18155		49.11	11.32	0	39.3		-10	55
18175		49.2	11.32	0	39.3		-10	55
18190		49.2	11.32	0	39.3		-10	55
18195		49.34	11.32	0	39.3		-10	55
18215		49.37	11.32	0	39.3		-10	55
18235		49.3	11.32	0	39.3		-10	55
18250		49.3	11.32	0	39.3		-10	55
18255		49.18	11.32	0	39.3		-10	55
18275		49.33	11.32	0	39.3		-10	55
18295		49.28	11.32	0	39.3		-10	55
18310		49.28	11.32	0	39.3		-10	55
18315		49.31	11.32	0	39.3		-10	55
18335		49.2	11.32	0	39.3		-10	55
18355		49.21	11.32	0	39.3		-10	55
18375		48.88	11.32	0	39.3		-10	55
18395		49.11	11.32	0	39.3		-10	55
18415		48.9	11.32	0	39.3		-10	55
18435		48.68	11.32	0	39.3		-10	55
18455		48.57	11.32	0	39.3		-10	55
18475		48.36	11.32	0	39.3		-10	55
18495		48.35	11.32	0	39.3		-10	55
18500		48.35	11.32	0	39.3		-10	55
18515		48.17	11.32	0	39.3		-10	55
18535		47.88	11.32	0	39.3		-10	55
18555		47.7	11.32	0	39.3		-10	55
18565		47.7	11.32	0	39.3		-10	55
18575		47.42	11.32	0	39.3		-10	55
18595		47.17	11.32	0	39.3		-10	55
18615		47.12	11.32	0	39.3		-10	55
18625		47.12	11.32	0	39.3		-10	55
18635		46.85	11.32	0	39.3		-10	55
18655		46.54	11.32	0	39.3		-10	55
18675		46.54	11.32	0	39.3		-10	55
18685		46.54	11.32	0	39.3		-10	55
18695		46.17	11.32	0	39.3		-10	55
18715		45.96	11.32	0	39.3		-10	55
18735		45.54	11.32	0	39.3		-10	55
18750		45.54	11.32	0	39.3		-10	55
18755		45.5	11.32	0	39.3		-10	55
18775		45.21	11.32	0	39.3		-10	55
18795		45.03	11.32	0	39.3		-10	55
18810		45.03	11.32	0	39.3		-10	55
18815		44.76	11.32	0	39.3		-10	55
18835		44.76	11.32	0	39.3		-10	55
18855		44.43	11.32	0	39.3		-10	55
18875		44.14	11.57	0	39.3		-10	55
18895		43.95	11.57	0	39.3		-10	55
18915		43.85	11.57	0	39.3		-10	55
18935		43.59	11.57	0	39.3		-10	55
18955		43.41	11.57	0	39.3		-10	55
18975		43.3	11.57	0	39.3		-10	55
18995		43.26	11.57	0	39.3		-10	55
19000		43.26	11.57	0	39.3		-10	55
19015		42.98	11.57	0	39.3		-10	55
19035		42.86	11.57	0	39.3		-10	55
19055		42.52	11.57	0	39.3		-10	55
19060		42.52	11.57	0	39.3		-10	55
19075		42.45	11.57	0	39.3		-10	55
19095		42.19	11.57	0	39.3		-10	55
19115		42.13	11.57	0	39.3		-10	55
19125		42.13	11.57	0	39.3		-10	55
19135		41.99	11.57	0	39.3		-10	55
19155		41.9	11.57	0	39.3		-10	55
19175		41.78	11.57	0	39.3		-10	55
19185		41.78	11.57	0	39.3		-10	55
19195		41.53	11.57	0	39.3		-10	55
19215		41.47	11.57	0	39.3		-10	55
19235		41.29	11.57	0	39.3		-10	55
19250		41.29	11.57	0	39.3		-10	55
19255		40.99	11.57	0	39.3		-10	55
19275		40.84	11.57	0	39.3		-10	55
19295		40.77	11.57	0	39.3		-10	55
19310		40.77	11.57	0	39.3		-10	55
19315		40.62	11.57	0	39.3		-10	55
19335		40.52	11.57	0	39.3		-10	55
19355		40.3	11.57	0	39.3		-10	55
19375		40.32	11.69	0	39.3		-10	55
19395		40.1	11.69	0	39.3		-10	55
19415		39.99	11.69	0	39.3		-10	55
19435		39.98	11.69	0	39.3		-10	55
19455		39.8	11.69	0	39.3		-10	55
19475		39.74	11.69	0	39.3		-10	55
19495		39.6	11.69	0	39.3		-10	55
19500		39.6	11.69	0	39.3		-10	55
19515		39.74	11.69	0	39.3		-10	55
19535		39.55	11.69	0	39.3		-10	55
19555		39.49	11.69	0	39.3		-10	55
19560		39.49	11.69	0	39.3		-10	55
19575		39.42	11.69	0	39.3		-10	55
19595		39.5	11.69	0	39.3		-10	55
19615		39.4	11.69	0	39.3		-10	55
19620		39.4	11.69	0	39.3		-10	55
19635		39.41	11.69	0	39.3		-10	55
19655		39.34	11.69	0	39.3		-10	55
19675		39.29	11.69	0	39.3		-10	55
19685		39.29	11.69	0	39.3		-10	55
19695		39.4	11.69	0	39.3		-10	55
19715		39.31	11.69	0	39.3		-10	55
19735		39.32	11.69	0	39.3		-10	55
19750		39.32	11.69	0	39.3		-10	55
19755		39.43	11.69	0	39.3		-10	55
19775		39.45	11.69	0	39.3		-10	55
19795		39.46	11.69	0	39.3		-10	55
19810		39.46	11.69	0	39.3		-10	55
19815		39.52	11.69	0	39.3		-10	55
19835		39.47	11.69	0	39.3		-10	55
19855		39.5	11.69	0	39.3		-10	55
19875		39.59	11.45	0	39.3		-10	55
19895		39.65	11.45	0	39.3		-10	55
19915		39.95	11.45	0	39.3		-10	55
19935		39.84	11.45	0	39.3		-10	55
19955		40.08	11.45	0	39.3		-10	55
19975		40.13	11.45	0	39.3		-10	55
19995		40.23	11.45	0	39.3		-10	55
20015		40.31	11.45	0	39.3		-10	55
20035		40.47	11.45	0	39.3		-10	55
20055		40.74	11.45	0	39.3		-10	55
20060		40.74	11.45	0	39.3		-10	55
20075		40.86	11.45	0	39.3		-10	55
20095		40.93	11.45	0	39.3		-10	55
20115		41.04	11.45	0	39.3		-10	55
20120		41.04	11.45	0	39.3		-10	55
20135		41.34	11.45	0	39.3		-10	55
20155		41.58	11.45	0	39.3		-10	55
20175		41.76	11.45	0	39.3		-10	55
20185		41.76	11.45	0	39.3		-10	55
20195		41.9	11.45	0	39.3		-10	55
20215		42.13	11.45	0	39.3		-10	55
20235		42.3	11.45	0	39.3		-10	55
20245		42.3	11.45	0	39.3		-10	55
20255		42.59	11.45	0	39.3		-10	55
20275		42.9	11.45	0	39.3		-10	55
20295		43.21	11.45	0	39.3		-10	55
20310		43.21	11.45	0	39.3		-10	55
20315		43.21	11.45	0	39.3		-10	55
20335		43.33	11.45	0	39.3		-10	55
20355		43.53	11.45	0	39.3		-10	55
20370		43.53	11.45	0	39.3		-10	55
20375		43.71	11.45	0	39.3		-10	55
20395		44.13	11.45	0	39.3		-10	55
20415		44.18	11.45	0	39.3		-10	55
20435		44.35	11.47	0	39.3		-10	55
20455		44.61	11.47	0	39.3		-10	55
20475		44.83	11.47	0	39.3		-10	55
20495		45.03	11.47	0	39.3		-10	55
20515		45.11	11.47	0	39.3		-10	55
20535		45.26	11.47	0	39.3		-10	55
20555		45.74	11.47	0	39.3		-10	55
20560		45.74	11.47	0	39.3		-10	55
20575		45.78	11.47	0	39.3		-10	55
20595		46.02	11.47	0	39.3		-10	55
20615		46.03	11.47	0	39.3		-10	55
20620		46.03	11.47	0	39.3		-10	55
20635		46.48	11.47	0	39.3		-10	55
20655		46.5	11.47	0	39.3		-10	55
20675		46.71	11.47	0	39.3		-10	55
20685		46.71	11.47	0	39.3		-10	55
20695		46.98	11.47	0	39.3		-10	55
20715		47.27	11.47	0	39.3		-10	55
20735		47.13	11.47	0	39.3		-10	55
20745		47.13	11.47	0	39.3		-10	55
20755		47.41	11.47	0	39.3		-10	55
20775		47.46	11.47	0	39.3		-10	55
20795		47.8	11.47	0	39.3		-10	55
20810		47.8	11.47	0	39.3		-10	55
20815		47.92	11.47	0	39.3		-10	55
20835		48.06	11.47	0	39.3		-10	55
20855		48.14	11.47	0	39.3		-10	55
20870		48.14	11.47	0	39.3		-10	55
20875		48.38	11.47	0	39.3		-10	55
20895		48.48	11.47	0	39.3		-10	55
20915		48.57	11.47	0	39.3		-10	55
20935		48.86	11.62	0	39.3		-10	55
20955		48.89	11.62	0	39.3		-10	55
20975		48.9	11.62	0	39.3		-10	55
20995		48.99	11.62	0	39.3		-10	55
21015		49.11	11.62	0	39.3		-10	55
21035		49.21	11.62	0	39.3		-10	55
21055		49.25	11.62	0	39.3		-10	55
21060		49.25	11.62	0	39.3		-10	55
21075		49.29	11.62	0	39.3		-10	55
21095		49.29	11.62	0	39.3		-10	55
21115		49.47	11.62	0	39.3		-10	55
21120		49.47	11.62	0	39.3		-10	55
21135		49.22	11.62	0	39.3		-10	55
21155		49.13	11.62	0	39.3		-10	55
21175		49.35	11.62	0	39.3		-10	55
21185		49.35	11.62	0	39.3		-10	55
21195		49.35	11.62	0	39.3		-10	55
21215		49.39	11.62	0	39.3		-10	55
21235		49.27	11.62	0	39.3		-10	55
21245		49.27	11.62	0	39.3		-10	55
21255		49.17	11.62	0	39.3		-10	55
21275		49.24	11.62	0	39.3		-10	55
21295		49.17	11.62	0	39.3		-10	55
21310		49.17	11.62	0	39.3		-10	55
21315		48.75	11.62	0	39.3		-10	55
21335		48.91	11.62	0	39.3		-10	55
21355		48.55	11.62	0	39.3		-10	55
21370		48.55	11.62	0	39.3		-10	55
21375		48.47	11.62	0	39.3		-10	55
21395		48.32	11.62	0	39.3		-10	55
21415		48.08	11.62	0	39.3		-10	55
21430		48.08	11.62	0	39.3		-10	55
21435		47.91	11.62	0	39.3		-10	55
21455		47.5	11.62	0	39.3		-10	55
21475		47.43	11.62	0	39.3		-10	55
21495		47.23	11.92	0	39.3		-10	55
21515		47.02	11.92	0	39.3		-10	55
21535		46.74	11.92	0	39.3		-10	55
21555		46.44	11.92	0	39.3		-10	55
21575		46.25	11.92	0	39.3		-10	55
21595		46.05	11.92	0	39.3		-10	55
21615		45.81	11.92	0	39.3		-10	55
21620		45.81	11.92	0	39.3		-10	55
21635		45.62	11.92	0	39.3		-10	55
21655		45.42	11.92	0	39.3		-10	55
21675		45.17	11.92	0	39.3		-10	55
21680		45.17	11.92	0	39.3		-10	55
21695		44.91	11.92	0	39.3		-10	55
21715		44.77	11.92	0	39.3		-10	55
21735		44.61	11.92	0	39.3		-10	55
21745		44.61	11.92	0	39.3		-10	55
21755		44.4	11.92	0	39.3		-10	55
21775		44.14	11.92	0	39.3		-10	55
21795		43.98	11.92	0	39.3		-10	55
21805		43.98	11.92	0	39.3		-10	55
21815		43.78	11.92	0	39.3		-10	55
21835		43.75	11.92	0	39.3		-10	55
21855		43.47	11.92	0	39.3		-10	55
21870		43.47	11.92	0	39.3		-10	55
21875		43.3	11.92	0	39.3		-10	55
21895		43.23	11.92	0	39.3		-10	55
21915		43.04	11.92	0	39.3		-10	55
21930		43.04	11.92	0	39.3		-10	55
21935		42.91	11.92	0	39.3		-10	55
21955		42.6	11.92	0	39.3		-10	55
21975		42.58	11.92	0	39.3		-10	55
21995		42.28	11.84	0	39.3		-10	55
22015		42.14	11.84	0	39.3		-10	55
22035		42.05	11.84	0	39.3		-10	55
22055		41.78	11.84	0	39.3		-10	55
22075		41.72	11.84	0	39.3		-10	55
22095		41.61	11.84	0	39.3		-10	55
22115		41.44	11.84	0	39.3		-10	55
22120		41.44	11.84	0	39.3		-10	55
22135		41.29	11.84	0	39.3		-10	55
22155		40.88	11.84	0	39.3		-10	55
22175		40.83	11.84	0	39.3		-10	55
22180		40.83	11.84	0	39.3		-10	55
22195		40.77	11.84	0	39.3		-10	55
22215		40.59	11.84	0	39.3		-10	55
22235		40.47	11.84	0	39.3		-10	55
22245		40.47	11.84	0	39.3		-10	55
22255		40.23	11.84	0	39.3		-10	55
22275		40.14	11.84	0	39.3		-10	55
22295		40.1	11.84	0	39.3		-10	55
22305		40.1	11.84	0	39.3		-10	55
22315		40	11.84	0	39.3		-10	55
22335		39.87	11.84	0	39.3		-10	55
22355		39.87	11.84	0	39.3		-10	55
22370		39.87	11.84	0	39.3		-10	55
22375		39.76	11.84	0	39.3		-10	55
22395		39.63	11.84	0	39.3		-10	55
22415		39.67	11.84	0	39.3		-10	55
22430		39.67	11.84	0	39.3		-10	55
22435		39.61	11.84	0	39.3		-10	55
22455		39.53	11.84	0	39.3		-10	55
22475		39.37	11.84	0	39.3		-10	55
22495		39.43	11.84	0	39.3		-10	55
22515		39.39	11.84	0	39.3		-10	55
22535		39.32	11.84	0	39.3		-10	55
22555		39.33	11.84	0	39.3		-10	55
22575		39.32	11.84	0	39.3		-10	55
22595		39.36	11.84	0	39.3		-10	55
22615		39.32	11.84	0	39.3		-10	55
22635		39.43	11.84	0	39.3		-10	55
22655		39.38	11.84	0	39.3		-10	55
22675		39.41	11.84	0	39.3		-10	55
22680		39.41	11.84	0	39.3		-10	55
22695		39.48	11.84	0	39.3		-10	55
22715		39.56	11.84	0	39.3		-10	55
22735		39.61	11.84	0	39.3		-10	55
22740		39.61	11.84	0	39.3		-10	55
22755		39.61	11.84	0	39.3		-10	55
22775		39.79	11.84	0	39.3		-10	55
22795		39.91	11.84	0	39.3		-10	55
22805		39.91	11.84	0	39.3		-10	55
22815		40.03	11.84	0	39.3		-10	55
22835		40.22	11.84	0	39.3		-10	55
22855		40.21	11.84	0	39.3		-10	55
22865		40.21	11.84	0	39.3		-10	55
22875		40.33	11.84	0	39.3		-10	55
22895		40.66	11.84	0	39.3		-10	55
22915		40.77	11.84	0	39.3		-10	55
22930		40.77	11.84	0	39.3		-10	55
22935		40.77	11.84	0	39.3		-10	55
22955		41.08	11.84	0	39.3		-10	55
22975		41.13	11.84	0	39.3		-10	55
22990		41.13	11.84	0	39.3		-10	55
22995		41.47	11.84	0	39.3		-10	55
23015		41.59	11.84	0	39.3		-10	55
23035		41.83	11.84	0	39.3		-10	55
23055		41.97	11.97	0	39.3		-10	55
23075		42.07	11.97	0	39.3		-10	55
23095		42.46	11.97	0	39.3		-10	55
23115		42.54	11.97	0	39.3		-10	55
23135		42.97	11.97	0	39.3		-10	55
23155		43.13	11.97	0	39.3		-10	55
23175		43.13	11.97	0	39.3		-10	55
23180		43.13	11.97	0	39.3		-10	55
23195		43.46	11.97	0	39.3		-10	55
23215		43.73	11.97	0	39.3		-10	55
23235		43.86	11.97	0	39.3		-10	55
23240		43.86	11.97	0	39.3		-10	55
23255		44.07	11.97	0	39.3		-10	55
23275		44.4	11.97	0	39.3		-10	55
23295		44.55	11.97	0	39.3		-10	55
23305		44.55	11.97	0	39.3		-10	55
23315		44.67	11.97	0	39.3		-10	55
23335		44.89	11.97	0	39.3		-10	55
23355		45.09	11.97	0	39.3		-10	55
23365		45.09	11.97	0	39.3		-10	55
23375		45.35	11.97	0	39.3		-10	55
23395		45.52	11.97	0	39.3		-10	55
23415		45.79	11.97	0	39.3		-10	55
23430		45.79	11.97	0	39.3		-10	55
23435		45.73	11.97	0	39.3		-10	55
23455		46	11.97	0	39.3		-10	55
23475		46.28	11.97	0	39.3		-10	55
23490		46.28	11.97	0	39.3		-10	55
23495		46.55	11.97	0	39.3		-10	55
23515		46.67	11.97	0	39.3		-10	55
23535		46.88	11.97	0	39.3		-10	55
23555		46.97	11.75	0	39.3		-10	55
23575		47.38	11.75	0	39.3		-10	55
23595		47.57	11.75	0	39.3		-10	55
23615		47.69	11.75	0	39.3		-10	55
23635		47.67	11.75	0	39.3		-10	55
23655		47.96	11.75	0	39.3		-10	55
23675		47.96	11.75	0	39.3		-10	55
23680		47.96	11.75	0	39.3		-10	55
23695		48.18	11.75	0	39.3		-10	55
23715		48.44	11.75	0	39.3		-10	55
23735		48.29	11.75	0	39.3		-10	55
23740		48.29	11.75	0	39.3		-10	55
23755		48.44	11.75	0	39.3		-10	55
23775		48.62	11.75	0	39.3		-10	55
23795		48.97	11.75	0	39.3		-10	55
23805		48.97	11.75	0	39.3		-10	55
23815		48.99	11.75	0	39.3		-10	55
23835		49	11.75	0	39.3		-10	55
23855		49.03	11.75	0	39.3		-10	55
23865		49.03	11.75	0	39.3		-10	55
23875		49.22	11.75	0	39.3		-10	55
23895		49.28	11.75	0	39.3		-10	55
23915		49.07	11.75	0	39.3		-10	55
23925		49.07	11.75	0	39.3		-10	55
23935		49.16	11.75	0	39.3		-10	55
23955		49.26	11.75	0	39.3		-10	55
23975		49.48	11.75	0	39.3		-10	55
23990		49.48	11.75	0	39.3		-10	55
23995		49.27	11.75	0	39.3		-10	55
24015		49.46	11.75	0	39.3		-10	55
24035		49.18	11.75	0	39.3		-10	55
24055		49.34	11.84	0	39.3		-10	55
24075		49.25	11.84	0	39.3		-10	55
24095		48.92	11.84	0	39.3		-10	55
24115		49.08	11.84	0	39.3		-10	55
24135		49.05	11.84	0	39.3		-10	55
24155		48.8	11.84	0	39.3		-10	55
24175		48.78	11.84	0	39.3		-10	55
24180		48.78	11.84	0	39.3		-10	55
24195		48.57	11.84	0	39.3		-10	55
24215		48.32	11.84	0	39.3		-10	55
24235		48.16	11.84	0	39.3		-10	55
24240		48.16	11.84	0	39.3		-10	55
24255		48.04	11.84	0	39.3		-10	55
24275		47.87	11.84	0	39.3		-10	55
24295		47.64	11.84	0	39.3		-10	55
24305		47.64	11.84	0	39.3		-10	55
24315		47.6	11.84	0	39.3		-10	55
24335		47.38	11.84	0	39.3		-10	55
24355		47	11.84	0	39.3		-10	55
24365		47	11.84	0	39.3		-10	55
24375		46.78	11.84	0	39.3		-10	55
24395		46.64	11.84	0	39.3		-10	55
24415		46.45	11.84	0	39.3		-10	55
24425		46.45	11.84	0	39.3		-10	55
24435		46.03	11.84	0	39.3		-10	55
24455		45.78	11.84	0	39.3		-10	55
24475		45.66	11.84	0	39.3		-10	55
24490		45.66	11.84	0	39.3		-10	55
24495		45.39	11.84	0	39.3		-10	55
24515		45.36	11.84	0	39.3		-10	55
24535		44.96	11.84	0	39.3		-10	55
24550		44.96	11.84	0	39.3		-10	55
24555		44.81	11.84	0	39.3		-10	55
24575		44.66	11.84	0	39.3		-10	55
24595		44.53	11.84	0	39.3		-10	55
24615		44.22	11.87	0	39.3		-10	55
24635		44.05	11.87	0	39.3		-10	55
24655		43.89	11.87	0	39.3		-10	55
24675		43.87	11.87	0	39.3		-10	55
24695		43.6	11.87	0	39.3		-10	55
24715		43.37	11.87	0	39.3		-10	55
24735		43.28	11.87	0	39.3		-10	55
24740		43.28	11.87	0	39.3		-10	55
24755		43.05	11.87	0	39.3		-10	55
24775		42.87	11.87	0	39.3		-10	55
24795		42.68	11.87	0	39.3		-10	55
24800		42.68	11.87	0	39.3		-10	55
24815		42.42	11.87	0	39.3		-10	55
24835		42.34	11.87	0	39.3		-10	55
24855		42.09	11.87	0	39.3		-10	55
24865		42.09	11.87	0	39.3		-10	55
24875		41.99	11.87	0	39.3		-10	55
24895		42.02	11.87	0	39.3		-10	55
24915		41.7	11.87	0	39.3		-10	55
24925		41.7	11.87	0	39.3		-10	55
24935		41.5	11.87	0	39.3		-10	55
24955		41.38	11.87	0	39.3		-10	55
24975		41.18	11.87	0	39.3		-10	55
24990		41.18	11.87	0	39.3		-10	55
24995		40.96	11.87	0	39.3		-10	55
25015		40.98	11.87	0	39.3		-10	55
25035		40.79	11.87	0	39.3		-10	55
25050		40.79	11.87	0	39.3		-10	55
25055		40.55	11.87	0	39.3		-10	55
25075		40.51	11.87	0	39.3		-10	55
25095		40.26	11.87	0	39.3		-10	55
25115		40.17	11.77	0	39.3		-10	55
25135		40.06	11.77	0	39.3		-10	55
25155		39.97	11.77	0	39.3		-10	55
25175		39.86	11.77	0	39.3		-10	55
25195		39.81	11.77	0	39.3		-10	55
25215		39.82	11.77	0	39.3		-10	55
25235		39.69	11.77	0	39.3		-10	55
25240		39.69	11.77	0	39.3		-10	55
25255		39.61	11.77	0	39.3		-10	55
25275		39.6	11.77	0	39.3		-10	55
25295		39.57	11.77	0	39.3		-10	55
25300		39.57	11.77	0	39.3		-10	55
25315		39.44	11.77	0	39.3		-10	55
25335		39.53	11.77	0	39.3		-10	55
25355		39.45	11.77	0	39.3		-10	55
25365		39.45	11.77	0	39.3		-10	55
25375		39.27	11.77	0	39.3		-10	55
25395		39.33	11.77	0	39.3		-10	55
25415		39.26	11.77	0	39.3		-10	55
25425		39.26	11.77	0	39.3		-10	55
25435		39.33	11.77	0	39.3		-10	55
25455		39.3	11.77	0	39.3		-10	55
25475		39.35	11.77	0	39.3		-10	55
25485		39.35	11.77	0	39.3		-10	55
25495		39.4	11.77	0	39.3		-10	55
25515		39.37	11.77	0	39.3		-10	55
25535		39.43	11.77	0	39.3		-10	55
25550		39.43	11.77	0	39.3		-10	55
25555		39.38	11.77	0	39.3		-10	55
25575		39.39	11.77	0	39.3		-10	55
25595		39.7	11.77	0	39.3		-10	55
25610		39.7	11.77	0	39.3		-10	55
25615		39.71	11.77	0	39.3		-10	55
25635		39.7	11.77	0	39.3		-10	55
25655		39.83	11.77	0	39.3		-10	55
25675		39.87	11.93	0	39.3		-10	55
25695		40.22	11.93	0	39.3		-10	55
25715		40.25	11.93	0	39.3		-10	55
25735		40.35	11.93	0	39.3		-10	55
25755		40.55	11.93	0	39.3		-10	55
25775		40.63	11.93	0	39.3		-10	55
25795		40.78	11.93	0	39.3		-10	55
25800		40.78	11.93	0	39.3		-10	55
25815		41.02	11.93	0	39.3		-10	55
25835		41.17	11.93	0	39.3		-10	55
25855		41.38	11.93	0	39.3		-10	55
25860		41.38	11.93	0	39.3		-10	55
25875		41.53	11.93	0	39.3		-10	55
25895		41.67	11.93	0	39.3		-10	55
25915		42.1	11.93	0	39.3		-10	55
25925		42.1	11.93	0	39.3		-10	55
25935		42.19	11.93	0	39.3		-10	55
25955		42.4	11.93	0	39.3		-10	55
25975		42.66	11.93	0	39.3		-10	55
25985		42.66	11.93	0	39.3		-10	55
25995		42.87	11.93	0	39.3		-10	55
26015		42.94	11.93	0	39.3		-10	55
26035		43.29	11.93	0	39.3		-10	55
26050		43.29	11.93	0	39.3		-10	55
26055		43.43	11.93	0	39.3		-10	55
26075		43.6	11.93	0	39.3		-10	55
26095		43.82	11.93	0	39.3		-10	55
26110		43.82	11.93	0	39.3		-10	55
26115		44.19	11.93	0	39.3		-10	55
26135		44.33	11.93	0	39.3		-10	55
26155		44.45	11.93	0	39.3		-10	55
26175		44.76	12.03	0	39.3		-10	55
26195		44.9	12.03	0	39.3		-10	55
26215		44.99	12.03	0	39.3		-10	55
26235		45.27	12.03	0	39.3		-10	55
26255		45.39	12.03	0	39.3		-10	55
26275		45.58	12.03	0	39.3		-10	55
26295		45.82	12.03	0	39.3		-10	55
26300		45.82	12.03	0	39.3		-10	55
26315		46.28	12.03	0	39.3		-10	55
26335		46.26	12.03	0	39.3		-10	55
26355		46.44	12.03	0	39.3		-10	55
26360		46.44	12.03	0	39.3		-10	55
26375		46.72	12.03	0	39.3		-10	55
26395		46.79	12.03	0	39.3		-10	55
26415		46.95	12.03	0	39.3		-10	55
26425		46.95	12.03	0	39.3		-10	55
26435		47.16	12.03	0	39.3		-10	55
26455		47.33	12.03	0	39.3		-10	55
26475		47.61	12.03	0	39.3		-10	55
26485		47.61	12.03	0	39.3		-10	55
26495		47.72	12.03	0	39.3		-10	55
26515		47.78	12.03	0	39.3		-10	55
26535		47.93	12.03	0	39.3		-10	55
26550		47.93	12.03	0	39.3		-10	55
26555		48.15	12.03	0	39.3		-10	55
26575		48.26	12.03	0	39.3		-10	55
26595		48.45	12.03	0	39.3		-10	55
26610		48.45	12.03	0	39.3		-10	55
26615		48.54	12.03	0	39.3		-10	55
26635		48.67	12.03	0	39.3		-10	55
26655		48.69	12.03	0	39.3		-10	55
26675		48.76	11.92	0	39.3		-10	55
26695		48.94	11.92	0	39.3		-10	55
26715		49.15	11.92	0	39.3		-10	55
26735		49.07	11.92	0	39.3		-10	55
26755		49.03	11.92	0	39.3		-10	55
26775		49.12	11.92	0	39.3		-10	55
26795		49.07	11.92	0	39.3		-10	55
26815		49.15	11.92	0	39.3		-10	55
26835		49.19	11.92	0	39.3		-10	55
26855		49.27	11.92	0	39.3		-10	55
26860		49.27	11.92	0	39.3		-10	55
26875		49.12	11.92	0	39.3		-10	55
26895		49.19	11.92	0	39.3		-10	55
26915		49.12	11.92	0	39.3		-10	55
26920		49.12	11.92	0	39.3		-10	55
26935		49.13	11.92	0	39.3		-10	55
26955		49.15	11.92	0	39.3		-10	55
26975		49.03	11.92	0	39.3		-10	55
26985		49.03	11.92	0	39.3		-10	55
26995		49.08	11.92	0	39.3		-10	55
27015		48.75	11.92	0	39.3		-10	55
27035		48.89	11.92	0	39.3		-10	55
27045		48.89	11.92	0	39.3		-10	55
27055		48.66	11.92	0	39.3		-10	55
27075		48.49	11.92	0	39.3		-10	55
27095		48.15	11.92	0	39.3		-10	55
27110		48.15	11.92	0	39.3		-10	55
27115		48.16	11.92	0	39.3		-10	55
27135		47.87	11.92	0	39.3		-10	55
27155		47.75	11.92	0	39.3		-10	55
27170		47.75	11.92	0	39.3		-10	55
27175		47.61	11.92	0	39.3		-10	55
27195		47.62	11.92	0	39.3		-10	55
27215		47.12	11.92	0	39.3		-10	55
27235		47	11.95	0	39.3		-10	55
27255		46.57	11.95	0	39.3		-10	55
27275		46.51	11.95	0	39.3		-10	55
27295		46.13	11.95	0	39.3		-10	55
27315		45.94	11.95	0	39.3		-10	55
27335		45.83	11.95	0	39.3		-10	55
27355		45.32	11.95	0	39.3		-10	55
27360		45.32	11.95	0	39.3		-10	55
27375		45.33	11.95	0	39.3		-10	55
27395		45.02	11.95	0	39.3		-10	55
27415		44.95	11.95	0	39.3		-10	55
27420		44.95	11.95	0	39.3		-10	55
27435		44.82	11.95	0	39.3		-10	55
27455		44.44	11.95	0	39.3		-10	55
27475		44.32	11.95	0	39.3		-10	55
27485		44.32	11.95	0	39.3		-10	55
27495		44.15	11.95	0	39.3		-10	55
27515		43.89	11.95	0	39.3		-10	55
27535		43.74	11.95	0	39.3		-10	55
27545		43.74	11.95	0	39.3		-10	55
27555		43.52	11.95	0	39.3		-10	55
27575		43.43	11.95	0	39.3		-10	55
27595		43.24	11.95	0	39.3		-10	55
27610		43.24	11.95	0	39.3		-10	55
27615		43.09	11.95	0	39.3		-10	55
27635		42.91	11.95	0	39.3		-10	55
27655		42.79	11.95	0	39.3		-10	55
27670		42.79	11.95	0	39.3		-10	55
27675		42.58	11.95	0	39.3		-10	55
27695		42.38	11.95	0	39.3		-10	55
27715		42.31	11.95	0	39.3		-10	55
27735		42.14	12	0	39.3		-10	55
27755		41.89	12	0	39.3		-10	55
27775		41.76	12	0	39.3		-10	55
27795		41.63	12	0	39.3		-10	55
27815		41.67	12	0	39.3		-10	55
27835		41.27	12	0	39.3		-10	55
27855		41.17	12	0	39.3		-10	55
27860		41.17	12	0	39.3		-10	55
27875		40.93	12	0	39.3		-10	55
27895		40.8	12	0	39.3		-10	55
27915		40.67	12	0	39.3		-10	55
27920		40.67	12	0	39.3		-10	55
27935		40.65	12	0	39.3		-10	55
27955		40.39	12	0	39.3		-10	55
27975		40.4	12	0	39.3		-10	55
27985		40.4	12	0	39.3		-10	55
27995		40.08	12	0	39.3		-10	55
28015		39.99	12	0	39.3		-10	55
28035		39.9	12	0	39.3		-10	55
28045		39.9	12	0	39.3		-10	55
28055		39.87	12	0	39.3		-10	55
28075		39.83	12	0	39.3		-10	55
28095		39.57	12	0	39.3		-10	55
28105		39.57	12	0	39.3		-10	55
28115		39.57	12	0	39.3		-10	55
28135		39.57	12	0	39.3		-10	55
28155		39.4	12	0	39.3		-10	55
28170		39.4	12	0	39.3		-10	55
28175		39.46	12	0	39.3		-10	55
28195		39.52	12	0	39.3		-10	55
28215		39.32	12	0	39.3		-10	55
28230		39.32	12	0	39.3		-10	55
28235		39.37	12	0	39.3		-10	55
28255		39.24	12	0	39.3		-10	55
28275		39.35	12	0	39.3		-10	55
28295		39.17	12.08	0	39.3		-10	55
28315		39.45	12.08	0	39.3		-10	55
28335		39.26	12.08	0	39.3		-10	55
28355		39.48	12.08	0	39.3		-10	55
28360		39.48	12.08	0	39.3		-10	55
28375		39.32	12.08	0	39.3		-10	55
28395		39.5	12.08	0	39.3		-10	55
28415		39.53	12.08	0	39.3		-10	55
28420		39.53	12.08	0	39.3		-10	55
28435		39.51	12.08	0	39.3		-10	55
28455		39.58	12.08	0	39.3		-10	55
28475		39.75	12.08	0	39.3		-10	55
28480		39.75	12.08	0	39.3		-10	55
28495		39.86	12.08	0	39.3		-10	55
28515		39.99	12.08	0	39.3		-10	55
28535		40.23	12.08	0	39.3		-10	55
28545		40.23	12.08	0	39.3		-10	55
28555		40.28	12.08	0	39.3		-10	55
28575		40.44	12.08	0	39.3		-10	55
28595		40.54	12.08	0	39.3		-10	55
28605		40.54	12.08	0	39.3		-10	55
28615		40.58	12.08	0	39.3		-10	55
28635		40.88	12.08	0	39.3		-10	55
28655		41.06	12.08	0	39.3		-10	55
28670		41.06	12.08	0	39.3		-10	55
28675		41.27	12.08	0	39.3		-10	55
28695		41.57	12.08	0	39.3		-10	55
28715		41.76	12.08	0	39.3		-10	55
28730		41.76	12.08	0	39.3		-10	55
28735		41.78	12.08	0	39.3		-10	55
28755		42.09	12.08	0	39.3		-10	55
28775		42.27	12.08	0	39.3		-10	55
28795		42.68	11.97	0	39.3		-10	55
28815		42.71	11.97	0	39.3		-10	55
28835		42.81	11.97	0	39.3		-10	55
28855		43.14	11.97	0	39.3		-10	55
28875		43.27	11.97	0	39.3		-10	55
28895		43.67	11.97	0	39.3		-10	55
28915		43.82	11.97	0	39.3		-10	55
28920		43.82	11.97	0	39.3		-10	55
28935		43.93	11.97	0	39.3		-10	55
28955		44.07	11.97	0	39.3		-10	55
28975		44.32	11.97	0	39.3		-10	55
28980		44.32	11.97	0	39.3		-10	55
28995		44.56	11.97	0	39.3		-10	55
29015		44.92	11.97	0	39.3		-10	55
29035		45.02	11.97	0	39.3		-10	55
29045		45.02	11.97	0	39.3		-10	55
29055		45.35	11.97	0	39.3		-10	55
29075		45.32	11.97	0	39.3		-10	55
29095		45.56	11.97	0	39.3		-10	55
29105		45.56	11.97	0	39.3		-10	55
29115		45.62	11.97	0	39.3		-10	55
29135		45.82	11.97	0	39.3		-10	55
29155		46.18	11.97	0	39.3		-10	55
29170		46.18	11.97	0	39.3		-10	55
29175		46.34	11.97	0	39.3		-10	55
29195		46.66	11.97	0	39.3		-10	55
29215		46.71	11.97	0	39.3		-10	55
29230		46.71	11.97	0	39.3		-10	55
29235		46.97	11.97	0	39.3		-10	55
29255		47.03	11.97	0	39.3		-10	55
29275		47.21	11.97	0	39.3		-10	55
29295		47.46	12.12	0	39.3		-10	55
29315		47.72	12.12	0	39.3		-10	55
29335		47.72	12.12	0	39.3		-10	55
29355		47.97	12.12	0	39.3		-10	55
29375		48.16	12.12	0	39.3		-10	55
29395		48.23	12.12	0	39.3		-10	55
29415		48.41	12.12	0	39.3		-10	55
29435		48.6	12.12	0	39.3		-10	55
29455		48.57	12.12	0	39.3		-10	55
29475		48.69	12.12	0	39.3		-10	55
29480		48.69	12.12	0	39.3		-10	55
29495		48.82	12.12	0	39.3		-10	55
29515		48.83	12.12	0	39.3		-10	55
29535		48.87	12.12	0	39.3		-10	55
29540		48.87	12.12	0	39.3		-10	55
29555		49.06	12.12	0	39.3		-10	55
29575		49.17	12.12	0	39.3		-10	55
29595		49.23	12.12	0	39.3		-10	55
29605		49.23	12.12	0	39.3		-10	55
29615		49.21	12.12	0	39.3		-10	55
29635		49.08	12.12	0	39.3		-10	55
29655		49.2	12.12	0	39.3		-10	55
29670		49.2	12.12	0	39.3		-10	55
29675		49.2	12.12	0	39.3		-10	55
29695		49.18	12.12	0	39.3		-10	55
29715		49.09	12.12	0	39.3		-10	55
29730		49.09	12.12	0	39.3		-10	55
29735		49.14	12.12	0	39.3		-10	55
29755		49.28	12.12	0	39.3		-10	55
29775		49.19	12.12	0	39.3		-10	55
29790		49.19	12.12	0	39.3		-10	55
29795		49.01	12.12	0	39.3		-10	55
29815		48.99	12.12	0	39.3		-10	55
29835		49.06	12.12	0	39.3		-10	55
29855		48.76	12.05	0	39.3		-10	55
29875		48.71	12.05	0	39.3		-10	55
29895		48.58	12.05	0	39.3		-10	55
29915		48.3	12.05	0	39.3		-10	55
29935		48.23	12.05	0	39.3		-10	55
29955		47.95	12.05	0	39.3		-10	55
29975		47.73	12.05	0	39.3		-10	55
29980		47.73	12.05	0	39.3		-10	55
29995		47.53	12.05	0	39.3		-10	55
30015		47.23	12.05	0	39.3		-10	55
30035		47.23	12.05	0	39.3		-10	55
30040		47.23	12.05	0	39.3		-10	55
30055		47.06	12.05	0	39.3		-10	55
30075		46.76	12.05	0	39.3		-10	55
30095		46.54	12.05	0	39.3		-10	55
30105		46.54	12.05	0	39.3		-10	55
30115		46.19	12.05	0	39.3		-10	55
30135		45.94	12.05	0	39.3		-10	55
30155		45.8	12.05	0	39.3		-10	55
30165		45.8	12.05	0	39.3		-10	55
30175		45.68	12.05	0	39.3		-10	55
30195		45.41	12.05	0	39.3		-10	55
30215		45.17	12.05	0	39.3		-10	55
30230		45.17	12.05	0	39.3		-10	55
30235		45	12.05	0	39.3		-10	55
30255		44.8	12.05	0	39.3		-10	55
30275		44.6	12.05	0	39.3		-10	55
30290		44.6	12.05	0	39.3		-10	55
30295		44.36	12.05	0	39.3		-10	55
30315		44.09	12.05	0	39.3		-10	55
30335		44.05	12.05	0	39.3		-10	55
30355		43.87	12.03	0	39.3		-10	55
30375		43.69	12.03	0	39.3		-10	55
30395		43.47	12.03	0	39.3		-10	55
30415		43.43	12.03	0	39.3		-10	55
30435		43.28	12.03	0	39.3		-10	55
30455		42.9	12.03	0	39.3		-10	55
30475		42.89	12.03	0	39.3		-10	55
30480		42.89	12.03	0	39.3		-10	55
30495		42.65	12.03	0	39.3		-10	55
30515		42.62	12.03	0	39.3		-10	55
30535		42.37	12.03	0	39.3		-10	55
30540		42.37	12.03	0	39.3		-10	55
30555		42.07	12.03	0	39.3		-10	55
30575		42.11	12.03	0	39.3		-10	55
30595		41.76	12.03	0	39.3		-10	55
30605		41.76	12.03	0	39.3		-10	55
30615		41.8	12.03	0	39.3		-10	55
30635		41.53	12.03	0	39.3		-10	55
30655		41.29	12.03	0	39.3		-10	55
30665		41.29	12.03	0	39.3		-10	55
30675		41.1	12.03	0	39.3		-10	55
30695		40.96	12.03	0	39.3		-10	55
30715		40.89	12.03	0	39.3		-10	55
30730		40.89	12.03	0	39.3		-10	55
30735		40.72	12.03	0	39.3		-10	55
30755		40.57	12.03	0	39.3		-10	55
30775		40.44	12.03	0	39.3		-10	55
30790		40.44	12.03	0	39.3		-10	55
30795		40.34	12.03	0	39.3		-10	55
30815		40.21	12.03	0	39.3		-10	55
30835		40.03	12.03	0	39.3		-10	55
30855		39.98	12.08	0	39.3		-10	55
30875		39.81	12.08	0	39.3		-10	55
30895		39.85	12.08	0	39.3		-10	55
30915		39.73	12.08	0	39.3		-10	55
30935		39.47	12.08	0	39.3		-10	55
30955		39.45	12.08	0	39.3		-10	55
30975		39.43	12.08	0	39.3		-10	55
30980		39.43	12.08	0	39.3		-10	55
30995		39.5	12.08	0	39.3		-10	55
31015		39.41	12.08	0	39.3		-10	55
31035		39.29	12.08	0	39.3		-10	55
31040		39.29	12.08	0	39.3		-10	55
31055		39.32	12.08	0	39.3		-10	55
31075		39.43	12.08	0	39.3		-10	55
31095		39.36	12.08	0	39.3		-10	55
31100		39.36	12.08	0	39.3		-10	55
31115		39.37	12.08	0	39.3		-10	55
31135		39.32	12.08	0	39.3		-10	55
31155		39.33	12.08	0	39.3		-10	55
31165		39.33	12.08	0	39.3		-10	55
31175		39.37	12.08	0	39.3		-10	55
31195		39.41	12.08	0	39.3		-10	55
31215		39.4	12.08	0	39.3		-10	55
31225		39.4	12.08	0	39.3		-10	55
31235		39.43	12.08	0	39.3		-10	55
31255		39.45	12.08	0	39.3		-10	55
31275		39.75	12.08	0	39.3		-10	55
31290		39.75	12.08	0	39.3		-10	55
31295		39.79	12.08	0	39.3		-10	55
31315		39.88	12.08	0	39.3		-10	55
31335		40	12.08	0	39.3		-10	55
31350		40	12.08	0	39.3		-10	55
31355		40.07	12.08	0	39.3		-10	55
31375		40.38	12.08	0	39.3		-10	55
31395		40.39	12.08	0	39.3		-10	55
31415		40.57	12.07	0	39.3		-10	55
31435		40.65	12.07	0	39.3		-10	55
31455		40.8	12.07	0	39.3		-10	55
31475		40.85	12.07	0	39.3		-10	55
31495		41.19	12.07	0	39.3		-10	55
31515		41.32	12.07	0	39.3		-10	55
31535		41.55	12.07	0	39.3		-10	55
31540		41.55	12.07	0	39.3		-10	55
31555		41.84	12.07	0	39.3		-10	55
31575		42	12.07	0	39.3		-10	55
31595		42.31	12.07	0	39.3		-10	55
31600		42.31	12.07	0	39.3		-10	55
31615		42.4	12.07	0	39.3		-10	55
31635		42.56	12.07	0	39.3		-10	55
31655		42.84	12.07	0	39.3		-10	55
31665		42.84	12.07	0	39.3		-10	55
31675		43.07	12.07	0	39.3		-10	55
31695		43.3	12.07	0	39.3		-10	55
31715		43.35	12.07	0	39.3		-10	55
31725		43.35	12.07	0	39.3		-10	55
31735		43.78	12.07	0	39.3		-10	55
31755		44	12.07	0	39.3		-10	55
31775		43.97	12.07	0	39.3		-10	55
31790		43.97	12.07	0	39.3		-10	55
31795		44.31	12.07	0	39.3		-10	55
31815		44.47	12.07	0	39.3		-10	55
31835		44.69	12.07	0	39.3		-10	55
31850		44.69	12.07	0	39.3		-10	55
31855		44.85	12.07	0	39.3		-10	55
31875		45.12	12.07	0	39.3		-10	55
31895		45.48	12.07	0	39.3		-10	55
31915		45.56	12.31	0	39.3		-10	55
31935		45.72	12.31	0	39.3		-10	55
31955		45.92	12.31	0	39.3		-10	55
31975		46.18	12.31	0	39.3		-10	55
31995		46.18	12.31	0	39.3		-10	55
32015		46.49	12.31	0	39.3		-10	55
32035		46.73	12.31	0	39.3		-10	55
32040		46.73	12.31	0	39.3		-10	55
32055		46.79	12.31	0	39.3		-10	55
32075		47.1	12.31	0	39.3		-10	55
32095		47.26	12.31	0	39.3		-10	55
32100		47.26	12.31	0	39.3		-10	55
32115		47.41	12.31	0	39.3		-10	55
32135		47.55	12.31	0	39.3		-10	55
32155		47.76	12.31	0	39.3		-10	55
32165		47.76	12.31	0	39.3		-10	55
32175		47.85	12.31	0	39.3		-10	55
32195		48.22	12.31	0	39.3		-10	55
32215		48.06	12.31	0	39.3		-10	55
32225		48.06	12.31	0	39.3		-10	55
32235		48.35	12.31	0	39.3		-10	55
32255		48.44	12.31	0	39.3		-10	55
[truncated: 307 more rows]
